# Supplementary material for: Functional characterization of CreA, ZnT, and MTase as key regulators of cadmium resistance in Paecilomyces lilacinus
Source: Front Microbiol. 2026 May 14;17:1792636. doi: 10.3389/fmicb.2026.1792636 (PMC13218079; doi:10.3389/fmicb.2026.1792636)
Supplement: Supplementary file 1 [file Data_Sheet_1.ZIP]

Archive with 268 entries (219 files):
- Ref_Genome/
- Ref_Genome/Annotation.xlsx
- 02_FastQC/
- 02_FastQC/A1_R1_fastqc/
- 02_FastQC/A1_R1_fastqc/per_base_quality.png
- 02_FastQC/A1_R1_fastqc/per_base_sequence_content.png
- 02_FastQC/A1_R1_fastqc/per_sequence_quality.png
- 02_FastQC/A1_R2_fastqc/
- 02_FastQC/A1_R2_fastqc/per_base_quality.png
- 02_FastQC/A1_R2_fastqc/per_base_sequence_content.png
- 02_FastQC/A1_R2_fastqc/per_sequence_quality.png
- 02_FastQC/A2_R1_fastqc/
- 02_FastQC/A2_R1_fastqc/per_base_quality.png
- 02_FastQC/A2_R1_fastqc/per_base_sequence_content.png
- 02_FastQC/A2_R1_fastqc/per_sequence_quality.png
- 02_FastQC/A2_R2_fastqc/
- 02_FastQC/A2_R2_fastqc/per_base_quality.png
- 02_FastQC/A2_R2_fastqc/per_base_sequence_content.png
- 02_FastQC/A2_R2_fastqc/per_sequence_quality.png
- 02_FastQC/A3_R1_fastqc/
- 02_FastQC/A3_R1_fastqc/per_base_quality.png
- 02_FastQC/A3_R1_fastqc/per_base_sequence_content.png
- 02_FastQC/A3_R1_fastqc/per_sequence_quality.png
- 02_FastQC/A3_R2_fastqc/
- 02_FastQC/A3_R2_fastqc/per_base_quality.png
- 02_FastQC/A3_R2_fastqc/per_base_sequence_content.png
- 02_FastQC/A3_R2_fastqc/per_sequence_quality.png
- 02_FastQC/B1_R1_fastqc/
- 02_FastQC/B1_R1_fastqc/per_base_quality.png
- 02_FastQC/B1_R1_fastqc/per_base_sequence_content.png
- 02_FastQC/B1_R1_fastqc/per_sequence_quality.png
- 02_FastQC/B1_R2_fastqc/
- 02_FastQC/B1_R2_fastqc/per_base_quality.png
- 02_FastQC/B1_R2_fastqc/per_base_sequence_content.png
- 02_FastQC/B1_R2_fastqc/per_sequence_quality.png
- 02_FastQC/B2_R1_fastqc/
- 02_FastQC/B2_R1_fastqc/per_base_quality.png
- 02_FastQC/B2_R1_fastqc/per_base_sequence_content.png
- 02_FastQC/B2_R1_fastqc/per_sequence_quality.png
- 02_FastQC/B2_R2_fastqc/
- 02_FastQC/B2_R2_fastqc/per_base_quality.png
- 02_FastQC/B2_R2_fastqc/per_base_sequence_content.png
- 02_FastQC/B2_R2_fastqc/per_sequence_quality.png
- 02_FastQC/B3_R1_fastqc/
- 02_FastQC/B3_R1_fastqc/per_base_quality.png
- 02_FastQC/B3_R1_fastqc/per_base_sequence_content.png
- 02_FastQC/B3_R1_fastqc/per_sequence_quality.png
- 02_FastQC/B3_R2_fastqc/
- 02_FastQC/B3_R2_fastqc/per_base_quality.png
- 02_FastQC/B3_R2_fastqc/per_base_sequence_content.png
- 02_FastQC/B3_R2_fastqc/per_sequence_quality.png
- 02_FastQC/C1_R1_fastqc/
- 02_FastQC/C1_R1_fastqc/per_base_quality.png
- 02_FastQC/C1_R1_fastqc/per_base_sequence_content.png
- 02_FastQC/C1_R1_fastqc/per_sequence_quality.png
- 02_FastQC/C1_R2_fastqc/
- 02_FastQC/C1_R2_fastqc/per_base_quality.png
- 02_FastQC/C1_R2_fastqc/per_base_sequence_content.png
- 02_FastQC/C1_R2_fastqc/per_sequence_quality.png
- 02_FastQC/C2_R1_fastqc/
- 02_FastQC/C2_R1_fastqc/per_base_quality.png
- 02_FastQC/C2_R1_fastqc/per_base_sequence_content.png
- 02_FastQC/C2_R1_fastqc/per_sequence_quality.png
- 02_FastQC/C2_R2_fastqc/
- 02_FastQC/C2_R2_fastqc/per_base_quality.png
- 02_FastQC/C2_R2_fastqc/per_base_sequence_content.png
- 02_FastQC/C2_R2_fastqc/per_sequence_quality.png
- 02_FastQC/C3_R1_fastqc/
- 02_FastQC/C3_R1_fastqc/per_base_quality.png
- 02_FastQC/C3_R1_fastqc/per_base_sequence_content.png
- 02_FastQC/C3_R1_fastqc/per_sequence_quality.png
- 02_FastQC/C3_R2_fastqc/
- 02_FastQC/C3_R2_fastqc/per_base_quality.png
- 02_FastQC/C3_R2_fastqc/per_base_sequence_content.png
- 02_FastQC/C3_R2_fastqc/per_sequence_quality.png
- 02_FastQC/D1_R1_fastqc/
- 02_FastQC/D1_R1_fastqc/per_base_quality.png
- 02_FastQC/D1_R1_fastqc/per_base_sequence_content.png
- 02_FastQC/D1_R1_fastqc/per_sequence_quality.png
- 02_FastQC/D1_R2_fastqc/
- 02_FastQC/D1_R2_fastqc/per_base_quality.png
- 02_FastQC/D1_R2_fastqc/per_base_sequence_content.png
- 02_FastQC/D1_R2_fastqc/per_sequence_quality.png
- 02_FastQC/D2_R1_fastqc/
- 02_FastQC/D2_R1_fastqc/per_base_quality.png
- 02_FastQC/D2_R1_fastqc/per_base_sequence_content.png
- 02_FastQC/D2_R1_fastqc/per_sequence_quality.png
- 02_FastQC/D2_R2_fastqc/
- 02_FastQC/D2_R2_fastqc/per_base_quality.png
- 02_FastQC/D2_R2_fastqc/per_base_sequence_content.png
- 02_FastQC/D2_R2_fastqc/per_sequence_quality.png
- 02_FastQC/D3_R1_fastqc/
- 02_FastQC/D3_R1_fastqc/per_base_quality.png
- 02_FastQC/D3_R1_fastqc/per_base_sequence_content.png
- 02_FastQC/D3_R1_fastqc/per_sequence_quality.png
- 02_FastQC/D3_R2_fastqc/
- 02_FastQC/D3_R2_fastqc/per_base_quality.png
- 02_FastQC/D3_R2_fastqc/per_base_sequence_content.png
- 02_FastQC/D3_R2_fastqc/per_sequence_quality.png
- 04_MapQC/
- 04_MapQC/genebody_coverage/
- 04_MapQC/genebody_coverage/A1.geneBodyCoverage.curves.pdf
- 04_MapQC/genebody_coverage/A2.geneBodyCoverage.curves.pdf
- 04_MapQC/genebody_coverage/A3.geneBodyCoverage.curves.pdf
- 04_MapQC/genebody_coverage/B1.geneBodyCoverage.curves.pdf
- 04_MapQC/genebody_coverage/B2.geneBodyCoverage.curves.pdf
- 04_MapQC/genebody_coverage/B3.geneBodyCoverage.curves.pdf
- 04_MapQC/genebody_coverage/C1.geneBodyCoverage.curves.pdf
- 04_MapQC/genebody_coverage/C2.geneBodyCoverage.curves.pdf
- 04_MapQC/genebody_coverage/C3.geneBodyCoverage.curves.pdf
- 04_MapQC/genebody_coverage/D1.geneBodyCoverage.curves.pdf
- 04_MapQC/genebody_coverage/D2.geneBodyCoverage.curves.pdf
- 04_MapQC/genebody_coverage/D3.geneBodyCoverage.curves.pdf
- 04_MapQC/mappedReadsDepth/
- 04_MapQC/mappedReadsDepth/A1.mapped_reads_depth.pdf
- 04_MapQC/mappedReadsDepth/A2.mapped_reads_depth.pdf
- 04_MapQC/mappedReadsDepth/A3.mapped_reads_depth.pdf
- 04_MapQC/mappedReadsDepth/B1.mapped_reads_depth.pdf
- 04_MapQC/mappedReadsDepth/B2.mapped_reads_depth.pdf
- 04_MapQC/mappedReadsDepth/B3.mapped_reads_depth.pdf
- 04_MapQC/mappedReadsDepth/C1.mapped_reads_depth.pdf
- 04_MapQC/mappedReadsDepth/C2.mapped_reads_depth.pdf
- 04_MapQC/mappedReadsDepth/C3.mapped_reads_depth.pdf
- 04_MapQC/mappedReadsDepth/D1.mapped_reads_depth.pdf
- 04_MapQC/mappedReadsDepth/D2.mapped_reads_depth.pdf
- 04_MapQC/mappedReadsDepth/D3.mapped_reads_depth.pdf
- 04_MapQC/read_distribution/
- 04_MapQC/read_distribution/A1.read_distribution.pdf
- 04_MapQC/read_distribution/A2.read_distribution.pdf
- 04_MapQC/read_distribution/A3.read_distribution.pdf
- 04_MapQC/read_distribution/B1.read_distribution.pdf
- 04_MapQC/read_distribution/B2.read_distribution.pdf
- 04_MapQC/read_distribution/B3.read_distribution.pdf
- 04_MapQC/read_distribution/C1.read_distribution.pdf
- 04_MapQC/read_distribution/C2.read_distribution.pdf
- 04_MapQC/read_distribution/C3.read_distribution.pdf
- 04_MapQC/read_distribution/D1.read_distribution.pdf
- 04_MapQC/read_distribution/D2.read_distribution.pdf
- 04_MapQC/read_distribution/D3.read_distribution.pdf
- 04_MapQC/RPKM_saturation/
- 04_MapQC/RPKM_saturation/A1.saturation.pdf
- 04_MapQC/RPKM_saturation/A2.saturation.pdf
- 04_MapQC/RPKM_saturation/A3.saturation.pdf
- 04_MapQC/RPKM_saturation/B1.saturation.pdf
- 04_MapQC/RPKM_saturation/B2.saturation.pdf
- 04_MapQC/RPKM_saturation/B3.saturation.pdf
- 04_MapQC/RPKM_saturation/C1.saturation.pdf
- 04_MapQC/RPKM_saturation/C2.saturation.pdf
- 04_MapQC/RPKM_saturation/C3.saturation.pdf
- 04_MapQC/RPKM_saturation/D1.saturation.pdf
- 04_MapQC/RPKM_saturation/D2.saturation.pdf
- 04_MapQC/RPKM_saturation/D3.saturation.pdf
- mRNA/
- mRNA/1_Expression/
- mRNA/1_Expression/A1.fpkm_distribution.pdf
- mRNA/1_Expression/A2.fpkm_distribution.pdf
- mRNA/1_Expression/A3.fpkm_distribution.pdf
- mRNA/1_Expression/allsample.UpSet.pdf
- mRNA/1_Expression/B1.fpkm_distribution.pdf
- mRNA/1_Expression/B2.fpkm_distribution.pdf
- mRNA/1_Expression/B3.fpkm_distribution.pdf
- mRNA/1_Expression/C1.fpkm_distribution.pdf
- mRNA/1_Expression/C2.fpkm_distribution.pdf
- mRNA/1_Expression/C3.fpkm_distribution.pdf
- mRNA/1_Expression/cor_pearson.xlsx
- mRNA/1_Expression/D1.fpkm_distribution.pdf
- mRNA/1_Expression/D2.fpkm_distribution.pdf
- mRNA/1_Expression/D3.fpkm_distribution.pdf
- mRNA/1_Expression/density.pdf
- mRNA/1_Expression/expression.rangecount.xlsx
- mRNA/1_Expression/Expression.xlsx
- mRNA/1_Expression/geneBiotype.stat.xlsx
- mRNA/1_Expression/PCA.pdf
- mRNA/1_Expression/PCA.xlsx
- mRNA/1_Expression/sample_cor_matrix.pdf
- mRNA/1_Expression/violin_plot.pdf
- mRNA/2_DEG/
- mRNA/2_DEG/DESeq/
- mRNA/2_DEG/DESeq/B_vs_A/
- mRNA/2_DEG/DESeq/B_vs_A/B_vs_A.DESeq.Down.xlsx
- mRNA/2_DEG/DESeq/B_vs_A/B_vs_A.DESeq.Up.xlsx
- mRNA/2_DEG/DESeq/B_vs_A/B_vs_A.DESeq.xlsx
- mRNA/2_DEG/DESeq/C_vs_A/
- mRNA/2_DEG/DESeq/C_vs_A/C_vs_A.DESeq.Down.xlsx
- mRNA/2_DEG/DESeq/C_vs_A/C_vs_A.DESeq.Up.xlsx
- mRNA/2_DEG/DESeq/C_vs_A/C_vs_A.DESeq.xlsx
- mRNA/2_DEG/DESeq/DEG_stat.pdf
- mRNA/2_DEG/DESeq/DEG_stat.xlsx
- mRNA/2_DEG/DESeq/D_vs_A/
- mRNA/2_DEG/DESeq/D_vs_A/D_vs_A.DESeq.Down.xlsx
- mRNA/2_DEG/DESeq/D_vs_A/D_vs_A.DESeq.Up.xlsx
- mRNA/2_DEG/DESeq/D_vs_A/D_vs_A.DESeq.xlsx
- mRNA/2_DEG/genomeCircos/
- mRNA/2_DEG/genomeCircos/genomeCircos.pdf
- mRNA/2_DEG/Heatmap/
- mRNA/2_DEG/Heatmap/all.heatmap.xlsx
- mRNA/2_DEG/Heatmap/all.pdf
- mRNA/2_DEG/Heatmap/B_vs_A.heatmap.xlsx
- mRNA/2_DEG/Heatmap/B_vs_A.pdf
- mRNA/2_DEG/Heatmap/C_vs_A.heatmap.xlsx
- mRNA/2_DEG/Heatmap/C_vs_A.pdf
- mRNA/2_DEG/Heatmap/D_vs_A.heatmap.xlsx
- mRNA/2_DEG/Heatmap/D_vs_A.pdf
- mRNA/2_DEG/trend/
- mRNA/2_DEG/trend/all_cluster.xlsx
- mRNA/2_DEG/trend/all_cluster_plots.pdf
- mRNA/2_DEG/Venn/
- mRNA/2_DEG/Venn/DEG_UpSet.pdf
- mRNA/2_DEG/Venn/diff_gene_of_all_groups.xlsx
- mRNA/2_DEG/Venn/venn.pdf
- mRNA/2_DEG/V_MA/
- mRNA/2_DEG/V_MA/B_vs_A.MA.pdf
- mRNA/2_DEG/V_MA/B_vs_A.Volcano.pdf
- mRNA/2_DEG/V_MA/C_vs_A.MA.pdf
- mRNA/2_DEG/V_MA/C_vs_A.Volcano.pdf
- mRNA/2_DEG/V_MA/D_vs_A.MA.pdf
- mRNA/2_DEG/V_MA/D_vs_A.Volcano.pdf
- mRNA/3_Enrichment/
- mRNA/3_Enrichment/B_vs_A/
- mRNA/3_Enrichment/B_vs_A/GO.richfactor.pdf
- mRNA/3_Enrichment/B_vs_A/GO_enrichment.xlsx
- mRNA/3_Enrichment/B_vs_A/GO_enrichment_pvalue_barplot.pdf
- mRNA/3_Enrichment/B_vs_A/KEGG.richfactor.pdf
- mRNA/3_Enrichment/B_vs_A/KEGG_enrichment.xlsx
- mRNA/3_Enrichment/B_vs_A/KEGG_enrichment_pvalue_barplot.pdf
- mRNA/3_Enrichment/B_vs_A/topGO_BP_top10.pdf
- mRNA/3_Enrichment/B_vs_A/topGO_CC_top10.pdf
- mRNA/3_Enrichment/B_vs_A/topGO_MF_top10.pdf
- mRNA/3_Enrichment/C_vs_A/
- mRNA/3_Enrichment/C_vs_A/GO.richfactor.pdf
- mRNA/3_Enrichment/C_vs_A/GO_enrichment.xlsx
- mRNA/3_Enrichment/C_vs_A/GO_enrichment_pvalue_barplot.pdf
- mRNA/3_Enrichment/C_vs_A/KEGG.richfactor.pdf
- mRNA/3_Enrichment/C_vs_A/KEGG_enrichment.xlsx
- mRNA/3_Enrichment/C_vs_A/KEGG_enrichment_pvalue_barplot.pdf
- mRNA/3_Enrichment/C_vs_A/topGO_BP_top10.pdf
- mRNA/3_Enrichment/C_vs_A/topGO_CC_top10.pdf
- mRNA/3_Enrichment/C_vs_A/topGO_MF_top10.pdf
- mRNA/3_Enrichment/D_vs_A/
- mRNA/3_Enrichment/D_vs_A/GO.richfactor.pdf
- mRNA/3_Enrichment/D_vs_A/GO_enrichment.xlsx
- mRNA/3_Enrichment/D_vs_A/GO_enrichment_pvalue_barplot.pdf
- mRNA/3_Enrichment/D_vs_A/KEGG.richfactor.pdf
- mRNA/3_Enrichment/D_vs_A/KEGG_enrichment.xlsx
- mRNA/3_Enrichment/D_vs_A/KEGG_enrichment_pvalue_barplot.pdf
- mRNA/3_Enrichment/D_vs_A/topGO_BP_top10.pdf
- mRNA/3_Enrichment/D_vs_A/topGO_CC_top10.pdf
- mRNA/3_Enrichment/D_vs_A/topGO_MF_top10.pdf
- mRNA/4_TFs_family/
- mRNA/4_TFs_family/TF.count.pdf
- mRNA/4_TFs_family/TF.count.xlsx
- mRNA/4_TFs_family/TF.detail.xlsx
- mRNA/5_PPI/
- mRNA/5_PPI/B_vs_A.attributes.txt
- mRNA/5_PPI/B_vs_A.attributes.xlsx
- mRNA/5_PPI/B_vs_A.network.txt
- mRNA/5_PPI/B_vs_A.network.xlsx
- mRNA/5_PPI/B_vs_A.PPI.pdf
- mRNA/5_PPI/C_vs_A.attributes.txt
- mRNA/5_PPI/C_vs_A.attributes.xlsx
- mRNA/5_PPI/C_vs_A.network.txt
- mRNA/5_PPI/C_vs_A.network.xlsx
- mRNA/5_PPI/C_vs_A.PPI.pdf
- mRNA/5_PPI/D_vs_A.attributes.txt
- mRNA/5_PPI/D_vs_A.attributes.xlsx
- mRNA/5_PPI/D_vs_A.network.txt
- mRNA/5_PPI/D_vs_A.network.xlsx
- mRNA/5_PPI/D_vs_A.PPI.pdf
