# Supplementary material for: Functional characterization of CreA, ZnT, and MTase as key regulators of cadmium resistance in Paecilomyces lilacinus
Source: Front Microbiol. 2026 May 14;17:1792636. doi: 10.3389/fmicb.2026.1792636 (PMC13218079; doi:10.3389/fmicb.2026.1792636)
Supplement: Supplementary file 1 [file Data_Sheet_1.ZIP › Ref_Genome/Annotation.xlsx]

## Sheet: Sheet1
Gene ID	Chromosome	Start Site	End Site	Direction	Length	Locus	GO	KEGG	Description_x000D_
gene0	NW_017264030.1	14076	14688	-	613	VFPFJ_00001	-	-	-_x000D_
gene1	NW_017264030.1	17970	18827	+	858	VFPFJ_00002	-	-	-_x000D_
gene2	NW_017264030.1	21812	22705	-	894	VFPFJ_00003	-	-	-_x000D_
gene3	NW_017264030.1	25012	27904	-	2893	VFPFJ_00004	-	-	-_x000D_
gene4	NW_017264030.1	33047	34478	-	1432	VFPFJ_00005	-	-	-_x000D_
gene5	NW_017264030.1	43609	44055	-	447	VFPFJ_00006	-	-	-_x000D_
gene6	NW_017264030.1	66324	67130	+	807	VFPFJ_00007	-	-	-_x000D_
gene7	NW_017264030.1	84247	87128	-	2882	VFPFJ_00008	-	-	-_x000D_
gene8	NW_017264030.1	88044	89102	-	1059	VFPFJ_00009	-	-	-_x000D_
gene9	NW_017264030.1	100575	103172	+	2598	VFPFJ_00010	-	-	-_x000D_
gene10	NW_017264030.1	104537	105780	-	1244	VFPFJ_00011	-	-	-_x000D_
gene11	NW_017264030.1	112145	113218	-	1074	VFPFJ_00012	-	-	-_x000D_
gene12	NW_017264030.1	115678	117921	-	2244	VFPFJ_00013	-	-	-_x000D_
gene13	NW_017264030.1	131797	132348	+	552	VFPFJ_00014	-	-	-_x000D_
gene14	NW_017264030.1	159038	167978	+	8941	VFPFJ_00015	-	-	-_x000D_
gene15	NW_017264030.1	177573	178919	-	1347	VFPFJ_00016	-	-	-_x000D_
gene16	NW_017264030.1	185383	190736	-	5354	VFPFJ_00017	GO:0005524;GO:0016787	-	aaa family protein_x000D_
gene17	NW_017264030.1	225879	227140	-	1262	VFPFJ_00018	-	-	-_x000D_
gene18	NW_017264030.1	248755	254521	-	5767	VFPFJ_00019	-	-	-_x000D_
gene19	NW_017264030.1	257786	260527	+	2742	VFPFJ_00020	-	-	-_x000D_
gene20	NW_017264030.1	262538	262870	+	333	VFPFJ_00021	GO:0006259;GO:0016874;GO:0006974;GO:1901363;GO:0097159	-	dna ligase atp-dependent_x000D_
gene21	NW_017264030.1	263182	265221	+	2040	VFPFJ_00022	GO:0006260;GO:0003677;GO:0071897;GO:0005524;GO:0051103;GO:0003910;GO:0006310	K10747	dna ligase atp-dependent_x000D_
gene22	NW_017264030.1	281048	282148	-	1101	VFPFJ_00023	GO:0016021	-	subtilisin-like serine protease_x000D_
gene23	NW_017264030.1	283023	288378	+	5356	VFPFJ_00024	-	-	-_x000D_
gene24	NW_017264030.1	295739	297380	+	1642	VFPFJ_00025	GO:0006427;GO:0005524;GO:0004821;GO:0005737	K01892	histidyl-trna mitochondrial precursor_x000D_
gene25	NW_017264030.1	298251	304536	-	6286	VFPFJ_00026	-	-	-_x000D_
gene26	NW_017264030.1	312021	321927	-	9907	VFPFJ_00027	GO:0003677	-	dde superfamily endonuclease_x000D_
gene27	NW_017264030.1	331063	331386	+	324	VFPFJ_00028	-	-	-_x000D_
gene28	NW_017264030.1	342569	343034	-	466	VFPFJ_00029	-	-	-_x000D_
gene29	NW_017264030.1	347033	349594	-	2562	VFPFJ_00030	-	-	-_x000D_
gene30	NW_017264030.1	350133	352268	-	2136	VFPFJ_00031	GO:0016788	K01114	non-hemolytic phospholipase c precursor gi_x000D_
gene31	NW_017264030.1	353928	356152	+	2225	VFPFJ_00032	-	-	-_x000D_
gene32	NW_017264030.1	359127	360041	+	915	VFPFJ_00033	-	-	-_x000D_
gene33	NW_017264030.1	360406	360984	-	579	VFPFJ_00034	-	-	-_x000D_
gene34	NW_017264030.1	365051	367012	+	1962	VFPFJ_00035	GO:0005507;GO:0055114;GO:0048038;GO:0008131;GO:0009308	K00276	copper amine oxidase 1 gi_x000D_
gene35	NW_017264030.1	374086	374861	-	776	VFPFJ_00036	-	-	-_x000D_
gene36	NW_017264030.1	381604	382050	+	447	VFPFJ_00037	-	-	-_x000D_
gene37	NW_017264030.1	385065	386306	-	1242	VFPFJ_00038	GO:0020037;GO:0016705;GO:0004497;GO:0005506;GO:0055114	-	cytochrome p450 pisatin protein_x000D_
gene38	NW_017264030.1	387236	388184	-	949	VFPFJ_00039	GO:0005739	-	hypothetical protein VFPBJ_00011 [Purpureocillium lilacinum] gi_x000D_
gene39	NW_017264030.1	391753	393022	+	1270	VFPFJ_00040	GO:0005488;GO:0003824	K15923	glycoside hydrolase family 95 protein_x000D_
gene40	NW_017264030.1	393276	394754	-	1479	VFPFJ_00041	GO:0016020	-	flavin-binding monooxygenase gi_x000D_
gene41	NW_017264030.1	395598	396668	-	1071	VFPFJ_00042	GO:0016491;GO:0055114	-	dehydrogenase reductase sdr family member 8_x000D_
gene42	NW_017264030.1	397538	398602	+	1065	VFPFJ_00043	GO:0006633;GO:0004497;GO:0005506;GO:0016021;GO:0055114	-	fatty acid hydroxylase superfamily protein_x000D_
gene43	NW_017264030.1	404017	404832	-	816	VFPFJ_00044	GO:0016491;GO:0055114	K00059	tetrahydroxynaphthalene reductase-like protein gi_x000D_
gene44	NW_017264030.1	405530	406660	-	1131	VFPFJ_00045	-	-	-_x000D_
gene45	NW_017264030.1	408836	410777	-	1942	VFPFJ_00046	-	-	-_x000D_
gene46	NW_017264030.1	411160	412629	+	1470	VFPFJ_00047	-	-	-_x000D_
gene47	NW_017264030.1	417636	418054	-	419	VFPFJ_00048	-	-	-_x000D_
gene48	NW_017264030.1	419488	421254	-	1767	VFPFJ_00049	-	-	-_x000D_
gene49	NW_017264030.1	423190	425153	-	1964	VFPFJ_00050	GO:0003333;GO:0015171;GO:0016021	-	choline transport protein_x000D_
gene50	NW_017264030.1	426102	427881	+	1780	VFPFJ_00051	GO:0016491;GO:0055114	-	monoamine oxidase n_x000D_
gene51	NW_017264030.1	429267	430491	-	1225	VFPFJ_00052	-	-	-_x000D_
gene52	NW_017264030.1	432374	436264	+	3891	VFPFJ_00053	GO:0000155;GO:0000160;GO:0005622;GO:0016021;GO:0023014	K19691	two-component osmosensing histidine kinase_x000D_
gene53	NW_017264030.1	438213	439438	-	1226	VFPFJ_00054	GO:0016787	-	metallo-beta-lactamase domain-containingprotein_x000D_
gene54	NW_017264030.1	440672	442063	+	1392	VFPFJ_00055	GO:0016491;GO:0055114	K22470	pyridine nucleotide-disulfide oxidoreductase_x000D_
gene55	NW_017264030.1	443988	449600	+	5613	VFPFJ_00056	-	-	-_x000D_
gene56	NW_017264030.1	449673	450263	-	591	VFPFJ_00057	-	-	-_x000D_
gene57	NW_017264030.1	452838	453939	+	1102	VFPFJ_00058	GO:0005576;GO:0046872;GO:0004222;GO:0006508	K19305	metallo- partial gi_x000D_
gene58	NW_017264030.1	454683	455171	+	489	VFPFJ_00059	-	-	-_x000D_
gene59	NW_017264030.1	456055	458033	-	1979	VFPFJ_00060	GO:0016021;GO:0022891;GO:0055085	-	hexose transport-related protein_x000D_
gene60	NW_017264030.1	461127	463025	+	1899	VFPFJ_00061	-	-	-_x000D_
gene61	NW_017264030.1	463785	464021	+	237	VFPFJ_00062	-	-	-_x000D_
gene62	NW_017264030.1	464946	465386	+	441	VFPFJ_00063	GO:0003779;GO:0005622	-	adf-like domain-containing protein gi_x000D_
gene63	NW_017264030.1	469006	470963	+	1958	VFPFJ_00064	GO:0003333;GO:0015171;GO:0016021	-	amino acid permease_x000D_
gene64	NW_017264030.1	471396	472174	+	779	VFPFJ_00065	-	-	-_x000D_
gene65	NW_017264030.1	478647	479483	+	837	VFPFJ_00066	-	-	-_x000D_
gene66	NW_017264030.1	480272	480433	-	162	VFPFJ_00067	-	-	-_x000D_
gene67	NW_017264030.1	484510	486779	+	2270	VFPFJ_00068	-	-	-_x000D_
gene68	NW_017264030.1	489265	491187	-	1923	VFPFJ_00069	GO:0016301;GO:0044237	-	riboflavin kinase_x000D_
gene69	NW_017264030.1	491626	493329	-	1704	VFPFJ_00070	GO:0006508;GO:0030145;GO:0004177	K14213	prolidase pepp_x000D_
gene70	NW_017264030.1	494608	495309	-	702	VFPFJ_00071	-	-	-_x000D_
gene71	NW_017264030.1	498783	499268	+	486	VFPFJ_00072	-	-	-_x000D_
gene72	NW_017264030.1	501397	502038	+	642	VFPFJ_00073	-	-	-_x000D_
gene73	NW_017264030.1	503541	504893	+	1353	VFPFJ_00074	-	-	-_x000D_
gene74	NW_017264030.1	505202	508745	-	3544	VFPFJ_00075	-	-	-_x000D_
gene75	NW_017264030.1	510007	513306	+	3300	VFPFJ_00076	-	-	-_x000D_
gene76	NW_017264030.1	513789	516628	-	2840	VFPFJ_00077	GO:0016020;GO:0005618;GO:0006508;GO:0004252	-	subtilisin gi_x000D_
gene77	NW_017264030.1	522077	522607	+	531	VFPFJ_00078	-	-	-_x000D_
gene78	NW_017264030.1	523019	529990	-	6972	VFPFJ_00079	GO:0006633;GO:0046872;GO:0005524;GO:0004075;GO:0003989	K11262	acetyl- carboxylase_x000D_
gene79	NW_017264030.1	534975	536794	-	1820	VFPFJ_00080	-	-	-_x000D_
gene80	NW_017264030.1	538532	543488	-	4957	VFPFJ_00081	GO:0016021;GO:0044267;GO:0046872;GO:0005635;GO:0003824;GO:0005789	K10661	ring finger membrane protein_x000D_
gene81	NW_017264030.1	545842	549504	+	3663	VFPFJ_00082	GO:0016021	-	transcription factor hoxa13_x000D_
gene82	NW_017264030.1	552330	554294	+	1965	VFPFJ_00083	GO:0003333;GO:0015171;GO:0016021	K16261	general amino acid permease_x000D_
gene83	NW_017264030.1	554402	554863	-	462	VFPFJ_00084	-	-	-_x000D_
gene84	NW_017264030.1	558715	559866	+	1152	VFPFJ_00085	-	-	-_x000D_
gene85	NW_017264030.1	560646	562580	-	1935	VFPFJ_00086	GO:0050660;GO:0016614;GO:0055114	K00108	gmc oxidoreductase_x000D_
gene86	NW_017264030.1	563411	563590	+	180	VFPFJ_00087	-	-	-_x000D_
gene87	NW_017264030.1	564575	566151	-	1577	VFPFJ_00088	GO:0016020	-	cfem domain-containing protein_x000D_
gene88	NW_017264030.1	567103	568947	+	1845	VFPFJ_00089	GO:0050660;GO:0016614;GO:0055114	-	fad binding domain-containingprotein_x000D_
gene89	NW_017264030.1	569190	571298	-	2109	VFPFJ_00090	-	-	-_x000D_
gene90	NW_017264030.1	574369	576114	+	1746	VFPFJ_00091	GO:0003676;GO:0005524;GO:0004386	K17679	atp-dependent rna helicase_x000D_
gene91	NW_017264030.1	577709	579273	-	1565	VFPFJ_00092	GO:0005509;GO:0005544	-	annexin-like protein gi_x000D_
gene92	NW_017264030.1	580357	581933	+	1577	VFPFJ_00093	GO:0055085;GO:0016021	K07300	vacuolar h+\ ca2+ exchanger_x000D_
gene93	NW_017264030.1	582119	583976	-	1858	VFPFJ_00094	GO:0016021;GO:0006810	-	siderophore iron transporter_x000D_
gene94	NW_017264030.1	584862	585427	+	566	VFPFJ_00095	-	-	-_x000D_
gene95	NW_017264030.1	586805	587673	+	869	VFPFJ_00096	-	-	-_x000D_
gene96	NW_017264030.1	588593	589415	+	823	VFPFJ_00097	GO:0008080	-	acyl- n- partial gi_x000D_
gene97	NW_017264030.1	589787	591235	+	1449	VFPFJ_00098	GO:0016491;GO:0055114	-	apoptosis-inducing factor_x000D_
gene98	NW_017264030.1	591536	593635	-	2100	VFPFJ_00099	-	-	-_x000D_
gene99	NW_017264030.1	598054	600047	+	1994	VFPFJ_00100	GO:0016021;GO:0022891;GO:0055085	-	maltose partial gi_x000D_
gene100	NW_017264030.1	600687	601360	+	674	VFPFJ_00101	GO:0008152;GO:0016787	-	isochorismatase hydrolase gi_x000D_
gene101	NW_017264030.1	601454	603623	-	2170	VFPFJ_00102	GO:0016021	-	nonselective cation channel gi_x000D_
gene102	NW_017264030.1	604941	605231	-	291	VFPFJ_00103	-	-	-_x000D_
gene103	NW_017264030.1	606128	606649	+	522	VFPFJ_00104	-	-	-_x000D_
gene104	NW_017264030.1	608174	609233	+	1060	VFPFJ_00105	GO:0016853;GO:0008152	-	enoyl- hydratase isomerase_x000D_
gene105	NW_017264030.1	609846	614053	+	4208	VFPFJ_00106	-	-	-_x000D_
gene106	NW_017264030.1	616679	617731	+	1053	VFPFJ_00107	GO:0016740	-	methyltransferase type 11_x000D_
gene107	NW_017264030.1	617992	619429	-	1438	VFPFJ_00108	GO:0016021;GO:0055085;GO:0005215	-	major facilitator superfamily domain-containingprotein_x000D_
gene108	NW_017264030.1	620249	622575	-	2327	VFPFJ_00109	-	-	-_x000D_
gene109	NW_017264030.1	624004	626467	+	2464	VFPFJ_00110	GO:0016020	-	arsenite efflux transporter -like_x000D_
gene110	NW_017264030.1	629758	631259	+	1502	VFPFJ_00111	GO:0050660;GO:0016614;GO:0055114	-	fad linked oxidase domain-containingprotein gi_x000D_
gene111	NW_017264030.1	631469	635878	-	4410	VFPFJ_00112	GO:0042626;GO:0055085;GO:0005524;GO:0016021	-	abc transporter_x000D_
gene112	NW_017264030.1	637247	638040	-	794	VFPFJ_00113	GO:0016021	-	gpi anchored protein gi_x000D_
gene113	NW_017264030.1	639224	641197	+	1974	VFPFJ_00114	GO:0001172;GO:0016491;GO:0003968;GO:0016021;GO:0055114	-	ferric cupric reductase transmembrane component 7_x000D_
gene114	NW_017264030.1	646685	649333	+	2649	VFPFJ_00115	GO:0016020	-	sexual differentiation process protein isp4_x000D_
gene115	NW_017264030.1	653534	654640	+	1107	VFPFJ_00116	-	-	-_x000D_
gene116	NW_017264030.1	656739	657203	-	465	VFPFJ_00117	-	-	-_x000D_
gene117	NW_017264030.1	659370	660533	-	1164	VFPFJ_00118	GO:0000079;GO:0019901	-	cyclin-dependent protein kinase complex component_x000D_
gene118	NW_017264030.1	663117	663431	-	315	VFPFJ_00119	-	-	-_x000D_
gene119	NW_017264030.1	664640	665572	+	933	VFPFJ_00120	-	-	-_x000D_
gene120	NW_017264030.1	665870	667754	-	1885	VFPFJ_00121	GO:0000287;GO:0003824;GO:0030976	-	thiamine pyrophosphate enzyme_x000D_
gene121	NW_017264030.1	668053	668427	-	375	VFPFJ_00122	-	-	-_x000D_
gene122	NW_017264030.1	670151	671714	-	1564	VFPFJ_00123	GO:0050660;GO:0016614;GO:0055114	-	6-hydroxy-d-nicotine oxidase_x000D_
gene123	NW_017264030.1	674621	676016	-	1396	VFPFJ_00124	-	-	-_x000D_
gene124	NW_017264030.1	677860	680125	-	2266	VFPFJ_00125	GO:0046872;GO:0098869;GO:0006979;GO:0042744;GO:0020037;GO:0004096;GO:0055114	K03781	catalase a_x000D_
gene125	NW_017264030.1	680567	680869	+	303	VFPFJ_00126	-	-	-_x000D_
gene126	NW_017264030.1	682284	684044	+	1761	VFPFJ_00127	GO:0020037;GO:0016712;GO:0005506;GO:0055114	-	cytochrome p450 family protein gi_x000D_
gene127	NW_017264030.1	685041	685598	-	558	VFPFJ_00128	-	-	-_x000D_
gene128	NW_017264030.1	687977	689580	+	1604	VFPFJ_00129	-	-	-_x000D_
gene129	NW_017264030.1	690650	692277	+	1628	VFPFJ_00130	GO:0019346;GO:0005739;GO:0007089;GO:0004122;GO:0070814;GO:0006535;GO:0019343	K01697	cystathionine beta-synthase gi_x000D_
gene130	NW_017264030.1	692577	693434	-	858	VFPFJ_00131	GO:0045047;GO:0005785;GO:0030176;GO:0005525;GO:0005047	K12272	signal recognition particle beta subunit gi_x000D_
gene131	NW_017264030.1	694177	694690	-	514	VFPFJ_00132	-	-	-_x000D_
gene132	NW_017264030.1	696357	700823	+	4467	VFPFJ_00133	GO:0016021;GO:0008270;GO:0019706	K20032	palmitoyltransferase akr1_x000D_
gene133	NW_017264030.1	701596	702782	-	1187	VFPFJ_00134	GO:0004037;GO:0000256	K01477	allantoicase [Purpureocillium lilacinum]_x000D_
gene134	NW_017264030.1	703444	705003	-	1560	VFPFJ_00135	-	-	-_x000D_
gene135	NW_017264030.1	705730	708784	-	3055	VFPFJ_00136	GO:0016301;GO:0016310;GO:0007165	-	histidine kinase hhk3p_x000D_
gene136	NW_017264030.1	714323	714517	-	195	VFPFJ_00137	-	-	-_x000D_
gene137	NW_017264030.1	716819	718272	+	1454	VFPFJ_00138	GO:0004672;GO:0006468;GO:0005524	-	serine protein kinase_x000D_
gene138	NW_017264030.1	718684	720171	-	1488	VFPFJ_00139	-	-	-_x000D_
gene139	NW_017264030.1	720780	722948	+	2169	VFPFJ_00140	-	-	-_x000D_
gene140	NW_017264030.1	724011	724607	+	597	VFPFJ_00141	-	-	-_x000D_
gene141	NW_017264030.1	725325	726244	-	920	VFPFJ_00142	GO:0004733;GO:0010181;GO:0042823;GO:0055114	-	fmn-binding split barrel-related partial gi_x000D_
gene142	NW_017264030.1	727030	727350	-	321	VFPFJ_00143	-	-	-_x000D_
gene143	NW_017264030.1	727401	729217	-	1817	VFPFJ_00144	GO:0016021;GO:0005783;GO:0055085	-	auxin efflux carrier superfamily protein gi_x000D_
gene144	NW_017264030.1	731515	731939	+	425	VFPFJ_00145	-	-	-_x000D_
gene145	NW_017264030.1	735035	737062	+	2028	VFPFJ_00146	GO:0007015;GO:0036283;GO:0010971;GO:1990263;GO:0031416;GO:0004708;GO:0005935;GO:0018108;GO:0005829;GO:1990497;GO:0034605;GO:1990315;GO:0005078;GO:0017196;GO:0004596;GO:0005524;GO:0000169;GO:0046777;GO:0006972;GO:0004715;GO:0005634;GO:0005934;GO:0000208	K11227	dual specificity mitogen-activated protein kinase kinase dsor1_x000D_
gene146	NW_017264030.1	738597	739517	-	921	VFPFJ_00147	GO:0016020	-	non-anchored cell wall protein variant 1_x000D_
gene147	NW_017264030.1	743077	745635	-	2559	VFPFJ_00148	GO:0044763;GO:0003676;GO:0005524;GO:0015629;GO:0044444;GO:0004386;GO:0044237	-	actin cytoskeleton organization protein app1_x000D_
gene148	NW_017264030.1	746648	749063	-	2416	VFPFJ_00149	GO:0004386;GO:0003676;GO:0005524;GO:0005634	K13181	atp-dependent rna helicase drs1_x000D_
gene149	NW_017264030.1	749964	750907	+	944	VFPFJ_00150	GO:0035372;GO:0051315;GO:0033566;GO:0055028;GO:0000743;GO:0000742;GO:0005829;GO:0000235;GO:0001671;GO:0044732;GO:0090307;GO:1990023;GO:0051285;GO:0010570;GO:0032781;GO:0005634;GO:0051010;GO:0030989	K10436	calponin-like actin-binding protein gi_x000D_
gene150	NW_017264030.1	752077	753183	+	1107	VFPFJ_00151	GO:0035091	K08502	v-snare protein_x000D_
gene151	NW_017264030.1	753731	754124	-	394	VFPFJ_00152	-	-	-_x000D_
gene152	NW_017264030.1	755678	756127	+	450	VFPFJ_00153	-	-	-_x000D_
gene153	NW_017264030.1	756342	758267	+	1926	VFPFJ_00154	-	-	-_x000D_
gene154	NW_017264030.1	760138	760758	-	621	VFPFJ_00155	-	-	-_x000D_
gene155	NW_017264030.1	762307	764713	+	2407	VFPFJ_00156	GO:0046872;GO:0005524;GO:0004075	K01968	3-methylcrotonyl- carboxylase subunit alpha_x000D_
gene156	NW_017264030.1	765507	766808	-	1302	VFPFJ_00157	-	-	-_x000D_
gene157	NW_017264030.1	768505	769476	+	972	VFPFJ_00158	GO:0003839;GO:0006750	-	aig2 family protein_x000D_
gene158	NW_017264030.1	769703	771078	-	1376	VFPFJ_00159	-	-	-_x000D_
gene159	NW_017264030.1	771820	773823	+	2004	VFPFJ_00160	GO:0003677;GO:0006468;GO:0005524;GO:0008270;GO:0004674	-	phosphatidylinositol 3_x000D_
gene160	NW_017264030.1	774132	781888	+	7757	VFPFJ_00161	GO:0003677;GO:0006468;GO:0005524;GO:0008270;GO:0004674	K06640	phosphatidylinositol 3- and 4-kinase_x000D_
gene161	NW_017264030.1	783218	784122	+	905	VFPFJ_00162	GO:0016787	-	zinc finger domain-containing protein_x000D_
gene162	NW_017264030.1	784937	785795	+	859	VFPFJ_00163	GO:0005622;GO:0004843;GO:0006511	K05609	ubiquitin carboxyl-terminal hydrolase isozyme l3_x000D_
gene163	NW_017264030.1	786108	788982	-	2875	VFPFJ_00164	-	-	-_x000D_
gene164	NW_017264030.1	789799	791185	+	1387	VFPFJ_00165	-	-	-_x000D_
gene165	NW_017264030.1	791388	792756	-	1369	VFPFJ_00166	-	-	-_x000D_
gene166	NW_017264030.1	793862	794183	+	322	VFPFJ_00167	-	-	-_x000D_
gene168	NW_017264030.1	795584	802880	-	7297	VFPFJ_00168	GO:0003779;GO:0016459;GO:0005524;GO:0003774	K10352	myosin type ii heavy chain_x000D_
gene169	NW_017264030.1	803756	807170	+	3415	VFPFJ_00169	GO:0009987;GO:0005634	-	zinc finger domain-containing ccch-type_x000D_
gene170	NW_017264030.1	807695	808809	-	1115	VFPFJ_00170	GO:0016020	-	rta1 like protein family gi_x000D_
gene171	NW_017264030.1	809039	810268	+	1230	VFPFJ_00171	-	-	-_x000D_
gene172	NW_017264030.1	811039	813305	-	2267	VFPFJ_00172	GO:0016021	K01052	triglyceride lipase-cholesterol esterase_x000D_
gene173	NW_017264030.1	816855	818567	+	1713	VFPFJ_00173	-	-	-_x000D_
gene174	NW_017264030.1	820367	820932	+	566	VFPFJ_00174	-	-	-_x000D_
gene175	NW_017264030.1	821388	821543	-	156	VFPFJ_00175	-	-	-_x000D_
gene176	NW_017264030.1	821584	822108	+	525	VFPFJ_00176	GO:0005634;GO:0005829	K18178	cytochrome c oxidase assembly protein_x000D_
gene177	NW_017264030.1	823858	825159	+	1302	VFPFJ_00177	-	-	-_x000D_
gene178	NW_017264030.1	825864	827487	-	1624	VFPFJ_00178	GO:0005737;GO:0005975;GO:0004801;GO:0006098	K00616	transaldolase family protein gi_x000D_
gene179	NW_017264030.1	829376	832030	-	2655	VFPFJ_00179	GO:0005829;GO:0003712;GO:0016442;GO:0035194;GO:1903506	K15979	transcription factor_x000D_
gene180	NW_017264030.1	832051	832311	-	261	VFPFJ_00180	-	-	-_x000D_
gene181	NW_017264030.1	833145	834298	-	1154	VFPFJ_00181	GO:0005737;GO:0046872;GO:0019430;GO:0004784;GO:0055114	K04565	superoxide dismutase gi_x000D_
gene182	NW_017264030.1	835417	837060	-	1644	VFPFJ_00182	GO:0020037;GO:0016705;GO:0004497;GO:0005506;GO:0055114	-	o-methylsterigmatocystin oxidoreductase_x000D_
gene183	NW_017264030.1	844110	845699	+	1590	VFPFJ_00183	GO:0004411;GO:0006559;GO:0055114;GO:0006570	K00451	homogentisate -dioxygenase_x000D_
gene184	NW_017264030.1	848910	849272	+	363	VFPFJ_00184	-	-	-_x000D_
gene185	NW_017264030.1	850207	855596	+	5390	VFPFJ_00185	GO:0043547;GO:0005089;GO:0035023	-	cnh domain-containingprotein_x000D_
gene186	NW_017264030.1	856915	857720	-	806	VFPFJ_00186	GO:0016020	K22139	uncharacterized protein dcs_04882_x000D_
gene187	NW_017264030.1	860064	863594	-	3531	VFPFJ_00187	-	-	-_x000D_
gene188	NW_017264030.1	865179	865732	+	554	VFPFJ_00188	-	-	-_x000D_
gene189	NW_017264030.1	867035	867597	-	563	VFPFJ_00189	GO:0016491;GO:0005739;GO:0055114	-	redox protein mitochondrial_x000D_
gene190	NW_017264030.1	868289	869719	-	1431	VFPFJ_00190	GO:0016021;GO:0006629	-	fatty acid desaturase_x000D_
gene191	NW_017264030.1	871673	872184	+	512	VFPFJ_00191	-	-	-_x000D_
gene192	NW_017264030.1	873072	873590	+	519	VFPFJ_00192	GO:0005840;GO:0003735;GO:0006412	K02875	ribosomal protein l14_x000D_
gene193	NW_017264030.1	874247	874996	+	750	VFPFJ_00193	GO:0051083;GO:0006620;GO:0070273;GO:0005854;GO:0080025;GO:0051082;GO:0070300;GO:0032266	K03626	atp synthase d chain gi_x000D_
gene194	NW_017264030.1	875519	876300	+	782	VFPFJ_00194	GO:0046961;GO:0006461;GO:0046933;GO:0015986;GO:0000274	K02138	atp synthase d chain_x000D_
gene195	NW_017264030.1	876833	877457	-	625	VFPFJ_00195	GO:0006301;GO:0000209;GO:0016874;GO:0004842;GO:0005524;GO:0010994;GO:0005737;GO:0005634	K10580	ubiquitin-conjugating active site protein_x000D_
gene196	NW_017264030.1	878627	883110	+	4484	VFPFJ_00196	-	K20409	-_x000D_
gene197	NW_017264030.1	883465	884945	-	1481	VFPFJ_00197	-	-	-_x000D_
gene198	NW_017264030.1	886845	888368	-	1524	VFPFJ_00198	-	-	-_x000D_
gene199	NW_017264030.1	889588	890620	-	1033	VFPFJ_00199	GO:0016787	-	alpha beta-hydrolase gi_x000D_
gene200	NW_017264030.1	891105	891314	+	210	VFPFJ_00200	-	-	-_x000D_
gene201	NW_017264030.1	891833	892525	-	693	VFPFJ_00201	-	-	-_x000D_
gene202	NW_017264030.1	895281	895571	-	291	VFPFJ_00202	-	-	-_x000D_
gene203	NW_017264030.1	897104	898715	+	1612	VFPFJ_00203	GO:0006506;GO:0017176;GO:0016021	K03859	phosphatidylinositol n-acetylglucosaminyltransferase_x000D_
gene204	NW_017264030.1	898895	900377	-	1483	VFPFJ_00204	-	-	-_x000D_
gene205	NW_017264030.1	902770	903380	+	611	VFPFJ_00205	-	-	-_x000D_
gene206	NW_017264030.1	903983	905260	-	1278	VFPFJ_00206	-	-	-_x000D_
gene207	NW_017264030.1	905712	906268	+	557	VFPFJ_00207	GO:0006281;GO:0006357;GO:0006311;GO:0045144;GO:0070847;GO:0001104;GO:0016592	K15153	mediator of rna polymerase ii transcription subunit 31 gi_x000D_
gene208	NW_017264030.1	906589	907035	-	447	VFPFJ_00208	GO:0005730;GO:0003899;GO:0006351;GO:0003676;GO:0008270	K03019	dna-directed rna polymerase iii subunit rpc10_x000D_
gene209	NW_017264030.1	907934	908858	+	925	VFPFJ_00209	GO:0005634;GO:0005829	-	ankyrin repeat protein_x000D_
gene210	NW_017264030.1	909284	910538	-	1255	VFPFJ_00210	-	-	-_x000D_
gene211	NW_017264030.1	911818	914265	-	2448	VFPFJ_00211	GO:0005524	-	heat shock protein hsp70_x000D_
gene212	NW_017264030.1	917027	921943	+	4917	VFPFJ_00212	GO:0004340;GO:0046835;GO:0051156;GO:0006013;GO:0005536;GO:0008865;GO:0015689;GO:0005829;GO:0006096;GO:0016021;GO:0019158;GO:0019660;GO:0015098;GO:0006002;GO:0001678;GO:0005634;GO:0005524	K00844	glucokinase [Purpureocillium lilacinum]_x000D_
gene213	NW_017264030.1	922471	923902	-	1432	VFPFJ_00213	-	K06133	-_x000D_
gene214	NW_017264030.1	924410	925573	-	1164	VFPFJ_00214	-	K20793	-_x000D_
gene215	NW_017264030.1	927554	928868	+	1315	VFPFJ_00215	-	-	-_x000D_
gene216	NW_017264030.1	931200	931756	-	557	VFPFJ_00216	GO:0006457;GO:0000413;GO:0003755	K12733	peptidyl-prolyl cis-trans isomerase ppi1_x000D_
gene217	NW_017264030.1	932369	934208	+	1840	VFPFJ_00217	GO:0016021;GO:0005783;GO:0005794;GO:0006508;GO:0004190	K09595	intramembrane protease 2_x000D_
gene218	NW_017264030.1	935699	936430	+	732	VFPFJ_00218	-	-	-_x000D_
gene219	NW_017264030.1	936873	937861	-	989	VFPFJ_00219	GO:0016787	-	-like protein_x000D_
gene220	NW_017264030.1	938974	940257	-	1284	VFPFJ_00220	-	-	-_x000D_
gene221	NW_017264030.1	940596	941811	-	1216	VFPFJ_00221	GO:0016021;GO:0005975;GO:0004553	-	glycoside hydrolase family 16_x000D_
gene222	NW_017264030.1	946827	947506	-	680	VFPFJ_00222	-	-	-_x000D_
gene223	NW_017264030.1	955867	958814	-	2948	VFPFJ_00223	GO:0035556;GO:0005622;GO:0004435;GO:0016042	-	phospholipase c_x000D_
gene224	NW_017264030.1	962396	962985	-	590	VFPFJ_00224	-	-	-_x000D_
gene225	NW_017264030.1	965151	965345	-	195	VFPFJ_00225	-	-	-_x000D_
gene226	NW_017264030.1	969446	972868	-	3423	VFPFJ_00226	GO:0008152;GO:0004553	-	beta-galactosidase precursor_x000D_
gene227	NW_017264030.1	972911	973189	-	279	VFPFJ_00227	-	-	-_x000D_
gene228	NW_017264030.1	973569	974960	-	1392	VFPFJ_00228	GO:0016810	-	amidohydrolase domain-containing protein_x000D_
gene229	NW_017264030.1	979508	988544	+	9037	VFPFJ_00229	-	-	-_x000D_
gene230	NW_017264030.1	989648	990544	-	897	VFPFJ_00230	GO:0005785;GO:0003924;GO:0006614;GO:0005525;GO:0005047	K13431	signal sequence receptor alpha subunit gi_x000D_
gene231	NW_017264030.1	990583	991883	-	1301	VFPFJ_00231	GO:0005829;GO:0005785;GO:0003924;GO:0006614;GO:0005634;GO:0005525;GO:0005047	-	signal sequence receptor alpha subunit_x000D_
gene232	NW_017264030.1	992682	993872	+	1191	VFPFJ_00232	GO:0016021	K20362	er to golgi transport protein yif1 gi_x000D_
gene233	NW_017264030.1	994562	995554	+	993	VFPFJ_00233	-	-	-_x000D_
gene234	NW_017264030.1	996109	997425	-	1317	VFPFJ_00234	-	-	-_x000D_
gene235	NW_017264030.1	998424	998890	+	467	VFPFJ_00235	-	-	-_x000D_
gene236	NW_017264030.1	999235	999804	+	570	VFPFJ_00236	GO:0045735	-	cupin domain-containing protein_x000D_
gene237	NW_017264030.1	1001617	1003660	-	2044	VFPFJ_00237	GO:0016020	-	mfs multidrug transporter_x000D_
gene238	NW_017264030.1	1008529	1016057	+	7529	VFPFJ_00238	GO:0008152;GO:0003824	-	polyketide synthase_x000D_
gene239	NW_017264030.1	1016432	1019440	-	3009	VFPFJ_00239	-	-	-_x000D_
gene240	NW_017264030.1	1019686	1023170	+	3485	VFPFJ_00240	-	-	-_x000D_
gene242	NW_017264030.1	1024146	1025842	-	1697	VFPFJ_00241	GO:0008171;GO:0032259	-	sterigmatocystin 8-o-methyltransferase_x000D_
gene243	NW_017264030.1	1029551	1031423	-	1873	VFPFJ_00243	GO:0016740	-	methyltransferase type 12 gi_x000D_
gene244	NW_017264030.1	1034674	1035887	+	1214	VFPFJ_00244	-	-	-_x000D_
gene245	NW_017264030.1	1037193	1039733	+	2541	VFPFJ_00245	GO:0005509;GO:0005544	-	annexin anxc4 gi_x000D_
gene246	NW_017264030.1	1039945	1040460	-	516	VFPFJ_00246	-	-	-_x000D_
gene247	NW_017264030.1	1042157	1042813	+	657	VFPFJ_00247	-	-	-_x000D_
gene248	NW_017264030.1	1043342	1043746	-	405	VFPFJ_00248	-	-	-_x000D_
gene249	NW_017264030.1	1044416	1045285	+	870	VFPFJ_00249	-	-	-_x000D_
gene250	NW_017264030.1	1045514	1048875	-	3362	VFPFJ_00250	GO:1990116;GO:0010494;GO:1990112;GO:0002181;GO:0005829	-	serologically defined colon cancer antigen 1 gi_x000D_
gene251	NW_017264030.1	1050605	1052673	+	2069	VFPFJ_00251	GO:0003746;GO:0006452;GO:0045905;GO:0043022;GO:0045901	-	woronin body major protein_x000D_
gene252	NW_017264030.1	1053734	1055388	+	1655	VFPFJ_00252	GO:0004197;GO:0006508	K01372	bleomycin hydrolase gi_x000D_
gene253	NW_017264030.1	1058261	1061071	+	2811	VFPFJ_00253	-	-	-_x000D_
gene254	NW_017264030.1	1062336	1062881	+	546	VFPFJ_00254	-	-	-_x000D_
gene255	NW_017264030.1	1065919	1066245	+	327	VFPFJ_00255	-	-	-_x000D_
gene256	NW_017264030.1	1067548	1068153	-	606	VFPFJ_00256	-	-	-_x000D_
gene257	NW_017264030.1	1077167	1080461	+	3295	VFPFJ_00257	-	-	-_x000D_
gene258	NW_017264030.1	1082958	1085210	+	2253	VFPFJ_00258	-	-	-_x000D_
gene259	NW_017264030.1	1085909	1086585	-	677	VFPFJ_00259	-	-	-_x000D_
gene260	NW_017264030.1	1089435	1089650	+	216	VFPFJ_00260	-	-	-_x000D_
gene261	NW_017264030.1	1089720	1090034	-	315	VFPFJ_00261	-	-	-_x000D_
gene262	NW_017264030.1	1092415	1093831	+	1417	VFPFJ_00262	GO:0032153;GO:0005829;GO:0038083;GO:0006282;GO:0004674;GO:0036289;GO:1990443;GO:0004713;GO:0005524;GO:0005634;GO:0045143	K14758	casein kinase i isoform epsilon gi_x000D_
gene263	NW_017264030.1	1095931	1097643	+	1713	VFPFJ_00263	GO:0071704;GO:0004518;GO:0044237;GO:0016020;GO:0044238	-	inositol 5-phosphatase_x000D_
gene264	NW_017264030.1	1098819	1100226	-	1408	VFPFJ_00264	GO:0006468;GO:0005524;GO:0004674	K04345	protein kinase dc2 gi_x000D_
gene265	NW_017264030.1	1102670	1106100	+	3431	VFPFJ_00265	-	K19951	-_x000D_
gene266	NW_017264030.1	1106880	1107776	-	897	VFPFJ_00266	-	-	-_x000D_
gene267	NW_017264030.1	1116219	1117074	-	856	VFPFJ_00267	-	-	-_x000D_
gene268	NW_017264030.1	1119386	1123314	-	3929	VFPFJ_00268	GO:0043547;GO:0005089;GO:0005622;GO:0035023	K19842	rho guanyl nucleotide exchange factor gi_x000D_
gene269	NW_017264030.1	1123620	1124388	+	769	VFPFJ_00269	-	-	-_x000D_
gene270	NW_017264030.1	1125453	1126279	+	827	VFPFJ_00270	GO:0015991;GO:0033179;GO:0005774;GO:0015078;GO:0000324;GO:0016021;GO:0005783	K02155	v-type proton atpase 16 kda proteolipid subunit 2_x000D_
gene271	NW_017264030.1	1126914	1127792	-	879	VFPFJ_00271	-	-	-_x000D_
gene272	NW_017264030.1	1131839	1133215	+	1377	VFPFJ_00272	GO:0030915;GO:0005634;GO:0006281	K22825	nuclear protein qri2 nse4 gi_x000D_
gene273	NW_017264030.1	1133953	1136106	+	2154	VFPFJ_00273	-	-	-_x000D_
gene274	NW_017264030.1	1137893	1138815	+	923	VFPFJ_00274	-	-	-_x000D_
gene275	NW_017264030.1	1139472	1142423	+	2952	VFPFJ_00275	GO:0005774;GO:0036092;GO:0032120;GO:0016303;GO:0075296;GO:0005628;GO:0005829;GO:1902657;GO:0072665;GO:0048015;GO:0046854	K00914	phosphoinositide 3-kinase gi_x000D_
gene276	NW_017264030.1	1143395	1144884	+	1490	VFPFJ_00276	-	-	-_x000D_
gene277	NW_017264030.1	1146048	1147395	-	1348	VFPFJ_00277	GO:0016631;GO:0009060;GO:0006633;GO:0008270;GO:0005739	K07512	alcohol dehydrogenase zinc-containing gi_x000D_
gene278	NW_017264030.1	1147588	1147932	+	345	VFPFJ_00278	-	-	-_x000D_
gene279	NW_017264030.1	1149535	1150518	+	984	VFPFJ_00279	GO:0016021;GO:0016740	-	glycosyltransferase family 32 protein_x000D_
gene280	NW_017264030.1	1152525	1153627	+	1103	VFPFJ_00280	-	-	-_x000D_
gene281	NW_017264030.1	1154542	1155222	+	681	VFPFJ_00281	-	-	-_x000D_
gene282	NW_017264030.1	1156171	1157412	-	1242	VFPFJ_00282	-	-	-_x000D_
gene283	NW_017264030.1	1158055	1160376	-	2322	VFPFJ_00283	GO:0016020;GO:0006820	-	boron transporter 1_x000D_
gene284	NW_017264030.1	1161185	1162225	+	1041	VFPFJ_00284	GO:0005743;GO:0032543;GO:0005525	K19828	gtp-binding protein gi_x000D_
gene285	NW_017264030.1	1162710	1164746	-	2037	VFPFJ_00285	GO:0033698;GO:0008270;GO:0032221;GO:0031939;GO:0005737;GO:0030174;GO:0061188;GO:0070210;GO:0061186;GO:0008134;GO:0035064	-	transcriptional regulator cti6_x000D_
gene286	NW_017264030.1	1167106	1169003	+	1898	VFPFJ_00286	GO:0016020	-	hypothetical protein VFPBJ_00255 [Purpureocillium lilacinum] gi_x000D_
gene287	NW_017264030.1	1169996	1170855	+	860	VFPFJ_00287	-	-	-_x000D_
gene288	NW_017264030.1	1171598	1176022	+	4425	VFPFJ_00288	-	-	-_x000D_
gene289	NW_017264030.1	1177544	1179134	-	1591	VFPFJ_00289	-	-	-_x000D_
gene290	NW_017264030.1	1185583	1186798	-	1216	VFPFJ_00290	GO:0016491;GO:0055114	-	d-arabinitol dehydrogenase gi_x000D_
gene291	NW_017264030.1	1189797	1191189	-	1393	VFPFJ_00291	GO:0050660;GO:0003995;GO:0055114	K00253	isovaleryl- mitochondrial precursor gi_x000D_
gene292	NW_017264030.1	1191834	1193681	+	1848	VFPFJ_00292	GO:0016874	K01969	methylcrotonoyl- carboxylase beta mitochondrial precursor gi_x000D_
gene293	NW_017264030.1	1194197	1196988	-	2792	VFPFJ_00293	GO:0016020	-	hypothetical protein VFPBJ_00261 [Purpureocillium lilacinum] gi_x000D_
gene294	NW_017264030.1	1199680	1200305	+	626	VFPFJ_00294	-	-	-_x000D_
gene295	NW_017264030.1	1203621	1205101	-	1481	VFPFJ_00295	-	-	-_x000D_
gene296	NW_017264030.1	1205561	1207436	-	1876	VFPFJ_00296	GO:0016021;GO:0022891;GO:0055085	-	hexose carrier protein gi_x000D_
gene297	NW_017264030.1	1208020	1209329	-	1310	VFPFJ_00297	GO:0016491;GO:0055114	-	nad binding rossmann fold oxidoreductase gi_x000D_
gene298	NW_017264030.1	1210068	1212123	-	2056	VFPFJ_00298	GO:0050660;GO:0004499;GO:0055114;GO:0050661	-	flavin-containing monooxygenase gi_x000D_
gene299	NW_017264030.1	1215381	1216868	+	1488	VFPFJ_00299	-	-	-_x000D_
gene300	NW_017264030.1	1217080	1217694	+	615	VFPFJ_00300	-	-	-_x000D_
gene301	NW_017264030.1	1218404	1219534	+	1131	VFPFJ_00301	-	-	-_x000D_
gene302	NW_017264030.1	1221270	1222051	-	782	VFPFJ_00302	-	-	-_x000D_
gene303	NW_017264030.1	1223887	1224655	+	769	VFPFJ_00303	-	-	-_x000D_
gene304	NW_017264030.1	1226258	1227904	+	1647	VFPFJ_00304	GO:0016021	-	amino acid transporter_x000D_
gene305	NW_017264030.1	1229522	1230550	+	1029	VFPFJ_00305	-	-	-_x000D_
gene306	NW_017264030.1	1235803	1237039	-	1237	VFPFJ_00306	GO:0015075;GO:0034220;GO:0016021;GO:0031966	-	mitochondrial cation transporter gi_x000D_
gene307	NW_017264030.1	1239147	1240293	+	1147	VFPFJ_00307	-	-	-_x000D_
gene308	NW_017264030.1	1242726	1245514	-	2789	VFPFJ_00308	GO:0004386	-	helicase-like protein gi_x000D_
gene309	NW_017264030.1	1248305	1249162	+	858	VFPFJ_00309	GO:0051382;GO:0034501;GO:0000778;GO:0031617;GO:0044732;GO:0051315	-	60s ribosomal protein l37 protein gi_x000D_
gene310	NW_017264030.1	1256976	1258204	-	1229	VFPFJ_00310	GO:0006355	-	c6 transcription factor gi_x000D_
gene311	NW_017264030.1	1259516	1259926	+	411	VFPFJ_00311	-	-	-_x000D_
gene312	NW_017264030.1	1260285	1261351	-	1067	VFPFJ_00312	-	-	-_x000D_
gene313	NW_017264030.1	1262139	1262750	+	612	VFPFJ_00313	-	-	-_x000D_
gene314	NW_017264030.1	1264828	1265736	+	909	VFPFJ_00314	-	-	-_x000D_
gene315	NW_017264030.1	1265912	1266565	-	654	VFPFJ_00315	-	-	-_x000D_
gene316	NW_017264030.1	1267624	1268148	-	525	VFPFJ_00316	-	-	-_x000D_
gene317	NW_017264030.1	1268535	1269065	-	531	VFPFJ_00317	-	-	-_x000D_
gene318	NW_017264030.1	1271301	1272563	-	1263	VFPFJ_00318	-	-	-_x000D_
gene319	NW_017264030.1	1273604	1274883	+	1280	VFPFJ_00319	GO:0016021	-	protein family protein gi_x000D_
gene320	NW_017264030.1	1276204	1279810	+	3607	VFPFJ_00320	-	-	-_x000D_
gene321	NW_017264030.1	1280743	1281835	+	1093	VFPFJ_00321	GO:0016020	-	hypothetical protein VFPBJ_00291 [Purpureocillium lilacinum] gi_x000D_
gene322	NW_017264030.1	1284159	1286650	-	2492	VFPFJ_00322	-	-	-_x000D_
gene323	NW_017264030.1	1287783	1289082	+	1300	VFPFJ_00323	-	-	-_x000D_
gene324	NW_017264030.1	1289403	1290654	-	1252	VFPFJ_00324	-	-	-_x000D_
gene325	NW_017264030.1	1294486	1296335	-	1850	VFPFJ_00325	-	-	-_x000D_
gene326	NW_017264030.1	1299039	1300084	-	1046	VFPFJ_00326	GO:0004519;GO:0090305;GO:0006308;GO:0003676	K05986	nuclease s1 gi_x000D_
gene327	NW_017264030.1	1301493	1302745	+	1253	VFPFJ_00327	GO:0016021	-	vacuolar membrane pq loop repeat protein gi_x000D_
gene328	NW_017264030.1	1303350	1304812	+	1463	VFPFJ_00328	GO:0009088;GO:0051287;GO:0009086;GO:0055114;GO:0009089;GO:0004073;GO:0003942;GO:0009097;GO:0046983;GO:0050661;GO:0005737;GO:0006531	K00133	aspartate-semialdehyde partial gi_x000D_
gene329	NW_017264030.1	1305367	1307984	-	2618	VFPFJ_00329	GO:0008270;GO:0016874;GO:0016021	-	ring-9 protein_x000D_
gene330	NW_017264030.1	1311104	1311621	-	518	VFPFJ_00330	-	-	-_x000D_
gene331	NW_017264030.1	1311965	1313093	+	1129	VFPFJ_00331	-	K14827	-_x000D_
gene332	NW_017264030.1	1314518	1316515	+	1998	VFPFJ_00332	GO:0003676;GO:0005524;GO:0004386	K11594	dead deah box rna helicase gi_x000D_
gene333	NW_017264030.1	1316910	1318825	-	1916	VFPFJ_00333	GO:0016620;GO:0055114	-	aldehyde dehydrogenase-like protein_x000D_
gene334	NW_017264030.1	1319872	1324615	-	4744	VFPFJ_00334	GO:0005524;GO:0004012;GO:0000287;GO:0045332;GO:0016021	K01530	phospholipid-translocating p-type atpase domain-containing protein gi_x000D_
gene335	NW_017264030.1	1326286	1326645	+	360	VFPFJ_00335	-	-	-_x000D_
gene336	NW_017264030.1	1328818	1329207	-	390	VFPFJ_00336	-	-	-_x000D_
gene337	NW_017264030.1	1329559	1331470	+	1912	VFPFJ_00337	-	-	-_x000D_
gene338	NW_017264030.1	1333786	1335478	+	1693	VFPFJ_00338	GO:1903830;GO:0016021;GO:0015095;GO:0015693	K22733	magnesium transporter nipa8_x000D_
gene339	NW_017264030.1	1336162	1337064	-	903	VFPFJ_00339	GO:0016021	-	tetraspanin gi_x000D_
gene340	NW_017264030.1	1343794	1344897	+	1104	VFPFJ_00340	GO:0006355;GO:0003677;GO:0046983;GO:0005634	K12412	mads box protein_x000D_
gene341	NW_017264030.1	1349542	1350247	-	706	VFPFJ_00341	GO:0016021;GO:0035434;GO:0005375	-	ctr copper transporter_x000D_
gene342	NW_017264030.1	1352076	1352585	+	510	VFPFJ_00342	-	-	-_x000D_
gene343	NW_017264030.1	1353139	1353910	-	772	VFPFJ_00343	-	-	-_x000D_
gene344	NW_017264030.1	1358336	1358515	+	180	VFPFJ_00344	-	-	-_x000D_
gene345	NW_017264030.1	1360709	1362066	-	1358	VFPFJ_00345	GO:0003676	-	c2h2 finger domain-containingprotein gi_x000D_
gene346	NW_017264030.1	1376715	1377221	-	507	VFPFJ_00346	-	-	-_x000D_
gene347	NW_017264030.1	1378428	1380373	-	1946	VFPFJ_00347	GO:0006099;GO:0006097;GO:0004474	K01638	malate glyoxysomal_x000D_
gene348	NW_017264030.1	1385928	1389727	-	3800	VFPFJ_00348	GO:0004672;GO:0006468;GO:0005524	-	camk camkl gin4 protein kinase_x000D_
gene349	NW_017264030.1	1391906	1392946	-	1041	VFPFJ_00349	-	-	-_x000D_
gene351	NW_017264030.1	1394103	1397677	+	3575	VFPFJ_00350	GO:0071139;GO:0030915;GO:0007062;GO:0000724	K22803	structural maintenance of chromosomes 5 smc5_x000D_
gene352	NW_017264030.1	1410106	1414665	-	4560	VFPFJ_00351	-	-	-_x000D_
gene353	NW_017264030.1	1418992	1423673	+	4682	VFPFJ_00352	GO:0005737;GO:0031139;GO:0031931;GO:0031929	K07204	wd-repeat protein mip1_x000D_
gene354	NW_017264030.1	1424110	1425216	+	1107	VFPFJ_00353	GO:0005829;GO:0006422;GO:0005524;GO:0004815	-	aspartyl-trna synthetase_x000D_
gene355	NW_017264030.1	1425319	1425975	+	657	VFPFJ_00354	GO:0006422;GO:0005524;GO:0004815;GO:0005737	-	aspartyl-trna synthetase gi_x000D_
gene356	NW_017264030.1	1433099	1434514	+	1416	VFPFJ_00355	-	K09043	-_x000D_
gene357	NW_017264030.1	1435690	1437054	-	1365	VFPFJ_00356	GO:0016021;GO:0016780;GO:0008654	K00993	cdp-alcohol phosphatidyltransferase_x000D_
gene358	NW_017264030.1	1438781	1438945	-	165	VFPFJ_00357	-	-	-_x000D_
gene359	NW_017264030.1	1439932	1444379	+	4448	VFPFJ_00358	GO:0031048;GO:0051641;GO:0030702;GO:0000166;GO:0003968;GO:0005737;GO:0001172;GO:0000775;GO:0098813;GO:0005720;GO:0000280;GO:1902589	K11699	rna-directed rna polymerase (sad-1)_x000D_
gene360	NW_017264030.1	1446410	1447058	+	649	VFPFJ_00359	GO:0016021	-	cbp4 domain-containing protein_x000D_
gene361	NW_017264030.1	1447560	1448822	+	1263	VFPFJ_00360	-	-	-_x000D_
gene362	NW_017264030.1	1453165	1455763	+	2599	VFPFJ_00361	GO:0055085;GO:0016021	-	small oligopeptide opt family gi_x000D_
gene363	NW_017264030.1	1456027	1456269	-	243	VFPFJ_00362	-	-	-_x000D_
gene364	NW_017264030.1	1456943	1457606	+	664	VFPFJ_00363	GO:0006355	K01527	transcription factor btf3a gi_x000D_
gene365	NW_017264030.1	1457896	1459248	-	1353	VFPFJ_00364	-	K15440	-_x000D_
gene366	NW_017264030.1	1459698	1460539	+	842	VFPFJ_00365	GO:0005840	K02896	60s ribosomal protein l24 gi_x000D_
gene367	NW_017264030.1	1460978	1461720	-	743	VFPFJ_00366	GO:0005737;GO:0098869;GO:0034599;GO:0045454;GO:0008379;GO:0010038;GO:0055114	K14171	peroxiredoxin type-2 gi_x000D_
gene368	NW_017264030.1	1464309	1465967	+	1659	VFPFJ_00367	-	-	-_x000D_
gene369	NW_017264030.1	1468010	1469209	-	1200	VFPFJ_00368	GO:0005840;GO:0003735;GO:0006412;GO:0019843	K02987	40s ribosomal protein s4 gi_x000D_
gene370	NW_017264030.1	1470018	1471700	-	1683	VFPFJ_00369	GO:0005840;GO:0003677;GO:0003735;GO:0003723;GO:0006412	-	myb dna-binding domain-containing protein gi_x000D_
gene371	NW_017264030.1	1474786	1476460	+	1675	VFPFJ_00370	-	-	-_x000D_
gene372	NW_017264030.1	1477856	1479436	-	1581	VFPFJ_00371	GO:0005525	-	sep4b gi_x000D_
gene373	NW_017264030.1	1483934	1486002	-	2069	VFPFJ_00372	GO:0016021	K08869	atypical abc1 protein kinase_x000D_
gene374	NW_017264030.1	1489454	1491601	+	2148	VFPFJ_00373	GO:0005886;GO:0051286;GO:0016021	-	ph signal transduction protein_x000D_
gene375	NW_017264030.1	1492927	1493381	-	455	VFPFJ_00374	-	-	-_x000D_
gene376	NW_017264030.1	1493800	1495635	+	1836	VFPFJ_00375	-	-	-_x000D_
gene377	NW_017264030.1	1496812	1497468	+	657	VFPFJ_00376	-	-	-_x000D_
gene378	NW_017264030.1	1498982	1500178	+	1197	VFPFJ_00377	GO:0044425	-	n-glycosylation protein eos1_x000D_
gene379	NW_017264030.1	1500852	1501654	-	803	VFPFJ_00378	GO:0043024;GO:0031369;GO:0043614;GO:0001731;GO:0003743;GO:1990145	K03113	eukaryotic translation initiation factor eif-1_x000D_
gene380	NW_017264030.1	1501902	1502629	+	728	VFPFJ_00379	-	-	-_x000D_
gene381	NW_017264030.1	1503877	1505385	+	1509	VFPFJ_00380	GO:0008168;GO:0032259	K15447	trna um 2 -o-methyltransferase_x000D_
gene382	NW_017264030.1	1506321	1508891	-	2571	VFPFJ_00381	-	-	-_x000D_
gene383	NW_017264030.1	1511061	1513030	-	1970	VFPFJ_00382	GO:0005737;GO:0004781;GO:0016310;GO:0005524;GO:0000103;GO:0004020;GO:0000096	K00958	sulfate adenylyltransferase_x000D_
gene384	NW_017264030.1	1517269	1520223	+	2955	VFPFJ_00383	GO:0016021	-	trp-like ion channel_x000D_
gene385	NW_017264030.1	1523411	1523944	-	534	VFPFJ_00384	-	-	-_x000D_
gene386	NW_017264030.1	1528429	1530104	-	1676	VFPFJ_00385	GO:0016021	-	transmembrane protein_x000D_
gene387	NW_017264030.1	1531891	1533986	+	2096	VFPFJ_00386	-	K11801	-_x000D_
gene388	NW_017264030.1	1534991	1536803	+	1813	VFPFJ_00387	-	-	-_x000D_
gene389	NW_017264030.1	1537302	1537892	-	591	VFPFJ_00388	-	-	-_x000D_
gene390	NW_017264030.1	1538196	1539409	+	1214	VFPFJ_00389	GO:0097159;GO:1901363	-	rrm domain-containingprotein gi_x000D_
gene391	NW_017264030.1	1539844	1541056	-	1213	VFPFJ_00390	GO:0008168;GO:0032259	-	set domain-containing protein_x000D_
gene392	NW_017264030.1	1541768	1543162	+	1395	VFPFJ_00391	-	-	-_x000D_
gene393	NW_017264030.1	1543672	1544651	+	980	VFPFJ_00392	GO:0031314;GO:0006744	K18586	ubiquinone biosynthesis protein coq-4_x000D_
gene394	NW_017264030.1	1544829	1545445	-	617	VFPFJ_00393	GO:0003677	K06875	dna-binding tfar19-related protein gi_x000D_
gene395	NW_017264030.1	1545821	1547044	-	1224	VFPFJ_00394	GO:0008677;GO:0003677;GO:0055114;GO:0050661	K00077	2-dehydropantoate 2-reductase_x000D_
gene396	NW_017264030.1	1547899	1549462	+	1564	VFPFJ_00395	GO:0016021;GO:0071949;GO:0004497;GO:0055114	-	extracellular salicylate hydroxylase monooxygenase_x000D_
gene397	NW_017264030.1	1552003	1552965	-	963	VFPFJ_00396	-	-	-_x000D_
gene398	NW_017264030.1	1553460	1555498	+	2039	VFPFJ_00397	GO:0005488;GO:0006355	-	negative acting factor gi_x000D_
gene399	NW_017264030.1	1556205	1557503	+	1299	VFPFJ_00398	-	-	-_x000D_
gene400	NW_017264030.1	1559279	1560035	+	757	VFPFJ_00399	GO:0032991;GO:0043232;GO:0031981	K12592	sas10 utp3 c1d family protein gi_x000D_
gene401	NW_017264030.1	1561084	1561534	+	451	VFPFJ_00400	GO:0005634;GO:0005758;GO:0009060	-	chch domain-containing protein gi_x000D_
gene402	NW_017264030.1	1561756	1563355	-	1600	VFPFJ_00401	GO:0016021	-	ubx gi_x000D_
gene403	NW_017264030.1	1563845	1565002	+	1158	VFPFJ_00402	GO:0016021	K14998	surfeit locus 1_x000D_
gene404	NW_017264030.1	1565241	1566602	-	1362	VFPFJ_00403	GO:0000775;GO:0005634	-	histone-fold domain-containing protein gi_x000D_
gene405	NW_017264030.1	1569166	1573220	-	4055	VFPFJ_00404	GO:0016491;GO:0055114;GO:0010181	-	fmn binding oxidoreductase_x000D_
gene406	NW_017264030.1	1574401	1575004	-	604	VFPFJ_00405	-	-	-_x000D_
gene407	NW_017264030.1	1575626	1575886	+	261	VFPFJ_00406	-	-	-_x000D_
gene408	NW_017264030.1	1577303	1578219	+	917	VFPFJ_00407	GO:0005525;GO:0005622;GO:0007264	K04392	cell division control protein 42_x000D_
gene409	NW_017264030.1	1579050	1580292	-	1243	VFPFJ_00408	-	K14789	-_x000D_
gene410	NW_017264030.1	1580794	1582757	-	1964	VFPFJ_00409	-	-	-_x000D_
gene411	NW_017264030.1	1583533	1584457	-	925	VFPFJ_00410	GO:0004386	K14784	dna rna dead deah box type_x000D_
gene412	NW_017264030.1	1584892	1585766	-	875	VFPFJ_00411	-	K20522	-_x000D_
gene413	NW_017264030.1	1586378	1587277	-	900	VFPFJ_00412	-	-	-_x000D_
gene414	NW_017264030.1	1587789	1590062	-	2274	VFPFJ_00413	GO:0008152;GO:0004553	K12373	beta-hexosaminidase gi_x000D_
gene415	NW_017264030.1	1591559	1593474	+	1916	VFPFJ_00414	GO:0016787	-	glycoside hydrolase family 79 protein gi_x000D_
gene416	NW_017264030.1	1593587	1595380	-	1794	VFPFJ_00415	GO:0047547;GO:0019629;GO:0051537	K01720	2-methylcitrate dehydratase_x000D_
gene417	NW_017264030.1	1596182	1596880	+	699	VFPFJ_00416	-	-	-_x000D_
gene418	NW_017264030.1	1597290	1597946	+	657	VFPFJ_00417	GO:0016021	-	extracellular serine-rich protein_x000D_
gene419	NW_017264030.1	1599788	1600078	+	291	VFPFJ_00418	-	-	-_x000D_
gene420	NW_017264030.1	1600746	1602602	+	1857	VFPFJ_00419	GO:0006281;GO:0003913	-	cryptochrome dash_x000D_
gene421	NW_017264030.1	1603274	1603697	-	424	VFPFJ_00420	-	-	-_x000D_
gene422	NW_017264030.1	1604410	1606321	-	1912	VFPFJ_00421	GO:0000287;GO:0003824;GO:0030976	-	acetolactate synthase gi_x000D_
gene423	NW_017264030.1	1610612	1612144	-	1533	VFPFJ_00422	GO:0055085;GO:0016021	-	major facilitator superfamily protein gi_x000D_
gene424	NW_017264030.1	1615983	1617301	+	1319	VFPFJ_00423	GO:0016021	-	integral membrane protein gi_x000D_
gene425	NW_017264030.1	1618636	1619592	+	957	VFPFJ_00424	-	-	-_x000D_
gene426	NW_017264030.1	1620092	1622189	-	2098	VFPFJ_00425	GO:0006357;GO:0008270;GO:0000981;GO:0003677;GO:0005634	-	c6 zinc finger domain-containing protein_x000D_
gene427	NW_017264030.1	1622908	1624639	-	1732	VFPFJ_00426	GO:0016021;GO:0022891;GO:0055085	-	sugar transporter gi_x000D_
gene428	NW_017264030.1	1626129	1629417	+	3289	VFPFJ_00427	GO:0004553;GO:0008152	K01190	beta-galactosidase gi_x000D_
gene429	NW_017264030.1	1629922	1631911	+	1990	VFPFJ_00428	GO:0046872	-	ankyrin repeat and zinc finger domain containing protein 1_x000D_
gene430	NW_017264030.1	1632597	1634646	-	2050	VFPFJ_00429	GO:0016874;GO:0004190;GO:0006508	-	amp dependent ligase_x000D_
gene431	NW_017264030.1	1638431	1640217	-	1787	VFPFJ_00430	GO:0016874;GO:0004190;GO:0006508	-	candidapepsin-4 precursor_x000D_
gene432	NW_017264030.1	1644632	1645258	+	627	VFPFJ_00431	-	-	-_x000D_
gene433	NW_017264030.1	1646820	1647659	+	840	VFPFJ_00432	GO:0004668;GO:0009446	-	agmatine deiminase_x000D_
gene434	NW_017264030.1	1647814	1649025	-	1212	VFPFJ_00433	-	-	-_x000D_
gene435	NW_017264030.1	1649730	1650933	+	1204	VFPFJ_00434	-	-	-_x000D_
gene436	NW_017264030.1	1651157	1652956	-	1800	VFPFJ_00435	GO:0020037;GO:0016705;GO:0004497;GO:0005506;GO:0055114	-	cytochrome p450_x000D_
gene437	NW_017264030.1	1653917	1655201	-	1285	VFPFJ_00436	-	-	-_x000D_
gene438	NW_017264030.1	1656670	1657386	+	717	VFPFJ_00437	GO:0016491;GO:0055114	-	short chain dehydrogenase_x000D_
gene439	NW_017264030.1	1658080	1659978	+	1899	VFPFJ_00438	GO:0016020;GO:0016491;GO:0050662;GO:0000166	-	nad-dependent 15-hydroxyprostaglandin dehydrogenase gi_x000D_
gene440	NW_017264030.1	1661211	1663298	+	2088	VFPFJ_00439	GO:0046872;GO:0006355;GO:0004497;GO:0000166;GO:0050662	-	monooxygenase gi_x000D_
gene441	NW_017264030.1	1663466	1664633	-	1168	VFPFJ_00440	GO:0043461	K07556	atp12 atpase family protein_x000D_
gene442	NW_017264030.1	1665097	1668074	+	2978	VFPFJ_00441	GO:0016192;GO:0006886;GO:0005829;GO:0030126;GO:0005198	K17267	coatomer subunit gamma_x000D_
gene443	NW_017264030.1	1668346	1669796	-	1451	VFPFJ_00442	-	-	-_x000D_
gene444	NW_017264030.1	1670449	1673892	+	3444	VFPFJ_00443	GO:0044464	K21842	protein efr3_x000D_
gene445	NW_017264030.1	1677525	1678073	+	549	VFPFJ_00444	-	-	-_x000D_
gene446	NW_017264030.1	1683263	1683783	+	521	VFPFJ_00445	GO:0005525;GO:0005622;GO:0005886;GO:0005935;GO:0007264;GO:0003924	-	ras family domain-containing protein gi_x000D_
gene447	NW_017264030.1	1684740	1685936	-	1197	VFPFJ_00446	-	-	-_x000D_
gene448	NW_017264030.1	1695055	1696767	+	1713	VFPFJ_00447	GO:0003676;GO:0000166	-	rna recognition domain-containing protein_x000D_
gene449	NW_017264030.1	1702007	1704195	-	2189	VFPFJ_00448	-	-	-_x000D_
gene450	NW_017264030.1	1704642	1706009	-	1368	VFPFJ_00449	-	-	-_x000D_
gene451	NW_017264030.1	1706558	1706954	+	397	VFPFJ_00450	GO:0000245;GO:0005686;GO:0005829	K12832	splicing factor 3b subunit 5_x000D_
gene452	NW_017264030.1	1707122	1708215	-	1094	VFPFJ_00451	GO:0030915;GO:0000724;GO:0005634	K22823	mage protein_x000D_
gene453	NW_017264030.1	1708834	1711637	+	2804	VFPFJ_00452	-	-	-_x000D_
gene454	NW_017264030.1	1712055	1714012	-	1958	VFPFJ_00453	GO:0005737;GO:0003746;GO:0005525;GO:0006414;GO:0003924	K03231	translation elongation factor 1 partial gi_x000D_
gene456	NW_017264030.1	1716999	1718465	-	1467	VFPFJ_00454	GO:0016021;GO:0055085;GO:0005215	-	tetracycline transporter_x000D_
gene457	NW_017264030.1	1724423	1726121	-	1699	VFPFJ_00455	GO:0016620;GO:0055114	-	succinate-semialdehyde dehydrogenase_x000D_
gene458	NW_017264030.1	1726811	1728691	+	1881	VFPFJ_00456	GO:0016021;GO:0022891;GO:0055085;GO:0008643	-	sugar porter family mfs transporter gi_x000D_
gene459	NW_017264030.1	1729791	1730834	+	1044	VFPFJ_00457	GO:0004061;GO:0019441	-	cornichon gi_x000D_
gene460	NW_017264030.1	1730898	1732973	-	2076	VFPFJ_00458	GO:0003677;GO:0006351;GO:0005634;GO:0008270	-	c2h2 type zinc finger domain-containing protein_x000D_
gene461	NW_017264030.1	1733979	1734798	-	820	VFPFJ_00459	-	-	-_x000D_
gene462	NW_017264030.1	1735410	1736552	+	1143	VFPFJ_00460	GO:0005737;GO:0051287;GO:0000287;GO:0003862;GO:0009098;GO:0055114	K00052	3-isopropylmalate dehydrogenase_x000D_
gene463	NW_017264030.1	1737687	1738391	+	705	VFPFJ_00461	-	-	-_x000D_
gene464	NW_017264030.1	1740054	1740890	+	837	VFPFJ_00462	-	-	-_x000D_
gene465	NW_017264030.1	1741574	1742386	-	813	VFPFJ_00463	GO:0034508;GO:0000776	K11552	centromere protein cenp-o_x000D_
gene466	NW_017264030.1	1743572	1745336	+	1765	VFPFJ_00464	GO:0016021;GO:0008521;GO:0015876	-	major facilitator superfamily protein_x000D_
gene467	NW_017264030.1	1745952	1747319	+	1368	VFPFJ_00465	GO:0015937;GO:0016874;GO:1990143;GO:0005737;GO:0005634	K01922	phosphopantothenate-cysteine ligase gi_x000D_
gene468	NW_017264030.1	1747863	1749387	-	1525	VFPFJ_00466	GO:0055085;GO:0016021	-	major facilitator superfamily general substrate transporter_x000D_
gene469	NW_017264030.1	1750504	1751662	-	1159	VFPFJ_00467	GO:0015299;GO:0016021;GO:0006396;GO:1902600;GO:0031429;GO:0042254;GO:0001522	-	ww binding protein_x000D_
gene470	NW_017264030.1	1751895	1753705	-	1811	VFPFJ_00468	GO:0055085;GO:0006812;GO:0016020	-	sodium hydrogen exchanger family protein gi_x000D_
gene471	NW_017264030.1	1756137	1756712	-	576	VFPFJ_00469	-	-	-_x000D_
gene472	NW_017264030.1	1758940	1762074	+	3135	VFPFJ_00470	GO:0005488	K09184	nitrogen response regulator_x000D_
gene473	NW_017264030.1	1763291	1765403	-	2113	VFPFJ_00471	GO:0031097;GO:0061167;GO:0031028;GO:1902854;GO:0034973;GO:0032463;GO:0051220;GO:0005829;GO:1902817;GO:0018105;GO:0004674;GO:0044732;GO:0044878;GO:1902846;GO:0005524	-	serine threonine-protein kinase sid2 gi_x000D_
gene474	NW_017264030.1	1766908	1767762	+	855	VFPFJ_00472	GO:0016491;GO:0055114;GO:0010181	-	fmn-binding split barrel-related protein gi_x000D_
gene475	NW_017264030.1	1770544	1775239	+	4696	VFPFJ_00473	GO:1900387;GO:0016592;GO:0001105;GO:0045944;GO:0000411	K15163	rna polymerase ii mediator complex component srb8 gi_x000D_
gene476	NW_017264030.1	1776433	1779101	-	2669	VFPFJ_00474	GO:0007165	K20643	rho gtpase activator gi_x000D_
gene477	NW_017264030.1	1780799	1781230	-	432	VFPFJ_00475	GO:0005840;GO:0003735;GO:0006412	K02979	40s ribosomal protein s28 gi_x000D_
gene478	NW_017264030.1	1782979	1785002	-	2024	VFPFJ_00476	GO:0046872;GO:0003824	-	ibr domain-containing protein_x000D_
gene479	NW_017264030.1	1789794	1790847	+	1054	VFPFJ_00477	-	-	-_x000D_
gene480	NW_017264030.1	1791104	1791694	-	591	VFPFJ_00478	GO:0004526;GO:0006379;GO:0005655;GO:0090502;GO:0003723;GO:0006364;GO:0000172;GO:0034965;GO:0001682;GO:0016846	-	ribonuclease p complex subunit pop1_x000D_
gene481	NW_017264030.1	1792128	1794860	-	2733	VFPFJ_00479	GO:0004526;GO:0006379;GO:0005655;GO:0090502;GO:0003723;GO:0006364;GO:0000172;GO:0034965;GO:0001682	K01164	ribonucleases p mrp protein subunit_x000D_
gene482	NW_017264030.1	1795385	1795756	-	372	VFPFJ_00480	-	-	-_x000D_
gene483	NW_017264030.1	1796135	1797456	+	1322	VFPFJ_00481	-	-	-_x000D_
gene484	NW_017264030.1	1797898	1799733	-	1836	VFPFJ_00482	GO:0005524	-	regulator protein gi_x000D_
gene485	NW_017264030.1	1800068	1800870	+	803	VFPFJ_00483	GO:0000176;GO:0000177;GO:0003723;GO:0000467;GO:0030145;GO:0071038;GO:0004527;GO:0071035	K03681	exosome complex exonuclease rrp40 gi_x000D_
gene486	NW_017264030.1	1801340	1803158	-	1819	VFPFJ_00484	-	-	-_x000D_
gene487	NW_017264030.1	1805411	1805704	+	294	VFPFJ_00485	-	-	-_x000D_
gene488	NW_017264030.1	1806005	1807460	-	1456	VFPFJ_00486	-	-	-_x000D_
gene489	NW_017264030.1	1811982	1818313	+	6332	VFPFJ_00487	-	K10706	-_x000D_
gene490	NW_017264030.1	1821344	1823614	+	2271	VFPFJ_00488	-	-	-_x000D_
gene491	NW_017264030.1	1824341	1825210	+	870	VFPFJ_00489	-	-	-_x000D_
gene492	NW_017264030.1	1825323	1826545	-	1223	VFPFJ_00490	-	K19877	-_x000D_
gene493	NW_017264030.1	1826980	1827909	-	930	VFPFJ_00491	-	-	-_x000D_
gene494	NW_017264030.1	1828448	1829565	-	1118	VFPFJ_00492	-	-	-_x000D_
gene495	NW_017264030.1	1832738	1835776	-	3039	VFPFJ_00493	GO:0005488	-	homeobox and c2h2 transcription factor_x000D_
gene496	NW_017264030.1	1836384	1838733	+	2350	VFPFJ_00494	GO:0016813;GO:0008237;GO:0006508	-	acetylornithine deacetylase_x000D_
gene497	NW_017264030.1	1838929	1839621	-	693	VFPFJ_00495	-	-	-_x000D_
gene498	NW_017264030.1	1840381	1841132	+	752	VFPFJ_00496	GO:0033592;GO:0006413;GO:0003743;GO:0005634;GO:0005829	K03236	eukaryotic translation initiation factor eif-1a_x000D_
gene499	NW_017264030.1	1841809	1843780	-	1972	VFPFJ_00497	GO:0000147;GO:0071963;GO:0043332;GO:0030479;GO:1903475;GO:2000601;GO:0032233;GO:0003779;GO:0006897;GO:1902404;GO:0044397	K05747	wh1-domain-containing protein_x000D_
gene500	NW_017264030.1	1844660	1844912	-	253	VFPFJ_00498	-	-	-_x000D_
gene501	NW_017264030.1	1846108	1848612	+	2505	VFPFJ_00499	GO:0004519;GO:0090305;GO:0003677;GO:0006281	K10848	dna repair protein rad1_x000D_
gene502	NW_017264030.1	1850250	1851775	-	1526	VFPFJ_00500	GO:0030001;GO:0016021;GO:0046873;GO:0055085	K16075	inner membrane magnesium transporter mrs2 precursor_x000D_
gene503	NW_017264030.1	1852929	1854016	+	1088	VFPFJ_00501	-	-	-_x000D_
gene504	NW_017264030.1	1856808	1858961	-	2154	VFPFJ_00502	GO:0000079;GO:0019901	K21197	g1 s-specific cyclin pcl5_x000D_
gene505	NW_017264030.1	1861209	1861547	-	339	VFPFJ_00503	-	-	-_x000D_
gene506	NW_017264030.1	1864287	1864670	+	384	VFPFJ_00504	-	-	-_x000D_
gene507	NW_017264030.1	1865655	1866704	+	1050	VFPFJ_00505	-	-	-_x000D_
gene508	NW_017264030.1	1867147	1869107	-	1961	VFPFJ_00506	GO:0000781;GO:0006406;GO:0006283;GO:0031124;GO:0003676;GO:0000346;GO:0000398;GO:0006368;GO:0004004;GO:0005524;GO:0006348	K12812	atp-dependent rna helicase sub2_x000D_
gene509	NW_017264030.1	1869574	1870086	+	513	VFPFJ_00507	-	K03540	-_x000D_
gene510	NW_017264030.1	1870536	1875123	-	4588	VFPFJ_00508	GO:0008677;GO:0055114;GO:0050661	-	2-dehydropantoate 2-reductase gi_x000D_
gene511	NW_017264030.1	1880369	1880653	+	285	VFPFJ_00509	-	-	-_x000D_
gene512	NW_017264030.1	1885244	1886238	+	995	VFPFJ_00510	GO:0016020	-	thioredoxin-like protein_x000D_
gene513	NW_017264030.1	1888813	1891472	+	2660	VFPFJ_00511	GO:0055085;GO:0016021	-	opt oligopeptide transporter_x000D_
gene514	NW_017264030.1	1892139	1892753	+	615	VFPFJ_00512	GO:0005840;GO:0003735;GO:0006412	K02922	ribosomal protein l37e domain-containing protein_x000D_
gene515	NW_017264030.1	1893412	1894426	-	1015	VFPFJ_00513	-	K11377	-_x000D_
gene516	NW_017264030.1	1894912	1895268	-	357	VFPFJ_00514	-	-	-_x000D_
gene517	NW_017264030.1	1896032	1898583	-	2552	VFPFJ_00515	GO:0016020	-	mfs transporter_x000D_
gene518	NW_017264030.1	1901183	1901984	+	802	VFPFJ_00516	GO:0045454;GO:0005623	-	thioredoxin-like fold protein gi_x000D_
gene519	NW_017264030.1	1902534	1905342	-	2809	VFPFJ_00517	-	-	-_x000D_
gene520	NW_017264030.1	1908581	1909514	-	934	VFPFJ_00518	GO:0016705;GO:0031418;GO:0005506;GO:0055114	-	prolyl 4- alpha subunit gi_x000D_
gene521	NW_017264030.1	1910033	1910575	+	543	VFPFJ_00519	GO:0016020	-	hypothetical protein VFPFJ_00519 [Purpureocillium lilacinum]_x000D_
gene522	NW_017264030.1	1911235	1912783	-	1549	VFPFJ_00520	GO:0015937;GO:0005524;GO:0016310;GO:0004594	K09680	pantothenate partial gi_x000D_
gene523	NW_017264030.1	1913465	1914270	+	806	VFPFJ_00521	-	-	-_x000D_
gene524	NW_017264030.1	1918173	1919135	+	963	VFPFJ_00522	GO:0016787	-	alpha beta hydrolase fold protein_x000D_
gene525	NW_017264030.1	1921709	1924306	+	2598	VFPFJ_00523	GO:0044763;GO:0097159;GO:1901363;GO:0022414	-	rna-binding protein gi_x000D_
gene526	NW_017264030.1	1924564	1925312	+	749	VFPFJ_00524	-	-	-_x000D_
gene527	NW_017264030.1	1928310	1929186	-	877	VFPFJ_00525	-	K17801	-_x000D_
gene528	NW_017264030.1	1929850	1930695	+	846	VFPFJ_00526	-	K18159	-_x000D_
gene529	NW_017264030.1	1930898	1933368	-	2471	VFPFJ_00527	-	K03352	-_x000D_
gene530	NW_017264030.1	1934674	1935397	-	724	VFPFJ_00528	GO:0016021;GO:0004129;GO:0005751;GO:1902600	K02266	cytochrome c oxidase subunit via gi_x000D_
gene531	NW_017264030.1	1935505	1935831	-	327	VFPFJ_00529	-	-	-_x000D_
gene532	NW_017264030.1	1936468	1937531	+	1064	VFPFJ_00530	GO:0004519;GO:0090305;GO:0003677;GO:0005622;GO:0016829;GO:0006281	K10772	dna lyase_x000D_
gene533	NW_017264030.1	1938260	1939078	-	819	VFPFJ_00531	-	-	-_x000D_
gene534	NW_017264030.1	1942261	1943222	-	962	VFPFJ_00532	-	-	-_x000D_
gene535	NW_017264030.1	1952832	1956682	-	3851	VFPFJ_00533	GO:0003779;GO:0005543;GO:0006897;GO:0030276	K20040	cytoskeleton assembly control protein sla2 gi_x000D_
gene536	NW_017264030.1	1958427	1959111	-	685	VFPFJ_00534	GO:0005840;GO:0003735;GO:0006412	K02889	60s ribosomal protein l21 gi_x000D_
gene537	NW_017264030.1	1959502	1960215	+	714	VFPFJ_00535	GO:0003735;GO:0015935;GO:0006412;GO:0019843	K02997	40s ribosomal protein s9_x000D_
gene538	NW_017264030.1	1960950	1962335	-	1386	VFPFJ_00536	-	K12819	-_x000D_
gene539	NW_017264030.1	1962734	1967775	+	5042	VFPFJ_00537	GO:0090305;GO:0016035;GO:0003887;GO:0006260;GO:0003677;GO:0008408;GO:0000166;GO:0019985	K02350	dna polymerase zeta catalytic subunit_x000D_
gene540	NW_017264030.1	1972251	1977731	-	5481	VFPFJ_00538	GO:0005543;GO:0032065;GO:0005938	-	anucleate primary sterigmata protein a_x000D_
gene541	NW_017264030.1	1980712	1981812	+	1101	VFPFJ_00539	GO:0034247;GO:0005684;GO:0000349;GO:0008270	K13127	pre-mrna splicing factor cwc24_x000D_
gene542	NW_017264030.1	1982424	1983597	+	1174	VFPFJ_00540	GO:0015031;GO:0005737;GO:0006914	K08343	autophagy-like protein 3 gi_x000D_
gene543	NW_017264030.1	1984419	1986608	-	2190	VFPFJ_00541	-	-	-_x000D_
gene544	NW_017264030.1	1993732	1995562	+	1831	VFPFJ_00542	GO:0020037;GO:0016021;GO:0016705;GO:0004497;GO:0005506;GO:0055114	-	cytochrome p450_x000D_
gene545	NW_017264030.1	1995689	1997186	-	1498	VFPFJ_00543	GO:0016020	-	sodium calcium transporter_x000D_
gene546	NW_017264030.1	1998801	1999244	-	444	VFPFJ_00544	-	-	-_x000D_
gene547	NW_017264030.1	2001995	2002493	+	499	VFPFJ_00545	-	-	-_x000D_
gene548	NW_017264030.1	2003041	2003244	+	204	VFPFJ_00546	-	-	-_x000D_
gene549	NW_017264030.1	2010592	2012748	+	2157	VFPFJ_00547	GO:0004672;GO:0006468;GO:0005524	-	hal protein kinase_x000D_
gene550	NW_017264030.1	2013998	2014336	+	339	VFPFJ_00548	-	-	-_x000D_
gene551	NW_017264030.1	2017274	2018783	-	1510	VFPFJ_00549	GO:0050483;GO:0016311;GO:0000287;GO:0006190;GO:0009117	K18550	imp-specific 5 -nucleotidase_x000D_
gene552	NW_017264030.1	2029294	2030601	-	1308	VFPFJ_00550	-	-	-_x000D_
gene553	NW_017264030.1	2031326	2031799	+	474	VFPFJ_00551	-	-	-_x000D_
gene554	NW_017264030.1	2032563	2036218	-	3656	VFPFJ_00552	GO:0046872;GO:0003684;GO:0016740;GO:0016021;GO:0006281	K03509	sister chromatid cohesion protein gi_x000D_
gene555	NW_017264030.1	2039206	2039712	-	507	VFPFJ_00553	-	-	-_x000D_
gene556	NW_017264030.1	2039829	2040158	+	330	VFPFJ_00554	-	-	-_x000D_
gene557	NW_017264030.1	2042164	2042556	-	393	VFPFJ_00555	-	-	-_x000D_
gene558	NW_017264030.1	2044101	2044685	+	585	VFPFJ_00556	-	-	-_x000D_
gene559	NW_017264030.1	2045007	2046480	+	1474	VFPFJ_00557	GO:0016021;GO:0007166;GO:0007186;GO:0004930	-	camp receptor-like protein gi_x000D_
gene560	NW_017264030.1	2050313	2052419	-	2107	VFPFJ_00558	-	-	-_x000D_
gene561	NW_017264030.1	2055919	2058136	+	2218	VFPFJ_00559	GO:0016021;GO:0055085;GO:0005215	-	nucleoside transporter gi_x000D_
gene562	NW_017264030.1	2058447	2062346	-	3900	VFPFJ_00560	GO:0016579;GO:0004843;GO:0006511;GO:0034399	K05610	ubiquitin carboxyl-terminal hydrolase 2 gi_x000D_
gene563	NW_017264030.1	2062797	2063024	-	228	VFPFJ_00561	-	-	-_x000D_
gene564	NW_017264030.1	2063524	2065189	+	1666	VFPFJ_00562	GO:0004609;GO:0008654	K01613	phosphatidylserine decarboxylase proenzyme mitochondrial precursor gi_x000D_
gene565	NW_017264030.1	2065565	2066185	-	621	VFPFJ_00563	GO:0016491;GO:0055114	K07078	nitroreductase family protein_x000D_
gene566	NW_017264030.1	2068079	2068504	+	426	VFPFJ_00564	-	-	-_x000D_
gene567	NW_017264030.1	2070121	2071971	-	1851	VFPFJ_00565	GO:0016491;GO:0055114	-	fad binding domain containing partial gi_x000D_
gene568	NW_017264030.1	2077161	2078702	+	1542	VFPFJ_00566	GO:0020037;GO:0016021;GO:0016705;GO:0004497;GO:0005506;GO:0055114	K21292	ent-kaurene oxidase_x000D_
gene569	NW_017264030.1	2079340	2080520	-	1181	VFPFJ_00567	GO:0031167;GO:0005840;GO:0008649;GO:1990258;GO:0031428;GO:0000494;GO:0008033;GO:0003723;GO:0032040;GO:0030686;GO:1990259;GO:0006356	K14563	rrna methyltransferase nop1 gi_x000D_
gene570	NW_017264030.1	2081214	2082280	+	1067	VFPFJ_00568	GO:0003735;GO:0015934;GO:0006412	K02880	ribosomal protein l17_x000D_
gene571	NW_017264030.1	2083192	2085708	-	2517	VFPFJ_00569	-	-	-_x000D_
gene572	NW_017264030.1	2090011	2092360	-	2350	VFPFJ_00570	GO:0006891;GO:0030173	K09313	golgi membrane protein gi_x000D_
gene573	NW_017264030.1	2092822	2096519	+	3698	VFPFJ_00571	-	K20177	-_x000D_
gene574	NW_017264030.1	2097323	2098327	-	1005	VFPFJ_00572	GO:0016740	-	nicotinamide n-methyltransferase gi_x000D_
gene575	NW_017264030.1	2099278	2102214	-	2937	VFPFJ_00573	GO:0006355;GO:0003700;GO:0003677;GO:0005634	-	zinc finger protein gi_x000D_
gene576	NW_017264030.1	2122133	2124886	+	2754	VFPFJ_00574	GO:0044267;GO:0046872;GO:0044425;GO:0003824	K10601	ring finger protein gi_x000D_
gene577	NW_017264030.1	2125526	2128222	-	2697	VFPFJ_00575	-	K00750	-_x000D_
gene578	NW_017264030.1	2129072	2129440	-	369	VFPFJ_00576	-	-	-_x000D_
gene579	NW_017264030.1	2129652	2131049	-	1398	VFPFJ_00577	GO:0016021;GO:0098655;GO:0008324	-	cation diffusion facilitator 1 gi_x000D_
gene580	NW_017264030.1	2133046	2134061	-	1016	VFPFJ_00578	-	K01054	-_x000D_
gene581	NW_017264030.1	2134945	2137344	-	2400	VFPFJ_00579	GO:0042626;GO:0055085;GO:0005524;GO:0016021	K02021	atp-dependent permease mdl2_x000D_
gene582	NW_017264030.1	2138166	2139545	-	1380	VFPFJ_00580	GO:0031139;GO:0005829;GO:0042769;GO:0000790;GO:0000993;GO:0035861;GO:0031124;GO:0010526	K15559	duf618 domain protein_x000D_
gene583	NW_017264030.1	2140317	2141154	+	838	VFPFJ_00581	GO:0016192;GO:0030132;GO:0030130;GO:0006886;GO:0005198	-	clathrin light chain gi_x000D_
gene584	NW_017264030.1	2141555	2142125	-	571	VFPFJ_00582	GO:0016021	-	bacteriophage n adsorption protein a c-term domain-containing protein gi_x000D_
gene585	NW_017264030.1	2142624	2145199	+	2576	VFPFJ_00583	-	-	-_x000D_
gene586	NW_017264030.1	2145409	2146593	-	1185	VFPFJ_00584	GO:0010811;GO:0005484;GO:0005794;GO:0031201;GO:0061025;GO:0016192;GO:0006886;GO:0016021;GO:0005829	K08489	snare domain-containing protein gi_x000D_
gene587	NW_017264030.1	2148583	2149635	+	1053	VFPFJ_00585	GO:0006898;GO:0043332;GO:0016237;GO:0048306;GO:0000742;GO:0005935;GO:0005823;GO:0005509;GO:0007114;GO:0006607;GO:0005934;GO:0051300;GO:0000131;GO:0006661;GO:0042991;GO:0042144	K02183	calmodulin gi_x000D_
gene588	NW_017264030.1	2150849	2153605	+	2757	VFPFJ_00586	GO:0005794;GO:0008565;GO:0016192;GO:0006886;GO:0016021;GO:0030131	K12391	ap-1 complex subunit gamma-1_x000D_
gene589	NW_017264030.1	2154234	2155360	+	1127	VFPFJ_00587	-	-	-_x000D_
gene590	NW_017264030.1	2157698	2158603	+	906	VFPFJ_00588	-	-	-_x000D_
gene591	NW_017264030.1	2159215	2161234	+	2020	VFPFJ_00589	GO:0006614;GO:0005786;GO:0008312	K03108	signal recognition particle protein_x000D_
gene592	NW_017264030.1	2161895	2166236	-	4342	VFPFJ_00590	GO:0043547;GO:0005086;GO:0032012	-	guanyl-nucleotide exchange factor_x000D_
gene593	NW_017264030.1	2168241	2169902	+	1662	VFPFJ_00591	GO:0004181;GO:0031505;GO:0000324;GO:0006508;GO:0008270;GO:0005783	K08783	ecm14-like protein gi_x000D_
gene594	NW_017264030.1	2170072	2170905	-	834	VFPFJ_00592	GO:0016021	K00799	mapeg family protein gi_x000D_
gene595	NW_017264030.1	2172547	2174565	-	2019	VFPFJ_00593	GO:0006281;GO:0034061;GO:0044424;GO:0071897	K10981	dna polymerase beta gi_x000D_
gene596	NW_017264030.1	2177920	2181917	-	3998	VFPFJ_00594	GO:0006367;GO:0051276;GO:0043565;GO:0005524;GO:0005694;GO:0005634	K06636	cohesin complex subunit gi_x000D_
gene597	NW_017264030.1	2184084	2185733	+	1650	VFPFJ_00595	GO:0016021	-	f-box protein gi_x000D_
gene598	NW_017264030.1	2186483	2189796	-	3314	VFPFJ_00596	GO:0097027;GO:0010997;GO:0050790	K03364	cell cycle regulatory protein_x000D_
gene599	NW_017264030.1	2191668	2192898	-	1231	VFPFJ_00597	-	-	-_x000D_
gene600	NW_017264030.1	2193814	2194445	+	632	VFPFJ_00598	GO:0031416;GO:0017196;GO:0000001;GO:0007010;GO:0004596;GO:0005634;GO:0005829	K17972	n-acetyltransferase 5 gi_x000D_
gene601	NW_017264030.1	2196407	2198289	+	1883	VFPFJ_00599	-	-	-_x000D_
gene602	NW_017264030.1	2198947	2200266	+	1320	VFPFJ_00600	GO:0003676;GO:0000166	-	rna recognition domain-containing protein_x000D_
gene603	NW_017264030.1	2201708	2204559	-	2852	VFPFJ_00601	GO:0005622	K20475	protein transport protein sec39 gi_x000D_
gene604	NW_017264030.1	2205673	2206107	+	435	VFPFJ_00602	-	K03938	-_x000D_
gene605	NW_017264030.1	2206361	2206615	+	255	VFPFJ_00603	-	-	-_x000D_
gene606	NW_017264030.1	2211950	2212927	-	978	VFPFJ_00604	-	K09425	-_x000D_
gene607	NW_017264030.1	2216350	2216697	-	348	VFPFJ_00605	-	-	-_x000D_
gene608	NW_017264030.1	2217466	2220888	-	3423	VFPFJ_00606	GO:0016757	-	udp-n-acetylglucosaminyltransferase gi_x000D_
gene609	NW_017264030.1	2224200	2228348	-	4149	VFPFJ_00607	GO:0006412;GO:0005840;GO:0008270;GO:0003735;GO:0030127;GO:0006888;GO:0006886	K14006	protein transporter sec23 gi_x000D_
gene610	NW_017264030.1	2229506	2230784	+	1279	VFPFJ_00608	GO:0016787	-	alpha beta fold family gi_x000D_
gene611	NW_017264030.1	2231360	2232446	-	1087	VFPFJ_00609	GO:0003735;GO:0022627;GO:0006412	K02984	40s ribosomal protein s1_x000D_
gene612	NW_017264030.1	2234887	2235905	-	1019	VFPFJ_00610	-	-	-_x000D_
gene613	NW_017264030.1	2236944	2237586	-	643	VFPFJ_00611	-	-	-_x000D_
gene614	NW_017264030.1	2239766	2240029	+	264	VFPFJ_00612	-	-	-_x000D_
gene615	NW_017264030.1	2240309	2241130	-	822	VFPFJ_00613	GO:0016757	K00761	uracil phosphoribosyltransferase_x000D_
gene616	NW_017264030.1	2278252	2288799	-	10548	VFPFJ_00614	-	-	-_x000D_
gene617	NW_017264030.1	2290424	2294178	+	3755	VFPFJ_00615	-	-	-_x000D_
gene618	NW_017264030.1	2294896	2296867	-	1972	VFPFJ_00616	GO:0032153;GO:0005829;GO:0005935;GO:0043332;GO:0000145;GO:0051285;GO:0005934;GO:0045921;GO:0005546;GO:0017049;GO:0001927;GO:0051601;GO:0006893;GO:0007266;GO:0005634;GO:0000131;GO:0005886	K07195	exocyst complex protein exo70 gi_x000D_
gene619	NW_017264030.1	2298173	2300978	+	2806	VFPFJ_00617	GO:0003678;GO:0032508;GO:0042555;GO:0003677;GO:0005524;GO:0006270;GO:0005634	K02541	dna replication licensing factor mcm3_x000D_
gene620	NW_017264030.1	2301208	2302506	-	1299	VFPFJ_00618	-	-	-_x000D_
gene621	NW_017264030.1	2308182	2310291	-	2110	VFPFJ_00619	GO:0009437;GO:0005777;GO:0004092;GO:0005739	K00624	carnitine acetyl transferase_x000D_
gene622	NW_017264030.1	2310509	2310862	+	354	VFPFJ_00620	-	-	-_x000D_
gene623	NW_017264030.1	2312349	2314630	-	2282	VFPFJ_00621	GO:0005634;GO:0003677	K11649	rsc complex subunit gi_x000D_
gene624	NW_017264030.1	2315607	2316688	+	1082	VFPFJ_00622	GO:0050660;GO:0009055	K03522	electron transfer flavoprotein alpha-subunit gi_x000D_
gene625	NW_017264030.1	2316799	2318504	-	1706	VFPFJ_00623	GO:0005759;GO:0016491;GO:0055114	K18914	ferredoxin-nadp+ reductase_x000D_
gene626	NW_017264030.1	2319434	2321263	+	1830	VFPFJ_00624	-	-	-_x000D_
gene627	NW_017264030.1	2321642	2324912	-	3271	VFPFJ_00625	GO:0032300;GO:0090305;GO:0004519;GO:0030983;GO:0005524;GO:0006298	K10858	dna mismatch repair protein gi_x000D_
gene628	NW_017264030.1	2325007	2325156	+	150	VFPFJ_00626	-	-	-_x000D_
gene629	NW_017264030.1	2326935	2330418	+	3484	VFPFJ_00627	GO:0016021;GO:0016788	-	gpi inositol-deacylase_x000D_
gene630	NW_017264030.1	2331380	2333244	-	1865	VFPFJ_00628	GO:0016021	-	mfs transporter gi_x000D_
gene631	NW_017264030.1	2334514	2336072	+	1559	VFPFJ_00629	GO:0016021	-	membrane protein tms1_x000D_
gene632	NW_017264030.1	2336759	2338268	-	1510	VFPFJ_00630	GO:0071266;GO:0004121;GO:0030170	K01760	cystathionine beta-lyase gi_x000D_
gene633	NW_017264030.1	2339807	2341198	-	1392	VFPFJ_00631	GO:0016021;GO:0005524	-	atpase family aaa domain-containing protein_x000D_
gene634	NW_017264030.1	2341230	2341633	+	404	VFPFJ_00632	-	-	-_x000D_
gene635	NW_017264030.1	2342017	2343498	+	1482	VFPFJ_00633	-	-	-_x000D_
gene636	NW_017264030.1	2344529	2347832	+	3304	VFPFJ_00634	GO:0016021;GO:0006506;GO:0008484;GO:0016740;GO:0005789	K05285	protein required for gpi anchor synthesis_x000D_
gene637	NW_017264030.1	2352132	2355382	+	3251	VFPFJ_00635	GO:0006357;GO:0008270;GO:0000981;GO:0003677;GO:0005634	-	cutinase transcription factor 1 alpha_x000D_
gene638	NW_017264030.1	2357404	2359230	+	1827	VFPFJ_00636	-	-	-_x000D_
gene639	NW_017264030.1	2360064	2361213	+	1150	VFPFJ_00637	GO:0032541;GO:0035621;GO:0032366;GO:0005794;GO:0000750;GO:0006506;GO:0035376;GO:0006897;GO:0016021;GO:0097036;GO:0030148	K21848	arv1-like family protein gi_x000D_
gene640	NW_017264030.1	2362486	2363516	-	1031	VFPFJ_00638	GO:0015991;GO:0051287;GO:0033179;GO:0015078;GO:0004616;GO:0016021;GO:0055114	-	6-phosphogluconate dehydrogenase gi_x000D_
gene641	NW_017264030.1	2365230	2367312	+	2083	VFPFJ_00639	GO:0008652;GO:0016746	K00618	amino-acid n-acetyltransferase_x000D_
gene642	NW_017264030.1	2368636	2369787	+	1152	VFPFJ_00640	GO:0005737	-	bin amphiphysin rvs domain for vesicular trafficking gi_x000D_
gene643	NW_017264030.1	2370315	2371181	+	867	VFPFJ_00641	GO:0005743;GO:0016651;GO:0022904	K03949	nadh-ubiquinone oxidoreductase subunit gi_x000D_
gene644	NW_017264030.1	2371733	2373109	+	1377	VFPFJ_00642	-	-	-_x000D_
gene645	NW_017264030.1	2373174	2375246	-	2073	VFPFJ_00643	-	-	-_x000D_
gene646	NW_017264030.1	2376607	2377653	+	1047	VFPFJ_00644	GO:0016021;GO:0005783	K22943	yip1 domain partial gi_x000D_
gene647	NW_017264030.1	2379200	2380870	+	1671	VFPFJ_00645	GO:0070887;GO:0046907;GO:0050794;GO:0005634	-	dead deah box helicase gi_x000D_
gene648	NW_017264030.1	2381711	2385268	+	3558	VFPFJ_00646	GO:0046907;GO:0004386;GO:0003676;GO:0005622;GO:0005524	K06877	dead deah box helicase gi_x000D_
gene649	NW_017264030.1	2387192	2388867	+	1676	VFPFJ_00647	GO:0015369;GO:0070588;GO:0016021	K07300	ca2+:h+ antiporter_x000D_
gene650	NW_017264030.1	2389315	2392138	-	2824	VFPFJ_00648	GO:0006809;GO:0042128;GO:0050464;GO:0030151;GO:0020037;GO:0043546;GO:0055114	K10534	nitrate reductase gi_x000D_
gene651	NW_017264030.1	2394945	2398805	+	3861	VFPFJ_00649	GO:0003723	K14327	nonsense-mediated mrna decay factor_x000D_
gene652	NW_017264030.1	2400654	2402990	+	2337	VFPFJ_00650	GO:0016021;GO:0016758	K00698	chitin synthase d_x000D_
gene653	NW_017264030.1	2404576	2407121	+	2546	VFPFJ_00651	GO:0005524	K09489	heat shock protein hsp88 gi_x000D_
gene654	NW_017264030.1	2407818	2411243	-	3426	VFPFJ_00652	GO:0006413;GO:0005525;GO:0003743;GO:0003924	K03243	eukaryotic translation initiation factor 5b_x000D_
gene655	NW_017264030.1	2412057	2416474	-	4418	VFPFJ_00653	-	-	-_x000D_
gene656	NW_017264030.1	2422179	2423616	+	1438	VFPFJ_00654	GO:0000920;GO:0016192;GO:0035023;GO:0005634;GO:0005829;GO:0005783	K20372	tbc domain-containingprotein gi_x000D_
gene657	NW_017264030.1	2423802	2425941	-	2140	VFPFJ_00655	-	K20298	-_x000D_
gene658	NW_017264030.1	2426523	2426798	-	276	VFPFJ_00656	-	-	-_x000D_
gene659	NW_017264030.1	2427762	2428644	+	883	VFPFJ_00657	GO:0003746;GO:0006452;GO:0045905;GO:0043022;GO:0045901	K03263	translation elongation if5a gi_x000D_
gene660	NW_017264030.1	2429575	2432499	+	2925	VFPFJ_00658	GO:0032991;GO:0044238;GO:0034645;GO:0043232;GO:0044271;GO:0044444;GO:0010467;GO:0005634	K02927	eukaryotic translation initiation factor 5a gi_x000D_
gene661	NW_017264030.1	2433286	2434422	+	1137	VFPFJ_00659	GO:0016021	K22940	yip1 domain family_x000D_
gene662	NW_017264030.1	2436385	2438356	-	1972	VFPFJ_00660	GO:0020037;GO:0016705;GO:0004497;GO:0005506;GO:0055114	K09831	cytochrome p450 61_x000D_
gene663	NW_017264030.1	2441436	2441853	+	418	VFPFJ_00661	-	-	-_x000D_
gene664	NW_017264030.1	2442887	2444341	+	1455	VFPFJ_00662	GO:0016301;GO:0016310	-	mitochondrial pyruvate dehydrogenase kinase_x000D_
gene665	NW_017264030.1	2444516	2445043	-	528	VFPFJ_00663	-	-	-_x000D_
gene666	NW_017264030.1	2445513	2445680	+	168	VFPFJ_00664	-	-	-_x000D_
gene667	NW_017264030.1	2445737	2446525	+	789	VFPFJ_00665	-	-	-_x000D_
gene668	NW_017264030.1	2447584	2453073	-	5490	VFPFJ_00666	GO:0003677;GO:0016459;GO:0005524;GO:0003774;GO:0016021;GO:0016758	K00698	chitin synthase 6_x000D_
gene669	NW_017264030.1	2457343	2463057	+	5715	VFPFJ_00667	GO:0003677;GO:0016459;GO:0005524;GO:0003774;GO:0016021;GO:0016758	K00698	chitin synthase 6 gi_x000D_
gene670	NW_017264030.1	2464176	2467645	-	3470	VFPFJ_00668	GO:0005730;GO:0000463;GO:0000466;GO:0005829	K14861	ribosome biogenesis protein urb1 gi_x000D_
gene671	NW_017264030.1	2469264	2470828	+	1565	VFPFJ_00669	-	-	-_x000D_
gene672	NW_017264030.1	2472618	2474275	+	1658	VFPFJ_00670	GO:0016020;GO:0016791	-	histidine acid phosphatase_x000D_
gene673	NW_017264030.1	2476032	2476922	+	891	VFPFJ_00671	GO:0016020	-	acid phosphatase-like protein gi_x000D_
gene674	NW_017264030.1	2477881	2479017	+	1137	VFPFJ_00672	GO:0046854	K01092	inositol metal-binding site gi_x000D_
gene675	NW_017264030.1	2479440	2481260	-	1821	VFPFJ_00673	GO:0055085;GO:0016021	-	multidrug resistance protein gi_x000D_
gene676	NW_017264030.1	2481456	2481954	+	499	VFPFJ_00674	-	-	-_x000D_
gene677	NW_017264030.1	2482395	2483820	-	1426	VFPFJ_00675	GO:0003676;GO:0006396;GO:0044424	K11090	rna-binding la domain-containingprotein gi_x000D_
gene678	NW_017264030.1	2485414	2487873	+	2460	VFPFJ_00676	GO:0009395;GO:0016021;GO:0004622	K16342	cytosolic phospholipase a2 zeta_x000D_
gene679	NW_017264030.1	2488122	2489303	-	1182	VFPFJ_00677	GO:0090502;GO:0005762;GO:0004525;GO:0003723;GO:0006396;GO:0003735	-	60s ribosomal protein l3_x000D_
gene680	NW_017264030.1	2489937	2490297	+	361	VFPFJ_00678	GO:0016021	-	hypothetical protein VFPBJ_00646 [Purpureocillium lilacinum] gi_x000D_
gene681	NW_017264030.1	2492460	2494365	+	1906	VFPFJ_00679	-	K11982	-_x000D_
gene682	NW_017264030.1	2496309	2496617	-	309	VFPFJ_00680	-	-	-_x000D_
gene683	NW_017264030.1	2496675	2497367	-	693	VFPFJ_00681	-	-	-_x000D_
gene684	NW_017264030.1	2497527	2501077	+	3551	VFPFJ_00682	GO:0020037;GO:0005506;GO:0003958;GO:0070330;GO:0055114;GO:0010181	K14338	nadph cytochrome p450 gi_x000D_
gene685	NW_017264030.1	2501687	2501932	+	246	VFPFJ_00683	-	-	-_x000D_
gene686	NW_017264030.1	2502512	2505349	-	2838	VFPFJ_00684	GO:0006422;GO:0005524;GO:0004815;GO:0005737	K01876	aspartate-trna ligase_x000D_
gene687	NW_017264030.1	2506684	2507154	+	471	VFPFJ_00685	-	-	-_x000D_
gene688	NW_017264030.1	2507212	2507832	+	621	VFPFJ_00686	-	-	-_x000D_
gene689	NW_017264030.1	2508548	2509771	+	1224	VFPFJ_00687	GO:0008152;GO:0016787	-	lipase gi_x000D_
gene690	NW_017264030.1	2510108	2511588	-	1481	VFPFJ_00688	-	-	-_x000D_
gene691	NW_017264030.1	2512411	2513697	-	1287	VFPFJ_00689	GO:0008168;GO:0032259	-	tam domain-containingmethyltransferase protein_x000D_
gene692	NW_017264030.1	2515801	2517515	+	1715	VFPFJ_00690	GO:0008171;GO:0032259	-	sterigmatocystin 8-o-methyltransferase_x000D_
gene693	NW_017264030.1	2517813	2518669	-	857	VFPFJ_00691	GO:0017089;GO:0005737;GO:0051861;GO:0046836	-	ef-hand calcium-binding site gi_x000D_
gene694	NW_017264030.1	2520645	2523469	+	2825	VFPFJ_00692	GO:0003824	K01115	phospholipase gi_x000D_
gene695	NW_017264030.1	2525645	2528850	+	3206	VFPFJ_00693	GO:0020037;GO:0046872;GO:0016491;GO:0055114;GO:0010181	-	vacuolar protein-sorting protein bro1_x000D_
gene696	NW_017264030.1	2529835	2531646	+	1812	VFPFJ_00694	GO:0020037;GO:0046872;GO:0016491;GO:0055114;GO:0010181	K00101	cytochrome mitochondrial precursor_x000D_
gene697	NW_017264030.1	2531963	2535016	-	3054	VFPFJ_00695	GO:0005524	K11269	sister chromatid cohesion factor_x000D_
gene698	NW_017264030.1	2535457	2537226	+	1770	VFPFJ_00696	GO:0005840;GO:0019843	-	30s ribosomal subunit s4 gi_x000D_
gene699	NW_017264030.1	2541623	2544361	+	2739	VFPFJ_00697	GO:0006357;GO:0008270;GO:0000981;GO:0003677;GO:0005634	-	pathway-specific nitrogen regulator_x000D_
gene700	NW_017264030.1	2546141	2547001	-	861	VFPFJ_00698	-	-	-_x000D_
gene701	NW_017264030.1	2549533	2552523	+	2991	VFPFJ_00699	GO:0046872;GO:0006355	K21451	xylanolytic transcriptional activator xlnr_x000D_
gene702	NW_017264030.1	2554833	2556332	+	1500	VFPFJ_00700	-	-	-_x000D_
gene703	NW_017264030.1	2558484	2560056	-	1573	VFPFJ_00701	GO:0008892;GO:0008270;GO:0005829;GO:0006147	K01487	guanine deaminase_x000D_
gene704	NW_017264030.1	2560962	2567332	-	6371	VFPFJ_00702	GO:0006633;GO:0005835;GO:0004318;GO:0055114	K00668	fatty acid synthase beta subunit dehydratase_x000D_
gene705	NW_017264030.1	2568818	2569312	-	495	VFPFJ_00703	-	-	-_x000D_
gene706	NW_017264030.1	2570736	2576439	+	5704	VFPFJ_00704	GO:0005835;GO:0008897;GO:0000287;GO:1900535;GO:0004312	K00667	fatty acid synthase subunit alpha_x000D_
gene707	NW_017264030.1	2577039	2577769	-	731	VFPFJ_00705	GO:0019013;GO:0006396;GO:0030529	K12623	u6 snrna-associated sm-like protein lsm4_x000D_
gene708	NW_017264030.1	2578522	2580012	+	1491	VFPFJ_00706	-	-	-_x000D_
gene709	NW_017264030.1	2582658	2584614	+	1957	VFPFJ_00707	GO:0055085;GO:0016021	K08158	cycloheximide resistance protein gi_x000D_
gene710	NW_017264030.1	2585265	2588891	-	3627	VFPFJ_00708	GO:0005488;GO:0044260;GO:0090304	-	zn -c6 fungal-type dna-binding domain-containingprotein_x000D_
gene711	NW_017264030.1	2589295	2591341	-	2047	VFPFJ_00709	GO:0042162;GO:0032508;GO:0003684;GO:0043564;GO:0004003;GO:0000723;GO:0006303	K10884	dsb repair complex subunit ku70_x000D_
gene712	NW_017264030.1	2591849	2593243	+	1395	VFPFJ_00710	GO:0004325;GO:0006783;GO:0005743;GO:0005634;GO:0005829	K01772	ferrochelatase precursor_x000D_
gene713	NW_017264030.1	2596590	2596865	-	276	VFPFJ_00711	-	-	-_x000D_
gene714	NW_017264030.1	2597369	2599237	+	1869	VFPFJ_00712	GO:0051301;GO:0005525	K16944	cell division control protein 3_x000D_
gene715	NW_017264030.1	2600424	2601174	-	751	VFPFJ_00713	GO:0016021;GO:0000266	K17969	tetratricopeptide repeat 11 fission 1 partial gi_x000D_
gene716	NW_017264030.1	2602119	2602831	+	713	VFPFJ_00714	GO:0031262;GO:0000778;GO:0044732;GO:0005829;GO:0031617	K11557	kinetochore protein spc24 gi_x000D_
gene717	NW_017264030.1	2603273	2604070	-	798	VFPFJ_00715	-	-	-_x000D_
gene718	NW_017264030.1	2605454	2606716	+	1263	VFPFJ_00716	-	-	-_x000D_
gene719	NW_017264030.1	2606972	2607881	+	910	VFPFJ_00717	GO:0016407	-	acetyltransferase gi_x000D_
gene720	NW_017264030.1	2609084	2609658	+	575	VFPFJ_00718	-	-	-_x000D_
gene721	NW_017264030.1	2613272	2615689	-	2418	VFPFJ_00719	GO:0006357;GO:0008270;GO:0000981;GO:0003677;GO:0005634	-	zn 2cys6 transcription factor gi_x000D_
gene722	NW_017264030.1	2617573	2618397	+	825	VFPFJ_00720	GO:0016491;GO:0055114;GO:0010181	K00275	zn 2cys6 transcription factor gi_x000D_
gene723	NW_017264030.1	2618912	2619202	-	291	VFPFJ_00721	-	-	-_x000D_
gene724	NW_017264030.1	2624601	2625770	+	1170	VFPFJ_00722	-	-	-_x000D_
gene725	NW_017264030.1	2626974	2631649	+	4676	VFPFJ_00723	GO:0004672;GO:0006468;GO:0005524	K08333	vps15 protein kinase_x000D_
gene726	NW_017264030.1	2633852	2634722	-	871	VFPFJ_00724	-	-	-_x000D_
gene727	NW_017264030.1	2635589	2638340	+	2752	VFPFJ_00725	GO:1903959;GO:0005247;GO:0016021;GO:0006821	K05012	voltage-gated chloride channel_x000D_
gene728	NW_017264030.1	2640349	2645158	-	4810	VFPFJ_00726	GO:0005789;GO:0016042;GO:0016021;GO:0004622	K14676	patatin-like serine hydrolase_x000D_
gene729	NW_017264030.1	2645729	2646912	+	1184	VFPFJ_00727	-	K06883	-_x000D_
gene730	NW_017264030.1	2646933	2647529	-	597	VFPFJ_00728	GO:0090502;GO:0004526;GO:0008033	K03537	rpp14 family_x000D_
gene731	NW_017264030.1	2647939	2650047	+	2109	VFPFJ_00729	GO:0006777	K15376	molybdenum cofactor biosynthesis protein gephyrin gi_x000D_
gene732	NW_017264030.1	2650367	2651222	-	856	VFPFJ_00730	GO:0016021;GO:0008553;GO:0033179;GO:0015991;GO:0005783	K03661	vacuolar atp synthase 20 kda proteolipid subunit gi_x000D_
gene733	NW_017264030.1	2651690	2652179	+	490	VFPFJ_00731	GO:0003743;GO:0006413;GO:0006367;GO:0005672;GO:0006355;GO:0004386	K03123	atp-dependent dna helicase pif1 gi_x000D_
gene734	NW_017264030.1	2654273	2656256	-	1984	VFPFJ_00732	GO:0030170;GO:0016831;GO:0006520	K01593	aromatic-l-amino-acid decarboxylase_x000D_
gene735	NW_017264030.1	2657481	2659780	-	2300	VFPFJ_00733	GO:0016021	K17086	multispanning membrane protein gi_x000D_
gene736	NW_017264030.1	2661942	2663432	-	1491	VFPFJ_00734	-	-	-_x000D_
gene737	NW_017264030.1	2665419	2666130	-	712	VFPFJ_00735	-	-	-_x000D_
gene738	NW_017264030.1	2670701	2672197	-	1497	VFPFJ_00736	GO:0030001;GO:0016021;GO:0046873;GO:0055085	K14713	imidazoleglycerol-phosphate dehydratase_x000D_
gene739	NW_017264030.1	2673206	2674648	-	1443	VFPFJ_00737	GO:0005975	K01199	glucan -beta-glucosidase_x000D_
gene740	NW_017264030.1	2677577	2680815	-	3239	VFPFJ_00738	-	-	-_x000D_
gene741	NW_017264030.1	2682255	2683287	+	1033	VFPFJ_00739	-	-	-_x000D_
gene742	NW_017264030.1	2683845	2684591	-	747	VFPFJ_00740	-	-	-_x000D_
gene744	NW_017264030.1	2693472	2693876	+	405	VFPFJ_00741	-	-	-_x000D_
gene745	NW_017264030.1	2696538	2698386	+	1849	VFPFJ_00742	GO:0004489;GO:0035999;GO:0006555;GO:0055114	K00297	methylenetetrahydrofolate reductase 2_x000D_
gene746	NW_017264030.1	2699604	2700175	-	572	VFPFJ_00743	-	-	-_x000D_
gene747	NW_017264030.1	2701010	2703353	-	2344	VFPFJ_00744	GO:0005488	-	ccch zinc finger and rrm domain-containingprotein_x000D_
gene748	NW_017264030.1	2704167	2706724	-	2558	VFPFJ_00745	GO:0003746;GO:0005525;GO:0006414;GO:0003924	K03234	elongation factor 2_x000D_
gene749	NW_017264030.1	2708425	2718076	-	9652	VFPFJ_00746	GO:0016021;GO:0006113	-	fermentation associated protein_x000D_
gene750	NW_017264030.1	2718958	2720752	+	1795	VFPFJ_00747	GO:0016021	-	duf300 domain protein_x000D_
gene751	NW_017264030.1	2723207	2724413	+	1207	VFPFJ_00748	-	-	-_x000D_
gene752	NW_017264030.1	2725132	2725961	-	830	VFPFJ_00749	-	-	-_x000D_
gene753	NW_017264030.1	2726926	2730705	+	3780	VFPFJ_00750	GO:0006355;GO:0046872;GO:0003677;GO:0005634	-	c2h2 transcription factor_x000D_
gene754	NW_017264030.1	2732165	2733028	+	864	VFPFJ_00751	-	-	-_x000D_
gene755	NW_017264030.1	2733910	2735943	+	2034	VFPFJ_00752	GO:0055085;GO:0016021	-	mfs transporter_x000D_
gene756	NW_017264030.1	2736103	2737077	-	975	VFPFJ_00753	-	-	-_x000D_
gene757	NW_017264030.1	2739746	2740081	-	336	VFPFJ_00754	-	-	-_x000D_
gene758	NW_017264030.1	2740958	2742792	-	1835	VFPFJ_00755	GO:0006355;GO:0043565;GO:0003700;GO:0008270	K09184	zn-finger gata type domain-containing protein gi_x000D_
gene759	NW_017264030.1	2744284	2745994	+	1711	VFPFJ_00756	GO:0000781;GO:0048188;GO:0006357;GO:0048189;GO:0000723;GO:0042800;GO:0080182;GO:0006348	K14967	set1 complex component ash2_x000D_
gene760	NW_017264030.1	2746272	2747615	-	1344	VFPFJ_00757	GO:0016021	-	ring-like domain-containing protein gi_x000D_
gene761	NW_017264030.1	2748244	2749299	-	1056	VFPFJ_00758	GO:0030915;GO:0006281	K22817	nse1 non-smc component of smc5-6 complex gi_x000D_
gene762	NW_017264030.1	2750489	2752385	+	1897	VFPFJ_00759	-	-	-_x000D_
gene763	NW_017264030.1	2753159	2754008	-	850	VFPFJ_00760	-	-	-_x000D_
gene764	NW_017264030.1	2760810	2764339	+	3530	VFPFJ_00761	GO:0006511;GO:0008540	-	f-box and wd domain-containingprotein_x000D_
gene765	NW_017264030.1	2764971	2766593	-	1623	VFPFJ_00762	-	-	-_x000D_
gene766	NW_017264030.1	2774970	2776643	+	1674	VFPFJ_00763	GO:0016021;GO:0006508;GO:0004190	-	eukaryotic aspartyl protease family protein_x000D_
gene767	NW_017264030.1	2778772	2780792	-	2021	VFPFJ_00764	GO:0050660;GO:0016226;GO:0050661;GO:0003958;GO:0010181;GO:0005739;GO:0055114	-	sulfite reductase flavoprotein alpha-component_x000D_
gene768	NW_017264030.1	2780954	2781501	+	548	VFPFJ_00765	-	-	-_x000D_
gene769	NW_017264030.1	2783203	2784813	+	1611	VFPFJ_00766	GO:0003677;GO:0000166	-	rnp domain partial gi_x000D_
gene770	NW_017264030.1	2785988	2787272	+	1285	VFPFJ_00767	GO:0005096;GO:0043547	K12492	zinc finger protein gcs1 gi_x000D_
gene771	NW_017264030.1	2788068	2789221	+	1154	VFPFJ_00768	GO:0009055	K03521	electron transfer flavoprotein beta-subunit_x000D_
gene772	NW_017264030.1	2789346	2789585	-	240	VFPFJ_00769	-	-	-_x000D_
gene773	NW_017264030.1	2790487	2790738	+	252	VFPFJ_00770	-	-	-_x000D_
gene774	NW_017264030.1	2790967	2792459	+	1493	VFPFJ_00771	GO:0006526;GO:0006541;GO:0006207;GO:0005951;GO:0004088	K01956	carbamoyl-phosphate synthase_x000D_
gene775	NW_017264030.1	2793725	2796003	-	2279	VFPFJ_00772	-	-	-_x000D_
gene776	NW_017264030.1	2799302	2801727	+	2426	VFPFJ_00773	-	-	-_x000D_
gene777	NW_017264030.1	2802243	2804180	+	1938	VFPFJ_00774	GO:0016874;GO:0016021	-	ring finger protein gi_x000D_
gene778	NW_017264030.1	2804624	2807922	-	3299	VFPFJ_00775	GO:0016491;GO:0055114	K14729	peroxisomal hydratase-dehydrogenase-epimerase_x000D_
gene780	NW_017264030.1	2809794	2810454	-	661	VFPFJ_00776	-	-	-_x000D_
gene781	NW_017264030.1	2811095	2812184	-	1090	VFPFJ_00777	GO:0016021	-	atp synthase f0 gi_x000D_
gene782	NW_017264030.1	2814210	2814440	-	231	VFPFJ_00778	-	-	-_x000D_
gene783	NW_017264030.1	2814769	2827918	-	13150	VFPFJ_00779	GO:0007018;GO:0030286;GO:0016887;GO:0005524;GO:0003777	K10413	dynein heavy cytoplasmic_x000D_
gene784	NW_017264030.1	2829206	2831227	-	2022	VFPFJ_00780	-	-	-_x000D_
gene785	NW_017264030.1	2833463	2836591	-	3129	VFPFJ_00781	GO:0005488	-	zinc finger protein gi_x000D_
gene786	NW_017264030.1	2838240	2842003	-	3764	VFPFJ_00782	GO:0016021	-	gram domain-containing protein gi_x000D_
gene787	NW_017264030.1	2843714	2845300	+	1587	VFPFJ_00783	-	-	-_x000D_
gene788	NW_017264030.1	2845466	2847013	-	1548	VFPFJ_00784	-	K10277	-_x000D_
gene789	NW_017264030.1	2847371	2849526	-	2156	VFPFJ_00785	GO:0019901	K17970	wd-repeat protein_x000D_
gene790	NW_017264030.1	2850363	2851244	+	882	VFPFJ_00786	GO:0006571;GO:0046417;GO:0004106;GO:0009094;GO:0005634;GO:0005829	K01850	chorismate mutase_x000D_
gene791	NW_017264030.1	2851300	2852061	-	762	VFPFJ_00787	GO:0015031;GO:0005634	K15262	bcp1 protein gi_x000D_
gene792	NW_017264030.1	2852830	2854754	+	1925	VFPFJ_00788	GO:0042147;GO:0005829;GO:0008565;GO:0005628;GO:0030904;GO:0032120;GO:0032266;GO:0006886;GO:0005634	-	vacuolar protein sorting-associated protein vps17 gi_x000D_
gene793	NW_017264030.1	2855212	2856502	-	1291	VFPFJ_00789	-	K12179	-_x000D_
gene794	NW_017264030.1	2857229	2859070	-	1842	VFPFJ_00790	GO:0055085;GO:0016021	-	efflux pump antibiotic resistance protein gi_x000D_
gene795	NW_017264030.1	2860362	2862945	+	2584	VFPFJ_00791	GO:0006357;GO:0008270;GO:0000981;GO:0003677;GO:0005634	-	fungal specific transcription factor domain-containing protein gi_x000D_
gene796	NW_017264030.1	2863481	2864624	-	1144	VFPFJ_00792	GO:0016740	-	umta methyltransferase family protein gi_x000D_
gene797	NW_017264030.1	2866921	2869602	+	2682	VFPFJ_00793	-	K06628	-_x000D_
gene798	NW_017264030.1	2870199	2871380	+	1182	VFPFJ_00794	-	-	-_x000D_
gene799	NW_017264030.1	2872333	2873297	+	965	VFPFJ_00795	-	-	-_x000D_
gene800	NW_017264030.1	2875942	2876884	+	943	VFPFJ_00796	GO:0090281;GO:0071277;GO:0010515;GO:0000139;GO:0043085;GO:0042327;GO:0005509;GO:0043950;GO:0005829;GO:0005886;GO:0005634;GO:0098744	K19932	calcium-binding protein ncs-1_x000D_
gene801	NW_017264030.1	2877413	2878774	+	1362	VFPFJ_00797	-	-	-_x000D_
gene802	NW_017264030.1	2879086	2881640	-	2555	VFPFJ_00798	GO:0003861;GO:0009316;GO:0051539;GO:0009098	K01702	3-isopropylmalate dehydratase gi_x000D_
gene803	NW_017264030.1	2883595	2886273	-	2679	VFPFJ_00799	-	-	-_x000D_
gene804	NW_017264030.1	2887167	2888616	-	1450	VFPFJ_00800	GO:0016021	-	hypothetical protein VFPFJ_00800 [Purpureocillium lilacinum]_x000D_
gene805	NW_017264030.1	2889033	2889606	+	574	VFPFJ_00801	GO:0015991;GO:0046961;GO:0033180	K02151	v1 subunit eukaryotic gi_x000D_
gene806	NW_017264030.1	2889979	2890649	-	671	VFPFJ_00802	GO:0000328;GO:0032366	-	phosphatidylglycerol phosphatidylinositol transfer protein_x000D_
gene807	NW_017264030.1	2895310	2898045	+	2736	VFPFJ_00803	GO:0008270	K07117	phd-finger domain-containing protein_x000D_
gene808	NW_017264030.1	2898706	2901590	-	2885	VFPFJ_00804	GO:0016021;GO:0008963	K01001	udp-n-acetylglucosamine-dolichyl-phosphate n-acetylglucosaminephosphate transferase gi_x000D_
gene809	NW_017264030.1	2902133	2902435	-	303	VFPFJ_00805	-	-	-_x000D_
gene810	NW_017264030.1	2903484	2905283	+	1800	VFPFJ_00806	GO:0055085;GO:0016021	-	fluconazole resistance protein_x000D_
gene811	NW_017264030.1	2905911	2907953	-	2043	VFPFJ_00807	-	-	-_x000D_
gene812	NW_017264030.1	2910446	2913764	+	3319	VFPFJ_00808	-	-	-_x000D_
gene813	NW_017264030.1	2915196	2916608	+	1413	VFPFJ_00809	-	-	-_x000D_
gene814	NW_017264030.1	2917368	2918851	-	1484	VFPFJ_00810	GO:0051287;GO:0000287;GO:0006099;GO:0004449;GO:0005739	K00030	isocitrate dehydrogenase_x000D_
gene815	NW_017264030.1	2919650	2922873	+	3224	VFPFJ_00811	GO:0000145;GO:0006893	K17637	exocyst complex component sec5_x000D_
gene816	NW_017264030.1	2923379	2925612	-	2234	VFPFJ_00812	-	-	-_x000D_
gene817	NW_017264030.1	2926388	2926969	-	582	VFPFJ_00813	-	-	-_x000D_
gene818	NW_017264030.1	2927558	2930157	+	2600	VFPFJ_00814	GO:0016798;GO:0030246;GO:0005975	-	glycosyl family 92 protein_x000D_
gene819	NW_017264030.1	2930570	2931773	-	1204	VFPFJ_00815	GO:0016021;GO:0043085	-	regulator of phospholipase d srf1_x000D_
gene820	NW_017264030.1	2932995	2934434	+	1440	VFPFJ_00816	-	-	-_x000D_
gene821	NW_017264030.1	2934762	2935882	-	1121	VFPFJ_00817	-	K15918	-_x000D_
gene822	NW_017264030.1	2936401	2937399	-	999	VFPFJ_00818	-	-	-_x000D_
gene823	NW_017264030.1	2938544	2938825	-	282	VFPFJ_00819	-	-	-_x000D_
gene824	NW_017264030.1	2939983	2944806	+	4824	VFPFJ_00820	GO:0042626;GO:0055085;GO:0005524;GO:0016021	-	atp-dependent bile acid permease_x000D_
gene825	NW_017264030.1	2945697	2947345	-	1649	VFPFJ_00821	GO:0000161;GO:0036283;GO:0010971;GO:1900391;GO:1990263;GO:0005829;GO:0005758;GO:0010848;GO:1990497;GO:1903643;GO:0035065;GO:0005524;GO:0010520;GO:0038079;GO:0005743;GO:0005634;GO:0010847;GO:0045860;GO:0016909;GO:0031990;GO:1902629;GO:0036091;GO:0071473	K04441	stress-activated map kinase_x000D_
gene826	NW_017264030.1	2948010	2948402	-	393	VFPFJ_00822	-	-	-_x000D_
gene827	NW_017264030.1	2948549	2949016	-	468	VFPFJ_00823	-	-	-_x000D_
gene828	NW_017264030.1	2952285	2955267	-	2983	VFPFJ_00824	GO:0030170;GO:0005975;GO:0008184	K00688	glycogen phosphorylase gi_x000D_
gene829	NW_017264030.1	2957596	2958889	-	1294	VFPFJ_00825	GO:0004871;GO:0005834;GO:0031683;GO:0003924;GO:0007186;GO:0001664;GO:0005525	K04630	guanine nucleotide-binding protein alpha-3 subunit_x000D_
gene830	NW_017264030.1	2961522	2961830	+	309	VFPFJ_00826	-	-	-_x000D_
gene831	NW_017264030.1	2965404	2967874	+	2471	VFPFJ_00827	-	-	-_x000D_
gene832	NW_017264030.1	2968468	2971020	-	2553	VFPFJ_00828	GO:0031625;GO:0031461;GO:0006511	K03347	cullin-1 gi_x000D_
gene833	NW_017264030.1	2974250	2976334	+	2085	VFPFJ_00829	GO:0016021	-	phosphoglycerate mutase_x000D_
gene834	NW_017264030.1	2976975	2978109	-	1135	VFPFJ_00830	GO:0016021;GO:0006810	K15109	carnitine acyl carnitine carrier gi_x000D_
gene835	NW_017264030.1	2980250	2981997	-	1748	VFPFJ_00831	GO:0016021;GO:0098655;GO:0008324	K14692	cation efflux protein zinc transporter_x000D_
gene836	NW_017264030.1	2983793	2985312	+	1520	VFPFJ_00832	GO:0016021;GO:0016757	K03842	glycosyltransferase family 33_x000D_
gene837	NW_017264030.1	2985565	2986205	-	641	VFPFJ_00833	GO:0030466;GO:0005524	K10575	ubiquitin-conjugating enzyme e2 gi_x000D_
gene838	NW_017264030.1	2987901	2988863	+	963	VFPFJ_00834	GO:0017183;GO:0004164;GO:0032259	K00586	diphthine synthase_x000D_
gene839	NW_017264030.1	2988962	2989634	-	673	VFPFJ_00835	GO:0016491;GO:0055114;GO:0010181	-	protein bli-3_x000D_
gene840	NW_017264030.1	2989750	2990193	-	444	VFPFJ_00836	-	-	-_x000D_
gene841	NW_017264030.1	2991447	2992915	+	1469	VFPFJ_00837	-	-	-_x000D_
gene842	NW_017264030.1	2993452	2997782	+	4331	VFPFJ_00838	GO:0019538;GO:0016787	-	gpi-anchor transamidase_x000D_
gene843	NW_017264030.1	2999380	3001154	-	1775	VFPFJ_00839	-	-	-_x000D_
gene844	NW_017264030.1	3005410	3008505	-	3096	VFPFJ_00840	GO:0005524	K18798	mitochondrial atpase gi_x000D_
gene845	NW_017264030.1	3011658	3011951	+	294	VFPFJ_00841	-	-	-_x000D_
gene846	NW_017264030.1	3013722	3014599	+	878	VFPFJ_00842	-	-	-_x000D_
gene847	NW_017264030.1	3017885	3019275	-	1391	VFPFJ_00843	GO:0030289;GO:0072462;GO:0000724;GO:0005829;GO:1902660;GO:2001034;GO:0006470;GO:2000002;GO:0004722	-	serine threonine-protein phosphatase pp-x isozyme 1 gi_x000D_
gene848	NW_017264030.1	3019832	3020458	+	627	VFPFJ_00844	-	K18174	-_x000D_
gene849	NW_017264030.1	3021624	3022560	+	937	VFPFJ_00845	-	-	-_x000D_
gene850	NW_017264030.1	3024134	3024693	+	560	VFPFJ_00846	-	-	-_x000D_
gene851	NW_017264030.1	3027805	3028002	+	198	VFPFJ_00847	-	-	-_x000D_
gene852	NW_017264030.1	3028405	3029383	+	979	VFPFJ_00848	-	-	-_x000D_
gene853	NW_017264030.1	3030023	3037782	-	7760	VFPFJ_00849	GO:0004088;GO:0046872;GO:0006541;GO:0005524;GO:0004070;GO:0006207;GO:0016597	K11541	carbamoyl-phosphate mitochondrial precursor_x000D_
gene854	NW_017264030.1	3039150	3040710	-	1561	VFPFJ_00850	-	-	-_x000D_
gene855	NW_017264030.1	3041529	3041801	+	273	VFPFJ_00851	-	-	-_x000D_
gene856	NW_017264030.1	3043615	3044430	-	816	VFPFJ_00852	-	-	-_x000D_
gene857	NW_017264030.1	3046307	3047710	+	1404	VFPFJ_00853	GO:0004400;GO:0030170;GO:0000105	K00817	histidinol-phosphate aminotransferase_x000D_
gene858	NW_017264030.1	3048032	3049598	-	1567	VFPFJ_00854	GO:0008496;GO:0016052	-	mannan endo- -alpha-mannosidase-like protein_x000D_
gene859	NW_017264030.1	3051800	3052171	-	372	VFPFJ_00855	-	-	-_x000D_
gene860	NW_017264030.1	3052755	3053556	-	802	VFPFJ_00856	-	-	-_x000D_
gene861	NW_017264030.1	3056297	3057101	+	805	VFPFJ_00857	-	-	-_x000D_
gene862	NW_017264030.1	3058463	3059227	+	765	VFPFJ_00858	-	K03282	-_x000D_
gene863	NW_017264030.1	3059513	3060782	+	1270	VFPFJ_00859	-	-	-_x000D_
gene864	NW_017264030.1	3063747	3064726	+	980	VFPFJ_00860	GO:0005525;GO:0005622;GO:0007264	-	ras-like gtp-binding protein gi_x000D_
gene865	NW_017264030.1	3065655	3071537	-	5883	VFPFJ_00861	GO:0005829;GO:0003676;GO:0006417;GO:0002181;GO:0005524;GO:0004386	K18664	activating signal cointegrator 1 complex subunit 3_x000D_
gene866	NW_017264030.1	3071799	3072041	-	243	VFPFJ_00862	-	-	-_x000D_
gene867	NW_017264030.1	3072183	3076307	+	4125	VFPFJ_00863	GO:0008998;GO:0051536;GO:0055114;GO:0006260	K08516	anaerobic ribonucleoside triphosphate reductase_x000D_
gene868	NW_017264030.1	3078816	3079526	+	711	VFPFJ_00864	-	-	-_x000D_
gene869	NW_017264030.1	3080578	3080907	+	330	VFPFJ_00865	-	-	-_x000D_
gene870	NW_017264030.1	3081775	3082499	+	725	VFPFJ_00866	GO:0005546;GO:0042989;GO:0044396;GO:0031097;GO:0019897;GO:1903475;GO:0032220;GO:0005829;GO:0070064;GO:0005856;GO:0051285;GO:0003785;GO:0090338;GO:0005937;GO:0046907;GO:0043547;GO:0005634;GO:0005085	K05759	profilin-like protein gi_x000D_
gene871	NW_017264030.1	3083431	3084212	-	782	VFPFJ_00867	GO:0000139;GO:0000137;GO:0030134;GO:0042147;GO:0006895;GO:0016021;GO:0006888;GO:0005829;GO:0005783	-	got1 family protein_x000D_
gene872	NW_017264030.1	3085537	3086136	-	600	VFPFJ_00868	GO:0031011;GO:0006355;GO:0051983;GO:0005737;GO:0006338	K11667	yl1 nuclear gi_x000D_
gene873	NW_017264030.1	3086459	3086893	+	435	VFPFJ_00869	GO:0051987;GO:0008017;GO:0072686;GO:0042729;GO:0030472;GO:0031116	K11569	dash complex subunit dad4 domain-containing protein_x000D_
gene874	NW_017264030.1	3087407	3089855	+	2449	VFPFJ_00870	GO:0031011;GO:0005829;GO:0032508;GO:0006281;GO:0042766;GO:0006355;GO:0043140	K11672	chromatin remodeling complex subunit gi_x000D_
gene875	NW_017264030.1	3090257	3094735	-	4479	VFPFJ_00871	GO:0016810	-	amidohydrolase gi_x000D_
gene876	NW_017264030.1	3095532	3096227	+	696	VFPFJ_00872	GO:0005829;GO:0006729;GO:0042764;GO:0030437;GO:0008124;GO:0005634	K01724	pterin-4-alpha-carbinolamine dehydratase family protein_x000D_
gene877	NW_017264030.1	3096714	3097819	-	1106	VFPFJ_00873	GO:0016021;GO:0006633;GO:0055114;GO:0006696;GO:0000254;GO:0005789;GO:0005506;GO:0005886	K07750	c-4 sterol methyl oxidase_x000D_
gene878	NW_017264030.1	3099122	3101236	+	2115	VFPFJ_00874	GO:0016021	K18158	nuclear control of atpase protein_x000D_
gene879	NW_017264030.1	3101928	3103569	-	1642	VFPFJ_00875	GO:0055085;GO:0016021	-	c4-dicarboxylate transporter malic acid transport protein_x000D_
gene880	NW_017264030.1	3105116	3105897	+	782	VFPFJ_00876	GO:0005506;GO:0016702;GO:0055114	K00456	cysteine dioxygenase_x000D_
gene881	NW_017264030.1	3106659	3109829	+	3171	VFPFJ_00877	GO:0003676;GO:0005524;GO:0004386;GO:0008270	K15711	snf2 family helicase_x000D_
gene882	NW_017264030.1	3116934	3120871	+	3938	VFPFJ_00878	GO:0010181;GO:0051536;GO:0003824	K15449	flavodoxin and radical sam domain-containing protein_x000D_
gene883	NW_017264030.1	3121296	3122083	-	788	VFPFJ_00879	GO:0030150;GO:0005742;GO:0031307;GO:0070096;GO:0016031;GO:0030943	K17770	protein import receptor mas20-related protein gi_x000D_
gene884	NW_017264030.1	3122751	3124903	+	2153	VFPFJ_00880	GO:0005829;GO:0005935;GO:0043332;GO:0000145;GO:0005934;GO:0000245;GO:0001927;GO:0051601;GO:0006893;GO:0000131	K19986	exocyst complex component exo84_x000D_
gene885	NW_017264030.1	3126239	3127695	+	1457	VFPFJ_00881	GO:0006470;GO:0004721	K04382	serine threonine-protein phosphatase pp2a catalytic partial_x000D_
gene886	NW_017264030.1	3128349	3129508	-	1160	VFPFJ_00882	GO:0016021	-	family c-likeg-protein-coupled receptor protein gi_x000D_
gene887	NW_017264030.1	3130844	3131197	+	354	VFPFJ_00883	-	-	-_x000D_
gene888	NW_017264030.1	3131378	3132292	-	915	VFPFJ_00884	-	-	-_x000D_
gene889	NW_017264030.1	3136692	3138528	+	1837	VFPFJ_00885	GO:0016021	-	sh3 domain-containing protein gi_x000D_
gene890	NW_017264030.1	3139843	3141098	+	1256	VFPFJ_00886	GO:0000290;GO:0016787	K12584	mrna decapping hydrolase_x000D_
gene891	NW_017264030.1	3141209	3142026	-	818	VFPFJ_00887	GO:0016021	-	gamma interferon inducible lysosomal thiol reductase_x000D_
gene892	NW_017264030.1	3144806	3146593	+	1788	VFPFJ_00888	GO:0004396;GO:0005623;GO:0001678;GO:0005536;GO:0046835;GO:0005524;GO:0006096	-	hexokinase family protein gi_x000D_
gene893	NW_017264030.1	3147529	3149061	+	1533	VFPFJ_00889	GO:0016020	-	mfs transporter_x000D_
gene894	NW_017264030.1	3150615	3153005	-	2391	VFPFJ_00890	GO:0003677	K12860	pre-mrna splicing factor cef-1_x000D_
gene895	NW_017264030.1	3155205	3157191	+	1987	VFPFJ_00891	GO:0016021;GO:0003824;GO:0055085	-	tetracycline-efflux transporter_x000D_
gene896	NW_017264030.1	3157806	3158739	+	934	VFPFJ_00892	-	K01522	-_x000D_
gene897	NW_017264030.1	3164558	3166260	+	1703	VFPFJ_00893	GO:0016021;GO:0055085;GO:0005215	-	mfs transporter_x000D_
gene898	NW_017264030.1	3167060	3168295	+	1236	VFPFJ_00894	-	-	-_x000D_
gene899	NW_017264030.1	3169156	3170157	-	1002	VFPFJ_00895	GO:0003677	-	apses transcription factor xbp1_x000D_
gene900	NW_017264030.1	3170366	3170596	+	231	VFPFJ_00896	-	-	-_x000D_
gene901	NW_017264030.1	3171598	3172332	-	735	VFPFJ_00897	-	-	-_x000D_
gene902	NW_017264030.1	3173335	3178660	+	5326	VFPFJ_00898	GO:0003918;GO:0003677;GO:0005524;GO:0006265	K03164	dna topoisomerase 2_x000D_
gene903	NW_017264030.1	3179210	3180373	+	1164	VFPFJ_00899	-	K17606	-_x000D_
gene904	NW_017264030.1	3180835	3183408	-	2574	VFPFJ_00900	-	-	-_x000D_
gene905	NW_017264030.1	3185234	3185554	+	321	VFPFJ_00901	-	-	-_x000D_
gene906	NW_017264030.1	3185902	3189667	-	3766	VFPFJ_00902	GO:0016021;GO:0005216;GO:0034220	-	integral membrane channel protein gi_x000D_
gene907	NW_017264030.1	3192899	3195534	-	2636	VFPFJ_00903	GO:0005975;GO:0004553	-	beta-mannosidase b gi_x000D_
gene908	NW_017264030.1	3196219	3197537	+	1319	VFPFJ_00904	-	-	-_x000D_
gene909	NW_017264030.1	3197611	3198636	-	1026	VFPFJ_00905	-	-	-_x000D_
gene910	NW_017264030.1	3199726	3201336	+	1611	VFPFJ_00906	GO:0016021;GO:0022891;GO:0055085;GO:0008643	-	lactose permease gi_x000D_
gene911	NW_017264030.1	3202990	3206099	+	3110	VFPFJ_00907	-	-	-_x000D_
gene912	NW_017264030.1	3207192	3207627	-	436	VFPFJ_00908	-	-	-_x000D_
gene913	NW_017264030.1	3209943	3211359	+	1417	VFPFJ_00909	GO:0016021;GO:0005789	-	cell lysis protein_x000D_
gene914	NW_017264030.1	3214966	3215848	+	883	VFPFJ_00910	-	-	-_x000D_
gene915	NW_017264030.1	3216169	3217197	-	1029	VFPFJ_00911	-	-	-_x000D_
gene916	NW_017264030.1	3217883	3221435	-	3553	VFPFJ_00912	GO:0042254;GO:0005524;GO:0005634	K14569	ribosome biogenesis protein_x000D_
gene917	NW_017264030.1	3223004	3223675	+	672	VFPFJ_00913	-	-	-_x000D_
gene918	NW_017264030.1	3232424	3232764	+	341	VFPFJ_00914	-	-	-_x000D_
gene919	NW_017264030.1	3233288	3234803	-	1516	VFPFJ_00915	GO:0072686;GO:0000778	K11566	dash complex subunit ask1_x000D_
gene920	NW_017264030.1	3235125	3238016	-	2892	VFPFJ_00916	GO:0044430;GO:0015630	-	gamma-tubulin complex component gcp6_x000D_
gene921	NW_017264030.1	3238473	3239476	+	1004	VFPFJ_00917	GO:0005634	K11343	ct20 family protein_x000D_
gene922	NW_017264030.1	3239614	3241236	-	1623	VFPFJ_00918	GO:0003676	-	homeodomain-like protein_x000D_
gene923	NW_017264030.1	3241600	3243618	+	2019	VFPFJ_00919	GO:0005524;GO:0004386;GO:0003677	K17677	dead deah box helicase_x000D_
gene924	NW_017264030.1	3243835	3244964	-	1130	VFPFJ_00920	-	-	-_x000D_
gene925	NW_017264030.1	3245858	3247761	+	1904	VFPFJ_00921	-	-	-_x000D_
gene926	NW_017264030.1	3248441	3251655	-	3215	VFPFJ_00922	GO:0003723	-	kh domain-containingprotein gi_x000D_
gene927	NW_017264030.1	3257193	3259760	-	2568	VFPFJ_00923	-	-	-_x000D_
gene928	NW_017264030.1	3260621	3261518	+	898	VFPFJ_00924	GO:0008152;GO:0016787	K18551	pyrimidine 5 -nucleotidase gi_x000D_
gene929	NW_017264030.1	3261747	3262306	-	560	VFPFJ_00925	GO:0005829;GO:0001106;GO:0045944;GO:0001105;GO:0000122;GO:0070847;GO:0001103;GO:0016592	-	mediator of rna polymerase ii transcription subunit 21_x000D_
gene930	NW_017264030.1	3262866	3264208	+	1343	VFPFJ_00926	GO:0030176;GO:0008565;GO:0015031	K12275	protein translocation sec62 family protein_x000D_
gene931	NW_017264030.1	3264448	3265811	-	1364	VFPFJ_00927	GO:0003723;GO:0090502;GO:0033897	-	ribonuclease t2 precursor gi_x000D_
gene932	NW_017264030.1	3267005	3267675	-	671	VFPFJ_00928	GO:0008080	-	gcn5-related n-acetyltransferase domain-containingprotein gi_x000D_
gene933	NW_017264030.1	3268864	3270142	-	1279	VFPFJ_00929	-	-	-_x000D_
gene934	NW_017264030.1	3271173	3273417	-	2245	VFPFJ_00930	GO:0005623;GO:0045454;GO:0016021	K13996	thioredoxin-like fold protein_x000D_
gene935	NW_017264030.1	3275049	3276647	+	1599	VFPFJ_00931	GO:0008081;GO:0005634;GO:0006281	K10862	tyrosyl-dna phosphodiesterase_x000D_
gene936	NW_017264030.1	3277993	3280056	+	2064	VFPFJ_00932	GO:0006855;GO:0016021;GO:0015297;GO:0015238	K03327	mate efflux family protein_x000D_
gene937	NW_017264030.1	3281095	3284183	-	3089	VFPFJ_00933	-	K11768	-_x000D_
gene938	NW_017264030.1	3284996	3287559	-	2564	VFPFJ_00934	-	-	-_x000D_
gene939	NW_017264030.1	3291508	3292451	-	944	VFPFJ_00935	-	-	-_x000D_
gene940	NW_017264030.1	3292603	3293462	+	860	VFPFJ_00936	GO:0016021	-	hypothetical protein VFPFJ_00936 [Purpureocillium lilacinum]_x000D_
gene941	NW_017264030.1	3294037	3296911	-	2875	VFPFJ_00937	GO:0003677;GO:0006351;GO:0005634;GO:0008270	-	c2h2 transcription factor_x000D_
gene942	NW_017264030.1	3301360	3302523	+	1164	VFPFJ_00938	-	-	-_x000D_
gene943	NW_017264030.1	3303245	3303568	-	324	VFPFJ_00939	-	-	-_x000D_
gene944	NW_017264030.1	3307465	3307953	+	489	VFPFJ_00940	-	-	-_x000D_
gene945	NW_017264030.1	3312711	3313495	+	785	VFPFJ_00941	GO:0005761;GO:0003735;GO:0006412	K17428	50s ribosomal protein l4_x000D_
gene946	NW_017264030.1	3314476	3316433	+	1958	VFPFJ_00942	GO:0016491;GO:0016192;GO:0005093;GO:0032153;GO:0050790;GO:0005829;GO:0007264;GO:0055114;GO:0015031	K17255	rab gdp-dissociation inhibitor_x000D_
gene947	NW_017264030.1	3317114	3319234	-	2121	VFPFJ_00943	GO:0000054;GO:1902626;GO:0005730;GO:0006364;GO:0042273;GO:0030687;GO:0005525	K06943	nucleolar gtp-binding protein_x000D_
gene948	NW_017264030.1	3319807	3320511	+	705	VFPFJ_00944	GO:0004588;GO:0009116;GO:0006221	K00762	orotate phosphoribosyltransferase_x000D_
gene949	NW_017264030.1	3321046	3322200	-	1155	VFPFJ_00945	-	-	-_x000D_
gene950	NW_017264030.1	3324042	3327294	+	3253	VFPFJ_00946	GO:0043130;GO:0006508;GO:0004190	K11885	dna damage-inducible v-snare binding protein ddi1_x000D_
gene951	NW_017264030.1	3327645	3329378	-	1734	VFPFJ_00947	-	K14850	-_x000D_
gene952	NW_017264030.1	3332220	3332588	+	369	VFPFJ_00948	-	-	-_x000D_
gene953	NW_017264030.1	3334166	3339347	+	5182	VFPFJ_00949	GO:0006357;GO:0000981;GO:0005634;GO:0008270	-	fungal transcriptional regulatory-like protein_x000D_
gene954	NW_017264030.1	3339708	3341275	-	1568	VFPFJ_00950	GO:0005737;GO:0019773;GO:0006511;GO:0005634;GO:0004298	K02729	proteasome component pup2_x000D_
gene955	NW_017264030.1	3341501	3344476	+	2976	VFPFJ_00951	GO:0005737;GO:0005815;GO:0000922;GO:0007020;GO:0043015;GO:0005874	K16569	spindle pole body component_x000D_
gene956	NW_017264030.1	3345149	3348664	-	3516	VFPFJ_00952	GO:0005524;GO:0008270	-	snf2 family helicase atpase gi_x000D_
gene957	NW_017264030.1	3351225	3353186	+	1962	VFPFJ_00953	GO:0030942;GO:0006614;GO:0005786;GO:0005047;GO:0008312	K03107	signal recognition particle protein_x000D_
gene958	NW_017264030.1	3353781	3354557	+	777	VFPFJ_00954	-	-	-_x000D_
gene959	NW_017264030.1	3355011	3357202	-	2192	VFPFJ_00955	GO:0006457;GO:0005524;GO:0051082	K04043	heat shock 70 kda protein_x000D_
gene960	NW_017264030.1	3359251	3361459	+	2209	VFPFJ_00956	-	-	-_x000D_
gene961	NW_017264030.1	3362177	3363593	-	1417	VFPFJ_00957	GO:0016491;GO:0055114	-	nad dehydrogenase_x000D_
gene962	NW_017264030.1	3364370	3365372	-	1003	VFPFJ_00958	-	-	-_x000D_
gene963	NW_017264030.1	3366473	3367874	+	1402	VFPFJ_00959	-	-	-_x000D_
gene964	NW_017264030.1	3369380	3370210	+	831	VFPFJ_00960	-	-	-_x000D_
gene965	NW_017264030.1	3371938	3374421	+	2484	VFPFJ_00961	-	-	-_x000D_
gene966	NW_017264030.1	3376693	3378337	+	1645	VFPFJ_00962	GO:0003824	-	soluble quinoprotein glucose sorbosone dehydrogenase gi_x000D_
gene967	NW_017264030.1	3378528	3378737	+	210	VFPFJ_00963	-	-	-_x000D_
gene968	NW_017264030.1	3379731	3380953	+	1223	VFPFJ_00964	-	-	-_x000D_
gene969	NW_017264030.1	3382105	3383049	+	945	VFPFJ_00965	-	-	-_x000D_
gene970	NW_017264030.1	3383974	3387113	-	3140	VFPFJ_00966	GO:0006357;GO:0008270;GO:0000981;GO:0003677;GO:0005634	-	positive regulator of purine utilization_x000D_
gene971	NW_017264030.1	3389826	3391888	-	2063	VFPFJ_00967	GO:0055085;GO:0016021	-	mfs multidrug transporter gi_x000D_
gene972	NW_017264030.1	3396782	3396955	+	174	VFPFJ_00968	-	-	-_x000D_
gene973	NW_017264030.1	3399703	3400041	+	339	VFPFJ_00969	-	-	-_x000D_
gene974	NW_017264030.1	3404013	3406420	+	2408	VFPFJ_00970	-	-	-_x000D_
gene975	NW_017264030.1	3407002	3407431	+	430	VFPFJ_00971	-	-	-_x000D_
gene976	NW_017264030.1	3409063	3410049	-	987	VFPFJ_00972	GO:0046835;GO:0006014;GO:0004747	K00852	ribokinase gi_x000D_
gene977	NW_017264030.1	3411189	3412139	-	951	VFPFJ_00973	-	K14654	-_x000D_
gene978	NW_017264030.1	3412525	3413943	-	1419	VFPFJ_00974	GO:0035552;GO:0006307;GO:0008270;GO:0051213	-	grf zinc finger domain-containing protein_x000D_
gene979	NW_017264030.1	3414668	3416044	+	1377	VFPFJ_00975	GO:0005777;GO:0005053;GO:0016560;GO:0005829	K13341	peroxisomal targeting signal 2 receptor gi_x000D_
gene980	NW_017264030.1	3416504	3418476	-	1973	VFPFJ_00976	GO:0003676;GO:0005524;GO:0004386	K17679	atp-dependent rna helicase gi_x000D_
gene981	NW_017264030.1	3419372	3421604	+	2233	VFPFJ_00977	-	-	-_x000D_
gene982	NW_017264030.1	3422020	3425929	-	3910	VFPFJ_00978	-	-	-_x000D_
gene983	NW_017264030.1	3426458	3430223	+	3766	VFPFJ_00979	GO:0000796;GO:0007076;GO:0005524;GO:0005634	K06674	nuclear condensin complex subunit smc2_x000D_
gene984	NW_017264030.1	3430576	3431526	-	951	VFPFJ_00980	-	-	-_x000D_
gene985	NW_017264030.1	3439380	3441742	+	2363	VFPFJ_00981	GO:0006355	-	c6 finger domain-containing protein_x000D_
gene986	NW_017264030.1	3442474	3444067	-	1594	VFPFJ_00982	GO:0016301;GO:0016310	-	mob1 family protein_x000D_
gene987	NW_017264030.1	3444646	3446029	+	1384	VFPFJ_00983	-	-	-_x000D_
gene988	NW_017264030.1	3447261	3448876	+	1616	VFPFJ_00984	-	K12605	-_x000D_
gene989	NW_017264030.1	3452705	3455486	+	2782	VFPFJ_00985	-	-	-_x000D_
gene990	NW_017264030.1	3456897	3457649	+	753	VFPFJ_00986	-	-	-_x000D_
gene991	NW_017264030.1	3460075	3463314	+	3240	VFPFJ_00987	GO:0004252;GO:0006508	K22686	pro-apoptotic serine protease_x000D_
gene992	NW_017264030.1	3463742	3464524	-	783	VFPFJ_00988	-	-	-_x000D_
gene993	NW_017264030.1	3465057	3466146	+	1090	VFPFJ_00989	GO:0005768;GO:0005794;GO:0032511;GO:0005634;GO:0005829;GO:0015031	K19476	increased sodium tolerance protein 1_x000D_
gene994	NW_017264030.1	3466562	3468093	+	1532	VFPFJ_00990	-	-	-_x000D_
gene995	NW_017264030.1	3468368	3468924	-	557	VFPFJ_00991	GO:0015031;GO:0008565	K11827	ap-2 complex subunit sigma gi_x000D_
gene996	NW_017264030.1	3470000	3473552	+	3553	VFPFJ_00992	GO:0016020	-	malate aliminium toerance_x000D_
gene997	NW_017264030.1	3474037	3475150	-	1114	VFPFJ_00993	GO:0003743;GO:0006413;GO:0005829;GO:0000124;GO:0003712;GO:0046695;GO:0007124;GO:0046982;GO:0016573;GO:0001403;GO:1903506;GO:0006366	K11313	transcription initiation factor 18kda subunit_x000D_
gene998	NW_017264030.1	3475581	3475781	-	201	VFPFJ_00994	-	-	-_x000D_
gene999	NW_017264030.1	3476534	3477703	-	1170	VFPFJ_00995	GO:0016740	K18203	leucine carboxyl methyltransferase superfamily_x000D_
gene1000	NW_017264030.1	3478232	3480143	-	1912	VFPFJ_00996	-	-	-_x000D_
gene1001	NW_017264030.1	3480500	3482653	+	2154	VFPFJ_00997	-	-	-_x000D_
gene1002	NW_017264030.1	3482958	3484491	-	1534	VFPFJ_00998	GO:0016020	-	extracellular membrane cfem domain-containingprotein_x000D_
gene1003	NW_017264030.1	3485688	3486306	+	619	VFPFJ_00999	-	-	-_x000D_
gene1004	NW_017264030.1	3486456	3486961	+	506	VFPFJ_01000	-	-	-_x000D_
gene1005	NW_017264030.1	3487717	3488873	+	1157	VFPFJ_01001	GO:0016021	-	ubiquitin conjugating enzyme_x000D_
gene1006	NW_017264030.1	3490002	3492929	-	2928	VFPFJ_01002	GO:0008017;GO:0007018;GO:0005524;GO:0003777;GO:0005874	K10396	kinesin heavy chain_x000D_
gene1007	NW_017264030.1	3494761	3495876	-	1116	VFPFJ_01003	GO:0005524	K10573	ubiquitin-conjugating enzyme e2 2_x000D_
gene1008	NW_017264030.1	3496392	3497748	+	1357	VFPFJ_01004	GO:0016747;GO:0008152	K00626	acetyl- partial gi_x000D_
gene1009	NW_017264030.1	3498215	3500090	+	1876	VFPFJ_01005	-	-	-_x000D_
gene1010	NW_017264030.1	3500966	3502463	-	1498	VFPFJ_01006	-	-	-_x000D_
gene1011	NW_017264030.1	3504831	3507432	-	2602	VFPFJ_01007	GO:0003924;GO:0005525	K02355	elongation factor g_x000D_
gene1012	NW_017264030.1	3508223	3508941	+	719	VFPFJ_01008	GO:0016192;GO:0030173	-	golgi apparatus membrane protein tvp15_x000D_
gene1013	NW_017264030.1	3509339	3509714	-	376	VFPFJ_01009	-	-	-_x000D_
gene1014	NW_017264030.1	3510315	3512549	-	2235	VFPFJ_01010	GO:0003723;GO:0005524;GO:0004386	K14806	atp-dependent rna helicase dbp7_x000D_
gene1015	NW_017264030.1	3514326	3514700	-	375	VFPFJ_01011	-	-	-_x000D_
gene1016	NW_017264030.1	3515307	3518780	+	3474	VFPFJ_01012	GO:0032592;GO:0070130	-	pentatricopeptide repeat protein gi_x000D_
gene1017	NW_017264030.1	3519674	3521256	+	1583	VFPFJ_01013	GO:0016301;GO:0005524;GO:0016310	K00938	phosphomevalonate kinase_x000D_
gene1018	NW_017264030.1	3522215	3522672	-	458	VFPFJ_01014	-	-	-_x000D_
gene1019	NW_017264030.1	3525438	3526971	-	1534	VFPFJ_01015	GO:0016620;GO:0055114	-	aldehyde dehydrogenase_x000D_
gene1020	NW_017264030.1	3527587	3528579	+	993	VFPFJ_01016	GO:0034462;GO:0003723;GO:0005730;GO:0000472;GO:0030686;GO:0032781;GO:0001671;GO:0000166;GO:0000480;GO:0005737;GO:0000447	K14785	pre-rrna-processing protein esf2_x000D_
gene1021	NW_017264030.1	3529029	3530673	+	1645	VFPFJ_01017	-	K07562	-_x000D_
gene1022	NW_017264030.1	3530752	3531998	-	1247	VFPFJ_01018	-	-	-_x000D_
gene1023	NW_017264030.1	3533099	3534482	+	1384	VFPFJ_01019	GO:0016798;GO:0008152	-	beta- -mannanase protein_x000D_
gene1024	NW_017264030.1	3534873	3536550	-	1678	VFPFJ_01020	GO:0030170;GO:0006520;GO:0009058;GO:0004069;GO:0080130	K14454	aspartate cytoplasmic_x000D_
gene1025	NW_017264030.1	3539215	3540411	-	1197	VFPFJ_01021	-	-	-_x000D_
gene1026	NW_017264030.1	3542434	3544083	+	1650	VFPFJ_01022	GO:0016021;GO:0055085;GO:0005215	-	chloramphenicol resistance protein gi_x000D_
gene1027	NW_017264030.1	3544208	3544926	-	719	VFPFJ_01023	GO:0016021	-	transmembrane protein_x000D_
gene1028	NW_017264030.1	3546182	3548523	+	2342	VFPFJ_01024	GO:0008565;GO:0016192;GO:0006886;GO:0030131	-	ap-2 adaptor complex subunit beta gi_x000D_
gene1029	NW_017264030.1	3549382	3549867	-	486	VFPFJ_01025	-	-	-_x000D_
gene1030	NW_017264030.1	3550686	3551609	-	924	VFPFJ_01026	-	-	-_x000D_
gene1031	NW_017264030.1	3554487	3555036	-	550	VFPFJ_01027	GO:0043248;GO:0006974;GO:0006511;GO:0000502;GO:0005634;GO:0005829	K11599	proteasome maturation factor_x000D_
gene1032	NW_017264030.1	3555695	3557665	+	1971	VFPFJ_01028	GO:0016887;GO:0005524	-	abc transporter domain-containing protein_x000D_
gene1033	NW_017264030.1	3558575	3559601	+	1027	VFPFJ_01029	GO:0016021	-	duf202 domain-containing protein gi_x000D_
gene1034	NW_017264030.1	3559638	3561965	-	2328	VFPFJ_01030	GO:0016020	-	glycosyltransferase 2 gi_x000D_
gene1035	NW_017264030.1	3563143	3565276	+	2134	VFPFJ_01031	GO:0044424	-	armadillo-type fold domain-containing protein gi_x000D_
gene1036	NW_017264030.1	3565501	3567797	-	2297	VFPFJ_01032	GO:0005524;GO:0006298;GO:0030983	K08734	dna mismatch repair protein mlh1 gi_x000D_
gene1037	NW_017264030.1	3568414	3568692	-	279	VFPFJ_01033	-	-	-_x000D_
gene1038	NW_017264030.1	3584747	3587788	-	3042	VFPFJ_01034	GO:0016558;GO:0004176;GO:0005524;GO:0004252;GO:0016485;GO:0005782;GO:0006515	K01338	atp-dependent protease la 2 gi_x000D_
gene1039	NW_017264030.1	3589016	3590019	+	1004	VFPFJ_01035	GO:0006260;GO:0003677;GO:0005634;GO:0006310;GO:0006281	K10739	dna-directed rna polymerase i subunit rpa1_x000D_
gene1040	NW_017264030.1	3590333	3591288	-	956	VFPFJ_01036	GO:0012505;GO:0008080;GO:0043231;GO:0044444	-	acetyltransferase gi_x000D_
gene1041	NW_017264030.1	3592770	3593708	-	939	VFPFJ_01037	GO:0016787;GO:0005634;GO:0045337;GO:0004452	K01823	isopentenyl-diphosphate delta- type 1 gi_x000D_
gene1042	NW_017264030.1	3594514	3595824	+	1311	VFPFJ_01038	GO:0007015;GO:0006897;GO:0005509	K20048	eps15-like protein pan1p_x000D_
gene1043	NW_017264030.1	3596017	3597320	-	1304	VFPFJ_01039	-	-	-_x000D_
gene1044	NW_017264030.1	3599615	3600136	-	522	VFPFJ_01040	-	-	-_x000D_
gene1045	NW_017264030.1	3600759	3600992	-	234	VFPFJ_01041	-	-	-_x000D_
gene1046	NW_017264030.1	3602028	3602501	+	474	VFPFJ_01042	-	-	-_x000D_
gene1047	NW_017264030.1	3603793	3605004	-	1212	VFPFJ_01043	GO:0016757	-	glycosyltransferase family 32_x000D_
gene1048	NW_017264030.1	3606462	3607961	+	1500	VFPFJ_01044	GO:0016746;GO:0016020	-	acyltransferase 3_x000D_
gene1049	NW_017264030.1	3611682	3612193	+	512	VFPFJ_01045	-	K08762	-_x000D_
gene1050	NW_017264030.1	3612890	3614815	+	1926	VFPFJ_01046	GO:0046872;GO:0008233;GO:0006508	-	peptidase gi_x000D_
gene1051	NW_017264030.1	3615008	3615505	+	498	VFPFJ_01047	-	-	-_x000D_
gene1052	NW_017264030.1	3616308	3617130	-	823	VFPFJ_01048	-	-	-_x000D_
gene1053	NW_017264030.1	3620809	3622193	-	1385	VFPFJ_01049	-	-	-_x000D_
gene1054	NW_017264030.1	3626439	3626732	+	294	VFPFJ_01050	-	-	-_x000D_
gene1055	NW_017264030.1	3628270	3628527	+	258	VFPFJ_01051	-	-	-_x000D_
gene1056	NW_017264030.1	3632019	3632414	+	396	VFPFJ_01052	-	-	-_x000D_
gene1057	NW_017264030.1	3633785	3634036	+	252	VFPFJ_01053	-	-	-_x000D_
gene1058	NW_017264030.1	3634707	3636139	+	1433	VFPFJ_01054	-	-	-_x000D_
gene1059	NW_017264030.1	3638707	3639864	+	1158	VFPFJ_01055	GO:0046872;GO:0003677	K09467	dna-binding protein crea_x000D_
gene1060	NW_017264030.1	3647428	3648015	-	588	VFPFJ_01056	-	-	-_x000D_
gene1061	NW_017264030.1	3648959	3649222	-	264	VFPFJ_01057	-	-	-_x000D_
gene1062	NW_017264030.1	3649929	3650782	-	854	VFPFJ_01058	GO:0016021;GO:0030150;GO:0005744	K17796	import inner membrane translocase subunit tim-21_x000D_
gene1063	NW_017264030.1	3651182	3652871	+	1690	VFPFJ_01059	GO:0030126;GO:0006890;GO:0005793;GO:0043547;GO:0006888;GO:0048205;GO:0005096	K12493	arf gtpase-activating protein_x000D_
gene1064	NW_017264030.1	3653322	3654664	-	1343	VFPFJ_01060	GO:0051213;GO:0018580;GO:0055114	-	oxidoreductase gi_x000D_
gene1065	NW_017264030.1	3656528	3657932	+	1405	VFPFJ_01061	GO:0005829;GO:0046654;GO:0004150;GO:0004156;GO:0003848;GO:0005740	K13941	folic acid synthesis protein gi_x000D_
gene1066	NW_017264030.1	3664172	3665725	-	1554	VFPFJ_01062	GO:0006355;GO:0003700;GO:0003677	K12769	ndt80 like dna-binding family protein_x000D_
gene1067	NW_017264030.1	3674537	3674950	+	414	VFPFJ_01063	-	-	-_x000D_
gene1068	NW_017264030.1	3675039	3675293	-	255	VFPFJ_01064	-	-	-_x000D_
gene1069	NW_017264030.1	3675571	3677017	+	1447	VFPFJ_01065	-	-	-_x000D_
gene1070	NW_017264030.1	3677089	3682412	-	5324	VFPFJ_01066	GO:0016887;GO:0006810;GO:0016020;GO:0000166	-	abc multidrug transporter_x000D_
gene1071	NW_017264030.1	3683714	3686147	+	2434	VFPFJ_01067	GO:0016887;GO:0005524	-	abc transporter_x000D_
gene1072	NW_017264030.1	3686347	3687957	-	1611	VFPFJ_01068	GO:0044237;GO:0016740	-	diacylglycerol kinase catalytic domain-containing protein_x000D_
gene1073	NW_017264030.1	3688541	3688969	-	429	VFPFJ_01069	-	-	-_x000D_
gene1074	NW_017264030.1	3689923	3690510	+	588	VFPFJ_01070	-	-	-_x000D_
gene1075	NW_017264030.1	3693067	3695025	-	1959	VFPFJ_01071	GO:0030488;GO:0004809;GO:0016301;GO:0016310;GO:0003723	K00555	-dimethylguanosine trna methyltransferase_x000D_
gene1076	NW_017264030.1	3696207	3697109	+	903	VFPFJ_01072	-	-	-_x000D_
gene1077	NW_017264030.1	3698170	3699789	+	1620	VFPFJ_01073	-	-	-_x000D_
gene1078	NW_017264030.1	3699974	3700786	-	813	VFPFJ_01074	GO:0016740	-	acyl- n-acyltransferase_x000D_
gene1079	NW_017264030.1	3701734	3702453	+	720	VFPFJ_01075	-	-	-_x000D_
gene1080	NW_017264030.1	3703218	3704537	-	1320	VFPFJ_01076	GO:0016021	-	spo7-like protein_x000D_
gene1081	NW_017264030.1	3706011	3707766	+	1756	VFPFJ_01077	-	K13535	-_x000D_
gene1082	NW_017264030.1	3708398	3712270	-	3873	VFPFJ_01078	GO:0016021	K21989	uncharacterized protein rsn1_x000D_
gene1083	NW_017264030.1	3714202	3714606	-	405	VFPFJ_01079	-	-	-_x000D_
gene1084	NW_017264030.1	3715590	3716596	+	1007	VFPFJ_01080	GO:0003743;GO:0001731;GO:0005829;GO:0043614;GO:0016282;GO:0071541;GO:0071540;GO:0033290;GO:0000166;GO:0002188;GO:0006446;GO:0005634	K03248	nucleotide- alpha-beta plait_x000D_
gene1085	NW_017264030.1	3718710	3721797	+	3088	VFPFJ_01081	GO:0006656;GO:0004608;GO:0032259;GO:0016021	K16369	phosphatidylethanolamine n-methyltransferase_x000D_
gene1086	NW_017264030.1	3723474	3723815	-	342	VFPFJ_01082	-	-	-_x000D_
gene1087	NW_017264030.1	3724076	3725420	+	1345	VFPFJ_01083	-	-	-_x000D_
gene1088	NW_017264030.1	3727210	3729265	+	2056	VFPFJ_01084	GO:0006357;GO:0000981;GO:0005634;GO:0008270	-	c6 zinc finger domain-containing protein_x000D_
gene1089	NW_017264030.1	3729728	3733243	-	3516	VFPFJ_01085	-	-	-_x000D_
gene1092	NW_017264030.1	3741658	3742562	+	905	VFPFJ_01086	GO:0016021	-	protein (fungal and plant) gi_x000D_
gene1093	NW_017264030.1	3742838	3743580	-	743	VFPFJ_01087	-	-	-_x000D_
gene1094	NW_017264030.1	3744101	3745410	-	1310	VFPFJ_01088	GO:0006979	-	survival factor 1_x000D_
gene1095	NW_017264030.1	3746996	3749020	+	2025	VFPFJ_01089	GO:0051457;GO:0008270;GO:0000981;GO:0090295;GO:0000122;GO:0043565;GO:0005634	K09184	zinc finger protein gi_x000D_
gene1096	NW_017264030.1	3750314	3751288	+	975	VFPFJ_01090	GO:0005694;GO:0005488	-	core histone h2a h2b h3 h4 domain-containing protein_x000D_
gene1097	NW_017264030.1	3751756	3753358	-	1603	VFPFJ_01091	-	-	-_x000D_
gene1098	NW_017264030.1	3758468	3759421	+	954	VFPFJ_01092	GO:0016811	-	acetamidase formamidase_x000D_
gene1099	NW_017264030.1	3760177	3761296	+	1120	VFPFJ_01093	GO:0043167	-	molybdenum cofactor sulfurase_x000D_
gene1100	NW_017264030.1	3761657	3762139	+	483	VFPFJ_01094	-	-	-_x000D_
gene1101	NW_017264030.1	3767212	3768805	+	1594	VFPFJ_01095	-	-	-_x000D_
gene1102	NW_017264030.1	3769493	3774558	-	5066	VFPFJ_01096	GO:0016311;GO:0016301;GO:0016310;GO:0003993	K13024	inositol pyrophosphate synthase_x000D_
gene1103	NW_017264030.1	3776142	3779384	+	3243	VFPFJ_01097	GO:0032040;GO:0006364	K14554	snorna binding protein_x000D_
gene1104	NW_017264030.1	3782170	3784966	+	2797	VFPFJ_01098	-	-	-_x000D_
gene1105	NW_017264030.1	3786193	3787538	+	1346	VFPFJ_01099	-	-	-_x000D_
gene1106	NW_017264030.1	3787929	3790638	+	2710	VFPFJ_01100	GO:0030488;GO:0003723;GO:0016428	K15334	trna (cytosine -c )-methyltransferase_x000D_
gene1107	NW_017264030.1	3790800	3792584	-	1785	VFPFJ_01101	GO:0005525	K03979	gtp-binding protein gi_x000D_
gene1108	NW_017264030.1	3795082	3796098	+	1017	VFPFJ_01102	-	-	-_x000D_
gene1109	NW_017264030.1	3796932	3798552	-	1621	VFPFJ_01103	GO:0005829;GO:0003723;GO:0016071;GO:0042175;GO:0008298;GO:0005844;GO:0007126;GO:0007088;GO:0005783	-	nuclear segregation protein_x000D_
gene1110	NW_017264030.1	3799688	3800596	+	909	VFPFJ_01104	GO:0042797;GO:0005736;GO:0006360;GO:0005665;GO:0003677;GO:0001172;GO:0001054;GO:0005666;GO:0006366	K03013	rna subunit h rpb5 gi_x000D_
gene1111	NW_017264030.1	3801476	3803098	-	1623	VFPFJ_01105	GO:0016021	-	integral membrane protein gi_x000D_
gene1112	NW_017264030.1	3808294	3812251	-	3958	VFPFJ_01106	GO:0005096;GO:0043547;GO:0048487;GO:0007023;GO:0007021	K21767	beta-tubulin cofactor d_x000D_
gene1113	NW_017264030.1	3813266	3814468	-	1203	VFPFJ_01107	GO:0003824	-	glycoside hydrolase family 76 protein gi_x000D_
gene1114	NW_017264030.1	3819034	3821690	-	2657	VFPFJ_01108	-	-	-_x000D_
gene1115	NW_017264030.1	3824988	3827565	-	2578	VFPFJ_01109	GO:0016021	K19327	plasma membrane channel protein_x000D_
gene1116	NW_017264030.1	3828726	3829856	+	1131	VFPFJ_01110	GO:0016829;GO:0016787	-	metallophosphoesterase domain-containingprotein gi_x000D_
gene1117	NW_017264030.1	3830360	3832341	-	1982	VFPFJ_01111	-	-	-_x000D_
gene1118	NW_017264030.1	3833083	3834375	-	1293	VFPFJ_01112	GO:0008270;GO:0005779;GO:0006625;GO:0008022	K13345	peroxisome assembly protein gi_x000D_
gene1119	NW_017264030.1	3835019	3835625	+	607	VFPFJ_01113	-	-	-_x000D_
gene1120	NW_017264030.1	3835808	3837610	-	1803	VFPFJ_01114	-	-	-_x000D_
gene1121	NW_017264030.1	3838535	3841580	-	3046	VFPFJ_01115	GO:0003677;GO:0006351;GO:0016020;GO:0005634;GO:0008270	-	c2h2 finger domain-containingprotein gi_x000D_
gene1122	NW_017264030.1	3844361	3846348	-	1988	VFPFJ_01116	GO:0055085;GO:0016021	-	siderophore iron transporter mirb gi_x000D_
gene1123	NW_017264030.1	3849269	3851233	+	1965	VFPFJ_01117	GO:0050660;GO:0016614;GO:0055114	-	choline dehydrogenase protein_x000D_
gene1124	NW_017264030.1	3851772	3852370	+	599	VFPFJ_01118	-	-	-_x000D_
gene1125	NW_017264030.1	3853328	3854278	+	951	VFPFJ_01119	-	-	-_x000D_
gene1126	NW_017264030.1	3854806	3856536	+	1731	VFPFJ_01120	GO:0031072;GO:0042026;GO:0046872;GO:0009408;GO:0000002;GO:0005524;GO:0032781;GO:0001671;GO:0031314;GO:0005759;GO:0051082;GO:0006458;GO:0006515	K03686	mitochondrial chaperone gi_x000D_
gene1127	NW_017264030.1	3857119	3857907	-	789	VFPFJ_01121	-	K09528	-_x000D_
gene1128	NW_017264030.1	3858284	3861053	+	2770	VFPFJ_01122	GO:0004004;GO:0003723;GO:0005524;GO:0005634	K14808	atp-dependent rna helicase dbp10_x000D_
gene1129	NW_017264030.1	3861573	3865187	-	3615	VFPFJ_01123	-	-	-_x000D_
gene1130	NW_017264030.1	3869706	3871029	-	1324	VFPFJ_01124	GO:0051287;GO:0055114;GO:0016616;GO:0000287	-	tartrate dehydrogenase_x000D_
gene1131	NW_017264030.1	3871464	3872417	+	954	VFPFJ_01125	-	K15918	-_x000D_
gene1132	NW_017264030.1	3872912	3874529	+	1618	VFPFJ_01126	GO:0055085;GO:0016021	-	mfs transporter_x000D_
gene1133	NW_017264030.1	3874623	3876895	-	2273	VFPFJ_01127	-	-	-_x000D_
gene1134	NW_017264030.1	3876990	3877996	+	1007	VFPFJ_01128	-	-	-_x000D_
gene1135	NW_017264030.1	3878367	3879272	-	906	VFPFJ_01129	GO:0016020;GO:0006812;GO:0055085	K14688	cd2+ zn2+ transporter protein_x000D_
gene1136	NW_017264030.1	3880086	3880268	+	183	VFPFJ_01130	-	-	-_x000D_
gene1137	NW_017264030.1	3884119	3886906	-	2788	VFPFJ_01131	GO:0055085;GO:0006865;GO:0016020	-	dicarboxylic amino acid permease_x000D_
gene1138	NW_017264030.1	3888512	3889546	-	1035	VFPFJ_01132	-	-	-_x000D_
gene1139	NW_017264030.1	3890255	3896000	+	5746	VFPFJ_01133	GO:0035556;GO:1990130;GO:0097042;GO:2000785;GO:0043547;GO:0005096	K20404	egl- and pleckstrin domain-containingprotein_x000D_
gene1140	NW_017264030.1	3896660	3898532	-	1873	VFPFJ_01134	GO:0055085;GO:0016021	K07300	calcium-proton exchanger gi_x000D_
gene1141	NW_017264030.1	3899186	3899781	+	596	VFPFJ_01135	-	-	-_x000D_
gene1142	NW_017264030.1	3901504	3907189	-	5686	VFPFJ_01136	GO:0005729;GO:0051315;GO:0071169;GO:0034087;GO:1990414;GO:0007076;GO:0000972;GO:0010468;GO:0034184;GO:0071921;GO:0005829;GO:0070317;GO:0070058;GO:0000790;GO:0070550;GO:0003682;GO:0034990;GO:0032116	K06672	sister chromatid cohesion protein mis4_x000D_
gene1143	NW_017264030.1	3907706	3908184	+	479	VFPFJ_01137	GO:0005730;GO:0003899;GO:0006351;GO:0003676;GO:0008270	K03000	transcription factor s-ii gi_x000D_
gene1144	NW_017264030.1	3908226	3909262	-	1037	VFPFJ_01138	GO:0005737;GO:0046872;GO:0008612;GO:0019135;GO:0000226;GO:0005634;GO:0055114	K06072	deoxyhypusine hydroxylase_x000D_
gene1146	NW_017264030.1	3910182	3911210	+	1029	VFPFJ_01139	GO:0005737;GO:0046872;GO:0016226;GO:0005524;GO:0051539	-	atpases partial gi_x000D_
gene1147	NW_017264030.1	3911309	3911956	-	648	VFPFJ_01140	GO:0005829;GO:0000147;GO:0030479;GO:0034316;GO:0071846;GO:0003779;GO:0005634;GO:0071933	-	gmf family protein_x000D_
gene1148	NW_017264030.1	3913003	3914333	+	1331	VFPFJ_01141	GO:0044464	-	ph domain-containingprotein_x000D_
gene1149	NW_017264030.1	3915707	3916975	+	1269	VFPFJ_01142	GO:0005975;GO:0004553	-	cellulase family protein gi_x000D_
gene1150	NW_017264030.1	3917436	3918654	-	1219	VFPFJ_01143	-	-	-_x000D_
gene1151	NW_017264030.1	3921088	3922771	+	1684	VFPFJ_01144	GO:0010494;GO:0003729;GO:0008266;GO:0000932;GO:0043488;GO:0000166;GO:0034063;GO:0000184;GO:0005634	K13201	nuclear and cytoplasmic polyadenylated rna-binding protein pub1 gi_x000D_
gene1152	NW_017264030.1	3925405	3928280	+	2876	VFPFJ_01145	GO:0006468;GO:0005524;GO:0004674	K18670	protein kinase yak1_x000D_
gene1153	NW_017264030.1	3929601	3930792	-	1192	VFPFJ_01146	-	-	-_x000D_
gene1154	NW_017264030.1	3931237	3933281	+	2045	VFPFJ_01147	-	-	-_x000D_
gene1155	NW_017264030.1	3936433	3940987	+	4555	VFPFJ_01148	GO:0090305;GO:0003887;GO:0000790;GO:0000734;GO:0035861;GO:0001882;GO:0008408;GO:0006279;GO:1902981;GO:0003688;GO:1902975;GO:0000166;GO:0000784;GO:0003697;GO:0043596;GO:0003682	K02320	dna polymerase_x000D_
gene1156	NW_017264030.1	3942148	3946983	-	4836	VFPFJ_01149	GO:0006413;GO:0003743	K03260	eukaryotic translation initiation factor subunit eif-4f_x000D_
gene1157	NW_017264030.1	3950911	3955510	-	4600	VFPFJ_01150	GO:0005681;GO:0000398	K12874	dead helicases superfamily protein_x000D_
gene1158	NW_017264030.1	3956098	3958962	+	2865	VFPFJ_01151	-	K12878	-_x000D_
gene1159	NW_017264030.1	3960383	3962215	+	1833	VFPFJ_01152	-	-	-_x000D_
gene1160	NW_017264030.1	3962580	3963912	-	1333	VFPFJ_01153	GO:0003743;GO:0043614;GO:0005092;GO:0001732;GO:0022627;GO:0033290;GO:0043547;GO:0045947;GO:0042256;GO:0005096;GO:0031369	K03262	eukaryotic translation initiation factor 5_x000D_
gene1161	NW_017264030.1	3965396	3965605	-	210	VFPFJ_01154	-	-	-_x000D_
gene1162	NW_017264030.1	3965784	3967564	-	1781	VFPFJ_01155	GO:0020037;GO:0016705;GO:0004497;GO:0005506;GO:0055114	-	cytochrome p450_x000D_
gene1163	NW_017264030.1	3968565	3973598	+	5034	VFPFJ_01156	-	-	-_x000D_
gene1164	NW_017264030.1	3974863	3975827	+	965	VFPFJ_01157	GO:0003743;GO:0006413;GO:0005829;GO:0000054;GO:1902626;GO:0005730;GO:0043023;GO:0000463;GO:0043022;GO:0030687;GO:0042256;GO:0000466	K03264	eukaryotic translation initiation factor 6_x000D_
gene1165	NW_017264030.1	3976581	3977585	+	1005	VFPFJ_01158	GO:0006810;GO:0032259;GO:0008168	K22856	s-adenosylmethionine-dependent methyltransferase protein_x000D_
gene1166	NW_017264030.1	3977953	3980238	-	2286	VFPFJ_01159	GO:0016021	K03456	protein phosphatase pp2a regulatory subunit a_x000D_
gene1167	NW_017264030.1	3981547	3983541	+	1995	VFPFJ_01160	GO:0005829;GO:0003723;GO:0009328;GO:0006432;GO:0005524;GO:0004826;GO:0000287;GO:0005634	K01890	phenylalanyl-trna synthetase beta chain_x000D_
gene1168	NW_017264030.1	3984320	3986696	-	2377	VFPFJ_01161	GO:0004725;GO:0035335	K18083	protein phosphatase_x000D_
gene1169	NW_017264030.1	3987776	3988866	+	1091	VFPFJ_01162	GO:0003735;GO:0003723;GO:0015935;GO:0005829;GO:0006412	K02985	40s ribosomal protein gi_x000D_
gene1170	NW_017264030.1	3989800	3991377	-	1578	VFPFJ_01163	GO:1903830;GO:0016021;GO:0015095;GO:0015693	K22733	magnesium transporter nipa4_x000D_
gene1171	NW_017264030.1	3993603	3994139	-	537	VFPFJ_01164	-	-	-_x000D_
gene1172	NW_017264030.1	3996108	3998581	-	2474	VFPFJ_01165	-	-	-_x000D_
gene1173	NW_017264030.1	3999440	4001203	+	1764	VFPFJ_01166	GO:0006890;GO:0005634;GO:0005829;GO:0030126;GO:0015031	K20471	coatomer subunit delta gi_x000D_
gene1174	NW_017264030.1	4001665	4004396	+	2732	VFPFJ_01167	GO:0015031;GO:0043161;GO:0030126;GO:0006890;GO:0030071;GO:0005634	K03351	anaphase-promoting complex component cut20 apc4 gi_x000D_
gene1175	NW_017264030.1	4005766	4006374	+	609	VFPFJ_01168	-	-	-_x000D_
gene1176	NW_017264030.1	4007551	4007853	+	303	VFPFJ_01169	-	-	-_x000D_
gene1177	NW_017264030.1	4014640	4015502	+	863	VFPFJ_01170	-	-	-_x000D_
gene1178	NW_017264030.1	4016682	4019300	-	2619	VFPFJ_01171	GO:0016740	-	phosphatidylcholine-sterol o-acyltransferase-like protein_x000D_
gene1179	NW_017264030.1	4021292	4022906	+	1615	VFPFJ_01172	GO:0016311;GO:0005739;GO:0003993	K01078	histidine acid phosphatase_x000D_
gene1180	NW_017264030.1	4023566	4025968	-	2403	VFPFJ_01173	GO:0005829;GO:0008266;GO:0000932;GO:0000398;GO:1902625;GO:0000166;GO:0006338;GO:0005634	-	negative regulator of differentiation 1_x000D_
gene1181	NW_017264030.1	4030564	4032397	-	1834	VFPFJ_01174	GO:0005829;GO:0004816;GO:0006421;GO:0003676;GO:0016813;GO:0046872;GO:0005524	K01893	asparaginyl-trna synthetase gi_x000D_
gene1182	NW_017264030.1	4033002	4034424	-	1423	VFPFJ_01175	GO:0004816;GO:0006421;GO:0003676;GO:0016813;GO:0046872;GO:0005524;GO:0005737	K01480	agmatinase gi_x000D_
gene1183	NW_017264030.1	4034827	4035150	-	324	VFPFJ_01176	-	-	-_x000D_
gene1184	NW_017264030.1	4036150	4037302	-	1153	VFPFJ_01177	GO:0005525;GO:0005622;GO:0007264;GO:0051301	K04393	cell division control protein 42_x000D_
gene1185	NW_017264030.1	4042096	4043598	+	1503	VFPFJ_01178	GO:0016020	-	major facilitator superfamily general substrate transporter_x000D_
gene1186	NW_017264030.1	4044015	4044716	+	702	VFPFJ_01179	-	-	-_x000D_
gene1187	NW_017264030.1	4044818	4046884	-	2067	VFPFJ_01180	-	-	-_x000D_
gene1188	NW_017264030.1	4047395	4050399	+	3005	VFPFJ_01181	GO:1903959;GO:0005247;GO:0016021;GO:0006821	K05012	chloride channel protein 4_x000D_
gene1189	NW_017264030.1	4051095	4053142	-	2048	VFPFJ_01182	GO:0006541;GO:0003883;GO:0005524;GO:0044210	K01937	ctp synthase_x000D_
gene1190	NW_017264030.1	4053560	4056458	-	2899	VFPFJ_01183	GO:0055114;GO:0006310;GO:0003910;GO:0006260;GO:0003677;GO:0005524;GO:0016624;GO:0051103;GO:0071897	K10747	dna ligase (polydeoxyribonucleotide synthase) gi_x000D_
gene1191	NW_017264030.1	4057057	4058548	-	1492	VFPFJ_01184	GO:0004739;GO:0043231;GO:0006086;GO:0055114	K00161	pyruvate dehydrogenase e1 component alpha mitochondrial precursor gi_x000D_
gene1192	NW_017264030.1	4059403	4061643	-	2241	VFPFJ_01185	-	K03361	-_x000D_
gene1193	NW_017264030.1	4062078	4062692	-	615	VFPFJ_01186	-	-	-_x000D_
gene1194	NW_017264030.1	4063201	4063557	-	357	VFPFJ_01187	-	-	-_x000D_
gene1195	NW_017264030.1	4065117	4066533	-	1417	VFPFJ_01188	GO:0030001;GO:0016021;GO:0046873;GO:0055085	K14715	zip metal ion transporter_x000D_
gene1196	NW_017264030.1	4067159	4068241	+	1083	VFPFJ_01189	-	-	-_x000D_
gene1197	NW_017264030.1	4068571	4069218	-	648	VFPFJ_01190	-	-	-_x000D_
gene1198	NW_017264030.1	4070059	4071252	+	1194	VFPFJ_01191	-	-	-_x000D_
gene1199	NW_017264030.1	4071999	4074627	-	2629	VFPFJ_01192	GO:0016301;GO:0016310;GO:0031932	K20410	stress-activated map kinase-interacting protein gi_x000D_
gene1200	NW_017264030.1	4075002	4076231	+	1230	VFPFJ_01193	-	-	-_x000D_
gene1201	NW_017264030.1	4076534	4078282	-	1749	VFPFJ_01194	-	-	-_x000D_
gene1202	NW_017264030.1	4080705	4089111	-	8407	VFPFJ_01195	-	K11853	-_x000D_
gene1203	NW_017264030.1	4091617	4092479	+	863	VFPFJ_01196	-	-	-_x000D_
gene1204	NW_017264030.1	4094874	4096904	-	2031	VFPFJ_01197	-	K14834	-_x000D_
gene1205	NW_017264030.1	4097262	4098509	+	1248	VFPFJ_01198	-	K14846	-_x000D_
gene1206	NW_017264030.1	4098720	4099880	-	1161	VFPFJ_01199	GO:0016021	K15285	triose-phosphate transporter_x000D_
gene1207	NW_017264030.1	4101036	4102489	+	1454	VFPFJ_01200	GO:0008460;GO:0009225	K01710	dtdp-d-glucose -dehydratase_x000D_
gene1208	NW_017264030.1	4105732	4107164	+	1433	VFPFJ_01201	-	-	-_x000D_
gene1209	NW_017264030.1	4107853	4110891	+	3039	VFPFJ_01202	GO:0005622;GO:0016192;GO:0006886	K20181	vacuolar protein sorting protein_x000D_
gene1210	NW_017264030.1	4113386	4114380	+	995	VFPFJ_01203	-	-	-_x000D_
gene1211	NW_017264030.1	4114599	4116098	+	1500	VFPFJ_01204	GO:0016021;GO:0006508;GO:0004190	-	candidapepsin-4 precursor_x000D_
gene1212	NW_017264030.1	4116790	4119657	-	2868	VFPFJ_01205	GO:0046872;GO:0006355	-	binuclear zinc transcription factor gi_x000D_
gene1213	NW_017264030.1	4129486	4129881	+	396	VFPFJ_01206	-	-	-_x000D_
gene1214	NW_017264030.1	4132740	4133180	+	441	VFPFJ_01207	-	-	-_x000D_
gene1215	NW_017264030.1	4135009	4135503	-	495	VFPFJ_01208	-	-	-_x000D_
gene1216	NW_017264030.1	4136184	4139483	-	3300	VFPFJ_01209	GO:0005634;GO:0003677	-	rhodanese-like protein_x000D_
gene1217	NW_017264030.1	4140521	4142110	+	1590	VFPFJ_01210	GO:0044763;GO:0044267;GO:0044710;GO:0006508;GO:0005783	-	protein pbn1_x000D_
gene1218	NW_017264030.1	4142704	4143387	+	684	VFPFJ_01211	-	-	-_x000D_
gene1219	NW_017264030.1	4145398	4148175	-	2778	VFPFJ_01212	GO:0005829;GO:0042026;GO:0051787;GO:0019538;GO:0005524;GO:0016887;GO:0043335;GO:0005635;GO:0071218	K03695	heat shock protein hsp98_x000D_
gene1220	NW_017264030.1	4148908	4149722	+	815	VFPFJ_01213	-	-	-_x000D_
gene1221	NW_017264030.1	4150028	4155592	-	5565	VFPFJ_01214	GO:0000166	-	dynamin family protein_x000D_
gene1222	NW_017264030.1	4156172	4157283	-	1112	VFPFJ_01215	GO:0016597;GO:0009094;GO:0005634;GO:0005829;GO:0004664	K04518	prephenate dehydratase gi_x000D_
gene1223	NW_017264030.1	4161625	4164417	+	2793	VFPFJ_01216	GO:0000185;GO:0000161;GO:0000186;GO:0010514;GO:0000751;GO:0001402;GO:0032093;GO:0000935;GO:0007232;GO:0005737;GO:0000196;GO:0007124;GO:0001403;GO:0042802;GO:0010525;GO:0004709;GO:0071507;GO:0034605;GO:0005886;GO:0005524;GO:0008349;GO:0051286;GO:0032153;GO:1903695	K11228	ste ste11 protein kinase_x000D_
gene1224	NW_017264030.1	4165209	4165868	+	660	VFPFJ_01217	-	-	-_x000D_
gene1225	NW_017264030.1	4166266	4166934	-	669	VFPFJ_01218	-	-	-_x000D_
gene1226	NW_017264030.1	4168581	4169894	+	1314	VFPFJ_01219	-	-	-_x000D_
gene1227	NW_017264030.1	4170312	4172667	-	2356	VFPFJ_01220	GO:0009166;GO:0016787	-	ser thr protein phosphatase family_x000D_
gene1228	NW_017264030.1	4174777	4175207	+	431	VFPFJ_01221	-	-	-_x000D_
gene1229	NW_017264030.1	4175335	4175613	+	279	VFPFJ_01222	-	-	-_x000D_
gene1230	NW_017264030.1	4175791	4176036	+	246	VFPFJ_01223	-	-	-_x000D_
gene1231	NW_017264030.1	4176151	4177170	+	1020	VFPFJ_01224	GO:0016020	-	ebp domain-containingprotein gi_x000D_
gene1232	NW_017264030.1	4177257	4177856	+	600	VFPFJ_01225	-	-	-_x000D_
gene1233	NW_017264030.1	4179182	4180610	-	1429	VFPFJ_01226	-	-	-_x000D_
gene1234	NW_017264030.1	4181240	4181506	+	267	VFPFJ_01227	-	-	-_x000D_
gene1235	NW_017264030.1	4182741	4185454	-	2714	VFPFJ_01228	GO:0005635	K18719	nuclear pore complex protein an-nup82_x000D_
gene1236	NW_017264030.1	4186007	4186669	+	663	VFPFJ_01229	GO:0072686;GO:0045292;GO:0000339;GO:0005846;GO:0005634;GO:0005829;GO:0000166	K12883	nuclear cap binding protein subunit 2_x000D_
gene1237	NW_017264030.1	4186993	4187405	-	413	VFPFJ_01230	GO:0005762;GO:0003735;GO:0032543	-	ribosomal protein subunit l31 gi_x000D_
gene1238	NW_017264030.1	4187866	4188453	+	588	VFPFJ_01231	GO:0042802;GO:0006461;GO:1990070;GO:1990071;GO:0006888;GO:1990072	K20301	trafficking protein particle complex subunit 2 gi_x000D_
gene1239	NW_017264030.1	4188894	4189423	-	530	VFPFJ_01232	GO:0000786;GO:0003677;GO:0006334;GO:0046982;GO:0006352;GO:0005634	K11254	histone h4 gi_x000D_
gene1240	NW_017264030.1	4190629	4193160	-	2532	VFPFJ_01233	GO:0005680;GO:0004842;GO:0016567;GO:0003677;GO:0071851;GO:0045842;GO:0032153;GO:0031145	K03350	tetratricopeptide-like helical_x000D_
gene1241	NW_017264030.1	4194386	4194877	+	492	VFPFJ_01234	GO:0016021;GO:0005773;GO:0005783;GO:0006624	-	duf788 domain-containing protein_x000D_
gene1242	NW_017264030.1	4194941	4195647	-	707	VFPFJ_01235	-	-	-_x000D_
gene1243	NW_017264030.1	4196425	4197941	+	1517	VFPFJ_01236	GO:0016020	-	alpha beta hydrolase fold protein_x000D_
gene1244	NW_017264030.1	4200454	4201482	+	1029	VFPFJ_01237	-	K21752	-_x000D_
gene1245	NW_017264030.1	4202455	4202772	+	318	VFPFJ_01238	-	-	-_x000D_
gene1246	NW_017264030.1	4203148	4206369	+	3222	VFPFJ_01239	GO:0046854;GO:0004430;GO:0048015;GO:0005634;GO:0005802	-	phosphatidylinositol 4-kinase pik1alpha (pi4-kinase)( ns-4-kinase) gi_x000D_
gene1247	NW_017264030.1	4207673	4210590	-	2918	VFPFJ_01240	-	-	-_x000D_
gene1248	NW_017264030.1	4211312	4212150	-	839	VFPFJ_01241	GO:0006895;GO:0005829;GO:0006623;GO:0007264;GO:0005741;GO:0036010;GO:0005770;GO:0000011;GO:0006897;GO:0003924;GO:0032511;GO:0036258;GO:0005525	K07889	rab5-like gtpase_x000D_
gene1249	NW_017264030.1	4212760	4214860	+	2101	VFPFJ_01242	GO:0005730;GO:0030686;GO:0000447;GO:0044732	K14786	ribosome biogenesis protein kri1 gi_x000D_
gene1250	NW_017264030.1	4215325	4218679	-	3355	VFPFJ_01243	GO:0006357;GO:0008270;GO:0000981;GO:0003677;GO:0005634	-	zinc finger transcription factor 1_x000D_
gene1251	NW_017264030.1	4228681	4235050	-	6370	VFPFJ_01244	GO:0006508;GO:0005634;GO:0008233	K02365	cell division-associated protein bimb_x000D_
gene1252	NW_017264030.1	4235534	4236206	+	673	VFPFJ_01245	GO:0016020	-	hypothetical protein VFPBJ_01220 [Purpureocillium lilacinum] gi_x000D_
gene1253	NW_017264030.1	4236265	4237461	-	1197	VFPFJ_01246	GO:0070403	-	sir2 family histone deacetylase-like protein gi_x000D_
gene1254	NW_017264030.1	4240140	4241407	+	1268	VFPFJ_01247	GO:0016021;GO:0098655;GO:0008324	-	cation efflux family protein gi_x000D_
gene1255	NW_017264030.1	4242551	4244536	+	1986	VFPFJ_01248	GO:0016301;GO:0016310;GO:0016773;GO:0005975	K00854	d-xylulose kinase a gi_x000D_
gene1256	NW_017264030.1	4244751	4245737	-	987	VFPFJ_01249	GO:0005634;GO:0032991	K12863	cwf15 cwc15 cell cycle control protein gi_x000D_
gene1257	NW_017264030.1	4249723	4251570	-	1848	VFPFJ_01250	-	-	-_x000D_
gene1258	NW_017264030.1	4252301	4253852	-	1552	VFPFJ_01251	-	-	-_x000D_
gene1259	NW_017264030.1	4257184	4258492	+	1309	VFPFJ_01252	GO:0005975;GO:0004568;GO:0006032	-	chitinase 18-11 gi_x000D_
gene1260	NW_017264030.1	4258970	4259915	+	946	VFPFJ_01253	GO:0006396;GO:0000178	K03678	3 exoribonuclease_x000D_
gene1261	NW_017264030.1	4262733	4264939	+	2207	VFPFJ_01254	GO:1902600;GO:0015385;GO:0006885;GO:0016021;GO:0035725	K12041	mitochondrial sodium hydrogen exchanger gi_x000D_
gene1262	NW_017264030.1	4265777	4270636	-	4860	VFPFJ_01255	-	K11397	-_x000D_
gene1263	NW_017264030.1	4272149	4273243	+	1095	VFPFJ_01256	-	-	-_x000D_
gene1264	NW_017264030.1	4273586	4277125	-	3540	VFPFJ_01257	GO:0030259;GO:0016758	-	udp- transferase_x000D_
gene1265	NW_017264030.1	4278623	4280471	-	1849	VFPFJ_01258	-	-	-_x000D_
gene1266	NW_017264030.1	4281418	4284911	-	3494	VFPFJ_01259	GO:0003887;GO:0006260;GO:0003677;GO:0071897;GO:0005760	K02332	dna polymerase gamma gi_x000D_
gene1267	NW_017264030.1	4286501	4287683	+	1183	VFPFJ_01260	GO:0044238;GO:0044260	-	slx8 protein_x000D_
gene1268	NW_017264030.1	4288168	4293375	-	5208	VFPFJ_01261	GO:0005643	K14310	nuclear pore complex subunit_x000D_
gene1269	NW_017264030.1	4294103	4303263	+	9161	VFPFJ_01262	GO:0006468;GO:0006511;GO:0044710;GO:0006259;GO:0004674;GO:0051276;GO:0031625;GO:1902589;GO:0005524;GO:0006974	K04728	ataxia telangiectasia mutated_x000D_
gene1270	NW_017264030.1	4304161	4306676	+	2516	VFPFJ_01263	GO:0004674;GO:0016874;GO:0030702;GO:0051570;GO:0000070;GO:0031625;GO:0000781;GO:0006283;GO:0051446;GO:0005829;GO:0031507;GO:1903467;GO:0008180;GO:0031048;GO:0000122;GO:0005524;GO:0030466;GO:0000775;GO:0006348;GO:0042787;GO:0034613;GO:0043494;GO:0006468	K10609	ubiquitin ligase subunit_x000D_
gene1271	NW_017264030.1	4307152	4308503	-	1352	VFPFJ_01264	-	-	-_x000D_
gene1272	NW_017264030.1	4319032	4321287	+	2256	VFPFJ_01265	GO:0031087;GO:0010494;GO:0003729;GO:0000932;GO:1900153;GO:0033962;GO:0005634	K12615	-n domain protein_x000D_
gene1273	NW_017264030.1	4323327	4323500	+	174	VFPFJ_01266	-	-	-_x000D_
gene1274	NW_017264030.1	4324290	4326710	+	2421	VFPFJ_01267	GO:0044699;GO:0071840;GO:0009987;GO:0016020	-	ph-response regulator protein palh prr-4_x000D_
gene1275	NW_017264030.1	4328903	4330303	+	1401	VFPFJ_01268	GO:0016021;GO:0005783	K04709	sphingosine n-acyltransferase lac1 gi_x000D_
gene1276	NW_017264030.1	4332462	4335749	-	3288	VFPFJ_01269	GO:0071627;GO:0036249;GO:0071996;GO:0098849;GO:0044604;GO:0036246;GO:0005524	-	heavy metal tolerance protein precursor_x000D_
gene1277	NW_017264030.1	4344432	4344740	-	309	VFPFJ_01270	-	-	-_x000D_
gene1278	NW_017264030.1	4346981	4347639	+	659	VFPFJ_01271	-	-	-_x000D_
gene1279	NW_017264030.1	4348853	4351629	-	2777	VFPFJ_01272	GO:0005524;GO:0016787;GO:0051301	K13525	cell division cycle protein 48 gi_x000D_
gene1280	NW_017264030.1	4353318	4354190	+	873	VFPFJ_01273	GO:0003824	-	enoyl- hydratase isomerase family protein gi_x000D_
gene1281	NW_017264030.1	4354801	4355787	+	987	VFPFJ_01274	-	-	-_x000D_
gene1282	NW_017264030.1	4356076	4357181	-	1106	VFPFJ_01275	GO:0005829;GO:0016049;GO:0006357;GO:0002098;GO:0003682;GO:0005634	K15456	rna polymerase ii elongator complex subunit gi_x000D_
gene1283	NW_017264030.1	4358212	4359422	+	1211	VFPFJ_01276	GO:0005975;GO:0005576;GO:0004650;GO:0071555	-	glycoside hydrolase family 28_x000D_
gene1284	NW_017264030.1	4360575	4361393	+	819	VFPFJ_01277	GO:0016021	-	transmembrane protein gi_x000D_
gene1285	NW_017264030.1	4361820	4362737	-	918	VFPFJ_01278	-	-	-_x000D_
gene1288	NW_017264030.1	4369482	4370779	+	1298	VFPFJ_01279	GO:0004871;GO:0000743;GO:0048017;GO:0005834;GO:0000742;GO:0005525;GO:0000754;GO:0000750;GO:0031683;GO:0005768;GO:0001664;GO:0003924;GO:0031684;GO:0071701	K04630	guanine nucleotide-binding protein alpha subunit_x000D_
gene1289	NW_017264030.1	4372848	4374322	+	1475	VFPFJ_01280	-	-	-_x000D_
gene1290	NW_017264030.1	4375680	4377168	-	1489	VFPFJ_01281	-	-	-_x000D_
gene1291	NW_017264030.1	4378536	4379771	-	1236	VFPFJ_01282	GO:0005829;GO:0006417;GO:0001732;GO:0051301;GO:0005524;GO:0000287;GO:0005634;GO:0007346	-	cell cycle control protein_x000D_
gene1292	NW_017264030.1	4380160	4380726	+	567	VFPFJ_01283	-	-	-_x000D_
gene1293	NW_017264030.1	4381463	4381950	-	488	VFPFJ_01284	-	-	-_x000D_
gene1294	NW_017264030.1	4383419	4383886	+	468	VFPFJ_01285	-	-	-_x000D_
gene1295	NW_017264030.1	4384558	4385746	+	1189	VFPFJ_01286	GO:0016021	-	synaptobrevin [Purpureocillium lilacinum]_x000D_
gene1296	NW_017264030.1	4385927	4387568	-	1642	VFPFJ_01287	-	-	-_x000D_
gene1297	NW_017264030.1	4388158	4390494	-	2337	VFPFJ_01288	GO:0006541;GO:0004640;GO:0016740;GO:0000162;GO:0004425;GO:0004049	K13501	trifunctional tryptophan biosynthesis enzyme_x000D_
gene1298	NW_017264030.1	4391133	4396722	+	5590	VFPFJ_01289	GO:0017056;GO:0006999;GO:0006606;GO:0031990;GO:0044611	K14311	nucleoporin [Purpureocillium lilacinum]_x000D_
gene1299	NW_017264030.1	4397305	4397726	-	422	VFPFJ_01290	GO:0015031;GO:0046872;GO:0005739	K17777	mitochondrial import inner membrane translocase subunit tim9_x000D_
gene1300	NW_017264030.1	4398715	4399107	+	393	VFPFJ_01291	-	-	-_x000D_
gene1301	NW_017264030.1	4402082	4405126	+	3045	VFPFJ_01292	GO:0007165	K19845	gtpase-activating protein_x000D_
gene1302	NW_017264030.1	4406077	4408050	-	1974	VFPFJ_01293	GO:0016021;GO:0016757	K05286	gpi mannosyltransferase_x000D_
gene1303	NW_017264030.1	4410508	4411971	+	1464	VFPFJ_01294	GO:0030170;GO:0008483	K00819	ornithine aminotransferase gi_x000D_
gene1304	NW_017264030.1	4413216	4413518	+	303	VFPFJ_01295	-	-	-_x000D_
gene1305	NW_017264030.1	4413758	4414411	+	654	VFPFJ_01296	-	-	-_x000D_
gene1306	NW_017264030.1	4416457	4417413	-	957	VFPFJ_01297	-	-	-_x000D_
gene1307	NW_017264030.1	4417871	4420908	+	3038	VFPFJ_01298	GO:0044805;GO:0005829;GO:0046777;GO:0000045;GO:0032258;GO:0004674;GO:0034727;GO:0097635;GO:0000407;GO:0005524;GO:0000422	K08269	serine threonine protein kinase gi_x000D_
gene1308	NW_017264030.1	4422209	4422946	+	738	VFPFJ_01299	-	-	-_x000D_
gene1309	NW_017264030.1	4423389	4424480	+	1092	VFPFJ_01300	-	-	-_x000D_
gene1310	NW_017264030.1	4425047	4427156	-	2110	VFPFJ_01301	GO:0016740;GO:0007126	-	serine threonine protein kinase_x000D_
gene1311	NW_017264030.1	4429426	4430871	+	1446	VFPFJ_01302	GO:0042790;GO:0006362;GO:0005736;GO:0003677;GO:0001054	K03005	rna polymerase i associated factor_x000D_
gene1312	NW_017264030.1	4432195	4433224	+	1030	VFPFJ_01303	GO:0016853;GO:0008152	K13239	#NAME?_x000D_
gene1313	NW_017264030.1	4433340	4435760	-	2421	VFPFJ_01304	GO:0006891;GO:0017119	K20288	vps51 vps67_x000D_
gene1314	NW_017264030.1	4436128	4437957	-	1830	VFPFJ_01305	-	K14767	-_x000D_
gene1315	NW_017264030.1	4438239	4438421	+	183	VFPFJ_01306	-	-	-_x000D_
gene1316	NW_017264030.1	4440374	4442911	+	2538	VFPFJ_01307	GO:1903959;GO:0005247;GO:0016021;GO:0006821	K05012	voltage-gated chloride channel_x000D_
gene1317	NW_017264030.1	4446197	4447828	+	1632	VFPFJ_01308	GO:0009450;GO:0006536;GO:0030170;GO:0003867;GO:0005829	K13524	4-aminobutyrate aminotransferase gi_x000D_
gene1318	NW_017264030.1	4452372	4452728	+	357	VFPFJ_01309	-	-	-_x000D_
gene1319	NW_017264030.1	4454544	4457354	+	2811	VFPFJ_01310	GO:0006354;GO:0006355;GO:0003677;GO:0046975;GO:0010452;GO:0005694;GO:0005634	K11423	histone-lysine n- h3 lysine-36 specific_x000D_
gene1320	NW_017264030.1	4458174	4459289	-	1116	VFPFJ_01311	GO:0016740	K19307	eukaryotic protein_x000D_
gene1321	NW_017264030.1	4460081	4460518	+	438	VFPFJ_01312	GO:0016301;GO:0016310	-	doc family protein_x000D_
gene1322	NW_017264030.1	4460624	4461074	-	451	VFPFJ_01313	-	-	-_x000D_
gene1323	NW_017264030.1	4464285	4467986	+	3702	VFPFJ_01314	-	-	-_x000D_
gene1324	NW_017264030.1	4468125	4468916	+	792	VFPFJ_01315	-	-	-_x000D_
gene1325	NW_017264030.1	4469791	4471564	-	1774	VFPFJ_01316	GO:0031510;GO:0016925;GO:0005829;GO:0019948	K10684	dna damage tolerance protein rad31_x000D_
gene1326	NW_017264030.1	4474358	4475997	+	1640	VFPFJ_01317	-	-	-_x000D_
gene1327	NW_017264030.1	4476929	4477586	-	658	VFPFJ_01318	-	-	-_x000D_
gene1328	NW_017264030.1	4479930	4481414	+	1485	VFPFJ_01319	-	-	-_x000D_
gene1329	NW_017264030.1	4483371	4484922	+	1552	VFPFJ_01320	GO:0005829;GO:0003676;GO:0000289;GO:0046872;GO:0000932;GO:0004535;GO:0032968;GO:0090503;GO:0030015;GO:0005634	K12581	ccr4-not transcription complex subunit 7_x000D_
gene1330	NW_017264030.1	4486070	4487478	-	1409	VFPFJ_01321	-	K18624	-_x000D_
gene1331	NW_017264030.1	4488056	4488469	+	414	VFPFJ_01322	-	-	-_x000D_
gene1332	NW_017264030.1	4490530	4490823	+	294	VFPFJ_01323	-	-	-_x000D_
gene1333	NW_017264030.1	4491022	4492020	+	999	VFPFJ_01324	GO:1900375;GO:0061432;GO:0001103;GO:0001077;GO:1900478;GO:0061427;GO:0000978;GO:0009086;GO:0046983;GO:0001076;GO:0019237;GO:0000776;GO:0007059;GO:0006338;GO:0001078;GO:0001102;GO:0089713;GO:0005634;GO:0005739	K22484	helix-loop-helix dna-binding domain-containingprotein gi_x000D_
gene1334	NW_017264030.1	4494785	4495726	-	942	VFPFJ_01325	-	-	-_x000D_
gene1335	NW_017264030.1	4496118	4496582	+	465	VFPFJ_01326	-	-	-_x000D_
gene1336	NW_017264030.1	4497628	4499723	-	2096	VFPFJ_01327	-	-	-_x000D_
gene1337	NW_017264030.1	4509329	4516913	-	7585	VFPFJ_01328	GO:0000329;GO:0071996;GO:0015127;GO:0098849;GO:0015723;GO:0005794;GO:0044604;GO:0036246;GO:0045454;GO:0016021;GO:0015431;GO:0006749;GO:0005524;GO:0042144	K05665	multidrug resistance-associated protein 1_x000D_
gene1338	NW_017264030.1	4517509	4520759	+	3251	VFPFJ_01329	-	K20403	-_x000D_
gene1339	NW_017264030.1	4520824	4522128	-	1305	VFPFJ_01330	GO:0046872;GO:0005777;GO:0006734;GO:0005634;GO:0005829;GO:0000210	K03426	nadh pyrophosphatase gi_x000D_
gene1340	NW_017264030.1	4523375	4524712	+	1338	VFPFJ_01331	GO:0016020	-	pq loop repeat family protein gi_x000D_
gene1341	NW_017264030.1	4528562	4530106	+	1545	VFPFJ_01332	-	-	-_x000D_
gene1342	NW_017264030.1	4531183	4532978	-	1796	VFPFJ_01333	GO:0016020;GO:0008152;GO:0004571;GO:0005509	K01230	glycosyl hydrolase family 47 protein_x000D_
gene1343	NW_017264030.1	4534255	4535082	+	828	VFPFJ_01334	GO:0015937;GO:0016021;GO:0004140;GO:0005524;GO:0016310	K00859	dephospho- kinase gi_x000D_
gene1344	NW_017264030.1	4535667	4537849	+	2183	VFPFJ_01335	-	-	-_x000D_
gene1345	NW_017264030.1	4538207	4539098	-	892	VFPFJ_01336	-	-	-_x000D_
gene1346	NW_017264030.1	4540861	4542100	+	1240	VFPFJ_01337	-	-	-_x000D_
gene1347	NW_017264030.1	4542459	4544094	-	1636	VFPFJ_01338	-	-	-_x000D_
gene1348	NW_017264030.1	4545469	4546219	+	751	VFPFJ_01339	-	-	-_x000D_
gene1349	NW_017264030.1	4550305	4550502	-	198	VFPFJ_01340	-	-	-_x000D_
gene1350	NW_017264030.1	4550937	4552228	-	1292	VFPFJ_01341	GO:0016021	-	calmodulin a gi_x000D_
gene1351	NW_017264030.1	4555075	4556526	-	1452	VFPFJ_01342	GO:0000463;GO:0000466;GO:0016020;GO:0000027	K14830	mak11-like protein gi_x000D_
gene1352	NW_017264030.1	4556847	4559988	-	3142	VFPFJ_01343	GO:0004672;GO:0006468;GO:0005524	K08853	nak protein kinase_x000D_
gene1353	NW_017264030.1	4560754	4562743	-	1990	VFPFJ_01344	-	-	-_x000D_
gene1354	NW_017264030.1	4564362	4564835	-	474	VFPFJ_01345	-	-	-_x000D_
gene1355	NW_017264030.1	4565091	4567230	-	2140	VFPFJ_01346	GO:0006357;GO:0008270;GO:0000981;GO:0003677;GO:0005634	-	c6 transcription factor gi_x000D_
gene1356	NW_017264030.1	4570612	4572667	+	2056	VFPFJ_01347	GO:0004672;GO:0006468;GO:0005524	-	protein catalytic domain-containingprotein gi_x000D_
gene1357	NW_017264030.1	4575520	4577815	-	2296	VFPFJ_01348	-	-	-_x000D_
gene1358	NW_017264030.1	4578200	4583043	+	4844	VFPFJ_01349	GO:0016020	-	cytochrome b561 ferric reductase transmembrane_x000D_
gene1359	NW_017264030.1	4583742	4586960	+	3219	VFPFJ_01350	GO:0006506;GO:0051377;GO:0016021	K05288	phosphoethanolamine transferase class o gi_x000D_
gene1360	NW_017264030.1	4589321	4591148	-	1828	VFPFJ_01351	GO:0016021;GO:0008168;GO:0032259	K20238	cyclopropane-fatty-acyl-phospholipid synthase_x000D_
gene1361	NW_017264030.1	4600114	4600434	+	321	VFPFJ_01352	-	-	-_x000D_
gene1362	NW_017264030.1	4601122	4602588	+	1467	VFPFJ_01353	GO:0006355	-	c6 finger domain-containingprotein_x000D_
gene1363	NW_017264030.1	4602723	4604297	-	1575	VFPFJ_01354	GO:0046872;GO:0016813	K01480	agmatinase 1 gi_x000D_
gene1364	NW_017264030.1	4605177	4606691	+	1515	VFPFJ_01355	GO:0006855;GO:0016021;GO:0015297;GO:0015238	K03327	mate efflux family protein subfamily_x000D_
gene1365	NW_017264030.1	4607657	4609465	+	1809	VFPFJ_01356	GO:0055085;GO:0016021	-	mfs transporter_x000D_
gene1366	NW_017264030.1	4609890	4610366	-	477	VFPFJ_01357	-	-	-_x000D_
gene1367	NW_017264030.1	4611246	4611701	-	456	VFPFJ_01358	-	-	-_x000D_
gene1368	NW_017264030.1	4613541	4614926	+	1386	VFPFJ_01359	-	-	-_x000D_
gene1369	NW_017264030.1	4615167	4619478	-	4312	VFPFJ_01360	GO:0005524	K13339	peroxisomal biogenesis factor 6_x000D_
gene1370	NW_017264030.1	4620602	4620964	-	363	VFPFJ_01361	-	-	-_x000D_
gene1371	NW_017264030.1	4621540	4623681	+	2142	VFPFJ_01362	GO:0016021;GO:0006629	-	ab-hydrolase associated lipase gi_x000D_
gene1372	NW_017264030.1	4624620	4625596	-	977	VFPFJ_01363	GO:0003723;GO:0090502;GO:0033897	K01166	ribonuclease active site protein_x000D_
gene1373	NW_017264030.1	4626988	4628747	-	1760	VFPFJ_01364	-	-	-_x000D_
gene1374	NW_017264030.1	4629491	4629796	+	306	VFPFJ_01365	-	-	-_x000D_
gene1375	NW_017264030.1	4632147	4633556	+	1410	VFPFJ_01366	-	-	-_x000D_
gene1376	NW_017264030.1	4635430	4637349	+	1920	VFPFJ_01367	GO:0016874;GO:0008152	-	4-coumarate- ligase 2_x000D_
gene1377	NW_017264030.1	4637456	4638466	-	1011	VFPFJ_01368	GO:0005739;GO:0006461	K07555	f1f0 atp synthase assembly protein atp11 gi_x000D_
gene1378	NW_017264030.1	4638995	4642829	+	3835	VFPFJ_01369	-	K15075	-_x000D_
gene1379	NW_017264030.1	4643145	4644072	-	928	VFPFJ_01370	GO:0008233;GO:0005787;GO:0016021;GO:0045047;GO:0006465	-	microsomal signal peptidase subunit gi_x000D_
gene1380	NW_017264030.1	4644459	4645469	+	1011	VFPFJ_01371	GO:0072546;GO:0005829;GO:0034975	-	protein transmembrane_x000D_
gene1381	NW_017264030.1	4645549	4646378	-	830	VFPFJ_01372	GO:0003899;GO:0006351	K03022	rna polymerase iii subunit rpc25 gi_x000D_
gene1382	NW_017264030.1	4646929	4648859	+	1931	VFPFJ_01373	GO:0046872	-	nuclear fragile x mental retardation-interacting protein 1 gi_x000D_
gene1383	NW_017264030.1	4649393	4650575	-	1183	VFPFJ_01374	-	-	-_x000D_
gene1384	NW_017264030.1	4651501	4651910	+	410	VFPFJ_01375	GO:0005840;GO:0003735;GO:0006414	K02943	60s acidic ribosomal protein domain-containing protein gi_x000D_
gene1385	NW_017264030.1	4652327	4654168	-	1842	VFPFJ_01376	GO:0016021;GO:0005789;GO:0016758	K03848	glucosyltransferase gi_x000D_
gene1386	NW_017264030.1	4654566	4656087	+	1522	VFPFJ_01377	-	-	-_x000D_
gene1387	NW_017264030.1	4656337	4657406	-	1070	VFPFJ_01378	-	-	-_x000D_
gene1388	NW_017264030.1	4659533	4660508	-	976	VFPFJ_01380	GO:0046872;GO:0005743;GO:0009055;GO:0006099;GO:0051537;GO:0051539;GO:0008177;GO:0051538	K00235	succinate dehydrogenase iron-sulfur partial gi_x000D_
gene1389	NW_017264030.1	4661512	4662648	+	1137	VFPFJ_01381	GO:0003824	K17508	5-azacytidine resistance protein azr1_x000D_
gene1390	NW_017264030.1	4662875	4663765	-	891	VFPFJ_01382	-	-	-_x000D_
gene1391	NW_017264030.1	4664506	4665417	-	912	VFPFJ_01383	-	-	-_x000D_
gene1392	NW_017264030.1	4666457	4674088	+	7632	VFPFJ_01384	GO:0003824	-	polyketide synthase_x000D_
gene1393	NW_017264030.1	4674263	4675579	-	1317	VFPFJ_01385	-	-	-_x000D_
gene1394	NW_017264030.1	4676768	4677229	-	462	VFPFJ_01386	-	-	-_x000D_
gene1395	NW_017264030.1	4677404	4678090	-	687	VFPFJ_01387	-	-	-_x000D_
gene1396	NW_017264030.1	4678435	4680493	-	2059	VFPFJ_01388	GO:0016020	-	major facilitator superfamily general substrate transporter_x000D_
gene1397	NW_017264030.1	4680941	4683017	-	2077	VFPFJ_01389	GO:0006355	-	zn 2cys6 transcription factor gi_x000D_
gene1398	NW_017264030.1	4684234	4685103	+	870	VFPFJ_01390	GO:0016021;GO:0005739	-	protein mitochondrial gi_x000D_
gene1399	NW_017264030.1	4685373	4686104	-	732	VFPFJ_01391	-	-	-_x000D_
gene1400	NW_017264030.1	4688976	4689979	+	1004	VFPFJ_01392	-	-	-_x000D_
gene1401	NW_017264030.1	4690559	4691836	+	1278	VFPFJ_01393	GO:0051287;GO:0005829;GO:0005634;GO:0055114;GO:0016616	K00015	glyoxylate reductase_x000D_
gene1402	NW_017264030.1	4692312	4693714	-	1403	VFPFJ_01394	GO:0006656;GO:0006641;GO:0019510;GO:0004013;GO:0006730	K01251	adenosylhomocysteinase gi_x000D_
gene1403	NW_017264030.1	4694620	4695822	-	1203	VFPFJ_01395	GO:0005852;GO:0016282;GO:0033290;GO:0001731;GO:0003743;GO:0005634;GO:0005829	K03247	eukaryotic translation initiation factor 3 subunit h_x000D_
gene1404	NW_017264030.1	4696319	4696657	-	339	VFPFJ_01396	-	-	-_x000D_
gene1405	NW_017264030.1	4698324	4699411	-	1088	VFPFJ_01397	GO:0016021;GO:0006810	-	mitochondrial s-adenosylmethionine transporter_x000D_
gene1406	NW_017264030.1	4699436	4699615	+	180	VFPFJ_01398	-	-	-_x000D_
gene1407	NW_017264030.1	4700099	4700687	-	589	VFPFJ_01399	-	-	-_x000D_
gene1408	NW_017264030.1	4701566	4701913	+	348	VFPFJ_01400	-	-	-_x000D_
gene1409	NW_017264030.1	4709316	4710126	-	811	VFPFJ_01401	GO:0036455;GO:0043234;GO:0051537;GO:0044571;GO:0097428;GO:0006879;GO:0005759;GO:0005506	K22068	iron sulfur cluster assembly protein 1_x000D_
gene1410	NW_017264030.1	4711610	4714511	+	2902	VFPFJ_01402	GO:0016021;GO:0006508;GO:0004177;GO:0008236	K01282	dipeptidyl aminopeptidase_x000D_
gene1411	NW_017264030.1	4715083	4720336	-	5254	VFPFJ_01403	GO:0030132;GO:0030130;GO:0006897;GO:0006886;GO:0005198	K04646	clathrin heavy chain_x000D_
gene1412	NW_017264030.1	4724524	4726688	+	2165	VFPFJ_01404	GO:0005991;GO:0004555	-	trehalase precursor_x000D_
gene1413	NW_017264030.1	4726961	4730708	-	3748	VFPFJ_01405	GO:0042790;GO:0005736;GO:0003677;GO:0032549;GO:0001054	K03002	dna-directed rna polymerase i polypeptide 2 gi_x000D_
gene1414	NW_017264030.1	4738641	4739783	-	1143	VFPFJ_01406	GO:0003830;GO:0016020;GO:0006487	-	glycosyltransferase family 17_x000D_
gene1415	NW_017264030.1	4741010	4742298	+	1289	VFPFJ_01407	GO:0006520;GO:0016829	K01620	threonine aldolase_x000D_
gene1416	NW_017264030.1	4743348	4745420	+	2073	VFPFJ_01408	GO:0046872;GO:0016491;GO:0055114	K00505	tyrosinase precursor_x000D_
gene1417	NW_017264030.1	4745660	4746216	+	557	VFPFJ_01409	-	-	-_x000D_
gene1418	NW_017264030.1	4748044	4748799	+	756	VFPFJ_01410	-	-	-_x000D_
gene1419	NW_017264030.1	4751058	4752242	+	1185	VFPFJ_01411	-	-	-_x000D_
gene1420	NW_017264030.1	4754010	4755700	-	1691	VFPFJ_01412	GO:0000079;GO:0019901	-	cyclin-dependent protein kinase complex component_x000D_
gene1421	NW_017264030.1	4757228	4757524	-	297	VFPFJ_01413	-	-	-_x000D_
gene1422	NW_017264030.1	4759430	4760387	-	958	VFPFJ_01414	GO:0034515;GO:0043161;GO:0010499;GO:0019774;GO:0005634;GO:0004298	K02738	proteasome component pre3 precursor gi_x000D_
gene1423	NW_017264030.1	4760891	4761636	-	746	VFPFJ_01415	GO:0016972;GO:0016021;GO:0005634;GO:0005829;GO:0055114	-	erv2 protein gi_x000D_
gene1424	NW_017264030.1	4768286	4770475	+	2190	VFPFJ_01416	-	-	-_x000D_
gene1425	NW_017264030.1	4771696	4772848	+	1153	VFPFJ_01417	-	-	-_x000D_
gene1426	NW_017264030.1	4775888	4777063	-	1176	VFPFJ_01418	-	-	-_x000D_
gene1427	NW_017264030.1	4779929	4780504	-	576	VFPFJ_01419	-	-	-_x000D_
gene1428	NW_017264030.1	4781852	4782692	-	841	VFPFJ_01420	-	-	-_x000D_
gene1429	NW_017264030.1	4783019	4783228	-	210	VFPFJ_01421	-	-	-_x000D_
gene1430	NW_017264030.1	4783814	4785385	+	1572	VFPFJ_01422	GO:0030170;GO:0019752;GO:0016831	K01580	glutamate decarboxylase_x000D_
gene1431	NW_017264030.1	4785643	4786709	-	1067	VFPFJ_01423	GO:0009058;GO:0016788	-	esterase-like protein_x000D_
gene1432	NW_017264030.1	4787241	4787390	-	150	VFPFJ_01424	-	-	-_x000D_
gene1433	NW_017264030.1	4787673	4789557	-	1885	VFPFJ_01425	-	-	-_x000D_
gene1434	NW_017264030.1	4798252	4799136	-	885	VFPFJ_01426	-	-	-_x000D_
gene1435	NW_017264030.1	4801064	4805902	+	4839	VFPFJ_01427	GO:0016887;GO:0006810;GO:0005524;GO:0016021;GO:0005215	-	abc transporter_x000D_
gene1436	NW_017264030.1	4807768	4808820	+	1053	VFPFJ_01428	GO:0004401;GO:0016311;GO:0000105;GO:0005634;GO:0005829	K04486	histidinol-phosphatase [Purpureocillium lilacinum]_x000D_
gene1437	NW_017264030.1	4809183	4812728	-	3546	VFPFJ_01429	GO:0044238;GO:0044260;GO:0016787	K11484	histone deacetylase_x000D_
gene1438	NW_017264030.1	4813083	4813361	-	279	VFPFJ_01430	-	-	-_x000D_
gene1439	NW_017264030.1	4814622	4815757	+	1136	VFPFJ_01431	-	-	-_x000D_
gene1440	NW_017264030.1	4815912	4817245	-	1334	VFPFJ_01432	GO:0008479;GO:0006400;GO:0008616;GO:0005634;GO:0005829	K00773	queuine trna-ribosyltransferase gi_x000D_
gene1441	NW_017264030.1	4817589	4818983	+	1395	VFPFJ_01433	GO:0005840	-	mitochondrial ribosomal protein subunit domain-containing protein gi_x000D_
gene1442	NW_017264030.1	4819360	4819976	+	617	VFPFJ_01434	GO:0005840;GO:0003735;GO:0006412	K02962	ribosomal protein s17e_x000D_
gene1443	NW_017264030.1	4820400	4821215	-	816	VFPFJ_01435	-	K20827	-_x000D_
gene1444	NW_017264030.1	4822931	4826576	+	3646	VFPFJ_01436	-	K20521	-_x000D_
gene1445	NW_017264030.1	4828880	4829260	+	381	VFPFJ_01437	-	-	-_x000D_
gene1446	NW_017264030.1	4829924	4830484	-	561	VFPFJ_01438	-	-	-_x000D_
gene1447	NW_017264030.1	4830830	4831000	-	171	VFPFJ_01439	-	-	-_x000D_
gene1448	NW_017264030.1	4832618	4834480	+	1863	VFPFJ_01440	-	-	-_x000D_
gene1449	NW_017264030.1	4834974	4837304	-	2331	VFPFJ_01441	GO:0005737;GO:0005815;GO:0000922;GO:0007020;GO:0043015;GO:0005874	-	spc97 spc98 family protein_x000D_
gene1450	NW_017264030.1	4837473	4837652	+	180	VFPFJ_01442	-	-	-_x000D_
gene1451	NW_017264030.1	4837987	4839604	-	1618	VFPFJ_01443	-	K19366	-_x000D_
gene1452	NW_017264030.1	4840511	4842915	-	2405	VFPFJ_01444	-	-	-_x000D_
gene1453	NW_017264030.1	4843550	4845232	+	1683	VFPFJ_01445	-	-	-_x000D_
gene1454	NW_017264030.1	4847278	4848790	+	1513	VFPFJ_01446	GO:0032508;GO:0003678;GO:0005524;GO:0006310;GO:0006281;GO:0000723	-	atp-dependent dna helicase pif1_x000D_
gene1455	NW_017264030.1	4850971	4854734	+	3764	VFPFJ_01447	-	K20246	-_x000D_
gene1456	NW_017264030.1	4855330	4856535	-	1206	VFPFJ_01448	GO:0003743;GO:0005829;GO:0005851;GO:0005085;GO:0042802;GO:0032045;GO:0030234;GO:0043547;GO:0006446;GO:0005634	K03239	translation initiation factor eif-2b subunit alpha_x000D_
gene1457	NW_017264030.1	4857473	4858357	+	885	VFPFJ_01449	-	K20069	-_x000D_
gene1458	NW_017264030.1	4858585	4859541	-	957	VFPFJ_01450	-	-	-_x000D_
gene1459	NW_017264030.1	4860219	4861378	-	1160	VFPFJ_01451	GO:0051539;GO:0046872;GO:0016491;GO:0055114;GO:0016829	K04070	pyruvate formate lyase activating enzyme gi_x000D_
gene1460	NW_017264030.1	4864285	4864644	+	360	VFPFJ_01452	-	-	-_x000D_
gene1461	NW_017264030.1	4865288	4868200	+	2913	VFPFJ_01453	GO:0016021	K21989	duf221 domain-containing protein_x000D_
gene1462	NW_017264030.1	4868814	4870711	-	1898	VFPFJ_01454	-	-	-_x000D_
gene1463	NW_017264030.1	4873310	4873627	-	318	VFPFJ_01455	-	-	-_x000D_
gene1464	NW_017264030.1	4873676	4877563	+	3888	VFPFJ_01456	-	-	-_x000D_
gene1465	NW_017264030.1	4878398	4879492	-	1095	VFPFJ_01457	GO:0016020	-	1-phosphatidylinositol phosphodiesterase_x000D_
gene1466	NW_017264030.1	4883138	4883356	-	219	VFPFJ_01458	-	-	-_x000D_
gene1467	NW_017264030.1	4886955	4888460	+	1506	VFPFJ_01459	GO:1902580;GO:0006950;GO:0006605;GO:0044425	-	carbohydrate-binding wsc_x000D_
gene1468	NW_017264030.1	4891562	4893294	-	1733	VFPFJ_01460	GO:0016021	-	transmembrane protein_x000D_
gene1469	NW_017264030.1	4897519	4903135	-	5617	VFPFJ_01461	-	K12879	-_x000D_
gene1470	NW_017264030.1	4904222	4905758	+	1537	VFPFJ_01462	GO:0005737;GO:0009086;GO:0004414	K00641	homoserine o-acetyltransferase_x000D_
gene1471	NW_017264030.1	4908860	4911296	+	2437	VFPFJ_01463	GO:0006817;GO:0016021;GO:0005315;GO:0055085	-	inorganic phosphate transporter pho84_x000D_
gene1472	NW_017264030.1	4916474	4918018	-	1545	VFPFJ_01464	-	-	-_x000D_
gene1473	NW_017264030.1	4920188	4921148	-	961	VFPFJ_01465	GO:0016787;GO:0005634;GO:0005829	K07023	hd family hydrolase gi_x000D_
gene1474	NW_017264030.1	4921633	4922822	-	1190	VFPFJ_01466	-	-	-_x000D_
gene1475	NW_017264030.1	4923582	4924403	-	822	VFPFJ_01467	-	-	-_x000D_
gene1476	NW_017264030.1	4925042	4925565	-	524	VFPFJ_01468	GO:0016311;GO:0016791;GO:0004792	K18065	rhodanese-like protein_x000D_
gene1477	NW_017264030.1	4926020	4927646	-	1627	VFPFJ_01469	GO:0000781;GO:0008270;GO:0000183;GO:0004402;GO:0006357;GO:0071470;GO:0001786;GO:0000124;GO:0046695;GO:0005671;GO:0003713;GO:0010520;GO:0003677;GO:0003682;GO:0035066;GO:0006348	K11314	saga complex component_x000D_
gene1478	NW_017264030.1	4928800	4930154	+	1355	VFPFJ_01470	GO:0008270;GO:0008108;GO:0006012	K00965	galactose-1-phosphate uridylyltransferase_x000D_
gene1479	NW_017264030.1	4930279	4930863	-	585	VFPFJ_01471	GO:0016021	-	demethylation complex subunit gi_x000D_
gene1480	NW_017264030.1	4932388	4936213	+	3826	VFPFJ_01472	GO:0005789;GO:0045703;GO:0016021;GO:0030497;GO:0055114	K10251	3-ketoacyl- reductase_x000D_
gene1481	NW_017264030.1	4936810	4937205	-	396	VFPFJ_01473	-	-	-_x000D_
gene1482	NW_017264030.1	4937441	4938595	+	1155	VFPFJ_01474	GO:0005829;GO:0005739;GO:0006427;GO:0032543;GO:0005524;GO:0004821	-	histidyl-trna synthetase_x000D_
gene1483	NW_017264030.1	4939263	4943623	+	4361	VFPFJ_01475	GO:0006913;GO:0005737;GO:0005643;GO:0017056	K14312	non-repetitive nucleoporin_x000D_
gene1484	NW_017264030.1	4944814	4945182	+	369	VFPFJ_01476	-	-	-_x000D_
gene1485	NW_017264030.1	4945782	4946737	+	956	VFPFJ_01477	GO:0016021	-	uncharacterized protein dcs_02504_x000D_
gene1486	NW_017264030.1	4946912	4947651	-	740	VFPFJ_01478	GO:0016020;GO:0046872	-	nadh:flavin oxidoreductase nadh oxidase_x000D_
gene1487	NW_017264030.1	4948326	4949712	-	1387	VFPFJ_01479	GO:0003824	-	nadh:flavin oxidoreductase nadh oxidase_x000D_
gene1488	NW_017264030.1	4950542	4951174	+	633	VFPFJ_01480	-	-	-_x000D_
gene1489	NW_017264030.1	4951404	4951910	-	507	VFPFJ_01481	-	-	-_x000D_
gene1490	NW_017264030.1	4954832	4955845	+	1014	VFPFJ_01482	-	-	-_x000D_
gene1491	NW_017264030.1	4956897	4957298	+	402	VFPFJ_01483	-	-	-_x000D_
gene1492	NW_017264030.1	4958022	4960245	-	2224	VFPFJ_01484	-	-	-_x000D_
gene1493	NW_017264030.1	4962328	4965833	-	3506	VFPFJ_01485	GO:0016021;GO:0008152;GO:0003824	-	nrps-like enzyme_x000D_
gene1494	NW_017264030.1	4969706	4971695	+	1990	VFPFJ_01486	GO:0003824;GO:0008152	K07511	core gi_x000D_
gene1495	NW_017264030.1	4973110	4973565	+	456	VFPFJ_01487	-	-	-_x000D_
gene1496	NW_017264030.1	4974549	4976362	-	1814	VFPFJ_01488	GO:0016021	-	regulator of g protein signaling superfamily_x000D_
gene1497	NW_017264030.1	4982875	4983518	-	644	VFPFJ_01489	-	-	-_x000D_
gene1498	NW_017264030.1	4984527	4984964	+	438	VFPFJ_01490	-	-	-_x000D_
gene1499	NW_017264030.1	4985307	4986098	-	792	VFPFJ_01491	-	-	-_x000D_
gene1500	NW_017264030.1	4989908	4991983	-	2076	VFPFJ_01492	GO:0005634	-	pre-rrna processing protein esf1 gi_x000D_
gene1501	NW_017264030.1	4992494	4993461	-	968	VFPFJ_01493	-	-	-_x000D_
gene1502	NW_017264030.1	4994648	4994911	-	264	VFPFJ_01494	-	-	-_x000D_
gene1503	NW_017264030.1	4995989	4996602	+	614	VFPFJ_01495	-	-	-_x000D_
gene1504	NW_017264030.1	4997148	4999619	+	2472	VFPFJ_01496	GO:0003723;GO:0005524;GO:0004386	K14776	atp-dependent rna helicase dbp4_x000D_
gene1505	NW_017264030.1	5000147	5003127	-	2981	VFPFJ_01497	-	-	-_x000D_
gene1506	NW_017264030.1	5004182	5004829	-	648	VFPFJ_01498	-	-	-_x000D_
gene1507	NW_017264030.1	5005515	5006792	+	1278	VFPFJ_01499	GO:0050662;GO:0003978;GO:0006012	K01784	udp-glucose 4-epimerase_x000D_
gene1508	NW_017264030.1	5008914	5010539	-	1626	VFPFJ_01500	-	-	-_x000D_
gene1509	NW_017264030.1	5011295	5012392	-	1098	VFPFJ_01501	-	K22721	-_x000D_
gene1510	NW_017264030.1	5013991	5014269	-	279	VFPFJ_01502	-	-	-_x000D_
gene1511	NW_017264030.1	5014715	5020733	+	6019	VFPFJ_01503	-	-	-_x000D_
gene1512	NW_017264030.1	5021092	5023936	-	2845	VFPFJ_01504	GO:0005524;GO:0004386	K19001	snf2 family helicase atpase_x000D_
gene1513	NW_017264030.1	5024774	5025982	+	1209	VFPFJ_01505	GO:0000049	K15437	multisynthetase complex auxiliary component p43_x000D_
gene1514	NW_017264030.1	5026516	5030406	-	3891	VFPFJ_01506	GO:0003899;GO:0003677;GO:0006351	K10908	mitochondrial dna-directed rna polymerase gi_x000D_
gene1515	NW_017264030.1	5031553	5033115	+	1563	VFPFJ_01507	-	-	-_x000D_
gene1516	NW_017264030.1	5033485	5034993	-	1509	VFPFJ_01508	-	K01514	-_x000D_
gene1517	NW_017264030.1	5036652	5037622	+	971	VFPFJ_01509	GO:0006541;GO:0016740	-	glutamine amidotransferase type 1 gi_x000D_
gene1518	NW_017264030.1	5038286	5040109	-	1824	VFPFJ_01510	GO:0044763;GO:0050896;GO:0050794	-	gpr1-like protein gi_x000D_
gene1519	NW_017264030.1	5048678	5052379	-	3702	VFPFJ_01511	-	-	-_x000D_
gene1520	NW_017264030.1	5052972	5053354	+	383	VFPFJ_01512	-	-	-_x000D_
gene1521	NW_017264030.1	5053563	5055059	-	1497	VFPFJ_01513	GO:0005975;GO:0004553	K01179	cel5b endoglucanase_x000D_
gene1522	NW_017264030.1	5055246	5055650	+	405	VFPFJ_01514	-	-	-_x000D_
gene1523	NW_017264030.1	5057814	5058194	+	381	VFPFJ_01515	-	-	-_x000D_
gene1524	NW_017264030.1	5062462	5063966	-	1505	VFPFJ_01516	GO:0020037;GO:0016021;GO:0016705;GO:0004497;GO:0005506;GO:0055114	-	cytochrome p450 oxidoreductase gi_x000D_
gene1525	NW_017264030.1	5065820	5067954	+	2135	VFPFJ_01517	GO:0016020;GO:0046872;GO:0016491	-	ent-kaurene oxidase_x000D_
gene1526	NW_017264030.1	5069855	5071351	+	1497	VFPFJ_01518	-	-	-_x000D_
gene1527	NW_017264030.1	5072850	5073811	+	962	VFPFJ_01519	GO:0016491;GO:0055114	-	short-chain dehydrogenase reductase family gi_x000D_
gene1528	NW_017264030.1	5073899	5075539	-	1641	VFPFJ_01520	GO:0016491	-	bifunctional solanapyrone synthase_x000D_
gene1529	NW_017264030.1	5076611	5078332	+	1722	VFPFJ_01521	GO:0016491	-	fad binding domain-containingprotein gi_x000D_
gene1530	NW_017264030.1	5078581	5078817	-	237	VFPFJ_01522	-	-	-_x000D_
gene1531	NW_017264030.1	5079788	5081269	+	1482	VFPFJ_01523	-	-	-_x000D_
gene1532	NW_017264030.1	5085734	5087245	+	1512	VFPFJ_01524	-	-	-_x000D_
gene1533	NW_017264030.1	5087737	5088483	+	747	VFPFJ_01525	-	-	-_x000D_
gene1534	NW_017264030.1	5088639	5091107	-	2469	VFPFJ_01526	GO:0003824	-	coagulation factor 5 8 type domain-containingprotein gi_x000D_
gene1535	NW_017264030.1	5092776	5095586	+	2811	VFPFJ_01527	-	-	-_x000D_
gene1536	NW_017264030.1	5096110	5099712	-	3603	VFPFJ_01528	GO:0003676;GO:0005524;GO:0008026	K12818	atp-dependent rna helicase dhx8_x000D_
gene1537	NW_017264030.1	5100544	5101601	+	1058	VFPFJ_01529	-	-	-_x000D_
gene1538	NW_017264030.1	5102253	5102839	+	587	VFPFJ_01530	GO:0016021	-	stress response rci peptide_x000D_
gene1539	NW_017264030.1	5103271	5104896	-	1626	VFPFJ_01531	GO:0031047;GO:0006342;GO:0044446;GO:0005634	-	argonaute subunit arb1_x000D_
gene1540	NW_017264030.1	5108238	5109481	+	1244	VFPFJ_01532	GO:0000122;GO:0035004;GO:0000827;GO:0050821;GO:0030674;GO:0005829;GO:0000825;GO:0032958;GO:0000821;GO:0000823;GO:0000824;GO:0045944;GO:0005634;GO:0008440;GO:0046854	K00915	inositol polyphosphate multikinase gi_x000D_
gene1541	NW_017264030.1	5110147	5111740	+	1594	VFPFJ_01533	GO:0006379;GO:0005829;GO:0003723;GO:0090202;GO:0006378;GO:0005524;GO:0005849	K14399	mrna cleavage and polyadenylation factor ia ii complex_x000D_
gene1542	NW_017264030.1	5114346	5117580	+	3235	VFPFJ_01534	GO:0046872;GO:0098655;GO:0005524;GO:0016021;GO:0019829	K01536	calcium-transporting atpase 3_x000D_
gene1543	NW_017264030.1	5117770	5118544	+	775	VFPFJ_01535	-	-	-_x000D_
gene1544	NW_017264030.1	5123802	5125789	-	1988	VFPFJ_01536	GO:0016021	-	biotin synthase-like protein_x000D_
gene1545	NW_017264030.1	5127822	5130557	+	2736	VFPFJ_01537	-	-	-_x000D_
gene1546	NW_017264030.1	5131632	5133279	+	1648	VFPFJ_01538	-	-	-_x000D_
gene1547	NW_017264030.1	5133908	5134681	-	774	VFPFJ_01539	-	K17619	-_x000D_
gene1548	NW_017264030.1	5135194	5136828	-	1635	VFPFJ_01540	GO:0016810	-	amidohydrolase family protein_x000D_
gene1549	NW_017264030.1	5137619	5139584	+	1966	VFPFJ_01541	GO:0016020	-	major facilitator superfamily transporter_x000D_
gene1550	NW_017264030.1	5141402	5143384	+	1983	VFPFJ_01542	GO:0016020	-	cell wall galactomannoprotein mp2 allergen f17-like protein_x000D_
gene1551	NW_017264030.1	5144526	5146062	+	1537	VFPFJ_01543	GO:0005737;GO:0007067;GO:0005875;GO:0045502;GO:0000132;GO:0006810;GO:0000922;GO:0051301;GO:0005874	K16794	nuclear migration protein nudf gi_x000D_
gene1552	NW_017264030.1	5147872	5149055	+	1184	VFPFJ_01544	GO:0017056;GO:0032153;GO:0035335;GO:1902408;GO:0016021;GO:0006998;GO:0031965;GO:0071786;GO:0051292;GO:0005643;GO:0032541;GO:0004725;GO:0008138;GO:0034613;GO:0071790;GO:0005794	K20724	endoplasmic reticulum protein_x000D_
gene1553	NW_017264030.1	5150385	5152420	+	2036	VFPFJ_01545	GO:0006470;GO:0004721;GO:0016020	K01104	dual specificity phosphatase_x000D_
gene1554	NW_017264030.1	5152630	5154380	-	1751	VFPFJ_01546	GO:0005737	K15564	c-type cyclin_x000D_
gene1555	NW_017264030.1	5156127	5158981	-	2855	VFPFJ_01547	-	-	-_x000D_
gene1556	NW_017264030.1	5163214	5163546	+	333	VFPFJ_01548	-	-	-_x000D_
gene1557	NW_017264030.1	5165395	5167447	+	2053	VFPFJ_01549	GO:0004185;GO:0006508	-	carboxypeptidase s1_x000D_
gene1558	NW_017264030.1	5167864	5168828	-	965	VFPFJ_01550	GO:0006541;GO:0016740	K22211	type 1 glutamine amidotransferase gatase1-like domain protein_x000D_
gene1559	NW_017264030.1	5171887	5172870	+	984	VFPFJ_01551	GO:0007035;GO:0008474;GO:0002084;GO:0005783	K01074	palmitoyl protein thioesterase gi_x000D_
gene1560	NW_017264030.1	5173107	5174377	-	1271	VFPFJ_01552	GO:0003723	K14775	electron transfer flavoprotein alpha-subunit_x000D_
gene1561	NW_017264030.1	5175438	5175857	+	420	VFPFJ_01553	-	-	-_x000D_
gene1562	NW_017264030.1	5175910	5176701	-	792	VFPFJ_01554	-	-	-_x000D_
gene1563	NW_017264030.1	5179024	5180885	+	1862	VFPFJ_01555	-	-	-_x000D_
gene1564	NW_017264030.1	5181494	5182297	-	804	VFPFJ_01556	GO:0016020	-	hypothetical protein VFPBJ_01526 [Purpureocillium lilacinum] gi_x000D_
gene1565	NW_017264030.1	5182949	5183143	+	195	VFPFJ_01557	-	-	-_x000D_
gene1566	NW_017264030.1	5186273	5188390	+	2118	VFPFJ_01558	-	-	-_x000D_
gene1567	NW_017264030.1	5189872	5192964	-	3093	VFPFJ_01559	-	-	-_x000D_
gene1568	NW_017264030.1	5193148	5193420	+	273	VFPFJ_01560	-	-	-_x000D_
gene1569	NW_017264030.1	5194481	5195240	-	760	VFPFJ_01561	GO:0016787;GO:0016021	-	dienelactone hydrolase_x000D_
gene1570	NW_017264030.1	5198360	5199634	+	1275	VFPFJ_01562	GO:0051213;GO:0055114	K19245	alpha-ketoglutarate-dependent sulfonate dioxygenase_x000D_
gene1571	NW_017264030.1	5200678	5201625	+	948	VFPFJ_01563	-	-	-_x000D_
gene1572	NW_017264030.1	5201723	5202337	-	615	VFPFJ_01564	-	-	-_x000D_
gene1573	NW_017264030.1	5203016	5204779	-	1764	VFPFJ_01565	GO:0055085;GO:0016021	K08197	siderochrome-iron transporter_x000D_
gene1575	NW_017264030.1	5208570	5210214	+	1645	VFPFJ_01566	-	-	-_x000D_
gene1576	NW_017264030.1	5212878	5213372	+	495	VFPFJ_01567	-	-	-_x000D_
gene1577	NW_017264030.1	5213667	5218553	-	4887	VFPFJ_01568	GO:0035389;GO:0004525;GO:0008270;GO:0034613;GO:0034399;GO:0034507;GO:0090502;GO:0005719;GO:0030422;GO:0005829;GO:0051570;GO:0090052;GO:1904595;GO:1990141;GO:1990188;GO:0003690;GO:0070868;GO:0003725;GO:0033562;GO:0005524;GO:0031618	K11592	rnase3 domain-containingprotein_x000D_
gene1578	NW_017264030.1	5221366	5223378	+	2013	VFPFJ_01569	GO:0006810;GO:0016020;GO:0000166	-	proteinase [Purpureocillium lilacinum]_x000D_
gene1579	NW_017264030.1	5224234	5225178	+	945	VFPFJ_01570	GO:0055114;GO:0051287	-	glyoxylate reductase protein_x000D_
gene1580	NW_017264030.1	5225505	5226230	-	726	VFPFJ_01571	-	-	-_x000D_
gene1581	NW_017264030.1	5228397	5229157	-	761	VFPFJ_01572	GO:0016491;GO:0044710	-	pyridoxamine 5 -phosphate oxidase_x000D_
gene1582	NW_017264030.1	5230482	5231976	+	1495	VFPFJ_01573	-	-	-_x000D_
gene1583	NW_017264030.1	5236121	5236354	+	234	VFPFJ_01574	-	-	-_x000D_
gene1584	NW_017264030.1	5236915	5238374	+	1460	VFPFJ_01575	-	-	-_x000D_
gene1585	NW_017264030.1	5238703	5239467	-	765	VFPFJ_01576	-	-	-_x000D_
gene1586	NW_017264030.1	5239769	5241064	-	1296	VFPFJ_01577	GO:0005635;GO:0005783	-	short chain dehydrogenase reductase family_x000D_
gene1587	NW_017264030.1	5241559	5243700	-	2142	VFPFJ_01578	-	-	-_x000D_
gene1588	NW_017264030.1	5244019	5244534	+	516	VFPFJ_01579	-	-	-_x000D_
gene1589	NW_017264030.1	5245798	5246859	-	1062	VFPFJ_01580	-	-	-_x000D_
gene1590	NW_017264030.1	5248034	5250525	-	2492	VFPFJ_01581	-	-	-_x000D_
gene1591	NW_017264030.1	5251296	5252003	+	708	VFPFJ_01582	GO:0005840;GO:0003735;GO:0006412	-	ribosomal protein s21_x000D_
gene1592	NW_017264030.1	5252187	5254657	-	2471	VFPFJ_01583	-	-	-_x000D_
gene1593	NW_017264030.1	5255643	5256089	+	447	VFPFJ_01584	-	-	-_x000D_
gene1594	NW_017264030.1	5257148	5261195	+	4048	VFPFJ_01585	-	-	-_x000D_
gene1595	NW_017264030.1	5261992	5263740	-	1749	VFPFJ_01586	-	-	-_x000D_
gene1596	NW_017264030.1	5264350	5265795	-	1446	VFPFJ_01587	-	-	-_x000D_
gene1597	NW_017264030.1	5266601	5268006	-	1406	VFPFJ_01588	GO:0019594;GO:0008926;GO:0050662;GO:0055114	K00009	mannitol-1-phosphate dehydrogenase_x000D_
gene1598	NW_017264030.1	5274960	5276741	-	1782	VFPFJ_01589	GO:0004347;GO:0006094;GO:0006096	K01810	glucose-6-phosphate isomerase gi_x000D_
gene1599	NW_017264030.1	5276876	5277220	+	345	VFPFJ_01590	-	-	-_x000D_
gene1600	NW_017264030.1	5278068	5280252	-	2185	VFPFJ_01591	GO:0018107;GO:1903940;GO:0030291;GO:0004674;GO:0071901;GO:0005524;GO:0031142	K13303	serine threonine-protein kinase gad8_x000D_
gene1601	NW_017264030.1	5280624	5281622	+	999	VFPFJ_01592	-	-	-_x000D_
gene1602	NW_017264030.1	5282580	5285461	+	2882	VFPFJ_01593	GO:0030117;GO:0016192;GO:0006886;GO:0005634;GO:0005829;GO:0005198	K17302	coatomer beta subunit_x000D_
gene1603	NW_017264030.1	5286531	5287571	+	1041	VFPFJ_01594	-	-	-_x000D_
gene1604	NW_017264030.1	5288254	5291010	-	2757	VFPFJ_01595	GO:0004386	K17675	mitochondrial atp-dependent rna helicase suv3_x000D_
gene1605	NW_017264030.1	5291354	5292136	+	783	VFPFJ_01596	GO:0000329;GO:0005484;GO:0031201;GO:0006906;GO:0042144;GO:0016021	K08515	synaptobrevin gi_x000D_
gene1606	NW_017264030.1	5292550	5293571	-	1022	VFPFJ_01597	-	-	-_x000D_
gene1607	NW_017264030.1	5294148	5297516	+	3369	VFPFJ_01598	GO:0008641;GO:0006464;GO:0005524	K03178	ubiquitin-activating enzyme e1 1_x000D_
gene1608	NW_017264030.1	5301045	5303114	+	2070	VFPFJ_01599	-	-	-_x000D_
gene1609	NW_017264030.1	5303949	5306711	-	2763	VFPFJ_01600	GO:0006904	K15292	sec1 family superfamily_x000D_
gene1610	NW_017264030.1	5307446	5308195	-	750	VFPFJ_01601	-	-	-_x000D_
gene1611	NW_017264030.1	5312775	5314616	+	1842	VFPFJ_01602	-	-	-_x000D_
gene1612	NW_017264030.1	5315126	5316722	+	1597	VFPFJ_01603	GO:0016021;GO:0055114;GO:0016628	K00222	delta -sterol reductase_x000D_
gene1613	NW_017264030.1	5316924	5318441	-	1518	VFPFJ_01604	-	-	-_x000D_
gene1614	NW_017264030.1	5323346	5324713	+	1368	VFPFJ_01605	GO:0016740	-	udp-glucuronosyl udp-glucosyltransferase_x000D_
gene1615	NW_017264030.1	5324925	5327047	-	2123	VFPFJ_01606	GO:0055085;GO:0016021	-	allantoate permease gi_x000D_
gene1616	NW_017264030.1	5328187	5329968	+	1782	VFPFJ_01607	GO:0055085;GO:0016021	-	integral membrane protein_x000D_
gene1617	NW_017264030.1	5330670	5331953	+	1284	VFPFJ_01608	-	-	-_x000D_
gene1618	NW_017264030.1	5332604	5336808	+	4205	VFPFJ_01609	GO:0016491	K00459	2-nitropropane dioxygenase protein_x000D_
gene1619	NW_017264030.1	5336985	5337745	-	761	VFPFJ_01610	-	-	-_x000D_
gene1620	NW_017264030.1	5339103	5339893	+	791	VFPFJ_01611	GO:0055114;GO:0016491;GO:0045892;GO:0010181	K03809	minor allergen alt a 7_x000D_
gene1621	NW_017264030.1	5340898	5342323	+	1426	VFPFJ_01612	GO:0030170;GO:0009058;GO:0008483	-	aspartate aminotransferase gi_x000D_
gene1622	NW_017264030.1	5342952	5344757	+	1806	VFPFJ_01613	-	-	-_x000D_
gene1623	NW_017264030.1	5345157	5347471	+	2315	VFPFJ_01614	-	K01113	-_x000D_
gene1624	NW_017264030.1	5349321	5351260	+	1940	VFPFJ_01615	-	-	-_x000D_
gene1625	NW_017264030.1	5351432	5352226	-	795	VFPFJ_01616	GO:0016740;GO:0031177;GO:0008152	-	thioesterase superfamily protein_x000D_
gene1626	NW_017264030.1	5362930	5364925	-	1996	VFPFJ_01617	-	-	-_x000D_
gene1627	NW_017264030.1	5366608	5367996	+	1389	VFPFJ_01618	GO:0016020;GO:0007165;GO:0004888	-	g-protein coupled receptor protein_x000D_
gene1628	NW_017264030.1	5368507	5369551	-	1045	VFPFJ_01619	-	-	-_x000D_
gene1629	NW_017264030.1	5370626	5372996	+	2371	VFPFJ_01620	GO:0050660;GO:0004499;GO:0055114;GO:0050661	-	fad dependent oxidoreductase_x000D_
gene1630	NW_017264030.1	5373414	5374481	+	1068	VFPFJ_01621	GO:0051287;GO:0055114;GO:0016616	K03778	d-hydroxyacid dehydrogenase gi_x000D_
gene1631	NW_017264030.1	5374759	5376914	-	2156	VFPFJ_01622	GO:0055085;GO:0016021	-	mfs multidrug transporter gi_x000D_
gene1632	NW_017264030.1	5379208	5382011	-	2804	VFPFJ_01623	GO:0000329;GO:0098655;GO:0016021;GO:0005227	K21989	calcium permeable stress-gated cation channel partial_x000D_
gene1633	NW_017264030.1	5389363	5390193	+	831	VFPFJ_01624	GO:0016020	-	integral membrane protein_x000D_
gene1634	NW_017264030.1	5391027	5395965	-	4939	VFPFJ_01625	GO:0005737;GO:0004135;GO:0005980;GO:0005978;GO:0004134	K01196	glycogen debranching enzyme_x000D_
gene1635	NW_017264030.1	5397688	5398038	+	351	VFPFJ_01626	-	-	-_x000D_
gene1636	NW_017264030.1	5398567	5399787	-	1221	VFPFJ_01627	-	-	-_x000D_
gene1637	NW_017264030.1	5401114	5402157	-	1044	VFPFJ_01628	-	K18384	-_x000D_
gene1638	NW_017264030.1	5402771	5403226	+	456	VFPFJ_01629	GO:0044765	-	amino acid transporter gi_x000D_
gene1639	NW_017264030.1	5405405	5407179	+	1775	VFPFJ_01630	-	-	-_x000D_
gene1640	NW_017264030.1	5422343	5422993	+	651	VFPFJ_01631	-	-	-_x000D_
gene1641	NW_017264030.1	5425417	5427123	+	1707	VFPFJ_01632	-	-	-_x000D_
gene1642	NW_017264030.1	5428258	5429590	+	1333	VFPFJ_01633	GO:0003677;GO:0006351;GO:0005634;GO:0008270	-	zn 2cys6 transcription factor_x000D_
gene1643	NW_017264030.1	5430073	5431173	+	1101	VFPFJ_01634	-	-	-_x000D_
gene1644	NW_017264030.1	5431642	5433640	+	1999	VFPFJ_01635	GO:0055085;GO:0016021	-	mfs general substrate transporter_x000D_
gene1645	NW_017264030.1	5433801	5434838	-	1038	VFPFJ_01636	-	-	-_x000D_
gene1646	NW_017264030.1	5435565	5437352	-	1788	VFPFJ_01637	GO:0055085;GO:0016021	-	mfs transporter_x000D_
gene1647	NW_017264030.1	5440067	5441566	+	1500	VFPFJ_01638	-	-	-_x000D_
gene1648	NW_017264030.1	5441791	5443120	-	1330	VFPFJ_01639	GO:0005975;GO:0051287;GO:0004367;GO:0046168;GO:0009331;GO:0055114	K00006	glycerol-3-phosphate dehydrogenase_x000D_
gene1649	NW_017264030.1	5444624	5445751	-	1128	VFPFJ_01640	GO:0016021	-	gliotoxin biosynthesis protein_x000D_
gene1650	NW_017264030.1	5449945	5450520	-	576	VFPFJ_01641	GO:0016846;GO:0008152	-	mss4-like protein gi_x000D_
gene1651	NW_017264030.1	5451083	5451388	+	306	VFPFJ_01642	-	-	-_x000D_
gene1652	NW_017264030.1	5453553	5455077	+	1525	VFPFJ_01643	-	K04709	-_x000D_
gene1653	NW_017264030.1	5458983	5459846	+	864	VFPFJ_01644	-	-	-_x000D_
gene1654	NW_017264030.1	5460490	5461313	-	824	VFPFJ_01645	-	-	-_x000D_
gene1655	NW_017264030.1	5461790	5463565	+	1776	VFPFJ_01646	GO:0034227;GO:0016783;GO:0044267;GO:0043167;GO:0000166;GO:0002098;GO:0005737	K11996	molybdenum cofactor biosynthetic protein_x000D_
gene1656	NW_017264030.1	5463787	5464679	-	893	VFPFJ_01647	GO:0016020	K17806	presequence translocated-associated motor subunit pam17_x000D_
gene1657	NW_017264030.1	5465664	5467310	+	1647	VFPFJ_01648	-	-	-_x000D_
gene1658	NW_017264030.1	5467771	5469864	-	2094	VFPFJ_01649	-	-	-_x000D_
gene1659	NW_017264030.1	5472952	5474142	+	1191	VFPFJ_01650	GO:0016021	-	hpp family protein_x000D_
gene1660	NW_017264030.1	5475115	5477667	+	2553	VFPFJ_01651	-	-	-_x000D_
gene1661	NW_017264030.1	5480969	5482189	-	1221	VFPFJ_01652	GO:0046488	-	mipc synthase protein_x000D_
gene1662	NW_017264030.1	5482971	5483849	-	879	VFPFJ_01653	-	-	-_x000D_
gene1663	NW_017264030.1	5488639	5491380	+	2742	VFPFJ_01654	GO:0016021	-	pheromone-regulated membrane protein 10_x000D_
gene1664	NW_017264030.1	5499400	5499645	+	246	VFPFJ_01655	-	-	-_x000D_
gene1665	NW_017264030.1	5499877	5501349	+	1473	VFPFJ_01656	-	-	-_x000D_
gene1666	NW_017264030.1	5503239	5505878	+	2640	VFPFJ_01657	GO:0016887;GO:0006810;GO:0016020;GO:0000166	-	heavy metal tolerance protein precursor_x000D_
gene1667	NW_017264030.1	5506283	5507650	+	1368	VFPFJ_01658	-	-	-_x000D_
gene1668	NW_017264030.1	5507825	5508949	-	1125	VFPFJ_01659	GO:0006865	-	periplasmic binding protein domain-containing protein_x000D_
gene1669	NW_017264030.1	5509760	5514120	-	4361	VFPFJ_01660	-	-	-_x000D_
gene1670	NW_017264030.1	5515421	5516312	+	892	VFPFJ_01661	-	-	-_x000D_
gene1671	NW_017264030.1	5516527	5517174	-	648	VFPFJ_01662	-	-	-_x000D_
gene1672	NW_017264030.1	5518344	5520312	+	1969	VFPFJ_01663	-	-	-_x000D_
gene1673	NW_017264030.1	5521762	5522604	+	843	VFPFJ_01664	-	-	-_x000D_
gene1674	NW_017264030.1	5523891	5525456	+	1566	VFPFJ_01665	-	-	-_x000D_
gene1675	NW_017264030.1	5525898	5527721	-	1824	VFPFJ_01666	GO:0006508;GO:0004181	-	vacuolar carboxypeptidase cps1_x000D_
gene1676	NW_017264030.1	5529722	5530500	+	779	VFPFJ_01667	-	-	-_x000D_
gene1677	NW_017264030.1	5531911	5533697	+	1787	VFPFJ_01668	GO:0055085;GO:0016021	-	benomyl methotrexate resistance protein_x000D_
gene1678	NW_017264030.1	5533958	5535778	-	1821	VFPFJ_01669	GO:0016021;GO:0022891;GO:0055085	-	high affinity glucose transporter ght1_x000D_
gene1679	NW_017264030.1	5537738	5538628	-	891	VFPFJ_01670	-	-	-_x000D_
gene1681	NW_017264030.1	5539787	5541385	-	1599	VFPFJ_01671	GO:0016740	K18703	-transferase family iii_x000D_
gene1682	NW_017264030.1	5541836	5543142	+	1307	VFPFJ_01672	GO:0050660;GO:0003995;GO:0055114	-	acyl- dehydrogenase_x000D_
gene1683	NW_017264030.1	5543242	5544066	-	825	VFPFJ_01673	-	-	-_x000D_
gene1684	NW_017264030.1	5545138	5546231	+	1094	VFPFJ_01674	-	-	-_x000D_
gene1685	NW_017264030.1	5546397	5547515	-	1119	VFPFJ_01675	GO:0016787	K15532	glycoside hydrolase family 105 protein gi_x000D_
gene1686	NW_017264030.1	5547962	5548258	-	297	VFPFJ_01676	-	-	-_x000D_
gene1687	NW_017264030.1	5548322	5550122	+	1801	VFPFJ_01677	GO:0055085;GO:0016021	-	allantoate permease_x000D_
gene1688	NW_017264030.1	5551236	5554750	+	3515	VFPFJ_01678	GO:0000155;GO:0000160;GO:0005622;GO:0016021;GO:0023014	K11231	osmolarity two-component system protein sln1 gi_x000D_
gene1689	NW_017264030.1	5555447	5557645	-	2199	VFPFJ_01679	-	-	-_x000D_
gene1690	NW_017264030.1	5560142	5560595	-	454	VFPFJ_01680	GO:0008270;GO:0003824	-	cytidine deoxycytidylate deaminase_x000D_
gene1691	NW_017264030.1	5561524	5562742	-	1219	VFPFJ_01681	GO:0016020	-	major facilitator superfamily transporter_x000D_
gene1692	NW_017264030.1	5562825	5563277	-	453	VFPFJ_01682	GO:0055085;GO:0016021	-	major facilitator superfamily domain-containing protein_x000D_
gene1693	NW_017264030.1	5564468	5565936	-	1469	VFPFJ_01683	-	-	-_x000D_
gene1694	NW_017264030.1	5566884	5568515	+	1632	VFPFJ_01684	GO:0016787	-	amidohydrolase family protein_x000D_
gene1695	NW_017264030.1	5568700	5569329	-	630	VFPFJ_01685	-	-	-_x000D_
gene1696	NW_017264030.1	5571913	5573433	-	1521	VFPFJ_01686	-	-	-_x000D_
gene1697	NW_017264030.1	5574063	5575639	+	1577	VFPFJ_01687	-	-	-_x000D_
gene1698	NW_017264030.1	5575806	5578709	-	2904	VFPFJ_01688	-	-	-_x000D_
gene1699	NW_017264030.1	5579594	5580004	-	411	VFPFJ_01689	-	-	-_x000D_
gene1700	NW_017264030.1	5581165	5583477	+	2313	VFPFJ_01690	-	-	-_x000D_
gene1701	NW_017264030.1	5583871	5584796	-	926	VFPFJ_01691	GO:0042819;GO:0004359;GO:0042823	K08681	pyridoxal 5 -phosphate synthase subunit pdx2_x000D_
gene1702	NW_017264030.1	5587408	5588328	+	921	VFPFJ_01692	GO:0042819;GO:0042823;GO:0003824	K06215	pyridoxine biosynthesis protein pdx1_x000D_
gene1703	NW_017264030.1	5592255	5592837	-	583	VFPFJ_01693	-	-	-_x000D_
gene1704	NW_017264030.1	5597281	5598750	-	1470	VFPFJ_01694	-	-	-_x000D_
gene1705	NW_017264030.1	5599429	5600619	+	1191	VFPFJ_01695	GO:0016021;GO:0006950	-	rta1 domain-containingprotein_x000D_
gene1706	NW_017264030.1	5600979	5601428	-	450	VFPFJ_01696	-	-	-_x000D_
gene1707	NW_017264030.1	5604370	5604681	-	312	VFPFJ_01697	-	-	-_x000D_
gene1708	NW_017264030.1	5609643	5611577	-	1935	VFPFJ_01698	-	-	-_x000D_
gene1709	NW_017264030.1	5620869	5622044	+	1176	VFPFJ_01699	GO:0004061;GO:0019441	-	cyclase protein_x000D_
gene1710	NW_017264030.1	5626838	5628274	-	1437	VFPFJ_01700	GO:0003676;GO:0000166	-	mrna binding post-transcriptional regulator_x000D_
gene1711	NW_017264030.1	5629816	5630118	+	303	VFPFJ_01701	-	-	-_x000D_
gene1712	NW_017264030.1	5634164	5634382	-	219	VFPFJ_01702	-	-	-_x000D_
gene1713	NW_017264030.1	5636755	5642428	+	5674	VFPFJ_01703	GO:0000502;GO:0032947;GO:0043248	K11886	proteasome component_x000D_
gene1714	NW_017264030.1	5643341	5645030	+	1690	VFPFJ_01704	-	-	-_x000D_
gene1715	NW_017264030.1	5646427	5648647	+	2221	VFPFJ_01705	GO:0051287;GO:0006468;GO:0004672;GO:0005739;GO:0004449;GO:0006099;GO:0005524;GO:0000287	K08838	serine threonine-protein kinase 24_x000D_
gene1716	NW_017264030.1	5649717	5651310	+	1594	VFPFJ_01706	GO:0051287;GO:0000287;GO:0006099;GO:0004449;GO:0005739	K00030	isocitrate dehydrogenase gi_x000D_
gene1717	NW_017264030.1	5652219	5652485	+	267	VFPFJ_01707	-	-	-_x000D_
gene1718	NW_017264030.1	5653083	5653983	+	901	VFPFJ_01708	GO:0016846;GO:0008152	-	duf636 domain-containing partial gi_x000D_
gene1719	NW_017264030.1	5654223	5655641	-	1419	VFPFJ_01709	-	-	-_x000D_
gene1720	NW_017264030.1	5656888	5659015	+	2128	VFPFJ_01710	GO:0003676;GO:0004824;GO:0005524;GO:0006430;GO:0005737	K04567	lysyl-trna class ii_x000D_
gene1721	NW_017264030.1	5659299	5660236	-	938	VFPFJ_01711	GO:0008168;GO:0032259	K19306	methyltransferase gi_x000D_
gene1722	NW_017264030.1	5662987	5663689	+	703	VFPFJ_01712	GO:0016021	-	transmembrane adaptor erv26 gi_x000D_
gene1723	NW_017264030.1	5664391	5664885	-	495	VFPFJ_01713	-	-	-_x000D_
gene1724	NW_017264030.1	5665323	5666372	-	1050	VFPFJ_01714	GO:0008270;GO:0016491;GO:0055114	-	protein indc11_x000D_
gene1725	NW_017264030.1	5667451	5672232	-	4782	VFPFJ_01715	GO:0004553;GO:0071704	-	chitin- type 1_x000D_
gene1726	NW_017264030.1	5673253	5674083	-	831	VFPFJ_01716	-	-	-_x000D_
gene1727	NW_017264030.1	5674738	5675133	-	396	VFPFJ_01717	-	-	-_x000D_
gene1728	NW_017264030.1	5675265	5676372	+	1108	VFPFJ_01718	-	-	-_x000D_
gene1729	NW_017264030.1	5677835	5679612	+	1778	VFPFJ_01719	GO:0016491;GO:0030151;GO:0042128;GO:0055114	K00387	sulfite mitochondrial precursor gi_x000D_
gene1730	NW_017264030.1	5680093	5680659	-	567	VFPFJ_01720	-	-	-_x000D_
gene1731	NW_017264030.1	5682139	5684010	+	1872	VFPFJ_01721	GO:0016021;GO:0022891;GO:0055085	-	mfs sp general alpha glucoside:h+ symporter gi_x000D_
gene1732	NW_017264030.1	5684431	5685757	-	1327	VFPFJ_01722	-	-	-_x000D_
gene1733	NW_017264030.1	5687242	5689110	-	1869	VFPFJ_01723	GO:0005488;GO:0006351	-	n-terminal binuclear zn cluster-containing protein gi_x000D_
gene1734	NW_017264030.1	5689661	5690179	-	519	VFPFJ_01724	-	-	-_x000D_
gene1735	NW_017264030.1	5691413	5693176	+	1764	VFPFJ_01725	GO:0016021;GO:0055085;GO:0005215	K03457	uridine permease fui1_x000D_
gene1736	NW_017264030.1	5693426	5695021	-	1596	VFPFJ_01726	-	-	-_x000D_
gene1737	NW_017264030.1	5697355	5698199	+	845	VFPFJ_01727	-	-	-_x000D_
gene1738	NW_017264030.1	5698329	5700192	-	1864	VFPFJ_01728	GO:0050660;GO:0004499;GO:0055114;GO:0050661	-	dimethylaniline monooxygenase_x000D_
gene1739	NW_017264030.1	5701084	5701989	+	906	VFPFJ_01729	-	-	-_x000D_
gene1740	NW_017264031.1	1772	3484	-	1713	VFPFJ_01730	GO:0009166;GO:0016787;GO:0000166	-	5 -nucleotidase precursor_x000D_
gene1741	NW_017264031.1	4026	5765	-	1740	VFPFJ_01731	GO:0055085;GO:0016021	-	phthalate transporter gi_x000D_
gene1742	NW_017264031.1	7674	9185	-	1512	VFPFJ_01732	GO:0016746;GO:0016021;GO:0008152	-	1-acyl-sn-glycerol-3-phosphate acyltransferase 2_x000D_
gene1743	NW_017264031.1	10185	11588	+	1404	VFPFJ_01733	GO:0016310;GO:0006741;GO:0003951;GO:0019674	K19386	mitochondrial nadh kinase pos5_x000D_
gene1744	NW_017264031.1	12227	17336	+	5110	VFPFJ_01734	GO:0004622;GO:0009395	K13333	lysophospholipase precursor_x000D_
gene1745	NW_017264031.1	17599	18801	-	1203	VFPFJ_01735	-	-	-_x000D_
gene1746	NW_017264031.1	20085	21223	-	1139	VFPFJ_01736	GO:0016491;GO:0055114	-	nad binding rossmann fold oxidoreductase_x000D_
gene1747	NW_017264031.1	21915	23143	+	1229	VFPFJ_01737	-	-	-_x000D_
gene1748	NW_017264031.1	24201	25012	-	812	VFPFJ_01738	-	-	-_x000D_
gene1749	NW_017264031.1	29960	30577	+	618	VFPFJ_01739	-	-	-_x000D_
gene1750	NW_017264031.1	33928	35088	-	1161	VFPFJ_01740	-	-	-_x000D_
gene1751	NW_017264031.1	35774	37244	-	1471	VFPFJ_01741	-	-	-_x000D_
gene1752	NW_017264031.1	37897	41114	-	3218	VFPFJ_01742	GO:0016021;GO:0046872;GO:0006508;GO:0008233	-	peptidase family m28 family_x000D_
gene1753	NW_017264031.1	41927	44360	-	2434	VFPFJ_01743	GO:0045131;GO:0071004;GO:0000398;GO:0000243;GO:0005829;GO:0008270	K13095	branchpoint-bridging protein_x000D_
gene1754	NW_017264031.1	44823	46509	-	1687	VFPFJ_01744	GO:0055085;GO:0016021	-	allantoate permease_x000D_
gene1755	NW_017264031.1	46884	48746	-	1863	VFPFJ_01745	GO:0016020	-	mfs transporter_x000D_
gene1756	NW_017264031.1	48799	49291	+	493	VFPFJ_01746	-	-	-_x000D_
gene1757	NW_017264031.1	49820	51733	+	1914	VFPFJ_01747	-	-	-_x000D_
gene1758	NW_017264031.1	52390	54600	-	2211	VFPFJ_01748	GO:0006357;GO:0008270;GO:0000981;GO:0003677;GO:0005634	-	c6 zinc finger protein_x000D_
gene1759	NW_017264031.1	58236	58859	-	624	VFPFJ_01749	-	-	-_x000D_
gene1760	NW_017264031.1	60278	61728	+	1451	VFPFJ_01750	-	-	-_x000D_
gene1761	NW_017264031.1	64426	65826	-	1401	VFPFJ_01751	-	-	-_x000D_
gene1762	NW_017264031.1	66418	66708	-	291	VFPFJ_01752	-	-	-_x000D_
gene1763	NW_017264031.1	73570	74703	-	1134	VFPFJ_01753	-	-	-_x000D_
gene1764	NW_017264031.1	75078	75368	-	291	VFPFJ_01754	-	-	-_x000D_
gene1765	NW_017264031.1	75715	78651	-	2937	VFPFJ_01755	GO:0046856;GO:0016787	K01099	inositol polyphosphate 5-phosphatase ocrl-1_x000D_
gene1766	NW_017264031.1	79355	80011	+	657	VFPFJ_01756	GO:0008047;GO:0000290;GO:0043085	-	dcp1-like decapping gi_x000D_
gene1767	NW_017264031.1	80360	81351	-	992	VFPFJ_01757	GO:0031097;GO:0007015;GO:0043547;GO:0051285;GO:1903475;GO:0007264	K20120	protein hob3_x000D_
gene1768	NW_017264031.1	81679	82275	+	597	VFPFJ_01758	GO:0004045	K01056	mitochondrial peptidyl-trna hydrolase gi_x000D_
gene1769	NW_017264031.1	84532	86174	+	1643	VFPFJ_01759	GO:0072488;GO:0016021;GO:0008519	K03320	ammonium permease_x000D_
gene1770	NW_017264031.1	86950	89351	-	2402	VFPFJ_01760	GO:0030674;GO:0000751;GO:0000209;GO:0019005;GO:0000142;GO:0005975;GO:0071406;GO:0004557;GO:0004842;GO:0006974;GO:0031146;GO:0005634	K03360	ubiquitin ligase complex f-box protein grr1_x000D_
gene1771	NW_017264031.1	90787	93229	-	2443	VFPFJ_01761	GO:0005975;GO:0004557	K07407	alpha-galactosidase c precursor_x000D_
gene1772	NW_017264031.1	94271	95612	+	1342	VFPFJ_01762	-	-	-_x000D_
gene1773	NW_017264031.1	95902	96975	+	1074	VFPFJ_01763	-	-	-_x000D_
gene1774	NW_017264031.1	97456	97719	+	264	VFPFJ_01764	-	-	-_x000D_
gene1775	NW_017264031.1	100311	101454	-	1144	VFPFJ_01765	GO:0008152;GO:0016407	-	n-hydroxyarylamine o-acetyltransferase_x000D_
gene1776	NW_017264031.1	102013	103109	-	1097	VFPFJ_01766	-	-	-_x000D_
gene1777	NW_017264031.1	103635	104538	-	904	VFPFJ_01767	-	-	-_x000D_
gene1778	NW_017264031.1	104706	104955	+	250	VFPFJ_01768	-	-	-_x000D_
gene1779	NW_017264031.1	105090	106539	-	1450	VFPFJ_01769	GO:0005524;GO:0006437;GO:0004831;GO:0005737	-	tyrosyl-trna synthetase_x000D_
gene1780	NW_017264031.1	107499	109553	+	2055	VFPFJ_01770	-	-	-_x000D_
gene1781	NW_017264031.1	109880	111058	+	1179	VFPFJ_01771	GO:0016021;GO:0005829;GO:0016872;GO:0005634	-	chalcone subgroup gi_x000D_
gene1782	NW_017264031.1	111391	112370	-	980	VFPFJ_01772	-	K03676	-_x000D_
gene1783	NW_017264031.1	113221	114971	+	1751	VFPFJ_01773	GO:0051087	-	bag domain-containing protein_x000D_
gene1784	NW_017264031.1	115692	116674	+	983	VFPFJ_01774	GO:0003735;GO:0015934;GO:0006412	K02872	ribosomal protein eukaryotic archaeal_x000D_
gene1785	NW_017264031.1	117729	118343	+	615	VFPFJ_01775	-	K12274	-_x000D_
gene1786	NW_017264031.1	119116	119451	-	336	VFPFJ_01776	-	-	-_x000D_
gene1787	NW_017264031.1	120596	121022	-	427	VFPFJ_01777	-	-	-_x000D_
gene1788	NW_017264031.1	126640	128063	-	1424	VFPFJ_01778	GO:0004190;GO:0016192;GO:0006886;GO:0006508;GO:0030131	K11826	ap-2 complex subunit mu-1_x000D_
gene1789	NW_017264031.1	128304	128705	+	402	VFPFJ_01779	-	-	-_x000D_
gene1790	NW_017264031.1	128881	130329	+	1449	VFPFJ_01780	GO:0016787	-	family protein_x000D_
gene1791	NW_017264031.1	132188	132895	+	708	VFPFJ_01781	-	-	-_x000D_
gene1792	NW_017264031.1	133189	133851	-	663	VFPFJ_01782	-	-	-_x000D_
gene1793	NW_017264031.1	135119	136291	+	1173	VFPFJ_01783	-	-	-_x000D_
gene1794	NW_017264031.1	137809	138504	-	696	VFPFJ_01784	-	-	-_x000D_
gene1795	NW_017264031.1	139321	143634	+	4314	VFPFJ_01785	-	-	-_x000D_
gene1796	NW_017264031.1	143819	144390	-	572	VFPFJ_01786	GO:0006480;GO:0008168	K16219	alpha n-terminal protein methyltransferase 1_x000D_
gene1797	NW_017264031.1	145438	145869	-	432	VFPFJ_01787	-	-	-_x000D_
gene1798	NW_017264031.1	147675	149138	+	1464	VFPFJ_01788	GO:0016810	-	uncharacterized protein toph_05986_x000D_
gene1799	NW_017264031.1	149662	151107	+	1446	VFPFJ_01789	GO:0006562;GO:0004657;GO:0055114	-	proline oxidase_x000D_
gene1800	NW_017264031.1	151441	154124	+	2684	VFPFJ_01790	GO:0016829;GO:0008152	K18123	dihydrodipicolinate synthetase family protein_x000D_
gene1801	NW_017264031.1	154775	157392	+	2618	VFPFJ_01791	GO:0046872;GO:0006351	-	zn 2cys6 transcription factor_x000D_
gene1802	NW_017264031.1	157467	158867	-	1401	VFPFJ_01792	-	K00306	-_x000D_
gene1803	NW_017264031.1	159335	161238	+	1904	VFPFJ_01793	GO:0006537;GO:0003842;GO:0016620;GO:0006561;GO:0055114	K00294	delta-1-pyrroline-5-carboxylate mitochondrial precursor_x000D_
gene1804	NW_017264031.1	161342	163111	-	1770	VFPFJ_01794	GO:0003333;GO:0015171;GO:0016021	-	general amino acid permease agp2_x000D_
gene1805	NW_017264031.1	163939	165036	-	1098	VFPFJ_01795	GO:0016021;GO:0006810;GO:0005215	K09885	aquaporin-2 gi_x000D_
gene1806	NW_017264031.1	167258	167527	+	270	VFPFJ_01796	-	-	-_x000D_
gene1807	NW_017264031.1	169055	170383	-	1329	VFPFJ_01797	-	K21631	-_x000D_
gene1808	NW_017264031.1	172179	172881	-	703	VFPFJ_01798	-	-	-_x000D_
gene1809	NW_017264031.1	177267	177653	-	387	VFPFJ_01799	-	-	-_x000D_
gene1810	NW_017264031.1	178406	180102	-	1697	VFPFJ_01800	-	-	-_x000D_
gene1811	NW_017264031.1	180925	182681	-	1757	VFPFJ_01801	GO:0004816;GO:0006421;GO:0003676;GO:0005524;GO:0005737	K01893	asparaginyl-trna synthetase slm5_x000D_
gene1812	NW_017264031.1	184973	186013	+	1041	VFPFJ_01802	-	-	-_x000D_
gene1813	NW_017264031.1	186425	186753	+	329	VFPFJ_01803	-	-	-_x000D_
gene1814	NW_017264031.1	186855	187300	-	446	VFPFJ_01804	-	-	-_x000D_
gene1815	NW_017264031.1	188203	191469	-	3267	VFPFJ_01805	GO:0030127;GO:0006886;GO:0006888;GO:0008270	K14007	sec23 sec24 family protein_x000D_
gene1816	NW_017264031.1	195140	196069	+	930	VFPFJ_01806	GO:0044260;GO:0090304;GO:0019219;GO:0000786;GO:0003677;GO:0006334;GO:0005634;GO:0060255	K11275	linker histone h1 and h5 family domain-containing protein_x000D_
gene1817	NW_017264031.1	197581	197856	-	276	VFPFJ_01807	-	-	-_x000D_
gene1818	NW_017264031.1	198259	200106	+	1848	VFPFJ_01808	-	-	-_x000D_
gene1819	NW_017264031.1	200543	203487	-	2945	VFPFJ_01809	-	-	-_x000D_
gene1820	NW_017264031.1	204362	205684	-	1323	VFPFJ_01810	GO:0004190;GO:0006508	K01381	vacuolar protease a precursor gi_x000D_
gene1821	NW_017264031.1	211208	212146	+	939	VFPFJ_01811	GO:0016021	K11244	wsc domain containing protein_x000D_
gene1822	NW_017264031.1	213251	215430	+	2180	VFPFJ_01812	GO:0004519;GO:0005654;GO:0090305;GO:0003677;GO:0005739;GO:0006281	-	nup37p-like protein_x000D_
gene1823	NW_017264031.1	216211	217506	+	1296	VFPFJ_01813	GO:1903469;GO:0090305;GO:0005739;GO:0070914;GO:0006284;GO:0045145;GO:0035861;GO:0017108;GO:0003677;GO:0000287;GO:0051908;GO:0005654;GO:1904162	K04799	flap endonuclease 1_x000D_
gene1824	NW_017264031.1	218399	218806	-	408	VFPFJ_01814	-	-	-_x000D_
gene1825	NW_017264031.1	219012	220760	+	1749	VFPFJ_01815	GO:0050660;GO:0003995;GO:0055114	-	acyl- dehydrogenase_x000D_
gene1826	NW_017264031.1	221440	223759	+	2320	VFPFJ_01816	GO:0003676;GO:0005524;GO:0004386	K12614	atp-dependent rna helicase dhh1_x000D_
gene1827	NW_017264031.1	224312	225604	-	1293	VFPFJ_01817	-	-	-_x000D_
gene1828	NW_017264031.1	226409	227570	+	1162	VFPFJ_01818	GO:0032153;GO:0008526;GO:0010570;GO:0005628;GO:0060187;GO:0015914;GO:0048193;GO:0008525;GO:0035838;GO:0031322;GO:0005634	-	sec14 cytosolic factor_x000D_
gene1829	NW_017264031.1	227902	228659	-	758	VFPFJ_01819	-	K11561	-_x000D_
gene1830	NW_017264031.1	230752	231352	-	601	VFPFJ_01820	-	-	-_x000D_
gene1831	NW_017264031.1	232672	234097	+	1426	VFPFJ_01821	GO:0045899;GO:0061638;GO:0034399;GO:0005829;GO:0006511;GO:0042802;GO:0070682;GO:0008540;GO:0008233;GO:0005524	K03063	26s protease regulatory subunit 6b gi_x000D_
gene1832	NW_017264031.1	234386	234866	-	481	VFPFJ_01822	-	-	-_x000D_
gene1833	NW_017264031.1	235797	237230	-	1434	VFPFJ_01823	-	-	-_x000D_
gene1834	NW_017264031.1	237300	237815	-	516	VFPFJ_01824	-	-	-_x000D_
gene1835	NW_017264031.1	237885	239179	-	1295	VFPFJ_01825	-	-	-_x000D_
gene1836	NW_017264031.1	239333	239746	-	414	VFPFJ_01826	-	-	-_x000D_
gene1837	NW_017264031.1	239807	240628	+	822	VFPFJ_01827	-	-	-_x000D_
gene1838	NW_017264031.1	241960	243208	-	1249	VFPFJ_01828	GO:0004754;GO:0055114;GO:0019878	K00290	saccharopine dehydrogenase protein_x000D_
gene1839	NW_017264031.1	243881	244213	-	333	VFPFJ_01829	-	-	-_x000D_
gene1840	NW_017264031.1	244538	248194	-	3657	VFPFJ_01830	-	K00558	-_x000D_
gene1841	NW_017264031.1	248939	250344	-	1406	VFPFJ_01831	-	-	-_x000D_
gene1842	NW_017264031.1	250631	251776	+	1146	VFPFJ_01832	-	-	-_x000D_
gene1843	NW_017264031.1	252064	252780	+	717	VFPFJ_01833	GO:0055114;GO:0015035	-	dsba oxidoreductase_x000D_
gene1844	NW_017264031.1	252806	253654	-	849	VFPFJ_01834	GO:0008608;GO:0042729;GO:0005876	-	dash complex subunit spc34_x000D_
gene1845	NW_017264031.1	254595	254900	+	306	VFPFJ_01835	-	-	-_x000D_
gene1846	NW_017264031.1	255320	257444	+	2125	VFPFJ_01836	GO:0016740	-	endoplasmic reticulum-resident kdel protein_x000D_
gene1847	NW_017264031.1	258577	260597	-	2021	VFPFJ_01837	GO:0008168;GO:0032259	K15267	ribosomal rna adenine methylase transferase_x000D_
gene1848	NW_017264031.1	261038	261660	+	623	VFPFJ_01838	-	-	-_x000D_
gene1849	NW_017264031.1	261810	263215	-	1406	VFPFJ_01839	GO:0051260;GO:0045053;GO:0016125;GO:0005524;GO:0016887;GO:0032511;GO:0042803;GO:0010008;GO:0005783;GO:0070676	K12196	vacuolar protein sorting-associated protein vps4_x000D_
gene1850	NW_017264031.1	263578	264148	+	571	VFPFJ_01840	GO:0006457;GO:0016272;GO:0051082	K04798	prefoldin subunit protein_x000D_
gene1851	NW_017264031.1	264678	266262	+	1585	VFPFJ_01841	-	K11866	-_x000D_
gene1852	NW_017264031.1	267958	270784	+	2827	VFPFJ_01842	GO:0020037;GO:0016705;GO:0005506;GO:0004601;GO:0098869;GO:0055114;GO:0006979	K17862	linoleate diol synthase_x000D_
gene1853	NW_017264031.1	271033	274562	+	3530	VFPFJ_01843	GO:0044464	K08518	snare-dependent exocytosis protein_x000D_
gene1854	NW_017264031.1	275793	276432	+	640	VFPFJ_01844	-	-	-_x000D_
gene1855	NW_017264031.1	276602	277315	-	714	VFPFJ_01845	-	-	-_x000D_
gene1856	NW_017264031.1	279373	280824	+	1452	VFPFJ_01846	-	-	-_x000D_
gene1857	NW_017264031.1	280963	281231	+	269	VFPFJ_01847	-	-	-_x000D_
gene1858	NW_017264031.1	281356	283710	-	2355	VFPFJ_01848	-	K12350	-_x000D_
gene1859	NW_017264031.1	284549	285534	-	986	VFPFJ_01849	-	-	-_x000D_
gene1860	NW_017264031.1	289505	292276	-	2772	VFPFJ_01850	-	-	-_x000D_
gene1861	NW_017264031.1	295301	296545	-	1245	VFPFJ_01851	-	-	-_x000D_
gene1862	NW_017264031.1	299026	299211	-	186	VFPFJ_01852	-	-	-_x000D_
gene1863	NW_017264031.1	299790	300968	+	1179	VFPFJ_01853	-	-	-_x000D_
gene1864	NW_017264031.1	301888	302673	+	786	VFPFJ_01854	-	-	-_x000D_
gene1865	NW_017264031.1	303043	304176	+	1134	VFPFJ_01855	-	-	-_x000D_
gene1866	NW_017264031.1	306263	310673	-	4411	VFPFJ_01856	GO:0065007	-	sec7 domain-containing protein_x000D_
gene1867	NW_017264031.1	312682	313419	-	738	VFPFJ_01857	-	-	-_x000D_
gene1868	NW_017264031.1	313679	315260	-	1582	VFPFJ_01858	GO:0016021	-	alpha beta-hydrolase gi_x000D_
gene1869	NW_017264031.1	315826	316169	-	344	VFPFJ_01859	-	-	-_x000D_
gene1870	NW_017264031.1	318059	318295	-	237	VFPFJ_01860	-	-	-_x000D_
gene1871	NW_017264031.1	318316	318650	+	335	VFPFJ_01861	-	-	-_x000D_
gene1872	NW_017264031.1	319204	319803	+	600	VFPFJ_01862	-	-	-_x000D_
gene1873	NW_017264031.1	321186	321462	+	277	VFPFJ_01863	-	-	-_x000D_
gene1874	NW_017264031.1	325200	327012	+	1813	VFPFJ_01864	GO:0003333;GO:0015171;GO:0016021	K03293	amino acid permease_x000D_
gene1875	NW_017264031.1	327617	328192	+	576	VFPFJ_01865	GO:0006355;GO:0043565;GO:0003700;GO:0008270	-	gata zinc finger_x000D_
gene1876	NW_017264031.1	328975	329367	-	393	VFPFJ_01866	-	-	-_x000D_
gene1877	NW_017264031.1	330013	330177	-	165	VFPFJ_01867	-	-	-_x000D_
gene1878	NW_017264031.1	330233	331204	+	972	VFPFJ_01868	-	-	-_x000D_
gene1879	NW_017264031.1	332027	334135	+	2109	VFPFJ_01869	GO:0006357;GO:0008270;GO:0000981;GO:0003677;GO:0005634	-	c6 transcription factor gi_x000D_
gene1880	NW_017264031.1	334692	336930	-	2239	VFPFJ_01870	GO:0046872;GO:0006355	-	fungal specific transcription factor gi_x000D_
gene1881	NW_017264031.1	338545	340652	-	2108	VFPFJ_01871	GO:0010467;GO:0016070;GO:0071840;GO:0000792;GO:0000790	K06947	grc3-like protein gi_x000D_
gene1882	NW_017264031.1	340930	342975	+	2046	VFPFJ_01872	-	-	-_x000D_
gene1883	NW_017264031.1	345033	345965	+	933	VFPFJ_01873	-	-	-_x000D_
gene1884	NW_017264031.1	348452	349885	+	1434	VFPFJ_01874	GO:0016021	K22723	aureobasidin resistance protein aur1_x000D_
gene1885	NW_017264031.1	350991	352343	-	1353	VFPFJ_01875	GO:0006468;GO:0005524;GO:0004674	K08794	calmodulin-dependent protein kinase_x000D_
gene1886	NW_017264031.1	354436	357291	+	2856	VFPFJ_01876	GO:0046854;GO:0005886;GO:0000935;GO:0016308	K00889	phosphatidylinositol-4-phosphate 5-kinase its3 gi_x000D_
gene1887	NW_017264031.1	357641	358048	-	408	VFPFJ_01877	GO:1902600;GO:0005739;GO:0004129	K18179	cytochrome c subunit vib_x000D_
gene1888	NW_017264031.1	358646	359443	+	798	VFPFJ_01878	GO:0016021	K20318	sys1-related integral membrane protein gi_x000D_
gene1889	NW_017264031.1	359670	362670	-	3001	VFPFJ_01879	GO:0006378;GO:0005847;GO:0006379	K14402	cleavage and polyadenylylation specificity factor_x000D_
gene1890	NW_017264031.1	363365	364732	+	1368	VFPFJ_01880	GO:0071949;GO:0016491;GO:0055114	-	fad dependent oxidoreductase gi_x000D_
gene1891	NW_017264031.1	365220	367091	+	1872	VFPFJ_01881	-	K10586	-_x000D_
gene1892	NW_017264031.1	367266	368375	-	1110	VFPFJ_01882	-	-	-_x000D_
gene1893	NW_017264031.1	368670	369275	-	606	VFPFJ_01883	-	-	-_x000D_
gene1894	NW_017264031.1	370372	372058	+	1687	VFPFJ_01884	GO:0016020;GO:0046872;GO:0016491	-	cytochrome p450 protein gi_x000D_
gene1895	NW_017264031.1	372463	373257	+	795	VFPFJ_01885	-	-	-_x000D_
gene1896	NW_017264031.1	373742	374575	-	834	VFPFJ_01886	-	-	-_x000D_
gene1897	NW_017264031.1	375173	375968	-	796	VFPFJ_01887	-	-	-_x000D_
gene1898	NW_017264031.1	376130	377619	-	1490	VFPFJ_01888	GO:0005975;GO:0004348;GO:0006665	K22276	glycoside hydrolase family 30 protein_x000D_
gene1899	NW_017264031.1	378633	379724	-	1092	VFPFJ_01889	GO:0045859;GO:0070985;GO:0016538;GO:0006351	K06634	cyclin-related protein_x000D_
gene1900	NW_017264031.1	380219	381489	-	1271	VFPFJ_01890	GO:0005737	-	bar gi_x000D_
gene1901	NW_017264031.1	384522	385880	-	1359	VFPFJ_01891	GO:0016787	-	glycoside hydrolase family 64 protein gi_x000D_
gene1902	NW_017264031.1	387785	388894	-	1110	VFPFJ_01892	GO:0016020	-	methyltransferase domain-containing protein_x000D_
gene1903	NW_017264031.1	389184	390705	-	1522	VFPFJ_01893	GO:0016020	-	amine oxidase_x000D_
gene1904	NW_017264031.1	392711	394869	+	2159	VFPFJ_01894	GO:0003824	-	duf1680 domain containing protein_x000D_
gene1905	NW_017264031.1	395114	397060	-	1947	VFPFJ_01895	-	-	-_x000D_
gene1906	NW_017264031.1	397333	397815	-	483	VFPFJ_01896	-	-	-_x000D_
gene1907	NW_017264031.1	398071	400046	-	1976	VFPFJ_01897	-	-	-_x000D_
gene1908	NW_017264031.1	400894	401523	-	630	VFPFJ_01898	-	-	-_x000D_
gene1909	NW_017264031.1	402193	403871	+	1679	VFPFJ_01899	GO:0055085;GO:0016021	-	mfs transporter gi_x000D_
gene1910	NW_017264031.1	404556	404846	+	291	VFPFJ_01900	-	-	-_x000D_
gene1911	NW_017264031.1	405593	407998	+	2406	VFPFJ_01901	-	-	-_x000D_
gene1913	NW_017264031.1	408792	411483	-	2692	VFPFJ_01902	GO:0006357;GO:0008270;GO:0000981;GO:0003677;GO:0005634	-	c6 transcription factor gi_x000D_
gene1914	NW_017264031.1	411832	413010	+	1179	VFPFJ_01903	GO:0009436;GO:0051287;GO:0047964;GO:0005634;GO:0005739;GO:0055114	K00015	hydroxyisocaproate dehydrogenase_x000D_
gene1915	NW_017264031.1	419275	421159	-	1885	VFPFJ_01904	GO:0016491;GO:0055114	K13366	flavin containing polyamine oxidase_x000D_
gene1916	NW_017264031.1	422183	424555	+	2373	VFPFJ_01905	GO:0003333;GO:0015171;GO:0016021	-	amino acid permease_x000D_
gene1917	NW_017264031.1	425521	425823	+	303	VFPFJ_01906	-	-	-_x000D_
gene1918	NW_017264031.1	426175	426861	+	687	VFPFJ_01907	GO:0030246;GO:0004553;GO:0016052	-	carbohydrate-binding family 9- subgroup_x000D_
gene1919	NW_017264031.1	427373	429019	+	1647	VFPFJ_01908	GO:0005975;GO:0004553	-	beta-xylosidase gi_x000D_
gene1920	NW_017264031.1	430312	431969	+	1658	VFPFJ_01909	GO:0016787	-	type b_x000D_
gene1921	NW_017264031.1	432179	433006	-	828	VFPFJ_01910	GO:0016740	-	acetyltransferase gi_x000D_
gene1922	NW_017264031.1	433681	434046	+	366	VFPFJ_01911	-	-	-_x000D_
gene1923	NW_017264031.1	434500	436159	+	1660	VFPFJ_01912	GO:0016620;GO:0055114	-	betaine aldehyde dehydrogenase_x000D_
gene1924	NW_017264031.1	439222	439627	-	406	VFPFJ_01913	GO:0042626;GO:0055085;GO:0005524;GO:0016021	-	abc multidrug transporter_x000D_
gene1925	NW_017264031.1	444833	445507	-	675	VFPFJ_01914	-	-	-_x000D_
gene1926	NW_017264031.1	447561	450463	-	2903	VFPFJ_01915	GO:0033167;GO:0000781;GO:0006413;GO:0000122;GO:0031934;GO:0070924;GO:0030702;GO:0016891;GO:0030466;GO:0090502;GO:0003743;GO:0003727;GO:0005829;GO:0070919;GO:0051570;GO:0030958;GO:1990707;GO:0000070;GO:0033168;GO:0033562;GO:0031618;GO:0006348	K11593	eukaryotic translation initiation factor 2c_x000D_
gene1927	NW_017264031.1	452322	455369	-	3048	VFPFJ_01916	GO:0006378;GO:0005849;GO:0072423;GO:0005829;GO:0046982;GO:0006379;GO:0005739	K14408	cfia complex component rna14_x000D_
gene1928	NW_017264031.1	456382	457374	+	993	VFPFJ_01917	GO:0000781;GO:0042393;GO:0032968;GO:0030466;GO:0006337;GO:0006335;GO:0043618;GO:0005829;GO:0006336;GO:0033523;GO:0043486;GO:0035066;GO:0005634;GO:0006348	K10753	histone chaperone_x000D_
gene1929	NW_017264031.1	458698	461595	+	2898	VFPFJ_01918	-	-	-_x000D_
gene1930	NW_017264031.1	462446	464997	-	2552	VFPFJ_01919	GO:0005096;GO:0005622;GO:0043547;GO:0007264	K05767	gtpase activating protein sar1 gi_x000D_
gene1931	NW_017264031.1	469762	470097	+	336	VFPFJ_01920	-	-	-_x000D_
gene1932	NW_017264031.1	470545	471273	+	729	VFPFJ_01921	GO:0016491;GO:0055114	K11187	thioredoxin-like fold partial gi_x000D_
gene1933	NW_017264031.1	472456	474193	+	1738	VFPFJ_01922	GO:0004842;GO:0016567;GO:0035861;GO:0005634;GO:0008270;GO:0005829	K11968	ibr domain-containing protein_x000D_
gene1934	NW_017264031.1	475254	477581	-	2328	VFPFJ_01923	GO:0035312;GO:0090305;GO:0003677;GO:0005634;GO:0006281	K10746	exo1 protein_x000D_
gene1935	NW_017264031.1	478728	479422	+	695	VFPFJ_01924	-	K14860	-_x000D_
gene1936	NW_017264031.1	480029	481013	+	985	VFPFJ_01925	GO:0005759	K15414	regulatory protein suaprga1_x000D_
gene1937	NW_017264031.1	481700	483443	-	1744	VFPFJ_01926	-	K20465	-_x000D_
gene1938	NW_017264031.1	491939	492430	-	492	VFPFJ_01927	-	-	-_x000D_
gene1939	NW_017264031.1	494401	496728	-	2328	VFPFJ_01928	GO:0003723;GO:0005730;GO:0030688;GO:0000472;GO:0000056;GO:0030686;GO:0000480;GO:0000447	K14790	rrna processing protein nop9_x000D_
gene1940	NW_017264031.1	497029	498772	-	1744	VFPFJ_01929	GO:0030170;GO:0019752;GO:0016831	K01580	glutamate decarboxylase gi_x000D_
gene1941	NW_017264031.1	499476	499772	-	297	VFPFJ_01930	-	-	-_x000D_
gene1942	NW_017264031.1	500653	501033	-	381	VFPFJ_01931	-	-	-_x000D_
gene1943	NW_017264031.1	503022	503990	+	969	VFPFJ_01932	GO:0005525;GO:0005622;GO:0007264	-	ras small monomeric gtpase_x000D_
gene1944	NW_017264031.1	504554	505354	-	801	VFPFJ_01933	-	-	-_x000D_
gene1945	NW_017264031.1	506822	507020	+	199	VFPFJ_01934	-	-	-_x000D_
gene1946	NW_017264031.1	508924	510192	+	1269	VFPFJ_01935	-	-	-_x000D_
gene1947	NW_017264031.1	510972	511817	+	846	VFPFJ_01936	-	-	-_x000D_
gene1948	NW_017264031.1	514318	516109	+	1792	VFPFJ_01937	GO:0055085;GO:0016021	-	unc93-like protein_x000D_
gene1949	NW_017264031.1	516792	517517	+	726	VFPFJ_01938	-	-	-_x000D_
gene1950	NW_017264031.1	517682	518095	-	414	VFPFJ_01939	-	-	-_x000D_
gene1951	NW_017264031.1	519303	520870	-	1568	VFPFJ_01940	GO:0016021	-	membrane transporter_x000D_
gene1952	NW_017264031.1	522087	523028	+	942	VFPFJ_01941	GO:0003824;GO:0005975	-	lactam utilization protein lamb_x000D_
gene1953	NW_017264031.1	523145	525021	-	1877	VFPFJ_01942	GO:0016884	K01426	amidase family protein_x000D_
gene1954	NW_017264031.1	526854	530992	+	4139	VFPFJ_01943	GO:0046872;GO:0005524;GO:0004075	K01941	urea amidolyase_x000D_
gene1955	NW_017264031.1	531124	533022	-	1899	VFPFJ_01944	GO:0006355	-	c6 transcription factor_x000D_
gene1956	NW_017264031.1	535017	535895	-	879	VFPFJ_01945	GO:0006355	-	hnh endonuclease_x000D_
gene1957	NW_017264031.1	536382	537180	+	799	VFPFJ_01946	GO:0008152;GO:0019120	-	2-haloalkanoic acid dehalogenase gi_x000D_
gene1958	NW_017264031.1	539343	540287	+	945	VFPFJ_01947	-	K13108	-_x000D_
gene1959	NW_017264031.1	542445	543615	+	1171	VFPFJ_01948	-	-	-_x000D_
gene1960	NW_017264031.1	544885	545040	-	156	VFPFJ_01949	-	-	-_x000D_
gene1961	NW_017264031.1	545531	546496	+	966	VFPFJ_01950	-	-	-_x000D_
gene1962	NW_017264031.1	549479	549868	-	390	VFPFJ_01951	-	-	-_x000D_
gene1963	NW_017264031.1	550063	550998	+	936	VFPFJ_01952	GO:0016491;GO:0055114	-	#NAME?_x000D_
gene1964	NW_017264031.1	552044	552575	-	532	VFPFJ_01953	-	-	-_x000D_
gene1965	NW_017264031.1	553575	555746	-	2172	VFPFJ_01954	-	-	-_x000D_
gene1966	NW_017264031.1	557307	562137	+	4831	VFPFJ_01955	GO:0016301;GO:0016310;GO:0000166	K11229	ste ste11 bck1 protein kinase_x000D_
gene1967	NW_017264031.1	563164	565957	+	2794	VFPFJ_01956	-	-	-_x000D_
gene1968	NW_017264031.1	567144	570190	+	3047	VFPFJ_01957	GO:0016787	K01230	class i alpha-mannosidase 1a_x000D_
gene1969	NW_017264031.1	571219	572178	-	960	VFPFJ_01958	GO:0016021;GO:0000753	-	membrane fusion mating protein fig1 gi_x000D_
gene1970	NW_017264031.1	575217	577712	+	2496	VFPFJ_01959	GO:0048193;GO:0005783	K20474	rint-1 family protein_x000D_
gene1971	NW_017264031.1	578043	579077	-	1035	VFPFJ_01960	GO:0055085;GO:0016021	K15109	mitochondrial carnitine acylcarnitine carrier protein_x000D_
gene1972	NW_017264031.1	580556	581816	-	1261	VFPFJ_01961	-	-	-_x000D_
gene1973	NW_017264031.1	583206	585700	-	2495	VFPFJ_01962	GO:0016020;GO:0006886;GO:0005801	K20290	golgi complex component cog3_x000D_
gene1974	NW_017264031.1	586152	587951	+	1800	VFPFJ_01963	GO:0031305;GO:0034551	-	regulator of chromosome condensation repeat_x000D_
gene1975	NW_017264031.1	589406	590951	+	1546	VFPFJ_01964	GO:0006470;GO:0004721	K01104	protein-tyrosine phosphatase 2_x000D_
gene1976	NW_017264031.1	591773	593967	-	2195	VFPFJ_01965	-	-	-_x000D_
gene1977	NW_017264031.1	595745	598306	-	2562	VFPFJ_01966	-	-	-_x000D_
gene1978	NW_017264031.1	599185	600091	-	907	VFPFJ_01967	GO:0006457;GO:0005844;GO:0015631;GO:0016272;GO:0005634;GO:0005829;GO:0007021	-	prefoldin subunit 3_x000D_
gene1979	NW_017264031.1	600796	601476	+	681	VFPFJ_01968	-	-	-_x000D_
gene1980	NW_017264031.1	601755	602421	-	667	VFPFJ_01969	GO:0016021;GO:0005794	-	like family protein gi_x000D_
gene1981	NW_017264031.1	603663	607160	+	3498	VFPFJ_01970	-	K11359	-_x000D_
gene1982	NW_017264031.1	608796	610448	-	1653	VFPFJ_01971	GO:0005737;GO:0030170;GO:0006563;GO:0035999;GO:0032259;GO:0008168;GO:0004372;GO:0006544	K00600	serine hydroxymethyltransferase gi_x000D_
gene1983	NW_017264031.1	612706	614533	+	1828	VFPFJ_01972	GO:0016021;GO:0016175;GO:0055114;GO:0042554	-	metalloreductase aim14_x000D_
gene1984	NW_017264031.1	614786	617468	-	2683	VFPFJ_01973	GO:0097159;GO:1901363	-	rna-binding protein_x000D_
gene1985	NW_017264031.1	618325	620484	+	2160	VFPFJ_01974	GO:0003922;GO:0005524;GO:0016462;GO:0006177	K01951	gmp synthase_x000D_
gene1986	NW_017264031.1	622225	622608	-	384	VFPFJ_01975	-	-	-_x000D_
gene1987	NW_017264031.1	623138	624552	+	1415	VFPFJ_01976	GO:0050660;GO:0003995;GO:0055114	K00252	glutaryl- dehydrogenase precursor gi_x000D_
gene1988	NW_017264031.1	625951	626951	+	1001	VFPFJ_01977	GO:0005524	K06689	ubiquitin-conjugating enzyme_x000D_
gene1989	NW_017264031.1	629533	631448	+	1916	VFPFJ_01978	GO:0016021;GO:0016491;GO:0055114	K21421	nadph oxidase isoform 2 gi_x000D_
gene1990	NW_017264031.1	632047	632595	+	549	VFPFJ_01979	-	-	-_x000D_
gene1991	NW_017264031.1	634281	635684	+	1404	VFPFJ_01980	-	-	-_x000D_
gene1992	NW_017264031.1	637024	638787	+	1764	VFPFJ_01981	GO:0055085;GO:0016021	-	mfs transporter gi_x000D_
gene1993	NW_017264031.1	639174	640559	-	1386	VFPFJ_01982	-	-	-_x000D_
gene1994	NW_017264031.1	641770	643440	+	1671	VFPFJ_01983	GO:0016021;GO:0015109;GO:0015703	-	chromate transporter_x000D_
gene1995	NW_017264031.1	645632	645952	+	321	VFPFJ_01984	-	-	-_x000D_
gene1996	NW_017264031.1	647328	647860	+	533	VFPFJ_01985	-	-	-_x000D_
gene1997	NW_017264031.1	649083	650287	+	1205	VFPFJ_01986	-	-	-_x000D_
gene1998	NW_017264031.1	650968	652263	+	1296	VFPFJ_01987	-	-	-_x000D_
gene1999	NW_017264031.1	652991	655236	-	2246	VFPFJ_01988	GO:0006357;GO:0000981;GO:0005634;GO:0008270	-	c6 transcription factor_x000D_
gene2000	NW_017264031.1	663452	667027	-	3576	VFPFJ_01989	-	-	-_x000D_
gene2001	NW_017264031.1	667097	667943	-	847	VFPFJ_01990	-	-	-_x000D_
gene2002	NW_017264031.1	669401	672903	+	3503	VFPFJ_01991	GO:0016021	-	atpase domain-containing protein_x000D_
gene2003	NW_017264031.1	673456	676294	+	2839	VFPFJ_01992	-	-	-_x000D_
gene2004	NW_017264031.1	676545	678047	-	1503	VFPFJ_01993	-	-	-_x000D_
gene2005	NW_017264031.1	678692	680078	+	1387	VFPFJ_01994	-	-	-_x000D_
gene2006	NW_017264031.1	682693	686098	+	3406	VFPFJ_01995	-	-	-_x000D_
gene2007	NW_017264031.1	687117	687422	+	306	VFPFJ_01996	-	-	-_x000D_
gene2008	NW_017264031.1	688770	688994	+	225	VFPFJ_01997	-	-	-_x000D_
gene2009	NW_017264031.1	689027	690819	+	1793	VFPFJ_01998	GO:0016020;GO:0046872;GO:0016491	-	cytochrome p450_x000D_
gene2010	NW_017264031.1	691560	693779	+	2220	VFPFJ_01999	GO:0042626;GO:0055085;GO:0005524;GO:0016021	K05663	transporter mitochondrial precursor_x000D_
gene2011	NW_017264031.1	695312	697449	+	2138	VFPFJ_02000	GO:0055085;GO:0016021	-	siderophore iron transporter_x000D_
gene2012	NW_017264031.1	697595	698884	-	1290	VFPFJ_02001	GO:0016758;GO:0008152	-	glycosyltransferase family 1_x000D_
[truncated: 9,764 more rows]
