# Supplementary material for: Functional characterization of CreA, ZnT, and MTase as key regulators of cadmium resistance in Paecilomyces lilacinus
Source: Front Microbiol. 2026 May 14;17:1792636. doi: 10.3389/fmicb.2026.1792636 (PMC13218079; doi:10.3389/fmicb.2026.1792636)
Supplement: Supplementary file 1 [file Data_Sheet_1.ZIP › mRNA/1_Expression/cor_pearson.xlsx]

## Sheet: Sheet1
Sample	A1	B1	C1	D1	A2	B2	C2	D2	A3	B3	C3	D3
A1	1	0.80035	0.697818	0.636648	0.755177	0.8229	0.74661	0.685969	0.804541	0.797433	0.634998	0.599526
B1	0.80035	1	0.67744	0.572897	0.655014	0.786147	0.906773	0.70268	0.745785	0.761569	0.519957	0.4984
C1	0.697818	0.67744	1	0.936365	0.67323	0.652275	0.562506	0.862035	0.725739	0.906479	0.899188	0.909005
D1	0.636648	0.572897	0.936365	1	0.493865	0.52254	0.443845	0.792097	0.572741	0.840811	0.852479	0.901558
A2	0.755177	0.655014	0.67323	0.493865	1	0.865207	0.723902	0.800753	0.961716	0.748997	0.660509	0.61994
B2	0.8229	0.786147	0.652275	0.52254	0.865207	1	0.808822	0.810084	0.831001	0.7646	0.626513	0.610655
C2	0.74661	0.906773	0.562506	0.443845	0.723902	0.808822	1	0.698498	0.794247	0.660695	0.499198	0.471179
D2	0.685969	0.70268	0.862035	0.792097	0.800753	0.810084	0.698498	1	0.819023	0.851582	0.839065	0.864878
A3	0.804541	0.745785	0.725739	0.572741	0.961716	0.831001	0.794247	0.819023	1	0.791502	0.671943	0.636654
B3	0.797433	0.761569	0.906479	0.840811	0.748997	0.7646	0.660695	0.851582	0.791502	1	0.85818	0.819178
C3	0.634998	0.519957	0.899188	0.852479	0.660509	0.626513	0.499198	0.839065	0.671943	0.85818	1	0.972375
D3	0.599526	0.4984	0.909005	0.901558	0.61994	0.610655	0.471179	0.864878	0.636654	0.819178	0.972375	1
