# Supplementary material for: Functional characterization of CreA, ZnT, and MTase as key regulators of cadmium resistance in Paecilomyces lilacinus
Source: Front Microbiol. 2026 May 14;17:1792636. doi: 10.3389/fmicb.2026.1792636 (PMC13218079; doi:10.3389/fmicb.2026.1792636)
Supplement: Supplementary file 1 [file Data_Sheet_1.ZIP › mRNA/1_Expression/expression.rangecount.xlsx]

## Sheet: Sheet1
Type	A1	B1	C1	D1	A2	B2	C2	D2	A3	B3	C3	D3
0~0.01	1010	1070	914	907	832	1169	1068	1114	886	1067	1090	1013
0.01~0.1	300	302	321	289	272	308	305	271	307	315	288	288
0.1~1	1372	1280	1333	1406	1248	1362	1337	1436	1283	1319	1344	1392
1~10	3207	3047	2801	2868	3364	2977	3144	2884	3160	2970	3035	2933
10~100	4446	4593	4894	4802	4690	4473	4485	4668	4719	4598	4588	4750
100~1000	1326	1376	1360	1348	1250	1380	1327	1238	1308	1367	1274	1244
>1000	102	95	140	143	107	94	97	152	100	127	144	143
