# Supplementary material for: Functional characterization of CreA, ZnT, and MTase as key regulators of cadmium resistance in Paecilomyces lilacinus
Source: Front Microbiol. 2026 May 14;17:1792636. doi: 10.3389/fmicb.2026.1792636 (PMC13218079; doi:10.3389/fmicb.2026.1792636)
Supplement: Supplementary file 1 [file Data_Sheet_1.ZIP › mRNA/1_Expression/Expression.xlsx]

## Sheet: Sheet1
Gene_ID	Length	A1:read count	A1:fpkm	B1:read count	B1:fpkm	C1:read count	C1:fpkm	D1:read count	D1:fpkm	A2:read count	A2:fpkm	B2:read count	B2:fpkm	C2:read count	C2:fpkm	D2:read count	D2:fpkm	A3:read count	A3:fpkm	B3:read count	B3:fpkm	C3:read count	C3:fpkm	D3:read count	D3:fpkm	Chromosome	Start Site	End Site	Direction	Length	Locus	GO	KEGG	Description_x000D_
gene0	613	0	0	0	0	0	0	0	0	0	0	0	0	0	0	0	0	0	0	0	0	0	0	0	0	NW_017264030.1	14076	14688	-	613	VFPFJ_00001	-	-	-_x000D_
gene1	858	0	0	0	0	0	0	0	0	0	0	0	0	0	0	0	0	0	0	0	0	0	0	0	0	NW_017264030.1	17970	18827	+	858	VFPFJ_00002	-	-	-_x000D_
gene10	1244	0	0	0	0	0	0	0	0	0	0	0	0	0	0	0	0	0	0	0	0	0	0	0	0	NW_017264030.1	104537	105780	-	1244	VFPFJ_00011	-	-	-_x000D_
gene100	674	589	50.0848	274	26.894	1689	130.708	2883	236.411	327	28.5401	304	27.7764	366	30.416	773	74.7974	398	31.6675	1138	95.7839	1502	131.964	2272	166.289	NW_017264030.1	600687	601360	+	674	VFPFJ_00101	GO:0008152;GO:0016787	-	isochorismatase hydrolase gi_x000D_
gene1000	1912	33	0.989182	37	1.2802	57	1.55496	28	0.80938	54	1.6614	24	0.773011	41	1.20109	27	0.920964	26	0.72925	34	1.00879	48	1.48662	45	1.16102	NW_017264030.1	3478232	3480143	-	1912	VFPFJ_00996	-	-	-_x000D_
gene10000	1268	2645	119.552	3749	195.596	1267	52.1181	1365	59.4971	1153	53.4907	3283	159.446	5912	261.153	1161	59.7145	1000	42.2933	1339	59.9062	728	33.9983	881	34.2746	NW_017264039.1	497556	498823	-	1268	VFPFJ_09936	GO:0005525;GO:0005634;GO:0005829;GO:0007264	-	rab like protein_x000D_
gene10001	931	639	39.337	3138	222.981	782	43.8115	539	31.9979	517	32.667	1799	118.999	3946	237.404	362	25.3586	390	22.465	622	37.901	379	24.1065	601	31.8449	NW_017264039.1	499622	500552	+	931	VFPFJ_09937	GO:0016491;GO:0055114	-	3-hydroxyacyl- dehydrogenase_x000D_
gene10002	1296	728	32.1941	1166	59.5193	234	9.41765	153	6.52482	181	8.21565	584	27.7505	788	34.0566	120	6.03869	250	10.3449	145	6.34707	104	4.75197	100	3.80637	NW_017264039.1	501063	502358	+	1296	VFPFJ_09938	GO:0051287;GO:0055114;GO:0016616	-	d-isomer specific 2-hydroxyacid dehydrogenase_x000D_
gene10003	849	0	0	0	0	1	0.0614361	0	0	4	0.277154	0	0	1	0.065974	0	0	0	0	0	0	0	0	0	0	NW_017264039.1	510846	511694	+	849	VFPFJ_09939	-	-	-_x000D_
gene10004	282	9	1.82913	1	0.234593	4	0.739848	34	6.66365	87	18.1484	9	1.96542	2	0.397247	11	2.54396	119	22.6302	36	7.24208	44	9.23951	20	3.49862	NW_017264039.1	512150	512431	-	282	VFPFJ_09940	-	-	-_x000D_
gene10005	798	903	64.8538	1579	130.901	1041	68.0424	908	62.8876	721	53.1497	1490	114.986	1919	134.695	777	63.5016	567	38.104	1402	99.6679	1043	77.3975	1122	69.3594	NW_017264039.1	515344	516141	+	798	VFPFJ_09941	-	-	-_x000D_
gene10006	375	9177	1402.55	6260	1104.35	2303	320.327	2110	310.981	2065	323.934	20275	3329.6	9818	1466.47	3627	630.787	1445	206.646	2440	369.121	1041	164.386	1511	198.769	NW_017264039.1	516359	516733	-	375	VFPFJ_09942	GO:0005623;GO:0045454;GO:0015035;GO:0006662;GO:0055114	-	thioredoxin-like protein_x000D_
gene10007	887	6217	401.705	10914	814.001	1907	112.139	1625	101.254	5381	356.868	7093	492.457	10599	669.301	3400	249.99	6618	400.124	1815	116.082	2703	180.455	2426	134.922	NW_017264039.1	517312	518198	-	887	VFPFJ_09943	-	-	-_x000D_
gene10008	1185	419	20.265	127	7.09006	874	38.4702	1247	58.1608	144	7.14846	414	21.5151	220	10.3988	1883	103.633	190	8.59857	274	13.1172	1967	98.295	2707	112.69	NW_017264039.1	519378	520562	-	1185	VFPFJ_09944	-	-	-_x000D_
gene10009	2070	1075	29.7638	1496	47.8108	3022	76.1475	3609	96.3605	745	21.1716	1276	37.9614	1673	45.2695	1381	43.5101	777	20.1299	1316	36.0658	1945	55.641	2380	56.7182	NW_017264039.1	521366	523435	-	2070	VFPFJ_09945	GO:0000155;GO:0000160;GO:0005622;GO:0023014	K19692	two-component system protein a_x000D_
gene1001	2154	14	0.372506	18	0.55283	35	0.847528	22	0.564494	41	1.11971	21	0.600393	25	0.650092	16	0.484441	26	0.647319	30	0.790107	34	0.934714	45	1.03058	NW_017264030.1	3480500	3482653	+	2154	VFPFJ_00997	-	-	-_x000D_
gene10010	1741	346	11.3901	496	18.8472	806	24.1473	2026	64.3166	265	8.95396	352	12.4511	429	13.8019	5571	208.69	330	10.165	1229	40.0464	1299	44.1831	1833	51.9373	NW_017264039.1	524439	526179	-	1741	VFPFJ_09946	GO:0016740	-	arylsulfotransferase gi_x000D_
gene10011	2248	2	0.0509899	0	0	1	0.0232025	1	0.0245859	0	0	1	0.0273947	2	0.0498326	17	0.493196	0	0	3	0.0757068	2	0.052684	10	0.219442	NW_017264039.1	528357	530604	+	2248	VFPFJ_09947	-	-	-_x000D_
gene10012	1165	3	0.147586	4	0.227143	9	0.402947	9	0.426972	6	0.302966	3	0.158583	10	0.480789	8	0.447848	0	0	5	0.243475	6	0.30498	7	0.296406	NW_017264039.1	530898	532062	-	1165	VFPFJ_09948	GO:0016020	-	tat pathway signal sequence_x000D_
gene10013	471	8	0.973463	54	7.58468	40	4.42966	42	4.92845	15	1.87343	52	6.79899	105	12.4867	64	8.86188	17	1.93561	58	6.98582	45	5.65766	62	6.49361	NW_017264039.1	533210	533680	-	471	VFPFJ_09949	-	-	-_x000D_
gene10014	795	10	0.720914	22	1.83071	72	4.72386	78	5.42263	961	71.109	37	2.86614	50	3.52276	12	0.984421	314	21.1813	89	6.35087	35	2.60703	56	3.47485	NW_017264039.1	536571	537365	+	795	VFPFJ_09950	-	-	-_x000D_
gene10015	1296	56	2.47647	69	3.52216	108	4.34661	91	3.88078	55	2.49647	61	2.89859	64	2.76602	53	2.66709	60	2.48277	81	3.5456	87	3.97521	95	3.61605	NW_017264039.1	537614	538909	-	1296	VFPFJ_09951	GO:0016020	-	fad binding domain-containingprotein_x000D_
gene10016	1425	78	3.13711	126	5.84952	105	3.84331	156	6.05051	42	1.73381	46	1.98795	73	2.86938	79	3.61559	72	2.70962	151	6.01135	103	4.28024	125	4.32724	NW_017264039.1	539354	540778	-	1425	VFPFJ_09952	GO:0046872;GO:0006355	-	c6 zinc finger domain-containing protein_x000D_
gene10017	2576	1048	23.3166	1309	33.6169	1770	35.8393	1501	32.2046	1559	35.6015	1206	28.8313	1062	23.0919	828	20.9629	1246	25.9396	2143	47.194	1140	26.2062	1053	20.165	NW_017264039.1	543412	545987	+	2576	VFPFJ_09953	GO:0016021;GO:0006357;GO:0008270;GO:0000981;GO:0003677;GO:0005634	-	c6 transcription factor_x000D_
gene10018	1728	392	13.0015	790	30.2446	533	16.0885	628	20.0862	651	22.1618	555	19.7793	670	21.7176	313	11.8132	590	18.3105	546	17.925	321	11.0004	366	10.4485	NW_017264039.1	547953	549680	+	1728	VFPFJ_09954	GO:0016021;GO:0022891;GO:0055085	-	mfs quinate transporter gi_x000D_
gene10019	1742	94	3.09264	840	31.9004	123	3.68289	71	2.25264	65	2.19499	196	6.92899	694	22.3147	44	1.64729	72	2.21654	334	10.877	109	3.7053	54	1.52919	NW_017264039.1	549907	551648	-	1742	VFPFJ_09955	GO:0016021;GO:0022891;GO:0055085	-	maltose permease gi_x000D_
gene1002	1534	10	0.373616	13	0.560638	9	0.306019	13	0.468382	23	0.882004	17	0.682473	30	1.09541	3	0.127545	17	0.594312	20	0.739631	22	0.849264	18	0.578845	NW_017264030.1	3482958	3484491	-	1534	VFPFJ_00998	GO:0016020	-	extracellular membrane cfem domain-containingprotein_x000D_
gene10020	2560	140	3.13428	1992	51.4771	159	3.23958	108	2.33167	77	1.76937	573	13.7841	2073	45.3565	88	2.24186	75	1.57113	404	8.95265	106	2.45195	134	2.58214	NW_017264039.1	554300	556859	+	2560	VFPFJ_09956	GO:0005488;GO:0006355	-	zn -c6 fungal-type dna-binding domain-containingprotein_x000D_
gene10021	686	1	0.0835461	5	0.482181	4	0.304136	0	0	1	0.085752	20	1.79543	6	0.4899	2	0.19014	0	0	0	0	0	0	1	0.0719103	NW_017264039.1	558526	559211	+	686	VFPFJ_09957	-	-	-_x000D_
gene10022	4665	496	6.09369	781	11.0755	306	3.42138	325	3.85047	81	1.02141	579	7.64344	492	5.90736	172	2.4046	84	0.965647	263	3.19826	240	3.04653	347	3.66939	NW_017264039.1	561849	566513	+	4665	VFPFJ_09958	GO:0042626;GO:0055085;GO:0005524;GO:0016021	-	abc transporter cdr4_x000D_
gene10023	1100	3645	189.913	2558	153.841	1986	94.1712	2242	112.648	499	26.6855	2144	120.031	1641	83.5596	1174	69.6053	384	18.721	1128	58.1737	1196	64.3849	1484	66.5513	NW_017264039.1	567332	568431	+	1100	VFPFJ_09959	GO:0008152;GO:0016787	-	alpha beta hydrolase fold-3 domain-containingprotein gi_x000D_
gene10024	891	58	3.73079	89	6.6081	120	7.02482	138	8.5602	119	7.85665	94	6.49699	145	9.11529	113	8.27118	139	8.3662	117	7.44935	115	7.64303	190	10.5194	NW_017264039.1	568763	569653	-	891	VFPFJ_09960	-	-	-_x000D_
gene10025	833	3007	206.89	1945	154.468	2156	135	1861	123.476	1643	116.027	4007	296.235	2032	136.634	1924	150.635	2295	147.75	2232	152.006	2213	157.319	2544	150.656	NW_017264039.1	571116	571948	+	833	VFPFJ_09961	GO:0005737;GO:0034599;GO:0008113;GO:0005634;GO:0030091;GO:0055114	K07304	peptide methionine sulfoxide gi_x000D_
gene10026	1098	40891	2134.4	17933	1080.48	15632	742.581	16752	843.231	23292	1247.88	40037	2245.54	24450	1247.26	24268	1441.45	20888	1020.2	24428	1262.11	10895	587.585	13540	608.32	NW_017264039.1	572297	573394	-	1098	VFPFJ_09962	GO:0016021	K21890	bax inhibitor family protein gi_x000D_
gene10027	2970	653	12.6011	852	18.9779	667	11.7139	569	10.5886	856	16.9545	1245	25.8152	958	18.0671	553	12.1433	801	14.4633	515	9.83696	415	8.27441	649	10.7796	NW_017264039.1	574116	577085	-	2970	VFPFJ_09963	GO:0016021	K10273	cyclic nucleotide-binding domain-containing protein_x000D_
gene10028	534	4	0.429308	19	2.35384	58	5.66524	37	3.82951	28	3.0845	27	3.11376	13	1.36359	49	5.98441	57	5.72433	41	4.35565	111	12.3091	86	7.94461	NW_017264039.1	580439	580972	-	534	VFPFJ_09964	-	-	-_x000D_
gene10029	1802	746	23.7265	523	19.2004	1209	34.9948	1672	51.2819	1520	49.62	760	25.9729	668	20.7636	1643	59.4634	2035	60.562	827	26.0352	1590	52.2502	2191	59.9795	NW_017264039.1	583683	585484	-	1802	VFPFJ_09965	GO:0030170;GO:0009097;GO:0004794	K01754	threonine ammonia-lyase precursor_x000D_
gene1003	619	6	0.555534	16	1.70999	10	0.842638	12	1.07145	12	1.1404	16	1.59181	11	0.995365	8	0.842881	7	0.606455	14	1.28306	6	0.573992	15	1.19541	NW_017264030.1	3485688	3486306	+	619	VFPFJ_00999	-	-	-_x000D_
gene10030	462	526	65.252	158	22.6245	1170	132.092	2915	348.722	4512	574.507	282	37.5897	181	21.9441	1504	212.311	1552	180.153	1109	136.176	1126	144.325	2731	291.605	NW_017264039.1	586487	586948	-	462	VFPFJ_09966	-	-	-_x000D_
gene10031	4441	1	0.0129053	0	0	0	0	2	0.0248904	2	0.0264922	0	0	2	0.0252249	2	0.0293708	1	0.0120756	0	0	3	0.0400024	0	0	NW_017264039.1	588739	593179	-	4441	VFPFJ_09967	GO:0003824	-	fad binding domain-containing protein_x000D_
gene10032	906	90	5.69331	110	8.0321	213	12.2626	329	20.0701	150	9.73938	123	8.36063	117	7.23332	138	9.93385	92	5.44566	163	10.2063	220	14.3794	250	13.6122	NW_017264039.1	594238	595143	-	906	VFPFJ_09968	GO:0016491;GO:0055114	-	nadph-dependent 1-acyldihydroxyacetone phosphate reductase protein gi_x000D_
gene10033	620	14	1.29416	7	0.746914	20	1.68256	11	0.980581	9	0.853924	14	1.39059	12	1.0841	12	1.26228	10	0.864966	7	0.640496	15	1.43267	13	1.03435	NW_017264039.1	597291	597910	-	620	VFPFJ_09969	-	-	-_x000D_
gene10034	1795	0	0	5	0.184277	2	0.0581162	1	0.0307906	5	0.16386	3	0.102925	1	0.0312044	0	0	3	0.0896288	2	0.0632085	3	0.0989697	4	0.109929	NW_017264039.1	599075	600869	+	1795	VFPFJ_09970	GO:0005488;GO:0004497;GO:0016705;GO:0044710	-	cytochrome p450_x000D_
gene10035	1818	311	9.80431	1035	37.6627	561	16.0954	576	17.511	336	10.8721	975	33.0273	1333	41.0692	371	13.309	307	9.05598	475	14.8221	524	17.068	640	17.3661	NW_017264039.1	601249	603066	-	1818	VFPFJ_09971	GO:0003824	-	six-hairpin glycosidase-like protein_x000D_
gene10036	3091	400	7.41671	359	7.68351	1988	33.5466	1888	33.7587	838	15.9483	338	6.73411	567	10.2746	1254	26.4585	1604	27.8289	789	14.4807	819	15.6903	1645	26.2532	NW_017264039.1	605051	608141	+	3091	VFPFJ_09972	GO:0008017;GO:1903047;GO:1902589;GO:0043229	-	spindle pole body protein ppc89_x000D_
gene10037	2361	841	20.415	264	7.39729	1955	43.1899	2063	48.2932	738	18.3877	954	24.8837	543	12.882	2277	62.8976	612	13.901	1340	32.1973	3133	78.5796	4160	86.9186	NW_017264039.1	608685	611045	-	2361	VFPFJ_09973	-	K14833	-_x000D_
gene10038	854	819	54.9638	988	76.5356	1334	81.476	1094	70.8014	714	49.1823	1218	87.8318	778	51.0272	789	60.254	703	44.1457	1088	72.2739	863	59.8409	1012	58.4572	NW_017264039.1	611432	612285	+	854	VFPFJ_09974	GO:0032403;GO:0043328;GO:0006612;GO:0000813	K12184	vacuolar protein sorting- vps28_x000D_
gene10039	1509	455	17.2811	446	19.5529	761	26.3043	625	22.8914	351	13.6831	499	20.3645	517	19.1903	517	22.3444	503	17.876	447	16.8046	581	22.7999	740	24.1912	NW_017264039.1	612576	614084	-	1509	VFPFJ_09975	GO:0005739;GO:0044446;GO:0007005;GO:0005783;GO:0098588	K17765	mitochondrial inheritance component mdm12_x000D_
gene1004	506	28	3.17145	26	3.39928	11	1.1339	16	1.74764	11	1.27882	17	2.069	11	1.21765	7	0.902224	10	1.05984	13	1.45748	19	2.22356	7	0.682438	NW_017264030.1	3486456	3486961	+	506	VFPFJ_01000	-	-	-_x000D_
gene10040	7531	1981	15.0759	1897	16.664	1539	10.659	1231	9.03416	1943	15.1771	1830	14.9644	1655	12.3091	955	8.27023	1957	13.9357	1161	8.7456	939	7.38343	1145	7.50012	NW_017264039.1	614491	622021	-	7531	VFPFJ_09976	GO:0046854;GO:0046872;GO:0005524;GO:0016307	K00921	1-phosphatidylinositol-3-phosphate 5-kinase_x000D_
gene10041	1902	260	7.83453	509	17.704	634	17.3864	540	15.6915	182	5.62897	393	12.7246	437	12.8692	292	10.0124	243	6.85152	538	16.0466	357	11.1148	503	13.0459	NW_017264039.1	623151	625052	+	1902	VFPFJ_09977	-	-	-_x000D_
gene10042	601	384	36.6191	222	24.4367	634	55.0233	633	58.2119	305	29.8534	454	46.5204	352	32.8056	1078	116.98	426	38.0125	452	42.6652	1085	106.906	1555	127.635	NW_017264039.1	625495	626095	-	601	VFPFJ_09978	-	K22066	-_x000D_
gene10043	1833	85	2.65771	58	2.09329	34	0.967493	20	0.603045	118	3.78693	62	2.08301	62	1.89456	16	0.569278	86	2.51609	54	1.67125	46	1.48608	33	0.88811	NW_017264039.1	628354	630186	-	1833	VFPFJ_09979	-	-	-_x000D_
gene10044	1121	305	15.5935	191	11.2718	248	11.5393	168	8.28297	184	9.65563	254	13.9537	127	6.34568	108	6.28326	165	7.89349	202	10.2225	179	9.45568	213	9.37323	NW_017264039.1	632408	633528	-	1121	VFPFJ_09980	-	-	-_x000D_
gene10045	883	175	11.3587	122	9.14037	367	21.6789	335	20.9685	156	10.3928	239	16.6686	153	9.70534	327	24.152	256	15.5478	295	18.9527	564	37.8237	614	34.3023	NW_017264039.1	634013	634895	+	883	VFPFJ_09981	GO:0008168;GO:0032259	-	endothelin-converting enzyme_x000D_
gene10046	1451	10295	406.639	6011	274.059	6763	243.11	5845	222.638	3307	134.071	7270	308.553	6882	265.661	3699	166.258	3367	124.442	9910	387.451	6327	258.212	6076	206.569	NW_017264039.1	635885	637335	-	1451	VFPFJ_09982	-	K01456	-_x000D_
gene10047	2674	1114	23.8767	559	13.8298	2416	47.1267	2358	48.7377	1002	22.0432	1365	31.4364	637	13.3431	2112	51.5109	894	17.9295	1783	37.8268	3539	78.3727	3769	69.5313	NW_017264039.1	642400	645073	-	2674	VFPFJ_09983	-	K14548	-_x000D_
gene10048	1511	543	20.5961	628	27.4954	2049	70.7309	1573	57.5369	462	17.9865	876	35.7028	540	20.0175	924	39.8818	729	25.8734	1425	53.5008	1610	63.0967	1849	60.3654	NW_017264039.1	646053	647563	+	1511	VFPFJ_09984	GO:0004514;GO:0000183;GO:0009435;GO:0001302;GO:0019358;GO:0006348;GO:0016874;GO:0000781;GO:0005634	K00763	nicotinate phosphoribosyltransferase gi_x000D_
gene10049	2066	50	1.38704	75	2.40157	131	3.30729	67	1.79237	114	3.24596	90	2.68271	65	1.76223	44	1.38896	107	2.77744	163	4.47577	102	2.92358	105	2.50712	NW_017264039.1	648438	650503	+	2066	VFPFJ_09985	-	-	-_x000D_
gene1005	1157	7632	378.055	8033	459.313	3882	175.006	4702	224.611	6936	352.65	13289	707.328	10687	517.372	3773	212.677	4301	199.355	5468	268.105	3383	173.147	4088	174.298	NW_017264030.1	3487717	3488873	+	1157	VFPFJ_01001	GO:0016021	-	ubiquitin conjugating enzyme_x000D_
gene10050	177	9	2.9142	61	22.7993	5	1.47343	1	0.312255	11	3.65584	35	12.1775	37	11.7087	1	0.368463	2	0.605965	28	8.97418	6	2.00735	4	1.11481	NW_017264039.1	653820	653996	-	177	VFPFJ_09986	-	-	-_x000D_
gene10051	487	9	1.05917	16	2.17348	12	1.28524	4	0.453956	8	0.966338	10	1.26454	4	0.460057	0	0	5	0.550595	15	1.74732	4	0.486381	2	0.202589	NW_017264039.1	655923	656409	-	487	VFPFJ_09987	-	-	-_x000D_
gene10052	222	1	0.258165	0	0	0	0	0	0	1	0.264981	0	0	0	0	0	0	0	0	0	0	0	0	0	0	NW_017264039.1	657115	657336	-	222	VFPFJ_09988	-	-	-_x000D_
gene10053	591	30	2.90927	16	1.79101	6	0.529536	6	0.561108	22	2.18979	6	0.62521	18	1.70595	7	0.772462	27	2.45001	17	1.63182	5	0.500989	0	0	NW_017264039.1	658198	658788	-	591	VFPFJ_09989	-	-	-_x000D_
gene10054	1002	14340	820.223	7721	509.765	3145	163.713	2831	156.155	8290	486.693	4129	253.769	9116	509.585	1696	110.389	14606	781.726	6263	354.589	2581	152.534	2379	117.123	NW_017264039.1	660342	661343	+	1002	VFPFJ_09990	GO:0016021	K07034	gpr fun34 family protein_x000D_
gene10055	366	10	1.56592	3	0.542256	3	0.427535	0	0	5	0.803632	0	0	0	0	1	0.178191	5	0.732622	0	0	6	0.970768	2	0.269566	NW_017264039.1	664450	664815	-	366	VFPFJ_09991	-	-	-_x000D_
gene10056	1698	613	20.6906	610	23.766	586	18.0008	559	18.1952	521	18.0496	559	20.2739	773	25.4989	490	18.8202	699	22.0765	467	15.6023	598	20.8549	808	23.4741	NW_017264039.1	664848	666545	+	1698	VFPFJ_09992	GO:0055085;GO:0016021	-	mfs transporter_x000D_
gene10058	2088	615	16.8809	3854	122.108	4934	123.254	1645	43.5429	1795	50.5711	4412	130.127	4935	132.384	1509	47.133	1672	42.9434	3730	101.342	2681	76.0347	2615	61.7813	NW_017264039.1	669596	671683	+	2088	VFPFJ_09993	GO:0003824;GO:0008152	-	amp-binding enzyme_x000D_
gene10059	877	2626	171.611	1427	107.644	3742	222.554	3852	242.756	1718	115.237	2296	161.226	1570	100.272	3335	248.006	2342	143.212	2932	189.659	4280	288.995	5447	306.389	NW_017264039.1	672006	672882	-	877	VFPFJ_09994	GO:0005737;GO:0006413;GO:0003743	K03259	translation initiation factor eif4e gi_x000D_
gene1006	2928	964	18.8693	934	21.1028	1986	35.3785	2073	39.1301	1505	30.2366	1203	25.3021	1410	26.9729	1450	32.2971	1616	29.5979	1673	32.4142	1911	38.6487	2135	35.9702	NW_017264030.1	3490002	3492929	-	2928	VFPFJ_01002	GO:0008017;GO:0007018;GO:0005524;GO:0003777;GO:0005874	K10396	kinesin heavy chain_x000D_
gene10060	1292	56	2.48414	37	1.89454	94	3.79487	59	2.5239	52	2.3676	77	3.67021	51	2.211	46	2.322	39	1.6188	109	4.78602	96	4.40002	89	3.39815	NW_017264039.1	673679	674970	+	1292	VFPFJ_09995	-	-	-_x000D_
gene10061	956	0	0	0	0	0	0	0	0	1	0.0615333	0	0	0	0	0	0	0	0	0	0	0	0	0	0	NW_017264039.1	675394	676349	-	956	VFPFJ_09996	-	-	-_x000D_
gene10062	1169	54	2.64746	25	1.41478	6	0.267712	11	0.520069	45	2.26447	38	2.00185	41	1.96449	13	0.725263	39	1.78913	14	0.679397	3	0.151968	6	0.253193	NW_017264039.1	678176	679344	+	1169	VFPFJ_09997	GO:0008270;GO:0016491;GO:0055114	-	alcohol dehydrogenase_x000D_
gene10063	1555	36	1.32685	14	0.59561	43	1.44235	182	6.4688	106	4.00999	24	0.95048	39	1.4048	51	2.13898	170	5.86286	18	0.656678	34	1.29477	163	5.17098	NW_017264039.1	679733	681287	-	1555	VFPFJ_09998	GO:0016020	-	srpk gi_x000D_
gene10064	2213	229	5.93068	331	9.89489	424	9.99346	849	21.2036	608	16.1618	270	7.51354	468	11.8453	428	12.6133	641	15.5334	349	8.94652	395	10.5697	1421	31.6758	NW_017264039.1	683829	686041	+	2213	VFPFJ_09999	GO:0050660;GO:0016614;GO:0055114	-	gmc oxidoreductase_x000D_
gene10065	783	138	10.1011	172	14.5322	434	28.9108	355	25.0581	267	20.0594	140	11.011	155	11.0879	287	23.9049	389	26.6427	361	26.1551	189	14.2937	289	18.2076	NW_017264039.1	686721	687503	+	783	VFPFJ_10000	-	-	-_x000D_
gene10066	925	347	21.5	473	33.8286	1093	61.6325	1042	62.2599	427	27.1553	661	44.007	471	28.5206	671	47.3094	453	26.2632	885	54.2765	1026	65.6827	1337	71.3026	NW_017264039.1	687905	688829	-	925	VFPFJ_10001	GO:0016021	K09660	monosaccharide-p-dolichol utilization protein gi_x000D_
gene10067	480	5	0.597007	13	1.79171	28	3.04262	31	3.56946	13	1.5932	5	0.641492	6	0.700149	18	2.44567	9	1.00552	22	2.60011	15	1.85053	29	2.98038	NW_017264039.1	689457	689936	+	480	VFPFJ_10002	-	-	-_x000D_
gene10068	1809	585	18.5339	753	27.5373	246	7.09297	304	9.2879	577	18.7631	808	27.5065	814	25.2038	252	9.08508	560	16.6012	585	18.3454	187	6.12137	226	6.1629	NW_017264039.1	692225	694033	+	1809	VFPFJ_10003	-	-	-_x000D_
gene10069	1050	3939	215.004	2648	166.837	1702	84.5477	1502	79.0611	2789	156.253	4384	257.124	3435	183.239	1706	105.964	3019	154.193	2714	146.633	1442	81.3245	1504	70.6601	NW_017264039.1	696392	697441	+	1050	VFPFJ_10004	-	-	-_x000D_
gene1007	1116	3410	175.122	2453	145.411	2337	109.226	2213	109.597	2238	117.968	3219	177.631	3161	158.65	2187	127.806	2239	107.592	2622	133.284	1918	101.772	2059	91.0139	NW_017264030.1	3494761	3495876	-	1116	VFPFJ_01003	GO:0005524	K10573	ubiquitin-conjugating enzyme e2 2_x000D_
gene10070	1313	1502	65.5625	1348	67.9187	807	32.0583	793	33.3803	686	30.7346	1645	77.1549	1136	48.4612	617	30.6469	832	33.982	1075	46.4466	577	26.0229	674	25.3227	NW_017264039.1	698705	700017	-	1313	VFPFJ_10005	GO:0010484;GO:0000122;GO:0007131;GO:0034401;GO:0032968;GO:0000124;GO:0005829;GO:0046695;GO:0005671;GO:0000775;GO:0006338;GO:0043966;GO:0070577;GO:0060358	K06062	histone acetyltransferase gcn5_x000D_
gene10071	1009	307	17.438	465	30.4878	1192	61.6193	991	54.2831	495	28.8591	564	34.4231	393	21.8163	741	47.8954	602	31.996	806	45.3163	675	39.6149	878	42.9258	NW_017264039.1	700916	701924	+	1009	VFPFJ_10006	GO:0005829;GO:0090305;GO:0006281;GO:0033314;GO:0035861;GO:0031573;GO:0030896;GO:0004527;GO:0007095	K02830	repair protein rad1 rec1_x000D_
gene10072	1054	29	1.57691	18	1.12979	133	6.58177	65	3.40844	114	6.36257	30	1.75284	21	1.11599	27	1.67067	172	8.75142	50	2.69116	70	3.93281	85	3.97827	NW_017264039.1	703362	704415	-	1054	VFPFJ_10007	-	-	-_x000D_
gene10073	511	4	0.448631	17	2.20086	9	0.918656	7	0.757111	5	0.575595	19	2.28979	20	2.19225	6	0.765768	13	1.36431	16	1.77627	13	1.5065	7	0.67576	NW_017264039.1	704483	704993	+	511	VFPFJ_10008	-	-	-_x000D_
gene10074	1643	76	2.6511	188	7.56981	101	3.20638	61	2.05199	138	4.94094	121	4.53534	157	5.35232	53	2.1038	157	5.12452	100	3.45281	65	2.34272	98	2.94242	NW_017264039.1	707902	709544	+	1643	VFPFJ_10009	-	-	-_x000D_
gene10075	608	0	0	0	0	0	0	1	0.0909031	0	0	0	0	0	0	0	0	0	0	1	0.0933054	0	0	0	0	NW_017264039.1	710120	710727	+	608	VFPFJ_10010	-	-	-_x000D_
gene10076	1511	11	0.417233	13	0.569172	17	0.586835	31	1.13391	15	0.583976	11	0.448322	5	0.185347	12	0.517945	20	0.709833	10	0.375444	19	0.74462	20	0.652952	NW_017264039.1	711390	712900	+	1511	VFPFJ_10011	GO:0009987	-	anaphase-promoting complex apc subunit 1 domain-containing protein_x000D_
gene10077	2098	826	22.5645	1078	33.9921	905	22.4996	574	15.1213	448	12.5615	1265	37.1319	1254	33.479	494	15.3564	614	15.6947	896	24.2277	486	13.7175	551	12.9557	NW_017264039.1	713929	716026	-	2098	VFPFJ_10012	GO:0016021;GO:0006888;GO:0005737;GO:0016787	-	cell division control protein_x000D_
gene10078	4828	552	6.55273	201	2.75419	581	6.27683	1089	12.4665	1037	12.6351	160	2.04087	277	3.21361	1022	13.8054	1565	17.3835	400	4.70005	494	6.05906	1092	11.1576	NW_017264039.1	716866	721693	-	4828	VFPFJ_10013	-	-	-_x000D_
gene10079	2577	205	4.55921	174	4.46683	660	13.3586	761	16.3212	139	3.17299	266	6.35667	174	3.78194	367	9.28792	116	2.41398	533	11.7334	504	11.5814	662	12.6724	NW_017264039.1	723460	726036	+	2577	VFPFJ_10014	-	-	-_x000D_
gene1008	1357	2571	108.586	8229	401.173	4665	179.31	3430	139.7	2217	96.1068	8369	379.801	13188	544.351	1658	79.6841	2604	102.909	4434	185.364	2989	130.434	3004	109.203	NW_017264030.1	3496392	3497748	+	1357	VFPFJ_01004	GO:0016747;GO:0008152	K00626	acetyl- partial gi_x000D_
gene10080	2241	1370	35.0372	1649	48.6792	694	16.1528	646	15.9321	841	22.0761	1951	53.6139	2853	71.3083	582	16.9374	790	18.905	1310	33.1619	496	13.1065	470	10.346	NW_017264039.1	726991	729231	-	2241	VFPFJ_10015	-	-	-_x000D_
gene10081	1011	1908	108.163	1907	124.785	718	37.0429	743	40.6181	779	45.3267	3692	224.891	2958	163.88	865	55.7997	670	35.5398	1251	70.1966	580	33.9721	673	32.8382	NW_017264039.1	730527	731537	+	1011	VFPFJ_10016	-	-	-_x000D_
gene10082	1726	3618	120.137	627	24.0321	4571	138.134	7179	229.882	2445	83.3309	1424	50.8079	1005	32.6141	4305	162.667	1930	59.9663	3066	100.772	4185	143.582	5331	152.364	NW_017264039.1	731842	733567	-	1726	VFPFJ_10017	GO:0005829	-	dnaj domain containing protein_x000D_
gene10083	947	27	1.63405	20	1.39715	41	2.25822	36	2.10104	26	1.61507	33	2.14598	31	1.83355	21	1.44623	24	1.3591	53	3.17494	38	2.37618	39	2.03156	NW_017264039.1	734219	735165	-	947	VFPFJ_10018	GO:0050662;GO:0003824	-	nrs er protein_x000D_
gene10084	1554	2203	81.2482	2273	96.7638	4497	150.94	4268	151.794	3048	115.38	2380	94.3166	3046	109.789	4007	168.165	3582	123.613	4431	161.756	5439	207.259	6182	196.243	NW_017264039.1	736771	738324	+	1554	VFPFJ_10019	GO:0016021;GO:0008610;GO:0004310	K00801	squalene synthase_x000D_
gene10085	1392	68	2.79976	18	0.855456	42	1.57377	56	2.22347	147	6.21221	31	1.37146	39	1.5693	60	2.81112	137	5.27804	42	1.71167	45	1.91434	62	2.19719	NW_017264039.1	739006	740397	-	1392	VFPFJ_10020	GO:0008236	-	alkaline protease 1_x000D_
gene10086	1836	201	6.27442	381	13.7283	665	18.8921	405	12.1917	260	8.33046	365	12.2428	381	11.6234	262	9.30669	307	8.9672	751	23.2048	476	15.3525	533	14.3209	NW_017264039.1	747210	749045	+	1836	VFPFJ_10022	-	-	-_x000D_
gene10087	1535	46	1.71751	78	3.36164	220	7.4756	107	3.85263	59	2.26106	84	3.37002	88	3.2111	103	4.37618	149	5.20558	110	4.06532	160	6.17244	194	6.2346	NW_017264039.1	749469	751003	-	1535	VFPFJ_10023	-	K05284	-_x000D_
gene10088	1691	0	0	1	0.039122	0	0	0	0	1	0.0347876	0	0	0	0	0	0	6	0.190282	0	0	0	0	1	0.0291724	NW_017264039.1	752588	754278	+	1691	VFPFJ_10024	-	-	-_x000D_
gene10089	1067	124	6.66051	120	7.44014	531	25.9574	430	22.2734	115	6.34018	157	9.06144	245	12.8612	354	21.6374	208	10.4542	293	15.5781	401	22.2549	630	29.1267	NW_017264039.1	754799	755865	-	1067	VFPFJ_10025	-	-	-_x000D_
gene1009	1876	203	6.20174	237	8.35757	250	6.95086	209	6.15738	155	4.86034	253	8.3052	326	9.73341	126	4.38031	260	7.43244	279	8.43687	145	4.577	213	5.60096	NW_017264030.1	3498215	3500090	+	1876	VFPFJ_01005	-	-	-_x000D_
gene10090	2067	51	1.4141	33	1.05618	94	2.37202	87	2.32628	79	2.2483	28	0.834218	44	1.19232	29	0.915007	88	2.28314	115	3.15622	117	3.3519	71	1.69447	NW_017264039.1	757043	759109	+	2067	VFPFJ_10026	-	-	-_x000D_
gene10091	765	35	2.62215	35	3.02671	71	4.84093	93	6.71899	41	3.15276	37	2.97853	34	2.48942	35	2.98383	78	5.46794	79	5.85836	67	5.18631	50	3.22422	NW_017264039.1	759805	760569	+	765	VFPFJ_10027	GO:0005488;GO:0008152	-	helix-turn- dna binding protein_x000D_
gene10092	969	673	39.8054	207	14.1322	1003	53.9894	1554	88.6359	1233	74.8527	352	22.3708	500	28.9019	566	38.0942	4280	236.87	747	43.7328	1077	65.8169	1443	73.4612	NW_017264039.1	761572	762540	+	969	VFPFJ_10028	-	K22736	-_x000D_
gene10093	2718	1634	34.4551	691	16.8187	967	18.557	1169	23.771	826	17.8772	1123	25.4444	591	12.1792	735	17.6362	1325	26.1431	1120	23.3765	734	15.9916	962	17.4599	NW_017264039.1	762862	765579	-	2718	VFPFJ_10029	GO:0008270;GO:0005509	-	ef hand domain-containing protein gi_x000D_
gene10094	849	1890	127.586	1272	99.116	1590	97.6834	1475	96.0211	1606	111.277	1110	80.5151	1368	90.2524	1171	89.9531	3580	226.134	1661	110.987	1277	89.0694	1131	65.7159	NW_017264039.1	766238	767086	+	849	VFPFJ_10030	GO:0005743;GO:0007005;GO:0043623;GO:0044455;GO:0016021	-	mitochondrial hypoxia responsive domain-containing protein_x000D_
gene10095	1889	541	16.414	448	15.6896	1048	28.9375	1315	38.4748	602	18.747	461	15.029	425	12.6019	498	17.1935	583	16.5511	681	20.4515	656	20.5645	784	20.4739	NW_017264039.1	767388	769276	-	1889	VFPFJ_10031	-	-	-_x000D_
gene10096	3627	7	0.110612	9	0.164157	12	0.17257	19	0.289527	12	0.194626	12	0.203749	9	0.138987	5	0.0899061	5	0.0739288	18	0.281537	12	0.19592	15	0.204014	NW_017264039.1	770921	774547	-	3627	VFPFJ_10032	-	-	-_x000D_
gene10097	2370	0	0	1	0.0279136	0	0	0	0	0	0	0	0	0	0	0	0	0	0	0	0	0	0	0	0	NW_017264039.1	775189	777558	+	2370	VFPFJ_10033	-	-	-_x000D_
gene10098	1495	16	0.613379	3	0.132753	25	0.872229	29	1.07211	1	0.0393484	7	0.288349	4	0.149865	10	0.43624	7	0.251101	6	0.227678	23	0.911029	29	0.956913	NW_017264039.1	781848	783342	-	1495	VFPFJ_10034	-	-	-_x000D_
gene10099	2316	1570	38.8518	2199	62.8132	1281	28.8498	1303	31.0948	1084	27.5333	2669	70.9696	1992	48.176	1166	32.8342	1051	24.3363	1744	42.7187	943	24.1112	1258	26.7952	NW_017264040.1	6335	8650	-	2316	VFPFJ_10035	-	-	-_x000D_
gene101	2170	29	0.765929	8	0.24389	9	0.216329	7	0.178287	143	3.87654	10	0.283794	11	0.283931	12	0.360652	103	2.54547	7	0.182999	6	0.163733	17	0.38646	NW_017264030.1	601454	603623	-	2170	VFPFJ_00102	GO:0016021	-	nonselective cation channel gi_x000D_
gene1010	1498	2251	86.122	923	40.7619	1888	65.7388	1919	70.802	4581	179.894	1184	48.6746	1554	58.1058	2014	87.6828	4808	172.125	1181	44.7248	1200	47.4367	2407	79.2647	NW_017264030.1	3500966	3502463	-	1498	VFPFJ_01006	-	-	-_x000D_
gene10100	1082	43	2.27767	67	4.09649	11	0.53027	8	0.408644	16	0.869883	83	4.72403	43	2.22598	11	0.663028	14	0.693892	37	1.93992	9	0.492562	15	0.683879	NW_017264040.1	9457	10538	-	1082	VFPFJ_10036	-	-	-_x000D_
gene10101	1128	1	0.0508091	3	0.175945	3	0.138721	6	0.293985	2	0.104301	1	0.054595	4	0.198624	0	0	2	0.095085	3	0.150877	5	0.262486	1	0.0437327	NW_017264040.1	11390	12517	-	1128	VFPFJ_10037	GO:0016020	-	tat pathway signal sequence gi_x000D_
gene10102	680	0	0	3	0.291862	3	0.230114	1	0.0812781	2	0.173017	0	0	0	0	0	0	1	0.0788646	0	0	2	0.174167	0	0	NW_017264040.1	13336	14015	+	680	VFPFJ_10038	-	-	-_x000D_
gene10103	1834	374	11.6875	716	25.8273	937	26.6484	1051	31.6728	408	13.0867	912	30.6237	663	20.2486	747	26.5637	471	13.7725	827	25.5809	807	26.0567	1107	29.7758	NW_017264040.1	16796	18629	+	1834	VFPFJ_10039	GO:0004379;GO:0006499	K00671	glycylpeptide n-tetradecanoyltransferase_x000D_
gene10104	2840	1292	26.0732	1458	33.9628	2572	47.2372	1726	33.5896	1556	32.2299	1406	30.488	1643	32.4041	1274	29.2562	2066	39.0124	1845	36.8543	1548	32.2774	1490	25.8811	NW_017264040.1	18739	21578	-	2840	VFPFJ_10040	GO:0008250;GO:0016787;GO:0016021;GO:0006487	K12667	glycylpeptide n-tetradecanoyltransferase_x000D_
gene10105	1204	1131	53.8377	841	46.2098	2103	91.1054	1859	85.3366	1149	56.1386	787	40.2541	666	30.9833	940	50.9176	1052	46.8576	2631	123.967	1578	77.6115	1229	50.3548	NW_017264040.1	21979	23182	-	1204	VFPFJ_10041	GO:0016740;GO:0046872;GO:0008233;GO:0006508	-	peptidase family m28 gi_x000D_
gene10106	531	28	3.02214	27	3.36383	64	6.28662	35	3.64297	27	2.99114	19	2.20354	15	1.58226	56	6.87797	19	1.91889	92	9.82887	45	5.01838	34	3.15864	NW_017264040.1	23967	24497	+	531	VFPFJ_10042	-	-	-_x000D_
gene10107	1338	3201	137.113	1707	84.3999	6165	240.33	4932	203.727	4874	214.288	2994	137.803	2250	94.1904	4297	209.448	3523	141.204	5400	228.954	6074	268.822	6672	245.989	NW_017264040.1	30143	31480	+	1338	VFPFJ_10043	GO:0055085;GO:0016021	K15356	gdp-mannose transporter_x000D_
gene10108	1056	259	14.0568	43	2.69382	81	4.00085	71	3.71601	168	9.35866	50	2.91587	49	2.59904	64	3.9526	89	4.51978	87	4.67375	66	3.70105	77	3.59702	NW_017264040.1	31688	32743	-	1056	VFPFJ_10044	-	-	-_x000D_
gene10109	1630	2778	97.6776	4746	192.621	5154	164.926	4851	164.485	2290	82.6449	5317	200.882	6944	238.618	3626	145.08	1730	56.918	5747	200.016	4543	165.044	4859	147.053	NW_017264040.1	34981	36610	-	1630	VFPFJ_10045	GO:0016021;GO:0016780;GO:0008654	K00993	sn- -diacylglycerol cholinephosphotransferase gi_x000D_
gene1011	2602	317	6.98236	300	7.62743	614	12.3081	542	11.5126	383	8.65884	331	7.83399	400	8.61059	408	10.2263	756	15.5814	358	7.80523	596	13.5639	754	14.2948	NW_017264030.1	3504831	3507432	-	2602	VFPFJ_01007	GO:0003924;GO:0005525	K02355	elongation factor g_x000D_
gene10110	803	1916	136.751	1987	163.699	1642	106.657	2234	153.762	3089	226.293	1979	151.772	2537	176.964	2556	207.593	3982	265.936	1260	89.0154	1335	98.449	2199	135.091	NW_017264040.1	38374	39176	-	803	VFPFJ_10046	-	-	-_x000D_
gene10111	366	46	7.20323	63	11.3874	76	10.8309	35	5.2853	66	10.6079	59	9.92735	30	4.59114	31	5.52392	45	6.5936	50	7.74995	39	6.30999	57	7.68262	NW_017264040.1	39397	39762	-	366	VFPFJ_10047	-	-	-_x000D_
gene10112	901	641	40.774	347	25.4782	702	40.6391	942	57.7841	544	35.5175	381	26.0413	309	19.2094	639	46.2533	914	54.4017	569	35.8259	415	27.2753	655	35.8618	NW_017264040.1	43022	43922	+	901	VFPFJ_10048	GO:0035091	-	sorting nexin-like protein gi_x000D_
gene10113	4210	1237	16.8398	785	12.3354	1296	16.0566	1375	18.0511	2387	33.3533	922	13.4869	913	12.147	1071	16.5911	1730	22.0371	1162	15.6579	824	11.5902	1369	16.0412	NW_017264040.1	45283	49492	+	4210	VFPFJ_10049	-	-	-_x000D_
gene10114	4451	1085	13.9708	740	10.9986	1065	12.4803	1001	12.4296	1344	17.7627	862	11.9265	661	8.3181	740	10.8428	1357	16.3498	1153	14.6954	923	12.2798	1098	12.1692	NW_017264040.1	50381	54831	+	4451	VFPFJ_10050	GO:0006413;GO:0003743;GO:0032153;GO:0005634;GO:0005829	K03128	transcription initiation factor tfiid complex subunit gi_x000D_
gene10115	5116	2082	23.3239	1718	22.2156	2886	29.4237	2388	25.798	2832	32.5635	1884	22.6784	1795	19.6523	1947	24.82	3316	34.7596	2813	31.1924	2564	29.6779	2877	27.7412	NW_017264040.1	55925	61040	+	5116	VFPFJ_10051	GO:0006355	K11644	sin3b gi_x000D_
gene10116	1434	698	27.8969	797	36.7683	2453	89.2236	2219	85.5245	1076	44.1399	1591	68.3256	717	28.0059	2464	112.062	1575	58.901	1661	65.7099	2196	90.6836	3127	107.571	NW_017264040.1	61806	63239	-	1434	VFPFJ_10052	GO:0016747;GO:0008152	K00626	acetyl- c-acetyltransferase gi_x000D_
gene10117	3174	249	4.49617	144	3.00137	744	12.2264	622	10.8309	208	3.855	348	6.75203	211	3.72354	701	14.4038	351	5.9305	499	8.91875	934	17.4255	1118	17.376	NW_017264040.1	64513	67686	+	3174	VFPFJ_10053	GO:0003924;GO:0005525	K12852	elongation factor 2_x000D_
gene10118	774	3009	222.808	1967	168.123	1431	96.434	1487	106.182	1295	98.4231	2274	180.93	1955	141.477	1197	100.86	1608	111.413	1386	101.586	1383	105.81	1289	82.1538	NW_017264040.1	70481	71254	-	774	VFPFJ_10054	GO:0016226;GO:0034087;GO:0005634;GO:0005829	-	fam96b-like protein_x000D_
gene10119	663	30	2.59333	33	3.2928	24	1.88812	13	1.08371	57	5.05743	14	1.3004	20	1.68965	19	1.86899	35	2.83104	24	2.05356	19	1.69701	14	1.04167	NW_017264040.1	71951	72613	-	663	VFPFJ_10055	-	-	-_x000D_
gene1012	719	1078	85.9291	639	58.7945	1868	135.513	1806	138.826	1219	99.7339	891	76.3152	966	75.2538	1643	149.031	1383	103.154	1311	103.439	1292	106.409	1581	108.472	NW_017264030.1	3508223	3508941	+	719	VFPFJ_01008	GO:0016192;GO:0030173	-	golgi apparatus membrane protein tvp15_x000D_
gene10120	3019	2461	46.7196	1574	34.491	1898	32.7918	1205	22.06	2201	42.8869	1992	40.6339	1986	36.8465	1794	38.7549	2414	42.881	1789	33.6169	1682	32.992	1772	28.9545	NW_017264040.1	77982	81000	+	3019	VFPFJ_10056	GO:0006357;GO:0008270;GO:0000981;GO:0003677;GO:0005634	-	c6 finger domain-containingprotein gi_x000D_
gene10121	1312	229	10.0035	199	10.0342	343	13.6362	273	11.5004	220	9.86409	244	11.453	135	5.76342	279	13.8687	235	9.60561	295	12.7555	406	18.3247	366	13.7614	NW_017264040.1	82414	83725	-	1312	VFPFJ_10057	-	-	-_x000D_
gene10122	675	1466	124.475	1273	124.764	1370	105.864	1240	101.531	895	77.9987	1472	134.297	1560	129.45	1463	141.354	1497	118.935	1387	116.569	1178	103.344	1114	81.4136	NW_017264040.1	84552	85226	-	675	VFPFJ_10058	-	-	-_x000D_
gene10123	1620	1	0.0353782	0	0	0	0	0	0	2	0.0726245	0	0	1	0.0345752	0	0	2	0.0662073	0	0	0	0	0	0	NW_017264040.1	86307	87926	-	1620	VFPFJ_10059	-	-	-_x000D_
gene10124	1706	7308	245.51	6955	269.701	15864	485.026	20524	664.914	24578	847.492	7153	258.209	14967	491.401	23279	889.922	20479	643.755	8139	270.646	14022	486.717	28506	824.276	NW_017264040.1	95090	96795	+	1706	VFPFJ_10060	-	-	-_x000D_
gene10125	1311	246	10.7543	248	12.5145	402	15.9939	311	13.1111	217	9.737	163	7.6568	164	7.00683	181	9.00415	321	13.1309	379	16.4001	327	14.7703	344	12.9441	NW_017264040.1	97182	98492	-	1311	VFPFJ_10061	-	-	-_x000D_
gene10126	918	394	24.5982	527	37.978	494	28.0683	394	23.7212	326	20.8902	583	39.11	619	37.7684	244	17.3346	438	25.5872	531	32.8142	304	19.6099	328	17.6257	NW_017264040.1	98887	99804	+	918	VFPFJ_10062	-	K13122	-_x000D_
gene10127	1393	615	25.3031	240	11.3979	192	7.18922	202	8.01461	459	19.3834	191	8.44393	144	5.79017	213	9.9723	987	37.9977	172	7.00467	181	7.69437	327	11.5801	NW_017264040.1	100372	101764	-	1393	VFPFJ_10063	GO:0044424	-	wd domain-containing protein_x000D_
gene10128	1376	13142	547.386	3026	145.484	1973	74.7894	2085	83.7471	6273	268.179	4843	216.75	3511	142.92	1929	91.4283	7396	288.25	1862	76.7664	1625	69.9327	1957	70.1597	NW_017264040.1	102296	103671	-	1376	VFPFJ_10064	GO:0030170;GO:0006828;GO:0016021;GO:0005739;GO:0016530	K15119	mitochondrial carrier protein_x000D_
gene10129	765	2037	152.609	560	48.4274	2346	159.955	2558	184.808	1260	96.8896	1397	112.46	733	53.6689	3299	281.247	1624	113.845	2029	150.463	3386	262.102	4656	300.239	NW_017264040.1	104279	105043	+	765	VFPFJ_10065	GO:0005730;GO:0042273;GO:1902626;GO:0001671;GO:0032781;GO:0030687	K02896	ribosome biogenesis protein rlp24_x000D_
gene1013	376	8869	1351.88	2387	419.98	6897	956.762	12112	1780.37	4097	640.983	1780	291.537	9720	1447.97	25856	4484.77	6442	918.806	2688	405.557	2737	431.055	7085	929.539	NW_017264030.1	3509339	3509714	-	376	VFPFJ_01009	-	-	-_x000D_
gene10130	561	59	6.02753	33	3.89149	53	4.9277	36	3.54668	58	6.08182	41	4.50073	26	2.59592	31	3.60384	46	4.3973	37	3.74153	45	4.75002	45	3.95699	NW_017264040.1	105224	105784	-	561	VFPFJ_10066	-	-	-_x000D_
gene10131	1935	1001	29.6486	891	30.4622	500	13.4778	432	12.3391	372	11.3092	983	31.2849	939	27.181	253	8.5272	540	14.9659	602	17.6492	359	10.9865	420	10.7074	NW_017264040.1	106557	108491	+	1935	VFPFJ_10067	-	K10295	-_x000D_
gene10132	2409	1098	26.1226	1045	28.6975	1913	41.42	1276	29.275	1706	41.6592	1162	29.7051	1176	27.3433	1087	29.4279	2203	49.0421	1490	35.0881	1713	42.1081	1690	34.6071	NW_017264040.1	109084	111492	-	2409	VFPFJ_10068	-	-	-_x000D_
gene10133	924	1110	68.8496	4115	294.62	2439	137.68	1478	88.4066	2462	156.742	4386	292.32	2440	147.91	2271	160.292	2375	137.842	2097	128.747	1724	110.487	1544	82.431	NW_017264040.1	115937	116860	+	924	VFPFJ_10069	GO:0016020	-	alpha beta hydrolase fold-1 protein_x000D_
gene10134	1977	2464	71.4306	2640	88.3409	1826	48.1754	1415	39.5578	2344	69.746	2203	68.6231	2972	84.202	875	28.8648	2805	76.0882	1867	53.5732	1399	41.9041	1057	26.3745	NW_017264040.1	116967	118943	-	1977	VFPFJ_10070	GO:0016021;GO:0016740	-	glycerol:h+ symporter_x000D_
gene10135	887	51	3.29531	85	6.33957	44	2.58738	38	2.36779	51	3.38232	44	3.05486	67	4.23089	25	1.83816	64	3.86943	77	4.92467	58	3.87213	41	2.28021	NW_017264040.1	120146	121032	-	887	VFPFJ_10071	-	-	-_x000D_
gene10136	492	6419	747.743	5545	745.591	1570	166.443	712	79.9829	8942	1069.15	1993	249.462	5653	643.567	453	60.0482	15238	1660.94	1277	147.243	506	60.9019	740	74.1963	NW_017264040.1	123669	124160	-	492	VFPFJ_10072	-	-	-_x000D_
gene10138	1936	1184	35.0507	1903	65.0276	1597	43.026	1038	29.6329	1289	39.1666	1479	47.0463	1749	50.6016	661	22.2671	1157	32.0493	2184	63.9967	1035	31.6578	995	25.3532	NW_017264040.1	126922	128857	-	1936	VFPFJ_10073	GO:0016021;GO:0022891;GO:0055085;GO:0008643	-	glucose transporter rco-3_x000D_
gene10139	960	9	0.537306	7	0.482382	3	0.162998	1	0.057572	81	4.96343	4	0.256597	4	0.233383	1	0.0679353	27	1.50829	3	0.17728	1	0.0616842	1	0.0513859	NW_017264040.1	129294	130253	-	960	VFPFJ_10074	-	-	-_x000D_
gene1014	2235	790	20.2582	217	6.42313	1216	28.3784	1033	25.545	487	12.818	570	15.7058	404	10.1247	1171	34.1701	381	9.14194	829	21.042	1605	42.5249	1945	42.9297	NW_017264030.1	3510315	3512549	-	2235	VFPFJ_01010	GO:0003723;GO:0005524;GO:0004386	K14806	atp-dependent rna helicase dbp7_x000D_
gene10140	2151	6750	179.851	46631	1434.16	11155	270.496	6364	163.52	7918	216.543	42588	1219.3	95565	2488.51	10032	304.168	5964	148.692	19937	525.811	6740	185.552	8758	200.854	NW_017264040.1	133928	136078	-	2151	VFPFJ_10075	GO:0000104;GO:0055114	-	flavocytochrome c_x000D_
gene10141	698	2100	172.431	2463	233.439	1402	104.767	1446	114.497	1312	110.572	2968	261.861	3436	275.726	1182	110.441	1162	89.2774	1798	146.132	1038	88.0618	1025	72.4409	NW_017264040.1	138577	139274	+	698	VFPFJ_10076	-	-	-_x000D_
gene10142	2024	2342	66.3173	1424	46.544	4186	107.875	3009	82.1664	2930	85.158	1949	59.3012	1485	41.0957	1765	56.8723	1851	49.0441	3660	102.584	2731	79.9018	2697	65.7334	NW_017264040.1	140952	142975	-	2024	VFPFJ_10077	GO:0005488;GO:0006351	K09265	mads-box mef2 type transcription factor_x000D_
gene10143	1825	2	0.0628084	10	0.362495	3	0.0857413	6	0.181707	12	0.3868	4	0.134977	2	0.0613829	2	0.0714717	5	0.146926	9	0.279763	6	0.194686	3	0.0810912	NW_017264040.1	148087	149911	-	1825	VFPFJ_10078	GO:0055085;GO:0016021	K08158	mfs transporter_x000D_
gene10144	1258	146	6.65155	58	3.05008	44	1.82433	32	1.40589	72	3.36682	140	6.85346	85	3.78459	29	1.50343	97	4.13506	64	2.88609	37	1.74167	36	1.41168	NW_017264040.1	150119	151376	+	1258	VFPFJ_10079	GO:0006355;GO:0003700	-	c6 finger domain-containingprotein_x000D_
gene10145	810	261	18.4674	174	14.2111	147	9.46594	143	9.75738	126	9.15069	171	13.0009	265	18.3249	109	8.77623	268	17.7436	169	11.8362	121	8.84598	135	8.22175	NW_017264040.1	151587	152396	+	810	VFPFJ_10080	-	-	-_x000D_
gene10146	309	1	0.185478	0	0	0	0	2	0.357729	6	1.14225	0	0	3	0.543805	0	0	14	2.42974	2	0.367182	0	0	4	0.638583	NW_017264040.1	154406	154714	+	309	VFPFJ_10081	-	-	-_x000D_
gene10147	1707	4	0.1343	2	0.0775106	5	0.152781	3	0.0971337	39	1.344	1	0.0360769	6	0.196878	2	0.0764123	21	0.659746	7	0.232635	2	0.0693812	0	0	NW_017264040.1	154853	156559	-	1707	VFPFJ_10082	-	-	-_x000D_
gene10148	1665	35	1.20477	31	1.23172	95	2.97605	45	1.49376	161	5.68827	13	0.48083	48	1.61476	23	0.900908	107	3.44636	91	3.10054	60	2.13394	40	1.18512	NW_017264040.1	156797	158461	-	1665	VFPFJ_10083	GO:0005975;GO:0004560	-	glycoside hydrolase family 29 protein_x000D_
gene10149	1538	1	0.0372644	0	0	0	0	0	0	1	0.0382483	1	0.0400411	0	0	0	0	0	0	0	0	2	0.077005	0	0	NW_017264040.1	159753	161290	+	1538	VFPFJ_10084	GO:0046872;GO:0016813	-	proclavaminate amidinohydrolase_x000D_
gene1015	375	8	1.22267	5	0.88207	2	0.278183	7	1.03169	0	0	1	0.164222	1	0.149365	0	0	5	0.715039	4	0.605116	7	1.10538	2	0.263096	NW_017264030.1	3514326	3514700	-	375	VFPFJ_01011	-	-	-_x000D_
gene10150	4818	341	4.05637	389	5.3413	950	10.2846	646	7.41051	341	4.16347	284	3.63006	305	3.54579	336	4.5482	436	4.853	581	6.841	806	9.90635	868	8.88727	NW_017264040.1	161437	166254	-	4818	VFPFJ_10085	-	-	-_x000D_
gene10151	798	65	4.66832	138	11.4404	148	9.67365	170	11.7741	70	5.16016	88	6.79113	85	5.96618	59	4.82187	72	4.83861	128	9.09949	143	10.6115	141	8.71629	NW_017264040.1	167399	168196	-	798	VFPFJ_10086	GO:0042626;GO:0055085;GO:0005524;GO:0016021	-	multi drug resistance-associated protein mrp_x000D_
gene10152	778	48	3.536	123	10.459	153	10.2575	114	8.09856	69	5.2172	96	7.59895	81	5.83157	58	4.862	52	3.58439	96	7.00006	140	10.656	116	7.35519	NW_017264040.1	169318	170095	-	778	VFPFJ_10087	-	-	-_x000D_
gene10153	764	2	0.150033	0	0	1	0.0682713	3	0.217025	0	0	0	0	2	0.146628	2	0.170727	0	0	1	0.0742535	0	0	1	0.0645687	NW_017264040.1	170415	171178	+	764	VFPFJ_10088	-	-	-_x000D_
gene10154	957	0	0	0	0	0	0	0	0	0	0	0	0	0	0	0	0	0	0	0	0	0	0	0	0	NW_017264040.1	171456	172412	-	957	VFPFJ_10089	-	-	-_x000D_
gene10155	1013	1	0.0565771	0	0	0	0	0	0	1	0.0580709	0	0	0	0	1	0.0643809	0	0	3	0.168005	1	0.0584569	0	0	NW_017264040.1	172944	173956	+	1013	VFPFJ_10090	GO:0016021	-	hypothetical protein VFPFJ_10090 [Purpureocillium lilacinum]_x000D_
gene10156	667	0	0	0	0	0	0	0	0	3	0.264584	0	0	0	0	0	0	4	0.321607	0	0	0	0	0	0	NW_017264040.1	174859	175525	+	667	VFPFJ_10091	-	-	-_x000D_
gene10157	693	22	1.81945	20	1.90924	12	0.903191	22	1.75457	64	5.43269	12	1.06638	17	1.37403	5	0.470548	65	5.03004	28	2.29211	18	1.5381	21	1.49486	NW_017264040.1	176275	176967	+	693	VFPFJ_10092	-	-	-_x000D_
gene10158	4104	2989	41.7416	2531	40.799	2928	37.213	2466	33.2099	2616	37.4972	3045	45.6922	2659	36.2904	1777	28.2388	2877	37.5944	2856	39.4785	2213	31.9315	2707	32.5384	NW_017264040.1	177138	181241	-	4104	VFPFJ_10093	GO:0003743;GO:0006413;GO:0005829;GO:0017025;GO:0032947;GO:0051123;GO:0016573;GO:0004402;GO:0005669;GO:0003682	K03125	transcription initiation factor tfiid complex subunit gi_x000D_
gene10159	918	633	39.5195	202	14.557	308	17.5001	321	19.3261	203	13.0083	228	15.2952	355	21.6604	299	21.242	383	22.3742	215	13.2864	269	17.3522	382	20.5275	NW_017264040.1	181987	182904	-	918	VFPFJ_10094	GO:0016021	-	conserved glycine-rich protein_x000D_
gene1016	3474	10024	165.372	13148	250.377	13153	197.482	11285	179.537	10118	171.33	18090	320.679	22635	364.948	11717	219.965	14023	216.472	14490	236.619	11315	192.872	12979	184.301	NW_017264030.1	3515307	3518780	+	3474	VFPFJ_01012	GO:0032592;GO:0070130	-	pentatricopeptide repeat protein gi_x000D_
gene10160	2304	0	0	0	0	0	0	0	0	0	0	0	0	0	0	0	0	0	0	0	0	0	0	0	0	NW_017264040.1	185543	187846	-	2304	VFPFJ_10095	GO:0003676;GO:0046983	-	transposase-like protein gi_x000D_
gene10161	2279	21	0.528111	25	0.725705	84	1.9225	71	1.72185	15	0.387182	7	0.189154	11	0.270351	31	0.887124	20	0.470627	29	0.721878	40	1.03935	80	1.73165	NW_017264040.1	188365	190643	+	2279	VFPFJ_10096	-	-	-_x000D_
gene10162	3576	20	0.32054	37	0.684493	79	1.15229	70	1.08189	24	0.394804	28	0.482195	43	0.673521	20	0.364753	28	0.419905	48	0.761472	64	1.05981	71	0.979437	NW_017264040.1	191138	194713	+	3576	VFPFJ_10097	GO:0046872;GO:0006355;GO:0016020	-	fungal specific transcription factor_x000D_
gene10163	1800	12	0.382084	32	1.17609	42	1.21705	27	0.829037	32	1.04579	9	0.307916	32	0.995767	10	0.362322	29	0.864005	28	0.882461	17	0.55927	36	0.98661	NW_017264040.1	194782	196581	-	1800	VFPFJ_10098	-	-	-_x000D_
gene10164	1766	13	0.421894	97	3.63367	58	1.71305	20	0.625924	58	1.93199	68	2.37127	192	6.08963	21	0.775524	49	1.48798	32	1.02794	25	0.838291	33	0.921804	NW_017264040.1	197438	199203	-	1766	VFPFJ_10099	GO:0055085;GO:0016021	-	mfs transporter_x000D_
gene10165	1834	48	1.5	202	7.28646	86	2.44585	44	1.32598	82	2.63016	83	2.78703	194	5.92492	36	1.28018	58	1.69598	92	2.84576	47	1.51755	49	1.31799	NW_017264040.1	199920	201753	+	1834	VFPFJ_10100	-	-	-_x000D_
gene10166	1772	574	18.5652	708	26.4322	578	17.0136	577	17.9968	488	16.2003	586	20.3655	556	17.5748	292	10.747	626	18.9453	787	25.1954	459	15.3389	455	12.6667	NW_017264040.1	202033	203804	-	1772	VFPFJ_10101	GO:0016021;GO:0022891;GO:0055085	-	mfs sugar transporter gi_x000D_
gene10167	2085	579	15.9156	619	19.6403	404	10.1066	392	10.3911	630	17.7747	360	10.6331	420	11.283	247	7.72605	718	18.4676	660	17.9576	358	10.1677	352	8.32822	NW_017264040.1	204037	206121	-	2085	VFPFJ_10102	GO:0006357;GO:0008270;GO:0000981;GO:0003677;GO:0005634	K09241	lactose regulatory protein lac9 gi_x000D_
gene10169	947	720	43.5745	825	57.6326	406	22.3618	308	17.9756	512	31.8045	756	49.1625	948	56.071	245	16.8726	606	34.3173	563	33.7263	208	13.0065	233	12.1373	NW_017264040.1	207512	208458	+	947	VFPFJ_10103	GO:0051213;GO:0055114	-	phytanoyl- dioxygenase family protein gi_x000D_
gene1017	1583	224	8.10994	415	17.3433	474	15.6181	528	18.4347	304	11.2969	314	12.2155	436	15.4272	288	11.8653	451	15.2787	338	12.1128	337	12.6065	652	20.3181	NW_017264030.1	3519674	3521256	+	1583	VFPFJ_01013	GO:0016301;GO:0005524;GO:0016310	K00938	phosphomevalonate kinase_x000D_
gene10170	1672	1422	48.7432	1885	74.583	556	17.3448	530	17.5195	663	23.3263	1169	43.0567	1651	55.3084	332	12.95	855	27.4234	1096	37.1864	400	14.1667	421	12.4211	NW_017264040.1	208480	210151	-	1672	VFPFJ_10104	GO:0006355	-	fungal transcriptional regulatory protein gi_x000D_
gene10171	598	232	22.235	140	15.4879	50	4.36114	33	3.04997	625	61.4819	171	17.6099	250	23.4163	73	7.96138	495	44.391	74	7.02006	40	3.96099	54	4.45459	NW_017264040.1	211171	211768	+	598	VFPFJ_10105	-	-	-_x000D_
gene10172	2466	7187	167.034	6289	168.715	2786	58.9277	2342	52.49	7554	180.199	5382	134.404	8721	198.086	1873	49.5349	7024	152.75	3685	84.7724	2184	52.4451	2280	45.6097	NW_017264040.1	212524	214989	-	2466	VFPFJ_10106	-	-	-_x000D_
gene10173	551	48	4.99275	59	7.08378	39	3.69185	32	3.20982	57	6.08543	34	3.80005	31	3.1513	16	1.8938	42	4.08779	49	5.04492	28	3.00921	21	1.88011	NW_017264040.1	215954	216504	-	551	VFPFJ_10107	-	-	-_x000D_
gene10174	1767	9840	319.16	1122	42.0069	2918	86.1351	3789	118.514	3895	129.67	985	34.3291	1540	48.8162	2375	87.6585	4947	150.14	1163	37.3382	1709	57.2731	2768	77.2761	NW_017264040.1	217471	219237	-	1767	VFPFJ_10108	GO:0003847;GO:0016042	-	phospholipase group vii_x000D_
gene10175	479	278	33.2629	193	26.6555	760	82.7579	651	75.1152	466	57.2293	278	35.7414	303	35.4313	642	87.411	551	61.6889	595	70.468	774	95.6865	849	87.4355	NW_017264040.1	220898	221376	+	479	VFPFJ_10109	GO:0005737;GO:0003723;GO:0000502;GO:0005634;GO:0000166;GO:0006396	K12876	rna recognition motif domain-containingprotein gi_x000D_
gene10176	2367	492	11.9129	442	12.3535	881	19.4137	815	19.0301	1100	27.3377	577	15.012	471	11.1456	539	14.8511	1122	25.4206	911	21.8338	965	24.1421	936	19.5071	NW_017264040.1	221540	223906	-	2367	VFPFJ_10110	-	-	-_x000D_
gene10177	3756	427	6.51557	671	11.8185	881	12.2344	666	9.80011	782	12.2476	573	9.39488	584	8.70898	481	8.35192	842	12.022	813	12.2793	456	7.18927	610	8.01161	NW_017264040.1	224686	228441	+	3756	VFPFJ_10111	-	K20408	-_x000D_
gene10178	1891	654	19.8215	498	17.4222	536	14.7844	592	17.3026	410	12.7544	555	18.0744	502	14.8694	534	18.4169	459	13.017	554	16.6199	322	10.0835	391	10.2	NW_017264040.1	228690	230580	-	1891	VFPFJ_10112	-	K21249	-_x000D_
gene10179	805	401	28.5495	187	15.3677	283	18.3367	334	22.9315	231	16.8805	152	11.6281	135	9.3933	241	19.5249	223	14.8559	241	16.9837	254	18.6846	274	16.7908	NW_017264040.1	230822	231626	-	805	VFPFJ_10113	-	K03574	-_x000D_
gene1018	458	555	69.4509	266	38.4221	2389	272.071	1466	176.909	1228	157.725	519	69.7853	378	46.2282	878	125.025	1717	201.046	1022	126.589	1020	131.88	1365	147.022	NW_017264030.1	3522215	3522672	-	458	VFPFJ_01014	-	-	-_x000D_
gene10180	1380	97	4.0285	149	7.14285	94	3.55288	63	2.52315	118	5.03004	48	2.14202	130	5.27648	29	1.37052	125	4.8576	79	3.24757	39	1.67352	55	1.96607	NW_017264040.1	232080	233459	-	1380	VFPFJ_10114	-	-	-_x000D_
gene10182	1915	22585	675.93	11200	386.913	11350	309.142	8832	254.902	9120	280.152	5842	187.869	8823	258.064	3895	132.649	9534	266.991	17139	507.723	7775	240.424	4523	116.513	NW_017264040.1	234133	236047	-	1915	VFPFJ_10115	GO:0005783;GO:0016671;GO:0055114;GO:0003756	-	endoplasmic oxidoreductin 1 precursor_x000D_
gene10183	1075	987	52.621	745	45.8471	755	36.6328	784	40.3079	441	24.1323	404	23.1438	476	24.8015	306	18.5643	372	18.5578	858	45.2782	661	36.4115	413	18.9521	NW_017264040.1	236147	237221	-	1075	VFPFJ_10116	-	-	-_x000D_
gene10184	918	1548	96.6448	1384	99.7374	1471	83.5798	1538	92.5968	783	50.175	825	55.3444	833	50.8256	809	57.4742	686	40.0749	1500	92.6955	1107	71.4086	998	53.6295	NW_017264040.1	237358	238275	+	918	VFPFJ_10117	-	K02219	-_x000D_
gene10185	989	1324	76.7259	1061	70.9714	1130	59.5955	1036	57.8956	949	56.4466	1117	69.5535	867	49.1024	930	61.3272	1071	58.0743	1215	69.6932	1224	73.2876	994	49.5799	NW_017264040.1	238686	239674	-	989	VFPFJ_10118	GO:0090305;GO:0004518;GO:0006396	K23093	u6 snrna phosphodiesterase_x000D_
gene10186	1776	413	13.3278	148	5.51294	290	8.517	235	7.3132	220	7.28699	172	5.96414	146	4.60458	182	6.68336	247	7.45839	258	8.24113	271	9.03591	244	6.77739	NW_017264040.1	239970	241745	+	1776	VFPFJ_10119	-	-	-_x000D_
gene10187	1576	553	20.1103	415	17.4203	504	16.6804	346	12.134	337	12.5789	482	18.8345	352	12.5103	284	11.7525	344	11.7056	590	21.2376	475	17.8477	355	11.1119	NW_017264040.1	241944	243519	+	1576	VFPFJ_10120	-	-	-_x000D_
gene10188	339	2	0.338128	5	0.975742	5	0.769311	0	0	5	0.867638	0	0	5	0.826134	0	0	10	1.58194	4	0.669377	8	1.39745	1	0.145518	NW_017264040.1	243933	244271	-	339	VFPFJ_10121	-	-	-_x000D_
gene10189	2267	6170	155.985	2907	84.8317	6191	142.443	7758	189.139	4527	117.47	2822	76.6598	3475	85.8585	5087	146.345	5052	119.51	6050	151.396	5183	135.386	5581	121.444	NW_017264040.1	244300	246566	+	2267	VFPFJ_10122	-	-	-_x000D_
gene1019	1534	1053	39.3417	1167	50.328	837	28.4598	942	33.9397	760	29.1445	1111	44.6016	1349	49.2569	567	24.106	1041	36.3929	513	18.9715	436	16.8309	623	20.0345	NW_017264030.1	3525438	3526971	-	1534	VFPFJ_01015	GO:0016620;GO:0055114	-	aldehyde dehydrogenase_x000D_
gene10190	4376	1533	20.0778	1095	16.5539	2488	29.6555	2086	26.3463	1774	23.8476	1187	16.7046	1074	13.747	1534	22.862	2472	30.2944	1781	23.0886	2033	27.5109	2210	24.9133	NW_017264040.1	246727	251102	-	4376	VFPFJ_10123	GO:0006379;GO:0005829;GO:0003723;GO:0006369;GO:0005739;GO:0006378;GO:0005847	K14401	protein cft1_x000D_
gene10191	429	24	3.2063	1	0.154208	4	0.486334	1	0.128832	58	7.95314	4	0.574202	3	0.391692	5	0.760115	24	3.00016	10	1.32237	1	0.138035	12	1.37987	NW_017264040.1	251750	252178	+	429	VFPFJ_10124	-	-	-_x000D_
gene10192	685	15	1.25502	21	2.02812	26	1.97977	31	2.50123	26	2.23281	17	1.52834	26	2.126	48	4.57001	25	1.95722	23	1.90479	24	2.07475	36	2.59255	NW_017264040.1	252661	253345	+	685	VFPFJ_10125	-	-	-_x000D_
gene10193	1350	6	0.254723	4	0.196016	36	1.39091	25	1.0235	18	0.784345	3	0.136852	13	0.539374	28	1.35267	5	0.198622	7	0.294154	10	0.438643	24	0.876987	NW_017264040.1	253657	255006	-	1350	VFPFJ_10126	GO:0071949;GO:0016491;GO:0055114	-	fad-dependent monooxygenase_x000D_
gene10194	1072	7	0.374243	17	1.0491	53	2.57877	36	1.85605	17	0.932873	14	0.804258	37	1.93325	44	2.67685	17	0.850443	30	1.58758	54	2.98294	72	3.31324	NW_017264040.1	256100	257171	+	1072	VFPFJ_10127	-	-	-_x000D_
gene10195	1119	14	0.717048	28	1.65536	84	3.91544	59	2.9141	22	1.15654	28	1.54096	34	1.70188	61	3.55522	31	1.48567	31	1.5716	52	2.75181	88	3.87943	NW_017264040.1	257192	258310	-	1119	VFPFJ_10128	GO:0016853;GO:0008152	-	mandelate racemase_x000D_
gene10196	1175	7	0.341437	6	0.337814	35	1.55368	50	2.35188	10	0.500646	3	0.157234	9	0.429027	19	1.05459	4	0.182563	17	0.82077	20	1.00795	45	1.88925	NW_017264040.1	259401	260575	+	1175	VFPFJ_10129	GO:0008270;GO:0016491;GO:0055114	-	alcohol dehydrogenase_x000D_
gene10197	786	0	0	0	0	2	0.132721	1	0.0703169	0	0	0	0	0	0	2	0.165949	0	0	0	0	0	0	0	0	NW_017264040.1	265038	265823	-	786	VFPFJ_10130	GO:0003824;GO:0008152	-	product hydratase_x000D_
gene10198	1590	1	0.0360457	3	0.124821	1	0.0328046	4	0.139042	0	0	2	0.0774631	0	0	5	0.205088	1	0.0337283	1	0.035679	4	0.148973	1	0.0310255	NW_017264040.1	266520	268109	+	1590	VFPFJ_10131	GO:0016620;GO:0055114	K00135	succinate-semialdehyde dehydrogenase nadp+_x000D_
gene10199	1724	0	0	0	0	0	0	0	0	1	0.0341217	0	0	0	0	2	0.0756588	1	0.0311067	0	0	0	0	1	0.028614	NW_017264040.1	268385	270108	-	1724	VFPFJ_10132	GO:0003333;GO:0015171;GO:0016021	-	general amino acid permease agp2_x000D_
gene102	291	5	0.984753	5	1.13669	15	2.68862	5	0.949641	41	8.28818	7	1.48138	6	1.15488	1	0.224116	27	4.97579	3	0.584842	17	3.4594	6	1.01712	NW_017264030.1	604941	605231	-	291	VFPFJ_00103	-	-	-_x000D_
gene1020	993	406	23.433	98	6.52892	526	27.6292	481	26.7718	301	17.8314	273	16.9307	161	9.08148	677	44.4638	269	14.5276	353	20.1667	716	42.6982	861	42.773	NW_017264030.1	3527587	3528579	+	993	VFPFJ_01016	GO:0034462;GO:0003723;GO:0005730;GO:0000472;GO:0030686;GO:0032781;GO:0001671;GO:0000166;GO:0000480;GO:0005737;GO:0000447	K14785	pre-rrna-processing protein esf2_x000D_
gene10200	1130	0	0	0	0	0	0	0	0	0	0	0	0	1	0.049568	0	0	0	0	0	0	2	0.104809	0	0	NW_017264040.1	271821	272950	+	1130	VFPFJ_10133	GO:0016491;GO:0055114	-	oxoglutarate iron-dependent oxygenase_x000D_
gene10201	1328	1	0.0431571	3	0.149447	3	0.11783	2	0.0832366	4	0.177186	4	0.185492	3	0.126533	5	0.245549	0	0	1	0.0427181	1	0.044591	3	0.111439	NW_017264040.1	273696	275023	+	1328	VFPFJ_10134	-	-	-_x000D_
gene10202	1275	4	0.179804	3	0.155659	4	0.163637	7	0.303438	9	0.415241	2	0.0966011	2	0.0878618	8	0.40921	4	0.168244	3	0.133482	7	0.325112	6	0.232144	NW_017264040.1	276914	278188	+	1275	VFPFJ_10135	-	-	-_x000D_
gene10203	2238	3	0.0768266	8	0.23648	4	0.0932248	10	0.246958	2	0.05257	0	0	0	0	1	0.0291411	12	0.287549	5	0.126742	7	0.185218	2	0.0440844	NW_017264040.1	280788	283025	-	2238	VFPFJ_10136	-	-	-_x000D_
gene10204	1398	28	1.14789	29	1.37232	490	18.2819	300	11.8603	63	2.65095	54	2.37875	53	2.12348	256	11.9426	63	2.41671	109	4.42313	328	13.8935	560	19.7604	NW_017264040.1	284050	285447	-	1398	VFPFJ_10137	GO:0030170;GO:0008483	-	aminotransferase class- partial gi_x000D_
gene10205	1360	149	6.2791	327	15.9065	699	26.8083	503	20.4414	193	8.34808	300	13.5845	328	13.5087	383	18.3665	182	7.17668	354	14.7664	544	23.6867	820	29.7434	NW_017264040.1	285923	287282	+	1360	VFPFJ_10138	GO:0055085;GO:0016021	-	monocarboxylate transporter_x000D_
gene10206	2004	213	6.09161	381	12.5774	577	15.0179	519	14.3137	217	6.36986	362	11.1243	450	12.5775	369	12.0087	213	5.69997	425	12.031	499	14.7451	644	15.8527	NW_017264040.1	287325	289328	-	2004	VFPFJ_10139	GO:0003677;GO:0006351;GO:0005634;GO:0008270	-	transcription partial gi_x000D_
gene10207	1291	68	3.01879	120	6.14921	261	10.545	202	8.64784	92	4.19208	132	6.29665	142	6.16087	122	6.16312	64	2.65855	167	7.33838	190	8.71511	211	8.06254	NW_017264040.1	289570	290860	-	1291	VFPFJ_10140	-	-	-_x000D_
gene10208	795	105	7.56959	235	19.5553	334	21.9135	201	13.9737	113	8.36141	239	18.5137	145	10.216	177	14.5202	103	6.94802	324	23.12	232	17.2809	239	14.8302	NW_017264040.1	291590	292384	+	795	VFPFJ_10141	GO:0016021	-	vit family domain-containing protein_x000D_
gene10209	1050	118	6.44085	200	12.601	329	16.3432	228	12.0013	115	6.44283	225	13.1964	171	9.12194	183	11.3665	73	3.72842	306	16.5326	269	15.1708	334	15.6918	NW_017264040.1	292577	293626	-	1050	VFPFJ_10142	-	-	-_x000D_
gene1021	1645	2521	87.8329	514	20.671	1902	60.3082	2338	78.5527	933	33.3644	1139	42.6403	642	21.86	2449	97.0934	853	27.8083	1098	37.8658	2467	88.8073	3700	110.956	NW_017264030.1	3529029	3530673	+	1645	VFPFJ_01017	-	K07562	-_x000D_
gene10210	908	14	0.883675	21	1.53002	32	1.83821	22	1.33912	26	1.68444	17	1.15299	39	2.4058	15	1.07739	26	1.5356	32	1.99928	23	1.49999	24	1.30389	NW_017264040.1	294376	295283	+	908	VFPFJ_10143	GO:0016020	-	rta1 domain-containingprotein_x000D_
gene10211	2675	121	2.59246	273	6.75155	169	3.2953	166	3.42978	95	2.08914	179	4.12089	158	3.30837	111	2.70624	71	1.4234	219	4.64441	156	3.45339	161	2.96905	NW_017264040.1	295725	298399	+	2675	VFPFJ_10144	GO:0005975;GO:0016740	-	udp- transferase_x000D_
gene10212	1124	683	34.8261	1150	67.6856	889	41.2541	846	41.5993	726	37.9961	1379	75.5545	1633	81.3767	945	54.8318	698	33.3027	1361	68.6913	708	37.3003	814	35.7251	NW_017264040.1	298880	300003	-	1124	VFPFJ_10145	-	K00939	-_x000D_
gene10213	1111	1002	51.6897	703	41.8606	979	45.9621	981	48.802	482	25.5212	965	53.4904	743	37.4589	724	42.5002	618	29.8308	777	39.675	523	27.8762	733	32.5466	NW_017264040.1	301268	302378	-	1111	VFPFJ_10146	GO:0046923;GO:0006621;GO:0016021;GO:0005783	-	er lumen protein retaining receptor gi_x000D_
gene10214	1034	427	23.6678	234	14.9713	554	27.9461	693	37.0421	480	27.3079	291	17.3314	367	19.8804	744	46.9266	630	32.6747	377	20.6838	341	19.529	545	26.0011	NW_017264040.1	302962	303995	+	1034	VFPFJ_10147	-	-	-_x000D_
gene10215	1804	62	1.96972	37	1.35684	105	3.03588	66	2.02204	25	0.815214	46	1.5703	32	0.993559	51	1.84374	45	1.33773	49	1.54088	46	1.50996	78	2.13292	NW_017264040.1	304391	306194	+	1804	VFPFJ_10148	-	-	-_x000D_
gene10216	670	1003	85.7979	977	96.4682	1487	115.762	1554	128.191	959	84.2	1058	97.2463	950	79.4198	1293	125.861	1109	88.7662	1053	89.1587	1187	104.911	1669	122.884	NW_017264040.1	306245	306914	-	670	VFPFJ_10149	-	-	-_x000D_
gene10217	1059	656	35.5024	603	37.6692	591	29.1087	482	25.1555	520	28.8852	711	41.3462	521	27.5564	410	25.2496	611	30.9411	404	21.6419	334	18.6765	484	22.5458	NW_017264040.1	307079	308137	+	1059	VFPFJ_10150	GO:0005829;GO:0006289;GO:0008270;GO:0000079;GO:0070985;GO:0070816;GO:0016301	K10842	cdk-activating kinase assembly factor partial gi_x000D_
gene10218	2103	1537	41.8876	1303	40.9892	1586	39.3365	2174	57.1351	1834	51.3013	1592	46.6193	2118	56.4114	2658	82.4295	1962	50.0323	1443	38.9258	1217	34.2686	1716	40.2526	NW_017264040.1	308412	310514	-	2103	VFPFJ_10151	GO:0005543;GO:0044444	K20044	enth domain-containing protein_x000D_
gene10219	3143	988	18.0162	497	10.4611	1424	23.6318	1315	23.124	1476	27.6255	813	15.9297	624	11.1204	1418	29.4238	2003	34.1765	1135	20.4862	1706	32.1425	2045	32.097	NW_017264040.1	311738	314880	+	3143	VFPFJ_10152	GO:0005524;GO:0004812;GO:0006418;GO:0005737	K01876	aspartyl-trna synthetase_x000D_
gene1022	1247	96	4.4122	77	4.08497	179	7.48718	193	8.55408	102	4.81174	55	2.71618	78	3.50355	90	4.70698	124	5.33269	92	4.18535	75	3.56156	123	4.8658	NW_017264030.1	3530752	3531998	-	1247	VFPFJ_01018	-	-	-_x000D_
gene10220	2046	111	3.10934	76	2.45738	196	4.99668	77	2.08002	245	7.04415	64	1.92636	67	1.83421	61	1.94442	201	5.26843	79	2.19044	110	3.1837	109	2.62807	NW_017264040.1	314938	316983	-	2046	VFPFJ_10153	GO:0016020	-	acetylserotonin methytransferase-like protein_x000D_
gene10221	192	8	2.38803	7	2.41191	15	4.07494	3	0.86358	55	16.8512	4	1.28298	3	0.875186	3	1.01903	49	13.6863	10	2.95467	17	5.24316	7	1.79851	NW_017264040.1	317597	317788	-	192	VFPFJ_10154	-	-	-_x000D_
gene10222	1062	776	41.8782	687	42.7954	56	2.75039	36	1.87353	161	8.91804	70	4.05916	62	3.27	10	0.614104	164	8.28152	52	2.77772	22	1.22671	32	1.48642	NW_017264040.1	318162	319223	+	1062	VFPFJ_10155	GO:0016491;GO:0044710	-	fad dependent oxidoreductase superfamily protein_x000D_
gene10223	560	768	78.6002	441	52.0973	593	55.2329	583	57.5391	864	90.7599	483	53.1155	412	41.2087	538	62.6558	996	95.3811	551	55.8179	556	58.7939	604	53.2065	NW_017264040.1	319331	319890	-	560	VFPFJ_10156	-	K18171	-_x000D_
gene10224	1071	12	0.642158	24	1.48247	35	1.70455	26	1.34173	156	8.56847	9	0.517506	15	0.78448	23	1.40057	128	6.40931	46	2.43657	35	1.93519	34	1.56605	NW_017264040.1	321021	322091	+	1071	VFPFJ_10157	-	-	-_x000D_
gene10225	1036	357	19.7496	315	20.1148	1402	70.5862	504	26.8877	1169	66.3778	367	21.8157	300	16.2197	729	45.8917	1064	55.0773	635	34.7716	767	43.8411	1087	51.7589	NW_017264040.1	322525	323560	-	1036	VFPFJ_10158	-	-	-_x000D_
gene10226	1157	297	14.7121	414	23.6718	724	32.639	410	19.5854	347	17.6427	375	19.96	394	19.0741	324	18.2633	443	20.5334	420	20.5933	403	20.6261	408	17.3957	NW_017264040.1	324632	325788	-	1157	VFPFJ_10159	-	K05351	-_x000D_
gene10227	351	152	24.8191	29	5.46582	313	46.5124	438	68.9683	116	19.441	36	6.31622	79	12.6067	153	28.4283	164	25.0569	140	22.6272	126	21.2573	136	19.1138	NW_017264040.1	327390	327740	-	351	VFPFJ_10160	-	-	-_x000D_
gene10228	369	0	0	0	0	0	0	0	0	2	0.318839	0	0	3	0.455381	0	0	4	0.581332	0	0	1	0.160479	0	0	NW_017264040.1	327824	328192	+	369	VFPFJ_10161	-	-	-_x000D_
gene10229	1133	589	29.7945	704	41.1062	953	43.8727	1064	51.9032	635	32.9695	547	29.7317	494	24.4218	593	34.1343	578	27.3583	718	35.9505	640	33.45	701	30.5213	NW_017264040.1	330064	331196	+	1133	VFPFJ_10162	-	-	-_x000D_
gene1023	1384	10	0.414109	10	0.478001	11	0.414561	4	0.159737	26	1.10511	6	0.266979	14	0.566594	5	0.235614	18	0.697473	14	0.573855	7	0.299507	6	0.213861	NW_017264030.1	3533099	3534482	+	1384	VFPFJ_01019	GO:0016798;GO:0008152	-	beta- -mannanase protein_x000D_
gene10230	984	4	0.232978	6	0.403386	17	0.901126	262	14.716	17	1.0163	6	0.375507	18	1.02461	132	8.74874	17	0.926499	13	0.749477	14	0.842516	250	12.5332	NW_017264040.1	331763	332746	+	984	VFPFJ_10163	-	-	-_x000D_
gene10231	628	39	3.55922	6	0.632057	7	0.581393	7	0.616057	31	2.90382	8	0.784499	5	0.445955	4	0.415401	83	7.08777	4	0.361335	6	0.565766	3	0.235655	NW_017264040.1	333745	334372	+	628	VFPFJ_10164	-	-	-_x000D_
gene10232	1773	3331	107.675	2903	108.319	5537	162.891	7110	221.638	2065	68.514	2719	94.4415	5065	160.011	5253	193.226	2770	83.7842	3155	100.949	3634	121.373	5039	140.201	NW_017264040.1	334841	336613	+	1773	VFPFJ_10165	GO:0016021	K14617	lmbr1 domain-containing protein_x000D_
gene10233	1515	62	2.34547	5	0.218334	29	0.998428	57	2.07943	228	8.853	12	0.487788	29	1.07217	143	6.15588	203	7.18579	49	1.83482	61	2.38431	143	4.65628	NW_017264040.1	339344	340858	+	1515	VFPFJ_10166	GO:0046556;GO:0031221;GO:0046373	-	alpha-n-arabinofuranosidase precursor_x000D_
gene10234	1794	1	0.0319468	5	0.184379	4	0.116297	3	0.0924232	5	0.163952	1	0.0343273	3	0.0936654	1	0.0363533	0	0	2	0.0632438	6	0.19805	4	0.10999	NW_017264040.1	341671	343464	-	1794	VFPFJ_10167	-	-	-_x000D_
gene10235	1530	144	5.39413	222	9.599	357	12.1705	342	12.3543	202	7.76655	290	11.6726	264	9.6648	206	8.78097	167	5.8535	328	12.1617	236	9.13411	281	9.06005	NW_017264040.1	344664	346193	+	1530	VFPFJ_10168	-	-	-_x000D_
gene10236	3848	229	3.41076	107	1.83956	1199	16.2523	1107	15.8999	23	0.35161	43	0.68817	90	1.31005	153	2.59312	12	0.167239	1533	22.6005	394	6.06327	594	7.61495	NW_017264040.1	349976	353823	+	3848	VFPFJ_10169	-	-	-_x000D_
gene10237	1240	31	1.43282	46	2.45415	104	4.37465	66	2.94174	63	2.98873	87	4.32076	75	3.38782	61	3.2083	59	2.55165	108	4.94097	134	6.39924	98	3.8987	NW_017264040.1	354054	355293	-	1240	VFPFJ_10170	-	-	-_x000D_
gene10238	989	651	37.7255	400	26.7564	895	47.2018	820	45.8247	729	43.361	454	28.2697	397	22.484	539	35.5434	798	43.2711	906	51.9687	777	46.5233	810	40.4021	NW_017264040.1	356406	357394	-	989	VFPFJ_10171	-	-	-_x000D_
gene10239	531	20	2.15867	9	1.12128	34	3.33977	23	2.39395	27	2.99114	10	1.15976	9	0.949354	6	0.736925	22	2.22187	47	5.02127	15	1.67279	33	3.06574	NW_017264040.1	357705	358235	-	531	VFPFJ_10172	-	-	-_x000D_
gene1024	1678	2457	83.9196	4181	164.836	2550	79.2647	2153	70.9144	3242	113.655	3380	124.047	7370	246.012	2781	108.088	3759	120.135	3164	106.968	2242	79.1205	2431	71.4675	NW_017264030.1	3534873	3536550	-	1678	VFPFJ_01020	GO:0030170;GO:0006520;GO:0009058;GO:0004069;GO:0080130	K14454	aspartate cytoplasmic_x000D_
gene10240	1649	6966	242.11	1823	73.1359	5989	189.437	6004	201.234	5790	206.55	4445	166.002	2976	101.086	4328	171.172	5025	163.42	6538	224.923	5619	201.783	6515	194.899	NW_017264040.1	358355	360003	+	1649	VFPFJ_10173	GO:0016021;GO:0043022	K17800	mrs7 family protein_x000D_
gene10241	1557	2877	105.901	2185	92.8383	1760	58.9597	2326	82.5664	1689	63.813	2351	92.9879	2550	91.7343	1572	65.8462	1947	67.0607	1956	71.2673	1095	41.6458	1670	52.9107	NW_017264040.1	360681	362237	+	1557	VFPFJ_10174	GO:0035091	K17919	sorting nexin-4 gi_x000D_
gene10242	2624	3561	77.7783	2379	59.9784	3299	65.5768	2470	52.0254	4246	95.1885	3204	75.1953	2424	51.7427	1716	42.6501	4198	85.7965	3744	80.9435	2054	46.3534	2030	38.1635	NW_017264040.1	362595	365218	-	2624	VFPFJ_10175	GO:0016021;GO:0006508;GO:0004252	K01341	kex1 protease precursor_x000D_
gene10243	264	18	3.90768	5	1.25294	6	1.18544	4	0.837411	77	17.1575	5	1.16635	12	2.54599	28	6.91705	46	9.34426	17	3.65305	2	0.448613	5	0.93429	NW_017264040.1	365803	366066	-	264	VFPFJ_10176	-	-	-_x000D_
gene10244	1035	3759	208.153	1404	89.7411	4751	239.429	6180	330.013	4905	278.783	2227	132.508	5144	278.382	7207	454.131	5868	304.047	2712	148.648	2922	167.18	4945	235.69	NW_017264040.1	366390	367424	-	1035	VFPFJ_10177	GO:0016021;GO:0006810	-	mitochondrial phosphate carrier protein gi_x000D_
gene10245	716	152	12.1669	96	8.86998	116	8.45038	92	7.10162	162	13.3098	93	7.99893	144	11.265	103	9.3819	141	10.5608	97	7.68544	79	6.5337	122	8.40548	NW_017264040.1	370023	370738	+	716	VFPFJ_10178	-	-	-_x000D_
gene10246	2767	4	0.0828517	3	0.071726	7	0.131953	5	0.0998719	5	0.106299	4	0.0890252	0	0	6	0.141419	5	0.0969062	0	0	5	0.107006	2	0.0356563	NW_017264040.1	371159	373925	-	2767	VFPFJ_10179	-	-	-_x000D_
gene10247	408	0	0	0	0	0	0	4	0.541854	2	0.288362	1	0.150939	1	0.137284	1	0.159848	0	0	0	0	0	0	1	0.120908	NW_017264040.1	375820	376227	+	408	VFPFJ_10180	-	-	-_x000D_
gene10248	531	32	3.45387	14	1.74421	54	5.30433	332	34.5562	17	1.88331	48	5.56684	107	11.2868	317	38.9342	51	5.1507	31	3.3119	62	6.91421	305	28.3348	NW_017264040.1	376773	377303	+	531	VFPFJ_10181	-	-	-_x000D_
gene1025	1197	1105	52.9077	748	41.3401	1066	46.4509	1011	46.6809	1046	51.405	857	44.0909	930	43.518	931	50.725	1182	52.9559	938	44.4548	668	33.0467	829	34.1646	NW_017264030.1	3539215	3540411	-	1197	VFPFJ_01021	-	-	-_x000D_
gene10251	949	389	23.4927	262	18.2642	512	28.1407	541	31.5075	438	27.1504	337	21.8688	318	18.769	384	26.3895	687	38.8223	387	23.1342	432	26.9565	500	25.9908	NW_017264040.1	379424	380372	+	949	VFPFJ_10182	GO:0003824;GO:0008152	-	pyrazinamidase nicotinamidase gi_x000D_
gene10252	3777	2514	38.1477	2449	42.895	5551	76.6577	6237	91.2665	7995	124.52	3376	55.045	1977	29.3184	4448	76.8041	6039	85.745	7521	112.964	7566	118.622	8639	112.832	NW_017264040.1	380532	384308	-	3777	VFPFJ_10183	GO:0015936;GO:0016021;GO:0055114;GO:0004420;GO:0050661;GO:0005789;GO:0008299	K00021	3-hydroxy-3-methylglutaryl-coenzyme a reductase_x000D_
gene10253	1349	5637	239.489	47253	2317.3	2157	83.4007	529	21.6734	10271	447.888	26010	1187.38	25313	1051.02	360	17.4043	4349	172.889	12728	535.252	957	42.0093	248	9.06891	NW_017264040.1	386087	387435	-	1349	VFPFJ_10184	GO:0046872;GO:0016491;GO:0055114	-	2og-fe oxygenase_x000D_
gene10254	2055	42	1.17135	108	3.47677	80	2.03053	54	1.45233	131	3.74997	92	2.75701	95	2.58936	43	1.36466	95	2.47915	159	4.3893	91	2.62226	67	1.60834	NW_017264040.1	390673	392727	+	2055	VFPFJ_10185	GO:0004252;GO:0006508	K01279	aorsin [Purpureocillium lilacinum]_x000D_
gene10255	611	175	16.4152	134	14.5087	357	30.476	304	27.4989	194	18.6779	157	15.8242	136	12.4675	169	18.039	281	24.6636	346	32.1251	263	25.4894	317	25.5937	NW_017264040.1	393292	393902	-	611	VFPFJ_10186	-	-	-_x000D_
gene10256	1515	46	1.74019	28	1.22267	51	1.75586	25	0.912031	25	0.970724	28	1.13817	40	1.47886	22	0.947058	50	1.7699	47	1.75993	40	1.56348	55	1.79088	NW_017264040.1	394446	395960	-	1515	VFPFJ_10187	GO:0016020	-	mfs transporter gi_x000D_
gene10257	979	15	0.87813	23	1.55421	35	1.86473	23	1.29846	22	1.32193	16	1.00647	18	1.02984	4	0.266467	28	1.53379	26	1.50661	8	0.483897	14	0.705441	NW_017264040.1	396852	397830	+	979	VFPFJ_10188	GO:0008168;GO:0032259	-	s-adenosyl-l-methionine-dependent methyltransferase_x000D_
gene10258	183	0	0	0	0	0	0	0	0	0	0	0	0	2	0.612152	0	0	1	0.293049	0	0	0	0	0	0	NW_017264040.1	400729	400911	-	183	VFPFJ_10189	-	-	-_x000D_
gene10259	738	140	10.8723	169	15.1494	151	10.6722	146	10.934	127	10.1231	160	13.3514	119	9.03173	91	8.04177	140	10.1733	156	11.9916	97	7.78325	117	7.82069	NW_017264040.1	401515	402252	+	738	VFPFJ_10190	-	-	-_x000D_
gene1026	1650	273	9.48264	564	22.6131	486	15.3633	328	10.9868	370	13.1913	776	28.9628	1005	34.1163	227	8.9724	564	18.331	409	14.0621	348	12.4894	353	10.5537	NW_017264030.1	3542434	3544083	+	1650	VFPFJ_01022	GO:0016021;GO:0055085;GO:0005215	-	chloramphenicol resistance protein gi_x000D_
gene10260	1317	39	1.69719	73	3.66692	30	1.18814	24	1.00718	28	1.25066	92	4.30194	112	4.76335	19	0.940881	25	1.01799	35	1.50762	33	1.48379	27	1.01133	NW_017264040.1	403138	404454	-	1317	VFPFJ_10191	GO:0020037;GO:0051213;GO:0055114	K00463	indoleamine -dioxygenase_x000D_
gene10261	1553	483	17.8249	2809	119.659	1531	51.4204	1261	44.8772	698	26.4394	2647	104.965	4686	169.009	808	33.9318	728	25.1392	1217	44.4559	1351	51.5145	1766	56.0964	NW_017264040.1	405412	406964	+	1553	VFPFJ_10192	GO:0097053;GO:0019805;GO:0034354;GO:0043420;GO:0030429;GO:0006569;GO:0005737;GO:0030170	K01556	kynureninase gi_x000D_
gene10262	1957	1	0.029286	15	0.507067	21	0.559706	37	1.04494	12	0.36071	12	0.377618	18	0.515183	7	0.233278	16	0.43845	8	0.231905	10	0.30259	34	0.857045	NW_017264040.1	410959	412915	+	1957	VFPFJ_10193	GO:0005975;GO:0004563	K12373	beta-hexosaminidase precursor_x000D_
gene10263	1695	1	0.0338128	0	0	1	0.0307724	0	0	0	0	0	0	0	0	0	0	0	0	0	0	0	0	0	0	NW_017264040.1	413069	414763	-	1695	VFPFJ_10194	-	-	-_x000D_
gene10264	1419	0	0	0	0	0	0	0	0	0	0	0	0	0	0	0	0	0	0	0	0	0	0	0	0	NW_017264040.1	415754	417172	-	1419	VFPFJ_10195	-	-	-_x000D_
gene10265	2013	0	0	0	0	0	0	0	0	0	0	0	0	0	0	0	0	0	0	0	0	0	0	0	0	NW_017264040.1	418141	420153	+	2013	VFPFJ_10196	GO:0055085;GO:0016021	-	siderophore iron transporter_x000D_
gene10266	1139	3	0.150955	1	0.0580819	10	0.457939	11	0.533767	1	0.0516469	0	0	0	0	3	0.171777	18	0.8475	1	0.0498066	0	0	6	0.259862	NW_017264040.1	420788	421926	+	1139	VFPFJ_10197	GO:0004616;GO:0051287;GO:0055114	K00020	3-hydroxyisobutyrate dehydrogenase protein_x000D_
gene10267	1264	0	0	6	0.314028	13	0.536448	2	0.0874511	0	0	1	0.0487209	3	0.13294	3	0.154789	13	0.551553	4	0.179524	10	0.468488	7	0.273191	NW_017264040.1	424975	426238	-	1264	VFPFJ_10198	-	-	-_x000D_
gene10268	474	4	0.483651	1	0.139568	3	0.330122	8	0.932812	6	0.744631	1	0.129922	0	0	3	0.412771	40	4.52556	4	0.478731	3	0.37479	6	0.624437	NW_017264040.1	426700	427173	-	474	VFPFJ_10199	GO:0051920;GO:0098869;GO:0055114	K01607	4-carboxymuconolactone decarboxylase protein gi_x000D_
gene10269	1774	0	0	0	0	1	0.0294021	2	0.0623101	1	0.03316	0	0	0	0	2	0.0735264	4	0.12092	0	0	2	0.0667608	4	0.11123	NW_017264040.1	427767	429540	+	1774	VFPFJ_10200	GO:0055085;GO:0016021	-	high-affinity nicotinic acid transporter_x000D_
gene1027	719	525	41.8486	1182	108.756	539	39.1013	411	31.5933	443	36.2446	1114	95.4154	1244	96.9107	367	33.2892	603	44.9758	528	41.6596	345	28.4142	321	22.0238	NW_017264030.1	3544208	3544926	-	719	VFPFJ_01023	GO:0016021	-	transmembrane protein_x000D_
gene10270	1688	0	0	0	0	0	0	3	0.0982271	1	0.0348494	0	0	0	0	0	0	0	0	0	0	0	0	1	0.0292242	NW_017264040.1	429998	431685	-	1688	VFPFJ_10201	GO:0008152;GO:0004553	-	glycoside hydrolase family 20_x000D_
gene10271	1398	0	0	0	0	2	0.0746198	5	0.197672	2	0.0841571	1	0.0440509	3	0.120197	5	0.233254	1	0.0383605	6	0.243475	4	0.169433	4	0.141146	NW_017264040.1	435012	436409	-	1398	VFPFJ_10202	GO:0016740	-	phosphotransferase family protein_x000D_
gene10272	1266	0	0	0	0	0	0	0	0	0	0	0	0	0	0	0	0	0	0	0	0	0	0	0	0	NW_017264040.1	437088	438353	-	1266	VFPFJ_10203	-	-	-_x000D_
gene10273	660	0	0	0	0	0	0	0	0	0	0	0	0	0	0	0	0	0	0	0	0	0	0	0	0	NW_017264040.1	439106	439765	-	660	VFPFJ_10204	-	-	-_x000D_
gene10274	1098	0	0	0	0	0	0	0	0	0	0	0	0	0	0	0	0	0	0	0	0	0	0	0	0	NW_017264040.1	440393	441490	+	1098	VFPFJ_10205	-	-	-_x000D_
gene10275	1525	0	0	0	0	0	0	1	0.036242	0	0	0	0	0	0	0	0	0	0	0	0	1	0.0388307	0	0	NW_017264040.1	441674	443198	-	1525	VFPFJ_10206	GO:0020037;GO:0016021;GO:0016705;GO:0004497;GO:0005506;GO:0055114	-	cytochrome p450 oxidoreductase_x000D_
gene10276	696	0	0	0	0	0	0	1	0.0794096	0	0	0	0	3	0.241431	0	0	0	0	0	0	0	0	0	0	NW_017264040.1	444743	445438	+	696	VFPFJ_10207	-	-	-_x000D_
gene10277	1694	1187	40.1594	2162	84.4319	3876	119.344	3935	128.385	1333	46.2898	2094	76.1247	2554	84.4477	3080	118.578	1378	43.6241	3658	122.501	3850	134.584	5382	156.728	NW_017264040.1	447120	448813	+	1694	VFPFJ_10208	GO:0046872;GO:0070006;GO:0070084;GO:0006508;GO:0005829	K01265	methionine aminopeptidase 2_x000D_
gene10278	2257	31	0.787192	64	1.87591	31	0.71641	28	0.68566	33	0.860103	35	0.95499	57	1.41457	5	0.144479	35	0.831625	36	0.904859	29	0.760872	46	1.00541	NW_017264040.1	449468	451724	-	2257	VFPFJ_10209	GO:0005488	-	early growth response protein_x000D_
gene10279	953	0	0	4	0.277672	2	0.109463	2	0.11599	2	0.123454	0	0	2	0.117549	2	0.136869	2	0.112545	2	0.119055	4	0.248549	5	0.258817	NW_017264040.1	452381	453333	-	953	VFPFJ_10210	GO:0003824;GO:0008152	-	fumarylacetoacetate hydrolase family protein_x000D_
gene1028	2342	3691	90.3249	15823	446.958	2709	60.3328	2176	51.3517	2874	72.1885	13527	355.694	16382	391.796	2937	81.7869	2753	63.0391	3269	79.1841	1948	49.2547	1990	41.9162	NW_017264030.1	3546182	3548523	+	2342	VFPFJ_01024	GO:0008565;GO:0016192;GO:0006886;GO:0030131	-	ap-2 adaptor complex subunit beta gi_x000D_
gene10280	1245	0	0	1	0.0531368	0	0	4	0.177571	0	0	1	0.0494644	3	0.134968	0	0	2	0.0861493	1	0.045566	2	0.0951275	1	0.0396229	NW_017264040.1	453704	454948	+	1245	VFPFJ_10211	-	-	-_x000D_
gene10281	684	0	0	0	0	0	0	0	0	2	0.172005	0	0	0	0	0	0	1	0.0784034	0	0	0	0	1	0.0721206	NW_017264040.1	456809	457492	+	684	VFPFJ_10212	-	-	-_x000D_
gene10282	2197	93	2.42607	84	2.52938	86	2.04174	43	1.08173	104	2.78466	53	1.48562	85	2.16705	49	1.45456	97	2.36773	82	2.11736	79	2.12933	63	1.41458	NW_017264040.1	458327	460523	+	2197	VFPFJ_10213	-	-	-_x000D_
gene10283	856	0	0	0	0	0	0	0	0	0	0	0	0	0	0	0	0	0	0	0	0	0	0	0	0	NW_017264040.1	461039	461894	-	856	VFPFJ_10214	GO:0016021;GO:0006357;GO:0008270;GO:0000981;GO:0003677;GO:0005634	-	c6 transcription factor_x000D_
gene10284	2264	8	0.202518	15	0.438308	9	0.207347	21	0.512655	8	0.207865	4	0.108804	7	0.173182	2	0.057613	18	0.42637	0	0	9	0.235403	15	0.326836	NW_017264040.1	462327	464590	+	2264	VFPFJ_10215	-	-	-_x000D_
gene10285	3944	0	0	0	0	0	0	0	0	0	0	0	0	0	0	0	0	0	0	0	0	0	0	0	0	NW_017264040.1	477264	481207	+	3944	VFPFJ_10216	-	-	-_x000D_
gene10286	4636	0	0	0	0	0	0	0	0	0	0	0	0	0	0	0	0	0	0	0	0	0	0	0	0	NW_017264040.1	486886	491521	-	4636	VFPFJ_10217	GO:0006457;GO:0016021;GO:0005783;GO:0051082;GO:0005509	K08054	calnexin precursor_x000D_
gene10287	1996	0	0	0	0	0	0	0	0	0	0	0	0	0	0	0	0	0	0	0	0	0	0	0	0	NW_017264040.1	493228	495223	+	1996	VFPFJ_10218	-	-	-_x000D_
gene10288	4012	13	0.185709	15	0.24734	17	0.221014	22	0.303071	23	0.337237	31	0.475842	20	0.279222	11	0.178813	16	0.21387	13	0.18382	18	0.265679	16	0.196732	NW_017264041.1	2590	6601	+	4012	VFPFJ_10219	-	-	-_x000D_
gene10289	187	1	0.306485	0	0	1	0.278927	1	0.295557	1	0.314577	0	0	0	0	0	0	0	0	0	0	1	0.316668	0	0	NW_017264041.1	17328	17514	-	187	VFPFJ_10220	-	-	-_x000D_
gene1029	486	102	12.0286	52	7.07834	88	9.44448	48	5.45868	115	13.9197	51	6.46243	44	5.07104	29	3.8916	98	10.8139	21	2.45128	18	2.19322	19	1.92856	NW_017264030.1	3549382	3549867	-	486	VFPFJ_01025	-	-	-_x000D_
gene10290	255	0	0	0	0	1	0.204546	0	0	0	0	0	0	0	0	0	0	1	0.210306	0	0	0	0	0	0	NW_017264041.1	29551	29805	-	255	VFPFJ_10221	-	-	-_x000D_
gene10291	402	2	0.285137	2	0.329131	4	0.518998	5	0.687427	17	2.48766	2	0.306384	7	0.975331	7	1.13563	17	2.26785	8	1.12895	3	0.441917	10	1.22713	NW_017264041.1	34215	34616	+	402	VFPFJ_10222	-	-	-_x000D_
gene10292	2444	40	0.938014	51	1.38049	197	4.20433	128	2.89462	57	1.37196	46	1.15909	59	1.35217	52	1.38761	68	1.4921	158	3.66747	165	3.99787	146	2.94691	NW_017264041.1	35744	38187	+	2444	VFPFJ_10223	-	-	-_x000D_
gene10293	1510	451	17.1179	413	18.0941	927	32.021	819	29.9771	635	24.738	415	16.9252	457	16.9519	477	20.6019	585	20.7764	906	34.0378	903	35.4125	1050	34.3027	NW_017264041.1	39736	41245	+	1510	VFPFJ_10224	GO:0016020	-	triose-phosphate transporter_x000D_
gene10294	2245	171	4.36546	381	11.2272	870	20.2132	664	16.3469	378	9.90475	376	10.3142	422	10.5287	436	12.6659	306	7.30964	687	17.36	836	22.0514	929	20.4134	NW_017264041.1	41297	43541	-	2245	VFPFJ_10225	GO:0005488;GO:0006351	-	c6 zinc finger domain-containing protein_x000D_
gene10295	1236	487	22.5819	462	24.7279	545	22.999	2361	105.575	1689	80.3858	1246	62.0814	450	20.3927	664	35.0361	1766	76.6237	540	24.7848	379	18.1579	851	33.9646	NW_017264041.1	45118	46353	+	1236	VFPFJ_10226	-	-	-_x000D_
gene10296	3033	170	3.21238	609	13.2834	811	13.947	680	12.3914	406	7.87448	458	9.29941	1193	22.0317	387	8.32157	417	7.37318	364	6.80831	521	10.1721	689	11.2063	NW_017264041.1	47025	50057	+	3033	VFPFJ_10227	GO:0016021	-	protein (fungal and plant)_x000D_
gene10297	1583	31	1.12236	48	2.00597	34	1.12029	25	0.872854	82	3.0472	37	1.4394	46	1.62764	15	0.617984	96	3.25223	36	1.29012	32	1.19706	39	1.21534	NW_017264041.1	50837	52419	+	1583	VFPFJ_10228	GO:0005975;GO:0052692	K07407	glycoside hydrolase family 27_x000D_
gene10298	410	3	0.419361	0	0	0	0	0	0	12	1.72173	3	0.450609	2	0.273229	1	0.159068	13	1.7004	4	0.55346	4	0.577726	2	0.240637	NW_017264041.1	53344	53753	+	410	VFPFJ_10229	-	-	-_x000D_
gene10299	1268	2	0.0903985	0	0	0	0	0	0	8	0.371141	0	0	0	0	0	0	0	0	0	0	0	0	0	0	NW_017264041.1	55558	56825	+	1268	VFPFJ_10230	GO:0008233	K06004	peptidase a1_x000D_
gene103	522	3455	379.339	3276	415.181	11030	1102.14	5102	540.197	12127	1366.63	2509	296	4426	474.921	3161	394.931	13185	1354.57	6370	692.276	6647	754.051	3806	359.678	NW_017264030.1	606128	606649	+	522	VFPFJ_00104	-	-	-_x000D_
gene1030	924	833	51.6682	344	24.6292	94	5.30625	133	7.9554	590	37.562	167	11.1303	373	22.6109	159	11.2226	604	35.0555	148	9.08657	96	6.1524	122	6.51333	NW_017264030.1	3550686	3551609	-	924	VFPFJ_01026	-	-	-_x000D_
gene10300	2553	133	2.98573	25	0.647819	11	0.224736	11	0.238136	121	2.78806	3	0.0723657	1	0.0219396	0	0	135	2.83579	2	0.0444416	0	0	4	0.0772902	NW_017264041.1	61020	63572	+	2553	VFPFJ_10231	GO:0008484;GO:0016021;GO:0008152	-	sulfatase domain-containingprotein_x000D_
gene10301	846	28	1.89687	13	1.01657	8	0.493232	8	0.522639	43	2.98997	12	0.87352	15	0.993119	26	2.00433	5	0.31695	14	0.938789	21	1.46992	22	1.28283	NW_017264041.1	64093	64938	-	846	VFPFJ_10232	-	-	-_x000D_
gene10302	1701	137	4.61601	623	24.2297	63	1.93182	168	5.45868	219	7.5737	607	21.9759	1023	33.6862	88	3.374	164	5.17048	54	1.80094	48	1.67102	241	6.98921	NW_017264041.1	65358	67058	-	1701	VFPFJ_10233	-	-	-_x000D_
gene10303	1863	9	0.276873	4	0.14204	7	0.195982	4	0.118667	59	1.86298	5	0.16528	20	0.601309	10	0.350069	32	0.921145	12	0.365408	8	0.254286	14	0.370707	NW_017264041.1	68714	70576	-	1863	VFPFJ_10234	-	-	-_x000D_
gene10304	1754	276	9.01841	347	13.0877	639	19.0022	886	27.9181	459	15.394	312	10.9544	566	18.0745	613	22.7928	447	13.6669	437	14.1339	548	18.5011	838	23.5684	NW_017264041.1	71102	72855	-	1754	VFPFJ_10235	-	-	-_x000D_
gene10305	3309	28	0.484966	45	0.899664	85	1.33984	94	1.57005	74	1.31554	19	0.353606	24	0.406251	52	1.02488	46	0.745507	29	0.497177	139	2.4875	300	4.47239	NW_017264041.1	73612	76920	-	3309	VFPFJ_10236	GO:0016021;GO:0046872;GO:0003676;GO:0005524;GO:0016787	K01539	na k atpase alpha 1 subunit_x000D_
gene10306	4772	46	0.552469	193	2.6756	65	0.710468	48	0.555934	89	1.09713	28	0.361343	61	0.715994	47	0.642339	46	0.51695	66	0.78461	141	1.7497	121	1.25084	NW_017264041.1	79504	84275	-	4772	VFPFJ_10237	-	-	-_x000D_
gene10307	621	0	0	0	0	0	0	1	0.0890002	4	0.37891	0	0	0	0	0	0	0	0	0	0	0	0	0	0	NW_017264041.1	86846	87466	-	621	VFPFJ_10238	GO:0016491;GO:0055114	K07078	nitroreductase family protein_x000D_
gene10308	1581	12	0.435011	12	0.502127	39	1.28666	32	1.11867	44	1.63715	9	0.350568	14	0.495994	45	1.8563	23	0.780166	25	0.897053	31	1.16112	48	1.4977	NW_017264041.1	95310	96890	-	1581	VFPFJ_10239	-	-	-_x000D_
gene10309	357	52	8.34806	36	6.67112	127	18.5553	331	51.2439	42	6.92069	26	4.48505	73	11.4534	350	63.9391	40	6.00873	53	8.42205	104	17.2509	309	42.6978	NW_017264041.1	98447	98803	-	357	VFPFJ_10240	-	-	-_x000D_
gene1031	550	1580	164.644	1855	223.124	2750	260.796	1661	166.913	1453	155.407	1814	203.113	1916	195.125	1264	149.883	1677	163.516	1855	191.334	1463	157.517	1678	150.503	NW_017264030.1	3554487	3555036	-	550	VFPFJ_01027	GO:0043248;GO:0006974;GO:0006511;GO:0000502;GO:0005634;GO:0005829	K11599	proteasome maturation factor_x000D_
gene10310	1504	10838	413.002	16475	724.673	12068	418.523	14870	546.444	17024	665.859	28293	1158.49	27734	1032.87	19905	863.14	9288	331.181	18878	712.063	33690	1326.47	36886	1209.84	NW_017264041.1	100717	102220	-	1504	VFPFJ_10241	GO:0016021;GO:0055114;GO:0016717;GO:0006629	K10256	delta12 fatty acid desaturase_x000D_
gene10311	1290	391	17.3715	809	41.4881	668	27.0096	717	30.7193	374	17.0549	743	35.47	790	34.3019	439	22.1943	574	23.8623	734	32.2787	562	25.7984	681	26.0419	NW_017264041.1	106728	108017	-	1290	VFPFJ_10242	-	-	-_x000D_
gene10312	2202	4120	107.233	3055	91.7822	6300	149.23	6732	168.97	6492	173.432	3065	85.7187	4298	109.327	5196	153.893	5260	128.103	4167	107.354	4138	111.28	5673	127.09	NW_017264041.1	108918	111119	-	2202	VFPFJ_10243	-	-	-_x000D_
gene10313	288	19	3.78104	12	2.75647	2	0.362217	9	1.72716	31	6.33195	23	4.9181	14	2.7228	8	1.81161	16	2.97933	6	1.18187	8	1.64491	10	1.71286	NW_017264041.1	112892	113179	-	288	VFPFJ_10244	-	-	-_x000D_
gene10314	1779	2593	83.5366	1528	56.8214	4891	143.401	4384	136.2	3141	103.863	2540	87.9265	1786	56.2323	3716	136.228	2814	84.828	3342	106.571	5143	171.193	6032	167.263	NW_017264041.1	113658	115436	-	1779	VFPFJ_10245	GO:0006457;GO:0005832;GO:0005524;GO:0051082;GO:0005634	K09494	t-complex protein 1 subunit beta_x000D_
gene10315	2376	4418	106.569	2084	58.0251	14487	318.027	14866	345.804	4983	123.371	4050	104.971	2747	64.7579	10439	286.536	5561	125.516	9999	238.737	16310	406.493	20528	426.202	NW_017264041.1	115978	118353	+	2376	VFPFJ_10246	GO:0003743;GO:0001731;GO:0005829;GO:0010494;GO:0043614;GO:0016282;GO:0071541;GO:0071540;GO:0006508;GO:0033290;GO:0000166;GO:0006446;GO:0031369	K03253	eukaryotic translation initiation factor 3 subunit b gi_x000D_
gene10316	330	48	8.33638	115	23.0541	114	18.0187	78	13.0636	80	14.2608	123	22.9537	85	14.4273	75	14.8222	43	6.98788	146	25.0986	162	29.0701	95	14.2012	NW_017264041.1	118930	119259	+	330	VFPFJ_10247	-	-	-_x000D_
gene10317	820	1	0.0698935	2	0.161354	0	0	1	0.0674013	0	0	1	0.0751015	0	0	0	0	0	0	0	0	0	0	1	0.0601591	NW_017264041.1	119512	120331	+	820	VFPFJ_10248	-	-	-_x000D_
gene10318	3844	6864	102.34	7273	125.168	8177	110.954	6729	96.7497	11287	172.728	6931	111.039	6097	88.8409	4275	72.5303	9082	126.704	8996	132.763	7037	108.405	6896	88.4972	NW_017264041.1	121492	125335	+	3844	VFPFJ_10249	GO:0090501;GO:0004672;GO:0006468;GO:0006397;GO:0005524;GO:0004540	K08852	ire protein kinase_x000D_
gene10319	2530	3200	72.4903	1682	43.9815	1653	34.0788	1699	37.1155	1157	26.9018	3856	93.8596	1317	29.1572	2146	55.3192	1096	23.2317	1583	35.4953	1222	28.602	1757	34.2584	NW_017264041.1	125945	128474	-	2530	VFPFJ_10250	GO:0008270;GO:0016874;GO:0016021	K22381	c2h2 finger domain-containing protein_x000D_
gene1032	1971	681	19.8021	417	13.9963	1016	26.8868	690	19.3484	866	25.8464	515	16.091	724	20.5746	567	18.7613	1583	43.071	652	18.766	945	28.3916	988	24.7278	NW_017264030.1	3555695	3557665	+	1971	VFPFJ_01028	GO:0016887;GO:0005524	-	abc transporter domain-containing protein_x000D_
gene10320	1771	2471	79.9658	3174	118.564	2130	62.7325	1890	58.9828	2513	83.4723	3415	118.75	3530	111.644	1652	60.8357	2664	80.669	2788	89.3068	1529	51.1251	1791	49.8876	NW_017264041.1	129532	131302	-	1771	VFPFJ_10251	GO:0016020;GO:0046872;GO:0003677	K15223	swib mdm2 domain-containingprotein_x000D_
gene10321	3075	18	0.335489	72	1.549	41	0.695457	34	0.611106	21	0.401737	65	1.30176	26	0.473596	45	0.954408	30	0.523199	49	0.903985	43	0.828073	24	0.385019	NW_017264041.1	134662	137736	+	3075	VFPFJ_10252	-	-	-_x000D_
gene10322	586	46231	4521.54	115378	13025.4	77890	6932.91	48803	4602.9	69689	6995.76	77250	8118.26	90375	8638.35	91873	10224.9	53354	4882.7	66622	6449.56	46317	4680.46	54496	4587.57	NW_017264041.1	139317	139902	+	586	VFPFJ_10253	-	-	-_x000D_
gene10323	439	0	0	0	0	2	0.237628	0	0	0	0	0	0	1	0.12759	1	0.14856	0	0	0	0	0	0	0	0	NW_017264041.1	140838	141276	-	439	VFPFJ_10254	-	-	-_x000D_
gene10324	2054	46	1.28354	121	3.89717	139	3.52977	91	2.44863	49	1.40334	81	2.42855	107	2.91785	81	2.57188	86	2.24538	107	2.95525	84	2.42172	105	2.52176	NW_017264041.1	144331	146384	-	2054	VFPFJ_10255	GO:0055085;GO:0016021	-	mfs toxin efflux pump_x000D_
gene10325	1927	80	2.37935	40	1.37323	25	0.67669	14	0.40154	97	2.96114	35	1.11853	27	0.784806	24	0.812262	113	3.14476	27	0.794863	32	0.983363	13	0.332795	NW_017264041.1	148116	150042	-	1927	VFPFJ_10256	-	-	-_x000D_
gene10326	643	1227	109.366	1275	131.179	3012	244.329	2370	203.713	1843	168.61	1083	103.724	1306	113.766	2318	235.109	2747	229.107	2312	203.98	2498	230.052	3052	234.147	NW_017264041.1	150911	151553	-	643	VFPFJ_10257	GO:0016021;GO:0005739;GO:0055114;GO:0008137	K03964	nadh:ubiquinone oxidoreductase subunit_x000D_
gene10327	5157	2525	28.0617	1224	15.7018	1902	19.2373	1408	15.09	1867	21.2969	1192	14.2345	883	9.59056	1142	14.4423	2106	21.9004	1642	18.0628	1652	18.9696	1686	16.1278	NW_017264041.1	152115	157271	+	5157	VFPFJ_10258	GO:0003676;GO:0005524;GO:0008026	K11681	helicase swr1_x000D_
gene10328	1144	93	4.65916	56	3.23837	85	3.87547	53	2.56054	97	4.98786	40	2.15326	84	4.11276	31	1.76727	107	5.0159	72	3.5704	45	2.32933	51	2.19917	NW_017264041.1	158026	159169	+	1144	VFPFJ_10259	-	-	-_x000D_
gene10329	2971	10070	194.257	1773	39.4794	1200	21.0674	933	17.3565	4013	79.4575	907	18.8004	2517	47.4527	565	12.4026	7845	141.606	1440	27.496	676	13.4738	641	10.6432	NW_017264041.1	159286	162256	+	2971	VFPFJ_10260	GO:0006468;GO:0005524;GO:0004674	-	protein kinase_x000D_
gene1033	1027	52	2.90191	108	6.95693	132	6.70402	100	5.38161	62	3.55132	77	4.61724	93	5.07216	42	2.66714	85	4.43853	63	3.48001	89	5.13174	95	4.56319	NW_017264030.1	3558575	3559601	+	1027	VFPFJ_01029	GO:0016021	-	duf202 domain-containing protein gi_x000D_
gene10330	818	871	61.026	282	22.8066	370	23.5928	386	26.0805	534	38.4022	567	42.6866	484	33.1415	421	33.5657	566	37.1068	313	21.7071	362	26.206	382	23.037	NW_017264041.1	162761	163578	-	818	VFPFJ_10261	GO:0016020	-	increased loss of mitochondrial dna protein 1_x000D_
gene10331	1465	243	9.50646	208	9.39269	467	16.6269	301	11.3556	203	8.15129	223	9.3741	220	8.41134	203	9.03702	337	12.3363	225	8.71275	286	11.5604	335	11.2804	NW_017264041.1	164684	166148	+	1465	VFPFJ_10262	GO:0003824	K11713	geranylgeranyl transferase type i beta subunit_x000D_
gene10332	3378	1016	17.2379	1204	23.5793	1187	18.3283	1154	18.8812	1025	17.8498	1099	20.0355	1061	17.5928	833	16.0824	1152	18.2887	1013	17.0122	1129	19.7915	1381	20.1674	NW_017264041.1	167445	170822	+	3378	VFPFJ_10263	-	K17973	-_x000D_
gene10333	2584	0	0	5	0.128009	1	0.0201855	0	0	0	0	0	0	5	0.108382	0	0	1	0.0207538	0	0	0	0	0	0	NW_017264041.1	171136	173719	-	2584	VFPFJ_10264	GO:0016021;GO:0055085;GO:0022857	-	sugar transporter_x000D_
gene10334	1286	0	0	6	0.308656	0	0	2	0.0859551	0	0	0	0	3	0.130665	0	0	0	0	0	0	0	0	1	0.0383596	NW_017264041.1	174305	175590	+	1286	VFPFJ_10265	GO:0051213;GO:0055114	K06912	dichlorophenoxyacetate alpha-ketoglutarate dioxygenase protein gi_x000D_
gene10335	1276	2	0.0898317	0	0	4	0.163509	14	0.606401	1	0.0461018	0	0	1	0.0438965	7	0.357778	0	0	2	0.088918	7	0.324857	16	0.618564	NW_017264041.1	176816	178091	+	1276	VFPFJ_10266	-	-	-_x000D_
gene10336	3773	303	4.60263	123	2.15667	155	2.14277	175	2.5635	13	0.202686	54	0.881392	47	0.697736	160	2.76567	14	0.19899	64	0.962284	69	1.08295	114	1.49051	NW_017264041.1	178464	182236	-	3773	VFPFJ_10267	-	-	-_x000D_
gene10337	2769	3	0.0620939	56	1.33792	35	0.65929	51	1.01796	1	0.0212444	16	0.355844	82	1.65871	12	0.282634	1	0.0193673	29	0.594135	19	0.406327	54	0.962025	NW_017264041.1	184787	187555	+	2769	VFPFJ_10268	-	-	-_x000D_
gene10338	786	1	0.0729168	0	0	2	0.132721	0	0	0	0	2	0.1567	1	0.0712619	0	0	1	0.0682289	2	0.14435	0	0	3	0.188284	NW_017264041.1	187691	188476	-	786	VFPFJ_10269	-	-	-_x000D_
gene10339	1380	33	1.37052	63	3.02013	8	0.302373	24	0.961202	17	0.724666	31	1.38339	102	4.14001	5	0.236297	44	1.70988	28	1.15104	23	0.986948	6	0.21448	NW_017264041.1	194758	196137	-	1380	VFPFJ_10270	-	-	-_x000D_
gene1034	2328	389	9.57672	550	15.6295	667	14.9443	484	11.4907	435	10.9919	596	15.7661	503	12.1022	305	8.54444	499	11.495	425	10.3566	312	7.93628	356	7.54367	NW_017264030.1	3559638	3561965	-	2328	VFPFJ_01030	GO:0016020	-	glycosyltransferase 2 gi_x000D_
gene10340	1380	102	4.23615	1179	56.5196	19	0.718135	55	2.20275	61	2.60027	263	11.7365	1412	57.3107	16	0.756149	33	1.28241	253	10.4004	26	1.11568	18	0.643441	NW_017264041.1	197378	198757	+	1380	VFPFJ_10271	GO:0006357;GO:0008270;GO:0000981;GO:0003677;GO:0005634	-	c6 transcription factor gi_x000D_
gene10341	1632	3	0.105354	16	0.648581	7	0.223722	12	0.40639	2	0.0720905	4	0.150939	21	0.720741	9	0.359657	2	0.0657205	13	0.451891	5	0.181424	11	0.332497	NW_017264041.1	198819	200450	-	1632	VFPFJ_10272	GO:0016798;GO:0008152	K01193	glycoside hydrolase family 32 protein gi_x000D_
gene10342	1789	2	0.0640723	10	0.369789	2	0.0583111	2	0.0617877	1	0.032882	2	0.0688465	14	0.438327	2	0.0729099	2	0.059953	2	0.0634205	3	0.0993016	0	0	NW_017264041.1	201244	203032	+	1789	VFPFJ_10273	GO:0016021;GO:0055085;GO:0022857	-	mfs transporter_x000D_
gene10343	1830	677	21.2025	108	3.90425	158	4.50337	30	0.906051	829	26.6484	113	3.80268	140	4.28506	38	1.35425	773	22.6527	49	1.51899	126	4.07723	55	1.48261	NW_017264041.1	206457	208286	+	1830	VFPFJ_10274	GO:0016301;GO:0016310;GO:0007165	-	ethylene receptor_x000D_
gene10344	1466	190	7.42797	61	2.75271	87	3.0954	66	2.48824	409	16.4118	52	2.1844	60	2.29244	47	2.09089	344	12.5839	35	1.35439	82	3.31227	63	2.11993	NW_017264041.1	208436	209901	-	1466	VFPFJ_10275	GO:0008152;GO:0016787	-	peptidase m20 domain-containing 2_x000D_
gene10345	819	183	12.8061	140	11.3086	229	14.5842	141	9.51519	495	35.5541	79	5.94026	113	7.72814	43	3.42414	404	26.4538	124	8.58911	137	9.90563	111	6.68582	NW_017264041.1	210015	210833	+	819	VFPFJ_10276	GO:0008168;GO:0032259	-	methyltransferase gi_x000D_
gene10346	1231	1040	48.4201	842	45.25	698	29.5753	438	19.6652	2872	137.244	293	14.6579	911	41.4515	72	3.81453	3056	133.133	359	16.5442	351	16.8847	244	9.77794	NW_017264041.1	211291	212521	+	1231	VFPFJ_10277	GO:0046872;GO:0016491;GO:0055114	-	2og-fe oxygenase-like protein gi_x000D_
gene10347	1953	44	1.29122	995	33.7043	453	12.0984	61	1.72628	699	21.0544	77	2.42801	2118	60.7441	130	4.34118	293	8.04556	304	8.83042	426	12.9167	42	1.06087	NW_017264041.1	213128	215080	-	1953	VFPFJ_10278	-	-	-_x000D_
gene10348	1569	15	0.547922	93	3.92125	26	0.864335	32	1.12722	53	1.98711	32	1.256	107	3.8198	24	0.997597	47	1.60644	24	0.867758	19	0.717094	30	0.943222	NW_017264041.1	216641	218209	+	1569	VFPFJ_10279	GO:0016491;GO:0005488	-	cytochrome p450 protein_x000D_
gene10349	2011	17	0.484493	3	0.0986901	2	0.051874	5	0.137417	49	1.43335	5	0.153116	6	0.167117	5	0.162153	43	1.14669	2	0.0564194	2	0.058893	5	0.122652	NW_017264041.1	218360	220370	-	2011	VFPFJ_10280	-	-	-_x000D_
gene1035	2134	423	11.3605	97	3.00706	583	14.2497	659	17.0676	274	7.55308	394	11.3701	179	4.69828	658	20.1094	241	6.05639	426	11.3247	1076	29.8582	1159	26.792	NW_017264030.1	3563143	3565276	+	2134	VFPFJ_01031	GO:0044424	-	armadillo-type fold domain-containing protein gi_x000D_
gene10350	735	24	1.87143	12	1.08009	15	1.06447	43	3.23343	70	5.60246	7	0.586507	11	0.838273	21	1.86337	93	6.78557	8	0.617466	11	0.886239	25	1.67791	NW_017264041.1	221201	221935	+	735	VFPFJ_10281	-	-	-_x000D_
gene10351	771	343	25.4971	573	49.166	662	44.7853	527	37.778	212	16.1752	588	46.9662	475	34.508	331	27.9989	274	19.0584	469	34.5087	509	39.0939	570	36.47	NW_017264041.1	223528	224298	-	771	VFPFJ_10282	-	-	-_x000D_
gene10352	1119	2	0.102435	1	0.05912	5	0.233062	17	0.839656	11	0.57827	4	0.220137	5	0.250277	21	1.22393	0	0	0	0	3	0.158758	46	2.02788	NW_017264041.1	227195	228313	+	1119	VFPFJ_10283	GO:0016020	-	integral membrane protein_x000D_
gene10353	3641	14	0.220373	7	0.127187	34	0.487068	53	0.804521	7	0.113096	14	0.236793	13	0.199988	47	0.841868	12	0.176747	13	0.20255	39	0.634292	64	0.867111	NW_017264041.1	230177	233817	+	3641	VFPFJ_10284	-	-	-_x000D_
gene10354	1728	23	0.762842	8	0.306274	9	0.271663	21	0.671673	6	0.204256	3	0.106915	9	0.291729	7	0.264193	11	0.341381	5	0.164148	4	0.137076	17	0.485312	NW_017264041.1	233881	235608	-	1728	VFPFJ_10285	-	-	-_x000D_
gene10355	586	10	0.978031	33	3.72547	141	12.5503	17	1.60337	53	5.32043	10	1.05091	41	3.91892	1	0.111293	59	5.3994	28	2.71063	20	2.02105	7	0.589272	NW_017264041.1	236318	236903	-	586	VFPFJ_10286	-	-	-_x000D_
gene10356	4591	415	5.18073	254	3.66008	489	5.55563	601	7.23518	142	1.81949	77	1.03287	380	4.63614	332	4.71626	139	1.62367	33	0.407771	148	1.90897	401	4.30876	NW_017264041.1	237877	242467	-	4591	VFPFJ_10287	GO:0050660;GO:0003995;GO:0055114	-	acyl- dehydrogenase_x000D_
gene10357	2189	254	6.65026	60	1.8133	199	4.74175	259	6.53938	77	2.06925	45	1.26599	64	1.63762	170	5.06489	152	3.72382	21	0.544232	57	1.54197	144	3.24513	NW_017264041.1	242766	244954	+	2189	VFPFJ_10288	GO:0016021;GO:0030729;GO:0006629	-	acetoacetate- ligase_x000D_
gene10358	3099	1264	23.3763	311	6.63901	908	15.2825	641	11.4319	875	16.6094	73	1.45065	301	5.44033	319	6.7133	969	16.7685	66	1.20818	280	5.35035	293	4.66403	NW_017264041.1	247430	250528	+	3099	VFPFJ_10289	-	K00155	-_x000D_
gene10359	1155	47	2.3322	97	5.5559	185	8.35452	197	9.42685	72	3.66707	73	3.89227	129	6.25587	118	6.66295	85	3.94664	136	6.67986	107	5.48589	201	8.58479	NW_017264041.1	252629	253783	+	1155	VFPFJ_10290	-	-	-_x000D_
gene1036	2297	704	17.5656	1092	31.4504	1203	27.3172	1717	41.3135	590	15.1098	1100	29.4913	1715	41.8199	1165	33.0774	545	12.7241	809	19.9801	632	16.293	919	19.7365	NW_017264030.1	3565501	3567797	-	2297	VFPFJ_01032	GO:0005524;GO:0006298;GO:0030983	K08734	dna mismatch repair protein mlh1 gi_x000D_
gene10360	3503	37	0.605358	7	0.132197	6	0.0893393	4	0.0631106	0	0	5	0.0879006	4	0.0639588	0	0	6	0.0918548	2	0.0323892	0	0	1	0.0140824	NW_017264041.1	253834	257336	-	3503	VFPFJ_10291	GO:0016020	-	major facilitator superfamily transporter multidrug resistance protein_x000D_
gene10361	1771	1	0.0323617	15	0.560321	3	0.0883556	5	0.156039	3	0.0996485	5	0.173866	10	0.316273	1	0.0368255	1	0.0302812	4	0.12813	3	0.100311	1	0.0278546	NW_017264041.1	258881	260651	+	1771	VFPFJ_10292	GO:0016020	-	mfs transporter gi_x000D_
gene10362	1125	1	0.0509446	3	0.176414	18	0.834548	26	1.27733	6	0.313738	14	0.766369	1	0.0497883	12	0.695657	6	0.286016	21	1.05895	11	0.579009	9	0.394644	NW_017264041.1	262044	263168	-	1125	VFPFJ_10293	-	-	-_x000D_
gene10363	1058	369	19.989	163	10.1922	163	8.03588	225	11.7538	123	6.83892	112	6.5192	115	6.08825	152	9.36968	174	8.81971	110	5.89817	105	5.87691	174	8.11296	NW_017264041.1	263849	264906	-	1058	VFPFJ_10294	GO:0008270;GO:0016491;GO:0055114	-	alcohol dehydrogenase zinc-type_x000D_
gene10364	2592	37425	827.517	10471	267.25	8298	166.982	10199	217.473	14481	328.649	20808	494.376	14911	322.22	12433	312.829	9352	193.491	15592	341.253	8457	193.209	12411	236.204	NW_017264041.1	267291	269882	+	2592	VFPFJ_10295	GO:0003924;GO:0005525	-	interferon-induced gtp-binding protein mx_x000D_
gene10365	2595	124	2.73864	190	4.84374	247	4.96468	171	3.64201	112	2.53892	150	3.55972	189	4.07948	123	3.09125	147	3.03788	168	3.67267	164	3.74241	219	4.16315	NW_017264041.1	270128	272722	-	2595	VFPFJ_10296	GO:0003855;GO:0004764;GO:0055114	-	quinate pathway repressor protein_x000D_
gene10366	2193	115	3.00545	289	8.71814	213	5.06609	143	3.60396	77	2.06548	180	5.05471	181	4.62296	86	2.55756	94	2.29869	171	4.42352	116	3.13231	197	4.43142	NW_017264041.1	273329	275521	+	2193	VFPFJ_10297	-	-	-_x000D_
gene10367	1697	62	2.09392	111	4.32719	93	2.85846	92	2.99632	55	1.90655	70	2.54026	127	4.19181	38	1.46039	52	1.64328	75	2.5072	40	1.3958	112	3.25575	NW_017264041.1	276009	277705	+	1697	VFPFJ_10298	GO:0016021;GO:0022891;GO:0055085	-	quinate permease gi_x000D_
gene10368	1155	130	6.45077	170	9.73714	9	0.406436	10	0.47852	132	6.72295	93	4.95865	115	5.57694	5	0.282329	125	5.80389	20	0.982332	6	0.30762	2	0.0854208	NW_017264041.1	278148	279302	-	1155	VFPFJ_10299	-	K09484	-_x000D_
gene10369	1077	1	0.0532151	0	0	0	0	4	0.205271	11	0.600821	8	0.457442	3	0.156022	0	0	8	0.39835	2	0.105348	1	0.0549832	1	0.0458036	NW_017264041.1	280402	281478	+	1077	VFPFJ_10300	GO:0051213;GO:0055114	K00457	3-dehydroshikimate dehydratase_x000D_
gene1037	279	6	1.23253	14	3.31962	10	1.86951	2	0.396194	46	9.69889	10	2.20728	12	2.40911	15	3.50634	27	5.1898	6	1.21999	10	2.12247	8	1.41449	NW_017264030.1	3568414	3568692	-	279	VFPFJ_01033	-	-	-_x000D_
gene10370	510	2	0.224755	6	0.778297	2	0.204546	2	0.216742	5	0.576724	2	0.241503	2	0.219654	0	0	1	0.105153	2	0.222469	3	0.348335	0	0	NW_017264041.1	281545	282054	-	510	VFPFJ_10301	GO:0019630;GO:0003855;GO:0046279	K03786	3-dehydroquinate dehydratase-like protein_x000D_
gene10371	1387	14	0.578498	25	1.19242	13	0.488876	18	0.717263	39	1.65408	18	0.799205	24	0.969204	11	0.517229	19	0.734629	19	0.777119	17	0.725802	6	0.213398	NW_017264041.1	282385	283771	+	1387	VFPFJ_10302	GO:0046854	K01092	inositol metal-binding site_x000D_
gene10372	2898	69	1.36459	69	1.57513	72	1.29588	56	1.068	100	2.02988	82	1.74252	107	2.06807	50	1.12522	62	1.14732	126	2.46651	93	1.90033	69	1.17454	NW_017264041.1	283838	286735	-	2898	VFPFJ_10303	GO:0005524;GO:0006298;GO:0030983	K08740	dna mismatch repair protein msh4_x000D_
gene10373	1230	141	6.56998	83	4.46414	229	9.71095	226	10.1551	138	6.59997	136	6.8092	109	4.96366	128	6.7869	162	7.06319	184	8.48639	169	8.1363	165	6.61751	NW_017264041.1	287317	288546	+	1230	VFPFJ_10304	-	-	-_x000D_
gene10374	1691	1121	37.9938	440	17.2137	1904	58.7293	1994	65.1724	791	27.517	966	35.18	656	21.729	2152	82.9976	970	30.7623	1828	61.3257	2915	102.08	3607	105.225	NW_017264041.1	288769	290459	+	1691	VFPFJ_10305	GO:0005730;GO:0000027	K14855	wd repeat protein gi_x000D_
gene10375	2888	13311	264.158	12758	292.247	9273	167.477	5784	110.691	11151	227.135	13573	289.428	11923	231.243	5724	129.261	12770	237.129	8369	164.394	6326	129.711	6614	112.975	NW_017264041.1	294886	297773	+	2888	VFPFJ_10306	GO:0016740;GO:0005992	K22337	-trehalose phosphate synthase subunit gi_x000D_
gene10376	1263	1742	79.0488	1651	86.4785	3244	133.97	2897	126.773	2109	98.2294	2140	104.345	2173	96.3688	2438	125.892	2729	115.875	2535	113.864	3292	154.348	3969	155.022	NW_017264041.1	299819	301081	+	1263	VFPFJ_10307	GO:0004084;GO:0009081	K00826	branched-chain-amino-acid aminotransferase_x000D_
gene10377	522	116	12.7361	100	12.6734	126	12.5902	75	7.94096	279	31.4414	145	17.1064	186	19.9583	148	18.4909	341	35.0328	134	14.5628	138	15.655	147	13.8919	NW_017264041.1	301517	302038	-	522	VFPFJ_10308	-	-	-_x000D_
gene10378	521	33	3.63017	51	6.47585	160	16.0182	78	8.27445	40	4.51638	42	4.96448	68	7.31057	37	4.6316	50	5.14663	119	12.9574	83	9.43378	81	7.66942	NW_017264041.1	306784	307304	-	521	VFPFJ_10309	-	-	-_x000D_
gene10379	1940	419	12.3783	301	10.2643	197	5.29659	167	4.7577	309	9.36968	125	3.96799	173	4.99487	73	2.45408	368	10.1727	162	4.73722	100	3.05242	85	2.16139	NW_017264041.1	308879	310818	-	1940	VFPFJ_10310	-	-	-_x000D_
gene1038	3042	2424	45.6692	5244	114.043	2514	43.106	1805	32.7945	1854	35.8524	5595	113.267	6609	121.691	1838	39.4052	1919	33.8304	2883	53.7645	1432	27.8759	1741	28.2329	NW_017264030.1	3584747	3587788	-	3042	VFPFJ_01034	GO:0016558;GO:0004176;GO:0005524;GO:0004252;GO:0016485;GO:0005782;GO:0006515	K01338	atp-dependent protease la 2 gi_x000D_
gene10380	1723	7	0.232843	2	0.0767908	15	0.454085	16	0.513236	10	0.341415	3	0.107226	6	0.19505	7	0.26496	7	0.217873	9	0.296324	9	0.309316	9	0.257675	NW_017264041.1	312280	314002	+	1723	VFPFJ_10311	-	-	-_x000D_
gene10381	890	0	0	1	0.0743318	3	0.175818	0	0	2	0.132193	0	0	5	0.314674	1	0.0732785	1	0.0602561	0	0	1	0.0665358	0	0	NW_017264041.1	314636	315525	+	890	VFPFJ_10312	-	-	-_x000D_
gene10382	1077	6	0.31929	13	0.798532	0	0	2	0.102635	2	0.10924	1	0.0571803	9	0.468066	0	0	3	0.149381	2	0.105348	3	0.164949	1	0.0458036	NW_017264041.1	315608	316684	-	1077	VFPFJ_10313	-	-	-_x000D_
gene10383	2005	3	0.0857546	1	0.0329952	0	0	0	0	0	0	0	0	4	0.111744	0	0	2	0.0534942	0	0	0	0	4	0.098415	NW_017264041.1	317951	319955	+	2005	VFPFJ_10314	-	-	-_x000D_
gene10384	2050	0	0	2	0.0645417	9	0.228992	14	0.377448	4	0.114782	4	0.120162	2	0.0546457	5	0.159068	0	0	1	0.027673	8	0.23109	16	0.385019	NW_017264041.1	320154	322203	-	2050	VFPFJ_10315	GO:0016020	-	mfs transporter_x000D_
gene10385	5421	1045	11.0481	1855	22.6375	1523	14.6539	1607	16.384	1058	11.4809	1086	12.3371	3662	37.8372	865	10.4065	800	7.9141	1527	15.9797	1774	19.3785	1499	13.6407	NW_017264041.1	323410	328830	+	5421	VFPFJ_10316	GO:0003676	-	rna interference and silencing protein_x000D_
gene10386	440	70	9.11792	16	2.40565	10	1.18544	20	2.51223	284	37.9694	2	0.279924	12	1.5276	7	1.03756	3312	403.672	20	2.57862	3	0.403751	26	2.91498	NW_017264041.1	329249	329688	-	440	VFPFJ_10317	-	-	-_x000D_
gene10387	740	1	0.0774495	0	0	1	0.0704855	1	0.074688	1	0.0794944	1	0.0832205	0	0	2	0.176265	0	0	0	0	0	0	0	0	NW_017264041.1	332446	333185	+	740	VFPFJ_10318	-	-	-_x000D_
gene10388	2414	70	1.66192	72	1.97315	191	4.12693	181	4.14404	83	2.0226	63	1.60718	83	1.92584	110	2.97182	155	3.44338	81	1.90352	139	3.40975	215	4.39356	NW_017264041.1	334193	336606	+	2414	VFPFJ_10319	GO:0016020	K01083	protein gi_x000D_
gene10389	948	0	0	0	0	1	0.0550203	5	0.291504	3	0.186158	2	0.129922	1	0.0590843	0	0	2	0.113139	1	0.0598414	0	0	1	0.0520364	NW_017264041.1	338569	339516	+	948	VFPFJ_10320	-	-	-_x000D_
gene1039	1004	1036	59.1393	771	50.8025	2941	152.789	3304	181.882	583	34.1588	1106	67.8397	688	38.3826	1823	118.419	796	42.5178	1471	83.1169	1728	101.919	2416	118.708	NW_017264030.1	3589016	3590019	+	1004	VFPFJ_01035	GO:0006260;GO:0003677;GO:0005634;GO:0006310;GO:0006281	K10739	dna-directed rna polymerase i subunit rpa1_x000D_
gene10390	844	24	1.62974	7	0.548681	7	0.432601	28	1.83357	8	0.557591	1	0.0729659	2	0.13273	18	1.3909	4	0.254161	1	0.0672152	0	0	12	0.701381	NW_017264041.1	340376	341219	+	844	VFPFJ_10321	-	-	-_x000D_
gene10391	1011	2	0.113378	1	0.0654355	9	0.464326	6	0.328007	3	0.174557	9	0.548218	2	0.110805	1	0.0645083	10	0.530444	6	0.336675	11	0.644298	7	0.341556	NW_017264041.1	344168	345178	+	1011	VFPFJ_10322	-	-	-_x000D_
gene10392	521	33	3.63017	17	2.15862	95	9.51081	80	8.48662	27	3.04856	45	5.31909	50	5.37542	48	6.00856	72	7.41115	60	6.53317	61	6.93326	64	6.05979	NW_017264041.1	347969	348489	+	521	VFPFJ_10323	-	-	-_x000D_
gene10393	1280	329	14.7311	190	9.81992	450	18.3372	452	19.5169	296	13.6035	219	10.5365	289	12.6464	415	21.1449	235	9.84575	280	12.4096	512	23.6867	508	19.578	NW_017264041.1	349933	351212	+	1280	VFPFJ_10324	-	-	-_x000D_
gene10394	1755	1604	52.3815	999	37.6576	1689	50.1977	1675	52.7497	1005	33.6866	886	31.0899	1190	37.9796	1058	39.3165	1311	40.0605	1031	33.3267	1282	43.257	1381	38.8179	NW_017264041.1	351755	353509	+	1755	VFPFJ_10325	GO:0035556;GO:0004871;GO:0005622;GO:0004435;GO:0016042	-	1-phosphatidylinositol- -bisphosphate phosphodiesterase gamma 2_x000D_
gene10395	1659	177	6.11473	61	2.43247	137	4.30731	99	3.29816	126	4.46779	62	2.30148	99	3.34248	57	2.24076	78	2.52138	77	2.63302	129	4.60457	144	4.28185	NW_017264041.1	353743	355401	-	1659	VFPFJ_10326	-	-	-_x000D_
gene10396	2094	17	0.465289	112	3.53839	175	4.35906	112	2.95613	9	0.252833	37	1.08815	200	5.34975	17	0.529467	4	0.102441	116	3.14262	106	2.99761	90	2.12022	NW_017264041.1	356750	358843	+	2094	VFPFJ_10327	GO:0003333;GO:0015171;GO:0016021	K16261	proline transporter_x000D_
gene10397	1003	738	42.1702	889	58.6361	403	20.9573	313	17.2475	715	41.9347	1054	64.7145	1294	72.2626	287	18.6615	714	38.1758	469	26.5266	351	20.723	344	16.9189	NW_017264041.1	359599	360601	+	1003	VFPFJ_10328	-	-	-_x000D_
gene10398	537	2039	217.617	779	95.9683	878	85.2809	899	92.5269	670	73.3954	1068	122.478	1461	152.39	540	65.5822	927	92.5756	877	92.6479	631	69.5826	742	68.1624	NW_017264041.1	368953	369489	+	537	VFPFJ_10329	-	K20316	-_x000D_
gene10399	174	4	1.31753	1	0.380203	7	2.09836	1	0.317639	35	11.8328	0	0	2	0.643815	1	0.374815	24	7.39695	0	0	0	0	3	0.850526	NW_017264041.1	371471	371644	-	174	VFPFJ_10330	-	-	-_x000D_
gene104	1060	12	0.648822	45	2.80848	77	3.78893	27	1.4078	90	4.99465	6	0.348584	33	1.74377	3	0.184579	68	3.44028	71	3.79982	33	1.84354	27	1.25653	NW_017264030.1	608174	609233	+	1060	VFPFJ_00105	GO:0016853;GO:0008152	-	enoyl- hydratase isomerase_x000D_
gene1040	956	38	2.27812	26	1.7992	8	0.436479	12	0.693754	52	3.19973	24	1.54602	22	1.28898	6	0.409317	64	3.59015	21	1.24615	8	0.495539	8	0.412808	NW_017264030.1	3590333	3591288	-	956	VFPFJ_01036	GO:0012505;GO:0008080;GO:0043231;GO:0044444	-	acetyltransferase gi_x000D_
gene10400	383	1	0.149641	1	0.172729	11	1.49805	5	0.721529	15	2.30388	5	0.803958	3	0.438735	3	0.510845	20	2.80041	2	0.296238	8	1.23691	6	0.772802	NW_017264041.1	372684	373066	+	383	VFPFJ_10331	-	-	-_x000D_
gene10401	4608	711	8.84316	476	6.83375	875	9.90438	886	10.6268	566	7.22557	498	6.65548	458	5.56715	583	8.25131	809	9.41514	553	6.80805	600	7.71053	813	8.70349	NW_017264041.1	376428	381035	-	4608	VFPFJ_10332	-	K20307	-_x000D_
gene10402	892	2139	137.435	666	49.394	679	39.7042	747	46.2848	448	29.5448	536	37.0051	617	38.7436	432	31.5853	1165	70.0409	299	19.0159	444	29.4757	605	33.4585	NW_017264041.1	381705	382596	-	892	VFPFJ_10333	GO:0005488	-	gata zinc finger domain-containing protein_x000D_
gene10403	1269	976	44.0797	747	38.9425	890	36.5814	909	39.5899	732	33.9326	797	38.6775	725	32.0005	787	40.4464	987	41.7106	788	35.2269	818	38.1713	1260	48.9806	NW_017264041.1	386388	387656	+	1269	VFPFJ_10334	GO:0019509;GO:0019284;GO:0005737;GO:0046523;GO:0005634	K08963	methylthioribose-1-phosphate isomerase_x000D_
gene10404	1461	334	13.1023	615	27.8477	829	29.5962	799	30.2259	693	27.903	405	17.0713	523	20.0508	446	19.9091	662	24.2996	447	17.3567	510	20.6712	748	25.2561	NW_017264041.1	387726	389186	-	1461	VFPFJ_10335	GO:0016787;GO:0008152	K01438	acetylornithine deacetylase_x000D_
gene10405	855	4	0.268129	7	0.541622	7	0.427035	11	0.711064	14	0.96323	1	0.0720271	2	0.131022	2	0.152556	4	0.250891	1	0.0663505	7	0.484816	6	0.346179	NW_017264041.1	390434	391288	+	855	VFPFJ_10336	-	-	-_x000D_
gene10406	174	1	0.329383	0	0	1	0.299766	1	0.317639	4	1.35232	0	0	3	0.965722	0	0	4	1.23283	0	0	0	0	3	0.850526	NW_017264041.1	391380	391553	+	174	VFPFJ_10337	-	-	-_x000D_
gene10407	531	13	1.40313	1	0.124586	44	4.32205	49	5.10016	42	4.65289	6	0.695855	6	0.632903	24	2.9477	25	2.52485	6	0.641013	14	1.56127	13	1.20771	NW_017264041.1	392548	393078	+	531	VFPFJ_10338	-	-	-_x000D_
gene10408	320	2	0.358204	0	0	0	0	0	0	45	8.27238	0	0	0	0	0	0	6	1.00552	3	0.531841	0	0	0	0	NW_017264041.1	393267	393586	-	320	VFPFJ_10339	-	-	-_x000D_
gene10409	823	682	47.4936	88	7.07371	951	60.2715	1427	95.8311	816	58.3255	39	2.91828	172	11.706	471	37.324	3671	239.208	203	13.9929	313	22.5211	560	33.5663	NW_017264041.1	394744	395566	+	823	VFPFJ_10340	GO:0016977;GO:0005576;GO:0000272	-	chitosanase csn1_x000D_
gene1041	939	779	47.5469	1721	121.249	2308	128.204	1863	109.655	1353	84.7618	1596	104.672	1799	107.311	1629	113.142	1844	105.314	2009	121.374	1651	104.118	1998	104.965	NW_017264030.1	3592770	3593708	-	939	VFPFJ_01037	GO:0016787;GO:0005634;GO:0045337;GO:0004452	K01823	isopentenyl-diphosphate delta- type 1 gi_x000D_
gene10410	1801	9	0.286404	1	0.0367325	7	0.202729	13	0.398944	220	7.18583	0	0	2	0.0622009	16	0.579393	52	1.54839	2	0.062998	4	0.13152	11	0.301297	NW_017264041.1	395803	397603	-	1801	VFPFJ_10341	GO:0005215	-	mfs sp general alpha glucoside:h+ symporter_x000D_
gene10411	804	3	0.213853	0	0	1	0.0648747	3	0.206228	85	6.21915	0	0	0	0	1	0.0811168	16	1.06722	1	0.0705593	1	0.0736528	1	0.0613563	NW_017264041.1	398439	399242	+	804	VFPFJ_10342	GO:0008889;GO:0006629	-	glycerophosphoryl diester phosphodiesterase family domain-containing protein_x000D_
gene10412	792	10	0.723644	1	0.0835294	6	0.395146	5	0.348921	169	12.5525	2	0.155513	1	0.0707221	0	0	39	2.64077	3	0.214885	4	0.299075	6	0.373716	NW_017264041.1	400912	401703	-	792	VFPFJ_10343	-	-	-_x000D_
gene10413	1002	38	2.17353	3	0.19807	23	1.19727	45	2.48215	217	12.7397	1	0.0614603	10	0.559001	33	2.14789	85	4.54927	5	0.283082	13	0.768283	81	3.98779	NW_017264041.1	401958	402959	+	1002	VFPFJ_10344	-	-	-_x000D_
gene10414	198	7	2.0262	40	13.3647	24	6.32234	5	1.39568	95	28.2245	8	2.48821	25	7.07221	2	0.658767	23	6.22951	21	6.01678	8	2.3926	4	0.996576	NW_017264041.1	403409	403606	-	198	VFPFJ_10345	-	-	-_x000D_
gene10415	1968	343	9.98894	340	11.4293	317	8.40167	216	6.06612	1214	36.2879	131	4.09929	543	15.4545	92	3.0488	674	18.3665	304	8.76312	219	6.58968	211	5.28899	NW_017264041.1	404386	406353	+	1968	VFPFJ_10346	GO:0050660;GO:0016614;GO:0055114	K17066	glucose-methanol-choline oxidoreductase_x000D_
gene10416	1677	8876	303.343	6376	251.524	13850	430.773	7407	244.113	9122	319.982	4764	174.945	3745	125.083	4747	184.609	7181	229.637	7527	254.624	6999	247.143	6715	197.528	NW_017264041.1	406476	408152	-	1677	VFPFJ_10347	GO:0005975;GO:0031225;GO:0005886;GO:0016740	K22832	glycoside hydrolase family 72 protein_x000D_
gene10417	366	412	64.5159	490	88.5685	639	91.065	313	47.2657	908	145.94	431	72.5201	354	54.1754	223	39.7366	501	73.4087	715	110.824	429	69.4099	418	56.3392	NW_017264041.1	408363	408728	-	366	VFPFJ_10348	-	-	-_x000D_
gene10418	1023	1144	64.0915	1414	91.4404	4068	207.413	1574	85.0377	1556	89.4751	1148	69.108	1174	64.2795	1302	83.0046	2266	118.789	2431	134.809	2287	132.384	2108	101.651	NW_017264041.1	409887	410909	+	1023	VFPFJ_10349	-	-	-_x000D_
gene10419	1671	9	0.308686	33	1.30648	55	1.71679	54	1.78608	119	4.18927	12	0.442249	21	0.70392	16	0.624468	59	1.89351	44	1.49378	40	1.41752	40	1.18086	NW_017264041.1	411135	412805	-	1671	VFPFJ_10350	GO:0016884	-	acetamidase gi_x000D_
gene1042	1311	1105	48.307	1207	60.9073	1322	52.5969	1177	49.6199	1072	48.1017	1112	52.2353	1257	53.7048	943	46.9111	1401	57.3095	1409	60.9703	869	39.2521	1079	40.6008	NW_017264030.1	3594514	3595824	+	1311	VFPFJ_01038	GO:0007015;GO:0006897;GO:0005509	K20048	eps15-like protein pan1p_x000D_
gene10420	1620	15	0.530673	17	0.694222	8	0.257577	10	0.341167	133	4.82953	4	0.152057	24	0.829806	16	0.644127	73	2.41657	14	0.490256	12	0.438643	19	0.578568	NW_017264041.1	414064	415683	+	1620	VFPFJ_10351	GO:0055085;GO:0016021	-	mfs transporter_x000D_
gene10421	1686	0	0	0	0	8	0.247494	13	0.426156	9	0.314017	1	0.0365262	0	0	3	0.116046	3	0.0954233	1	0.0336475	3	0.105368	9	0.26333	NW_017264041.1	417731	419416	+	1686	VFPFJ_10352	GO:0055085;GO:0016020	-	proline permease_x000D_
gene10422	1772	0	0	0	0	0	0	0	0	6	0.199185	0	0	0	0	0	0	1	0.0302641	0	0	0	0	0	0	NW_017264041.1	420500	422271	+	1772	VFPFJ_10353	GO:0020037;GO:0016021;GO:0016705;GO:0004497;GO:0005506;GO:0055114	-	phenylacetate 2-hydroxylase_x000D_
gene10423	1677	18	0.615162	11	0.433934	56	1.74175	85	2.80136	55	1.92929	13	0.477389	11	0.367401	22	0.855572	78	2.49432	26	0.87953	32	1.12996	53	1.55904	NW_017264041.1	425101	426777	+	1677	VFPFJ_10354	-	-	-_x000D_
gene10424	1017	45	2.53596	7	0.455346	3	0.153862	8	0.434762	22	1.27254	9	0.544984	5	0.275378	5	0.320639	30	1.58194	1	0.0557814	3	0.174681	1	0.0485059	NW_017264041.1	427004	428020	-	1017	VFPFJ_10355	-	-	-_x000D_
gene10425	1176	122	5.9457	33	1.8564	3	0.133059	4	0.18799	489	24.4607	8	0.418933	1	0.0476292	41	2.27375	394	17.9672	1	0.0482395	5	0.251772	0	0	NW_017264041.1	428886	430061	-	1176	VFPFJ_10356	GO:0016020	-	mfs monocarboxylate transporter_x000D_
gene10426	459	53	6.6178	4	0.576517	6	0.681821	13	1.56536	256	32.8092	23	3.08587	1	0.12203	13	1.84713	177	20.68	3	0.370782	1	0.129013	3	0.322422	NW_017264041.1	430454	430912	+	459	VFPFJ_10357	-	-	-_x000D_
gene10427	768	9	0.671632	12	1.03368	13	0.882904	13	0.935545	47	3.60002	19	1.52354	8	0.583457	10	0.849191	7	0.488796	12	0.886401	14	1.07947	7	0.449627	NW_017264041.1	431794	432561	+	768	VFPFJ_10358	GO:0005488	-	c6 zinc finger domain-containing protein_x000D_
gene10428	880	8	0.521024	10	0.751765	23	1.36325	17	1.0677	62	4.14455	23	1.60956	3	0.19095	14	1.03756	10	0.609408	7	0.451259	13	0.874795	18	1.00903	NW_017264041.1	432592	433471	+	880	VFPFJ_10359	-	-	-_x000D_
gene10429	285	4	0.804388	6	1.39274	5	0.915075	8	1.55141	35	7.22423	10	2.16081	3	0.589599	3	0.686504	7	1.31718	3	0.597154	4	0.831114	7	1.21163	NW_017264041.1	433766	434050	-	285	VFPFJ_10360	-	-	-_x000D_
gene1043	1304	818	35.9523	876	44.4417	320	12.7998	254	10.7656	557	25.1273	805	38.0172	844	36.2531	260	13.0036	807	33.1884	367	15.9661	213	9.67269	185	6.99858	NW_017264030.1	3596017	3597320	-	1304	VFPFJ_01039	-	-	-_x000D_
gene10430	370	0	0	0	0	0	0	5	0.74688	2	0.317978	0	0	0	0	0	0	1	0.14494	0	0	0	0	3	0.399977	NW_017264041.1	438873	439242	-	370	VFPFJ_10361	-	-	-_x000D_
gene10431	2013	0	0	1	0.032864	0	0	0	0	2	0.0584459	0	0	0	0	0	0	0	0	0	0	0	0	0	0	NW_017264041.1	439710	441722	+	2013	VFPFJ_10362	GO:0003333;GO:0015171;GO:0016021	-	proline-specific permease_x000D_
gene10432	1476	0	0	5	0.224103	1	0.0353383	4	0.149781	3	0.119565	3	0.125169	3	0.113845	6	0.265113	3	0.109	1	0.0384347	1	0.0401198	3	0.100265	NW_017264041.1	441950	443425	-	1476	VFPFJ_10363	GO:0008152;GO:0016787	-	amidohydrolase gi_x000D_
gene10433	2248	0	0	1	0.0294285	0	0	2	0.0491718	0	0	0	0	3	0.074749	0	0	0	0	3	0.0757068	1	0.026342	0	0	NW_017264041.1	444047	446294	-	2248	VFPFJ_10364	GO:0055085;GO:0016021	K08192	mfs acs allantoate permease_x000D_
gene10434	1579	41	1.48817	75	3.14227	32	1.05706	12	0.420031	55	2.04903	42	1.63806	123	4.36318	6	0.24782	56	1.90194	8	0.287421	15	0.562542	8	0.249933	NW_017264041.1	446773	448351	+	1579	VFPFJ_10365	GO:0030170;GO:0009058;GO:0008483	-	kynurenine-oxoglutarate transaminase_x000D_
gene10435	1797	0	0	0	0	0	0	0	0	0	0	0	0	0	0	0	0	0	0	0	0	0	0	0	0	NW_017264041.1	458603	460399	-	1797	VFPFJ_10366	GO:0003333;GO:0015171;GO:0016021	-	amino acid transporter_x000D_
gene10436	1684	0	0	0	0	0	0	0	0	0	0	0	0	0	0	0	0	0	0	0	0	0	0	0	0	NW_017264041.1	461133	462816	-	1684	VFPFJ_10367	GO:0050660;GO:0016614;GO:0055114	-	choline oxidase_x000D_
gene10437	1562	0	0	0	0	0	0	0	0	0	0	0	0	0	0	0	0	0	0	0	0	0	0	0	0	NW_017264041.1	463410	464971	+	1562	VFPFJ_10368	GO:0005829;GO:0005794;GO:0005634;GO:0016620;GO:0055114	K00128	aldehyde dehydrogenase gi_x000D_
gene10438	1103	0	0	0	0	0	0	2	0.100216	0	0	0	0	0	0	0	0	1	0.0486201	0	0	0	0	1	0.0447239	NW_017264041.1	466028	467130	-	1103	VFPFJ_10369	-	-	-_x000D_
gene10439	1737	58	1.91372	56	2.13281	119	3.57338	74	2.35458	98	3.3189	81	2.87176	41	1.3221	62	2.32787	134	4.1371	89	2.9067	84	2.86368	80	2.27199	NW_017264042.1	1668	3404	-	1737	VFPFJ_10370	-	-	-_x000D_
gene1044	522	6193	679.956	17393	2204.29	13285	1327.46	14233	1506.98	11523	1298.56	31216	3682.72	12412	1331.84	33427	4176.32	7387	758.907	14941	1623.75	12582	1427.33	22926	2166.57	NW_017264030.1	3599615	3600136	-	522	VFPFJ_01040	-	-	-_x000D_
gene10440	1326	1407	60.8136	1113	55.5285	4729	186.019	4144	172.726	1679	74.4861	2232	103.66	1544	65.2205	4085	200.916	2006	81.1294	3779	161.675	5450	243.388	5325	198.103	NW_017264042.1	4039	5364	-	1326	VFPFJ_10371	GO:0032259;GO:0016126;GO:0003838	K00559	sterol 24-c-methyltransferase_x000D_
gene10441	1195	1106	53.0442	498	27.5693	1003	43.7789	906	41.9028	794	39.086	997	51.3794	563	26.3889	859	46.8805	872	39.1327	782	37.1235	987	48.9097	1294	53.4173	NW_017264042.1	6217	7411	+	1195	VFPFJ_10372	GO:0000974;GO:0003676;GO:0005681;GO:0000398;GO:0000166	K12872	pre-mrna splicing factor slt11_x000D_
gene10442	491	655	76.4558	238	32.0671	791	84.0285	689	77.5568	669	80.1517	362	45.4035	358	40.8396	712	94.5726	1017	111.079	660	76.2558	941	113.489	941	94.5418	NW_017264042.1	7625	8115	-	491	VFPFJ_10373	-	K18170	-_x000D_
gene10443	1422	5690	229.331	1045	48.6162	9340	342.593	10683	415.218	3689	152.608	3552	153.828	2251	88.6658	10157	465.836	4708	177.553	7437	296.694	13170	548.443	18101	627.94	NW_017264042.1	8722	10143	+	1422	VFPFJ_10374	-	K09522	-_x000D_
gene10444	4310	285	3.78981	291	4.46663	422	5.10701	467	5.98855	260	3.54866	510	7.28711	873	11.3453	842	12.7409	473	5.88538	568	7.47621	855	11.7472	1093	12.51	NW_017264042.1	11275	15584	-	4310	VFPFJ_10375	GO:0042626;GO:0055085;GO:0005524;GO:0016021	K05658	multidrug resistance protein 1 gi_x000D_
gene10445	246	0	0	0	0	0	0	4	0.898685	11	2.63042	3	0.751015	0	0	1	0.265113	4	0.871999	2	0.461217	2	0.481438	1	0.20053	NW_017264042.1	16353	16598	-	246	VFPFJ_10376	-	-	-_x000D_
gene10446	3373	3254	55.2906	1975	38.736	1497	23.1493	1319	21.6128	5619	97.9966	3010	54.9556	3286	54.5672	1307	25.2712	5679	90.2914	1655	27.835	1410	24.7542	1487	21.7475	NW_017264042.1	18637	22009	+	3373	VFPFJ_10377	GO:0016021;GO:0006357;GO:0008270;GO:0000981;GO:0003677;GO:0005634	-	fungal specific transcription factor domain-containing protein gi_x000D_
gene10447	533	176	18.925	200	24.8237	240	23.4864	199	20.6352	214	23.6186	264	30.5027	196	20.5972	195	23.8602	303	30.4864	268	28.5245	152	16.8874	210	19.436	NW_017264042.1	22144	22676	-	533	VFPFJ_10378	GO:0046872	-	c2h2 type zinc finger containing protein gi_x000D_
gene10448	1869	1611	49.4011	1639	58.0142	912	25.4517	737	21.7942	767	24.1409	2017	66.4598	1808	54.1838	539	18.8082	761	21.8357	1445	43.86	648	20.531	656	17.3145	NW_017264042.1	25975	27843	+	1869	VFPFJ_10379	-	-	-_x000D_
gene10449	1575	326	11.8628	428	17.9774	224	7.41821	119	4.17589	326	12.176	506	19.7848	626	22.2625	84	3.47829	141	4.80098	260	9.3649	165	6.20367	73	2.28643	NW_017264042.1	28938	30512	+	1575	VFPFJ_10380	-	-	-_x000D_
gene1045	234	9	2.20433	7	1.979	0	0	2	0.472385	6	1.50836	8	2.10541	5	1.19684	1	0.278709	9	2.06261	1	0.242434	0	0	1	0.210814	NW_017264030.1	3600759	3600992	-	234	VFPFJ_01041	-	-	-_x000D_
gene10450	1294	276	12.2243	114	5.82821	114	4.59518	195	8.32881	236	10.7287	187	8.89958	228	9.86917	44	2.21761	91	3.77136	117	5.12934	84	3.84406	122	4.65094	NW_017264042.1	30758	32051	-	1294	VFPFJ_10381	-	-	-_x000D_
gene10451	1161	29316	1447.18	15823	901.615	7013	315.067	5476	260.684	5791	293.42	23632	1253.52	20667	997.069	6445	362.041	6629	306.201	11830	578.046	4408	224.83	4599	195.41	NW_017264042.1	34047	35207	-	1161	VFPFJ_10382	GO:0003677	-	swirm domain-containing protein fun19_x000D_
gene10452	837	28	1.91727	26	2.055	14	0.872437	17	1.12255	6	0.421691	11	0.809337	14	0.936877	13	1.01294	6	0.38443	18	1.21999	22	1.55648	16	0.942996	NW_017264042.1	39395	40231	-	837	VFPFJ_10383	-	-	-_x000D_
gene10453	1098	24	1.25274	19	1.14476	185	8.78822	276	13.8928	40	2.14302	39	2.18738	67	3.41785	211	12.5328	65	3.17469	39	2.01499	171	9.2223	342	15.3652	NW_017264042.1	50717	51814	+	1098	VFPFJ_10384	-	-	-_x000D_
gene10454	1884	0	0	0	0	2	0.0553708	2	0.0586721	2	0.0624478	1	0.0326875	0	0	0	0	0	0	0	0	0	0	4	0.104736	NW_017264042.1	52330	54213	-	1884	VFPFJ_10385	GO:0016020;GO:0006810;GO:0022857	-	mfs quinate transporter_x000D_
gene10455	603	12	1.14055	4	0.438841	19	1.64349	31	2.84136	5	0.487777	2	0.204256	9	0.835998	26	2.81205	0	0	1	0.094079	5	0.491019	10	0.818085	NW_017264042.1	55477	56079	-	603	VFPFJ_10386	-	-	-_x000D_
gene10456	3417	652	10.9359	636	12.3134	1151	17.5696	1312	21.2213	526	9.05543	842	15.175	771	12.6383	1164	22.2165	488	7.65889	1092	18.1296	1282	22.2172	1456	21.02	NW_017264042.1	58276	61692	+	3417	VFPFJ_10387	GO:0016021;GO:0022891;GO:0055085	-	mfs sugar transporter_x000D_
gene10457	1774	54	1.74458	18	0.671249	4	0.117608	7	0.218086	55	1.8238	12	0.416572	45	1.42082	4	0.147053	72	2.17656	5	0.159892	7	0.233663	3	0.0834225	NW_017264042.1	61998	63771	-	1774	VFPFJ_10388	GO:0016021;GO:0022891;GO:0055085;GO:0008643	-	mfs sugar transporter gi_x000D_
gene10458	2082	37	1.01852	94	2.98684	80	2.0042	67	1.77859	50	1.41272	56	1.65642	98	2.63649	65	2.0361	127	3.27125	72	1.96183	74	2.10473	137	3.24605	NW_017264042.1	64642	66723	-	2082	VFPFJ_10389	GO:0046872;GO:0006355	-	fungal specific transcription factor_x000D_
gene10459	4225	133	1.80416	577	9.0347	387	4.77767	414	5.41572	240	3.34159	309	4.50395	1027	13.6152	183	2.82482	237	3.00824	272	3.65218	198	2.77513	322	3.75963	NW_017264042.1	76164	80388	-	4225	VFPFJ_10390	GO:0016810	-	D-aminoacylase [Purpureocillium lilacinum]_x000D_
gene1046	474	2	0.241825	2	0.279136	1	0.110041	2	0.233203	3	0.372315	0	0	2	0.236337	1	0.13759	2	0.226278	1	0.119683	1	0.12493	0	0	NW_017264030.1	3602028	3602501	+	474	VFPFJ_01042	-	-	-_x000D_
gene10460	1005	9	0.513247	7	0.460783	29	1.50509	25	1.37485	1	0.0585332	9	0.551491	6	0.334399	14	0.908508	8	0.426889	21	1.1854	10	0.589223	27	1.3253	NW_017264042.1	81012	82016	-	1005	VFPFJ_10391	-	-	-_x000D_
gene10461	3248	3	0.0529365	15	0.30552	13	0.208766	11	0.18718	4	0.0724456	15	0.284405	13	0.224186	6	0.120476	3	0.0495332	21	0.366787	9	0.164086	12	0.182256	NW_017264042.1	84052	87299	+	3248	VFPFJ_10392	-	-	-_x000D_
gene10462	1056	5	0.271367	4	0.250588	14	0.691505	52	2.72158	18	1.00271	6	0.349904	19	1.00779	56	3.45852	50	2.5392	14	0.752098	19	1.06546	82	3.83059	NW_017264042.1	88364	89419	+	1056	VFPFJ_10393	-	-	-_x000D_
gene10463	1781	0	0	1	0.037145	6	0.175719	9	0.279294	0	0	1	0.0345779	8	0.251597	6	0.219712	3	0.0903334	2	0.0637054	7	0.232745	21	0.581662	NW_017264042.1	89532	91312	-	1781	VFPFJ_10394	GO:0055085;GO:0016021	-	allantoate permease_x000D_
gene10464	748	3	0.229864	0	0	2	0.139463	1	0.0738892	9	0.707798	6	0.493983	3	0.224647	4	0.348759	13	0.932036	1	0.0758418	1	0.0791669	4	0.263799	NW_017264042.1	92552	93299	+	748	VFPFJ_10395	GO:0003840;GO:0006749	-	acylase acy 1_x000D_
gene10465	1158	7	0.346449	5	0.285645	6	0.270255	16	0.763649	14	0.711193	9	0.478626	13	0.628804	15	0.844791	30	1.38932	7	0.342925	2	0.102274	7	0.298198	NW_017264042.1	93386	94543	+	1158	VFPFJ_10396	GO:0003840;GO:0006749	-	gamma- partial gi_x000D_
gene10466	2565	225	5.02742	319	8.2275	708	14.3972	738	15.902	144	3.3025	253	6.07429	307	6.70396	523	13.2978	248	5.18508	404	8.9352	586	13.5287	817	15.7127	NW_017264042.1	94900	97464	+	2565	VFPFJ_10397	GO:0016787;GO:0006807;GO:0004356	-	protein flug_x000D_
gene10467	1825	221	6.94032	215	7.79364	370	10.5748	697	21.1083	125	4.02917	146	4.92666	220	6.75212	218	7.79041	128	3.7613	210	6.5278	222	7.20337	372	10.0553	NW_017264042.1	97780	99604	-	1825	VFPFJ_10398	-	-	-_x000D_
gene10468	498	4	0.460342	0	0	1	0.104737	2	0.221964	0	0	0	0	1	0.112474	0	0	0	0	0	0	0	0	3	0.297172	NW_017264042.1	101515	102012	+	498	VFPFJ_10399	-	-	-_x000D_
gene10469	510	12	1.34853	9	1.16745	8	0.818185	5	0.541854	4	0.461379	8	0.966011	10	1.09827	2	0.255756	10	1.05153	12	1.33482	8	0.928892	7	0.677085	NW_017264042.1	102398	102907	-	510	VFPFJ_10400	-	-	-_x000D_
gene1047	1212	1493	70.6005	3029	165.334	1381	59.4323	899	40.9958	775	37.6155	2641	134.192	3123	144.328	1162	62.5274	837	37.0351	1428	66.8399	1091	53.305	1085	44.1614	NW_017264030.1	3603793	3605004	-	1212	VFPFJ_01043	GO:0016757	-	glycosyltransferase family 32_x000D_
gene10470	1008	988	56.1755	526	34.5215	127	6.57165	265	14.5301	12	0.700308	39	2.38268	66	3.66745	146	9.44624	14	0.744832	56	3.15165	89	5.22847	130	6.36207	NW_017264042.1	103870	104877	+	1008	VFPFJ_10401	GO:0003824	-	homoserine o-acetyltransferase protein_x000D_
gene10471	2280	69	1.73446	84	2.4373	19	0.434661	24	0.58178	6	0.154805	76	2.05277	58	1.42486	27	0.772317	8	0.188168	75	1.86611	36	0.935003	58	1.2549	NW_017264042.1	105134	107413	-	2280	VFPFJ_10402	-	-	-_x000D_
gene10472	3033	42	0.793647	7	0.152683	52	0.894257	44	0.801794	7	0.135767	19	0.385783	18	0.332415	108	2.3223	18	0.318267	40	0.748166	51	0.995734	177	2.87883	NW_017264042.1	109803	112835	+	3033	VFPFJ_10403	-	-	-_x000D_
gene10473	1833	58	1.81349	71	2.56248	233	6.63017	242	7.29685	73	2.34276	72	2.41898	119	3.63634	191	6.79575	94	2.75015	121	3.74484	191	6.17044	282	7.58931	NW_017264042.1	113441	115273	+	1833	VFPFJ_10404	-	-	-_x000D_
gene10474	1110	229	11.824	128	7.62872	411	19.313	633	31.5183	86	4.55768	150	8.32205	235	11.8584	504	29.6124	123	5.94255	229	11.7037	415	22.1396	676	30.0427	NW_017264042.1	117202	118311	+	1110	VFPFJ_10405	-	-	-_x000D_
gene10475	1952	116	3.40587	485	16.4371	860	22.98	1114	31.5419	516	15.5503	207	6.53059	1193	34.2327	369	12.3286	561	15.4125	364	10.5787	612	18.5659	1322	33.4093	NW_017264042.1	121250	123201	+	1952	VFPFJ_10406	GO:0004497;GO:0055114	-	fad dependent oxidoreductase gi_x000D_
gene10476	1368	28	1.17307	20	0.967182	28	1.06759	18	0.727225	69	2.96709	22	0.990373	16	0.65511	27	1.2872	55	2.15609	8	0.331752	15	0.649308	37	1.33423	NW_017264042.1	123542	124909	-	1368	VFPFJ_10407	GO:0004252;GO:0006508	-	alkaline serine protease p32_x000D_
gene10477	339	1	0.169064	1	0.195148	0	0	0	0	5	0.867638	1	0.181661	1	0.165227	0	0	6	0.949167	3	0.502032	0	0	0	0	NW_017264042.1	125572	125910	+	339	VFPFJ_10408	-	-	-_x000D_
gene10478	742	4	0.308963	0	0	0	0	0	0	3	0.23784	1	0.0829962	1	0.0754877	0	0	4	0.289099	1	0.0764551	0	0	1	0.0664832	NW_017264042.1	126292	127033	-	742	VFPFJ_10409	-	-	-_x000D_
gene10479	1492	183	7.02963	119	5.27646	235	8.21543	263	9.74248	181	7.13638	92	3.79735	163	6.11926	89	3.89034	231	8.30298	94	3.57412	103	4.08803	130	4.29823	NW_017264042.1	128184	129675	+	1492	VFPFJ_10410	GO:0005773;GO:0004185;GO:0006508	-	carboxypeptidase y precursor gi_x000D_
gene1048	1500	1202	45.9265	1826	80.533	1069	37.1722	751	27.6714	503	19.7263	1901	78.0464	1719	64.1896	689	29.9568	652	23.3103	1157	43.7575	737	29.0952	739	24.3035	NW_017264030.1	3606462	3607961	+	1500	VFPFJ_01044	GO:0016746;GO:0016020	-	acyltransferase 3_x000D_
gene10480	1702	262	8.82251	66	2.56536	310	9.50022	950	30.8494	2201	76.0727	100	3.61828	124	4.08077	826	31.651	2180	68.6891	78	2.59983	215	7.48039	1286	37.2732	NW_017264042.1	130244	131945	+	1702	VFPFJ_10411	GO:0016491;GO:0055114	-	fad binding domain-containing protein gi_x000D_
gene10481	941	2362	143.86	1441	101.307	732	40.5745	522	30.6594	4777	298.63	1676	109.685	5681	338.155	2225	154.208	6217	354.309	708	42.6829	895	56.3221	591	30.9823	NW_017264042.1	132372	133312	+	941	VFPFJ_10412	GO:0016829;GO:0008152	-	oxaloacetase-like protein gi_x000D_
gene10482	1559	98	3.60272	77	3.26745	532	17.7991	464	16.4496	135	5.09396	150	5.92526	127	4.56287	277	11.5878	216	7.43017	429	15.6107	603	22.9043	593	18.7639	NW_017264042.1	136731	138289	+	1559	VFPFJ_10413	GO:0008152;GO:0016813	-	beta-alanine synthase gi_x000D_
gene10483	975	246	14.4604	131	8.88856	386	20.6497	470	26.6425	262	15.8076	141	8.90588	197	11.3173	347	23.2109	596	32.7818	338	19.6663	345	20.9537	748	37.8453	NW_017264042.1	139058	140032	+	975	VFPFJ_10414	GO:0003824	-	epoxide hydrolase-like protein gi_x000D_
gene10484	459	2099	262.09	3108	447.953	6061	688.752	6420	773.045	1828	234.278	2898	388.819	2694	328.75	1706	242.4	1152	134.596	4984	615.993	4667	602.103	5470	587.882	NW_017264042.1	140234	140692	-	459	VFPFJ_10415	-	-	-_x000D_
gene10485	1503	3171	120.917	2356	103.7	2753	95.5386	2428	89.2837	3579	140.078	2073	84.9381	2012	74.9807	2638	114.468	3812	136.014	2483	93.7191	2229	87.8206	2775	91.0793	NW_017264042.1	141280	142782	-	1503	VFPFJ_10416	-	-	-_x000D_
gene10486	806	149	10.595	99	8.12577	53	3.42983	71	4.86862	88	6.42267	54	4.12592	42	2.91873	37	2.99387	49	3.26026	62	4.36382	28	2.05716	68	4.16188	NW_017264042.1	143809	144614	-	806	VFPFJ_10417	GO:0008171;GO:0032259	-	o-methyltransferase gi_x000D_
gene10487	222	11	2.83982	15	4.46995	22	5.16894	12	2.98752	19	5.03464	18	4.99323	39	9.83993	17	4.99416	7	1.69097	35	8.94387	31	8.26902	27	5.99966	NW_017264042.1	146919	147140	+	222	VFPFJ_10418	-	-	-_x000D_
gene10488	670	3	0.256624	0	0	6	0.467098	8	0.65993	2	0.1756	3	0.275746	1	0.0835998	3	0.29202	15	1.20063	1	0.0846711	0	0	2	0.147255	NW_017264042.1	148455	149124	-	670	VFPFJ_10419	-	-	-_x000D_
gene10489	981	1	0.0584227	0	0	0	0	8	0.450716	0	0	0	0	0	0	3	0.199443	0	0	1	0.0578284	2	0.120728	5	0.25143	NW_017264042.1	149805	150785	-	981	VFPFJ_10420	-	-	-_x000D_
gene1049	512	980	109.7	3610	466.446	1553	158.21	1633	176.278	1335	153.384	3167	380.926	3800	415.713	1910	243.293	1215	127.262	1277	141.492	1233	142.606	1520	146.45	NW_017264030.1	3611682	3612193	+	512	VFPFJ_01045	-	K08762	-_x000D_
gene10490	2185	4	0.10492	72	2.17995	36	0.859375	34	0.860023	13	0.349994	36	1.01464	138	3.53759	5	0.14924	12	0.294524	10	0.259632	4	0.108406	15	0.338653	NW_017264042.1	151243	153427	-	2185	VFPFJ_10421	GO:0016021;GO:0022891;GO:0055085	-	mfs maltose permease_x000D_
gene10491	1435	2	0.0798782	4	0.184405	2	0.0726958	11	0.423666	0	0	4	0.17166	6	0.234196	8	0.363584	1	0.0373714	11	0.434862	5	0.206331	18	0.61878	NW_017264042.1	154851	156285	-	1435	VFPFJ_10422	GO:0003824	-	d-lactate dehydrogenase_x000D_
gene10492	2042	4	0.112268	0	0	10	0.255432	32	0.866117	2	0.0576159	1	0.0301583	4	0.10972	13	0.415197	1	0.0262624	10	0.277814	8	0.231996	8	0.193263	NW_017264042.1	157638	159679	+	2042	VFPFJ_10423	GO:0050660;GO:0016614;GO:0055114	-	fad binding domain-containing protein_x000D_
gene10493	3604	51	0.811028	72	1.32164	24	0.347343	24	0.368052	68	1.10992	45	0.768936	71	1.10345	15	0.27144	109	1.62193	34	0.535185	13	0.213601	13	0.17794	NW_017264042.1	160143	163746	-	3604	VFPFJ_10424	-	-	-_x000D_
gene10494	432	14	1.85735	9	1.37823	2	0.241478	2	0.255875	11	1.49788	9	1.28298	6	0.777943	1	0.150967	11	1.36553	6	0.787912	2	0.274152	4	0.456764	NW_017264042.1	164210	164641	+	432	VFPFJ_10425	-	-	-_x000D_
gene10495	2808	1436	29.3095	1859	43.7972	848	15.7518	1310	25.7844	1151	24.1127	2077	45.5514	1895	37.8	803	18.6503	1032	19.7094	1299	26.2435	431	9.0892	653	11.4718	NW_017264042.1	165525	168332	+	2808	VFPFJ_10426	-	-	-_x000D_
gene10496	1202	2847	135.748	1990	109.525	1827	79.2804	1792	82.3979	873	42.7246	2372	121.527	1456	67.848	1491	80.8984	922	41.1356	1859	87.7375	1214	59.8081	1744	71.5744	NW_017264042.1	169666	170867	-	1202	VFPFJ_10427	GO:0016301;GO:0016310	K13137	wd domain-containing protein gi_x000D_
gene10497	2435	5996	141.128	3959	107.56	2558	54.794	2892	65.642	859	20.7521	5792	146.485	2658	61.1415	1819	48.7192	1036	22.8166	3038	70.7781	1073	26.0943	1709	34.6225	NW_017264042.1	172135	174569	+	2435	VFPFJ_10428	-	K14018	-_x000D_
gene10498	758	596	45.0638	1059	92.4254	701	48.237	586	42.7278	1147	89.0148	937	76.1259	1627	120.226	268	23.0586	1115	78.8854	514	38.4684	310	24.218	447	29.0907	NW_017264042.1	174945	175702	-	758	VFPFJ_10429	-	-	-_x000D_
gene10499	1242	159	7.33712	156	8.30936	382	16.0425	319	14.1955	114	5.39947	188	9.32177	196	8.83924	197	10.3445	204	8.80845	245	11.1906	334	15.9247	436	17.3173	NW_017264042.1	177349	178590	+	1242	VFPFJ_10430	-	-	-_x000D_
gene105	4208	2989	40.7099	14434	226.921	3256	40.359	2284	29.9987	918	12.8332	10464	153.138	14188	188.854	1365	21.1555	685	8.72983	4256	57.3768	1690	23.7824	1373	16.0957	NW_017264030.1	609846	614053	+	4208	VFPFJ_00106	-	-	-_x000D_
gene1050	1926	1899	56.5092	1425	48.9467	989	26.7838	1054	30.2459	435	13.2862	1712	54.7406	1303	37.8938	1024	34.6745	289	8.04697	726	21.3841	478	14.6966	791	20.2598	NW_017264030.1	3612890	3614815	+	1926	VFPFJ_01046	GO:0046872;GO:0008233;GO:0006508	-	peptidase gi_x000D_
gene10500	2248	5115	130.407	5783	170.185	8264	191.746	6489	159.538	6726	176.007	3912	107.168	3900	97.1736	3358	97.4207	4970	118.564	10186	257.05	6669	175.675	5924	129.997	NW_017264042.1	179111	181358	-	2248	VFPFJ_10431	GO:0016020	-	endo-beta- -glucanase gi_x000D_
gene10501	2460	928	21.6204	576	15.49	1078	22.8568	650	14.6036	601	14.3717	794	19.8769	595	13.5476	982	26.0341	573	12.4914	984	22.6919	859	20.6778	671	13.4556	NW_017264042.1	187660	190119	+	2460	VFPFJ_10432	GO:0006357;GO:0000981;GO:0005634;GO:0008270	-	c6 zinc finger domain-containingprotein_x000D_
gene10503	1527	143	5.36719	148	6.41191	297	10.1449	468	16.9391	104	4.00648	112	4.51691	112	4.10827	459	19.6038	160	5.61917	160	5.94417	198	7.67842	486	15.7005	NW_017264042.1	190971	192497	-	1527	VFPFJ_10433	-	-	-_x000D_
gene10504	1109	0	0	0	0	0	0	3	0.149511	2	0.106088	0	0	2	0.101013	2	0.117616	0	0	6	0.306923	3	0.16019	3	0.133446	NW_017264042.1	192897	194005	+	1109	VFPFJ_10434	-	-	-_x000D_
gene10505	7147	452	3.62464	562	5.20208	1117	8.15194	773	5.97776	630	5.18543	500	4.30832	526	4.12232	566	5.16487	841	6.31049	953	7.56448	574	4.75591	741	5.11458	NW_017264042.1	194600	201746	+	7147	VFPFJ_10435	GO:0044424	K11360	spt8-like protein_x000D_
gene10506	578	428	42.4391	184	21.0598	309	27.8845	335	32.0331	362	36.8425	179	19.0716	202	19.5751	184	20.7614	628	58.267	125	12.2685	175	17.929	234	19.9712	NW_017264042.1	203416	203993	-	578	VFPFJ_10436	-	-	-_x000D_
gene10507	4412	43	0.558577	10	0.149944	43	0.508352	23	0.288121	30	0.399994	6	0.0837487	23	0.291993	6	0.0886916	50	0.607751	14	0.180013	42	0.563715	7	0.0782669	NW_017264042.1	204510	208921	-	4412	VFPFJ_10437	-	-	-_x000D_
gene10508	1495	0	0	7	0.309757	12	0.41867	5	0.184846	3	0.118045	10	0.411928	17	0.636924	8	0.348992	1	0.0358715	3	0.113839	3	0.11883	8	0.263976	NW_017264042.1	223108	224602	+	1495	VFPFJ_10438	GO:0005576;GO:0004568;GO:0000272;GO:0006032	K01183	endochitinase gi_x000D_
gene10509	1272	28	1.2616	65	3.38058	230	9.43131	319	13.8607	10	0.462467	62	3.0017	92	4.05117	174	8.92132	57	2.40314	105	4.68287	217	10.1022	361	14.0002	NW_017264042.1	224852	226123	-	1272	VFPFJ_10439	-	-	-_x000D_
gene1051	498	0	0	5	0.66421	2	0.209475	1	0.110982	18	2.12624	3	0.370983	5	0.562368	3	0.392879	7	0.753806	2	0.22783	1	0.118909	1	0.0990572	NW_017264030.1	3615008	3615505	+	498	VFPFJ_01047	-	-	-_x000D_
gene10510	1113	80	4.11951	131	7.78647	62	2.90555	51	2.53255	19	1.00421	183	10.1255	250	12.5813	25	1.46491	23	1.10821	187	9.5314	38	2.02178	28	1.24102	NW_017264042.1	226599	227711	-	1113	VFPFJ_10440	GO:0006633;GO:0016491;GO:0005506;GO:0016021;GO:0055114	-	fatty acid hydroxylase superfamily protein gi_x000D_
gene10511	2041	38	1.06707	32	1.03722	126	3.22002	163	4.41395	53	1.52757	103	3.10782	48	1.31728	142	4.53745	87	2.28595	247	6.86537	229	6.64413	332	8.02436	NW_017264042.1	231167	233207	-	2041	VFPFJ_10441	GO:0050660;GO:0004499;GO:0055114;GO:0050661	-	flavin-binding monooxygenase-like family protein gi_x000D_
gene10512	1538	824	30.7059	290	12.474	3251	110.253	1597	57.3893	24	0.917959	840	33.6345	238	8.66764	309	13.1029	20	0.697372	14026	517.354	9030	347.678	5286	169.546	NW_017264042.1	236645	238182	+	1538	VFPFJ_10442	GO:0055085;GO:0016021	-	major facilitator superfamily transporter_x000D_
gene10513	946	7	0.424089	9	0.629384	22	1.21301	15	0.87636	8	0.49747	11	0.716084	16	0.947347	5	0.344703	5	0.283446	77	4.61753	33	2.0657	46	2.39873	NW_017264042.1	238358	239303	-	946	VFPFJ_10443	-	K21195	-_x000D_
gene10514	786	60	4.37501	184	15.4867	81	5.37519	58	4.07838	54	4.04147	119	9.32366	176	12.5421	44	3.65087	52	3.5479	63	4.54703	44	3.31494	58	3.64016	NW_017264042.1	239692	240477	+	786	VFPFJ_10444	-	-	-_x000D_
gene10515	1786	273	8.76055	778	28.8179	312	9.11181	272	8.41724	177	5.82989	390	13.4476	936	29.3545	188	6.86504	209	6.27561	256	8.13146	185	6.13389	178	4.91648	NW_017264042.1	241063	242848	-	1786	VFPFJ_10445	GO:0005488;GO:0006351	-	zn -c6 fungal-type dna-binding domain-containingprotein_x000D_
gene10516	1816	461	14.5491	209	7.61369	41	1.1776	39	1.18695	273	8.84331	315	10.6821	682	21.0353	343	12.3181	195	5.7585	91	2.84273	61	1.98911	54	1.46688	NW_017264042.1	244322	246137	+	1816	VFPFJ_10446	GO:0016020;GO:0005215	-	inorganic phosphate transporter_x000D_
gene10517	1056	194	10.529	115	7.20441	27	1.33362	26	1.36079	168	9.35866	145	8.45603	378	20.0497	225	13.8959	136	6.90663	40	2.14885	21	1.17761	23	1.07443	NW_017264042.1	246231	247286	-	1056	VFPFJ_10447	GO:0051213;GO:0018580;GO:0055114	-	2-nitropropane dioxygenase_x000D_
gene10518	1658	25	0.864183	14	0.558609	141	4.43574	110	3.66683	27	0.95796	47	1.74572	21	0.709439	323	12.7053	38	1.22911	62	2.12137	211	7.53604	302	8.98541	NW_017264042.1	248505	250162	-	1658	VFPFJ_10448	GO:0016021;GO:0006629	-	delta-12 fatty acid desaturase_x000D_
gene10519	1894	698	21.1216	809	28.2575	2083	57.3642	1591	46.4272	1202	37.333	1227	39.8958	858	25.3739	1227	42.2504	622	17.6117	1560	46.7256	1311	40.9891	1575	41.0219	NW_017264042.1	254207	256100	+	1894	VFPFJ_10449	GO:1903830;GO:0016021;GO:0015095;GO:0015693	K22733	non imprinted in prader-willi angelman syndrome 2_x000D_
gene1052	823	2168	150.977	1802	144.85	1772	112.304	1681	112.889	3792	271.042	1680	125.711	1514	103.04	2076	164.511	4708	306.78	1190	82.0271	960	69.0744	1902	114.006	NW_017264030.1	3616308	3617130	-	823	VFPFJ_01048	-	-	-_x000D_
gene10520	1805	412	13.0819	590	21.6242	601	17.3672	695	21.2809	605	19.7173	477	16.2743	817	25.3527	423	15.2837	1231	36.5739	424	13.326	382	12.5323	624	17.0539	NW_017264042.1	256552	258356	-	1805	VFPFJ_10450	GO:0050660;GO:0016614;GO:0055114	K19069	cellobiose dehydrogenase_x000D_
gene10521	2241	7	0.179022	26	0.767531	23	0.535325	21	0.517917	12	0.314998	5	0.137401	15	0.374912	21	0.611145	15	0.358955	30	0.759433	22	0.581335	39	0.858496	NW_017264042.1	259106	261346	-	2241	VFPFJ_10451	GO:0016301;GO:0016021;GO:0016310;GO:0055085	-	mfs transporter_x000D_
gene10522	2063	6	0.166687	166	5.32321	40	1.01133	36	0.964463	12	0.342177	33	0.985092	163	4.42556	5	0.158066	8	0.207961	44	1.20994	20	0.574085	28	0.669537	NW_017264042.1	262997	265059	+	2063	VFPFJ_10452	GO:0016021;GO:0022891;GO:0055085	-	maltose permease gi_x000D_
gene10523	816	2	0.140472	1	0.0810726	5	0.319603	76	5.14761	3	0.216271	1	0.0754696	3	0.205926	133	10.6299	0	0	4	0.278087	3	0.217709	154	9.30992	NW_017264042.1	266094	266909	+	816	VFPFJ_10453	GO:0016998;GO:0009253;GO:0003796	-	glycoside hydrolase family 24 gi_x000D_
gene10524	1906	5	0.150348	90	3.12381	65	1.77878	39	1.1309	6	0.185181	25	0.807754	138	4.05543	9	0.307954	11	0.3095	33	0.982203	26	0.807785	36	0.931741	NW_017264042.1	267697	269602	-	1906	VFPFJ_10454	GO:0006355	-	fungal transcriptional regulatory protein_x000D_
gene10525	1711	3	0.10049	176	6.80498	119	3.62768	75	2.42267	10	0.34381	32	1.15176	242	7.9222	7	0.266818	10	0.31343	66	2.18829	36	1.24594	83	2.393	NW_017264042.1	270623	272333	+	1711	VFPFJ_10455	-	K00844	-_x000D_
gene10526	1023	0	0	0	0	0	0	0	0	0	0	1	0.0601986	0	0	0	0	0	0	0	0	0	0	0	0	NW_017264042.1	272645	273667	-	1023	VFPFJ_10456	GO:0016977;GO:0005576;GO:0000272	-	glycoside hydrolase family 75_x000D_
gene10527	1716	586	19.5718	920	35.4679	5143	156.326	4339	139.751	696	23.8594	1163	41.7373	1193	38.9407	2892	109.913	1455	45.4712	2993	98.9463	4896	168.954	6360	182.833	NW_017264042.1	275306	277021	+	1716	VFPFJ_10457	GO:0016021	K20238	cyclopropane-fatty-acyl-phospholipid synthase gi_x000D_
gene10528	1389	5	0.206309	5	0.23814	29	1.089	9	0.358115	8	0.33881	17	0.753718	28	1.12911	4	0.187812	6	0.231654	27	1.10274	28	1.19372	11	0.390666	NW_017264042.1	277579	278967	-	1389	VFPFJ_10458	-	-	-_x000D_
gene10529	639	7	0.627838	4	0.414118	27	2.20391	50	4.32466	9	0.828533	8	0.770995	3	0.262967	57	5.81756	20	1.6785	29	2.57459	40	3.70685	92	7.10236	NW_017264042.1	281555	282193	+	639	VFPFJ_10459	-	-	-_x000D_
gene1053	1385	1210	50.071	1838	87.7931	1970	74.1904	1545	61.654	776	32.9595	1310	58.2484	1625	65.7179	885	41.6735	1194	46.2323	1842	75.4484	1340	57.2929	1293	46.0537	NW_017264030.1	3620809	3622193	-	1385	VFPFJ_01049	-	-	-_x000D_
gene10530	2007	8	0.228451	2	0.0659245	8	0.207909	69	1.90013	4	0.117241	2	0.0613684	10	0.279083	171	5.55668	5	0.133602	5	0.141329	9	0.265546	118	2.90035	NW_017264042.1	290411	292417	+	2007	VFPFJ_10460	-	-	-_x000D_
gene10531	1431	1	0.0400508	3	0.13869	7	0.255147	6	0.231736	0	0	0	0	3	0.117425	9	0.410175	4	0.149903	1	0.0396434	1	0.0413815	16	0.551564	NW_017264042.1	292886	294316	-	1431	VFPFJ_10461	GO:0003333;GO:0015171;GO:0016021	-	amino-acid permease inda1 gi_x000D_
gene10532	1689	0	0	2	0.0783366	6	0.18529	0	0	0	0	0	0	6	0.198977	0	0	0	0	1	0.0335877	0	0	1	0.0292069	NW_017264042.1	296526	298214	+	1689	VFPFJ_10462	-	-	-_x000D_
gene10533	1758	4	0.130404	70	2.63417	49	1.45381	37	1.16323	10	0.334618	43	1.5063	91	2.89936	28	1.03874	11	0.335556	45	1.45212	34	1.14526	53	1.48721	NW_017264042.1	298539	300296	-	1758	VFPFJ_10463	-	-	-_x000D_
gene10534	1242	0	0	6	0.319591	3	0.125989	5	0.2225	1	0.0473638	0	0	4	0.180393	6	0.315062	2	0.0863574	4	0.182704	4	0.190715	4	0.158874	NW_017264042.1	301136	302377	+	1242	VFPFJ_10464	-	-	-_x000D_
gene10535	2047	32	0.895947	124	4.00745	89	2.26779	72	1.944	34	0.977078	57	1.71482	232	6.3482	80	2.54882	31	0.812147	74	2.0508	84	2.43	123	2.96417	NW_017264042.1	303273	305319	+	2047	VFPFJ_10465	GO:0016021;GO:0022891;GO:0055085	-	mfs transporter gi_x000D_
gene10536	780	0	0	3	0.254443	0	0	0	0	0	0	0	0	1	0.0718101	0	0	0	0	0	0	0	0	0	0	NW_017264042.1	307010	307789	+	780	VFPFJ_10466	-	-	-_x000D_
gene10537	1105	0	0	0	0	0	0	0	0	0	0	0	0	0	0	0	0	0	0	0	0	0	0	0	0	NW_017264042.1	310322	311426	+	1105	VFPFJ_10467	GO:0008237	K19305	peptidase m35 deuterolysin protein_x000D_
gene10538	1238	0	0	0	0	0	0	0	0	0	0	0	0	1	0.0452439	0	0	0	0	1	0.0458236	1	0.0478327	0	0	NW_017264042.1	312875	314112	+	1238	VFPFJ_10468	-	-	-_x000D_
gene10539	600	85	8.11929	49	5.40268	48	4.17274	65	5.98749	84	8.23562	128	13.1377	77	7.18819	63	6.84788	47	4.20085	87	8.2258	66	6.51386	93	7.64623	NW_017264042.1	314587	315186	-	600	VFPFJ_10469	-	-	-_x000D_
gene1054	294	4	0.779764	17	3.82531	4	0.70965	2	0.37598	17	3.40149	5	1.04733	10	1.90517	0	0	15	2.73612	9	1.73662	4	0.805672	2	0.335582	NW_017264030.1	3626439	3626732	+	294	VFPFJ_01050	-	-	-_x000D_
gene10540	2657	435	9.38314	139	3.46089	150	2.94463	258	5.36674	237	5.24717	353	8.18173	344	7.25182	255	6.25915	57	1.15047	206	4.39831	278	6.19582	437	8.11345	NW_017264042.1	316906	319562	+	2657	VFPFJ_10470	-	-	-_x000D_
gene10541	694	12	0.990997	2	0.190649	19	1.42799	2	0.159277	11	0.932398	10	0.887366	10	0.807088	2	0.187948	29	2.24094	4	0.326972	3	0.255981	4	0.284326	NW_017264042.1	320991	321684	+	694	VFPFJ_10471	-	-	-_x000D_
gene10542	357	6	0.963238	30	5.55927	0	0	3	0.464446	15	2.47167	14	2.41503	27	4.23619	10	1.82683	447	67.1476	11	1.74797	3	0.497621	3	0.414542	NW_017264042.1	323848	324204	+	357	VFPFJ_10472	-	-	-_x000D_
gene10543	2170	193	5.09739	808	24.6329	631	15.1671	468	11.9198	203	5.50306	591	16.7722	937	24.1858	301	9.04635	339	8.37782	379	9.90808	509	13.89	621	14.1172	NW_017264042.1	324716	326885	-	2170	VFPFJ_10473	GO:0016021	-	major facilitator superfamily transporter_x000D_
gene10544	7662	13225	98.9245	6982	60.284	5769	39.2726	5854	42.2273	17852	137.061	8186	65.7948	6834	49.9589	5755	48.9858	12699	88.8829	7901	58.4992	4563	35.2658	5608	36.1062	NW_017264042.1	327923	335584	-	7662	VFPFJ_10474	-	-	-_x000D_
gene10545	1082	2168	114.837	782	47.8128	1560	75.2019	1465	74.8329	1778	96.6658	1103	62.7784	762	39.4464	1098	66.1823	1510	74.8412	1697	88.9743	883	48.3258	1186	54.0721	NW_017264042.1	337563	338644	+	1082	VFPFJ_10475	GO:0048280;GO:0006891;GO:0031201;GO:0016021;GO:0005801;GO:0006888	K08490	syntaxin 5 gi_x000D_
gene10546	1497	214	8.19299	598	26.4268	233	8.11831	121	4.46731	482	18.9406	374	15.3855	646	24.1708	102	4.4437	396	14.1861	141	5.34327	176	6.96204	115	3.78958	NW_017264042.1	339620	341116	+	1497	VFPFJ_10476	GO:0016491;GO:0055114	-	glycerol dehydrogenase_x000D_
gene10547	1246	37	1.7019	516	27.3966	274	11.47	149	6.60923	117	5.52378	229	11.3183	444	19.9593	69	3.61158	125	5.38001	169	7.69447	174	8.26945	134	5.30521	NW_017264042.1	341281	342526	-	1246	VFPFJ_10477	GO:0008270;GO:0016491;GO:0055114	K00008	sorbitol dehydrogenase_x000D_
gene10548	3866	240	3.55795	738	12.6287	605	8.16253	308	4.40323	278	4.2301	382	6.08504	598	8.66402	150	2.53044	366	5.07704	344	5.04785	299	4.57989	365	4.65743	NW_017264042.1	343329	347194	+	3866	VFPFJ_10478	GO:0016301;GO:0016310;GO:0000166	-	ste ste20 paka protein kinase_x000D_
gene10549	1059	61	3.30129	61	3.81064	60	2.9552	48	2.50512	166	9.22105	53	3.08207	93	4.91889	36	2.21704	136	6.88706	62	3.32128	48	2.68405	75	3.49366	NW_017264042.1	348191	349249	+	1059	VFPFJ_10479	-	-	-_x000D_
gene1055	258	16	3.55427	60	15.3849	40	8.08671	23	4.92709	10	2.28007	27	6.44475	31	6.73011	16	4.04452	24	4.98864	55	12.0935	27	6.19711	12	2.29444	NW_017264030.1	3628270	3628527	+	258	VFPFJ_01051	-	-	-_x000D_
gene10550	2197	386	10.0695	877	26.4079	470	11.1583	201	5.05648	454	12.1561	525	14.7161	1095	27.9167	191	5.66983	592	14.4505	466	12.0328	230	6.19931	310	6.96061	NW_017264042.1	349503	351699	-	2197	VFPFJ_10480	-	-	-_x000D_
gene10551	1440	0	0	2	0.0918823	2	0.0724434	3	0.115144	1	0.0408513	0	0	0	0	3	0.135871	2	0.0744832	5	0.196978	1	0.0411228	0	0	NW_017264042.1	353758	355197	+	1440	VFPFJ_10481	-	-	-_x000D_
gene10552	1304	43	1.88991	92	4.6674	158	6.31991	304	12.8848	68	3.06761	79	3.73088	34	1.46043	33	1.65045	31	1.2749	143	6.22112	114	5.17693	167	6.31763	NW_017264042.1	357428	358731	+	1304	VFPFJ_10482	-	-	-_x000D_
gene10553	591	0	0	1	0.111938	4	0.353024	1	0.0935179	3	0.298608	2	0.208403	6	0.568649	1	0.110352	1	0.090741	1	0.0959893	2	0.200395	2	0.166939	NW_017264042.1	359256	359846	-	591	VFPFJ_10483	-	-	-_x000D_
gene10554	7746	3324	24.5943	7572	64.6692	12517	84.2858	6692	47.7486	3250	24.6816	25997	206.685	7250	52.4253	18178	153.051	3133	21.6907	15868	116.213	7970	60.9293	6866	43.7262	NW_017264042.1	361988	369733	-	7746	VFPFJ_10484	GO:0031177;GO:0016491;GO:0055114;GO:0016740	-	polyketide synthase_x000D_
gene10555	1607	948	33.8098	1375	56.6045	1902	61.7342	887	30.5063	713	26.1001	3172	121.557	716	24.9561	1800	73.0505	737	24.5948	1882	66.4376	1120	41.2712	996	30.5745	NW_017264042.1	370629	372235	+	1607	VFPFJ_10485	GO:0030170;GO:0009058;GO:0003824	K00652	class ii aminotransferase 8-amino-7-oxononanoate synthase_x000D_
gene10556	426	17	2.28712	13	2.01882	36	4.40783	11	1.42714	33	4.55693	12	1.73474	12	1.5778	21	3.21497	31	3.9025	18	2.39703	15	2.0851	17	1.96859	NW_017264042.1	373546	373971	-	426	VFPFJ_10486	-	-	-_x000D_
gene10557	324	1099	194.403	814	166.205	1400	225.38	934	159.325	45	8.17026	311	59.1123	228	39.4158	700	140.903	44	7.2828	677	118.537	761	139.087	639	97.2907	NW_017264043.1	8671	8994	+	324	VFPFJ_10487	-	-	-_x000D_
gene10558	1383	1679	69.5791	1152	55.1055	2001	75.4669	1393	55.6687	211	8.97488	442	19.6817	398	16.1191	995	46.921	114	4.42052	1340	54.9658	1179	50.4821	1438	51.2923	NW_017264043.1	9622	11004	+	1383	VFPFJ_10488	GO:0016491;GO:0055114	-	succinate dehydrogenase fumarate flavoprotein subunit gi_x000D_
gene10559	639	3	0.269073	4	0.414118	2	0.163253	10	0.864931	2	0.184118	1	0.0963743	0	0	0	0	8	0.671398	2	0.177558	0	0	5	0.385998	NW_017264043.1	19669	20307	-	639	VFPFJ_10489	-	-	-_x000D_
gene1056	396	6	0.868373	13	2.17176	2	0.263431	3	0.418705	11	1.63405	6	0.933079	5	0.707221	1	0.164692	12	1.62509	4	0.573027	3	0.448613	1	0.124572	NW_017264030.1	3632019	3632414	+	396	VFPFJ_01052	-	-	-_x000D_
gene10560	734	2	0.156165	2	0.18026	0	0	4	0.301194	2	0.160288	0	0	0	0	0	0	1	0.0730626	0	0	1	0.0806769	2	0.134416	NW_017264043.1	20711	21444	+	734	VFPFJ_10490	-	-	-_x000D_
gene10561	624	8	0.734777	20	2.12036	14	1.17024	4	0.354289	9	0.84845	12	1.18429	7	0.628338	0	0	9	0.77348	2	0.181826	3	0.284696	2	0.158111	NW_017264043.1	22049	22672	+	624	VFPFJ_10491	-	-	-_x000D_
gene10562	1814	39	1.23219	3	0.109408	13	0.373799	13	0.396085	29	0.940435	1	0.0339488	1	0.0308776	2	0.0719051	51	1.50773	2	0.0625465	3	0.0979331	2	0.0543886	NW_017264043.1	39074	40887	+	1814	VFPFJ_10492	-	-	-_x000D_
gene10563	972	75	4.42227	36	2.4502	94	5.04421	64	3.63912	35	2.11821	15	0.950358	18	1.03726	5	0.335483	54	2.97933	29	1.69255	27	1.64491	29	1.47179	NW_017264043.1	41398	42369	-	972	VFPFJ_10493	-	-	-_x000D_
gene10564	1114	16	0.823162	11	0.653239	16	0.749146	8	0.396906	9	0.475254	5	0.276406	6	0.30168	0	0	17	0.818379	0	0	1	0.053157	2	0.0885646	NW_017264043.1	43073	44186	+	1114	VFPFJ_10494	GO:0008270;GO:0016491;GO:0055114	K13953	alcohol dehydrogenase i gi_x000D_
gene10565	1498	4	0.153038	5	0.220812	11	0.383012	5	0.184476	1	0.0392696	0	0	5	0.186956	0	0	0	0	2	0.0757405	0	0	0	0	NW_017264043.1	44633	46130	-	1498	VFPFJ_10495	-	-	-_x000D_
gene10566	417	36	4.94785	41	6.50448	28	3.5023	26	3.44604	37	5.21956	33	4.87349	32	4.29827	17	2.65876	36	4.62975	30	4.08127	28	3.97619	28	3.31236	NW_017264043.1	49585	50001	+	417	VFPFJ_10496	-	-	-_x000D_
gene10567	876	142	9.2904	109	8.23165	185	11.0154	146	9.21152	165	11.0802	91	6.39734	92	5.88253	118	8.78506	254	15.5496	195	12.6282	179	12.1003	249	14.022	NW_017264043.1	50376	51251	+	876	VFPFJ_10497	-	-	-_x000D_
gene10568	1931	0	0	0	0	0	0	0	0	1	0.0304639	0	0	0	0	0	0	0	0	0	0	0	0	0	0	NW_017264043.1	53932	55862	+	1931	VFPFJ_10498	-	-	-_x000D_
gene10569	2217	6322	163.433	1417	42.2833	6248	146.996	11429	284.921	15649	415.23	1994	55.3888	4104	103.686	10269	302.085	21726	525.539	2824	72.2619	5899	157.564	18334	407.95	NW_017264043.1	56364	58580	-	2217	VFPFJ_10499	-	-	-_x000D_
gene1057	252	6	1.36459	19	4.9879	7	1.44887	5	1.09661	14	3.2681	14	3.42129	4	0.889078	1	0.258801	1	0.212809	20	4.50235	0	0	1	0.195756	NW_017264030.1	3633785	3634036	+	252	VFPFJ_01053	-	-	-_x000D_
gene10570	543	1	0.105548	0	0	0	0	1	0.101785	4	0.43334	0	0	3	0.309458	0	0	1	0.0987623	0	0	1	0.109055	0	0	NW_017264043.1	62593	63135	-	543	VFPFJ_10500	-	-	-_x000D_
gene10571	1613	7351	261.194	3838	157.411	2677	86.5656	3048	104.439	288	10.5033	484	18.4788	685	23.7868	1500	60.649	480	15.9587	880	30.9498	1468	53.8936	1884	57.6185	NW_017264043.1	65415	67027	-	1613	VFPFJ_10501	GO:0055085;GO:0016021	-	mfs transporter gi_x000D_
gene10572	939	1741	106.263	576	40.5809	1072	59.5471	2490	146.56	1430	89.5857	475	31.1523	700	41.7554	1239	86.0543	1305	74.5308	788	47.607	788	49.6942	1702	89.4148	NW_017264043.1	68467	69405	-	939	VFPFJ_10502	GO:0044710;GO:0016020;GO:0016491	-	3-hydroxyacyl- dehydrogenase gi_x000D_
gene10573	891	980	63.0375	437	32.4465	727	42.5587	914	56.6958	1037	68.4651	288	19.9057	495	31.1177	444	32.4992	903	54.3502	461	29.3517	502	33.3635	735	40.6935	NW_017264043.1	69821	70711	-	891	VFPFJ_10503	GO:0003676;GO:0004813;GO:0006419;GO:0005524	-	threonyl alanyl trna synthetase_x000D_
gene10574	381	104	15.6444	39	6.7718	23	3.14872	25	3.62658	53	8.18312	4	0.646543	20	2.94026	19	3.25234	35	4.92645	31	4.6158	27	4.19647	11	1.42424	NW_017264043.1	72095	72475	-	381	VFPFJ_10504	-	-	-_x000D_
gene10575	573	89	8.90196	39	4.50272	37	3.36805	42	4.05114	49	5.03048	4	0.4299	29	2.83481	8	0.910546	31	2.90134	25	2.47512	24	2.48029	41	3.52976	NW_017264043.1	72688	73260	+	573	VFPFJ_10505	-	-	-_x000D_
gene10576	2006	354	10.114	169	5.5734	187	4.8623	295	8.12781	179	5.24917	83	2.54806	107	2.98767	87	2.82849	159	4.25067	125	3.535	91	2.68631	134	3.29526	NW_017264043.1	73342	75347	+	2006	VFPFJ_10506	GO:0016788	K01114	non-hemolytic phospholipase c precursor gi_x000D_
gene10577	1080	14	0.742942	0	0	13	0.627843	26	1.33055	13	0.708089	8	0.456172	6	0.311177	2	0.120774	11	0.54621	9	0.472747	12	0.657965	9	0.411087	NW_017264043.1	75823	76902	+	1080	VFPFJ_10507	GO:0008152	-	quinate utilization oxidoreductase_x000D_
gene10578	1524	8	0.300854	2	0.0868179	14	0.479153	8	0.290127	16	0.617594	1	0.0404089	1	0.0367532	3	0.128382	31	1.09086	1	0.0372242	1	0.0388562	6	0.194215	NW_017264043.1	77008	78531	-	1524	VFPFJ_10508	-	-	-_x000D_
gene10579	2037	5	0.140679	2	0.0649536	9	0.230453	11	0.298459	7	0.202151	6	0.181394	0	0	0	0	14	0.368577	0	0	5	0.145353	6	0.145303	NW_017264043.1	79545	81581	-	2037	VFPFJ_10509	GO:0008152;GO:0003824	K00505	endonuclease exonuclease phosphatase family_x000D_
gene1058	1433	100	3.99949	253	11.6799	95	3.45787	57	2.19842	55	2.2578	83	3.56693	105	4.10415	21	0.95574	43	1.60921	114	4.51304	44	1.81824	33	1.13601	NW_017264030.1	3634707	3636139	+	1433	VFPFJ_01054	-	-	-_x000D_
gene10580	753	1	0.0761124	1	0.0878556	2	0.138537	5	0.366993	7	0.546854	0	0	0	0	0	0	3	0.213657	0	0	2	0.157283	0	0	NW_017264043.1	83959	84711	+	753	VFPFJ_10510	-	-	-_x000D_
gene10581	1314	469	20.4563	207	10.4217	949	37.6706	915	38.4865	122	5.46176	196	9.18593	81	3.45279	217	10.7704	130	5.30565	1001	43.2164	395	17.8011	464	17.4196	NW_017264043.1	89047	90360	+	1314	VFPFJ_10511	-	-	-_x000D_
gene10582	291	105	20.6798	31	7.04747	88	15.7733	77	14.6245	121	24.4602	68	14.3906	23	4.42706	84	18.8258	50	9.21442	47	9.16252	37	7.52929	88	14.9178	NW_017264043.1	92514	92804	+	291	VFPFJ_10512	-	-	-_x000D_
gene10583	948	585	35.367	152	10.6072	329	18.1017	348	20.2887	856	53.117	302	19.6183	213	12.5849	532	36.5991	631	35.6954	285	17.0548	233	14.5544	424	22.0634	NW_017264043.1	92950	93897	+	948	VFPFJ_10513	-	-	-_x000D_
gene10584	664	9	0.776828	43	4.28415	43	3.37778	15	1.24855	19	1.68327	19	1.76217	84	7.08584	7	0.687538	12	0.969179	27	2.30678	19	1.69446	32	2.37737	NW_017264043.1	100567	101230	+	664	VFPFJ_10514	-	-	-_x000D_
gene10585	1860	1	0.0308132	1	0.0355674	1	0.0280426	1	0.0297146	2	0.0632536	0	0	0	0	1	0.0350634	0	0	1	0.0304998	0	0	1	0.0265218	NW_017264043.1	101540	103399	-	1860	VFPFJ_10515	GO:0008233	-	serine carboxypeptidase gi_x000D_
gene10586	800	19	1.36118	23	1.90196	63	4.10754	226	15.6135	31	2.2795	23	1.77052	7	0.490104	29	2.36415	18	1.20663	77	5.46023	39	2.88682	133	8.2012	NW_017264043.1	104773	105572	-	800	VFPFJ_10516	-	-	-_x000D_
gene10587	945	7	0.424538	8	0.560045	23	1.26948	134	7.8371	3	0.186749	4	0.26067	8	0.474175	25	1.72534	9	0.510742	10	0.600314	20	1.25327	72	3.75851	NW_017264043.1	106319	107263	-	945	VFPFJ_10517	GO:0006807;GO:0016810	-	nitrilase cyanide hydratase and apolipoprotein n-acyltransferase_x000D_
gene10588	1503	0	0	2	0.088031	1	0.0347034	0	0	0	0	1	0.0409735	5	0.186334	0	0	7	0.249764	1	0.0377443	0	0	3	0.0984641	NW_017264043.1	109699	111201	+	1503	VFPFJ_10518	-	-	-_x000D_
gene10589	2499	222	5.0914	117	3.09731	227	4.73796	606	13.4026	662	15.5833	30	0.739294	669	14.9948	142	3.70586	500	10.7299	99	2.24739	78	1.84831	262	5.17191	NW_017264043.1	113826	116324	+	2499	VFPFJ_10519	GO:0016021;GO:0022891;GO:0055085	-	sugar porter family mfs transporter_x000D_
gene1059	1158	4433	219.401	9454	540.097	7665	345.251	5730	273.482	4637	235.557	7435	395.398	9935	480.551	2994	168.62	6276	290.647	8825	432.331	6082	311.016	5544	236.173	NW_017264030.1	3638707	3639864	+	1158	VFPFJ_01055	GO:0046872;GO:0003677	K09467	dna-binding protein crea_x000D_
gene10590	1796	32	1.02116	20	0.736696	52	1.51018	49	1.5079	3	0.0982614	30	1.02867	21	0.654927	27	0.980447	6	0.179158	140	4.42213	18	0.593488	32	0.87894	NW_017264043.1	117684	119479	+	1796	VFPFJ_10520	GO:0003333;GO:0015171;GO:0016021	-	low-affinity methionine permease gi_x000D_
gene10591	2257	18	0.457079	69	2.02247	22	0.50842	28	0.68566	12	0.312765	38	1.03685	85	2.10944	25	0.722396	3	0.0712821	24	0.60324	7	0.183659	36	0.78684	NW_017264043.1	119523	121779	-	2257	VFPFJ_10521	GO:0046872;GO:0006355	-	fungal specific transcription factor domain-containingprotein_x000D_
gene10592	1625	4	0.141077	21	0.85493	14	0.449372	9	0.306106	8	0.289604	14	0.530563	49	1.68897	4	0.160536	1	0.0330018	10	0.349106	4	0.145765	18	0.54643	NW_017264043.1	123248	124872	-	1625	VFPFJ_10522	GO:0055085;GO:0016021	-	high-affinity nicotinic acid transporter_x000D_
gene10593	1563	6	0.22001	48	2.03164	43	1.43496	33	1.16691	24	0.903276	7	0.275804	58	2.0785	11	0.458987	21	0.720529	25	0.907384	27	1.02294	49	1.54651	NW_017264043.1	125808	127370	+	1563	VFPFJ_10523	GO:0008152;GO:0016813	-	hydantoin utilization protein c gi_x000D_
gene10594	870	967	63.7027	249	18.9341	633	37.9504	797	50.6316	891	60.2458	270	19.112	266	17.1255	436	32.6839	826	50.9157	463	30.1906	742	50.5045	610	34.5881	NW_017264043.1	128979	129848	+	870	VFPFJ_10524	-	-	-_x000D_
gene10595	2303	8553	212.851	6351	182.437	5272	119.402	5002	120.042	6615	168.968	5226	139.745	7265	176.694	3930	111.292	7992	186.103	4932	121.49	5102	131.187	3549	76.0199	NW_017264043.1	130777	133079	+	2303	VFPFJ_10525	-	-	-_x000D_
gene10596	1436	127861	5103.1	41587	1915.88	87256	3169.37	69327	2668.27	92310	3781.49	57215	2453.68	53778	2097.64	59372	2696.46	113031	4221.18	61407	2425.9	103659	4274.62	69022	2371.09	NW_017264043.1	134254	135689	+	1436	VFPFJ_10526	GO:0016491;GO:0055114;GO:0010181	-	aldolase-type tim partial gi_x000D_
gene10597	1206	410	19.4844	2225	122.053	1067	46.1475	818	37.4877	475	23.1694	1505	76.8513	2420	112.395	590	31.9059	780	34.6847	888	41.7711	503	24.6982	495	20.2476	NW_017264043.1	135856	137061	-	1206	VFPFJ_10527	GO:0051287;GO:0055114;GO:0016616	K00015	2-hydroxyacid dehydrogenase_x000D_
gene10598	875	7	0.458501	1	0.075606	1	0.0596106	1	0.0631647	4	0.268918	2	0.140762	1	0.0640136	0	0	3	0.183867	2	0.129668	1	0.0676764	0	0	NW_017264043.1	137520	138394	+	875	VFPFJ_10528	-	-	-_x000D_
gene10599	2199	1326	34.5596	1284	38.6282	808	19.1654	876	22.0172	559	14.9539	1386	38.8151	1234	31.4319	589	17.4685	554	13.5106	1071	27.6296	735	19.7928	1025	22.994	NW_017264043.1	139068	141266	-	2199	VFPFJ_10529	GO:0006384;GO:0017025;GO:0008270;GO:0006355;GO:0000126	K15196	transcription factor tfiib gi_x000D_
gene106	1053	87	4.73523	134	8.41862	167	8.27217	290	15.2213	129	7.20659	171	10.0007	565	30.0539	278	17.218	99	5.04194	39	2.1011	57	3.20547	149	6.98029	NW_017264030.1	616679	617731	+	1053	VFPFJ_00107	GO:0016740	-	methyltransferase type 11_x000D_
gene1060	588	3	0.292411	3	0.337527	2	0.177412	2	0.18799	24	2.40106	6	0.6284	0	0	1	0.110915	12	1.09445	2	0.192958	2	0.201418	2	0.167791	NW_017264030.1	3647428	3648015	-	588	VFPFJ_01056	-	-	-_x000D_
gene10600	993	69	3.98245	59	3.93068	135	7.09114	136	7.56958	42	2.4881	68	4.21718	61	3.44081	66	4.33472	73	3.94244	90	5.14166	138	8.22953	179	8.89241	NW_017264043.1	142212	143204	+	993	VFPFJ_10530	GO:0016021	K10251	3-ketoacyl- reductase gi_x000D_
gene10601	1635	30	1.05161	29	1.1734	35	1.11656	59	1.99442	57	2.05081	33	1.24296	112	3.8369	80	3.19109	114	3.73919	42	1.45728	54	1.95579	93	2.80595	NW_017264043.1	143280	144914	-	1635	VFPFJ_10531	-	-	-_x000D_
gene10602	297	0	0	1	0.222745	0	0	0	0	0	0	0	0	0	0	0	0	1	0.180565	0	0	0	0	1	0.166096	NW_017264043.1	146019	146315	-	297	VFPFJ_10532	-	-	-_x000D_
gene10603	2916	15	0.294818	13	0.294931	27	0.482956	38	0.720242	45	0.907806	19	0.401262	20	0.384169	12	0.268386	28	0.514946	9	0.175092	32	0.649842	32	0.54135	NW_017264043.1	146357	149272	+	2916	VFPFJ_10533	-	-	-_x000D_
gene10604	1156	0	0	2	0.114455	5	0.225602	7	0.334674	0	0	0	0	0	0	1	0.0564169	0	0	2	0.0981482	2	0.102451	3	0.12802	NW_017264043.1	149444	150599	+	1156	VFPFJ_10534	-	-	-_x000D_
gene10605	714	27	2.16728	16	1.48247	128	9.35068	402	31.1179	24	1.97734	23	1.98377	47	3.68706	240	21.922	72	5.40786	56	4.44939	138	11.4453	428	29.5707	NW_017264043.1	150753	151466	-	714	VFPFJ_10535	GO:0006520;GO:0036361	-	aspartate racemase_x000D_
gene10606	4073	0	0	0	0	2	0.0256122	5	0.0678481	10	0.144429	0	0	2	0.027504	2	0.0320245	4	0.0526667	0	0	0	0	3	0.0363348	NW_017264043.1	151910	155982	-	4073	VFPFJ_10536	GO:0016887;GO:0006810;GO:0016020;GO:0000166	-	abc transporter_x000D_
gene10607	4028	126	1.7928	44	0.72265	149	1.92943	156	2.14051	56	0.817837	40	0.611551	56	0.778715	91	1.47339	148	1.97044	61	0.859114	129	1.89647	202	2.47387	NW_017264043.1	160527	164554	+	4028	VFPFJ_10537	-	-	-_x000D_
gene10608	1979	87	2.51955	7	0.234	156	4.11159	199	5.55763	31	0.921476	29	0.902432	41	1.16043	187	6.16258	107	2.89954	107	3.06724	270	8.07911	281	7.00448	NW_017264043.1	164739	166717	-	1979	VFPFJ_10538	-	-	-_x000D_
gene10609	2324	0	0	0	0	0	0	0	0	0	0	0	0	0	0	0	0	0	0	1	0.0244104	0	0	2	0.0424531	NW_017264043.1	167723	170046	-	2324	VFPFJ_10539	GO:0016491;GO:0055114	-	udp-bacillosamine synthetase_x000D_
gene1061	264	18	3.90768	7	1.75412	13	2.56845	20	4.18705	30	6.68476	11	2.56597	18	3.81899	13	3.21149	35	7.10976	41	8.81029	24	5.38335	19	3.5503	NW_017264030.1	3648959	3649222	-	264	VFPFJ_01057	-	-	-_x000D_
gene10610	2857	2	0.0401208	1	0.0231555	8	0.146053	5	0.0967258	1	0.0205901	1	0.0215552	0	0	6	0.136964	7	0.131395	5	0.0992819	3	0.0621808	4	0.0690662	NW_017264043.1	176936	179792	-	2857	VFPFJ_10540	GO:0016020	-	integral membrane protein_x000D_
gene10611	1227	2	0.0934191	3	0.161749	4	0.170038	3	0.135132	2	0.0958857	7	0.35133	4	0.182598	3	0.159457	3	0.13112	0	0	7	0.337831	7	0.281429	NW_017264043.1	181453	182679	+	1227	VFPFJ_10541	GO:0004177;GO:0006508	-	dipeptidyl aminopeptidase acylaminoacyl-peptidase related protein_x000D_
gene10612	546	15	1.57452	38	4.60421	13	1.24189	14	1.41716	0	0	39	4.3988	112	11.4896	2	0.238893	1	0.0982196	3	0.311701	1	0.108456	15	1.35523	NW_017264043.1	183449	183994	+	546	VFPFJ_10542	-	-	-_x000D_
gene10613	877	690	45.092	2031	153.206	1412	83.9782	2754	173.559	609	40.8494	2561	179.834	3000	191.603	2268	168.659	617	37.7291	1163	75.2299	797	53.8151	1610	90.5611	NW_017264043.1	185210	186086	+	877	VFPFJ_10543	-	K09702	-_x000D_
gene10614	897	9466	604.818	10935	806.475	4034	234.571	5408	333.217	12838	841.924	8515	584.594	4144	258.766	2027	147.376	5799	346.698	3500	221.353	1794	118.434	2426	133.418	NW_017264043.1	187664	188560	-	897	VFPFJ_10544	-	-	-_x000D_
gene10615	1245	7	0.32224	0	0	0	0	3	0.133179	27	1.27574	2	0.0989288	2	0.0899789	2	0.104768	20	0.861493	0	0	1	0.0475638	0	0	NW_017264043.1	189974	191218	-	1245	VFPFJ_10545	-	-	-_x000D_
gene10616	365	490	76.9402	238	43.1369	240	34.2965	358	54.2091	498	80.261	212	35.7689	302	46.3441	329	58.7854	1345	197.615	167	25.9558	107	17.3595	114	15.4073	NW_017264043.1	191755	192119	-	365	VFPFJ_10546	-	-	-_x000D_
gene10617	684	628	52.6204	422	40.8151	1159	88.381	894	72.2377	458	39.3892	564	50.7791	323	26.4501	613	58.4482	501	39.2801	783	64.9405	581	50.2997	605	43.633	NW_017264043.1	192862	193545	+	684	VFPFJ_10547	GO:0005787;GO:0016021;GO:0045047;GO:0006465;GO:0008236	K13280	peptidase signal peptidase serine active site protein gi_x000D_
gene10618	1187	3623	174.931	1581	88.1141	2044	89.8176	3215	149.697	5673	281.145	1772	91.9338	1955	92.2521	2451	134.666	5449	246.182	1928	92.1439	1780	88.8004	2244	93.2583	NW_017264043.1	195145	196331	+	1187	VFPFJ_10548	-	-	-_x000D_
gene10619	3347	58	0.993168	84	1.66031	191	2.97652	144	2.37788	124	2.17939	108	1.98715	99	1.65676	122	2.37723	121	1.93874	144	2.44071	157	2.77773	161	2.37293	NW_017264043.1	196790	200136	+	3347	VFPFJ_10549	GO:0016020	-	pq loop repeat protein_x000D_
gene1062	854	968	64.9633	999	77.3877	1766	107.861	1352	87.4986	864	59.5147	1066	76.8708	1030	67.5553	1089	83.1643	1115	70.0177	1563	103.827	1408	97.6316	1518	87.6858	NW_017264030.1	3649929	3650782	-	854	VFPFJ_01058	GO:0016021;GO:0030150;GO:0005744	K17796	import inner membrane translocase subunit tim-21_x000D_
gene10620	1896	0	0	0	0	0	0	0	0	6	0.186158	0	0	0	0	0	0	0	0	0	0	0	0	0	0	NW_017264043.1	202770	204665	+	1896	VFPFJ_10550	GO:0016020	-	hypothetical protein VFPFJ_10550 [Purpureocillium lilacinum]_x000D_
gene10621	1133	16	0.809358	30	1.75168	109	5.01797	120	5.85374	14	0.726886	16	0.869666	30	1.4831	143	8.23138	27	1.27798	74	3.7052	81	4.23351	343	14.9341	NW_017264043.1	205769	206901	+	1133	VFPFJ_10551	-	-	-_x000D_
gene10622	456	940	118.144	710	103.005	176	20.1316	198	23.9984	1181	152.354	620	83.7315	498	61.1709	184	26.316	1658	194.989	129	16.0485	176	22.8556	94	10.169	NW_017264043.1	207564	208019	-	456	VFPFJ_10552	-	-	-_x000D_
gene10623	1109	6	0.310077	11	0.656184	31	1.45801	46	2.2925	7	0.371308	16	0.888486	13	0.656587	63	3.70489	7	0.338499	9	0.460385	34	1.81549	68	3.02477	NW_017264043.1	208324	209432	-	1109	VFPFJ_10553	-	-	-_x000D_
gene10624	1816	146	4.60773	56	2.04003	324	9.30595	322	9.79992	292	9.45878	79	2.679	55	1.6964	214	7.68537	328	9.6861	137	4.27972	158	5.15213	294	7.98633	NW_017264043.1	216021	217836	-	1816	VFPFJ_10554	GO:0008017;GO:0007018;GO:0005524;GO:0003777;GO:0005874	-	kinesin family protein_x000D_
gene10625	2058	337	9.38501	34	1.09294	57	1.44464	72	1.93361	206	5.8883	28	0.837867	42	1.1431	37	1.17253	283	7.37449	48	1.32314	49	1.40993	25	0.599253	NW_017264043.1	221777	223834	+	2058	VFPFJ_10555	GO:0055114;GO:0045480	K04618	galactose oxidase_x000D_
gene10627	273	2292	481.174	730	176.899	2724	520.446	2333	472.318	2598	559.815	1490	336.113	815	167.215	2038	486.865	2912	572.031	2075	431.187	3565	773.29	3540	639.67	NW_017264043.1	226744	227016	-	273	VFPFJ_10556	-	-	-_x000D_
gene10628	1809	7012	222.154	2301	84.1478	7212	207.945	6179	188.783	8055	261.936	4913	167.252	2562	79.327	6212	223.954	8466	250.975	5675	177.966	8924	292.123	9453	257.778	NW_017264043.1	227324	229132	+	1809	VFPFJ_10557	-	-	-_x000D_
gene10629	2127	7	0.188617	1	0.0311026	5	0.122612	0	0	5	0.138284	5	0.144765	6	0.158003	8	0.245295	13	0.327768	5	0.133356	5	0.139203	1	0.0231925	NW_017264043.1	230147	232273	-	2127	VFPFJ_10558	GO:0020037;GO:0016705;GO:0004497;GO:0005506;GO:0055114	-	cytochrome p450 alkane hydroxylase_x000D_
gene1063	1690	2511	85.155	2122	83.066	3671	113.3	3083	100.825	2534	88.204	2719	99.0797	2109	69.8989	2207	85.1692	2841	90.152	3230	108.424	3001	105.154	3178	92.7647	NW_017264030.1	3651182	3652871	+	1690	VFPFJ_01059	GO:0030126;GO:0006890;GO:0005793;GO:0043547;GO:0006888;GO:0048205;GO:0005096	K12493	arf gtpase-activating protein_x000D_
gene10631	1003	5	0.285706	4	0.26383	16	0.832052	19	1.04697	3	0.17595	5	0.306995	9	0.502599	3	0.195068	7	0.374273	4	0.22624	8	0.472318	15	0.737744	NW_017264043.1	240770	241772	+	1003	VFPFJ_10559	-	-	-_x000D_
gene10632	1233	0	0	1	0.0536539	0	0	1	0.0448249	0	0	0	0	0	0	0	0	0	0	0	0	0	0	0	0	NW_017264043.1	244604	245836	+	1233	VFPFJ_10560	-	-	-_x000D_
gene10633	1008	8	0.454862	9	0.590672	4	0.206981	6	0.328983	0	0	6	0.366567	5	0.277837	0	0	4	0.212809	1	0.0562794	3	0.176241	4	0.195756	NW_017264043.1	247099	248106	+	1008	VFPFJ_10561	-	-	-_x000D_
gene10634	955	2	0.120026	0	0	3	0.163851	0	0	0	0	0	0	0	0	0	0	0	0	0	0	0	0	2	0.10331	NW_017264043.1	248279	249233	-	955	VFPFJ_10562	-	-	-_x000D_
gene10635	1089	0	0	0	0	0	0	0	0	0	0	0	0	1	0.0514342	0	0	0	0	0	0	0	0	2	0.0905978	NW_017264043.1	250792	251880	-	1089	VFPFJ_10563	-	-	-_x000D_
gene10636	1194	0	0	0	0	0	0	1	0.046289	0	0	0	0	0	0	0	0	0	0	0	0	0	0	0	0	NW_017264043.1	253627	254820	-	1194	VFPFJ_10564	GO:0016021	-	hypothetical protein VFPFJ_10564 [Purpureocillium lilacinum]_x000D_
gene10637	1913	7	0.209717	9	0.311238	20	0.545314	25	0.722283	15	0.461259	25	0.804799	13	0.380635	12	0.409103	19	0.532635	12	0.355858	15	0.464325	33	0.85097	NW_017264043.1	257242	259154	+	1913	VFPFJ_10565	GO:0050660;GO:0016614;GO:0055114	-	alcohol oxidase_x000D_
gene10638	1164	2	0.0984753	0	0	3	0.134431	1	0.047482	5	0.252688	0	0	2	0.0962404	10	0.560291	0	0	2	0.0974736	1	0.0508736	3	0.12714	NW_017264043.1	259425	260588	-	1164	VFPFJ_10566	-	-	-_x000D_
gene10639	699	0	0	0	0	1	0.0746198	0	0	4	0.336629	0	0	0	0	0	0	1	0.0767209	0	0	0	0	0	0	NW_017264043.1	262332	263030	-	699	VFPFJ_10567	-	-	-_x000D_
gene1064	1343	1109	47.3267	9305	458.358	2815	109.329	2108	86.7515	825	36.1365	5941	272.424	12713	530.215	1638	79.5435	514	20.5248	2314	97.7457	1530	67.4623	2842	104.391	NW_017264030.1	3653322	3654664	-	1343	VFPFJ_01060	GO:0051213;GO:0018580;GO:0055114	-	oxidoreductase gi_x000D_
gene10640	578	0	0	1	0.114455	0	0	0	0	2	0.20355	1	0.106545	0	0	0	0	1	0.0927819	0	0	0	0	0	0	NW_017264043.1	263173	263750	+	578	VFPFJ_10568	-	-	-_x000D_
gene10641	264	0	0	0	0	0	0	0	0	0	0	0	0	0	0	0	0	0	0	0	0	0	0	0	0	NW_017264043.1	263934	264197	-	264	VFPFJ_10569	-	-	-_x000D_
gene10642	1116	92	4.7247	69	4.09025	52	2.43036	36	1.78287	168	8.8555	46	2.53838	38	1.90721	32	1.87005	155	7.44832	49	2.49082	40	2.12247	41	1.81232	NW_017264043.1	264976	266091	+	1116	VFPFJ_10570	GO:0016787	-	glycosyl hydrolase_x000D_
gene10643	1056	4076	221.218	3751	234.989	3386	167.246	3519	184.178	4783	266.443	3409	198.804	4224	224.048	3216	198.618	4997	253.768	3373	181.202	2557	143.388	2331	108.891	NW_017264043.1	267222	268277	+	1056	VFPFJ_10571	GO:0016021;GO:0000324	-	vacuolar membrane protein gi_x000D_
gene10644	1537	20408	760.986	12255	527.478	14417	489.252	12651	454.918	23436	896.97	9753	390.775	13476	491.097	14374	609.917	29007	1012.09	10082	372.12	9443	363.816	13145	421.893	NW_017264043.1	269181	270717	+	1537	VFPFJ_10572	GO:0004618;GO:0005524;GO:0006096	K00927	phosphoglycerate kinase gi_x000D_
gene10645	2617	1596	34.9526	843	21.3102	5275	105.136	1969	41.5838	1447	32.5262	1474	34.6861	1670	35.7432	2376	59.212	2358	48.3205	1642	35.5942	4437	100.399	4168	78.5669	NW_017264043.1	274216	276832	+	2617	VFPFJ_10573	-	-	-_x000D_
gene10646	906	24	1.51822	64	4.67322	61	3.51183	78	4.75827	27	1.75309	22	1.4954	41	2.53475	54	3.88716	26	1.53899	19	1.18969	16	1.04577	70	3.81141	NW_017264043.1	277444	278349	-	906	VFPFJ_10574	-	-	-_x000D_
gene10647	2831	735	14.8798	388	9.06685	548	10.0965	510	9.95664	1170	24.3116	572	12.4428	563	11.1391	873	20.1113	1535	29.0777	403	8.07561	316	6.60987	668	11.64	NW_017264043.1	283057	285887	+	2831	VFPFJ_10575	-	-	-_x000D_
gene10648	171	0	0	0	0	3	0.915075	6	1.93927	4	1.37604	2	0.720271	0	0	1	0.381391	0	0	0	0	0	0	0	0	NW_017264043.1	287458	287628	-	171	VFPFJ_10576	-	-	-_x000D_
gene10649	1392	1	0.0411729	2	0.0950507	4	0.149883	2	0.0794096	0	0	2	0.0884816	1	0.0402384	2	0.0937039	3	0.115577	6	0.244524	8	0.340327	1	0.0354386	NW_017264043.1	289069	290460	+	1392	VFPFJ_10577	-	-	-_x000D_
gene1065	1405	83	3.38573	251	11.8185	453	16.8172	361	14.2008	113	4.73119	235	10.3004	242	9.6476	355	16.4785	197	7.51936	289	11.6689	388	16.3531	637	22.3655	NW_017264030.1	3656528	3657932	+	1405	VFPFJ_01061	GO:0005829;GO:0046654;GO:0004150;GO:0004156;GO:0003848;GO:0005740	K13941	folic acid synthesis protein gi_x000D_
gene10650	1149	7	0.349163	9	0.518188	9	0.408558	12	0.577223	1	0.0511974	6	0.321583	5	0.243742	2	0.113521	3	0.140021	4	0.197492	4	0.206151	5	0.214667	NW_017264043.1	290508	291656	-	1149	VFPFJ_10578	-	-	-_x000D_
gene10651	1886	2	0.0607769	0	0	15	0.41484	10	0.293049	0	0	2	0.0653056	0	0	5	0.1729	2	0.0568695	3	0.0902381	5	0.156991	3	0.0784684	NW_017264043.1	291833	293718	-	1886	VFPFJ_10579	-	-	-_x000D_
gene10652	1848	24	0.74432	32	1.14555	306	8.63676	222	6.63947	19	0.604811	14	0.466539	52	1.57609	64	2.25863	66	1.91528	133	4.08282	134	4.29386	149	3.9774	NW_017264043.1	294445	296292	-	1848	VFPFJ_10580	GO:0016884	-	amidase signature domain protein_x000D_
gene10653	968	6	0.355244	0	0	18	0.969904	23	1.31321	4	0.243082	0	0	0	0	7	0.471617	2	0.110801	6	0.35163	3	0.183523	7	0.356729	NW_017264043.1	296774	297741	-	968	VFPFJ_10581	-	-	-_x000D_
gene10654	1073	0	0	1	0.0616545	8	0.388886	9	0.463581	0	0	1	0.0573935	2	0.104402	1	0.0607809	0	0	2	0.10574	5	0.275941	5	0.229872	NW_017264043.1	298545	299617	+	1073	VFPFJ_10582	-	-	-_x000D_
gene10655	793	0	0	0	0	0	0	0	0	0	0	0	0	0	0	0	0	0	0	0	0	0	0	0	0	NW_017264043.1	300222	301014	-	793	VFPFJ_10583	-	-	-_x000D_
gene10656	456	0	0	0	0	0	0	0	0	0	0	0	0	0	0	0	0	1	0.117605	0	0	0	0	0	0	NW_017264043.1	302150	302605	+	456	VFPFJ_10584	-	-	-_x000D_
gene10657	788	0	0	4	0.335814	30	1.98576	20	1.40277	8	0.597217	4	0.312605	2	0.142162	0	0	3	0.204167	3	0.215976	3	0.225445	5	0.313011	NW_017264043.1	303939	304726	+	788	VFPFJ_10585	-	-	-_x000D_
gene10658	2070	590	16.3355	459	14.6692	619	15.5974	646	17.2482	503	14.2944	414	12.3166	456	12.3389	393	12.3819	637	16.5029	504	13.8124	397	11.3571	503	11.9871	NW_017264043.1	304937	307006	-	2070	VFPFJ_10586	GO:0003824;GO:0005684	-	cell cycle control protein_x000D_
gene10659	444	226	29.1726	119	17.7308	352	41.3515	1740	216.595	235	31.1353	120	16.6441	256	32.2951	714	104.877	492	59.4255	295	37.692	281	37.4773	1117	124.104	NW_017264043.1	308301	308744	+	444	VFPFJ_10587	-	-	-_x000D_
gene1066	1554	14	0.51633	2	0.0851419	9	0.302081	20	0.711314	20	0.757089	11	0.435917	8	0.288349	10	0.419678	11	0.379606	14	0.511078	15	0.571591	9	0.285698	NW_017264030.1	3664172	3665725	-	1554	VFPFJ_01062	GO:0006355;GO:0003700;GO:0003677	K12769	ndt80 like dna-binding family protein_x000D_
gene10660	1710	0	0	2	0.0773746	0	0	1	0.0323211	1	0.0344011	0	0	0	0	2	0.0762782	0	0	0	0	1	0.0346297	1	0.0288482	NW_017264043.1	309016	310725	-	1710	VFPFJ_10588	GO:0006537;GO:0003842;GO:0016620;GO:0006561;GO:0055114	K00294	delta-1-pyrroline-5-carboxylate mitochondrial precursor_x000D_
gene10661	1295	0	0	0	0	0	0	0	0	0	0	0	0	0	0	0	0	0	0	0	0	0	0	0	0	NW_017264043.1	311460	312754	+	1295	VFPFJ_10589	GO:0044710	-	proline oxidase_x000D_
gene10662	513	0	0	9	1.16062	10	1.01675	12	1.29284	9	1.03203	4	0.480181	9	0.982665	6	0.762782	5	0.522689	8	0.884673	8	0.92346	10	0.961608	NW_017264043.1	312946	313458	-	513	VFPFJ_10590	-	K09780	-_x000D_
gene10663	484	0	0	1	0.136684	8	0.862137	11	1.25612	1	0.121541	1	0.127238	3	0.347181	1	0.134748	1	0.110801	0	0	8	0.978791	10	1.01923	NW_017264043.1	314084	314567	+	484	VFPFJ_10591	-	-	-_x000D_
gene10664	1402	0	0	0	0	3	0.11161	6	0.23653	0	0	0	0	0	0	0	0	0	0	2	0.0809268	0	0	3	0.105557	NW_017264043.1	316303	317704	+	1402	VFPFJ_10592	GO:0005488	-	fungal specific transcription factor_x000D_
gene10665	420	0	0	0	0	0	0	0	0	0	0	0	0	0	0	0	0	0	0	0	0	0	0	0	0	NW_017264043.1	318243	318662	-	420	VFPFJ_10593	-	-	-_x000D_
gene10666	1092	0	0	0	0	0	0	1	0.0506127	0	0	0	0	0	0	0	0	0	0	1	0.0519502	0	0	2	0.0903489	NW_017264043.1	320338	321429	+	1092	VFPFJ_10594	-	-	-_x000D_
gene10667	1702	2	0.0673474	11	0.427561	30	0.919376	49	1.59118	2	0.0691256	21	0.75984	34	1.11892	46	1.76265	3	0.0945263	18	0.599961	23	0.800228	56	1.6231	NW_017264043.1	321973	323674	-	1702	VFPFJ_10595	GO:0003333;GO:0015171;GO:0016021	-	proline-specific permease_x000D_
gene10668	3222	61	1.08506	1386	28.4579	190	3.07581	405	6.94723	121	2.20916	1947	37.2137	8524	148.183	427	8.64309	100	1.66443	133	2.34173	127	2.33412	245	3.75108	NW_017264043.1	325379	328600	+	3222	VFPFJ_10596	GO:0016020	-	mfs general substrate transporter_x000D_
gene10669	2495	67	1.53906	14	0.371212	9	0.18815	9	0.199368	10	0.235775	20	0.493653	78	1.75107	8	0.209115	15	0.322412	1	0.0227373	4	0.0949369	15	0.296576	NW_017264043.1	328792	331286	-	2495	VFPFJ_10597	GO:0016624;GO:0055114	-	2-oxoglutarate dehydrogenase e1 mitochondrial precursor_x000D_
gene1067	414	25	3.46091	32	5.11345	54	6.80338	21	2.80351	16	2.27346	20	2.97503	19	2.57059	30	4.72593	17	2.20211	38	5.20707	26	3.71893	41	4.88539	NW_017264030.1	3674537	3674950	+	414	VFPFJ_01063	-	-	-_x000D_
gene10670	1521	153	5.76518	41	1.78328	144	4.93816	254	9.22969	67	2.59128	32	1.29564	89	3.27749	244	10.4623	158	5.57082	116	4.32652	186	7.24151	334	10.8326	NW_017264043.1	332801	334321	-	1521	VFPFJ_10598	GO:0016746;GO:0008152	-	dihydrolipoamide succinyltransferase gi_x000D_
gene10671	612	63	5.89983	18	1.94574	25	2.13069	19	1.71587	33	3.17198	9	0.905635	15	1.37284	13	1.38535	71	6.22154	8	0.741564	13	1.25787	16	1.28969	NW_017264043.1	335781	336392	-	612	VFPFJ_10599	-	-	-_x000D_
gene10672	884	494	32.0276	185	13.8447	76	4.48428	77	4.81416	261	17.3683	87	6.06079	200	12.6724	53	3.91012	382	23.1741	84	5.3906	45	3.01443	74	4.12948	NW_017264043.1	336924	337807	+	884	VFPFJ_10600	-	-	-_x000D_
gene10673	1680	746	25.4495	233	9.17511	126	3.91195	98	3.22403	394	13.7961	89	3.26244	337	11.2357	66	2.56213	571	18.2271	113	3.81575	58	2.04439	76	2.23162	NW_017264043.1	337859	339538	-	1680	VFPFJ_10601	GO:0005488;GO:0006351	-	zn2 cys6 dna-binding protein_x000D_
gene10674	348	5	0.823457	0	0	0	0	0	0	0	0	0	0	0	0	0	0	0	0	0	0	0	0	0	0	NW_017264043.1	339816	340163	+	348	VFPFJ_10602	-	-	-_x000D_
gene10675	1509	3	0.113942	7	0.306883	8	0.276524	14	0.512768	2	0.0779667	11	0.448917	36	1.33627	9	0.388974	3	0.106616	6	0.225565	3	0.117727	13	0.424981	NW_017264043.1	340603	342111	-	1509	VFPFJ_10603	-	-	-_x000D_
gene10676	1328	21	0.906299	14	0.69742	104	4.08476	72	2.99652	89	3.94239	14	0.64922	23	0.970085	45	2.20994	100	4.03825	61	2.60581	73	3.25514	76	2.82313	NW_017264043.1	343619	344946	+	1328	VFPFJ_10604	GO:0016846;GO:0008152	-	glutathione-dependent formaldehyde-activating gfa_x000D_
gene10677	518	0	0	0	0	0	0	2	0.213394	2	0.227127	0	0	0	0	1	0.125903	0	0	0	0	0	0	0	0	NW_017264043.1	346531	347048	-	518	VFPFJ_10605	-	-	-_x000D_
gene10678	1432	19	0.760433	1	0.0461978	12	0.437089	11	0.424553	23	0.944829	12	0.51606	13	0.508488	9	0.409889	25	0.936242	13	0.515004	12	0.496231	11	0.378935	NW_017264043.1	347566	348997	+	1432	VFPFJ_10606	-	-	-_x000D_
gene10679	1951	1	0.029376	0	0	7	0.187142	9	0.254957	2	0.0603033	0	0	0	0	1	0.0334279	4	0.10995	2	0.0581544	6	0.182112	0	0	NW_017264043.1	349844	351794	+	1951	VFPFJ_10607	GO:0016020;GO:0046872;GO:0016491	-	pisatin demethylase_x000D_
gene1068	255	12	2.69707	16	4.15092	8	1.63637	4	0.866966	11	2.53759	5	1.20751	8	1.75724	7	1.7903	4	0.841222	7	1.55728	6	1.39334	6	1.16072	NW_017264030.1	3675039	3675293	-	255	VFPFJ_01064	-	-	-_x000D_
gene10680	848	1	0.0675857	0	0	0	0	0	0	1	0.0693701	1	0.0726217	0	0	0	0	8	0.505924	0	0	0	0	1	0.0581728	NW_017264043.1	352635	353482	+	848	VFPFJ_10608	-	-	-_x000D_
gene10681	1758	171	5.57478	13	0.489203	341	10.1174	101	3.1753	830	27.7733	22	0.770666	12	0.382334	28	1.03874	926	28.2477	106	3.42056	94	3.16632	79	2.21679	NW_017264043.1	353885	355642	-	1758	VFPFJ_10609	GO:0016020	K22134	mfs multidrug transporter_x000D_
gene10682	1324	2	0.086575	2	0.0999324	2	0.0787904	1	0.041744	40	1.77722	0	0	0	0	1	0.0492582	38	1.53917	2	0.0856944	1	0.0447257	1	0.0372587	NW_017264043.1	356636	357959	-	1324	VFPFJ_10610	GO:0008168	-	o-methyltransferase gi_x000D_
gene10683	1048	134	7.32814	43	2.71439	265	13.1891	172	9.07088	264	14.8187	52	3.05565	64	3.42057	167	10.3925	579	29.6284	144	7.79492	187	10.5664	212	9.97907	NW_017264043.1	358544	359591	+	1048	VFPFJ_10611	GO:0016491;GO:0055114	K22124	thioredoxin reductase gi_x000D_
gene10684	1636	0	0	0	0	2	0.0637644	2	0.0675661	1	0.0359571	0	0	0	0	2	0.0797285	0	0	0	0	2	0.0723923	3	0.0904593	NW_017264043.1	359730	361365	-	1636	VFPFJ_10612	-	K22121	-_x000D_
gene10685	965	0	0	0	0	2	0.108102	0	0	0	0	0	0	0	0	0	0	0	0	0	0	0	0	0	0	NW_017264043.1	361825	362789	+	965	VFPFJ_10613	GO:0016740	-	glutathione s-transferase -like_x000D_
gene10686	1779	0	0	2	0.0743736	0	0	0	0	0	0	0	0	0	0	0	0	1	0.030145	0	0	1	0.0332866	0	0	NW_017264043.1	363376	365154	+	1779	VFPFJ_10614	-	-	-_x000D_
gene10687	792	0	0	0	0	10	0.658577	7	0.48849	0	0	3	0.23327	3	0.212166	8	0.658767	1	0.067712	0	0	3	0.224306	14	0.872004	NW_017264044.1	1449	2240	-	792	VFPFJ_10615	GO:0016020;GO:0016491	-	phenol 2-monooxygenase protein_x000D_
gene10688	1577	0	0	0	0	2	0.06615	2	0.070094	4	0.14921	1	0.0390509	0	0	3	0.124067	0	0	0	0	0	0	5	0.156406	NW_017264044.1	2671	4247	+	1577	VFPFJ_10616	GO:0050660;GO:0016021;GO:0004499;GO:0055114;GO:0050661	-	flavin monooxygenase-like protein_x000D_
gene10689	3815	38	0.570873	36	0.62427	31	0.423837	90	1.30386	119	1.83493	20	0.322848	134	1.96739	23	0.393188	122	1.71497	15	0.223052	23	0.357009	72	0.931008	NW_017264044.1	4488	8302	-	3815	VFPFJ_10617	GO:0016787	K22213	2-amino-3-carboxymuconate-6-semialdehyde decarboxylase_x000D_
gene1069	1447	803	31.8051	571	26.1055	570	20.5465	646	24.6744	175	7.11439	547	23.2799	642	24.8512	581	26.1863	331	12.2673	490	19.2105	435	17.8019	737	25.1255	NW_017264030.1	3675571	3677017	+	1447	VFPFJ_01065	-	-	-_x000D_
gene10690	1490	1	0.0384649	1	0.0443995	2	0.0700124	4	0.148373	3	0.118441	0	0	0	0	0	0	26	0.935789	0	0	0	0	3	0.0993232	NW_017264044.1	10770	12259	+	1490	VFPFJ_10618	-	-	-_x000D_
gene10691	1519	23	0.867802	99	4.31163	40	1.37352	69	2.51058	12	0.46472	11	0.445961	49	1.80684	24	1.03043	18	0.635486	9	0.33612	10	0.389841	96	3.11766	NW_017264044.1	12716	14234	-	1519	VFPFJ_10619	GO:0008171;GO:0032259	-	sterigmatocystin 8-o-methyltransferase_x000D_
gene10692	1701	5	0.168467	8	0.311136	6	0.183983	26	0.844795	0	0	10	0.362041	51	1.67937	18	0.690136	0	0	0	0	3	0.104439	23	0.66702	NW_017264044.1	15404	17104	-	1701	VFPFJ_10620	-	-	-_x000D_
gene10693	204	0	0	0	0	0	0	0	0	0	0	0	0	1	0.274568	0	0	0	0	0	0	0	0	0	0	NW_017264044.1	17494	17697	-	204	VFPFJ_10621	-	-	-_x000D_
gene10694	1288	62	2.75884	73	3.74948	88	3.56368	97	4.16235	34	1.55286	61	2.9166	122	5.30547	54	2.73429	44	1.83201	42	1.84988	46	2.11489	78	2.98741	NW_017264044.1	21693	22980	+	1288	VFPFJ_10622	GO:0004252;GO:0006508	-	subtilisin-like protease_x000D_
gene10695	753	572	43.5363	1925	169.122	2233	154.677	4259	312.604	696	54.3729	1007	82.3563	2791	207.608	687	59.5016	638	45.4377	1860	140.129	1303	102.47	1532	100.364	NW_017264044.1	25148	25900	-	753	VFPFJ_10623	GO:0008171;GO:0032259	-	o-methyltransferase gi_x000D_
gene10696	5055	25	0.283445	207	2.70903	183	1.88826	133	1.45416	35	0.407301	123	1.49846	299	3.31307	78	1.00633	31	0.328875	121	1.35792	165	1.93289	169	1.64923	NW_017264044.1	28754	33808	+	5055	VFPFJ_10624	GO:0016021;GO:0006357;GO:0008270;GO:0000981;GO:0003677;GO:0005634	-	transcriptional activator xlnr_x000D_
gene10697	603	0	0	1	0.10971	9	0.778497	10	0.916569	4	0.390221	1	0.102128	3	0.278666	4	0.432623	9	0.800417	3	0.282237	2	0.196408	1	0.0818085	NW_017264044.1	34278	34880	-	603	VFPFJ_10625	-	-	-_x000D_
gene10698	1854	715	22.1028	15276	545.085	715	20.1154	631	18.8106	1389	44.0718	6666	221.42	17062	515.466	1068	37.5689	1256	36.3305	387	11.8416	463	14.7882	523	13.9158	NW_017264044.1	37835	39688	-	1854	VFPFJ_10626	GO:0008152;GO:0008237;GO:0004180	K01293	vacuolar carboxypeptidase protein_x000D_
gene10699	3080	150	2.7912	1302	27.9656	282	4.77562	695	12.4714	483	9.22496	508	10.1572	1282	23.314	330	6.98763	573	9.97688	210	3.86793	234	4.49894	605	9.68992	NW_017264044.1	40338	43417	-	3080	VFPFJ_10627	GO:0030246;GO:0005975;GO:0003824	-	acid trehalase_x000D_
gene107	1438	9	0.358702	19	0.874096	94	3.40958	85	3.26695	6	0.245449	42	1.79867	77	2.99925	81	3.67361	2	0.0745868	19	0.749557	47	1.93546	58	1.98969	NW_017264030.1	617992	619429	-	1438	VFPFJ_00108	GO:0016021;GO:0055085;GO:0005215	-	major facilitator superfamily domain-containingprotein_x000D_
gene1070	5324	205	2.20682	126	1.56566	160	1.56752	100	1.03811	191	2.11039	150	1.73506	141	1.48341	54	0.661489	183	1.84333	69	0.735227	58	0.645112	78	0.722723	NW_017264030.1	3677089	3682412	-	5324	VFPFJ_01066	GO:0016887;GO:0006810;GO:0016020;GO:0000166	-	abc multidrug transporter_x000D_
gene10700	1649	876	30.4463	1336	53.5982	1434	45.3586	1414	47.3927	670	23.9013	1318	49.2217	1037	35.224	1003	39.6686	958	31.1556	1718	59.1034	1113	39.9687	1332	39.8473	NW_017264044.1	45427	47075	+	1649	VFPFJ_10628	GO:0048500;GO:0008312;GO:0003924;GO:0006614;GO:0005525	K03106	signal recognition particle protein gi_x000D_
gene10701	180	1	0.318404	1	0.367529	13	3.76706	7	2.14935	4	1.30724	2	0.684258	7	2.17824	0	0	2	0.595866	2	0.63033	6	1.9739	7	1.91841	NW_017264044.1	47390	47569	-	180	VFPFJ_10629	-	-	-_x000D_
gene10702	1308	449	19.6738	315	15.9319	687	27.3956	4791	202.442	492	22.1272	112	5.27318	696	29.8045	2593	129.289	1410	57.8099	224	9.71517	148	6.70038	703	26.5133	NW_017264044.1	48183	49490	+	1308	VFPFJ_10630	GO:0016020	-	pap2 superfamily protein_x000D_
gene10703	396	2	0.289458	8	1.33647	10	1.31715	6	0.837411	5	0.742751	0	0	1	0.141444	5	0.823458	12	1.62509	1	0.143257	2	0.299075	3	0.373716	NW_017264044.1	50092	50487	+	396	VFPFJ_10631	-	-	-_x000D_
gene10704	2261	1	0.0253484	0	0	1	0.0230691	8	0.195556	4	0.10407	0	0	1	0.0247731	3	0.0865341	6	0.142312	1	0.0250905	5	0.130953	2	0.043636	NW_017264044.1	50838	53098	-	2261	VFPFJ_10632	GO:0055085;GO:0016021	-	pantothenate transporter_x000D_
gene10705	3698	4	0.0619931	2	0.0357789	13	0.183361	27	0.403533	6	0.0954449	6	0.0999186	6	0.0908792	20	0.35272	13	0.188524	8	0.122725	15	0.240198	71	0.947124	NW_017264044.1	55395	59092	+	3698	VFPFJ_10633	-	-	-_x000D_
gene10706	1961	1	0.0292262	1	0.0337355	4	0.106393	3	0.0845524	8	0.239983	0	0	2	0.0571258	3	0.0997724	1	0.0273472	3	0.0867868	2	0.0603946	5	0.125779	NW_017264044.1	59348	61308	-	1961	VFPFJ_10634	-	-	-_x000D_
gene10707	2068	12	0.332568	13	0.41587	5	0.12611	11	0.293985	29	0.824927	5	0.148896	9	0.243765	7	0.220757	31	0.8039	13	0.356618	11	0.314983	12	0.28625	NW_017264044.1	64301	66368	+	2068	VFPFJ_10635	GO:0004622;GO:0009395	K13333	lysophospholipase precursor_x000D_
gene10708	2153	0	0	0	0	5	0.121132	10	0.256707	1	0.0273227	1	0.0286034	4	0.104063	1	0.0302916	3	0.0747254	3	0.0790474	3	0.0825131	1	0.0229124	NW_017264044.1	68367	70519	-	2153	VFPFJ_10636	GO:0061454;GO:0071433;GO:0017157;GO:0005887;GO:0005262;GO:0031520;GO:0030173;GO:0005829;GO:0031505;GO:0033157;GO:0090002;GO:0005783;GO:0032995	-	calcium- spray protein_x000D_
gene10709	1204	2665	126.859	219	12.0332	1441	62.4265	2568	117.883	2	0.0977174	72	3.68272	248	11.5373	2539	137.532	43	1.91528	1002	47.2119	1025	50.413	1785	73.1353	NW_017264044.1	75870	77073	-	1204	VFPFJ_10637	GO:0016491	-	aldehyde reductase gi_x000D_
gene1071	2434	770	18.1309	280	7.6103	631	13.522	628	14.2601	190	4.59199	220	5.56627	535	12.3116	232	6.21633	194	4.27437	154	3.5893	148	3.6007	348	7.053	NW_017264030.1	3683714	3686147	+	2434	VFPFJ_01067	GO:0016887;GO:0005524	-	abc transporter_x000D_
gene10710	1079	0	0	0	0	0	0	0	0	0	0	0	0	0	0	0	0	0	0	0	0	0	0	0	0	NW_017264044.1	78067	79145	-	1079	VFPFJ_10638	-	-	-_x000D_
gene10711	1270	4	0.180512	4	0.208363	9	0.369633	4	0.174076	45	2.08438	2	0.0969814	4	0.176415	3	0.154058	65	2.74474	12	0.536028	16	0.746039	2	0.0776858	NW_017264044.1	80611	81880	-	1270	VFPFJ_10639	-	-	-_x000D_
gene10712	433	38	5.02975	77	11.7643	43	5.17979	52	6.6374	20	2.71713	93	13.2269	74	9.57247	44	6.62722	15	1.85778	91	11.9224	66	9.02613	89	10.1395	NW_017264044.1	84073	84505	+	433	VFPFJ_10640	-	-	-_x000D_
gene10713	1763	128	4.1611	361	13.5463	317	9.37861	304	9.53024	69	2.30232	346	12.0861	349	11.088	275	10.173	66	2.00762	400	12.8712	325	10.9163	435	12.1717	NW_017264044.1	84724	86486	+	1763	VFPFJ_10641	-	-	-_x000D_
gene10714	978	239	14.0058	353	23.8781	572	30.5062	255	14.4107	172	10.3457	279	17.5682	436	24.9705	87	5.80159	411	22.5369	282	16.3576	206	12.4731	288	14.5268	NW_017264044.1	86735	87712	-	978	VFPFJ_10642	GO:0020037;GO:0004601;GO:0098869;GO:0055114	K07223	dyp-type peroxidase_x000D_
gene10715	1734	119	3.93322	155	5.91353	661	19.8831	426	13.5782	197	6.68321	209	7.42266	181	5.84668	449	16.8874	337	10.4225	429	14.0352	272	9.28892	467	13.2857	NW_017264044.1	89808	91541	+	1734	VFPFJ_10643	GO:0010484;GO:0006974;GO:0006259;GO:0006355;GO:0043966;GO:0043229;GO:0048523	K11309	h3 k56 histone acetylation protein kat11_x000D_
gene10716	1771	7	0.226532	9	0.336193	10	0.294519	7	0.218455	8	0.265729	2	0.0695462	8	0.253018	6	0.220953	9	0.27253	13	0.416423	3	0.100311	6	0.167128	NW_017264044.1	95748	97518	-	1771	VFPFJ_10644	GO:0016021;GO:0022891;GO:0055085;GO:0008643	-	glucose transporter gi_x000D_
gene10717	444	11	1.41991	29	4.32095	20	2.34952	27	3.36096	8	1.05993	18	2.49662	28	3.53228	15	2.20331	11	1.32862	16	2.04431	8	1.06697	25	2.77762	NW_017264044.1	97967	98410	+	444	VFPFJ_10645	-	-	-_x000D_
gene10718	2378	56	1.34967	98	2.72633	181	3.97007	117	2.7193	53	1.31109	73	1.89048	129	3.03849	66	1.81008	68	1.53351	102	2.43332	116	2.88863	133	2.75902	NW_017264044.1	99356	101733	+	2378	VFPFJ_10646	GO:0003824	-	amidase signature domain-containingprotein_x000D_
gene10719	732	317	24.8198	132	11.9296	520	37.053	490	36.9971	290	23.3053	345	29.0249	168	12.8552	626	55.7738	226	16.5573	345	26.7373	632	51.1271	850	57.2827	NW_017264044.1	102202	102933	+	732	VFPFJ_10647	-	-	-_x000D_
gene1072	1611	580	20.634	150	6.15971	542	17.5483	513	17.5997	155	5.65984	190	7.26307	237	8.24011	318	12.8736	263	8.7549	386	13.5926	517	19.0038	665	20.363	NW_017264030.1	3686347	3687957	-	1611	VFPFJ_01068	GO:0044237;GO:0016740	-	diacylglycerol kinase catalytic domain-containing protein_x000D_
gene10720	897	33	2.10849	118	8.7027	118	6.86153	121	7.45548	83	5.44319	70	4.80582	55	3.4344	70	5.08947	148	8.84831	106	6.70384	63	4.15904	111	6.10444	NW_017264044.1	103167	104063	-	897	VFPFJ_10648	-	-	-_x000D_
gene10721	975	1181	69.4218	251	17.0307	302	16.156	351	19.8969	825	49.7757	183	11.5587	112	6.43419	82	5.48499	833	45.8175	167	9.71677	167	10.1428	191	9.66372	NW_017264044.1	104662	105636	-	975	VFPFJ_10649	-	-	-_x000D_
gene10722	2399	3	0.0716707	12	0.330914	13	0.282647	11	0.253422	2	0.049042	13	0.333715	29	0.677092	4	0.108742	9	0.201189	6	0.141883	4	0.0987359	8	0.164504	NW_017264044.1	106259	108657	-	2399	VFPFJ_10650	GO:0055085;GO:0016021	-	mfs transporter_x000D_
gene10723	1064	1	0.0538653	2	0.124352	0	0	1	0.0519446	1	0.0552875	0	0	6	0.315857	0	0	0	0	0	0	0	0	1	0.0463633	NW_017264044.1	109259	110322	+	1064	VFPFJ_10651	GO:0016787	-	short-chain dehydrogenase reductase sdr_x000D_
gene10724	1190	1	0.0481619	6	0.333556	11	0.482145	4	0.185778	5	0.247167	3	0.155252	2	0.0941376	4	0.21922	5	0.225327	4	0.190688	10	0.497621	7	0.290179	NW_017264044.1	111014	112203	+	1190	VFPFJ_10652	GO:0016491;GO:0055114	-	short-chain dehydrogenase reductase sdr_x000D_
gene10725	2251	28	0.712907	75	2.2042	49	1.13541	63	1.54685	24	0.627197	53	1.44998	99	2.46343	57	1.65145	38	0.905314	46	1.15929	47	1.23643	51	1.11766	NW_017264044.1	112301	114551	-	2251	VFPFJ_10653	GO:0005488;GO:0006351	-	c6 transcription factor_x000D_
gene10726	1139	42	2.11337	18	1.04547	37	1.69437	103	4.998	22	1.13623	27	1.45983	77	3.78658	735	42.0853	31	1.45958	44	2.19149	78	4.05524	471	20.3992	NW_017264044.1	116706	117844	-	1139	VFPFJ_10654	GO:0005975;GO:0005576;GO:0004650;GO:0071555	K01184	glycoside hydrolase family 28_x000D_
gene10727	539	0	0	5	0.613685	2	0.193541	2	0.20508	1	0.109139	2	0.228509	2	0.207836	6	0.725988	10	0.994952	4	0.420999	7	0.76905	9	0.8237	NW_017264044.1	118659	119197	-	539	VFPFJ_10655	-	-	-_x000D_
gene10728	468	0	0	0	0	5	0.557257	5	0.590482	5	0.628481	3	0.394764	1	0.119684	7	0.975481	0	0	2	0.242434	5	0.632659	3	0.316221	NW_017264044.1	120330	120797	-	468	VFPFJ_10656	-	-	-_x000D_
gene10729	621	128	11.8132	120	12.7836	155	13.0188	169	15.041	245	23.2083	166	16.4619	104	9.38041	516	54.1907	174	15.0262	113	10.3228	168	16.02	213	16.9201	NW_017264044.1	121379	121999	-	621	VFPFJ_10657	-	-	-_x000D_
gene1073	429	12	1.60315	0	0	6	0.7295	20	2.57665	10	1.37123	1	0.143551	3	0.391692	9	1.36821	9	1.12506	4	0.528948	3	0.414104	11	1.26488	NW_017264030.1	3688541	3688969	-	429	VFPFJ_01069	-	-	-_x000D_
gene10730	682	176	14.7904	186	18.0423	179	13.6899	157	12.7232	160	13.8008	194	17.5178	181	14.8653	156	14.9179	302	23.7473	190	15.8045	198	17.192	230	16.6364	NW_017264044.1	123783	124464	+	682	VFPFJ_10658	GO:0016021;GO:0008236;GO:0005739;GO:0006627	K09647	peptidase s24 s26a s26b s26c gi_x000D_
gene10731	2117	1990	53.8744	2164	67.624	1548	38.1401	1392	36.3413	2104	58.4646	2092	60.8559	2426	64.1875	1289	39.7099	2171	54.9958	1754	47.0023	829	23.1888	1180	27.4965	NW_017264044.1	125105	127221	-	2117	VFPFJ_10659	GO:0016236;GO:0043495;GO:0071562;GO:0000329;GO:0000011;GO:0042144;GO:0071561;GO:0005794;GO:0071255;GO:0071563	K08332	vacuolar protein 8_x000D_
gene10732	339	14	2.36689	10	1.95148	21	3.23111	10	1.63036	20	3.47055	9	1.63495	7	1.15659	8	1.53907	16	2.53111	9	1.5061	16	2.7949	9	1.30966	NW_017264044.1	128468	128806	+	339	VFPFJ_10660	-	-	-_x000D_
gene10733	1657	1527	52.8162	2339	93.3839	1695	53.3554	1531	51.0664	1096	38.9096	1847	68.6446	2378	80.384	907	35.6986	1267	41.0058	2134	73.0604	923	32.9856	1042	31.0214	NW_017264044.1	129920	131576	+	1657	VFPFJ_10661	GO:0016301;GO:0006357;GO:0016208;GO:0031588;GO:0001302;GO:0005641;GO:0005829;GO:0007031;GO:0071902;GO:0005886;GO:0005524;GO:0045722;GO:0043539	K07200	nuclear protein snf4_x000D_
gene10734	1803	179	5.68994	259	9.50317	84	2.43005	58	1.77793	268	8.74394	133	4.54274	215	6.67918	56	2.02562	243	7.22772	110	3.46104	72	2.36473	53	1.45009	NW_017264044.1	132202	134004	+	1803	VFPFJ_10662	GO:0007165	-	gtpase activating protein rga6_x000D_
gene10735	807	133	9.44558	182	14.9198	84	5.42922	66	4.52015	207	15.0892	161	12.2861	249	17.2825	52	4.20239	214	14.221	98	6.8891	66	4.84302	50	3.05641	NW_017264044.1	135314	136120	+	807	VFPFJ_10663	-	-	-_x000D_
gene10736	3263	123	2.16042	190	3.85213	210	3.35686	162	2.74398	326	5.87718	243	4.58618	180	3.08984	94	1.87879	353	5.80161	447	7.77142	172	3.12145	176	2.66079	NW_017264044.1	139145	142407	+	3263	VFPFJ_10664	-	-	-_x000D_
gene10737	1521	3	0.113043	33	1.43532	24	0.823026	17	0.617735	32	1.23762	25	1.01222	48	1.76763	2	0.0857566	18	0.63465	31	1.15623	15	0.583993	8	0.259464	NW_017264044.1	143721	145241	+	1521	VFPFJ_10665	-	-	-_x000D_
gene10738	1254	1	0.0457039	1	0.0527554	3	0.124783	3	0.132223	4	0.187642	11	0.540203	13	0.580666	0	0	1	0.0427655	6	0.271434	0	0	0	0	NW_017264044.1	146230	147483	+	1254	VFPFJ_10666	-	-	-_x000D_
gene10739	450	0	0	0	0	3	0.347728	1	0.12282	0	0	0	0	2	0.248942	0	0	0	0	0	0	0	0	0	0	NW_017264044.1	149790	150239	+	450	VFPFJ_10667	-	-	-_x000D_
gene1074	588	4	0.389882	1	0.112509	8	0.70965	330	31.0184	11	1.10048	7	0.733133	15	1.42887	258	28.616	9	0.820835	4	0.385916	21	2.11489	204	17.1147	NW_017264030.1	3689923	3690510	+	588	VFPFJ_01070	-	-	-_x000D_
gene10740	1523	6	0.225788	4	0.17375	36	1.23292	2	0.0725793	2	0.07725	3	0.121306	3	0.110332	1	0.042822	3	0.105636	16	0.595978	2	0.0777635	2	0.0647807	NW_017264044.1	151656	153178	+	1523	VFPFJ_10668	GO:0006508;GO:0004181;GO:0008270	-	carboxypeptidase [Purpureocillium lilacinum]_x000D_
gene10741	550	82	8.54479	75	9.02117	209	19.8205	250	25.1223	63	6.73823	61	6.83014	83	8.4527	131	15.5337	55	5.36279	147	15.1623	72	7.75203	139	12.4672	NW_017264044.1	154497	155046	-	550	VFPFJ_10669	-	-	-_x000D_
gene10742	285	21	4.22304	3	0.696371	12	2.19618	7	1.35749	27	5.57298	8	1.72865	9	1.7688	4	0.915339	15	2.82252	9	1.79146	6	1.24667	6	1.03854	NW_017264044.1	156649	156933	-	285	VFPFJ_10670	-	-	-_x000D_
gene10743	1079	5707	303.135	3340	204.781	3253	157.251	2739	140.298	3048	166.173	2998	171.109	3365	174.68	1925	116.353	3421	170.029	3259	171.346	2269	124.526	2391	109.313	NW_017264044.1	158437	159515	+	1079	VFPFJ_10671	-	-	-_x000D_
gene10744	1459	611	24.0014	293	13.2855	983	35.1423	909	34.4343	1065	42.94	601	25.3677	358	13.7438	1064	47.5612	1195	43.9242	964	37.4828	1321	53.6158	1375	46.4904	NW_017264044.1	160600	162058	-	1459	VFPFJ_10672	-	K17439	-_x000D_
gene10745	1117	653	33.5051	394	23.335	1422	66.4015	1320	65.3135	866	45.6071	614	33.8515	474	23.7687	1275	74.443	1270	60.9736	1215	61.7068	1768	93.7291	2076	91.6832	NW_017264044.1	162455	163571	+	1117	VFPFJ_10673	GO:0005762;GO:0003735;GO:0006412	K02926	mitochondrial 54s ribosomal protein 6_x000D_
gene10746	1810	276	8.73939	225	8.22372	588	16.9446	476	14.5349	479	15.5677	238	8.09768	186	5.75592	560	20.1779	629	18.6364	476	14.919	389	12.7267	592	16.1346	NW_017264044.1	163960	165769	-	1810	VFPFJ_10674	GO:0016780;GO:0008654	K00995	cdp-diacylglycerol-glycerol-3-phosphate 3-phosphatidyltransferase_x000D_
gene10747	969	7	0.414023	19	1.29716	33	1.77632	46	2.62371	7	0.424955	20	1.27107	26	1.5029	18	1.21148	6	0.332061	39	2.28324	30	1.83334	26	1.32363	NW_017264044.1	167039	168007	+	969	VFPFJ_10675	-	-	-_x000D_
gene10748	814	14	0.985721	14	1.13781	19	1.21748	16	1.08637	9	0.650409	19	1.43745	20	1.37621	9	0.721082	8	0.527056	22	1.53323	33	2.40068	18	1.09085	NW_017264044.1	170138	170951	+	814	VFPFJ_10676	-	-	-_x000D_
gene10749	755	521	39.5495	476	41.7085	1617	111.711	1440	105.414	986	76.8242	549	44.7804	594	44.0676	1303	112.555	1404	99.7266	1401	105.269	1509	118.355	1799	117.544	NW_017264044.1	171992	172746	+	755	VFPFJ_10677	GO:0055114;GO:0009055;GO:0008137;GO:0016020	-	nadh:ubiquinone oxidoreductase kd partial gi_x000D_
gene1075	1959	138	4.03734	83	2.8029	576	15.3363	516	14.5579	96	2.88274	171	5.37556	154	4.40318	555	18.4767	171	4.68115	320	9.26671	797	24.0918	948	23.872	NW_017264030.1	3693067	3695025	-	1959	VFPFJ_01071	GO:0030488;GO:0004809;GO:0016301;GO:0016310;GO:0003723	K00555	-dimethylguanosine trna methyltransferase_x000D_
gene10750	4111	3518	49.0454	7862	126.517	1944	24.665	1787	24.0248	4698	67.2255	4852	72.6834	9045	123.237	1546	24.5261	5017	65.4467	2388	32.9532	1505	21.6788	1735	20.8194	NW_017264044.1	172930	177040	-	4111	VFPFJ_10678	GO:0008750;GO:0050661;GO:0015992;GO:0016021;GO:0055114	K00323	nad mitochondrial precursor_x000D_
gene10751	375	29	4.43218	25	4.41035	43	5.98093	54	7.95875	55	8.62779	17	2.79177	26	3.88349	8	1.39131	46	6.57836	39	5.89988	20	3.15823	26	3.42025	NW_017264044.1	179144	179518	+	375	VFPFJ_10679	-	-	-_x000D_
gene10752	1029	272	15.1497	350	22.5018	605	30.667	554	29.7562	346	19.7801	372	22.2633	299	16.2756	369	23.3872	354	18.4493	524	28.8886	553	31.824	623	29.8668	NW_017264044.1	180422	181450	+	1029	VFPFJ_10680	GO:0033014;GO:0018160;GO:0004418	K01749	tetrapyrrole hydroxymethylbilane synthase_x000D_
gene10753	665	1991	171.593	2402	238.955	2164	169.733	1555	129.238	2387	211.154	2023	187.343	3040	256.054	1595	156.425	3628	292.575	2126	181.364	1816	161.711	1764	130.856	NW_017264044.1	182069	182733	-	665	VFPFJ_10681	GO:0009249;GO:0006730;GO:0005960;GO:0005739;GO:0055114;GO:0019464	K02437	glycine cleavage system h protein_x000D_
gene10754	1526	792	29.7455	921	39.9273	685	23.4136	634	22.9624	496	19.1203	711	28.6931	669	24.5557	370	15.813	461	16.2008	764	28.402	379	14.7072	357	11.5406	NW_017264044.1	183937	185462	+	1526	VFPFJ_10682	-	-	-_x000D_
gene10755	908	627	39.576	677	49.325	580	33.3176	557	33.9041	436	28.2468	619	41.9824	547	33.7428	325	23.3434	483	28.5267	561	35.0499	347	22.6302	346	18.7977	NW_017264044.1	185527	186434	+	908	VFPFJ_10683	GO:0010973;GO:0031028;GO:0034613;GO:0003924;GO:0044732;GO:0005525	K06682	septum initiation protein sid3_x000D_
gene10756	510	132	14.8339	92	11.9339	528	54.0002	284	30.7773	308	35.5262	276	33.3274	116	12.74	252	32.2253	363	38.1705	515	57.2858	374	43.4257	319	30.8557	NW_017264044.1	189558	190067	-	510	VFPFJ_10684	GO:0016021	-	hypothetical protein VFPFJ_10684 [Purpureocillium lilacinum]_x000D_
gene10757	903	23	1.45979	48	3.51656	103	5.94951	23	1.40774	32	2.08464	23	1.56856	33	2.04695	18	1.30002	27	1.60349	59	3.70659	38	2.49196	30	1.63889	NW_017264044.1	195545	196447	+	903	VFPFJ_10685	-	-	-_x000D_
gene10758	1466	4	0.156378	1	0.0451264	19	0.676007	7	0.263904	45	1.8057	2	0.0840153	8	0.305658	1	0.044487	57	2.08512	8	0.309575	4	0.161574	7	0.235548	NW_017264044.1	197483	198948	-	1466	VFPFJ_10686	-	-	-_x000D_
gene10759	621	3	0.276873	0	0	8	0.671939	3	0.267	3	0.284183	0	0	1	0.0901963	0	0	1	0.0863574	5	0.456761	3	0.286072	1	0.0794372	NW_017264044.1	198993	199613	+	621	VFPFJ_10687	-	-	-_x000D_
gene1076	903	32	2.03101	21	1.53849	85	4.90979	50	3.0603	21	1.36804	14	0.954778	18	1.11652	39	2.81672	12	0.712663	56	3.51812	70	4.59045	68	3.71481	NW_017264030.1	3696207	3697109	+	903	VFPFJ_01072	-	-	-_x000D_
gene10760	1521	308	11.6057	430	18.7027	2338	80.1764	1129	41.0249	715	27.6532	423	17.1267	429	15.7982	638	27.3564	1085	38.2553	1157	43.1533	777	30.2508	973	31.5572	NW_017264044.1	201510	203030	+	1521	VFPFJ_10688	-	-	-_x000D_
gene10761	1299	2911	128.435	1942	98.9019	3430	137.726	1017	43.2707	4396	199.075	3054	144.785	1653	71.2761	1194	59.9462	3370	139.127	3629	158.485	3863	176.101	1359	51.609	NW_017264044.1	203620	204918	-	1299	VFPFJ_10689	GO:0019201;GO:0009197;GO:0016776;GO:0009221;GO:0016310;GO:0044424	K00943	thymidylate kinase_x000D_
gene10762	2748	51571	1075.57	20124	484.465	66531	1262.81	18335	368.762	43953	940.892	40404	905.461	19947	406.575	27240	646.483	50909	993.502	91446	1887.81	115715	2493.55	36508	655.37	NW_017264044.1	206681	209428	+	2748	VFPFJ_10690	GO:0003824	K07568	s-adenosylmethionine:trna ribosyltransferase-isomerase_x000D_
gene10763	811	10	0.706691	21	1.71302	111	7.13894	18	1.22669	58	4.20703	11	0.835284	21	1.45037	29	2.33208	48	3.17403	80	5.59602	58	4.23499	46	2.79803	NW_017264044.1	209524	210334	-	811	VFPFJ_10691	-	-	-_x000D_
gene10764	1226	7	0.327234	3	0.161881	5	0.212721	5	0.225404	19	0.911657	3	0.150693	6	0.27412	3	0.159587	5	0.218711	7	0.323905	5	0.241504	8	0.321896	NW_017264044.1	211906	213131	+	1226	VFPFJ_10692	GO:0008270;GO:0016491;GO:0055114	K00002	nadp-dependent alcohol dehydrogenase gi_x000D_
gene10765	1029	338	18.8257	37	2.37876	51	2.58515	607	32.6029	97	5.54529	10	0.598476	48	2.6128	1365	86.5135	130	6.77515	16	0.882094	26	1.49625	715	34.2773	NW_017264044.1	213698	214726	-	1029	VFPFJ_10693	-	-	-_x000D_
gene10766	1365	2545	106.858	1133	54.9113	889	33.9704	660	26.7235	1088	46.8883	603	27.2049	1505	61.7567	488	23.316	1472	57.8317	522	21.6944	623	27.0272	747	26.9963	NW_017264044.1	215654	217018	-	1365	VFPFJ_10694	GO:0008236	-	proteinase t-like protein_x000D_
gene10767	4244	3773	50.9521	1635	25.4863	1028	12.6342	1024	13.3354	1184	16.4114	741	10.7524	1987	26.2242	625	9.60443	1699	21.4689	671	8.96927	963	13.4368	1062	12.3442	NW_017264044.1	218089	222332	-	4244	VFPFJ_10695	GO:0005488;GO:0006351	-	n-terminal binuclear zn cluster-containing dna binding domain-containing protein_x000D_
gene10768	995	0	0	0	0	12	0.629057	28	1.55531	0	0	0	0	3	0.16888	50	3.27728	0	0	1	0.0570147	2	0.119029	36	1.78482	NW_017264044.1	225946	226940	-	995	VFPFJ_10696	-	-	-_x000D_
gene10769	2223	1	0.0257817	2	0.0595189	2	0.0469269	2	0.0497248	0	0	0	0	7	0.176376	0	0	1	0.0241241	1	0.0255194	0	0	1	0.022191	NW_017264044.1	230006	232228	-	2223	VFPFJ_10697	-	-	-_x000D_
gene1077	1620	84	2.97177	72	2.94023	525	16.9035	472	16.1031	60	2.17874	159	6.04428	136	4.70223	494	19.8874	73	2.41657	240	8.40439	510	18.6423	819	24.9393	NW_017264030.1	3698170	3699789	+	1620	VFPFJ_01073	-	-	-_x000D_
gene10770	1992	0	0	8	0.265684	5	0.130922	12	0.332946	18	0.531559	8	0.247322	22	0.618605	3	0.0982197	10	0.269216	4	0.113915	2	0.0594547	3	0.0742929	NW_017264044.1	232902	234893	-	1992	VFPFJ_10698	GO:0055085;GO:0016021	-	pantothenate transporter_x000D_
gene10771	1696	12	0.405514	7	0.273047	2	0.0615086	3	0.0977637	15	0.520276	5	0.181554	2	0.0660518	5	0.19227	11	0.347823	3	0.100347	4	0.139662	2	0.0581728	NW_017264044.1	235526	237221	+	1696	VFPFJ_10699	-	-	-_x000D_
gene10772	3004	574	10.9512	927	20.4148	559	9.70607	603	11.0943	385	7.53926	895	18.3479	1079	20.1188	328	7.12099	363	6.48034	666	12.5772	319	6.28834	336	5.51766	NW_017264044.1	237340	240343	-	3004	VFPFJ_10700	GO:0016021	-	60s ribosomal protein l19_x000D_
gene10773	974	189	11.1212	25	1.69803	103	5.51582	313	17.761	85	5.13367	65	4.10976	53	3.04787	83	5.55758	134	7.37797	108	6.29035	53	3.22227	124	6.28027	NW_017264044.1	241794	242767	+	974	VFPFJ_10701	-	-	-_x000D_
gene10774	657	74	6.4553	86	8.65959	72	5.71608	61	5.13153	36	3.22333	128	11.9979	426	36.3182	50	4.96331	57	4.65265	30	2.5904	23	2.07304	53	3.97948	NW_017264044.1	242980	243636	-	657	VFPFJ_10702	-	-	-_x000D_
gene10775	348	0	0	1	0.190101	0	0	0	0	2	0.33808	4	0.707853	6	0.965722	3	0.562223	8	1.23283	4	0.652065	2	0.340327	1	0.141754	NW_017264044.1	244313	244660	-	348	VFPFJ_10703	-	-	-_x000D_
gene10776	1791	0	0	0	0	0	0	0	0	1	0.0328453	0	0	0	0	0	0	0	0	0	0	0	0	0	0	NW_017264044.1	247174	248964	+	1791	VFPFJ_10704	-	-	-_x000D_
gene10777	701	0	0	1	0.0943727	1	0.0744069	7	0.551903	0	0	0	0	1	0.0799028	3	0.279107	3	0.229506	0	0	0	0	10	0.703716	NW_017264044.1	249784	250484	+	701	VFPFJ_10705	-	-	-_x000D_
gene10778	3110	66	1.21628	30	0.638154	145	2.43186	133	2.3636	22	0.416131	53	1.04949	23	0.414236	162	3.3972	27	0.46558	62	1.13095	108	2.05641	139	2.2048	NW_017264044.1	250911	254020	+	3110	VFPFJ_10706	-	-	-_x000D_
gene10779	1650	249	8.649	366	14.6744	967	30.5685	1265	42.373	285	10.1608	381	14.2201	312	10.5913	1006	39.7632	329	10.6931	398	13.6839	612	21.9641	706	21.1075	NW_017264044.1	254649	256298	+	1650	VFPFJ_10707	-	-	-_x000D_
gene1078	813	42	2.9608	33	2.68527	45	2.88704	60	4.0789	18	1.30242	24	1.81795	40	2.75581	91	7.29991	35	2.3087	36	2.51201	52	3.78755	70	4.2474	NW_017264030.1	3699974	3700786	-	813	VFPFJ_01074	GO:0016740	-	acyl- n-acyltransferase_x000D_
gene10780	830	200	13.8103	316	25.1868	463	29.0961	159	10.5877	197	13.9623	252	18.6975	177	11.9447	329	25.8514	225	14.5377	182	12.4395	213	15.1966	188	11.1737	NW_017264044.1	256494	257323	-	830	VFPFJ_10708	-	-	-_x000D_
gene10781	2571	287	6.39779	37	0.95206	18	0.365176	8	0.171977	220	5.03372	34	0.814402	32	0.697153	17	0.431235	267	5.56929	20	0.441304	20	0.460652	14	0.268622	NW_017264044.1	257641	260211	-	2571	VFPFJ_10709	-	-	-_x000D_
gene10782	861	3767	250.751	1124	86.363	1549	93.8382	1380	88.5846	2539	173.471	2054	146.913	1652	107.47	2035	154.144	3490	217.377	1277	84.1391	2244	154.335	2674	153.205	NW_017264044.1	260761	261621	-	861	VFPFJ_10710	GO:0008864;GO:0016742;GO:0016597;GO:0006189	K01433	formyltetrahydrofolate deformylase gi_x000D_
gene10783	269	8	1.70446	1	0.24593	1	0.193901	1	0.205461	6	1.3121	7	1.60254	3	0.624668	1	0.242446	18	3.58849	0	0	0	0	2	0.36677	NW_017264044.1	262430	262698	-	269	VFPFJ_10711	-	-	-_x000D_
gene10784	3234	263	4.66086	35	0.715966	6	0.0967704	9	0.15381	226	4.1109	17	0.323721	19	0.329074	9	0.181497	357	5.91996	14	0.245583	4	0.0732429	3	0.0457611	NW_017264044.1	265460	268693	+	3234	VFPFJ_10712	GO:0055085;GO:0016021	-	opt oligopeptide transporter family gi_x000D_
gene10785	1223	3	0.140587	1	0.0540926	1	0.0426486	15	0.677871	21	1.01009	3	0.151063	1	0.0457988	14	0.746566	6	0.263097	4	0.185543	0	0	13	0.524363	NW_017264044.1	269058	270280	-	1223	VFPFJ_10713	-	-	-_x000D_
gene10786	285	147	29.5613	18	4.17823	72	13.1771	244	47.3181	5	1.03203	5	1.08041	25	4.91332	150	34.3252	5	0.940841	35	6.9668	69	14.3367	205	35.4833	NW_017264044.1	270789	271073	-	285	VFPFJ_10714	-	-	-_x000D_
gene10787	2091	18	0.493366	77	2.43613	71	1.77107	78	2.06169	36	1.01278	19	0.559579	36	0.964337	24	0.748555	51	1.308	58	1.57356	15	0.424798	33	0.77853	NW_017264044.1	274081	276171	+	2091	VFPFJ_10715	-	-	-_x000D_
gene10788	894	0	0	0	0	0	0	7	0.432756	0	0	0	0	0	0	2	0.145901	5	0.299932	0	0	1	0.0662381	1	0.0551795	NW_017264044.1	278445	279338	+	894	VFPFJ_10716	-	-	-_x000D_
gene10789	1483	0	0	0	0	0	0	0	0	1	0.0396668	0	0	0	0	0	0	0	0	0	0	0	0	0	0	NW_017264044.1	280445	281927	-	1483	VFPFJ_10717	GO:0020037;GO:0016021;GO:0016705;GO:0004497;GO:0005506;GO:0055114	-	benzoate 4-monooxygenase cytochrome p450_x000D_
gene1079	720	31	2.46763	35	3.21588	93	6.73724	75	5.7572	32	2.61448	30	2.56597	41	3.18957	109	9.87326	22	1.63863	78	6.14571	67	5.51046	137	9.3865	NW_017264030.1	3701734	3702453	+	720	VFPFJ_01075	-	-	-_x000D_
gene10790	1047	57	3.12017	11	0.695041	13	0.647632	27	1.42528	33	1.85411	5	0.294094	21	1.12345	9	0.560612	22	1.12685	49	2.65497	32	1.80988	12	0.565393	NW_017264044.1	288077	289123	+	1047	VFPFJ_10718	GO:0016020;GO:0006810;GO:0022857	-	maltose permease_x000D_
gene10791	1658	3	0.103702	3	0.119702	28	0.880856	21	0.700031	13	0.46124	3	0.111429	19	0.641873	12	0.472023	21	0.679244	15	0.513236	18	0.642885	23	0.684319	NW_017264044.1	291504	293161	+	1658	VFPFJ_10719	GO:0016020;GO:0046872;GO:0016491	-	OrdA [Purpureocillium lilacinum]_x000D_
gene10792	783	0	0	2	0.168979	1	0.0666147	1	0.0705863	5	0.375644	0	0	2	0.14307	3	0.249877	1	0.0684903	2	0.144903	1	0.0756282	0	0	NW_017264044.1	293264	294046	+	783	VFPFJ_10720	-	-	-_x000D_
gene10793	905	11	0.696618	16	1.1696	28	1.61377	25	1.52677	21	1.36502	6	0.408286	16	0.990265	12	0.864768	19	1.12589	14	0.877586	23	1.50496	10	0.545088	NW_017264044.1	294402	295306	-	905	VFPFJ_10721	-	-	-_x000D_
gene10794	1205	186	8.8466	79	4.33715	332	14.3709	36	1.65119	3094	151.043	25	1.27766	25	1.16207	91	4.92517	2828	125.859	218	10.2631	100	4.91426	19	0.777825	NW_017264044.1	299780	300984	+	1205	VFPFJ_10722	GO:0016020	-	vitamin k epoxide reductase family domain-containing protein_x000D_
gene10795	1370	151	6.31694	533	25.7378	906	34.4936	709	28.6028	50	2.14693	112	5.03454	111	4.53819	73	3.47511	37	1.44835	877	36.3153	297	12.8375	322	11.5945	NW_017264044.1	302561	303930	-	1370	VFPFJ_10723	GO:0051213;GO:0055114	-	taurine catabolism dioxygenase family protein_x000D_
gene10796	1472	14	0.545093	42	1.88758	223	7.90185	93	3.49187	3	0.11989	7	0.292855	12	0.456619	11	0.487362	6	0.218592	190	7.32244	47	1.89076	55	1.84319	NW_017264044.1	304398	305869	+	1472	VFPFJ_10724	GO:0055085;GO:0016021	-	major facilitator superfamily general substrate transporter_x000D_
gene10797	552	38	3.94543	2	0.239693	17	1.60635	208	20.826	4	0.426274	1	0.111564	8	0.811766	99	11.6967	3	0.291456	0	0	4	0.429108	60	5.36201	NW_017264044.1	306318	306869	+	552	VFPFJ_10725	-	-	-_x000D_
gene10798	1961	2	0.0584525	0	0	3	0.0797949	0	0	4	0.119992	0	0	0	0	0	0	2	0.0546945	0	0	0	0	0	0	NW_017264044.1	307316	309276	-	1961	VFPFJ_10726	GO:0016021;GO:0055085;GO:0022857	-	mfs sugar transporter_x000D_
gene10799	5184	123	1.35985	80	1.02091	309	3.10903	235	2.50545	100	1.13476	158	1.87696	90	0.972429	112	1.40903	121	1.25173	181	1.98072	140	1.59922	159	1.51303	NW_017264044.1	309858	315041	-	5184	VFPFJ_10727	GO:0005975;GO:0004553	K05349	glycosyl hydrolase_x000D_
gene108	2327	71	1.74869	80	2.27435	65	1.45696	36	0.855044	84	2.12349	61	1.61434	100	2.40704	33	0.924878	84	1.93586	51	1.24332	46	1.1706	70	1.48394	NW_017264030.1	620249	622575	-	2327	VFPFJ_00109	-	-	-_x000D_
gene1080	1320	704	30.5667	1225	61.3941	1727	68.2417	1703	71.3055	718	31.9977	1297	60.5102	1159	49.1801	1037	51.2356	682	27.7078	2048	88.0169	1282	57.5121	1301	48.6204	NW_017264030.1	3703218	3704537	-	1320	VFPFJ_01076	GO:0016021	-	spo7-like protein_x000D_
gene10800	10904	613	3.222	667	4.04673	7433	35.5557	2493	12.6363	1551	8.36747	308	1.73951	565	2.9023	539	3.22381	3239	15.93	1935	10.0671	2209	11.9965	2773	12.5453	NW_017264044.1	323741	334644	-	10904	VFPFJ_10728	GO:0000166	-	interferon-induced gtp-binding protein mx2_x000D_
gene10801	1216	0	0	4	0.217616	6	0.257365	8	0.363613	1	0.0483765	2	0.101288	1	0.0460624	3	0.160899	0	0	9	0.419874	7	0.340887	3	0.121704	NW_017264045.1	363	1578	+	1216	VFPFJ_10729	GO:0016020	-	short-chain dehydrogenase_x000D_
gene10802	372	1	0.154066	0	0	0	0	0	0	1	0.158134	0	0	0	0	0	0	0	0	0	0	0	0	0	0	NW_017264045.1	1929	2300	-	372	VFPFJ_10730	-	-	-_x000D_
gene10803	459	0	0	0	0	2	0.227274	0	0	1	0.128161	0	0	1	0.12203	0	0	0	0	0	0	0	0	0	0	NW_017264045.1	4126	4584	+	459	VFPFJ_10731	-	-	-_x000D_
gene10804	1459	27	1.06062	59	2.67523	123	4.39725	107	4.05332	34	1.37086	35	1.47732	60	2.30344	106	4.73824	43	1.58053	47	1.82748	68	2.75994	117	3.95591	NW_017264045.1	4948	6406	+	1459	VFPFJ_10732	GO:0016021	-	low temperature requirement protein a gi_x000D_
gene10805	864	407	26.998	91	6.96774	46	2.777	78	4.98957	505	34.3832	74	5.27449	442	28.6542	559	42.1954	575	35.6899	45	2.95467	22	1.50784	103	5.88083	NW_017264045.1	6666	7529	+	864	VFPFJ_10733	-	-	-_x000D_
gene10806	2661	9	0.193842	141	3.50541	37	0.725251	43	0.893112	28	0.618987	14	0.324	261	5.49384	40	0.980352	18	0.362759	18	0.383741	9	0.200283	38	0.704457	NW_017264045.1	7734	10394	-	2661	VFPFJ_10734	GO:0005576;GO:0052761;GO:0000272	K15855	glycosyl hydrolase_x000D_
gene10807	2246	16	0.408282	78	2.29747	72	1.67207	36	0.885881	24	0.628593	36	0.987086	66	1.64594	19	0.55171	23	0.549173	44	1.11136	44	1.16008	59	1.29586	NW_017264045.1	11453	13698	+	2246	VFPFJ_10736	-	-	-_x000D_
gene10808	3352	38	0.649726	78	1.53941	77	1.19817	30	0.494652	60	1.05297	44	0.808371	102	1.70442	33	0.642062	53	0.847935	34	0.57542	54	0.953971	48	0.706403	NW_017264045.1	13815	17166	-	3352	VFPFJ_10737	GO:0003824;GO:0008152	-	l-aminoadipate-semialdehyde dehydrogenase_x000D_
gene10809	2556	3	0.0672683	3	0.077647	8	0.163253	0	0	15	0.345222	2	0.0481872	11	0.241053	3	0.0765468	9	0.188831	1	0.0221947	5	0.115839	8	0.154399	NW_017264045.1	18208	20763	-	2556	VFPFJ_10738	GO:0030246;GO:0005975;GO:0004553	-	neutral alpha-glucosidase ab precursor (glucosidase ii alpha subunit) (alpha glucosidase 2)_x000D_
gene1081	1756	2667	87.046	2974	112.042	2752	81.7439	2300	72.3912	1957	65.5593	6513	228.412	4242	135.309	2462	91.4388	1494	45.6265	2960	95.6263	2259	76.1793	2556	71.8045	NW_017264030.1	3706011	3707766	+	1756	VFPFJ_01077	-	K13535	-_x000D_
gene10810	1934	4	0.118537	26	0.889368	19	0.512423	7	0.200043	7	0.212917	15	0.477636	25	0.724042	1	0.0337218	8	0.221832	11	0.322661	4	0.122475	12	0.306084	NW_017264045.1	21473	23406	+	1934	VFPFJ_10739	GO:0055085;GO:0016021	-	allantoate permease gi_x000D_
gene10811	1602	3	0.107327	44	1.817	16	0.520942	11	0.379501	15	0.550804	13	0.499739	86	3.00688	10	0.407103	32	1.07122	13	0.460353	5	0.184822	11	0.338724	NW_017264045.1	23478	25079	-	1602	VFPFJ_10740	GO:0005975;GO:0052692	K07407	alpha-galactosidase gi_x000D_
gene10812	1923	9	0.268234	39	1.34168	31	0.840841	26	0.747268	11	0.336497	13	0.416319	68	1.98066	17	0.576549	18	0.501977	24	0.708014	9	0.277146	34	0.872198	NW_017264045.1	27225	29147	+	1923	VFPFJ_10741	GO:0004565;GO:0005975	-	beta-calactosidase gi_x000D_
gene10813	1651	714	24.7857	8423	337.508	977	30.8659	1119	37.4598	190	6.76978	3420	127.568	9465	321.11	514	20.3041	150	4.87231	2271	78.0333	1163	41.7136	2261	67.5568	NW_017264045.1	29335	30985	-	1651	VFPFJ_10742	GO:0055085;GO:0016021	-	allantoate permease gi_x000D_
gene10814	2076	9	0.248465	65	2.07134	23	0.577872	25	0.665572	4	0.113345	35	1.03825	99	2.67109	21	0.659719	2	0.0516647	28	0.76514	36	1.02688	37	0.879204	NW_017264045.1	33112	35187	-	2076	VFPFJ_10743	-	K06045	-_x000D_
gene10815	858	0	0	0	0	0	0	0	0	0	0	0	0	0	0	1	0.0760115	1	0.0625034	0	0	0	0	0	0	NW_017264045.1	39153	40010	+	858	VFPFJ_10744	-	-	-_x000D_
gene10816	1834	75	2.34376	103	3.71537	157	4.46511	278	8.37776	151	4.84335	40	1.34314	124	3.78706	151	5.36963	131	3.83057	118	3.65	205	6.61912	254	6.83203	NW_017264045.1	41811	43644	+	1834	VFPFJ_10745	GO:0050660;GO:0016614;GO:0055114	-	glucose-methanol-choline oxidoreductase gi_x000D_
gene10817	864	49	3.25037	2	0.153137	0	0	0	0	4	0.272342	0	0	1	0.0648286	1	0.0754837	6	0.372416	1	0.0656593	0	0	0	0	NW_017264045.1	44788	45651	+	864	VFPFJ_10746	-	-	-_x000D_
gene10818	2186	1149	30.1245	989	29.9303	627	14.9606	704	17.7994	565	15.2043	719	20.2554	1120	28.6978	437	13.0376	553	13.5664	901	23.3822	571	15.4679	553	12.4793	NW_017264045.1	46332	48517	+	2186	VFPFJ_10747	GO:0046872;GO:0006355	-	n-terminal binuclear zn cluster-containing protein gi_x000D_
gene10819	1425	186	7.48081	1538	71.4013	184	6.73495	177	6.865	558	23.035	1318	56.9591	4432	174.207	253	11.579	467	17.5749	136	5.4142	133	5.52691	111	3.84259	NW_017264045.1	48977	50401	+	1425	VFPFJ_10748	GO:0003824;GO:0009063	K01684	mandelate racemase muconate lactonizing enzyme family protein gi_x000D_
gene1082	3873	321	4.75016	127	2.16931	2820	37.9781	7071	100.906	450	6.83492	154	2.4487	365	5.27868	2581	43.4618	712	9.85879	982	14.3838	1651	25.2432	5107	65.048	NW_017264030.1	3708398	3712270	-	3873	VFPFJ_01078	GO:0016021	K21989	uncharacterized protein rsn1_x000D_
gene10820	303	22	4.16131	0	0	0	0	3	0.547219	35	6.79506	0	0	0	0	0	0	35	6.19464	0	0	0	0	0	0	NW_017264045.1	51316	51618	+	303	VFPFJ_10749	-	-	-_x000D_
gene10821	1512	945	35.8204	2199	96.2139	1115	38.464	892	32.6058	1535	59.7207	2061	83.9438	3855	142.808	722	31.1424	1848	65.5452	1842	69.1111	879	34.4257	1229	40.0973	NW_017264045.1	52041	53552	-	1512	VFPFJ_10750	GO:0016021	-	amino acid transmembrane_x000D_
gene10822	1374	913	38.0833	259	12.4703	1878	71.2919	2172	87.3686	619	26.5016	971	43.5206	653	26.6199	2174	103.19	837	32.6685	1190	49.1327	3136	135.156	4075	146.304	NW_017264045.1	58702	60075	+	1374	VFPFJ_10751	GO:0004519;GO:0090501;GO:0042254	K11883	d-site 20s pre-rrna nuclease_x000D_
gene10823	702	15	1.22463	4	0.376953	8	0.594408	11	0.86604	36	3.01671	2	0.175451	3	0.239367	11	1.02193	16	1.22229	6	0.484869	2	0.168709	22	1.54597	NW_017264045.1	63764	64465	+	702	VFPFJ_10752	-	-	-_x000D_
gene10824	1563	1355	49.6856	620	26.242	2744	91.5707	3503	123.869	975	36.6956	1684	66.3507	795	28.4897	2204	91.9643	1236	42.4083	1463	53.1001	3743	141.81	4664	147.202	NW_017264045.1	65028	66590	-	1563	VFPFJ_10753	GO:0006597;GO:0004014;GO:0008295	K01611	s-adenosylmethionine decarboxylase_x000D_
gene10825	974	1786	105.093	1237	84.0186	783	41.9309	884	50.1621	465	28.0842	1606	101.543	1229	70.6762	722	48.3443	514	28.3006	809	47.1194	575	34.9586	604	30.591	NW_017264045.1	68476	69449	-	974	VFPFJ_10754	GO:0005829;GO:0016226;GO:0046872;GO:0051539;GO:0005524;GO:0002098;GO:0005634	-	cytosolic fe-s cluster assembling factor cfd1 gi_x000D_
gene10826	1005	1	0.0570275	3	0.197478	4	0.207599	5	0.274971	0	0	1	0.0612768	1	0.0557332	6	0.389361	1	0.0533611	0	0	2	0.117845	8	0.392681	NW_017264045.1	70259	71263	-	1005	VFPFJ_10755	-	-	-_x000D_
gene10827	2326	1601	39.4486	13	0.369741	558	12.5128	2930	69.621	12570	317.902	67	1.77389	130	3.1305	2722	76.3212	13829	318.839	118	2.87794	962	24.4912	5456	115.712	NW_017264045.1	74859	77184	-	2326	VFPFJ_10756	-	-	-_x000D_
gene10828	1548	77	2.85082	12	0.512832	93	3.1336	1413	50.4491	110	4.18013	18	0.716084	54	1.9539	682	28.7329	203	7.0326	68	2.492	105	4.01665	822	26.1949	NW_017264045.1	78953	80500	-	1548	VFPFJ_10757	-	-	-_x000D_
gene10829	598	226	21.66	123	13.6072	130	11.339	200	18.4846	133	13.0833	153	15.7562	42	3.93395	177	19.3036	17	1.52454	196	18.5937	281	27.826	253	20.8706	NW_017264045.1	81444	82041	+	598	VFPFJ_10758	-	-	-_x000D_
gene1083	405	14077	1992.07	4656	760.541	4147	534.085	3605	491.963	8597	1248.71	9492	1443.33	3750	518.629	4638	746.866	6633	878.306	8023	1123.81	3601	526.518	3832	466.752	NW_017264030.1	3714202	3714606	-	405	VFPFJ_01079	-	-	-_x000D_
gene10830	1524	15	0.564101	20	0.868179	29	0.992532	11	0.398924	16	0.617594	13	0.525316	7	0.257272	31	1.32661	15	0.527834	19	0.70726	14	0.543987	18	0.582644	NW_017264045.1	82644	84167	+	1524	VFPFJ_10759	-	-	-_x000D_
gene10831	897	4	0.255575	33	2.43381	39	2.26779	14	0.862617	13	0.852549	20	1.37309	18	1.12398	13	0.945187	8	0.478287	23	1.45461	20	1.32033	11	0.604945	NW_017264045.1	84808	85704	+	897	VFPFJ_10760	-	-	-_x000D_
gene10832	338	11	1.8652	3	0.587177	13	2.00613	7	1.14463	8	1.39233	11	2.00419	10	1.65716	3	0.578857	8	1.2693	11	1.84623	16	2.80317	7	1.02164	NW_017264045.1	86697	87034	+	338	VFPFJ_10761	-	-	-_x000D_
gene10833	1074	0	0	0	0	0	0	1	0.051461	2	0.109545	0	0	0	0	4	0.242897	0	0	0	0	0	0	0	0	NW_017264045.1	87671	88744	-	1074	VFPFJ_10762	-	-	-_x000D_
gene10834	633	0	0	0	0	0	0	0	0	0	0	0	0	1	0.0884864	1	0.10303	1	0.0847202	0	0	0	0	0	0	NW_017264045.1	89581	90213	-	633	VFPFJ_10763	-	-	-_x000D_
gene10835	1548	0	0	0	0	0	0	0	0	0	0	0	0	0	0	0	0	0	0	0	0	0	0	0	0	NW_017264045.1	91099	92646	-	1548	VFPFJ_10764	GO:0016021	-	protein gi_x000D_
gene10836	1707	0	0	0	0	0	0	0	0	0	0	0	0	0	0	1	0.0382061	0	0	0	0	0	0	1	0.0288989	NW_017264045.1	93494	95200	-	1707	VFPFJ_10765	-	K01426	-_x000D_
gene10837	507	5	0.565213	2	0.260968	15	1.54317	12	1.30814	3	0.348082	7	0.850261	12	1.32573	14	1.80089	5	0.528875	5	0.559464	2	0.233597	17	1.65408	NW_017264045.1	96017	96523	-	507	VFPFJ_10766	GO:0016491;GO:0055114;GO:0010181	-	fmn-binding split barrel_x000D_
gene10838	267	2	0.429308	5	1.23886	6	1.17212	4	0.828002	4	0.881286	1	0.230649	9	1.88804	0	0	2	0.401707	2	0.424941	5	1.10893	6	1.10855	NW_017264045.1	97429	97695	-	267	VFPFJ_10767	GO:0016020	-	protein gi_x000D_
gene10839	390	5535	813.399	914	155.041	1073	143.505	2092	296.469	8463	1276.52	507	80.0581	1059	152.094	4056	678.266	21050	2894.53	1569	228.228	972	147.587	3672	464.466	NW_017264045.1	100131	100520	+	390	VFPFJ_10768	-	-	-_x000D_
gene1084	1007	4951	281.782	1765	115.952	5989	310.21	6278	344.567	2345	136.988	3956	241.93	1870	104.014	5406	350.117	2384	126.96	5266	296.662	5797	340.894	8040	393.86	NW_017264030.1	3715590	3716596	+	1007	VFPFJ_01080	GO:0003743;GO:0001731;GO:0005829;GO:0043614;GO:0016282;GO:0071541;GO:0071540;GO:0033290;GO:0000166;GO:0002188;GO:0006446;GO:0005634	K03248	nucleotide- alpha-beta plait_x000D_
gene10840	1848	133	4.12477	173	6.19311	126	3.55631	102	3.05057	180	5.72979	78	2.59929	92	2.78847	80	2.82329	231	6.70349	109	3.34607	118	3.78116	87	2.32238	NW_017264045.1	104601	106448	+	1848	VFPFJ_10769	-	-	-_x000D_
gene10842	1385	893	36.9532	797	38.0691	1238	46.6232	1123	44.8139	936	39.7552	1135	50.4671	924	37.3682	1052	49.5373	1009	39.069	1330	54.4769	1424	60.8843	1395	49.6867	NW_017264045.1	107034	108418	-	1385	VFPFJ_10770	-	K17437	-_x000D_
gene10843	1335	899	38.5948	7648	378.993	326	12.737	282	11.6748	941	41.4645	6462	298.09	11374	477.213	294	14.3626	1097	44.0673	377	16.0203	191	8.47223	300	11.0855	NW_017264045.1	108712	110046	-	1335	VFPFJ_10771	-	-	-_x000D_
gene10844	4491	405	5.16847	2662	39.2129	209	2.42736	204	2.51055	418	5.47522	4578	62.7762	10279	128.2	272	3.94996	155	1.85089	219	2.76638	223	2.94041	323	3.54793	NW_017264045.1	111611	116101	-	4491	VFPFJ_10772	GO:0016020;GO:0044765	-	ankyrin repeat protein_x000D_
gene10845	2826	267	5.41489	254	5.94602	456	8.41636	232	4.53731	175	3.64279	244	5.31716	310	6.14426	238	5.49252	318	6.03456	234	4.69736	258	5.40621	361	6.3016	NW_017264045.1	117690	120515	-	2826	VFPFJ_10773	-	-	-_x000D_
gene10846	1070	1091	58.4375	668	41.3007	2047	99.7851	1837	94.8872	1060	58.2761	868	49.9572	724	37.8996	1441	87.8308	1726	86.5063	1780	94.3727	2167	119.928	2202	101.519	NW_017264045.1	121440	122509	-	1070	VFPFJ_10774	GO:0005622	-	50s ribosomal protein l27_x000D_
gene10847	646	123	10.9125	64	6.55408	170	13.7261	147	12.5767	96	8.74192	81	7.72173	70	6.0694	116	11.711	103	8.55058	106	9.30858	121	11.0917	104	7.94175	NW_017264045.1	122917	123562	+	646	VFPFJ_10775	-	-	-_x000D_
gene10848	975	6289	369.681	3886	263.671	1339	71.6321	1270	71.9915	2270	136.959	3210	202.751	4296	246.797	980	65.5523	2832	155.768	2466	143.482	668	40.5711	834	42.1965	NW_017264045.1	124319	125293	-	975	VFPFJ_10776	GO:0044763;GO:0030234;GO:0050794;GO:0050790;GO:0044424	K16833	glc8 protein gi_x000D_
gene10849	213	45	12.1083	23	7.14353	4	0.979517	1	0.259479	23	6.35209	27	7.80632	32	8.41493	9	2.75569	13	3.27307	6	1.59802	1	0.278013	1	0.231599	NW_017264045.1	126564	126776	-	213	VFPFJ_10777	-	-	-_x000D_
gene1085	3088	1380	25.6125	2030	43.4894	2219	37.481	2127	38.0691	1790	34.0992	2494	49.7372	3077	55.8124	1565	33.0525	2029	35.2367	2361	43.3739	1041	19.9627	1811	28.9305	NW_017264030.1	3718710	3721797	+	3088	VFPFJ_01081	GO:0006656;GO:0004608;GO:0032259;GO:0016021	K16369	phosphatidylethanolamine n-methyltransferase_x000D_
gene10850	2321	1658	40.9411	1692	48.2269	723	16.2478	680	16.1926	1018	25.8013	1749	46.4063	2397	57.846	608	17.0842	1130	26.1092	882	21.5578	495	12.6292	921	19.5749	NW_017264045.1	127388	129708	-	2321	VFPFJ_10778	GO:0006357;GO:0008270;GO:0000981;GO:0003677;GO:0005634	-	fungal specific transcription factor domain-containing protein gi_x000D_
gene10851	264	29	6.29571	38	9.52235	9	1.77816	7	1.46547	29	6.46193	34	7.93117	16	3.39466	8	1.9763	17	3.45331	9	1.93397	6	1.34584	5	0.93429	NW_017264045.1	130498	130761	+	264	VFPFJ_10779	-	-	-_x000D_
gene10852	3509	565	9.22817	174	3.28043	870	12.9321	465	7.32406	529	8.8683	198	3.47491	183	2.92111	290	5.38991	761	11.6303	675	10.9127	692	11.678	644	9.05353	NW_017264045.1	137635	141143	-	3509	VFPFJ_10780	GO:0046872;GO:0098655;GO:0005524;GO:0016021;GO:0019829	K01536	calcium-transporting atpase 3_x000D_
gene10853	351	60	9.79703	82	15.4551	104	15.4546	86	13.5417	55	9.21773	56	9.82524	77	12.2875	58	10.7767	63	9.62552	72	11.6369	69	11.6409	60	8.43256	NW_017264045.1	144658	145008	+	351	VFPFJ_10781	-	-	-_x000D_
gene10854	1843	4135	128.588	832	29.865	909	25.7259	932	27.9494	2626	83.8181	811	27.0993	968	29.4192	598	21.1613	3625	105.481	701	21.5776	533	17.1257	593	15.8725	NW_017264045.1	146178	148020	+	1843	VFPFJ_10782	GO:0090305;GO:0006289;GO:0043231;GO:0004519;GO:0070914	K13281	uv-damage endonuclease gi_x000D_
gene10855	1544	553	20.5271	199	8.52649	836	28.2417	838	29.9971	461	17.5639	297	11.846	256	9.28695	726	30.6659	564	19.5895	681	25.0213	1217	46.6755	1398	44.6658	NW_017264045.1	148944	150487	+	1544	VFPFJ_10783	GO:0016740	K05302	set domain-containingprotein gi_x000D_
gene10856	306	50	9.36481	22	4.75626	97	16.5341	67	12.1014	70	13.4569	40	8.05009	44	8.054	57	12.1484	97	16.9997	95	17.6121	156	30.189	160	25.7937	NW_017264045.1	151071	151376	-	306	VFPFJ_10784	-	-	-_x000D_
gene10857	1130	214	10.8539	115	6.73262	264	12.1859	199	9.73323	209	10.8802	116	6.32181	94	4.6594	165	9.52297	218	10.3459	208	10.4423	360	18.8656	413	18.0296	NW_017264045.1	152690	153819	+	1130	VFPFJ_10785	-	-	-_x000D_
gene10858	1567	821	30.0279	1068	45.0886	1760	58.5835	1765	62.2527	772	28.9812	1221	47.9854	983	35.137	1137	47.3215	874	29.9112	1741	63.0289	1325	50.0717	1714	53.9582	NW_017264045.1	155178	156744	-	1567	VFPFJ_10786	GO:0030131;GO:0016192;GO:0006886	K12393	ap-1 complex subunit mu-1 gi_x000D_
gene10859	435	4	0.527013	12	1.82497	10	1.19906	3	0.381166	1	0.135232	20	2.83141	10	1.28763	0	0	1	0.123283	6	0.782478	0	0	1	0.113403	NW_017264045.1	159070	159504	+	435	VFPFJ_10787	-	-	-_x000D_
gene1086	342	41	6.87081	57	11.0259	30	4.57537	25	4.04014	57	9.80431	44	7.92298	54	8.84398	22	4.1953	51	7.99715	33	5.47391	28	4.84816	27	3.89451	NW_017264030.1	3723474	3723815	-	342	VFPFJ_01082	-	-	-_x000D_
gene10860	1703	576	19.3847	811	31.5044	854	26.1562	720	23.3669	546	18.8602	1100	39.7778	1459	47.9867	628	24.0498	531	16.7213	1108	36.9093	605	21.0371	763	22.1017	NW_017264045.1	160705	162407	+	1703	VFPFJ_10788	-	K21642	-_x000D_
gene10861	1979	29	0.839852	43	1.43743	31	0.817048	39	1.08918	69	2.05103	31	0.964668	37	1.04722	34	1.12047	42	1.13814	31	0.88864	29	0.867756	32	0.797663	NW_017264045.1	164337	166315	+	1979	VFPFJ_10789	-	-	-_x000D_
gene10862	1511	5	0.189651	0	0	2	0.0690394	5	0.182889	16	0.622908	1	0.0407566	4	0.148278	2	0.0863241	9	0.319425	4	0.150178	2	0.078381	5	0.163238	NW_017264045.1	167390	168900	+	1511	VFPFJ_10790	-	-	-_x000D_
gene10863	3557	405	6.52562	566	10.5268	645	9.45818	1093	16.9832	891	14.7354	609	10.5438	1037	16.3296	537	9.84594	1038	15.6496	440	7.01744	473	7.8745	891	12.3569	NW_017264045.1	169308	172864	-	3557	VFPFJ_10791	-	-	-_x000D_
gene10864	504	6	0.682293	14	1.83765	14	1.44887	26	2.85118	12	1.40062	10	1.22189	21	2.33383	11	1.42341	11	1.17045	6	0.675353	1	0.117494	30	2.93634	NW_017264045.1	175055	175558	+	504	VFPFJ_10792	-	-	-_x000D_
gene10865	7200	4055	32.2782	8878	81.5731	9385	67.9882	16231	124.593	2444	19.9681	4624	39.5501	6124	47.6412	10297	93.2706	2788	20.7659	5991	47.2038	6058	49.8244	10889	74.6055	NW_017264045.1	176738	183937	+	7200	VFPFJ_10793	-	-	-_x000D_
gene10866	1861	12	0.36956	14	0.497675	15	0.420413	14	0.41578	8	0.252878	10	0.330915	5	0.150489	19	0.665846	8	0.230534	10	0.304834	25	0.795498	21	0.556658	NW_017264045.1	187565	189425	+	1861	VFPFJ_10794	-	-	-_x000D_
gene10867	486	24	2.83025	11	1.49734	219	23.5039	383	43.5557	9	1.08937	50	6.33572	103	11.8708	1016	136.34	19	2.09656	174	20.3106	526	64.0907	680	69.0221	NW_017264045.1	190730	191215	+	486	VFPFJ_10795	-	-	-_x000D_
gene10868	1004	0	0	0	0	0	0	1	0.0550489	0	0	0	0	1	0.0557887	0	0	0	0	0	0	1	0.0589809	4	0.196536	NW_017264045.1	192225	193228	-	1004	VFPFJ_10796	GO:0016020	-	tat pathway signal sequence_x000D_
gene10869	525	0	0	0	0	0	0	0	0	0	0	0	0	0	0	0	0	0	0	0	0	0	0	0	0	NW_017264045.1	193891	194415	-	525	VFPFJ_10797	-	-	-_x000D_
gene1087	1345	235	10.0137	381	18.7399	219	8.49285	202	8.30064	253	11.0654	252	11.5383	381	15.8666	191	9.26143	270	10.7655	177	7.46554	110	4.84302	187	6.85859	NW_017264030.1	3724076	3725420	+	1345	VFPFJ_01083	-	-	-_x000D_
gene10870	904	0	0	0	0	0	0	1	0.0611384	0	0	0	0	0	0	0	0	0	0	0	0	0	0	0	0	NW_017264045.1	195602	196505	+	904	VFPFJ_10798	-	-	-_x000D_
gene10871	678	87	7.35428	8	0.780593	39	3.00031	50	4.07589	199	17.266	2	0.181661	19	1.56965	15	1.44287	428	33.8536	7	0.585704	13	1.13543	31	2.25552	NW_017264045.1	196676	197353	-	678	VFPFJ_10799	GO:0016021	-	hypothetical protein VFPFJ_10799 [Purpureocillium lilacinum] gi_x000D_
gene10872	1101	1015	52.8359	119	7.1503	371	17.5759	430	21.5856	1717	91.7384	36	2.01362	245	12.464	192	11.3731	2931	142.764	42	2.16407	38	2.04382	116	5.1974	NW_017264045.1	199078	200178	+	1101	VFPFJ_10800	GO:0008270;GO:0016491;GO:0055114	-	alcohol dehydrogenase (nadp+)_x000D_
gene10873	1149	272	13.5675	224	12.8971	435	19.747	557	26.7928	1749	89.5443	182	9.75469	296	14.4295	226	12.8279	1342	62.6359	212	10.4671	178	9.17372	420	18.032	NW_017264045.1	200453	201601	-	1149	VFPFJ_10801	-	-	-_x000D_
gene10874	1449	550	21.7543	626	28.5805	614	22.102	681	25.9753	798	32.3968	665	28.2628	515	19.9076	429	19.3088	889	32.9022	771	30.1853	410	16.7556	600	20.4267	NW_017264045.1	202646	204094	+	1449	VFPFJ_10802	GO:0003743;GO:0006413;GO:0046982;GO:0006352;GO:0005634;GO:0051090	K03131	taf6-like protein gi_x000D_
gene10875	672	21	1.79102	10	0.984454	3	0.232854	8	0.657965	34	2.97631	11	1.00806	3	0.250053	6	0.582303	22	1.75568	6	0.506515	13	1.14556	7	0.513859	NW_017264045.1	209376	210047	+	672	VFPFJ_10803	-	-	-_x000D_
gene10876	2428	2839	67.0142	4014	109.369	2677	57.5084	2286	52.0367	1637	39.6614	5480	138.993	7338	169.281	2490	66.8833	1508	33.3076	3252	75.9822	1647	40.1689	2047	41.5896	NW_017264045.1	218472	220899	-	2428	VFPFJ_10804	GO:0006357;GO:0008270;GO:0000981;GO:0003677;GO:0005634	-	c6 zinc finger domain-containing protein gi_x000D_
gene10877	2527	984	22.3172	1333	34.8971	2212	45.6574	1740	38.0563	1055	24.5593	1832	44.646	2513	55.7016	1488	38.4029	1653	35.0799	2110	47.3683	2367	55.4675	2770	54.0742	NW_017264045.1	223969	226495	+	2527	VFPFJ_10805	GO:0046872;GO:0051539;GO:0004409;GO:0005739;GO:0019878	K01705	mitochondrial precursor_x000D_
gene10878	1466	184	7.1934	303	13.6733	364	12.9509	327	12.3281	253	10.1521	366	15.3748	428	16.3527	247	10.9883	345	12.6205	439	16.9879	332	13.4106	442	14.8732	NW_017264045.1	226731	228196	-	1466	VFPFJ_10806	GO:0052381;GO:0005524;GO:0008033;GO:0005739	K00791	trna isopentenyltransferase gi_x000D_
gene10879	1664	2632	90.6532	1749	69.5346	4212	132.028	3188	105.888	2305	81.4865	2737	101.294	1814	61.061	2378	93.202	2919	94.0745	3925	133.812	3130	111.387	3058	90.6566	NW_017264045.1	228751	230414	+	1664	VFPFJ_10807	GO:0016021;GO:0015031;GO:0005783;GO:0005794	K10956	protein transport protein sec61 alpha subunit gi_x000D_
gene1088	2056	232	6.46718	747	24.036	504	12.7861	273	7.33875	167	4.77817	461	13.8083	646	17.5991	211	6.69308	213	5.55581	548	15.1206	280	8.06455	309	7.41397	NW_017264030.1	3727210	3729265	+	2056	VFPFJ_01084	GO:0006357;GO:0000981;GO:0005634;GO:0008270	-	c6 zinc finger domain-containing protein_x000D_
gene10880	5178	3795	42.0049	6789	86.7378	4768	48.0292	3781	40.3578	3024	34.3548	7755	92.2321	9290	100.493	3996	50.3304	4142	42.8982	4504	49.3454	4416	50.5025	5724	54.5322	NW_017264045.1	235352	240529	+	5178	VFPFJ_10808	GO:0042626;GO:0055085;GO:0005524;GO:0016021	-	atp-dependent bile acid permease_x000D_
gene10881	447	148	18.976	112	16.5758	145	16.9197	142	17.5575	82	10.7913	120	16.5324	121	15.1621	73	10.6508	93	11.1575	151	19.1637	119	15.7647	92	10.153	NW_017264045.1	243862	244308	+	447	VFPFJ_10809	-	-	-_x000D_
gene10882	1407	785	31.9761	502	23.6034	559	20.7228	584	22.9404	394	16.4729	607	26.5679	483	19.228	423	19.6071	439	16.7325	579	23.345	384	16.1615	462	16.1981	NW_017264045.1	244379	245785	+	1407	VFPFJ_10810	-	-	-_x000D_
gene10883	1979	10709	310.137	12147	406.058	9385	247.355	9259	258.583	13034	387.436	8553	266.155	9203	260.474	6968	229.63	10639	288.301	7299	209.232	5439	162.749	6405	159.657	NW_017264045.1	252834	254812	+	1979	VFPFJ_10811	GO:0006355;GO:0043565;GO:0005634	-	homeoprotein gi_x000D_
gene10884	4767	760	9.13732	850	11.7961	1579	17.277	1631	18.91	1699	20.966	873	11.278	757	8.89469	1182	16.1711	1223	13.7585	2286	27.2045	1284	15.9502	1461	15.1189	NW_017264045.1	258108	262874	+	4767	VFPFJ_10812	GO:0046872;GO:0016787;GO:0016020;GO:0015914;GO:0000166	K01530	phospholipid-translocating p-type flippase gi_x000D_
gene10885	1882	11	0.334984	9	0.316364	62	1.71832	64	1.8795	64	2.00045	2	0.0654444	11	0.327381	3	0.103961	62	1.7667	4	0.120573	0	0	2	0.0524235	NW_017264045.1	265360	267241	+	1882	VFPFJ_10813	GO:0008236	K01279	tripeptidyl peptidase sed3 gi_x000D_
gene10886	1250	48	2.20081	40	2.11697	50	2.08637	77	3.40458	164	7.71795	43	2.11846	25	1.12024	59	3.07828	105	4.50475	53	2.40534	55	2.60554	100	3.94644	NW_017264045.1	267543	268792	-	1250	VFPFJ_10814	-	-	-_x000D_
gene10887	2088	16	0.439177	17	0.538621	29	0.724434	15	0.397048	20	0.563466	12	0.353926	44	1.18033	14	0.437285	11	0.282523	22	0.597726	26	0.737375	28	0.66152	NW_017264045.1	270845	272932	+	2088	VFPFJ_10815	GO:0016021;GO:0005328;GO:0006836;GO:0055085	K05034	sodium chloride dependent neurotransmitter transporter gi_x000D_
gene10888	1106	2	0.103639	7	0.418704	3	0.141481	1	0.0499721	8	0.425503	6	0.334086	11	0.55708	4	0.235869	8	0.387905	4	0.205171	3	0.160624	9	0.401424	NW_017264045.1	273382	274487	-	1106	VFPFJ_10816	-	-	-_x000D_
gene10889	1801	14	0.445517	21	0.771383	57	1.65079	156	4.78733	13	0.424617	16	0.547102	58	1.80383	87	3.15045	24	0.714642	33	1.03947	48	1.57824	195	5.34117	NW_017264045.1	275804	277604	-	1801	VFPFJ_10817	GO:0050660;GO:0016614;GO:0055114	-	fad binding domain-containingprotein gi_x000D_
gene1089	3516	3262	53.1723	1182	22.2399	880	13.0547	1060	16.6625	2156	36.0718	2455	42.9996	2541	40.4796	1420	26.3394	1799	27.4393	789	12.7303	795	13.3895	1031	14.4652	NW_017264030.1	3729728	3733243	-	3516	VFPFJ_01085	-	-	-_x000D_
gene10890	778	1	0.0736666	0	0	2	0.134086	1	0.07104	6	0.45367	2	0.158312	0	0	0	0	0	0	0	0	0	0	0	0	NW_017264045.1	282791	283568	-	778	VFPFJ_10818	-	-	-_x000D_
gene10891	4237	2208	29.867	3471	54.1952	3694	45.4747	3674	47.9251	2106	29.2394	3129	45.4788	2886	38.1521	2085	32.0933	2165	27.4025	3006	40.2477	2481	34.6748	2997	34.8934	NW_017264045.1	285427	289663	-	4237	VFPFJ_10819	-	K17263	-_x000D_
gene10892	1635	351	12.3038	531	21.4853	1245	39.7176	974	32.9248	425	15.2911	482	18.1548	475	16.2726	722	28.7996	586	19.2208	1002	34.7664	973	35.2404	1364	41.154	NW_017264045.1	290206	291840	-	1635	VFPFJ_10820	GO:0004662;GO:0018342;GO:0071970;GO:0005634	K05955	protein farnesyltransferase gi_x000D_
gene10893	569	238	23.9726	137	15.9284	529	48.4925	531	51.578	143	14.784	265	28.6811	174	17.1284	411	47.1082	262	24.6933	386	38.4844	573	59.6332	599	51.9314	NW_017264045.1	292348	292916	-	569	VFPFJ_10821	GO:0016740	K14285	nuclear transport factor 2 domain containing protein_x000D_
gene10894	2095	329	9.00041	312	9.85224	1055	26.2664	1028	27.1201	616	17.2968	391	11.4936	360	9.62495	692	21.5421	1014	25.9564	856	23.1793	883	24.9587	1064	25.0538	NW_017264045.1	293219	295313	+	2095	VFPFJ_10822	GO:0004825;GO:0005524;GO:0005737;GO:0006431	K01874	methionyl-trna synthetase_x000D_
gene10895	974	18	1.05917	13	0.882976	59	3.15955	50	2.83722	10	0.603961	35	2.21295	45	2.58782	65	4.35232	31	1.70684	40	2.32976	80	4.86381	129	6.53351	NW_017264045.1	295546	296519	+	974	VFPFJ_10823	GO:0003824	-	acyl- n-acyltransferase gi_x000D_
gene10896	609	397	37.3614	597	64.8517	1063	91.0432	1044	94.747	264	25.5009	663	67.0438	1573	144.674	649	69.5015	281	24.7446	229	21.3318	247	24.0174	474	38.3952	NW_017264045.1	297412	298020	+	609	VFPFJ_10824	GO:0004825;GO:0008080;GO:0005524;GO:0005737;GO:0006431	-	domain-containingprotein gi_x000D_
gene10897	646	167	14.8161	112	11.4696	127	10.2542	133	11.3789	46	4.18884	88	8.38904	115	9.97116	167	16.8597	88	7.30535	85	7.46443	110	10.0834	179	13.669	NW_017264045.1	298086	298731	-	646	VFPFJ_10825	-	-	-_x000D_
gene10898	455	657	82.7569	713	103.668	1323	151.663	1012	122.928	695	89.8549	778	105.3	891	109.685	1148	164.55	1017	119.867	1104	137.647	1223	159.17	1299	140.836	NW_017264045.1	299289	299743	+	455	VFPFJ_10826	GO:0005840;GO:0003735;GO:0006412	-	50s ribosomal protein l34_x000D_
gene10899	1044	156	8.56396	28	1.77428	25	1.24902	61	3.22932	68	3.83157	42	2.47748	12	0.643815	26	1.6242	30	1.54103	41	2.22789	9	0.51049	14	0.66152	NW_017264045.1	300290	301333	-	1044	VFPFJ_10827	-	-	-_x000D_
gene109	2464	253	5.88478	139	3.73197	250	5.29213	175	3.92536	206	4.91807	92	2.29937	147	3.34162	239	6.32592	273	5.94173	152	3.49956	279	6.70516	416	8.32853	NW_017264030.1	624004	626467	+	2464	VFPFJ_00110	GO:0016020	-	arsenite efflux transporter -like_x000D_
gene10900	1704	0	0	0	0	3	0.0918297	2	0.0648698	0	0	0	0	0	0	0	0	0	0	0	0	0	0	2	0.0578996	NW_017264045.1	303729	305432	+	1704	VFPFJ_10828	-	-	-_x000D_
gene10901	1722	6	0.199696	14	0.537848	26	0.787538	32	1.02707	7	0.239129	8	0.286101	16	0.520436	18	0.68172	2	0.0622856	15	0.494161	13	0.44705	18	0.51565	NW_017264045.1	306017	307738	+	1722	VFPFJ_10829	-	-	-_x000D_
gene10902	482	14	1.66468	5	0.686258	58	6.27643	3	0.343999	12	1.46454	3	0.383298	5	0.581036	1	0.135307	22	2.44775	106	12.4758	18	2.21142	2	0.204691	NW_017264045.1	309061	309542	+	482	VFPFJ_10830	-	-	-_x000D_
gene10903	647	158	13.996	192	19.6319	313	25.2332	452	38.6115	62	5.6371	129	12.2786	215	18.6129	382	38.5058	47	3.89569	187	16.3964	263	24.0712	362	27.6007	NW_017264045.1	309866	310512	-	647	VFPFJ_10831	-	-	-_x000D_
gene10904	1504	1268	48.3194	239	10.5127	81	2.80911	355	13.0456	837	32.7375	43	1.76069	127	4.72973	86	3.72921	2099	74.8437	551	20.7833	66	2.59861	113	3.70635	NW_017264045.1	313683	315186	-	1504	VFPFJ_10832	-	-	-_x000D_
gene10905	2053	6	0.167499	1	0.0322237	12	0.304876	7	0.188448	5	0.143268	4	0.119987	0	0	8	0.254137	3	0.0783652	6	0.165795	3	0.0865322	10	0.240285	NW_017264045.1	317080	319132	+	2053	VFPFJ_10833	GO:0055085;GO:0016021	-	major facilitator superfamily general substrate partial gi_x000D_
gene10906	1456	164	6.45554	426	19.3559	114	4.0839	107	4.06167	123	4.96949	243	10.278	609	23.428	89	3.98653	127	4.67771	125	4.87033	101	4.10776	151	5.11601	NW_017264045.1	319399	320854	+	1456	VFPFJ_10834	GO:0016787	-	lariat debranching enzyme protein gi_x000D_
gene10907	1419	130	5.25063	476	22.1916	123	4.52121	70	2.72645	88	3.64811	176	7.63823	598	23.6047	56	2.57379	116	4.38396	107	4.27771	79	3.29678	76	2.64208	NW_017264045.1	320902	322320	-	1419	VFPFJ_10835	-	-	-_x000D_
gene10908	4297	208	2.77427	881	13.5636	306	3.71439	418	5.37642	181	2.47789	407	5.83299	1580	20.5955	232	3.52119	167	2.08421	306	4.03986	217	2.99047	279	3.20298	NW_017264045.1	323500	327796	+	4297	VFPFJ_10836	GO:0016021;GO:0022891;GO:0055085	-	mfs quinate transporter_x000D_
gene10909	294	5	0.974705	30	6.75054	12	2.12895	9	1.69191	4	0.800352	10	2.09467	24	4.5724	4	0.887318	5	0.912039	7	1.35071	6	1.20851	6	1.00674	NW_017264045.1	328234	328527	-	294	VFPFJ_10837	-	-	-_x000D_
gene10910	1397	69	2.83076	16	0.757684	63	2.35221	525	20.7704	8	0.33687	18	0.793484	43	1.72406	251	11.7177	10	0.383879	24	0.974597	29	1.22927	164	5.79113	NW_017264045.1	328771	330167	+	1397	VFPFJ_10838	-	-	-_x000D_
gene10911	1608	0	0	1	0.0411413	7	0.227062	3	0.103114	4	0.146333	0	0	1	0.0348333	0	0	9	0.300156	1	0.0352796	2	0.0736528	1	0.0306782	NW_017264045.1	330286	331893	-	1608	VFPFJ_10839	-	-	-_x000D_
gene10912	1713	0	0	4	0.154478	2	0.0608982	6	0.193587	0	0	3	0.107851	0	0	1	0.0380723	0	0	2	0.0662343	1	0.0345691	2	0.0575954	NW_017264045.1	332647	334359	+	1713	VFPFJ_10840	GO:0003993;GO:0016311;GO:0004497;GO:0005506;GO:0020037;GO:0006810;GO:0016705;GO:0016021;GO:0055114	-	cytochrome p450 3a12_x000D_
gene10913	1060	1	0.0540685	0	0	1	0.0492069	7	0.364985	0	0	0	0	0	0	2	0.123053	4	0.20237	0	0	0	0	0	0	NW_017264046.1	6474	7533	+	1060	VFPFJ_10841	-	-	-_x000D_
gene10914	900	6	0.382084	2	0.147012	11	0.637502	22	1.35102	14	0.915069	3	0.205277	5	0.311177	7	0.50725	12	0.715039	4	0.252132	11	0.723762	14	0.767363	NW_017264046.1	8051	8950	-	900	VFPFJ_10842	GO:0008610	-	methoxy mycolic acid synthase 1_x000D_
gene10915	3482	35	0.576089	17	0.322987	40	0.599187	31	0.492057	33	0.557511	16	0.282978	28	0.450412	10	0.1873	66	1.0165	49	0.798321	33	0.561217	39	0.552524	NW_017264046.1	12545	16026	-	3482	VFPFJ_10843	-	-	-_x000D_
gene10916	930	14	0.862771	5	0.355674	18	1.00953	17	1.0103	10	0.632536	8	0.529748	8	0.481823	9	0.631141	68	3.92118	27	1.64699	28	1.78287	22	1.16696	NW_017264046.1	16622	17551	+	930	VFPFJ_10844	GO:0016491;GO:0055114	-	alcohol dehydrogenase_x000D_
gene10917	1964	1	0.0291816	0	0	1	0.0265577	1	0.0281411	4	0.119808	0	0	0	0	2	0.0664133	2	0.0546109	0	0	0	0	0	0	NW_017264046.1	17915	19878	-	1964	VFPFJ_11782	GO:0016491;GO:0055114	-	udp-galactopyranose mutase_x000D_
gene10918	2320	0	0	0	0	0	0	0	0	33	0.836747	0	0	2	0.0482861	0	0	10	0.231155	0	0	0	0	0	0	NW_017264046.1	22260	24579	-	2320	VFPFJ_10845	-	-	-_x000D_
gene10919	342	0	0	0	0	0	0	0	0	9	1.54805	0	0	0	0	0	0	2	0.313614	0	0	0	0	0	0	NW_017264046.1	24775	25116	-	342	VFPFJ_10846	-	-	-_x000D_
gene1092	905	388	24.5716	157	11.4767	568	32.7364	847	51.727	291	18.9153	264	17.9646	307	19.0007	565	40.7161	526	31.1694	410	25.7007	594	38.8672	710	38.7013	NW_017264030.1	3741658	3742562	+	905	VFPFJ_01086	GO:0016021	-	protein (fungal and plant) gi_x000D_
gene10920	1078	1778	94.5286	720	44.1853	396	19.1605	180	9.22861	2888	157.597	736	42.0457	1864	96.8517	278	16.8187	3002	149.342	207	10.8934	82	4.50444	70	3.20328	NW_017264046.1	27883	28960	-	1078	VFPFJ_10847	GO:0006631;GO:0003857;GO:0055114	-	3-hydroxyacyl- dehyrogenase_x000D_
gene10921	1841	922	28.703	735	26.4118	858	24.3089	314	9.42667	2620	83.7174	795	26.5935	2350	71.4981	491	17.3938	4455	129.773	283	8.72053	143	4.59968	144	3.85855	NW_017264046.1	29638	31478	+	1841	VFPFJ_10848	-	-	-_x000D_
gene10922	1698	1126	38.0059	818	31.8699	3989	122.534	2563	83.4244	310	10.7397	515	18.6781	221	7.29012	258	9.90943	239	7.54833	3604	120.409	2289	79.8277	1796	52.1776	NW_017264046.1	32797	34494	-	1698	VFPFJ_10849	GO:0055085;GO:0016021	-	allantoate permease of the major facilitator superfamily gi_x000D_
gene10923	873	442	29.0174	263	19.9299	488	29.1566	287	18.1698	368	24.7972	237	16.7185	197	12.6396	145	10.8323	339	20.8246	474	30.8017	288	19.5355	302	17.0651	NW_017264046.1	35233	36105	-	873	VFPFJ_10850	GO:0004672;GO:0006468;GO:0005524	-	meiotic recombination protein dmc1_x000D_
gene10924	338	2010	340.824	743	145.424	2097	323.604	2052	335.539	1324	230.43	1096	199.69	742	122.961	1911	368.732	1673	265.442	1879	315.37	2213	387.713	2247	327.946	NW_017264046.1	36848	37185	+	338	VFPFJ_10851	-	-	-_x000D_
gene10925	1963	686	20.0288	298	10.0429	335	8.90135	197	5.54662	472	14.1446	327	10.2586	178	5.07902	204	6.77761	379	10.354	343	9.91252	404	12.1873	329	8.26782	NW_017264046.1	37659	39621	+	1963	VFPFJ_10852	-	-	-_x000D_
gene10926	1491	289	11.1089	408	18.1029	294	10.2849	254	9.41539	597	23.554	399	16.48	384	14.4256	249	10.8915	477	17.1566	574	21.8396	163	6.47374	226	7.47733	NW_017264046.1	40102	41592	-	1491	VFPFJ_10853	GO:0036318;GO:0051286;GO:0022607;GO:0005887;GO:0009966;GO:0004932;GO:0007186;GO:0000747	K11213	pheromone receptor_x000D_
gene10927	1752	776	25.385	1130	42.6686	687	20.4529	662	20.8836	934	31.3604	1083	38.0677	995	31.8104	474	17.6446	792	24.2428	1107	35.8446	416	14.0606	494	13.9094	NW_017264046.1	43533	45284	-	1752	VFPFJ_10854	-	K12183	-_x000D_
gene10928	570	128	12.8702	39	4.52641	400	36.603	146	14.1566	357	36.8436	89	9.61562	16	1.57226	77	8.81014	178	16.747	486	48.3695	194	20.1545	242	20.9438	NW_017264046.1	47460	48029	+	570	VFPFJ_10855	-	-	-_x000D_
gene10929	1488	7392	284.714	3847	171.035	3933	137.865	4952	183.933	12979	513.105	3421	141.583	3860	145.3	2639	115.665	11714	422.176	6117	233.209	3818	151.942	3987	132.178	NW_017264046.1	49969	51456	+	1488	VFPFJ_10856	GO:0020037;GO:0051213;GO:0055114	K00463	indoleamine -dioxygenase subfamily_x000D_
gene1093	743	130	10.0278	91	8.10246	301	21.1305	144	10.7116	313	24.7813	71	5.8848	111	8.36786	128	11.2354	567	40.9247	130	9.92578	192	15.3023	205	13.6107	NW_017264030.1	3742838	3743580	-	743	VFPFJ_01087	-	-	-_x000D_
gene10930	828	7209	498.994	8160	651.965	5073	319.57	2590	172.883	8853	628.968	4594	341.683	5299	358.463	1964	154.696	13168	852.865	8251	565.31	2821	201.752	2091	124.577	NW_017264046.1	51670	52497	-	828	VFPFJ_10857	GO:0005975;GO:0005576;GO:0008810;GO:0030248	-	glycoside hydrolase family 45 protein_x000D_
gene10931	3912	9898	145.01	4593	77.6716	5770	76.9323	5071	71.6436	7173	107.862	8216	129.337	3821	54.709	3657	60.9667	7016	96.1793	6680	96.8697	5394	81.6503	5316	67.035	NW_017264046.1	54360	58271	+	3912	VFPFJ_10858	GO:0031048;GO:0003899;GO:0006366;GO:0032549;GO:0005829;GO:0001172;GO:0005665;GO:0003677;GO:0003723;GO:0031618	K03010	rna polymerase ii beta subunit_x000D_
gene10932	443	106	13.7136	90	13.4401	288	33.9094	237	29.5683	205	27.2219	127	17.6548	91	11.5058	287	42.2518	351	42.4907	222	28.4289	319	42.6415	365	40.6448	NW_017264046.1	58634	59076	-	443	VFPFJ_10859	-	K18188	-_x000D_
gene10933	937	1051	64.2856	1164	82.1822	1239	68.9705	946	55.8	1227	77.0324	1204	79.1314	1051	62.8266	791	55.0559	1508	86.3083	891	53.9446	723	45.6924	849	44.6975	NW_017264046.1	59751	60687	+	937	VFPFJ_10860	GO:0000221;GO:0055085;GO:0015992;GO:0005634;GO:0005829;GO:0016820	K02152	vacuolar (h+)-atpase g subunit domain-containing protein_x000D_
gene10934	1890	645	19.5591	443	15.5062	711	19.6218	806	23.5698	611	19.0172	447	14.5649	423	12.536	503	17.3569	707	20.0608	617	18.5197	381	11.9374	579	15.1124	NW_017264046.1	60924	62813	-	1890	VFPFJ_10861	-	K12864	-_x000D_
gene10935	3599	868	13.8226	703	12.9222	1771	25.6666	2007	30.8211	1132	18.5026	1114	19.0619	852	13.2598	1116	20.2232	1210	18.0299	1620	25.5354	1552	25.5361	1761	24.1375	NW_017264046.1	64077	67675	+	3599	VFPFJ_10862	-	-	-_x000D_
gene10936	2124	583	15.7313	423	13.175	1209	29.6895	1060	27.5825	766	21.215	578	16.7585	441	11.6296	875	26.8671	1007	25.4253	741	19.7913	1131	31.5321	1333	30.9593	NW_017264046.1	68188	70311	+	2124	VFPFJ_10863	GO:0043022;GO:0045727;GO:0003924;GO:0005759;GO:0005525	K21594	gtp-binding protein guf1_x000D_
gene10937	1107	193	9.99218	287	17.1514	658	31.0034	548	27.36	255	13.5507	320	17.8018	254	12.8519	424	24.9796	299	14.4849	369	18.9099	552	29.5282	765	34.0902	NW_017264046.1	70539	71645	-	1107	VFPFJ_10864	-	-	-_x000D_
gene10938	324	661	116.925	1661	339.148	1725	277.7	1150	196.171	884	160.5	837	159.09	1320	228.197	677	136.273	1714	283.698	1033	180.87	911	166.502	1010	153.777	NW_017264046.1	72245	72568	-	324	VFPFJ_10865	-	-	-_x000D_
gene10939	306	10	1.87296	28	6.05342	7	1.19319	8	1.44494	2	0.384483	17	3.42129	7	1.28132	6	1.27878	5	0.876273	3	0.556173	3	0.580558	11	1.77332	NW_017264046.1	73389	73694	+	306	VFPFJ_10866	-	-	-_x000D_
gene1094	1310	4788	209.475	2179	110.04	3345	133.185	3512	148.172	4437	199.244	3135	147.377	2902	124.081	3951	196.699	3950	161.703	2935	127.1	3121	141.081	3281	123.552	NW_017264030.1	3744101	3745410	-	1310	VFPFJ_01088	GO:0006979	-	survival factor 1_x000D_
gene10940	1012	0	0	0	0	27	1.3916	22	1.2015	4	0.232513	1	0.060853	1	0.0553477	13	0.837779	6	0.317952	1	0.056057	9	0.526632	10	0.487456	NW_017264046.1	75101	76112	+	1012	VFPFJ_10867	-	-	-_x000D_
gene10941	1319	20	0.869032	8	0.401245	59	2.33313	64	2.68175	29	1.29337	13	0.606961	17	0.721912	37	1.82946	45	1.82961	32	1.37631	59	2.64882	93	3.47819	NW_017264046.1	76397	77715	-	1319	VFPFJ_10868	-	-	-_x000D_
gene10942	1806	1	0.0317346	1	0.0366308	1	0.0288811	9	0.275427	2	0.0651449	0	0	0	0	1	0.0361118	1	0.0296943	0	0	4	0.131156	7	0.191203	NW_017264046.1	79196	81001	+	1806	VFPFJ_10869	GO:0016020	-	mfs transporter_x000D_
gene10943	2422	2	0.0473267	0	0	11	0.236892	6	0.136918	5	0.121441	2	0.0508532	5	0.115631	2	0.0538546	2	0.044284	4	0.0936906	4	0.0977983	4	0.0814707	NW_017264046.1	83953	86374	+	2422	VFPFJ_10870	-	-	-_x000D_
gene10944	2955	0	0	1	0.0223876	6	0.105907	8	0.149629	1	0.0199072	3	0.062521	1	0.018955	0	0	1	0.0181482	3	0.0575936	3	0.0601186	1	0.0166939	NW_017264046.1	86661	89615	-	2955	VFPFJ_10871	-	-	-_x000D_
gene10945	2063	0	0	0	0	0	0	0	0	0	0	0	0	0	0	0	0	0	0	0	0	0	0	0	0	NW_017264046.1	93939	96001	-	2063	VFPFJ_10872	-	-	-_x000D_
gene10946	1066	5	0.268821	5	0.310297	0	0	1	0.0518472	4	0.220735	1	0.0577703	0	0	0	0	0	0	0	0	0	0	0	0	NW_017264046.1	96510	97575	+	1066	VFPFJ_10873	-	-	-_x000D_
gene10947	981	4	0.233691	0	0	12	0.638034	518	29.1839	129	7.73551	13	0.816087	21	1.19903	900	59.8329	144	7.87199	25	1.44571	70	4.22546	1397	70.2494	NW_017264046.1	97839	98819	-	981	VFPFJ_10874	GO:0008237;GO:0006508	-	major allergen asp f 2-like protein_x000D_
gene10948	552	59	6.12581	25	2.99616	76	7.18135	83	8.31039	117	12.4685	29	3.23535	41	4.1603	60	7.0889	82	7.96647	58	5.96073	75	8.04577	111	9.91972	NW_017264046.1	100052	100603	-	552	VFPFJ_10875	-	-	-_x000D_
gene10949	180	0	0	0	0	1	0.289774	0	0	16	5.22896	0	0	5	1.55589	1	0.362322	1	0.297933	0	0	0	0	0	0	NW_017264046.1	104597	104776	+	180	VFPFJ_10876	-	-	-_x000D_
gene1095	2025	3580	101.323	947	30.9378	2928	75.4184	2865	78.1955	3150	91.5069	1721	52.3381	1240	34.2986	3217	103.608	2453	64.9626	1900	53.2278	3003	87.8164	3984	97.0532	NW_017264030.1	3746996	3749020	+	2025	VFPFJ_01089	GO:0051457;GO:0008270;GO:0000981;GO:0090295;GO:0000122;GO:0043565;GO:0005634	K09184	zinc finger protein gi_x000D_
gene10950	1562	10	0.366918	10	0.423529	6	0.200356	0	0	24	0.903854	10	0.394259	22	0.7889	12	0.501034	13	0.446327	2	0.0726372	2	0.0758219	7	0.221071	NW_017264046.1	105682	107243	+	1562	VFPFJ_10877	-	-	-_x000D_
gene10951	1340	1469	62.83	2070	102.195	1603	62.3965	996	41.0806	1146	50.3093	1692	77.7603	2740	114.532	1078	52.4663	2202	88.1259	998	42.2509	1166	51.5275	1093	40.2375	NW_017264046.1	107988	109327	-	1340	VFPFJ_10878	GO:0004871;GO:0005834;GO:0031683;GO:0003924;GO:0007186;GO:0001664;GO:0005525	-	guanine nucleotide-binding protein alpha-2 subunit_x000D_
gene10952	1137	3477	175.265	8731	508.005	1582	72.5734	935	45.45	3064	158.525	4212	228.134	11839	583.223	1189	68.2006	3854	181.778	1968	98.1917	1827	95.1532	976	42.3453	NW_017264046.1	110779	111915	-	1137	VFPFJ_10879	-	-	-_x000D_
gene10953	443	106942	13835.5	132983	19859	5961	701.854	2411	300.799	55646	7389.22	71545	9945.75	279802	35377.5	19798	2914.64	102660	12427.6	12491	1599.57	4130	552.067	1825	203.224	NW_017264046.1	114062	114504	+	443	VFPFJ_10880	GO:0016020	-	membrane-associating domain-containing protein gi_x000D_
gene10954	687	267	22.2743	71	6.83701	159	12.0718	68	5.4706	49	4.19573	38	3.40635	75	6.11483	38	3.60739	136	10.6163	30	2.47728	128	11.0331	66	4.73917	NW_017264046.1	115148	115834	-	687	VFPFJ_10881	-	-	-_x000D_
gene10955	549	1	0.104395	4	0.482006	7	0.665054	2	0.201345	6	0.642905	2	0.224347	6	0.612152	0	0	2	0.195366	1	0.103333	1	0.107863	2	0.17971	NW_017264046.1	122273	122821	+	549	VFPFJ_10882	-	-	-_x000D_
gene10956	1130	1005	50.9727	302	17.6804	94	4.33891	145	7.09205	18	0.937049	33	1.79845	66	3.27149	90	5.19435	12	0.5695	60	3.01219	46	2.4106	66	2.88125	NW_017264046.1	126241	127370	+	1130	VFPFJ_10883	GO:0016740	K07393	glutathione s-transferase gi_x000D_
gene10957	1585	13	0.470072	2	0.0834767	1	0.0329081	1	0.0348701	6	0.222685	1	0.0388537	1	0.0353387	6	0.246882	4	0.135339	2	0.0715832	2	0.0747216	6	0.18674	NW_017264046.1	128737	130321	+	1585	VFPFJ_10884	GO:0016021;GO:0016491;GO:0055114	-	ferric reductase transmembrane component 4 gi_x000D_
gene10958	1620	129	4.56378	56	2.28685	18	0.579547	21	0.716451	32	1.16199	35	1.3305	43	1.48674	17	0.684385	31	1.02621	6	0.21011	9	0.328983	24	0.730822	NW_017264046.1	131370	132989	-	1620	VFPFJ_10885	GO:0016021;GO:0022891;GO:0055085;GO:0008643	-	mfs sugar transporter gi_x000D_
gene10959	576	34	3.38304	28	3.21588	2	0.181109	4	0.383813	18	1.83831	34	3.63512	52	5.05663	6	0.679353	18	1.67587	3	0.295467	1	0.102807	4	0.342573	NW_017264046.1	134210	134785	-	576	VFPFJ_10886	-	-	-_x000D_
gene1096	975	624	36.6801	554	37.5898	348	18.6168	289	16.3823	490	29.5638	639	40.3607	470	27.0006	275	18.3948	597	32.8368	346	20.1318	259	15.7304	356	18.012	NW_017264030.1	3750314	3751288	+	975	VFPFJ_01090	GO:0005694;GO:0005488	-	core histone h2a h2b h3 h4 domain-containing protein_x000D_
gene10960	408	29	4.07369	13	2.10789	15	1.91762	12	1.62556	12	1.73017	5	0.754696	42	5.76593	6	0.959087	14	1.84017	7	0.973303	5	0.725697	9	1.08817	NW_017264046.1	135574	135981	+	408	VFPFJ_10887	-	-	-_x000D_
gene10961	1104	1958	101.647	1044	62.5599	3111	146.981	3105	155.444	2106	112.217	1795	100.128	1571	79.7053	2143	126.596	3096	150.391	2821	144.959	3129	167.835	3515	157.062	NW_017264046.1	136800	137903	+	1104	VFPFJ_10888	GO:0051539;GO:0055114;GO:0016651;GO:0016020	K03941	nadh-ubiquinone oxidoreductase subunit gi_x000D_
gene10962	1344	13809	588.862	713	35.0958	286	11.0994	152	6.25067	5202	227.688	764	35.0071	361	15.0449	97	4.70695	7343	292.998	724	30.5597	275	12.1165	145	5.32211	NW_017264046.1	138512	139855	-	1344	VFPFJ_10889	GO:0006508;GO:0004181;GO:0008270	-	zinc carboxypeptidase_x000D_
gene10963	309	21	3.89503	46	9.84836	34	5.73921	17	3.04069	22	4.18825	39	7.77264	47	8.51961	15	3.16592	26	4.51238	36	6.60928	24	4.59937	25	3.99114	NW_017264046.1	140497	140805	+	309	VFPFJ_10890	-	-	-_x000D_
gene10964	842	2850	193.992	1803	141.66	3976	246.301	3761	246.873	3041	212.458	2236	163.539	2319	154.266	3802	294.487	4292	273.362	3826	257.776	4147	291.654	4867	285.144	NW_017264046.1	142077	142918	+	842	VFPFJ_10891	GO:0006633	K03955	acyl carrier protein gi_x000D_
gene10965	2012	986	28.0866	1949	64.0838	1062	27.5314	982	26.9753	589	17.2209	1590	48.6666	1803	50.1936	625	20.259	905	24.1219	1311	36.9645	799	23.516	917	22.4831	NW_017264046.1	144301	146312	-	2012	VFPFJ_10892	GO:0046872	-	zinc ccch-type_x000D_
gene10966	249	7	1.6112	24	6.37641	2	0.41895	7	1.55375	4	0.944994	13	3.21519	15	3.37421	4	1.04768	1	0.215373	4	0.91132	5	1.18909	6	1.18869	NW_017264046.1	150439	150687	+	249	VFPFJ_10893	-	-	-_x000D_
gene10967	219	3	0.785105	7	2.11455	4	0.952681	3	0.757111	1	0.268611	4	1.12481	1	0.255762	3	0.893396	2	0.489753	2	0.518079	11	2.97436	6	1.35152	NW_017264046.1	151031	151249	+	219	VFPFJ_10894	-	-	-_x000D_
gene10968	726	0	0	5	0.455615	16	1.14952	18	1.37031	3	0.243082	8	0.678603	17	1.31157	63	5.6594	7	0.517074	17	1.32838	47	3.8336	45	3.05768	NW_017264046.1	157404	158129	+	726	VFPFJ_10895	GO:0016021;GO:0016740	-	mipc synthase_x000D_
gene10969	598	10	0.958405	23	2.54443	43	3.75058	38	3.51208	39	3.83647	17	1.75069	40	3.74661	29	3.16274	17	1.52454	16	1.51785	48	4.75319	44	3.62967	NW_017264046.1	161317	161914	-	598	VFPFJ_10896	-	-	-_x000D_
gene1097	1603	1002	35.8249	715	29.5078	583	18.97	478	16.4807	791	29.0276	539	20.707	713	24.9136	627	25.5094	778	26.0278	627	22.1893	559	20.6502	415	12.7712	NW_017264030.1	3751756	3753358	-	1603	VFPFJ_01091	-	-	-_x000D_
gene10970	4827	8327	98.8693	9352	128.172	18272	197.442	14118	161.651	8983	109.474	9950	126.943	9916	115.064	12596	170.185	9827	109.178	10727	126.07	9130	112.005	10378	106.06	NW_017264046.1	164328	169154	-	4827	VFPFJ_10897	-	-	-_x000D_
gene10971	255	230	51.6937	593	153.843	267	54.6138	90	19.5067	283	65.2852	331	79.9374	499	109.608	156	39.898	306	64.3535	341	75.862	190	44.1224	108	20.8929	NW_017264046.1	171849	172103	+	255	VFPFJ_10898	-	-	-_x000D_
gene10972	2902	229	4.5226	370	8.43468	833	14.972	508	9.67495	248	5.02716	443	9.40088	274	5.28851	440	9.88831	330	6.09828	542	10.5953	613	12.5086	530	9.00936	NW_017264046.1	178493	181394	-	2902	VFPFJ_10899	GO:0003677;GO:0032508;GO:0006139;GO:0004003;GO:0005524;GO:0005634	K11273	dead-2 domain-containing partial gi_x000D_
gene10973	856	4380	293.259	1551	119.868	28895	1760.68	31037	2003.96	3013	207.059	4229	304.247	3582	234.386	21596	1645.38	6668	417.746	16792	1112.86	27547	1905.66	36879	2125.3	NW_017264046.1	181728	182583	+	856	VFPFJ_10900	GO:0003735;GO:0003723;GO:0015934;GO:0005634;GO:0006412	K02900	60s ribosomal protein l27a gi_x000D_
gene10974	273	566	118.824	176	42.6496	4144	791.751	4321	874.79	426	91.7942	556	125.422	490	100.534	2716	648.834	847	166.384	1757	365.106	3006	652.036	4436	801.575	NW_017264046.1	182653	182925	+	273	VFPFJ_10901	-	-	-_x000D_
gene10975	1561	159	5.83774	137	5.80607	421	14.0673	414	14.6582	208	7.83842	175	6.90395	146	5.23878	271	11.3223	351	12.0586	246	8.9401	194	7.35943	347	10.9658	NW_017264046.1	183234	184794	-	1561	VFPFJ_10902	GO:0006468;GO:0005524;GO:0004674	K02214	cell cycle protein kinase_x000D_
gene10976	3729	644	9.89792	429	7.61078	2192	30.6605	2301	34.1041	832	13.125	386	6.37466	533	8.00599	1100	19.2383	1672	24.0456	790	12.0184	980	15.5625	1704	22.542	NW_017264046.1	185522	189250	+	3729	VFPFJ_10903	GO:0007076;GO:0005634;GO:0051301	K06677	condensin complex subunit 1_x000D_
gene10977	2418	1877	44.4896	2058	56.3059	2184	47.1116	1537	35.1318	3031	73.7391	2015	51.3193	3050	70.6519	1576	42.5076	2966	65.7818	3132	73.4811	1675	41.0208	2148	43.8221	NW_017264046.1	190975	193392	+	2418	VFPFJ_10904	GO:0006470;GO:0004721;GO:0005634	K15732	rna polymerase ii ctd phosphatase fcp1 gi_x000D_
gene10978	2169	71	1.87607	74	2.25703	35	0.841666	26	0.662516	229	6.21075	83	2.35657	83	2.14338	14	0.420955	185	4.57407	71	1.85699	33	0.900948	21	0.477612	NW_017264046.1	195085	197253	-	2169	VFPFJ_10905	-	-	-_x000D_
gene10979	233	8	1.96782	10	2.83928	4	0.895438	4	0.948826	44	11.1087	5	1.32153	3	0.721183	3	0.839715	27	6.21439	2	0.48695	7	1.77905	3	0.635157	NW_017264046.1	197717	197949	-	233	VFPFJ_10906	-	-	-_x000D_
gene1098	954	404	24.2708	600	41.6071	1170	63.9689	1044	60.4832	400	24.6649	526	33.9547	479	28.1234	693	47.3753	525	29.5122	976	58.0379	863	53.5683	948	49.0202	NW_017264030.1	3758468	3759421	+	954	VFPFJ_01092	GO:0016811	-	acetamidase formamidase_x000D_
gene10980	1056	19	1.03119	11	0.689117	20	0.987865	16	0.837411	60	3.34238	23	1.3413	23	1.21996	12	0.741112	27	1.37117	19	1.0207	19	1.06546	16	0.747432	NW_017264046.1	198818	199873	+	1056	VFPFJ_10907	-	-	-_x000D_
gene10981	2530	81	1.83491	97	2.53639	208	4.28819	122	2.66515	95	2.20888	72	1.75257	94	2.08107	60	1.54667	182	3.85782	165	3.69976	118	2.76189	110	2.1448	NW_017264046.1	203562	206091	+	2530	VFPFJ_10908	-	-	-_x000D_
gene10982	684	0	0	0	0	1	0.0762562	1	0.0808028	3	0.258008	3	0.270102	0	0	0	0	2	0.156807	3	0.248814	0	0	0	0	NW_017264046.1	207717	208400	+	684	VFPFJ_10909	-	-	-_x000D_
gene10983	1443	0	0	7	0.32092	3	0.108439	4	0.153206	0	0	3	0.128032	15	0.582244	0	0	0	0	3	0.117941	6	0.246224	4	0.136744	NW_017264046.1	208719	210161	-	1443	VFPFJ_10910	GO:0020037;GO:0016021;GO:0016705;GO:0004497;GO:0005506;GO:0055114	-	benzoate 4-monooxygenase cytochrome p450_x000D_
gene10984	1547	0	0	8	0.342109	0	0	3	0.10718	0	0	1	0.0398081	4	0.144827	3	0.126473	1	0.0346658	0	0	2	0.076557	1	0.0318878	NW_017264046.1	211128	212674	+	1547	VFPFJ_10911	-	-	-_x000D_
gene10985	2178	1	0.0263143	2	0.0607486	2	0.0478965	0	0	0	0	0	0	0	0	0	0	0	0	0	0	0	0	0	0	NW_017264046.1	212980	215157	-	2178	VFPFJ_10912	-	K00327	-_x000D_
gene10986	1657	0	0	2	0.0798495	0	0	1	0.0333549	0	0	0	0	12	0.405638	0	0	0	0	2	0.0684727	0	0	0	0	NW_017264046.1	215546	217202	-	1657	VFPFJ_10913	-	-	-_x000D_
gene10987	1847	0	0	1	0.0358177	3	0.08472	3	0.0897711	0	0	0	0	0	0	3	0.105931	0	0	1	0.0307145	0	0	3	0.0801253	NW_017264046.1	217823	219669	+	1847	VFPFJ_10914	GO:0016021;GO:0022891;GO:0055085	K08150	myo-inositol transporter_x000D_
gene10988	864	7	0.464338	0	0	9	0.543326	7	0.447782	0	0	8	0.570215	8	0.518629	15	1.13226	3	0.186208	4	0.262637	5	0.34269	3	0.171286	NW_017264046.1	220149	221012	-	864	VFPFJ_10915	GO:0016021	-	hypothetical protein VFPFJ_10915 [Purpureocillium lilacinum] gi_x000D_
gene10989	1386	25	1.03378	11	0.525042	240	9.03191	166	6.61953	47	1.99482	52	2.31048	27	1.09114	64	3.0115	25	0.967315	110	4.50235	177	7.56233	171	6.08623	NW_017264046.1	222170	223555	+	1386	VFPFJ_10916	-	-	-_x000D_
gene1099	1120	83	4.24728	94	5.55232	261	12.155	447	22.0583	36	1.89083	108	5.93838	105	5.25111	193	11.2384	55	2.63351	146	7.39512	223	11.7905	366	16.1205	NW_017264030.1	3760177	3761296	+	1120	VFPFJ_01093	GO:0043167	-	molybdenum cofactor sulfurase_x000D_
gene10990	1120	4	0.204688	13	0.767874	23	1.07113	19	0.937601	12	0.630277	8	0.43988	11	0.550117	14	0.815224	1	0.0478821	25	1.26629	24	1.26893	37	1.62967	NW_017264046.1	223764	224883	-	1120	VFPFJ_10917	GO:0016491;GO:0055114	-	nad-binding rossmann fold oxidoreductase family protein gi_x000D_
gene10991	1655	1	0.03463	1	0.039973	3	0.0945485	6	0.200371	1	0.0355443	0	0	0	0	7	0.275846	2	0.0648072	1	0.0342777	1	0.0357806	3	0.0894208	NW_017264046.1	228654	230308	-	1655	VFPFJ_10918	-	-	-_x000D_
gene10992	5896	0	0	0	0	0	0	0	0	0	0	0	0	0	0	0	0	0	0	0	0	0	0	0	0	NW_017264046.1	237156	243051	+	5896	VFPFJ_10919	-	-	-_x000D_
gene10993	1272	0	0	0	0	0	0	0	0	0	0	0	0	0	0	0	0	0	0	0	0	0	0	0	0	NW_017264046.1	251883	253154	-	1272	VFPFJ_10920	GO:0016020	-	kelch repeat protein_x000D_
gene10994	4931	30	0.348688	20	0.268324	24	0.253868	29	0.325046	55	0.656139	23	0.287247	22	0.249901	10	0.132261	48	0.522032	16	0.184075	18	0.216164	23	0.230096	NW_017264046.1	262509	267439	-	4931	VFPFJ_10921	-	-	-_x000D_
gene10995	1590	0	0	0	0	0	0	1	0.0347604	0	0	0	0	0	0	0	0	0	0	0	0	0	0	0	0	NW_017264046.1	271161	272750	+	1590	VFPFJ_10922	GO:0005737;GO:0005200;GO:0005525;GO:0007017;GO:0003924;GO:0005874	-	tubulin beta chain_x000D_
gene10996	1452	0	0	1	0.0455615	7	0.251457	6	0.228385	3	0.121541	3	0.127238	5	0.192878	1	0.0449159	4	0.147735	0	0	1	0.040783	2	0.0679483	NW_017264046.1	273101	274552	-	1452	VFPFJ_10923	-	-	-_x000D_
gene10997	303	0	0	1	0.218334	0	0	2	0.364813	0	0	0	0	1	0.184858	0	0	0	0	2	0.374453	0	0	0	0	NW_017264046.1	274982	275284	+	303	VFPFJ_10924	-	-	-_x000D_
gene10998	1026	0	0	0	0	1	0.0508375	2	0.107737	0	0	0	0	0	0	0	0	0	0	0	0	0	0	0	0	NW_017264046.1	275695	276720	-	1026	VFPFJ_10925	-	-	-_x000D_
gene10999	1230	0	0	0	0	0	0	0	0	0	0	0	0	0	0	0	0	0	0	0	0	0	0	0	0	NW_017264046.1	277542	278771	-	1230	VFPFJ_10926	-	-	-_x000D_
gene11	1074	0	0	0	0	0	0	0	0	0	0	0	0	0	0	0	0	0	0	0	0	0	0	0	0	NW_017264030.1	112145	113218	-	1074	VFPFJ_00012	-	-	-_x000D_
gene110	1502	93	3.54865	66	2.90696	138	4.79226	162	5.96111	34	1.33161	62	2.54205	143	5.33269	233	10.117	108	3.85607	72	2.7194	79	3.1146	196	6.43727	NW_017264030.1	629758	631259	+	1502	VFPFJ_00111	GO:0050660;GO:0016614;GO:0055114	-	fad linked oxidase domain-containingprotein gi_x000D_
gene1100	483	53	6.28896	73	9.99862	212	22.8939	270	30.8958	48	5.84605	107	13.6427	111	12.8723	153	20.6591	67	7.43907	87	10.2184	111	13.6088	184	18.7926	NW_017264030.1	3761657	3762139	+	483	VFPFJ_01094	-	-	-_x000D_
gene11000	4289	0	0	0	0	0	0	0	0	0	0	0	0	0	0	0	0	0	0	0	0	0	0	0	0	NW_017264046.1	282343	286631	-	4289	VFPFJ_10927	GO:0003676;GO:0046983	-	transposase-like protein_x000D_
gene11001	3971	31	0.447417	45	0.749682	55	0.722428	71	0.988191	76	1.12585	36	0.558296	38	0.535999	35	0.574824	97	1.30997	41	0.585726	26	0.387721	44	0.546598	NW_017264047.1	7155	11125	-	3971	VFPFJ_10928	-	-	-_x000D_
gene11002	1556	0	0	0	0	0	0	0	0	0	0	1	0.0395779	0	0	0	0	0	0	0	0	0	0	0	0	NW_017264047.1	11608	13163	-	1556	VFPFJ_10929	-	-	-_x000D_
gene11003	336	0	0	0	0	4	0.620944	7	1.15144	3	0.525231	1	0.183283	4	0.666808	5	0.970504	0	0	1	0.168838	2	0.352481	7	1.02772	NW_017264047.1	13571	13906	+	336	VFPFJ_10930	-	-	-_x000D_
gene11004	352	0	0	0	0	0	0	0	0	0	0	0	0	0	0	0	0	0	0	0	0	0	0	0	0	NW_017264047.1	15884	16235	+	352	VFPFJ_10931	-	-	-_x000D_
gene11005	2212	0	0	0	0	0	0	0	0	0	0	0	0	0	0	0	0	0	0	0	0	0	0	0	0	NW_017264047.1	17866	20077	+	2212	VFPFJ_10932	-	-	-_x000D_
gene11006	598	0	0	0	0	0	0	0	0	0	0	0	0	0	0	0	0	0	0	0	0	0	0	0	0	NW_017264047.1	31312	31909	-	598	VFPFJ_10933	-	-	-_x000D_
gene11007	1066	98	5.26889	379	23.5205	541	26.4711	630	32.6637	108	5.95984	206	11.9007	417	21.9108	328	20.067	131	6.5903	301	16.0184	311	17.2762	448	20.7318	NW_017264047.1	31935	33000	-	1066	VFPFJ_10934	GO:0006468;GO:0005524;GO:0004674	-	casein kinase i isoform delta_x000D_
gene11008	1622	6	0.212007	17	0.693366	9	0.289416	12	0.408896	0	0	14	0.531544	18	0.621587	4	0.160833	3	0.0991885	22	0.769453	3	0.109526	4	0.121654	NW_017264047.1	33496	35117	+	1622	VFPFJ_10935	-	-	-_x000D_
gene11009	1305	0	0	0	0	0	0	0	0	0	0	0	0	0	0	0	0	0	0	0	0	0	0	0	0	NW_017264047.1	36332	37636	+	1305	VFPFJ_10936	-	-	-_x000D_
gene1101	1594	74	2.66069	76	3.1542	74	2.42145	44	1.52562	58	2.14046	38	1.46811	34	1.19473	42	1.71841	25	0.84109	70	2.49126	65	2.41474	59	1.82591	NW_017264030.1	3767212	3768805	+	1594	VFPFJ_01095	-	-	-_x000D_
gene11010	1980	0	0	0	0	0	0	0	0	0	0	0	0	0	0	0	0	0	0	0	0	0	0	0	0	NW_017264047.1	38073	40052	+	1980	VFPFJ_10937	-	-	-_x000D_
gene11011	1099	0	0	0	0	0	0	0	0	0	0	0	0	0	0	0	0	0	0	0	0	0	0	0	0	NW_017264047.1	40619	41717	-	1099	VFPFJ_10938	GO:0016832;GO:0005975	-	xylulose-5-phosphate phosphoketolase_x000D_
gene11012	1221	0	0	0	0	0	0	0	0	6	0.289071	0	0	1	0.0458738	0	0	3	0.131764	0	0	0	0	0	0	NW_017264047.1	43128	44348	+	1221	VFPFJ_10939	-	-	-_x000D_
gene11013	1446	0	0	0	0	0	0	0	0	0	0	0	0	0	0	0	0	0	0	0	0	0	0	0	0	NW_017264047.1	45454	46899	+	1446	VFPFJ_10940	GO:0003924;GO:0005525	-	dynamin gi_x000D_
gene11014	1209	0	0	0	0	0	0	0	0	0	0	0	0	0	0	0	0	0	0	0	0	0	0	0	0	NW_017264047.1	50337	51545	+	1209	VFPFJ_10941	GO:0016020	-	hypothetical protein VFPFJ_10941 [Purpureocillium lilacinum]_x000D_
gene11015	165	4	1.3894	28	11.2264	0	0	3	1.00489	2	0.713041	1	0.373231	7	2.37626	0	0	1	0.325018	2	0.687632	0	0	1	0.298973	NW_017264047.1	55502	55666	-	165	VFPFJ_10942	-	-	-_x000D_
gene11016	1882	0	0	0	0	0	0	0	0	0	0	0	0	0	0	0	0	0	0	0	0	0	0	0	0	NW_017264047.1	62465	64346	+	1882	VFPFJ_10943	-	-	-_x000D_
gene11017	567	0	0	0	0	0	0	0	0	0	0	0	0	0	0	0	0	0	0	0	0	0	0	0	0	NW_017264047.1	74177	74743	+	567	VFPFJ_10944	-	-	-_x000D_
gene11018	1291	0	0	0	0	0	0	0	0	0	0	0	0	0	0	0	0	0	0	0	0	0	0	0	0	NW_017264047.1	97022	98312	+	1291	VFPFJ_10945	-	-	-_x000D_
gene11019	8933	0	0	0	0	0	0	0	0	0	0	0	0	0	0	0	0	0	0	0	0	0	0	0	0	NW_017264047.1	100162	109094	-	8933	VFPFJ_10946	-	-	-_x000D_
gene1102	5066	986	11.1548	775	10.1205	3290	33.8737	2435	26.5654	862	10.0095	1503	18.2707	873	9.65227	1945	25.0392	1021	10.8082	2492	27.9057	4377	51.1631	3885	37.8304	NW_017264030.1	3769493	3774558	-	5066	VFPFJ_01096	GO:0016311;GO:0016301;GO:0016310;GO:0003993	K13024	inositol pyrophosphate synthase_x000D_
gene11020	546	0	0	0	0	0	0	0	0	0	0	0	0	0	0	0	0	0	0	0	0	0	0	0	0	NW_017264047.1	118147	118692	-	546	VFPFJ_10947	-	-	-_x000D_
gene11021	861	128	8.52035	74	5.68582	184	11.1467	387	24.8422	26	1.77639	32	2.28881	74	4.81403	78	5.90824	25	1.55714	76	5.0075	59	4.05783	90	5.1565	NW_017264047.1	128172	129032	+	861	VFPFJ_10948	GO:0016491;GO:0055114	-	3-oxoacyl-(acyl-carrier-protein) reductase_x000D_
gene11022	504	0	0	0	0	0	0	0	0	0	0	0	0	0	0	0	0	0	0	0	0	0	0	0	0	NW_017264047.1	167272	167775	-	504	VFPFJ_10949	-	-	-_x000D_
gene11023	1000	0	0	0	0	0	0	0	0	0	0	0	0	0	0	0	0	0	0	0	0	0	0	0	0	NW_017264047.1	176600	177599	+	1000	VFPFJ_10950	-	-	-_x000D_
gene11024	3449	0	0	0	0	0	0	0	0	0	0	0	0	0	0	0	0	0	0	0	0	0	0	0	0	NW_017264047.1	181635	185083	+	3449	VFPFJ_10951	-	-	-_x000D_
gene11025	1527	0	0	0	0	0	0	0	0	0	0	0	0	0	0	0	0	0	0	0	0	0	0	0	0	NW_017264047.1	187602	189128	-	1527	VFPFJ_10952	GO:0016020	-	and ankyrin domain-containingprotein_x000D_
gene11026	498	0	0	0	0	0	0	0	0	0	0	0	0	0	0	0	0	0	0	0	0	0	0	0	0	NW_017264047.1	190868	191365	+	498	VFPFJ_10953	-	-	-_x000D_
gene11027	356	0	0	0	0	0	0	0	0	0	0	3	0.518959	0	0	0	0	0	0	0	0	0	0	0	0	NW_017264047.1	191703	192058	+	356	VFPFJ_10954	-	-	-_x000D_
gene11028	1096	0	0	0	0	0	0	0	0	0	0	0	0	0	0	0	0	0	0	0	0	0	0	0	0	NW_017264047.1	192704	193799	-	1096	VFPFJ_10955	-	-	-_x000D_
gene11029	714	0	0	0	0	0	0	0	0	0	0	0	0	0	0	0	0	0	0	0	0	0	0	0	0	NW_017264047.1	205440	206153	-	714	VFPFJ_10956	GO:0004523;GO:0003676;GO:0090502	-	endonuclease exonuclease phosphatase_x000D_
gene1103	3243	881	15.5697	268	5.46704	2076	33.3897	1897	32.3298	665	12.0627	911	17.2995	523	9.03306	2072	41.6687	610	10.0873	1675	29.3007	3419	62.4306	3617	55.0196	NW_017264030.1	3776142	3779384	+	3243	VFPFJ_01097	GO:0032040;GO:0006364	K14554	snorna binding protein_x000D_
gene11030	2511	0	0	0	0	0	0	0	0	0	0	0	0	0	0	0	0	0	0	0	0	0	0	0	0	NW_017264047.1	207364	209874	-	2511	VFPFJ_10957	GO:0006355;GO:0043565;GO:0003700;GO:0008270	K14858	gata transcription factor_x000D_
gene11031	339	0	0	0	0	0	0	0	0	0	0	0	0	0	0	0	0	0	0	0	0	0	0	0	0	NW_017264047.1	216664	217002	+	339	VFPFJ_10958	-	-	-_x000D_
gene11032	516	0	0	0	0	0	0	1	0.107111	0	0	0	0	0	0	0	0	0	0	0	0	0	0	0	0	NW_017264047.1	219304	219819	-	516	VFPFJ_10959	-	-	-_x000D_
gene11033	3218	0	0	0	0	0	0	0	0	0	0	0	0	0	0	0	0	0	0	1	0.0176289	0	0	0	0	NW_017264047.1	220142	223359	-	3218	VFPFJ_10960	-	-	-_x000D_
gene11034	1323	0	0	0	0	1	0.039425	1	0.0417756	4	0.177856	0	0	2	0.0846741	2	0.0985909	4	0.16214	5	0.214398	2	0.0895191	6	0.223721	NW_017264047.1	228804	230126	+	1323	VFPFJ_10961	-	-	-_x000D_
gene11035	4011	106	1.51462	234	3.85947	408	5.30566	531	7.31685	147	2.15592	210	3.22425	342	4.77588	436	7.08925	174	2.32642	268	3.79046	387	5.71352	600	7.37928	NW_017264047.1	230852	234862	+	4011	VFPFJ_10962	-	-	-_x000D_
gene11036	1617	613	21.7271	453	18.5333	631	20.3541	410	14.0138	547	19.8997	413	15.729	360	12.4702	345	13.9148	765	25.3713	405	14.2087	756	27.6858	688	20.9891	NW_017264048.1	7370	8986	-	1617	VFPFJ_10963	GO:0003676;GO:0005524;GO:0004386	-	tlh3 [Purpureocillium lilacinum]_x000D_
gene11037	4087	957	13.4202	781	12.6419	1154	14.7276	662	8.95232	913	13.1412	507	7.63951	406	5.56419	684	10.9149	1008	13.2266	639	8.86965	1061	15.3729	1066	12.8667	NW_017264048.1	11752	15838	+	4087	VFPFJ_10964	-	-	-_x000D_
gene11038	2517	4720	107.475	1665	43.7618	1048	21.7175	1388	30.4782	294	6.8712	844	20.6501	345	7.67743	449	11.634	366	7.7981	1415	31.8921	316	7.43446	503	9.85826	NW_017264048.1	21791	24307	-	2517	VFPFJ_10965	GO:0016020	-	major facilitator superfamily transporter_x000D_
gene11039	642	101491	9060.31	38666	3984.36	11204	910.269	15332	1319.92	40345	3696.77	71655	6873.43	20482	1786.97	14616	1484.77	41459	3463.18	27701	2447.77	4898	451.782	8997	691.319	NW_017264048.1	26083	26724	+	642	VFPFJ_10966	-	-	-_x000D_
gene1104	2797	14	0.286871	16	0.378436	28	0.522152	29	0.573044	7	0.147222	6	0.132106	7	0.14018	17	0.39639	7	0.134214	9	0.182541	20	0.423431	18	0.317465	NW_017264030.1	3782170	3784966	+	2797	VFPFJ_01098	-	-	-_x000D_
gene11040	1581	0	0	0	0	0	0	0	0	0	0	0	0	0	0	0	0	0	0	0	0	0	0	0	0	NW_017264048.1	42905	44485	+	1581	VFPFJ_10967	GO:0030170;GO:0019752;GO:0016779;GO:0016831	-	pyridoxal-dependent decarboxylase protein_x000D_
gene11041	1405	0	0	0	0	0	0	0	0	0	0	0	0	0	0	0	0	0	0	0	0	0	0	0	0	NW_017264048.1	48072	49476	-	1405	VFPFJ_10968	GO:0016020	-	pap2 domain-containing protein_x000D_
gene11042	1062	0	0	0	0	0	0	0	0	0	0	0	0	0	0	0	0	0	0	0	0	0	0	0	0	NW_017264048.1	50800	51861	+	1062	VFPFJ_10969	GO:0016020	-	glycosyltransferase family 32 protein_x000D_
gene11043	1285	0	0	0	0	0	0	0	0	0	0	0	0	0	0	0	0	0	0	0	0	0	0	0	0	NW_017264048.1	54510	55794	+	1285	VFPFJ_10970	GO:0004252;GO:0006508	-	subtilisin-like protease_x000D_
gene11044	504	8	0.909724	19	2.49395	28	2.89774	72	7.89559	8	0.933744	6	0.733133	25	2.77837	27	3.49382	21	2.2345	17	1.9135	20	2.34988	38	3.71936	NW_017264048.1	58161	58664	-	504	VFPFJ_10971	-	-	-_x000D_
gene11045	2784	64	1.31753	68	1.61586	165	3.09134	111	2.20362	48	1.01424	31	0.685732	41	0.824888	48	1.12445	100	1.92629	63	1.28375	42	0.893358	71	1.25807	NW_017264048.1	67199	69982	-	2784	VFPFJ_10972	GO:0006355	-	transposase [Purpureocillium lilacinum]_x000D_
gene11046	979	1	0.058542	1	0.0675743	0	0	0	0	0	0	1	0.0629042	0	0	0	0	0	0	0	0	0	0	0	0	NW_017264048.1	70785	71763	+	979	VFPFJ_10973	-	-	-_x000D_
gene11047	663	2	0.172889	4	0.399127	6	0.47203	22	1.83397	1	0.0887268	1	0.0928857	4	0.33793	5	0.491839	0	0	0	0	0	0	17	1.26488	NW_017264048.1	73302	73964	-	663	VFPFJ_10974	GO:0016021;GO:0006952	-	cfem domain-containing protein_x000D_
gene11048	799	12	0.860765	3	0.248393	13	0.848649	16	1.10677	1	0.0736243	7	0.539527	4	0.28041	27	2.20386	4	0.268475	6	0.426005	12	0.889365	25	1.54351	NW_017264048.1	81983	82781	-	799	VFPFJ_10975	-	-	-_x000D_
gene11049	1673	88	3.01465	56	2.2144	118	3.6789	156	5.1536	69	2.42617	57	2.09817	62	2.07575	71	2.76776	57	1.82713	74	2.50926	68	2.4069	104	3.06657	NW_017264048.1	86382	88054	+	1673	VFPFJ_10976	-	-	-_x000D_
gene1105	1346	4080	173.726	183	8.99437	189	7.324	251	10.3065	72	3.1467	35	1.60135	91	3.78684	189	9.15764	94	3.74519	64	2.6974	140	6.15926	216	7.91634	NW_017264030.1	3786193	3787538	+	1346	VFPFJ_01099	-	-	-_x000D_
gene11050	246	8	1.86383	13	3.49601	1	0.21203	5	1.12336	5	1.19565	3	0.751015	9	2.04922	5	1.32557	11	2.398	2	0.461217	1	0.240719	3	0.601591	NW_017264048.1	90120	90365	-	246	VFPFJ_10977	-	-	-_x000D_
gene11051	651	20	1.76076	1	0.101621	41	3.28499	237	20.121	3	0.271087	2	0.189196	5	0.430199	32	3.20579	11	0.906155	6	0.522854	22	2.00118	49	3.71305	NW_017264048.1	91695	92345	-	651	VFPFJ_10978	-	-	-_x000D_
gene11052	3672	56	0.874049	164	2.95465	234	3.32388	275	4.13916	36	0.576724	66	1.10689	264	4.027	172	3.05487	47	0.686414	91	1.40588	131	2.11258	268	3.60037	NW_017264048.1	94957	98628	+	3672	VFPFJ_10979	GO:0000155;GO:0000160;GO:0005622;GO:0016021;GO:0023014	-	two-component osmosensing histidine kinase_x000D_
gene11053	2624	125	2.73021	77	1.94129	93	1.84863	107	2.25373	179	4.01289	74	1.73672	108	2.30537	63	1.56583	210	4.29187	57	1.23231	78	1.76026	130	2.44397	NW_017264048.1	99639	102262	-	2624	VFPFJ_10980	-	-	-_x000D_
gene11054	2031	0	0	1	0.0325728	1	0.0256816	5	0.136064	1	0.028964	2	0.0606432	6	0.165471	2	0.0642224	1	0.0264047	1	0.0279319	3	0.0874695	0	0	NW_017264048.1	105237	107267	+	2031	VFPFJ_10981	-	-	-_x000D_
gene11055	9942	144	0.830117	31	0.206278	22	0.11542	9	0.0500324	40	0.236676	11	0.0681367	3	0.0169016	6	0.039359	48	0.258916	22	0.125533	10	0.0595623	6	0.029771	NW_017264048.1	117610	127551	-	9942	VFPFJ_10982	-	-	-_x000D_
gene11056	1796	12	0.382935	10	0.368348	7	0.203293	16	0.492375	16	0.524061	3	0.102867	8	0.249496	8	0.290503	19	0.567333	9	0.28428	3	0.0989146	6	0.164801	NW_017264048.1	143882	145677	-	1796	VFPFJ_10983	GO:0006259	-	reverse transcriptase domain protein_x000D_
gene11057	1179	318	15.4584	262	14.7012	239	10.5734	148	6.93794	86	4.29094	363	18.9607	79	3.75313	111	6.14011	50	2.2743	235	11.3074	120	6.02716	103	4.30962	NW_017264048.1	162579	163757	+	1179	VFPFJ_10984	-	-	-_x000D_
gene11058	789	1132	82.228	691	57.9383	791	52.2915	1039	72.7815	262	19.5341	717	55.9634	487	34.5726	587	48.5208	1549	105.285	853	61.3313	542	40.6788	931	58.2087	NW_017264048.1	181743	182531	+	789	VFPFJ_10985	-	-	-_x000D_
gene11059	6300	132	1.20084	109	1.14459	175	1.44887	89	0.780786	90	0.840369	84	0.821109	74	0.657917	31	0.320913	235	2.00041	79	0.711372	113	1.06214	113	0.884817	NW_017264048.1	189088	195387	-	6300	VFPFJ_10986	GO:0003676;GO:0005524;GO:0004386	-	tlh3 [Purpureocillium lilacinum]_x000D_
gene1106	2710	1140	24.1094	429	10.4726	3382	65.0932	2936	59.8783	1101	23.8994	1074	24.406	710	14.6747	2764	66.5174	1669	33.0277	2211	46.2839	4698	102.657	5540	100.845	NW_017264030.1	3787929	3790638	+	2710	VFPFJ_01100	GO:0030488;GO:0003723;GO:0016428	K15334	trna (cytosine -c )-methyltransferase_x000D_
gene11060	265	4	0.865096	6	1.49786	17	3.34607	325	67.7829	41	9.10136	2	0.464779	110	23.2502	326	80.2303	51	10.3208	4	0.856297	7	1.56422	269	50.0751	NW_017264048.1	198198	198462	+	265	VFPFJ_10987	GO:0006817;GO:0016021;GO:0005315;GO:0055085	-	phosphate transporter_x000D_
gene11061	1481	153	5.92089	9	0.402024	15	0.528284	34	1.26884	151	5.99777	0	0	5	0.189102	37	1.62935	630	22.8127	4	0.15322	9	0.359859	18	0.59956	NW_017264048.1	202242	203722	+	1481	VFPFJ_10988	-	-	-_x000D_
gene11062	955	715	42.9095	133	9.21325	382	20.8637	614	35.5343	175	10.7796	90	5.80365	222	13.0206	329	22.4677	172	9.65864	203	12.0588	392	24.3068	636	32.8526	NW_017264048.1	206462	207416	-	955	VFPFJ_10989	GO:0003864;GO:0015940	K00606	3-methyl-2-oxobutanoate hydroxymethyltransferase_x000D_
gene11063	2305	57	1.41728	18	0.516614	24	0.54309	143	3.42884	19	0.484899	32	0.854951	35	0.850506	107	3.02747	20	0.465318	24	0.590678	30	0.770718	96	2.05455	NW_017264048.1	211967	214271	+	2305	VFPFJ_10990	-	-	-_x000D_
gene11064	431	1	0.132976	3	0.460478	0	0	0	0	0	0	0	0	0	0	0	0	2	0.248853	0	0	0	0	1	0.114456	NW_017264048.1	216707	217137	-	431	VFPFJ_10991	-	-	-_x000D_
gene11065	1806	0	0	0	0	2	0.0577622	1	0.030603	0	0	0	0	0	0	0	0	0	0	1	0.0314118	0	0	0	0	NW_017264048.1	217342	219147	+	1806	VFPFJ_10992	-	-	-_x000D_
gene11066	1324	18	0.779175	24	1.19919	40	1.57581	53	2.21243	45	1.99937	12	0.558156	34	1.43837	15	0.738873	51	2.06573	10	0.428472	31	1.3865	55	2.04923	NW_017264048.1	219396	220719	+	1324	VFPFJ_10993	-	-	-_x000D_
gene11067	3932	191	2.78401	91	1.53106	155	2.05613	154	2.16466	218	3.26145	90	1.40958	105	1.49574	66	1.09471	320	4.36443	78	1.12536	99	1.49096	141	1.76897	NW_017264048.1	225181	229112	+	3932	VFPFJ_10994	-	-	-_x000D_
gene11068	478	636	76.257	1578	218.395	2023	220.749	1571	181.648	572	70.3941	1567	201.885	1791	209.869	990	135.075	671	75.281	2477	293.974	1845	228.567	1717	177.198	NW_017264049.1	1418	1895	-	478	VFPFJ_10995	-	-	-_x000D_
gene11069	1001	719	41.1666	1544	102.042	578	30.1179	718	39.6436	608	35.7304	1365	83.9771	1369	76.6037	454	29.5793	671	35.9484	946	53.6126	785	46.4388	870	42.8747	NW_017264049.1	2370	3370	+	1001	VFPFJ_10996	GO:0016021	-	tim17 tim22 tim23 pmp24 family domain-containing protein gi_x000D_
gene1107	1785	1911	61.3582	623	23.0895	1069	31.2371	1158	35.8552	1725	56.8485	750	25.8753	758	23.7854	833	30.435	2058	61.8298	834	26.5056	1112	36.8903	1167	32.2514	NW_017264030.1	3790800	3792584	-	1785	VFPFJ_01101	GO:0005525	K03979	gtp-binding protein gi_x000D_
gene11070	1467	13026	508.899	72290	3259.96	19965	709.857	24104	908.116	9719	389.726	57145	2398.89	106386	4061.95	21693	964.398	9533	348.49	41918	1620.99	19089	770.546	26039	875.608	NW_017264049.1	5839	7305	+	1467	VFPFJ_10997	GO:0006562;GO:0004657;GO:0055114	-	proline oxidase_x000D_
gene11071	717	205	16.3865	112	10.3339	306	22.2604	359	27.6731	342	28.0592	184	15.8038	129	10.0775	508	46.2074	326	24.3831	253	20.0176	298	24.6118	447	30.7542	NW_017264049.1	7576	8292	-	717	VFPFJ_10998	GO:0016301;GO:0016310;GO:0005634	K15901	kinase binding protein_x000D_
gene11072	3573	865	13.875	477	8.83181	1222	17.839	1102	17.0463	1206	19.8556	866	14.9261	585	9.17071	770	14.0548	1057	15.8647	1546	24.5463	807	13.3748	851	11.7493	NW_017264049.1	10047	13619	+	3573	VFPFJ_10999	GO:0006357;GO:0008270;GO:0000981;GO:0003677;GO:0005634	-	c6 transcription factor_x000D_
gene11073	1159	1181	58.4005	1112	63.4725	2250	101.258	1937	92.3695	1696	86.0817	1449	76.9923	1101	53.2089	1419	79.8483	2100	97.1688	2024	99.0689	1725	88.1355	2069	88.0628	NW_017264049.1	14314	15472	+	1159	VFPFJ_11000	GO:0005488	-	protein gi_x000D_
gene11074	1227	76	3.54993	117	6.3082	79	3.35826	49	2.20716	116	5.56137	120	6.02281	124	5.66053	44	2.3387	123	5.3759	99	4.57721	83	4.00571	86	3.45756	NW_017264049.1	16630	17856	+	1227	VFPFJ_11001	GO:0016491;GO:0055114	-	aldo-keto reductase family 1 member e1_x000D_
gene11075	3306	218	3.77924	136	2.72145	585	9.22964	694	11.6022	286	5.08899	140	2.60788	189	3.20213	407	8.02894	575	9.3273	210	3.60352	345	6.17962	697	10.4003	NW_017264049.1	18967	22272	+	3306	VFPFJ_11002	GO:0008017;GO:0007018;GO:0005524;GO:0003777	K10401	kinesin family protein_x000D_
gene11076	1519	366	13.8094	1204	52.4364	573	19.6756	448	16.3006	356	13.7867	793	32.1498	1046	38.5704	293	12.5799	517	18.2526	526	19.6444	362	14.1122	397	12.8928	NW_017264049.1	22856	24374	-	1519	VFPFJ_11003	GO:0008152;GO:0016787	-	peptidase dimerization domain-containingprotein gi_x000D_
gene11077	844	4	0.271624	46	3.60562	7	0.432601	5	0.327424	29	2.02127	75	5.47244	210	13.9366	16	1.23636	21	1.33434	5	0.336076	5	0.350811	3	0.175345	NW_017264049.1	25197	26040	-	844	VFPFJ_11004	-	-	-_x000D_
gene11078	2692	441	9.38888	962	23.6409	444	8.60279	315	6.46722	283	6.18414	1074	24.5692	1761	36.6408	203	4.91799	398	7.92864	484	10.1995	262	5.76331	388	7.11004	NW_017264049.1	34428	37119	+	2692	VFPFJ_11005	GO:0005488;GO:0006351	-	fungal specific transcription factor_x000D_
gene11079	1794	941	30.062	985	36.3227	2220	64.5449	1949	60.0443	882	28.9211	1272	43.6643	1010	31.534	1166	42.388	1358	40.5946	1625	51.3856	1536	50.7007	1793	49.303	NW_017264049.1	38859	40652	+	1794	VFPFJ_11006	GO:0016021;GO:0006888;GO:0005737	-	polarized growth protein gi_x000D_
gene1108	1017	180	10.1438	481	31.2888	322	16.5145	266	14.4558	179	10.3538	457	27.6731	512	28.1987	211	13.5309	148	7.80426	408	22.7588	200	11.6454	276	13.3876	NW_017264030.1	3795082	3796098	+	1017	VFPFJ_01102	-	-	-_x000D_
gene11080	1279	4	0.179242	2	0.103448	2	0.0815626	0	0	5	0.229968	1	0.0481495	2	0.087587	2	0.101983	1	0.0419296	0	0	0	0	0	0	NW_017264049.1	43278	44556	+	1279	VFPFJ_11007	GO:0016020	-	integral membrane protein_x000D_
gene11081	1621	3989	141.036	2206	90.0299	3929	126.424	3469	118.278	3342	121.281	2713	103.069	2500	86.3848	3064	123.274	4845	160.288	3843	134.492	4776	174.472	4422	134.571	NW_017264049.1	46563	48183	-	1621	VFPFJ_11008	GO:0005744;GO:0015031	K17496	mitochondrial import inner membrane translocase subunit tim-50 gi_x000D_
gene11082	517	509	56.4258	1077	137.813	291	29.3585	247	26.4052	603	68.6112	1075	128.05	1463	158.502	273	34.4381	417	43.255	504	55.3032	267	30.582	255	24.3313	NW_017264049.1	48677	49193	-	517	VFPFJ_11009	-	-	-_x000D_
gene11083	996	2288	131.658	5065	336.422	971	50.8501	767	42.5616	1846	109.029	5310	328.32	8357	469.971	1085	71.0456	1382	74.4114	1981	112.833	708	42.0939	754	37.3446	NW_017264049.1	49323	50318	+	996	VFPFJ_11010	-	-	-_x000D_
gene11084	1271	1263	56.9519	501	26.0769	488	20.0265	613	26.6561	842	38.9704	437	21.1738	524	23.0922	484	24.8351	1066	44.9783	368	16.4253	214	9.97042	351	13.6231	NW_017264049.1	50609	51879	-	1271	VFPFJ_11011	-	K12199	-_x000D_
gene11085	1600	2443	87.5092	1473	60.9042	2057	67.0573	1570	54.2328	1180	43.3841	1713	65.9325	1232	43.1292	1225	49.9324	1514	50.7454	1323	46.9083	1327	49.113	1654	50.9954	NW_017264049.1	52549	54148	+	1600	VFPFJ_11012	-	K09584	-_x000D_
gene11086	881	270	17.5646	130	9.76185	416	24.6291	439	27.5404	317	21.1666	215	15.0288	144	9.15518	364	26.9459	376	22.8877	279	17.9655	468	31.4569	636	35.612	NW_017264049.1	54277	55157	-	881	VFPFJ_11013	-	K11600	-_x000D_
gene11087	1020	5086	285.777	924	59.9289	1870	95.6253	1526	82.6869	2484	143.258	744	44.9195	812	44.5899	576	36.8289	3809	200.263	523	29.0879	684	39.7101	767	37.0946	NW_017264049.1	56241	57260	+	1020	VFPFJ_11014	GO:0008270;GO:0016491;GO:0055114	-	alcohol dehydrogenase_x000D_
gene11088	1149	32	1.59617	12	0.690917	74	3.35926	80	3.84815	332	16.9975	19	1.01835	12	0.584981	33	1.8731	102	4.7607	26	1.2837	38	1.95843	49	2.10374	NW_017264049.1	61085	62233	+	1149	VFPFJ_11015	-	-	-_x000D_
gene11089	3553	2133	34.4069	1012	18.843	5265	77.292	5540	86.1781	3150	52.1535	2312	40.0733	1231	19.4063	3680	67.5491	2320	35.0174	3782	60.386	6148	102.467	5333	74.0443	NW_017264049.1	62505	66057	-	3553	VFPFJ_11016	GO:0016021	-	uncharacterized protein rsn1_x000D_
gene1109	1621	2257	79.7993	1194	48.7288	7021	225.916	6661	227.111	3327	120.736	2826	107.362	2239	77.3662	6655	267.751	4565	151.025	5368	187.862	10370	378.827	12062	367.072	NW_017264030.1	3796932	3798552	-	1621	VFPFJ_01103	GO:0005829;GO:0003723;GO:0016071;GO:0042175;GO:0008298;GO:0005844;GO:0007126;GO:0007088;GO:0005783	-	nuclear segregation protein_x000D_
gene11090	948	20	1.20913	16	1.11654	35	1.92571	30	1.74902	36	2.23389	30	1.94884	9	0.531758	22	1.5135	13	0.735404	26	1.55588	42	2.62353	30	1.56109	NW_017264049.1	67802	68749	-	948	VFPFJ_11017	-	-	-_x000D_
gene11091	348	2	0.329383	0	0	4	0.599532	0	0	16	2.70464	1	0.176963	0	0	0	0	2	0.308206	3	0.489049	0	0	0	0	NW_017264049.1	68892	69239	+	348	VFPFJ_11018	-	-	-_x000D_
gene11092	2369	146	3.53214	79	2.20611	250	5.50436	228	5.31927	166	4.12203	88	2.2876	93	2.19886	134	3.68898	145	3.28242	134	3.20885	105	2.62464	166	3.45667	NW_017264049.1	69938	72306	-	2369	VFPFJ_11019	GO:0055085;GO:0016021	-	oligopeptide transporter_x000D_
gene11093	951	12	0.723188	6	0.417383	14	0.767855	11	0.639285	25	1.54642	5	0.323781	5	0.294489	8	0.548626	7	0.394738	8	0.477221	17	1.05856	14	0.726211	NW_017264049.1	73929	74879	+	951	VFPFJ_11020	-	-	-_x000D_
gene11094	522	1	0.109794	0	0	1	0.099922	0	0	8	0.901546	0	0	1	0.107302	0	0	2	0.205471	0	0	2	0.226885	0	0	NW_017264049.1	75475	75996	+	522	VFPFJ_11021	-	-	-_x000D_
gene11095	758	0	0	0	0	0	0	0	0	5	0.388033	0	0	0	0	0	0	0	0	0	0	0	0	0	0	NW_017264049.1	77045	77802	+	758	VFPFJ_11022	-	-	-_x000D_
gene11096	441	0	0	0	0	0	0	0	0	18	2.40106	0	0	0	0	3	0.443659	4	0.486421	0	0	0	0	4	0.447442	NW_017264049.1	77957	78397	+	441	VFPFJ_11023	-	-	-_x000D_
gene11097	922	9842	611.791	11805	847.032	10434	590.271	14963	896.954	10239	653.273	8319	555.651	11423	693.952	10566	747.389	9674	562.686	5030	309.49	4320	277.459	8289	443.493	NW_017264049.1	80190	81111	-	922	VFPFJ_11024	-	K17742	-_x000D_
gene11098	2144	110	2.94048	135	4.16556	184	4.47636	190	4.89791	116	3.18274	108	3.10214	131	3.42237	121	3.68067	91	2.27618	107	2.83119	105	2.90008	166	3.81943	NW_017264049.1	82252	84395	-	2144	VFPFJ_11025	GO:0016491;GO:0055114	K00059	gluconate 5-dehydrogenase gi_x000D_
gene11099	618	0	0	2	0.214095	4	0.3376	0	0	60	5.71125	0	0	0	0	1	0.105531	32	2.77685	4	0.367182	1	0.0958202	1	0.0798228	NW_017264049.1	85586	86203	+	618	VFPFJ_11026	-	-	-_x000D_
gene111	4410	503	6.53702	158	2.37019	219	2.59022	270	3.38382	611	8.15025	85	1.18698	179	2.2735	120	1.77464	557	6.77341	175	2.25118	148	1.98732	293	3.27751	NW_017264030.1	631469	635878	-	4410	VFPFJ_00112	GO:0042626;GO:0055085;GO:0005524;GO:0016021	-	abc transporter_x000D_
gene1110	909	1243	78.3714	572	41.6291	1622	93.0719	1450	88.163	1418	91.7657	1243	84.2111	723	44.5507	1732	124.266	1257	74.1587	1449	90.4304	2295	149.508	2385	129.432	NW_017264030.1	3799688	3800596	+	909	VFPFJ_01104	GO:0042797;GO:0005736;GO:0006360;GO:0005665;GO:0003677;GO:0001172;GO:0001054;GO:0005666;GO:0006366	K03013	rna subunit h rpb5 gi_x000D_
gene11100	894	12	0.769297	14	1.03599	70	4.08406	166	10.2625	16	1.05281	8	0.55108	7	0.438572	47	3.42868	20	1.19973	42	2.66515	42	2.782	57	3.14523	NW_017264049.1	86951	87844	+	894	VFPFJ_11027	-	-	-_x000D_
gene11101	1015	1	0.0564656	0	0	0	0	0	0	3	0.17387	0	0	0	0	0	0	0	0	1	0.0558913	0	0	0	0	NW_017264049.1	89053	90067	-	1015	VFPFJ_11028	GO:0005975;GO:0004553	-	endochitinase chi3 gi_x000D_
gene11102	2284	128	3.21192	209	6.05361	140	3.19715	79	1.91167	68	1.75138	105	2.8311	282	6.91565	43	1.22783	72	1.69055	121	3.00538	90	2.33341	92	1.98704	NW_017264049.1	91611	93894	-	2284	VFPFJ_11029	GO:0016021	-	-like protein_x000D_
gene11103	1529	1647	61.7357	441	19.0808	500	17.0567	561	20.2786	331	12.7347	261	10.5122	512	18.7561	332	14.1611	785	27.533	270	10.0177	351	13.5939	666	21.4873	NW_017264049.1	94439	95967	-	1529	VFPFJ_11030	GO:0016021	-	decarboxylase gi_x000D_
gene11104	2228	193	4.96469	191	5.6713	584	13.6719	214	5.30861	29	0.765687	156	4.31193	39	0.980459	43	1.25869	54	1.29978	927	23.6034	269	7.14961	189	4.18468	NW_017264049.1	97412	99639	-	2228	VFPFJ_11031	GO:0016021;GO:0055085;GO:0005215	K20989	sodium proline symporter gi_x000D_
gene11105	2777	142	2.93064	193	4.59776	357	6.70539	455	9.05561	224	4.74504	78	1.72974	165	3.32804	120	2.8182	195	3.76573	177	3.61583	171	3.64641	239	4.24558	NW_017264049.1	106537	109313	+	2777	VFPFJ_11032	-	-	-_x000D_
gene11106	1501	51	1.94733	22	0.969631	18	0.625494	12	0.441858	44	1.72441	19	0.779534	7	0.261215	7	0.304147	18	0.643106	16	0.604713	7	0.276161	14	0.460111	NW_017264049.1	109424	110924	-	1501	VFPFJ_11033	GO:0016491	-	salicylate hydroxylase gi_x000D_
gene11107	1276	1	0.0449159	6	0.311075	6	0.245263	8	0.346515	4	0.184407	2	0.0965254	6	0.263379	9	0.460001	7	0.294197	0	0	5	0.232041	4	0.154641	NW_017264049.1	112689	113964	-	1276	VFPFJ_11034	GO:0004190;GO:0006508	-	endothiapepsin precursor_x000D_
gene11108	1826	0	0	0	0	1	0.0285648	0	0	2	0.0644314	0	0	3	0.0920239	0	0	0	0	0	0	2	0.0648597	1	0.0270156	NW_017264049.1	115335	117160	-	1826	VFPFJ_11035	GO:0003333;GO:0015171;GO:0016021	K19564	amino acid transporter_x000D_
gene11109	2061	10	0.278082	44	1.41234	98	2.48016	28	0.750866	13	0.371051	29	0.866527	23	0.625072	32	1.0126	29	0.75459	52	1.43132	53	1.5228	77	1.84301	NW_017264049.1	118256	120316	-	2061	VFPFJ_11036	-	-	-_x000D_
gene1111	1623	513	18.1155	543	22.1333	444	14.2691	453	15.4263	322	11.6709	444	16.8472	537	18.5326	287	11.5327	412	13.6135	386	13.4921	317	11.5661	437	13.2825	NW_017264030.1	3801476	3803098	-	1623	VFPFJ_01105	GO:0016021	-	integral membrane protein gi_x000D_
gene11110	969	13	0.7689	13	0.887532	67	3.60647	41	2.33853	11	0.667786	15	0.9533	22	1.27168	31	2.08643	24	1.32825	31	1.81488	57	3.48335	41	2.08726	NW_017264049.1	129573	130541	+	969	VFPFJ_11037	GO:0003824;GO:0008152	-	class iv protein gi_x000D_
gene11111	659	2329	202.551	3665	367.92	8217	650.368	10341	867.28	3083	275.205	2829	264.369	2853	242.492	7006	693.348	4122	335.439	4704	404.941	4192	376.688	7181	537.545	NW_017264049.1	131068	131726	-	659	VFPFJ_11038	GO:1901710;GO:0000413;GO:0005739;GO:0006457;GO:0003755;GO:0005527;GO:0006325;GO:0005634	K09568	peptidyl-prolyl cis-trans isomerase gi_x000D_
gene11112	1360	16	0.674266	42	2.04303	75	2.87643	70	2.84473	15	0.648814	38	1.72071	51	2.10045	28	1.34272	16	0.630917	95	3.96273	119	5.18148	101	3.66351	NW_017264049.1	133152	134511	-	1360	VFPFJ_11039	GO:0044710;GO:0016616	-	nucleotide sugar dehydrogenase_x000D_
gene11113	2192	0	0	0	0	1	0.0237953	3	0.075642	1	0.0268366	0	0	0	0	1	0.0297527	1	0.0244653	0	0	1	0.027015	0	0	NW_017264049.1	137170	139361	+	2192	VFPFJ_11040	GO:0016021;GO:0016758	-	chitin synthase_x000D_
gene11114	1725	35	1.16287	0	0	3	0.0907118	4	0.12816	366	12.4813	0	0	2	0.0649413	1	0.0378075	86	2.67362	0	0	0	0	1	0.0285974	NW_017264049.1	141291	143015	-	1725	VFPFJ_11041	GO:0008236	-	family s53 protease-like protein_x000D_
gene11115	742	7636	589.81	602	53.6731	242	17.0115	79	5.88445	2915	231.102	101	8.38262	202	15.2485	103	9.05316	15880	1147.72	76	5.81059	20	1.59614	32	2.12746	NW_017264049.1	144902	145643	-	742	VFPFJ_11042	-	-	-_x000D_
gene11116	892	262	16.834	23	1.7058	45	2.63135	26	1.61098	127	8.37543	3	0.207118	14	0.87911	11	0.804256	470	28.2569	11	0.699581	8	0.531093	8	0.442426	NW_017264049.1	146632	147523	+	892	VFPFJ_11043	-	-	-_x000D_
gene11117	568	0	0	0	0	0	0	0	0	0	0	0	0	0	0	0	0	0	0	1	0.0998762	0	0	0	0	NW_017264049.1	156110	156677	+	568	VFPFJ_11044	-	-	-_x000D_
gene11118	1491	0	0	0	0	0	0	0	0	1	0.039454	0	0	0	0	0	0	0	0	0	0	0	0	0	0	NW_017264049.1	162528	164018	+	1491	VFPFJ_11045	-	-	-_x000D_
gene11119	983	2	0.116608	2	0.134599	17	0.902042	15	0.843374	2	0.119686	1	0.0626482	2	0.113961	1	0.0663458	8	0.436443	6	0.346264	12	0.722892	9	0.451653	NW_017264049.1	164577	165559	-	983	VFPFJ_11046	GO:0004553;GO:0005975;GO:0005576;GO:0030248	-	endo- -beta-glucanase gi_x000D_
gene1112	3958	131	1.89691	93	1.55443	396	5.21856	296	4.13331	101	1.50111	109	1.69595	169	2.39161	252	4.15233	193	2.615	219	3.13891	287	4.2939	500	6.23175	NW_017264030.1	3808294	3812251	-	3958	VFPFJ_01106	GO:0005096;GO:0043547;GO:0048487;GO:0007023;GO:0007021	K21767	beta-tubulin cofactor d_x000D_
gene11120	913	17	1.06716	30	2.17378	58	3.31351	28	1.695	25	1.61078	9	0.607063	20	1.22699	13	0.928623	49	2.87817	27	1.67766	30	1.94579	25	1.35078	NW_017264049.1	168476	169388	+	913	VFPFJ_11047	-	-	-_x000D_
gene11121	1592	34	1.22401	63	2.61795	52	1.70369	24	0.833203	21	0.775969	19	0.734975	49	1.72398	4	0.163864	25	0.842147	43	1.53227	12	0.446358	27	0.836635	NW_017264049.1	170429	172020	+	1592	VFPFJ_11048	-	-	-_x000D_
gene11122	1714	108	3.6113	68	2.6246	41	1.24768	60	1.93474	16	0.549133	36	1.29346	21	0.68626	14	0.532702	15	0.469323	66	2.18446	19	0.65643	33	0.94977	NW_017264049.1	172802	174515	+	1714	VFPFJ_11049	GO:0016020	-	mfs transporter_x000D_
gene11123	1205	1422	67.6337	714	39.1991	557	24.1101	211	9.67783	2254	110.036	184	9.40357	469	21.8005	168	9.09262	2197	97.7764	243	11.4401	119	5.84797	119	4.87164	NW_017264049.1	177578	178782	+	1205	VFPFJ_11050	-	-	-_x000D_
gene11124	546	4322	453.673	2562	310.421	2743	262.038	869	87.9649	2379	256.313	664	74.8924	1003	102.894	566	67.6068	3600	353.591	1650	171.436	575	62.3621	423	38.2176	NW_017264049.1	178949	179494	+	546	VFPFJ_11051	GO:0016831	-	phenolic acid decarboxylase_x000D_
gene11125	1879	50	1.52508	7	0.246454	3	0.0832772	8	0.235313	94	2.94286	6	0.196647	1	0.0298094	0	0	86	2.4545	1	0.0301914	0	0	0	0	NW_017264049.1	182349	184227	+	1879	VFPFJ_11052	-	-	-_x000D_
gene11126	4197	0	0	0	0	2	0.0248555	1	0.0131687	0	0	2	0.0293463	0	0	1	0.0155392	4	0.0511107	0	0	0	0	0	0	NW_017264049.1	184680	188876	-	4197	VFPFJ_11053	GO:0050660;GO:0004499;GO:0055114;GO:0050661	-	sarcosine oxidase_x000D_
gene11127	1448	0	0	0	0	0	0	0	0	0	0	0	0	0	0	0	0	0	0	0	0	0	0	0	0	NW_017264049.1	189284	190731	+	1448	VFPFJ_11054	GO:0046872;GO:0016705;GO:0006725;GO:0051536	-	iron-sulfur cluster-binding rieske family domain-containingprotein_x000D_
gene11128	903	49	3.10999	104	7.61921	27	1.55958	27	1.65256	21	1.36804	34	2.31875	47	2.91535	3	0.216671	15	0.890829	3	0.188471	2	0.131156	3	0.163889	NW_017264049.1	194201	195103	+	903	VFPFJ_11055	-	-	-_x000D_
gene11129	2084	479	13.1731	690	21.9036	589	14.7418	385	10.2105	479	13.5209	510	15.0707	563	15.1318	141	4.41253	482	12.4034	333	9.06477	322	9.14963	271	6.41486	NW_017264049.1	195249	197332	-	2084	VFPFJ_11056	GO:0005488;GO:0006351	-	zn 2cys6 transcription factor_x000D_
gene1113	1203	159	7.57499	162	8.90869	124	5.37635	102	4.68616	137	6.6992	72	3.68578	100	4.65602	41	2.22272	155	6.90967	118	5.56451	81	3.98717	94	3.85459	NW_017264030.1	3813266	3814468	-	1203	VFPFJ_01107	GO:0003824	-	glycoside hydrolase family 76 protein gi_x000D_
gene11130	2245	0	0	0	0	0	0	0	0	0	0	0	0	0	0	0	0	0	0	0	0	0	0	0	0	NW_017264049.1	205637	207881	-	2245	VFPFJ_11057	-	-	-_x000D_
gene11131	1421	0	0	0	0	0	0	0	0	0	0	0	0	0	0	0	0	0	0	0	0	0	0	0	0	NW_017264050.1	2333	3753	+	1421	VFPFJ_11058	GO:0006412;GO:0016874	-	tyrosyl-trna synthetase_x000D_
gene11132	834	0	0	0	0	0	0	0	0	0	0	0	0	0	0	0	0	0	0	0	0	0	0	0	0	NW_017264050.1	6013	6846	+	834	VFPFJ_11059	-	K07005	-_x000D_
gene11133	1117	0	0	0	0	0	0	0	0	0	0	0	0	0	0	0	0	0	0	0	0	0	0	0	0	NW_017264050.1	7332	8448	+	1117	VFPFJ_11060	-	-	-_x000D_
gene11134	1787	0	0	0	0	0	0	0	0	0	0	0	0	0	0	0	0	0	0	0	0	0	0	0	0	NW_017264050.1	12923	14709	+	1787	VFPFJ_11061	GO:0003840;GO:0006749	-	gamma-glutamyltranspeptidase gi_x000D_
gene11135	660	0	0	0	0	0	0	0	0	0	0	0	0	0	0	0	0	0	0	0	0	0	0	0	0	NW_017264050.1	17907	18566	+	660	VFPFJ_11062	-	-	-_x000D_
gene11136	501	8	0.915172	24	3.16912	6	0.624662	3	0.330953	2	0.234834	10	1.22921	15	1.677	1	0.130175	6	0.642251	15	1.69849	3	0.354592	7	0.689248	NW_017264050.1	26921	27421	+	501	VFPFJ_11063	-	-	-_x000D_
gene11137	351	0	0	0	0	0	0	1	0.157462	0	0	0	0	0	0	0	0	1	0.152786	0	0	1	0.168709	0	0	NW_017264050.1	27665	28015	+	351	VFPFJ_11064	-	-	-_x000D_
gene11138	1524	0	0	1	0.043409	0	0	0	0	0	0	0	0	0	0	0	0	0	0	0	0	0	0	0	0	NW_017264050.1	28975	30498	-	1524	VFPFJ_11065	-	-	-_x000D_
gene11139	803	0	0	0	0	0	0	0	0	0	0	0	0	0	0	0	0	0	0	1	0.0706471	0	0	0	0	NW_017264050.1	31858	32660	+	803	VFPFJ_11066	GO:0005829;GO:0005634;GO:0016884	-	glutamyl-trna amidotransferase subunit a_x000D_
gene1114	2657	180	3.88268	285	7.09607	548	10.7577	344	7.15565	164	3.63095	292	6.76789	325	6.85128	307	7.53553	214	4.3193	428	9.13824	296	6.59699	400	7.4265	NW_017264030.1	3819034	3821690	-	2657	VFPFJ_01108	-	-	-_x000D_
gene11140	1068	0	0	0	0	0	0	0	0	0	0	0	0	0	0	0	0	0	0	0	0	0	0	0	0	NW_017264050.1	39719	40786	-	1068	VFPFJ_11067	-	-	-_x000D_
gene11141	2007	1	0.0285564	0	0	1	0.0259887	0	0	0	0	0	0	0	0	0	0	1	0.0267204	0	0	0	0	0	0	NW_017264050.1	45895	47901	+	2007	VFPFJ_11068	-	-	-_x000D_
gene11142	5066	355	4.01618	296	3.86537	603	6.20846	730	7.96416	419	4.86538	287	3.48882	342	3.7813	331	4.26118	544	5.7587	350	3.91934	416	4.86266	557	5.42382	NW_017264050.1	49197	54262	-	5066	VFPFJ_11069	-	-	-_x000D_
gene11143	912	575	36.1346	1982	143.772	187	10.6949	88	5.33298	388	25.0268	214	14.4504	734	45.0797	27	1.93079	352	20.6985	235	14.6178	68	4.41529	32	1.73089	NW_017264050.1	59495	60406	+	912	VFPFJ_11070	-	-	-_x000D_
gene11144	576	7	0.696508	2	0.229706	0	0	0	0	0	0	0	0	0	0	0	0	2	0.186208	0	0	0	0	0	0	NW_017264050.1	61519	62094	-	576	VFPFJ_11071	-	-	-_x000D_
gene11145	1520	0	0	0	0	0	0	0	0	0	0	0	0	0	0	0	0	0	0	0	0	0	0	0	0	NW_017264050.1	67418	68937	+	1520	VFPFJ_11072	GO:0003676;GO:0046983	-	ribonuclease h-like protein gi_x000D_
gene11146	818	96	6.72618	127	10.2711	24	1.53035	23	1.55402	107	7.69482	17	1.27985	37	2.53355	9	0.717556	118	7.73606	29	2.0112	15	1.08588	4	0.241225	NW_017264050.1	70606	71423	-	818	VFPFJ_11073	-	-	-_x000D_
gene11147	288	0	0	0	0	0	0	0	0	0	0	0	0	0	0	0	0	0	0	0	0	0	0	0	0	NW_017264050.1	95415	95702	+	288	VFPFJ_11074	-	-	-_x000D_
gene11148	4041	0	0	0	0	0	0	0	0	0	0	0	0	0	0	0	0	0	0	0	0	0	0	0	0	NW_017264050.1	96867	100907	+	4041	VFPFJ_11075	-	-	-_x000D_
gene11149	358	0	0	0	0	0	0	0	0	0	0	0	0	0	0	0	0	0	0	0	0	0	0	0	0	NW_017264050.1	116782	117139	+	358	VFPFJ_11076	-	-	-_x000D_
gene1115	2578	745	16.5624	764	19.6054	1670	33.7882	4411	94.5663	702	16.0185	592	14.1417	1394	30.2873	3384	85.608	1781	37.0486	1109	24.4039	1104	25.359	2702	51.7033	NW_017264030.1	3824988	3827565	-	2578	VFPFJ_01109	GO:0016021	K19327	plasma membrane channel protein_x000D_
gene11150	2751	47	0.979169	241	5.7955	155	2.93882	91	1.82824	104	2.22388	158	3.53695	177	3.60382	72	1.7069	81	1.57901	177	3.65	89	1.91578	80	1.43455	NW_017264050.1	121915	124665	+	2751	VFPFJ_11077	-	-	-_x000D_
gene11151	1855	0	0	0	0	0	0	0	0	0	0	0	0	0	0	0	0	1	0.0289099	0	0	0	0	0	0	NW_017264050.1	124962	126816	-	1855	VFPFJ_11078	GO:0016020	-	membrane transporter protein_x000D_
gene11152	842	0	0	0	0	0	0	0	0	0	0	0	0	0	0	0	0	0	0	0	0	0	0	0	0	NW_017264050.1	127555	128396	+	842	VFPFJ_11079	-	-	-_x000D_
gene11153	2289	58	1.45222	10	0.289014	21	0.478525	76	1.83506	13	0.334092	1	0.026904	10	0.2447	76	2.16538	15	0.351428	6	0.148702	9	0.232832	44	0.948249	NW_017264050.1	130617	132905	+	2289	VFPFJ_11080	-	-	-_x000D_
gene11154	2375	0	0	0	0	1	0.0219618	1	0.0232712	0	0	0	0	0	0	0	0	0	0	0	0	0	0	1	0.0207707	NW_017264050.1	133055	135429	-	2375	VFPFJ_11081	-	K01210	-_x000D_
gene11155	597	0	0	0	0	0	0	0	0	0	0	0	0	1	0.0938223	0	0	0	0	0	0	0	0	0	0	NW_017264050.1	140923	141519	-	597	VFPFJ_11082	-	-	-_x000D_
gene11156	2778	1	0.0206309	1	0.023814	2	0.0375517	1	0.0198953	8	0.169405	0	0	1	0.0201627	1	0.0234766	0	0	1	0.020421	1	0.0213164	0	0	NW_017264050.1	142355	145132	-	2778	VFPFJ_11083	GO:0016787;GO:0030246;GO:0005975	-	alpha- -mannosidase subfamily_x000D_
gene11157	826	35	2.4285	9	0.72082	17	1.0735	29	1.94044	45	3.2048	10	0.745559	8	0.542488	8	0.63165	60	3.89549	1	0.06868	4	0.286764	10	0.597222	NW_017264050.1	151386	152211	-	826	VFPFJ_11084	-	-	-_x000D_
gene11158	922	0	0	0	0	0	0	0	0	0	0	0	0	0	0	0	0	1	0.0581648	0	0	0	0	0	0	NW_017264050.1	154373	155294	-	922	VFPFJ_11085	-	-	-_x000D_
gene11159	376	0	0	0	0	0	0	0	0	0	0	0	0	0	0	0	0	0	0	0	0	0	0	0	0	NW_017264050.1	158165	158540	+	376	VFPFJ_11086	-	-	-_x000D_
gene1116	1131	120	6.08092	153	8.94939	333	15.3572	490	23.9451	227	11.8068	139	7.56858	242	11.9849	342	19.7211	385	18.2553	247	12.3892	270	14.1367	496	21.6339	NW_017264030.1	3828726	3829856	+	1131	VFPFJ_01110	GO:0016829;GO:0016787	-	metallophosphoesterase domain-containingprotein gi_x000D_
gene11160	2299	5	0.124647	1	0.0287757	9	0.20419	11	0.264445	5	0.127938	4	0.107148	0	0	0	0	1	0.0233266	0	0	0	0	0	0	NW_017264050.1	158968	161266	-	2299	VFPFJ_11087	GO:0016021;GO:0006810;GO:0005215	-	oligopeptide transporter_x000D_
gene11161	3411	81	1.36099	10	0.193947	42	0.642243	94	1.5231	10	0.172459	8	0.144434	5	0.0821048	21	0.401517	6	0.0943323	69	1.14757	26	0.451375	27	0.390479	NW_017264050.1	163390	166800	-	3411	VFPFJ_11088	-	-	-_x000D_
gene11162	1020	6	0.337133	3	0.194574	2	0.102273	7	0.379298	10	0.576724	1	0.0603757	4	0.219654	0	0	7	0.368035	3	0.166852	1	0.0580558	0	0	NW_017264050.1	167701	168720	-	1020	VFPFJ_11089	GO:0050662;GO:0003824	-	nad dependent epimerase protein_x000D_
gene11163	1110	18	0.929394	17	1.01319	18	0.845826	32	1.59334	13	0.688951	9	0.499323	29	1.46337	15	0.881323	9	0.434821	14	0.715509	11	0.586834	32	1.42214	NW_017264050.1	172907	174016	-	1110	VFPFJ_11090	GO:0047400;GO:0008152	-	phosphonoacetate hydrolase gi_x000D_
gene11164	1451	0	0	0	0	0	0	0	0	0	0	0	0	5	0.193011	0	0	0	0	0	0	0	0	0	0	NW_017264050.1	175373	176823	-	1451	VFPFJ_11091	GO:0055085;GO:0016021	-	ion channel regulatory protein unc-93_x000D_
gene11165	808	0	0	0	0	0	0	0	0	0	0	0	0	0	0	0	0	0	0	0	0	0	0	0	0	NW_017264050.1	177801	178608	-	808	VFPFJ_11092	GO:0008152;GO:0000166;GO:0016740	-	kinase-related protein gi_x000D_
gene11166	1979	0	0	2	0.0668573	0	0	4	0.111711	0	0	6	0.18671	4	0.113213	2	0.0659099	2	0.054197	3	0.0859975	5	0.149613	5	0.124635	NW_017264050.1	184571	186549	+	1979	VFPFJ_11093	GO:0006817;GO:0016021;GO:0005315;GO:0055085	-	sodium phosphate symporter_x000D_
gene11167	3379	0	0	0	0	0	0	0	0	0	0	0	0	0	0	0	0	0	0	0	0	0	0	0	0	NW_017264050.1	186731	190109	-	3379	VFPFJ_11094	GO:0016887;GO:0006810;GO:0016020;GO:0000166	-	abc transporter_x000D_
gene11168	1698	0	0	0	0	0	0	2	0.0650991	0	0	0	0	0	0	0	0	2	0.063166	0	0	0	0	2	0.0581042	NW_017264051.1	3587	5284	-	1698	VFPFJ_11095	GO:0020037;GO:0016021;GO:0016705;GO:0004497;GO:0005506;GO:0055114	K22122	cytochrome p450 oxidoreductase_x000D_
gene11169	2512	0	0	1	0.0263357	3	0.0622921	7	0.154014	0	0	1	0.0245156	2	0.0445955	0	0	0	0	1	0.0225835	1	0.0235736	2	0.0392759	NW_017264051.1	5665	8176	+	2512	VFPFJ_11096	GO:0008233;GO:0005488;GO:0008152	K01273	membrane dipeptidase_x000D_
gene1117	1982	528	15.2679	439	14.653	1431	37.6589	649	18.0977	2409	71.4992	308	9.56994	585	16.5323	374	12.3065	3112	84.2029	585	16.7441	878	26.2323	970	24.1426	NW_017264030.1	3830360	3832341	-	1982	VFPFJ_01111	-	-	-_x000D_
gene11170	4810	1	0.0119153	0	0	2	0.0216878	1	0.0114905	8	0.0978392	0	0	0	0	2	0.0271176	3	0.0334478	0	0	2	0.0246224	2	0.0205116	NW_017264051.1	9249	14058	+	4810	VFPFJ_11097	-	-	-_x000D_
gene11171	669	44	3.76944	6	0.593321	65	5.06779	29	2.39582	46	4.04483	9	0.828473	8	0.669798	25	2.43714	59	4.72952	27	2.28954	20	1.77031	47	3.46567	NW_017264051.1	14824	15492	+	669	VFPFJ_11098	-	-	-_x000D_
gene11172	1767	0	0	0	0	0	0	0	0	1	0.0332914	0	0	0	0	1	0.0369088	1	0.0303497	0	0	0	0	0	0	NW_017264051.1	16027	17793	+	1767	VFPFJ_11099	-	-	-_x000D_
gene11173	1910	0	0	1	0.0346363	3	0.0819256	7	0.202557	6	0.184793	0	0	1	0.0293256	1	0.0341455	1	0.0280774	4	0.118806	2	0.0620072	7	0.180792	NW_017264051.1	18075	19984	-	1910	VFPFJ_11100	GO:0020037;GO:0016021;GO:0016705;GO:0004497;GO:0005506;GO:0055114	-	cytochrome p450 monooxygenase_x000D_
gene11174	1743	20	0.657632	16	0.607277	62	1.85535	71	2.25135	20	0.674995	26	0.918625	33	1.06047	109	4.07846	36	1.10763	38	1.23679	106	3.60126	189	5.34909	NW_017264051.1	20607	22349	-	1743	VFPFJ_11101	-	-	-_x000D_
gene11175	1038	0	0	0	0	1	0.0502498	1	0.0532458	0	0	0	0	0	0	0	0	0	0	0	0	0	0	1	0.0475246	NW_017264051.1	24565	25602	+	1038	VFPFJ_11102	GO:0005975;GO:0004553	-	chitinase 18-15_x000D_
gene11176	1328	1	0.0431571	3	0.149447	30	1.1783	16	0.665893	5	0.221483	0	0	2	0.0843553	2	0.0982197	7	0.282677	1	0.0427181	4	0.178364	9	0.334318	NW_017264051.1	27416	28743	-	1328	VFPFJ_11103	-	-	-_x000D_
gene11177	2999	110	2.10216	225	4.9633	105	1.82618	117	2.15621	158	3.09919	207	4.25066	334	6.23807	106	2.30513	168	3.00416	118	2.23211	72	1.42168	159	2.61539	NW_017264051.1	29858	32856	-	2999	VFPFJ_11104	-	-	-_x000D_
gene11178	2001	632	18.1017	1143	37.7888	584	15.2229	527	14.5561	307	9.02526	754	23.2053	1321	36.9774	267	8.70224	421	11.283	541	15.3377	342	10.121	497	12.2525	NW_017264051.1	33080	35080	-	2001	VFPFJ_11105	-	-	-_x000D_
gene11179	1412	324	13.1511	498	23.3324	514	18.9872	443	17.3401	250	10.4153	438	19.103	553	21.9367	372	17.1821	353	13.407	432	17.3564	431	18.0754	520	18.167	NW_017264051.1	35984	37395	+	1412	VFPFJ_11106	-	K20309	-_x000D_
gene1118	1293	296	13.1203	854	43.6942	402	16.2166	373	15.9438	178	8.09822	732	34.8638	912	39.5072	208	10.4914	228	9.45643	563	24.7013	226	10.3504	296	11.293	NW_017264030.1	3833083	3834375	-	1293	VFPFJ_01112	GO:0008270;GO:0005779;GO:0006625;GO:0008022	K13345	peroxisome assembly protein gi_x000D_
gene11180	1086	480	25.3316	2280	138.89	1130	54.2725	407	20.7132	975	52.8133	2061	116.872	3056	157.617	271	16.2744	727	35.9001	729	38.081	583	31.7895	499	22.6666	NW_017264051.1	39685	40770	+	1086	VFPFJ_11107	-	K00059	-_x000D_
gene11181	842	967	65.821	967	75.9764	1577	97.6902	1045	68.5941	1086	75.8728	1347	98.5185	993	66.0568	847	65.6052	1355	86.3015	827	55.719	907	63.7882	980	57.4155	NW_017264051.1	41075	41916	-	842	VFPFJ_11108	GO:0016757	K00721	mannose phospho-dolichol synthase gi_x000D_
gene11182	1223	466	21.8378	385	20.8257	839	35.7822	445	20.1102	937	45.0694	412	20.7459	443	20.2889	603	32.1557	934	40.9554	419	19.4356	415	20.094	457	18.4334	NW_017264051.1	42896	44118	+	1223	VFPFJ_11109	-	-	-_x000D_
gene11183	777	38	2.80293	189	16.0918	365	24.5021	152	10.812	56	4.2397	251	19.8937	654	47.1451	152	12.7582	58	4.00311	39	2.84743	46	3.50576	106	6.72977	NW_017264051.1	44249	45025	-	777	VFPFJ_11110	-	-	-_x000D_
gene11184	2905	331	6.53029	130	2.96048	255	4.57852	285	5.42227	273	5.52821	181	3.83703	241	4.64677	172	3.86144	501	9.24874	185	3.61273	192	3.91382	210	3.56606	NW_017264051.1	46061	48965	-	2905	VFPFJ_11111	-	-	-_x000D_
gene11185	449	32	4.08464	35	5.15687	17	1.97485	17	2.09259	59	7.7299	14	1.92019	23	2.86921	6	0.871509	34	4.06091	32	4.04309	28	3.69281	17	1.86775	NW_017264051.1	49855	50303	+	449	VFPFJ_11112	-	-	-_x000D_
gene11186	2356	1266	30.797	2434	68.3455	1159	25.659	967	22.6847	1292	32.2593	2328	60.8513	2635	62.6449	717	19.8477	1783	40.5851	1646	39.6337	981	24.6569	1072	22.4458	NW_017264051.1	50748	53103	+	2356	VFPFJ_11113	-	-	-_x000D_
gene11187	3195	1514	27.1585	1115	23.0871	4490	73.3005	2900	50.166	2642	48.6441	2289	44.1202	1425	24.9818	2175	44.3972	2295	38.5215	2365	41.9924	3166	58.6794	3517	54.3021	NW_017264051.1	54483	57677	-	3195	VFPFJ_11114	GO:0051286;GO:0016021;GO:0032153	K21989	duf221 domain protein_x000D_
gene11188	961	51	3.04157	39	2.68476	109	5.91609	54	3.10565	67	4.10128	31	1.98655	33	1.92341	33	2.23953	45	2.51119	82	4.84062	70	4.3134	80	4.1066	NW_017264051.1	60252	61212	+	961	VFPFJ_11115	-	-	-_x000D_
gene11189	1203	17	0.809904	10	0.549919	35	1.51752	39	1.79177	23	1.12468	25	1.27978	23	1.07088	33	1.78902	47	2.09519	20	0.943137	35	1.72285	75	3.07547	NW_017264051.1	61516	62718	-	1203	VFPFJ_11116	-	-	-_x000D_
gene1119	607	28	2.64375	458	49.9162	185	15.897	121	11.0174	57	5.52401	204	20.6968	494	45.5846	46	4.94238	60	5.30095	152	14.2058	90	8.7801	173	14.0596	NW_017264030.1	3835019	3835625	+	607	VFPFJ_01113	-	-	-_x000D_
gene11190	463	4	0.495142	3	0.428652	10	1.12655	6	0.71623	16	2.03286	5	0.665045	3	0.362928	7	0.986016	9	1.04244	8	0.98021	10	1.27898	9	0.958908	NW_017264051.1	63203	63665	-	463	VFPFJ_11117	-	-	-_x000D_
gene11191	385	37	5.50797	18	3.09297	66	8.94159	42	6.02936	41	6.26457	36	5.75843	32	4.65553	98	16.6009	269	37.4699	50	7.36749	68	10.4591	114	14.607	NW_017264051.1	63947	64331	+	385	VFPFJ_11118	-	-	-_x000D_
gene11192	1286	137	6.10562	292	15.0213	753	30.5412	867	37.2615	314	14.3634	864	41.3747	555	24.1731	1595	80.8884	246	10.2585	970	42.7899	1479	68.104	1890	72.4997	NW_017264051.1	64961	66246	+	1286	VFPFJ_11119	GO:0032259;GO:0016126;GO:0003838	-	sterol 24-c-methyltransferase gi_x000D_
gene11193	1620	5347	189.167	7786	317.954	29436	947.753	27758	947.012	5589	202.949	7785	295.941	13491	466.455	15918	640.826	9044	299.389	28942	1013.5	33254	1215.55	33013	1005.28	NW_017264051.1	66700	68319	-	1620	VFPFJ_11120	GO:0020037;GO:0016705;GO:0004497;GO:0005506;GO:0055114	K00493	cytochrome p450_x000D_
gene11194	3850	31	0.461478	94	1.61522	56	0.75868	72	1.0336	25	0.381986	69	1.1037	120	1.74583	60	1.01638	42	0.585032	82	1.20827	66	1.01515	131	1.67852	NW_017264051.1	69914	73763	-	3850	VFPFJ_11121	-	-	-_x000D_
gene11195	1044	0	0	0	0	1	0.049961	0	0	0	0	0	0	0	0	0	0	0	0	1	0.0543388	0	0	2	0.0945029	NW_017264051.1	74472	75515	-	1044	VFPFJ_11122	-	-	-_x000D_
gene11196	1875	84	2.56761	125	4.41035	1438	40.0027	728	21.4591	6	0.188243	76	2.49617	75	2.24048	26	0.904355	12	0.343219	1512	45.7468	1016	32.0876	772	20.311	NW_017264051.1	76260	78134	-	1875	VFPFJ_11123	GO:0055085;GO:0016021	-	phthalate transporter_x000D_
gene11197	4681	26	0.318335	21	0.296787	23	0.256284	4	0.0472285	24	0.301607	29	0.381524	45	0.538461	22	0.306514	19	0.217674	3	0.0363574	16	0.202408	21	0.221308	NW_017264051.1	79525	84205	-	4681	VFPFJ_11124	GO:0055085;GO:0016021	-	general substrate transporter_x000D_
gene11198	873	68	4.46421	38	2.87961	209	12.4872	168	10.636	51	3.43656	64	4.51469	71	4.55538	126	9.41289	95	5.8358	103	6.69319	159	10.7852	195	11.0188	NW_017264051.1	86014	86886	+	873	VFPFJ_11125	-	-	-_x000D_
gene11199	1532	169	6.32235	254	10.9683	659	22.4367	799	28.8251	254	9.75311	269	10.8132	218	7.97036	412	17.539	383	13.407	484	17.9224	464	17.9351	768	24.7296	NW_017264051.1	87165	88696	-	1532	VFPFJ_11126	-	-	-_x000D_
gene112	794	2046	147.685	3016	251.29	1447	95.056	1515	105.457	9072	672.126	1378	106.879	2653	187.153	891	73.1853	11722	791.721	1414	101.027	887	66.1528	1413	87.7884	NW_017264030.1	637247	638040	-	794	VFPFJ_00113	GO:0016021	-	gpi anchored protein gi_x000D_
gene1120	1803	669	21.2658	1399	51.3318	780	22.5647	556	17.0436	497	16.2154	1023	34.9415	1518	47.1581	326	11.792	553	16.4483	687	21.6158	464	15.2394	438	11.9838	NW_017264030.1	3835808	3837610	-	1803	VFPFJ_01114	-	-	-_x000D_
gene11200	3282	252	4.4006	210	4.23297	434	6.89736	440	7.40963	283	5.07243	222	4.16559	165	2.81595	300	5.96142	450	7.35301	370	6.39548	285	5.14223	443	6.65857	NW_017264051.1	89813	93094	+	3282	VFPFJ_11127	-	-	-_x000D_
gene11201	1040	311	17.1387	109	6.93358	618	30.9946	580	30.8232	311	17.5912	312	18.475	156	8.40178	668	41.89	364	18.7698	462	25.2011	1047	59.6154	1130	53.5995	NW_017264051.1	93782	94821	-	1040	VFPFJ_11128	-	K14849	-_x000D_
gene11202	591	153	14.8373	264	29.5516	328	28.948	394	36.8461	275	27.3724	386	40.2218	322	30.5175	184	20.3047	232	21.0519	320	30.7166	163	16.3322	277	23.1211	NW_017264051.1	96316	96906	+	591	VFPFJ_11129	-	-	-_x000D_
gene11203	2958	1711	33.1514	1379	30.8412	1787	31.5107	1182	22.0852	1952	38.8195	1950	40.5974	2321	43.9498	1374	30.2939	2269	41.1365	1424	27.31	1488	29.7886	1867	31.1359	NW_017264051.1	97697	100654	-	2958	VFPFJ_11130	-	K19953	-_x000D_
gene11204	749	62	4.74417	158	13.9553	108	7.52096	121	8.92865	87	6.83291	104	8.55094	120	8.97387	71	6.1822	109	7.80433	113	8.55868	79	6.24584	79	5.20308	NW_017264051.1	109085	109833	-	749	VFPFJ_11131	-	-	-_x000D_
gene11205	712	1299	104.563	2448	227.455	1511	110.692	943	73.2005	1405	116.082	2082	180.079	2600	204.538	1462	133.917	3323	250.289	1102	87.8035	750	62.3773	831	57.5753	NW_017264051.1	109935	110646	+	712	VFPFJ_11132	-	-	-_x000D_
gene11206	1143	8	0.401138	40	2.31515	32	1.46028	36	1.74076	30	1.54399	46	2.47841	52	2.54822	28	1.59764	25	1.17296	33	1.63786	16	0.828933	32	1.38108	NW_017264051.1	111431	112573	-	1143	VFPFJ_11133	-	-	-_x000D_
gene11207	554	10	1.03452	18	2.14945	18	1.69471	15	1.49646	12	1.27421	11	1.22277	33	3.33645	8	0.941775	7	0.677609	4	0.4096	5	0.534448	20	1.78088	NW_017264051.1	113102	113655	+	554	VFPFJ_11134	-	-	-_x000D_
gene11208	888	459	29.6244	262	19.5188	231	13.5685	379	23.589	682	45.1793	173	11.9976	879	55.4442	114	8.37257	816	49.2797	92	5.8774	97	6.46851	261	14.4992	NW_017264051.1	115952	116839	-	888	VFPFJ_11135	GO:0016853;GO:0008152	-	enoyl- hydratase isomerase family protein_x000D_
gene11209	884	18	1.167	3	0.224509	44	2.59616	105	6.56477	9	0.598906	3	0.208993	11	0.696981	272	20.067	43	2.6086	25	1.60435	72	4.82309	190	10.6027	NW_017264051.1	117498	118381	-	884	VFPFJ_11136	GO:0016021;GO:0047750;GO:0016125	K01824	emopamil binding protein_x000D_
gene1121	3046	459	8.63641	1266	27.4959	824	14.1101	667	12.1026	697	13.4608	1240	25.07	1956	35.9682	688	14.7308	620	10.9157	795	14.8063	812	15.786	999	16.179	NW_017264030.1	3838535	3841580	-	3046	VFPFJ_01115	GO:0003677;GO:0006351;GO:0016020;GO:0005634;GO:0008270	-	c2h2 finger domain-containingprotein gi_x000D_
gene11210	1587	8	0.288911	1	0.0416857	6	0.1972	16	0.557218	93	3.44726	6	0.232829	1	0.0352942	6	0.24657	54	1.82477	1	0.0357465	2	0.0746274	6	0.186505	NW_017264051.1	119114	120700	-	1587	VFPFJ_11137	-	-	-_x000D_
gene11211	441	0	0	0	0	0	0	0	0	8	1.06714	0	0	0	0	0	0	5	0.608026	0	0	0	0	0	0	NW_017264051.1	122292	122732	+	441	VFPFJ_11138	-	-	-_x000D_
gene11212	1198	392	18.7534	929	51.3007	434	18.8958	383	17.6695	1047	51.4112	441	22.6696	785	36.7023	417	22.7011	1121	50.181	678	32.1058	338	16.7073	337	13.8768	NW_017264051.1	124613	125810	+	1198	VFPFJ_11139	GO:0016491;GO:0055114	-	glycerol dehydrogenase gcy1 gi_x000D_
gene11213	585	386	37.8165	1059	119.758	497	44.3131	369	34.862	915	92.0097	1380	145.273	1519	145.439	731	81.4945	657	60.2283	654	63.4209	352	35.6313	539	45.4515	NW_017264051.1	126062	126646	-	585	VFPFJ_11140	GO:0003824	-	histidine triad-like protein gi_x000D_
gene11214	744	3966	305.513	2488	221.229	4055	284.282	2977	221.151	14659	1159.04	2614	216.369	2490	187.459	6474	567.501	8567	617.514	6942	529.324	4208	334.926	7630	505.903	NW_017264051.1	129152	129895	+	744	VFPFJ_11141	-	-	-_x000D_
gene11215	2784	1778	36.6027	224	5.32284	223	4.17799	169	3.35506	1554	32.836	137	3.03049	243	4.88897	118	2.76426	1326	25.5426	139	2.83241	107	2.27594	81	1.43526	NW_017264051.1	132627	135410	-	2784	VFPFJ_11142	-	-	-_x000D_
gene11216	501	355	40.6107	51	6.73437	35	3.64386	23	2.5373	308	36.1644	36	4.42514	48	5.36641	16	2.08281	207	22.1576	32	3.62345	22	2.60034	21	2.06775	NW_017264051.1	136243	136743	-	501	VFPFJ_11143	-	-	-_x000D_
gene11217	1029	18990	1057.69	6196	398.346	6378	323.296	6029	323.826	6864	392.401	8138	487.04	6263	340.916	5261	333.442	6077	316.712	4442	244.891	4091	235.429	4645	222.682	NW_017264051.1	137512	138540	+	1029	VFPFJ_11144	GO:0051536;GO:0005739;GO:0006915	K22746	fe-s cluster assembly protein dre2_x000D_
gene11218	1296	66	2.9187	19	0.969869	24	0.965912	11	0.469105	80	3.63123	21	0.997876	15	0.648286	23	1.15742	37	1.53104	16	0.700366	13	0.593996	10	0.380637	NW_017264051.1	139582	140877	+	1296	VFPFJ_11145	-	-	-_x000D_
gene11219	1249	951	43.6384	534	28.2842	1257	52.4934	1578	69.8276	1094	51.5256	876	43.1921	509	22.8263	1066	55.6623	1094	46.9727	744	33.7925	1378	65.3329	1655	65.3659	NW_017264051.1	142064	143312	-	1249	VFPFJ_11146	GO:0005829;GO:0007064;GO:0044376;GO:0016887;GO:0003924	K06883	atp binding protein gi_x000D_
gene1122	1988	82	2.364	292	9.71697	110	2.88608	111	3.08595	88	2.60396	428	13.2584	550	15.4962	174	5.70821	50	1.34879	141	4.02358	136	4.05105	583	14.4666	NW_017264030.1	3844361	3846348	-	1988	VFPFJ_01116	GO:0055085;GO:0016021	-	siderophore iron transporter mirb gi_x000D_
gene11220	2397	825	19.7259	700	19.3194	2260	49.1781	2077	47.8907	916	22.48	901	23.1483	667	15.5861	1437	39.0981	1308	29.2638	1802	42.6478	1625	40.1449	1955	40.2341	NW_017264051.1	143838	146234	-	2397	VFPFJ_11147	-	K19881	-_x000D_
gene11221	6285	525	4.78745	376	3.95774	1189	9.86752	770	6.77123	1125	10.5297	491	4.81103	437	3.89454	622	6.45434	1050	8.95932	977	8.8186	830	7.82021	964	7.56636	NW_017264051.1	147153	153437	+	6285	VFPFJ_11148	GO:0003714;GO:0030702;GO:0071930;GO:0006336;GO:0000775;GO:0000417;GO:0006368;GO:0035066;GO:0005634	-	transcriptional corepressor for histone hir3_x000D_
gene11222	1535	15	0.560058	25	1.07745	36	1.22328	25	0.900148	26	0.996399	14	0.561671	23	0.839266	4	0.169949	49	1.7119	11	0.406532	28	1.08018	23	0.739154	NW_017264051.1	154723	156257	+	1535	VFPFJ_11149	-	-	-_x000D_
gene11223	1509	1374	52.1853	558	24.463	2104	72.7257	2183	79.9552	1349	52.5885	1271	51.8703	619	22.9764	1880	81.2522	1152	40.9406	1963	73.7974	3085	121.063	3463	113.208	NW_017264051.1	158066	159574	-	1509	VFPFJ_11150	GO:0005829;GO:0000462;GO:0004004;GO:0003676;GO:0005524;GO:0005634	K14777	atp-dependent rrna helicase rrp3_x000D_
gene11224	1433	1135	45.3942	307	14.1728	2056	74.8356	2187	84.35	969	39.7783	1213	52.1287	595	23.2569	2248	102.31	1065	39.8561	1480	58.5903	3148	130.087	3972	136.735	NW_017264051.1	159836	161268	+	1433	VFPFJ_11151	-	K14859	-_x000D_
gene11225	1068	25	1.34159	13	0.805261	41	2.00237	47	2.43225	34	1.87273	16	0.922595	13	0.681793	21	1.28237	22	1.10469	21	1.11547	60	3.32679	110	5.08086	NW_017264051.1	161402	162469	-	1068	VFPFJ_11152	-	-	-_x000D_
gene11226	1209	0	0	2	0.109438	25	1.07856	19	0.86858	3	0.14597	10	0.509373	12	0.555949	14	0.755211	5	0.221786	14	0.656919	18	0.881641	61	2.48897	NW_017264051.1	163926	165134	+	1209	VFPFJ_11153	-	-	-_x000D_
gene11227	1016	0	0	0	0	2	0.102676	0	0	0	0	0	0	0	0	0	0	0	0	0	0	0	0	0	0	NW_017264051.1	165515	166530	-	1016	VFPFJ_11154	-	-	-_x000D_
gene11228	1559	120	4.41149	775	32.8867	455	15.2229	380	13.4716	204	7.69755	488	19.2768	1008	36.2155	222	9.28696	353	12.1428	301	10.9529	247	9.38202	373	11.8026	NW_017264051.1	167833	169391	+	1559	VFPFJ_11155	GO:0004721;GO:0043169	-	protein phosphatase manganese magnesium aspartate binding site_x000D_
gene11229	1770	64	2.07232	119	4.44773	58	1.70917	37	1.15534	24	0.797639	57	1.98319	198	6.26574	22	0.810618	102	3.09042	44	1.41023	30	1.00368	35	0.975462	NW_017264051.1	169674	171443	-	1770	VFPFJ_11156	GO:0003824;GO:0005975	-	maltase [Purpureocillium lilacinum]_x000D_
gene1123	1965	16	0.466668	87	2.92901	29	0.769781	23	0.646916	32	0.957978	59	1.84906	46	1.31122	38	1.26121	38	1.03708	48	1.38576	14	0.421901	32	0.803347	NW_017264030.1	3849269	3851233	+	1965	VFPFJ_01117	GO:0050660;GO:0016614;GO:0055114	-	choline dehydrogenase protein_x000D_
gene11230	1686	8	0.271946	33	1.29485	19	0.587797	12	0.393374	11	0.383799	8	0.29221	55	1.8272	8	0.309456	18	0.57254	22	0.740245	15	0.52684	14	0.409625	NW_017264051.1	172712	174397	-	1686	VFPFJ_11157	GO:0016798;GO:0008152	K01193	arabinanase levansucrase invertase_x000D_
gene11231	1720	97	3.23217	125	4.8078	114	3.45707	57	1.83159	246	8.41346	109	3.90266	184	5.99197	58	2.19921	216	6.73467	139	4.58455	122	4.20027	90	2.58125	NW_017264051.1	175556	177275	+	1720	VFPFJ_11158	-	-	-_x000D_
gene11232	1873	5781	176.895	1683	59.4444	6887	191.789	8233	242.942	33522	1052.84	1763	57.9665	2281	68.2131	8268	287.892	31971	915.397	2908	88.0779	5298	167.502	8974	236.354	NW_017264051.1	177753	179625	-	1873	VFPFJ_11159	GO:0055085;GO:0016021	-	major facilitator superfamily transporter gi_x000D_
gene11233	5926	81	0.783382	15	0.167453	46	0.404881	38	0.354409	825	8.18956	10	0.10392	13	0.122875	62	0.682334	527	4.76914	50	0.478651	49	0.489643	37	0.308003	NW_017264051.1	180726	186651	-	5926	VFPFJ_11160	GO:0016788;GO:0031177;GO:0071949;GO:0016491;GO:0009058;GO:0055114;GO:0016740	K15321	polyketide synthase_x000D_
gene11234	549	0	0	0	0	0	0	0	0	6	0.642905	0	0	0	0	1	0.118794	0	0	0	0	0	0	0	0	NW_017264051.1	189211	189759	+	549	VFPFJ_11161	-	-	-_x000D_
gene11235	941	0	0	0	0	0	0	0	0	0	0	0	0	0	0	0	0	0	0	0	0	0	0	0	0	NW_017264052.1	1551	2491	-	941	VFPFJ_11162	-	-	-_x000D_
gene11236	525	0	0	0	0	0	0	1	0.105274	0	0	1	0.117301	0	0	0	0	1	0.102148	0	0	1	0.112794	1	0.0939629	NW_017264052.1	8163	8687	+	525	VFPFJ_11163	-	-	-_x000D_
gene11237	696	28	2.30568	40	3.80203	52	3.89696	66	5.24104	21	1.77492	8	0.707853	24	1.93144	26	2.4363	33	2.5427	23	1.87469	26	2.21212	30	2.12631	NW_017264052.1	9822	10517	+	696	VFPFJ_11164	-	-	-_x000D_
gene11238	384	4	0.597007	4	0.689117	0	0	0	0	1	0.153192	0	0	0	0	1	0.169838	5	0.69828	0	0	0	0	0	0	NW_017264052.1	13447	13830	-	384	VFPFJ_11165	-	-	-_x000D_
gene11239	1061	0	0	0	0	0	0	0	0	0	0	0	0	0	0	0	0	0	0	0	0	0	0	0	0	NW_017264052.1	20065	21125	-	1061	VFPFJ_11166	-	-	-_x000D_
gene1124	599	597	57.1213	904	99.8404	1127	98.1361	1157	106.755	611	60.0043	998	102.604	1437	134.372	931	101.365	454	40.6462	1164	110.239	1009	99.7493	1110	91.4138	NW_017264030.1	3851772	3852370	+	599	VFPFJ_01118	-	-	-_x000D_
gene11240	375	0	0	0	0	0	0	0	0	0	0	0	0	0	0	0	0	0	0	0	0	0	0	0	0	NW_017264052.1	40652	41026	+	375	VFPFJ_11167	-	-	-_x000D_
gene11241	1708	0	0	1	0.0387326	0	0	0	0	0	0	0	0	1	0.0327938	0	0	0	0	0	0	0	0	0	0	NW_017264052.1	70855	72562	-	1708	VFPFJ_11168	-	-	-_x000D_
gene11242	555	135	13.9409	81	9.65509	65	6.10874	31	3.0871	32	3.39176	23	2.5521	15	1.51383	21	2.4677	59	5.70099	45	4.5997	42	4.48128	40	3.55535	NW_017264052.1	99077	99631	-	555	VFPFJ_11169	-	-	-_x000D_
gene11243	894	1	0.0641081	0	0	1	0.0583437	0	0	0	0	0	0	0	0	0	0	2	0.119973	0	0	0	0	0	0	NW_017264052.1	105907	106800	+	894	VFPFJ_11170	-	-	-_x000D_
gene11244	835	84	5.76558	94	7.44742	10	0.624662	15	0.992858	26	1.8317	1	0.0737523	6	0.402481	0	0	36	2.3121	2	0.135879	2	0.141837	4	0.236314	NW_017264052.1	109490	110324	-	835	VFPFJ_11171	GO:0044424	-	gti1 pac2 family protein_x000D_
gene11245	1026	39	2.17855	81	5.22279	16	0.8134	19	1.0235	39	2.23607	0	0	2	0.109185	3	0.190696	20	1.04538	1	0.0552921	2	0.115432	0	0	NW_017264052.1	111636	112661	+	1026	VFPFJ_11172	-	-	-_x000D_
gene11246	2330	5	0.122988	3	0.0851785	3	0.0671579	6	0.142324	12	0.302966	4	0.105722	0	0	1	0.0279905	26	0.598423	3	0.0730425	6	0.15249	1	0.0211719	NW_017264052.1	113848	116177	-	2330	VFPFJ_11173	-	-	-_x000D_
gene11247	1296	2	0.0884454	1	0.0510457	6	0.241478	4	0.170584	16	0.726245	0	0	0	0	0	0	56	2.31726	0	0	0	0	1	0.0380637	NW_017264052.1	120227	121522	-	1296	VFPFJ_11174	-	-	-_x000D_
gene11248	839	0	0	0	0	0	0	0	0	3	0.210343	0	0	0	0	0	0	7	0.447432	0	0	0	0	0	0	NW_017264052.1	122616	123454	-	839	VFPFJ_11175	-	-	-_x000D_
gene11249	5420	14	0.14804	8	0.0976462	3	0.0288704	3	0.0305918	10	0.108535	2	0.0227244	1	0.0103343	4	0.0481313	30	0.296833	2	0.0209335	0	0	1	0.00910157	NW_017264052.1	124320	129739	-	5420	VFPFJ_11176	-	-	-_x000D_
gene1125	951	44	2.65169	81	5.63468	82	4.49743	91	5.28863	45	2.78356	61	3.95013	77	4.53514	26	1.78303	49	2.76316	112	6.6811	103	6.4136	91	4.72037	NW_017264030.1	3853328	3854278	+	951	VFPFJ_01119	-	-	-_x000D_
gene11250	5068	4	0.0452349	19	0.248017	4	0.0411675	7	0.0763385	22	0.255361	0	0	1	0.0110521	2	0.0257371	57	0.603155	3	0.0335811	1	0.0116845	1	0.00973372	NW_017264052.1	131495	136562	-	5068	VFPFJ_11177	-	-	-_x000D_
gene11251	3417	14	0.234819	18	0.348491	139	2.12178	182	2.9438	41	0.705841	5	0.090113	42	0.688469	123	2.34762	59	0.925972	46	0.7637	125	2.16626	228	3.29159	NW_017264052.1	143371	146787	+	3417	VFPFJ_11178	GO:0008234	-	ubiquitin carboxyl-terminal family 1_x000D_
gene11252	1147	0	0	0	0	0	0	0	0	0	0	0	0	0	0	0	0	0	0	0	0	0	0	0	0	NW_017264052.1	155443	156589	-	1147	VFPFJ_11179	GO:0005975;GO:0004568;GO:0006032	-	chitinase 1 precursor_x000D_
gene11253	2414	0	0	0	0	0	0	0	0	0	0	0	0	0	0	0	0	0	0	0	0	0	0	0	0	NW_017264052.1	165924	168337	+	2414	VFPFJ_11180	GO:0006468;GO:0004672	-	1 protein kinase_x000D_
gene11254	942	6	0.365049	1	0.0702285	0	0	0	0	1	0.0624478	0	0	0	0	0	0	3	0.17079	0	0	0	0	0	0	NW_017264052.1	170222	171163	-	942	VFPFJ_11181	-	-	-_x000D_
gene11255	660	0	0	0	0	0	0	0	0	0	0	0	0	0	0	0	0	0	0	0	0	0	0	0	0	NW_017264052.1	172439	173098	+	660	VFPFJ_11182	-	-	-_x000D_
gene11256	494	46	5.3368	2	0.267835	0	0	0	0	3	0.357242	0	0	0	0	0	0	5	0.542793	0	0	0	0	0	0	NW_017264052.1	173328	173821	-	494	VFPFJ_11183	-	-	-_x000D_
gene11257	2205	22	0.571827	246	7.38059	38	0.89889	8	0.200523	54	1.44063	8	0.223431	35	0.889078	12	0.354927	57	1.3863	36	0.926199	13	0.349124	3	0.0671163	NW_017264052.1	184561	186765	+	2205	VFPFJ_11184	-	-	-_x000D_
gene11258	1546	1	0.0370716	2	0.0855825	3	0.101215	6	0.214498	0	0	1	0.0398339	0	0	1	0.0421849	6	0.208129	0	0	1	0.0383033	0	0	NW_017264053.1	8725	10270	-	1546	VFPFJ_11185	GO:0016491;GO:0055114	-	sarcosine oxidase protein_x000D_
gene11259	216	0	0	9	2.75647	1	0.241478	2	0.511751	6	1.63405	7	1.99575	7	1.8152	2	0.603869	9	2.2345	6	1.57582	3	0.822457	2	0.456764	NW_017264053.1	12716	12931	+	216	VFPFJ_11186	GO:0046872;GO:0006355;GO:0016020	-	positive regulator of purine utilization_x000D_
gene1126	1731	1774	58.7363	974	37.2243	3039	91.5725	2805	89.5608	2470	83.9398	1628	57.9188	1354	43.8129	2215	83.4533	3133	97.0631	2754	90.2562	3179	108.752	3717	105.928	NW_017264030.1	3854806	3856536	+	1731	VFPFJ_01120	GO:0031072;GO:0042026;GO:0046872;GO:0009408;GO:0000002;GO:0005524;GO:0032781;GO:0001671;GO:0031314;GO:0005759;GO:0051082;GO:0006458;GO:0006515	K03686	mitochondrial chaperone gi_x000D_
gene11260	603	0	0	0	0	0	0	0	0	1	0.0975553	0	0	0	0	0	0	1	0.0889352	0	0	0	0	0	0	NW_017264053.1	13515	14117	+	603	VFPFJ_11187	-	-	-_x000D_
gene11261	1481	0	0	4	0.178677	2	0.0704379	0	0	0	0	1	0.0415822	3	0.113461	1	0.0440364	0	0	7	0.268135	0	0	0	0	NW_017264053.1	20512	21992	+	1481	VFPFJ_11188	GO:0016021;GO:0022891;GO:0055085	-	sugar transporter_x000D_
gene11262	1585	2	0.0723188	1	0.0417383	6	0.197448	7	0.244091	0	0	0	0	2	0.0706775	6	0.246882	0	0	6	0.21475	3	0.112082	2	0.0622467	NW_017264053.1	24087	25671	-	1585	VFPFJ_11189	-	-	-_x000D_
gene11263	2568	13	0.290134	24	0.618274	19	0.385914	18	0.3874	9	0.206165	20	0.47962	36	0.785213	5	0.126982	18	0.375897	7	0.154637	8	0.184476	5	0.0960485	NW_017264053.1	28535	31102	+	2568	VFPFJ_11190	GO:0016787;GO:0030246;GO:0005975	-	alpha- -mannosidase_x000D_
gene11264	1267	0	0	0	0	2	0.0823351	2	0.087244	2	0.0928585	2	0.097211	1	0.0442083	1	0.0514743	0	0	0	0	0	0	0	0	NW_017264053.1	32126	33392	+	1267	VFPFJ_11191	-	-	-_x000D_
gene11265	1230	33	1.53766	16	0.860556	14	0.593683	37	1.66257	14	0.669562	2	0.100135	1	0.0455381	2	0.106045	43	1.8748	25	1.15304	10	0.481438	12	0.481273	NW_017264053.1	34462	35691	+	1230	VFPFJ_11192	-	-	-_x000D_
gene11266	825	0	0	1	0.0801882	0	0	2	0.133986	0	0	0	0	0	0	1	0.079052	0	0	0	0	0	0	0	0	NW_017264053.1	36521	37345	-	825	VFPFJ_11193	-	-	-_x000D_
gene11267	855	0	0	0	0	0	0	0	0	0	0	0	0	1	0.065511	0	0	1	0.0627227	0	0	0	0	0	0	NW_017264053.1	38668	39522	-	855	VFPFJ_11194	GO:0005975	-	glycoside superfamily_x000D_
gene11268	828	12	0.830618	4	0.319591	4	0.251977	2	0.1335	29	2.06033	1	0.0743758	4	0.270589	8	0.630125	18	1.16582	11	0.753655	4	0.286072	15	0.893668	NW_017264053.1	40630	41457	+	828	VFPFJ_11195	-	-	-_x000D_
gene11269	2235	66	1.69245	43	1.27279	338	7.88807	135	3.3384	74	1.9477	25	0.68885	48	1.20294	39	1.13803	54	1.29571	252	6.39636	51	1.35126	55	1.21395	NW_017264053.1	41735	43969	-	2235	VFPFJ_11196	GO:0055085;GO:0016021	-	mfs transporter_x000D_
gene1127	789	253	18.3778	272	22.8064	464	30.6741	396	27.7396	398	29.6739	334	26.0694	191	13.5593	347	28.6826	426	28.955	502	36.0942	303	22.7411	412	25.7594	NW_017264030.1	3857119	3857907	-	789	VFPFJ_01121	-	K09528	-_x000D_
gene11270	1312	567	24.7685	433	21.8333	2326	92.4714	1418	59.7344	262	11.7472	191	8.96524	397	16.9487	215	10.6874	239	9.76911	1469	63.5182	425	19.1823	467	17.559	NW_017264053.1	45179	46490	+	1312	VFPFJ_11197	GO:0051213;GO:0055114	-	taurine dioxygenase_x000D_
gene11271	1824	798	25.0743	2243	81.3521	3209	91.7649	4538	137.506	1124	36.2501	1600	54.0203	2645	81.2234	1834	65.5754	1394	40.9854	2782	86.5252	2101	68.2098	3011	81.4332	NW_017264053.1	46597	48420	-	1824	VFPFJ_11198	GO:0055085;GO:0016021	-	major facilitator superfamily transporter protein_x000D_
gene11272	3787	3621	54.8004	3484	60.8622	3742	51.5395	3255	47.5049	2617	40.6515	3404	55.3549	3456	51.1162	2436	41.9516	3083	43.6585	3541	53.0446	2582	40.3744	3045	39.665	NW_017264053.1	49296	53082	-	3787	VFPFJ_11199	GO:0005488	K12825	pre-mrna-splicing factor_x000D_
gene11273	3193	2491	44.7121	2053	42.5358	5206	85.0426	3835	66.3818	3407	62.7685	2404	46.3658	2618	45.9252	2380	48.6121	4520	75.9155	3710	65.9151	3321	61.5907	3576	55.2477	NW_017264053.1	54717	57909	+	3193	VFPFJ_11200	GO:0016021;GO:0035269;GO:0004169	K00728	protein mannosyltransferase 1_x000D_
gene11274	2112	1144	31.0443	2165	67.8154	1061	26.2031	940	24.5989	993	27.6582	1972	57.501	2438	64.6577	867	26.7727	1186	30.1149	1183	31.7761	698	19.5707	895	20.9047	NW_017264053.1	58676	60787	-	2112	VFPFJ_11201	-	K19940	-_x000D_
gene11275	1814	190	6.00298	857	31.2542	137	3.93926	125	3.80851	367	11.9014	307	10.4223	1208	37.3001	79	2.84025	276	8.15948	87	2.72077	77	2.51362	101	2.74663	NW_017264053.1	63694	65507	-	1814	VFPFJ_11202	GO:0020037;GO:0016705;GO:0004497;GO:0005506;GO:0055114	K10437	phenylacetate 2-hydroxylase_x000D_
gene11276	2371	22	0.531792	103	2.87389	72	1.58392	66	1.53849	19	0.471401	32	0.831152	79	1.86628	22	0.605143	46	1.04044	35	0.837426	41	1.02399	77	1.60204	NW_017264053.1	66892	69262	+	2371	VFPFJ_11203	-	-	-_x000D_
gene11277	1679	2	0.06827	0	0	0	0	0	0	1	0.0350362	0	0	0	0	0	0	1	0.0319404	0	0	0	0	1	0.0293809	NW_017264053.1	72874	74552	+	1679	VFPFJ_11204	GO:0016020	-	periplasmic binding protein_x000D_
gene11278	1836	4	0.124864	1	0.0360323	14	0.397729	13	0.391339	8	0.256322	6	0.201252	9	0.274568	6	0.21313	14	0.408927	6	0.185391	7	0.225772	4	0.107474	NW_017264053.1	75195	77030	-	1836	VFPFJ_11205	GO:0046872;GO:0016787;GO:0016491	-	cytochrome p450_x000D_
gene11279	2316	46	1.13833	52	1.48535	147	3.31063	185	4.41485	36	0.914391	35	0.930661	71	1.71712	104	2.92861	72	1.66719	54	1.32271	78	1.99435	184	3.91918	NW_017264053.1	79310	81625	-	2316	VFPFJ_11206	-	-	-_x000D_
gene1128	2770	436	9.02105	148	3.53465	1123	21.1462	1062	21.1898	333	7.07184	532	11.8275	307	6.20782	1152	27.1231	402	7.78282	709	14.5203	1576	33.6916	1921	34.2108	NW_017264030.1	3858284	3861053	+	2770	VFPFJ_01122	GO:0004004;GO:0003723;GO:0005524;GO:0005634	K14808	atp-dependent rna helicase dbp10_x000D_
gene11280	1657	0	0	2	0.0798495	7	0.220347	16	0.533679	2	0.0710028	1	0.0371655	3	0.10141	4	0.157436	0	0	2	0.0684727	7	0.250162	6	0.178626	NW_017264053.1	85155	86811	-	1657	VFPFJ_11207	-	-	-_x000D_
gene11281	240	1	0.238803	0	0	5	1.08665	2	0.460576	0	0	1	0.256597	0	0	1	0.271741	0	0	0	0	1	0.246737	1	0.205544	NW_017264053.1	87669	87908	-	240	VFPFJ_11208	-	-	-_x000D_
gene11282	738	3	0.232978	6	0.537848	10	0.706765	59	4.41853	17	1.35507	5	0.41723	16	1.21435	20	1.76742	15	1.09	2	0.153739	8	0.641917	39	2.6069	NW_017264053.1	88497	89234	+	738	VFPFJ_11209	GO:0006520;GO:0036361	-	aspartate racemase gi_x000D_
gene11283	360	0	0	0	0	2	0.289774	4	0.614101	0	0	0	0	0	0	0	0	0	0	1	0.157582	0	0	0	0	NW_017264053.1	91158	91517	-	360	VFPFJ_11210	-	-	-_x000D_
gene11284	444	98	12.6501	36	5.36394	162	19.0311	373	46.431	64	8.4794	17	2.35792	57	7.19072	209	30.6994	193	23.3112	41	5.23855	44	5.86834	127	14.1103	NW_017264053.1	93105	93548	+	444	VFPFJ_11211	-	-	-_x000D_
gene11285	1467	6	0.234407	3	0.135287	21	0.746656	24	0.904198	5	0.200497	6	0.251874	8	0.30545	7	0.311196	2	0.0731124	3	0.116012	9	0.363294	8	0.269014	NW_017264053.1	93745	95211	-	1467	VFPFJ_11212	-	-	-_x000D_
gene11286	1789	264	8.45754	96	3.54998	272	7.93031	392	12.1104	9	0.295938	30	1.0327	65	2.03509	147	5.35888	35	1.04918	40	1.26841	97	3.21075	207	5.70789	NW_017264053.1	96632	98420	-	1789	VFPFJ_11213	GO:0046872;GO:0006351	-	fungal specific transcription factor domain-containingprotein gi_x000D_
gene11287	1582	102	3.69525	21	0.878167	12	0.395646	23	0.803533	27	1.00398	0	0	1	0.0354057	2	0.0824499	23	0.779673	4	0.143438	0	0	3	0.0935471	NW_017264053.1	100002	101583	-	1582	VFPFJ_11214	-	-	-_x000D_
gene11288	506	14	1.58573	8	1.04593	123	12.679	2116	231.125	21	2.44139	3	0.365118	4	0.442782	40	5.15556	56	5.93511	1	0.112114	7	0.819206	138	13.4538	NW_017264053.1	103679	104184	-	506	VFPFJ_11215	-	-	-_x000D_
gene11289	799	17	1.21942	21	1.73875	61	3.98212	65	4.49623	20	1.47249	46	3.54547	37	2.59379	18	1.46924	47	3.15458	31	2.20103	44	3.261	36	2.22265	NW_017264053.1	107595	108393	+	799	VFPFJ_11216	GO:0005576;GO:0008152;GO:0050525	K08095	cutinase gi_x000D_
gene1129	3615	2170	34.4034	2864	52.4118	1724	24.8749	1822	27.8562	1978	32.1874	2463	41.9583	3196	49.5198	2341	42.2338	1798	26.673	2909	45.6505	1244	20.3778	1874	25.5727	NW_017264030.1	3861573	3865187	-	3615	VFPFJ_01123	-	-	-_x000D_
gene11290	3516	82	1.33664	133	2.50246	231	3.42685	174	2.73516	102	1.70655	101	1.76903	163	2.59668	121	2.24442	299	4.56051	207	3.33989	134	2.25684	238	3.33921	NW_017264053.1	108643	112158	-	3516	VFPFJ_11217	-	-	-_x000D_
gene11291	1192	6	0.288486	3	0.166498	10	0.437578	6	0.2782	26	1.28311	3	0.154991	3	0.14097	3	0.164139	8	0.359919	1	0.047592	3	0.149036	3	0.124154	NW_017264053.1	114292	115483	-	1192	VFPFJ_11218	-	-	-_x000D_
gene11292	801	71	5.08015	41	3.38623	36	2.34424	26	1.794	53	3.89235	22	1.69142	27	1.88804	24	1.95409	105	7.02988	33	2.33718	26	1.92215	12	0.739034	NW_017264053.1	116239	117039	+	801	VFPFJ_11219	-	-	-_x000D_
gene11293	1653	4851	168.193	3162	126.547	3052	96.3037	1795	60.017	2422	86.1925	2273	84.6815	2535	85.8984	1381	54.4863	5162	167.47	2336	80.1697	1545	55.3479	1357	40.497	NW_017264053.1	117350	119002	-	1653	VFPFJ_11220	-	-	-_x000D_
gene11294	1121	4920	251.542	514	30.3335	280	13.0282	228	11.2412	1402	73.5717	349	19.1726	412	20.586	220	12.7992	2427	116.106	230	11.6394	143	7.55398	130	5.72075	NW_017264053.1	119387	120507	-	1121	VFPFJ_11221	-	-	-_x000D_
gene11295	3639	1724	27.1522	1660	30.178	1994	28.5808	1690	25.6677	1643	26.5597	1695	28.6847	1241	19.1016	1077	19.3019	1891	27.8677	2215	34.5304	1086	17.6723	1292	17.5144	NW_017264053.1	121132	124770	-	3639	VFPFJ_11222	GO:0005622;GO:0016032;GO:0000042	-	viral a-type inclusion protein repeat protein_x000D_
gene11296	1466	1017	39.7592	883	39.8466	811	28.8548	766	28.8787	884	35.4721	1205	50.6192	827	31.5974	502	22.3325	902	32.9962	826	31.9636	466	18.8234	568	19.113	NW_017264053.1	125501	126966	+	1466	VFPFJ_11223	-	-	-_x000D_
gene11297	1759	3184	103.743	5988	225.206	4154	123.178	3603	113.209	4133	138.219	5733	200.714	6848	218.061	2779	103.036	4170	127.134	3730	120.297	2952	99.3793	3538	99.2219	NW_017264053.1	127704	129462	-	1759	VFPFJ_11224	GO:0006468;GO:0005524;GO:0004674	K08832	cmgc srpk protein kinase gi_x000D_
gene11298	1666	392	13.4853	1165	46.261	473	14.8087	440	14.5969	579	20.4443	798	29.4978	1354	45.5223	367	14.3667	399	12.8437	378	12.8714	326	11.5875	314	9.29759	NW_017264053.1	132127	133792	-	1666	VFPFJ_11225	-	-	-_x000D_
gene11299	321	52	9.28429	49	10.0985	59	9.58691	45	7.748	70	12.8281	71	13.6212	35	6.10722	41	8.33001	92	15.37	67	11.8408	26	4.79638	46	7.06917	NW_017264053.1	135001	135321	+	321	VFPFJ_11226	-	-	-_x000D_
gene113	1974	1487	43.1732	2244	75.2039	972	25.6833	723	20.2429	3955	117.86	1349	42.085	1800	51.0747	556	18.3694	5388	146.377	1257	36.1242	758	22.7388	693	17.3182	NW_017264030.1	639224	641197	+	1974	VFPFJ_00114	GO:0001172;GO:0016491;GO:0003968;GO:0016021;GO:0055114	-	ferric cupric reductase transmembrane component 7_x000D_
gene1130	1324	56	2.4241	96	4.79676	166	6.53961	153	6.38684	73	3.24342	56	2.60473	107	4.52664	112	5.51692	97	3.92893	149	6.38423	138	6.17215	140	5.21622	NW_017264030.1	3869706	3871029	-	1324	VFPFJ_01124	GO:0051287;GO:0055114;GO:0016616;GO:0000287	-	tartrate dehydrogenase_x000D_
gene11300	1390	2153	88.7727	1928	91.7607	2130	79.9275	2006	79.7625	2020	85.4879	2645	117.185	2376	95.7441	1847	86.66	2096	80.8663	2005	81.8295	1736	73.9572	2122	75.3089	NW_017264053.1	135459	136848	-	1390	VFPFJ_11227	GO:0000781;GO:0072686;GO:0016973;GO:0034401;GO:0030702;GO:0034243;GO:0005730;GO:0001076;GO:0000775;GO:0000991;GO:0003677;GO:0006348	K17498	transcription factor iws1_x000D_
gene11301	1611	432	15.3688	324	13.305	958	31.0171	903	30.9795	524	19.1339	395	15.0995	382	13.2815	488	19.7556	736	24.5004	709	24.9667	562	20.6579	703	21.5266	NW_017264053.1	137407	139017	+	1611	VFPFJ_11228	GO:0016021;GO:0006998;GO:0006357;GO:0008270;GO:0000981;GO:0031965;GO:0006611;GO:0003677;GO:0006406	-	nucleus export protein brr6 gi_x000D_
gene11302	2849	702	14.122	630	14.6289	785	14.3717	616	11.9501	634	13.0908	758	16.3847	608	11.9534	480	10.9879	946	17.807	513	10.2149	368	7.64893	507	8.77872	NW_017264053.1	141576	144424	+	2849	VFPFJ_11229	GO:0016021;GO:0006998;GO:0006357;GO:0008270;GO:0000981;GO:0031965;GO:0006611;GO:0003677;GO:0006406	-	nitrogen assimilation transcription factor nira gi_x000D_
gene11303	1380	486	20.184	1447	69.3672	942	35.6044	912	36.5257	507	21.6121	1215	54.22	1773	71.9631	467	22.0701	651	25.2984	1091	44.8493	673	28.879	662	23.6643	NW_017264053.1	146006	147385	+	1380	VFPFJ_11230	-	K13335	-_x000D_
gene11304	504	27	3.07032	21	2.75647	40	4.13962	28	3.07051	41	4.78544	24	2.93253	12	1.33362	7	0.905804	27	2.87292	14	1.57582	23	2.70236	14	1.37029	NW_017264053.1	153033	153536	+	504	VFPFJ_11231	-	-	-_x000D_
gene11305	1977	245	7.10248	323	10.8084	990	26.1192	823	23.0078	613	18.2399	303	9.4384	395	11.191	713	23.5207	825	22.3789	414	11.8797	561	16.8036	963	24.029	NW_017264053.1	154878	156854	+	1977	VFPFJ_11232	-	-	-_x000D_
gene11306	585	7	0.685792	7	0.791602	36	3.2098	32	3.02327	22	2.21225	12	1.26324	20	1.91494	15	1.67225	30	2.75015	19	1.8425	23	2.32818	29	2.44544	NW_017264053.1	157810	158394	-	585	VFPFJ_11233	-	-	-_x000D_
gene11307	186	6	1.84879	3	1.06702	7	1.96298	10	2.97146	9	2.84641	3	0.993277	6	1.80684	3	1.0519	8	2.30658	3	0.914995	4	1.27348	5	1.32609	NW_017264053.1	159090	159275	-	186	VFPFJ_11234	-	-	-_x000D_
gene11308	336	8	1.36459	19	3.74092	15	2.32854	8	1.31593	43	7.52831	25	4.58208	10	1.66702	0	0	86	13.7262	17	2.87025	3	0.528722	13	1.90862	NW_017264053.1	161082	161417	+	336	VFPFJ_11235	-	-	-_x000D_
gene11309	1377	260	10.8216	250	12.0108	161	6.09851	104	4.17428	321	13.7132	161	7.20036	282	11.4708	70	3.31536	539	20.9916	134	5.52053	124	5.33253	93	3.33169	NW_017264053.1	161786	163162	-	1377	VFPFJ_11236	GO:0008270;GO:0016491;GO:0055114	-	phytanoyl- hydroxylase_x000D_
gene1131	954	2	0.120152	1	0.0693452	0	0	1	0.0579341	3	0.184987	0	0	5	0.293563	3	0.205088	0	0	1	0.0594651	1	0.0620722	4	0.206836	NW_017264030.1	3871464	3872417	+	954	VFPFJ_01125	-	K15918	-_x000D_
gene11310	1071	32	1.71242	100	6.17696	102	4.96755	88	4.54125	91	4.99827	76	4.37005	142	7.42641	62	3.77545	65	3.25473	63	3.33704	60	3.31747	100	4.60602	NW_017264053.1	165306	166376	+	1071	VFPFJ_11237	GO:0006633;GO:0016491;GO:0005506;GO:0016021;GO:0055114	-	c-4 methylsterol oxidase gi_x000D_
gene11311	615	0	0	0	0	0	0	1	0.0898685	0	0	0	0	0	0	0	0	0	0	0	0	0	0	0	0	NW_017264053.1	167130	167744	+	615	VFPFJ_11238	-	-	-_x000D_
gene11312	584	0	0	0	0	4	0.357255	4	0.378555	0	0	0	0	1	0.0959108	1	0.111674	0	0	0	0	1	0.101399	2	0.16894	NW_017264053.1	169685	170268	-	584	VFPFJ_11239	-	-	-_x000D_
gene11313	5190	8	0.0883432	6	0.0764801	17	0.170849	23	0.244931	4	0.0453378	14	0.16612	14	0.151092	33	0.41468	14	0.144661	11	0.120236	31	0.353704	45	0.427721	NW_017264053.1	171501	176690	+	5190	VFPFJ_11240	-	-	-_x000D_
gene11314	1191	28	1.3474	61	3.38831	165	7.2261	232	10.7661	67	3.30926	74	3.82633	87	4.09155	178	9.74709	82	3.69227	159	7.57348	230	11.4357	243	10.0649	NW_017264053.1	177412	178602	+	1191	VFPFJ_11241	GO:0016787	-	glycosyl hydrolase family 88_x000D_
gene11315	657	1	0.0872338	21	2.11455	7	0.55573	9	0.757111	16	1.43259	24	2.24961	30	2.55762	5	0.496331	30	2.44876	7	0.604426	11	0.991454	2	0.150169	NW_017264053.1	179231	179887	+	657	VFPFJ_11242	-	-	-_x000D_
gene11316	225	0	0	0	0	0	0	0	0	0	0	0	0	0	0	0	0	0	0	0	0	0	0	0	0	NW_017264054.1	2224	2448	-	225	VFPFJ_11243	-	-	-_x000D_
gene11317	4960	0	0	0	0	0	0	0	0	0	0	0	0	0	0	0	0	0	0	0	0	0	0	0	0	NW_017264054.1	7100	12059	-	4960	VFPFJ_11244	-	-	-_x000D_
gene11318	2356	0	0	0	0	0	0	0	0	0	0	0	0	0	0	0	0	0	0	0	0	0	0	0	0	NW_017264054.1	12971	15326	+	2356	VFPFJ_11245	-	-	-_x000D_
gene11319	6263	0	0	0	0	0	0	0	0	0	0	0	0	0	0	0	0	0	0	0	0	0	0	0	0	NW_017264054.1	15875	22137	-	6263	VFPFJ_11246	-	-	-_x000D_
gene1132	1618	0	0	0	0	1	0.0322369	0	0	1	0.0363571	0	0	0	0	0	0	2	0.0662891	1	0.0350616	0	0	0	0	NW_017264030.1	3872912	3874529	+	1618	VFPFJ_01126	GO:0055085;GO:0016021	-	mfs transporter_x000D_
gene11320	2590	0	0	0	0	0	0	0	0	0	0	0	0	0	0	0	0	0	0	0	0	0	0	0	0	NW_017264054.1	31394	33983	+	2590	VFPFJ_11247	-	-	-_x000D_
gene11321	546	0	0	0	0	0	0	0	0	0	0	0	0	0	0	0	0	0	0	0	0	0	0	0	0	NW_017264054.1	42360	42905	-	546	VFPFJ_11248	-	-	-_x000D_
gene11322	5380	0	0	0	0	0	0	0	0	0	0	0	0	0	0	0	0	0	0	0	0	0	0	0	0	NW_017264054.1	46814	52193	-	5380	VFPFJ_11249	GO:0016021	-	hypothetical protein VFPFJ_11249 [Purpureocillium lilacinum]_x000D_
gene11323	1045	0	0	0	0	0	0	0	0	0	0	0	0	0	0	0	0	0	0	0	0	0	0	0	0	NW_017264054.1	61611	62655	-	1045	VFPFJ_11250	-	-	-_x000D_
gene11324	195	0	0	0	0	0	0	0	0	0	0	0	0	0	0	0	0	0	0	0	0	0	0	0	0	NW_017264054.1	66702	66896	+	195	VFPFJ_11251	-	-	-_x000D_
gene11325	3077	0	0	0	0	0	0	0	0	0	0	0	0	0	0	4	0.0847811	0	0	0	0	0	0	0	0	NW_017264054.1	72244	75320	+	3077	VFPFJ_11252	-	-	-_x000D_
gene11326	2471	0	0	0	0	0	0	0	0	0	0	0	0	1	0.0226677	0	0	1	0.0217029	0	0	0	0	0	0	NW_017264054.1	80241	82711	+	2471	VFPFJ_11253	-	-	-_x000D_
gene11327	1173	4	0.19544	8	0.451187	19	0.844865	36	1.69624	11	0.551649	1	0.0525006	3	0.143253	13	0.72279	11	0.502905	5	0.241814	17	0.858215	26	1.09343	NW_017264054.1	99436	100608	+	1173	VFPFJ_11254	GO:0003676	-	hypothetical protein VFPFJ_11254 [Purpureocillium lilacinum]_x000D_
gene11328	948	0	0	0	0	0	0	0	0	0	0	1	0.0649612	0	0	0	0	1	0.0565695	0	0	0	0	0	0	NW_017264054.1	100773	101720	-	948	VFPFJ_11255	-	-	-_x000D_
gene11329	5497	0	0	0	0	0	0	0	0	0	0	0	0	0	0	0	0	0	0	0	0	0	0	0	0	NW_017264054.1	104155	109651	+	5497	VFPFJ_11256	GO:1902600;GO:0015299;GO:0016021	-	na h antiporter_x000D_
gene1133	2273	82	2.06759	136	3.95826	218	5.00252	163	3.96342	83	2.14806	103	2.79062	146	3.59777	100	2.86924	106	2.50091	177	4.41758	194	5.05415	191	4.14524	NW_017264030.1	3874623	3876895	-	2273	VFPFJ_01127	-	-	-_x000D_
gene11330	315	2	0.36389	2	0.420034	6	0.99351	11	1.93003	3	0.560246	2	0.391004	4	0.711262	2	0.414082	8	1.36198	0	0	1	0.18799	10	1.56605	NW_017264054.1	114865	115179	+	315	VFPFJ_11257	-	-	-_x000D_
gene11331	1880	0	0	0	0	0	0	0	0	0	0	0	0	0	0	0	0	0	0	0	0	0	0	0	0	NW_017264054.1	121133	123012	+	1880	VFPFJ_11258	GO:0003676;GO:0046983	-	transposase-like protein_x000D_
gene11332	1372	0	0	0	0	0	0	0	0	0	0	0	0	0	0	0	0	0	0	0	0	0	0	0	0	NW_017264054.1	123087	124458	+	1372	VFPFJ_11259	GO:0003676;GO:0046983	-	transposase-like protein_x000D_
gene11333	3094	0	0	0	0	0	0	0	0	0	0	0	0	0	0	0	0	0	0	0	0	0	0	0	0	NW_017264054.1	138792	141885	-	3094	VFPFJ_11260	GO:0000155;GO:0000160;GO:0005622;GO:0016021;GO:0023014	-	two-component osmosensing histidine kinase_x000D_
gene11334	1818	0	0	0	0	0	0	0	0	0	0	0	0	0	0	0	0	0	0	0	0	0	0	0	0	NW_017264054.1	148646	150463	+	1818	VFPFJ_11261	GO:0006810	-	potassium channel_x000D_
gene11335	698	0	0	0	0	0	0	0	0	0	0	0	0	0	0	0	0	0	0	0	0	0	0	0	0	NW_017264054.1	156749	157446	-	698	VFPFJ_11262	-	-	-_x000D_
gene11336	483	0	0	0	0	0	0	0	0	0	0	0	0	0	0	0	0	0	0	0	0	0	0	0	0	NW_017264054.1	159655	160137	+	483	VFPFJ_11263	GO:0006355	-	transposase [Purpureocillium lilacinum]_x000D_
gene11337	580	1360	134.388	1040	118.623	741	66.638	1255	119.591	117	11.8666	255	27.0754	512	49.445	260	29.2356	152	14.0542	191	18.6817	112	11.435	215	18.2863	NW_017264054.1	164972	165551	-	580	VFPFJ_11264	-	-	-_x000D_
gene11338	1301	105	4.62554	44	2.23738	60	2.4055	65	2.76133	106	4.79288	64	3.02946	49	2.10959	42	2.10542	168	6.92505	35	1.52616	52	2.36685	77	2.91964	NW_017264054.1	173758	175058	-	1301	VFPFJ_11265	-	-	-_x000D_
gene11339	504	0	0	0	0	0	0	0	0	0	0	0	0	0	0	0	0	0	0	0	0	0	0	0	0	NW_017264054.1	176954	177457	-	504	VFPFJ_11266	-	-	-_x000D_
gene1134	1007	37	2.10583	67	4.40159	59	3.056	47	2.57959	22	1.28517	27	1.65119	81	4.50542	53	3.43252	39	2.07695	45	2.53509	60	3.52831	56	2.7433	NW_017264030.1	3876990	3877996	+	1007	VFPFJ_01128	-	-	-_x000D_
gene11340	4504	990	12.5976	468	6.87404	1803	20.8799	2132	26.162	416	5.43329	324	4.43005	402	4.99928	2003	29.0034	814	9.69208	1897	23.8935	1992	26.1901	2934	32.1349	NW_017264055.1	15334	19837	-	4504	VFPFJ_11267	GO:0042626;GO:0055085;GO:0005524;GO:0016021	-	abc transporter cdr4_x000D_
gene11341	900	11	0.700488	6	0.441035	6	0.347728	6	0.368461	19	1.24188	3	0.205277	3	0.186706	4	0.289857	18	1.07256	0	0	6	0.394779	3	0.164435	NW_017264055.1	28151	29050	-	900	VFPFJ_11268	-	-	-_x000D_
gene11342	2138	0	0	0	0	0	0	0	0	0	0	0	0	0	0	0	0	0	0	0	0	0	0	0	0	NW_017264055.1	64015	66152	-	2138	VFPFJ_11269	-	-	-_x000D_
gene11343	707	0	0	0	0	0	0	0	0	0	0	0	0	0	0	0	0	0	0	0	0	0	0	0	0	NW_017264055.1	68707	69413	-	707	VFPFJ_11270	-	-	-_x000D_
gene11344	12016	0	0	0	0	0	0	0	0	0	0	0	0	0	0	0	0	0	0	0	0	0	0	0	0	NW_017264055.1	94661	106676	-	12016	VFPFJ_11271	-	-	-_x000D_
gene11345	2271	0	0	0	0	0	0	0	0	0	0	0	0	0	0	0	0	0	0	0	0	0	0	0	0	NW_017264055.1	107700	109970	+	2271	VFPFJ_11272	-	-	-_x000D_
gene11346	9791	0	0	0	0	0	0	0	0	0	0	0	0	0	0	0	0	0	0	0	0	0	0	0	0	NW_017264055.1	111529	121319	+	9791	VFPFJ_11273	GO:0043170;GO:0009056	-	-diacetyl muramidase_x000D_
gene11347	1772	3	0.0970304	0	0	1	0.0294353	0	0	0	0	0	0	0	0	0	0	1	0.0302641	0	0	2	0.0668362	5	0.139194	NW_017264056.1	206	1977	+	1772	VFPFJ_11274	GO:0016021;GO:0022891;GO:0055085;GO:0008643	-	sugar transporter_x000D_
gene11348	237	0	0	0	0	6	1.32049	3	0.699609	2	0.496421	0	0	0	0	0	0	1	0.226278	3	0.718097	4	0.999441	12	2.49775	NW_017264056.1	2194	2430	-	237	VFPFJ_11275	GO:0020037;GO:0016021;GO:0016705;GO:0004497;GO:0005506;GO:0055114	-	cytochrome p450 domain-containing protein_x000D_
gene11349	1554	19	0.700734	7	0.297997	53	1.77892	108	3.8411	20	0.757089	4	0.158515	11	0.396481	40	1.67871	34	1.17333	30	1.09517	47	1.79099	106	3.36489	NW_017264056.1	2543	4096	-	1554	VFPFJ_11276	-	-	-_x000D_
gene1135	906	49	3.09969	77	5.62247	100	5.75709	38	2.31813	57	3.70096	60	4.07836	75	4.63675	53	3.81517	87	5.1497	73	4.57093	57	3.72556	68	3.70251	NW_017264030.1	3878367	3879272	-	906	VFPFJ_01129	GO:0016020;GO:0006812;GO:0055085	K14688	cd2+ zn2+ transporter protein_x000D_
gene11350	1873	0	0	24	0.847692	21	0.584808	21	0.619675	10	0.314073	6	0.197277	95	2.84097	13	0.45266	7	0.200425	38	1.15095	23	0.727169	14	0.368728	NW_017264056.1	7281	9153	+	1873	VFPFJ_11277	GO:0016021;GO:0022891;GO:0055085	-	mfs hexose transporter gi_x000D_
gene11351	1818	0	0	6	0.218334	6	0.172143	16	0.486417	1	0.0323575	5	0.169371	24	0.739431	6	0.215241	1	0.0294983	9	0.28084	3	0.0977176	18	0.488421	NW_017264056.1	9596	11413	-	1818	VFPFJ_11278	GO:0016491;GO:0055114	K00274	mao-b gi_x000D_
gene11352	1531	1	0.0374348	78	3.37042	26	0.885788	21	0.7581	7	0.268962	23	0.925156	161	5.89021	11	0.468581	7	0.245196	15	0.55581	15	0.580178	33	1.0633	NW_017264056.1	12211	13741	+	1531	VFPFJ_11279	GO:0005488;GO:0006351	-	acetamidase regulatory protein gi_x000D_
gene11353	276	2	0.415309	2	0.479386	1	0.188983	0	0	0	0	0	0	9	1.82647	0	0	1	0.194304	1	0.205542	0	0	0	0	NW_017264056.1	13774	14049	+	276	VFPFJ_11280	GO:0006357;GO:0008270;GO:0000981;GO:0003677;GO:0005634	-	bcl2-interacting bh3-domain-containing domain-containing protein gi_x000D_
gene11354	663	0	0	17	1.69629	3	0.236015	11	0.916984	8	0.709814	0	0	16	1.35172	0	0	2	0.161774	1	0.0855651	4	0.357266	4	0.29762	NW_017264056.1	17104	17766	+	663	VFPFJ_11281	GO:0004061;GO:0019441	-	cyclase protein gi_x000D_
gene11355	1616	0	0	0	0	3	0.0968303	1	0.0342012	4	0.145609	0	0	0	0	0	0	0	0	0	0	0	0	0	0	NW_017264056.1	18393	20008	+	1616	VFPFJ_11282	GO:0016021	-	membrane transporter protein gi_x000D_
gene11356	1966	1582	46.1183	1391	46.8067	6101	161.864	3122	87.7671	55	1.64569	1615	50.5884	511	14.5585	478	15.8566	54	1.47299	9777	282.119	5516	166.145	3965	99.489	NW_017264056.1	23527	25492	+	1966	VFPFJ_11283	GO:0050660;GO:0004499;GO:0055114;GO:0050661	-	flavin-binding monooxygenase gi_x000D_
gene11357	1859	816	25.1571	320	11.3877	4187	117.478	3120	92.7593	32	1.0126	340	11.2632	98	2.95275	236	8.27941	13	0.37502	5100	155.633	2637	83.9994	2635	69.9225	NW_017264056.1	28787	30645	+	1859	VFPFJ_11284	-	-	-_x000D_
gene11358	1290	1524	67.7089	295	15.1285	797	32.2255	2947	126.262	105	4.78815	136	6.49249	278	12.0708	863	43.6303	148	6.15266	624	27.4413	531	24.3753	1231	47.0743	NW_017264056.1	31100	32389	-	1290	VFPFJ_11285	-	-	-_x000D_
gene11359	664	65	5.61042	94	9.36536	41	3.22068	72	5.99304	58	5.1384	40	3.70983	62	5.23003	20	1.96439	29	2.34218	51	4.35725	23	2.05119	37	2.74884	NW_017264056.1	32785	33448	+	664	VFPFJ_11286	-	-	-_x000D_
gene1136	183	7	2.19229	20	7.23008	28	7.98065	15	4.53025	22	7.07196	10	3.3652	21	6.42759	15	5.34573	29	8.49841	11	3.40998	10	3.23589	7	1.88696	NW_017264030.1	3880086	3880268	+	183	VFPFJ_01130	-	-	-_x000D_
gene11360	265	34	7.35332	45	11.2339	30	5.90482	91	18.9792	27	5.99358	14	3.25345	37	7.82053	24	5.90653	14	2.83317	34	7.27852	19	4.24574	44	8.19072	NW_017264056.1	33599	33863	-	265	VFPFJ_11287	-	-	-_x000D_
gene11361	1677	281	9.60337	357	14.0831	255	7.9312	408	13.4465	169	5.92819	150	5.50834	378	12.6252	140	5.44455	133	4.25314	235	7.94959	133	4.69639	196	5.76552	NW_017264056.1	34207	35883	+	1677	VFPFJ_11288	GO:0003333;GO:0015171;GO:0016021	K16261	proline-specific permease gi_x000D_
gene11362	1739	59	1.94448	80	3.04337	68	2.03958	41	1.30307	66	2.23261	40	1.41652	90	2.89883	20	0.750062	56	1.72695	43	1.40275	39	1.32804	32	0.907749	NW_017264056.1	37186	38924	-	1739	VFPFJ_11289	-	-	-_x000D_
gene11363	1274	30	1.34959	10	0.519272	13	0.532237	10	0.433823	47	2.17018	11	0.531723	32	1.40689	5	0.255957	70	2.94659	4	0.178115	6	0.278886	3	0.116163	NW_017264056.1	39676	40949	+	1274	VFPFJ_11290	-	-	-_x000D_
gene11364	841	450	30.6667	474	37.2861	843	52.2833	1670	109.75	946	66.1703	683	50.0135	1768	117.752	926	71.8095	1464	93.3547	447	30.1524	777	54.7105	1608	94.3204	NW_017264056.1	41160	42000	-	841	VFPFJ_11291	-	-	-_x000D_
gene11365	2441	22541	529.244	16778	454.713	27501	587.641	21950	496.992	29005	698.994	14789	373.107	17782	408.031	15207	406.296	20318	446.379	28573	664.046	25848	627.054	24631	497.771	NW_017264056.1	42833	45273	-	2441	VFPFJ_11292	GO:0016021;GO:0016740	-	glycosyl transferase gi_x000D_
gene11366	210	18	4.91251	5	1.57513	26	6.45781	10	2.63186	35	9.80431	4	1.17301	4	1.06689	4	1.24225	18	4.59668	30	8.10424	12	3.38382	21	4.93305	NW_017264056.1	46283	46492	-	210	VFPFJ_11293	-	-	-_x000D_
gene11367	891	12	0.771887	2	0.148497	19	1.11226	8	0.496243	27	1.7826	4	0.276468	5	0.31432	6	0.439178	11	0.662073	24	1.52807	17	1.12984	18	0.996576	NW_017264056.1	46635	47525	+	891	VFPFJ_11294	-	-	-_x000D_
gene11368	1309	23421	1025.45	18433	931.582	21075	839.768	17886	755.19	32330	1452.9	18148	853.79	20466	875.737	15167	755.661	21386	876.155	25657	1111.93	19672	889.927	17901	674.611	NW_017264056.1	50519	51827	+	1309	VFPFJ_11295	GO:0016798;GO:0008152	-	xyloglucan-specific endoglucanase protein gi_x000D_
gene11369	1694	8400	284.195	1081	42.216	3251	100.1	2198	71.7128	18497	642.327	1094	39.771	1532	50.6554	1996	76.8447	21530	681.587	2319	77.66	3051	106.653	3169	92.2836	NW_017264056.1	52078	53771	-	1694	VFPFJ_11296	GO:0020037;GO:0016021;GO:0016705;GO:0004497;GO:0005506;GO:0055114	-	cytochrome p450_x000D_
gene1137	2788	6	0.123341	1	0.0237286	4	0.074834	1	0.0198239	1	0.0210997	0	0	1	0.0200903	7	0.163746	0	0	2	0.0406956	0	0	3	0.0530816	NW_017264030.1	3884119	3886906	-	2788	VFPFJ_01131	GO:0055085;GO:0006865;GO:0016020	-	dicarboxylic amino acid permease_x000D_
gene11370	1154	119	5.91005	84	4.81546	209	9.44652	111	5.31618	266	13.5595	89	4.74948	73	3.54321	51	2.88225	206	9.57309	112	5.50582	151	7.74848	106	4.53122	NW_017264056.1	56280	57433	-	1154	VFPFJ_11297	GO:0016491;GO:0055114	-	3-oxoacyl-reductase gi_x000D_
gene11371	466	33	4.05862	16	2.27143	42	4.70105	26	3.08368	147	18.5567	24	3.17167	30	3.60592	29	4.05862	82	9.43667	32	3.8956	47	5.97252	44	4.65782	NW_017264056.1	59960	60425	-	466	VFPFJ_11298	GO:0006351	-	fungal zn -cys binuclear cluster domain-containing protein gi_x000D_
gene11372	1638	653	22.8481	176	7.10826	292	9.29823	228	7.69314	1429	51.32	290	10.903	190	6.49711	266	10.5909	1169	38.2729	351	12.1564	329	11.894	482	14.5161	NW_017264056.1	61066	62703	-	1638	VFPFJ_11299	GO:0016491	-	dimethylaniline monooxygenase_x000D_
gene11373	951	396	23.8652	157	10.9215	154	8.4464	152	8.83376	607	37.5471	180	11.6561	133	7.83342	139	9.53237	573	32.3121	186	11.0954	177	11.0214	228	11.8269	NW_017264056.1	63492	64442	+	951	VFPFJ_11300	-	-	-_x000D_
gene11374	1523	5317	200.086	5485	238.255	12037	412.24	11717	425.206	4219	162.959	6885	278.398	5541	203.783	5260	225.244	4961	174.687	7512	279.812	10649	414.052	10210	330.705	NW_017264056.1	64651	66173	-	1523	VFPFJ_11301	GO:0016021	-	amino acid transporter_x000D_
gene11375	231	37	9.17995	55	15.7513	83	18.7412	85	20.3371	117	29.7949	29	7.73122	45	10.9114	23	6.49356	62	14.3936	84	20.629	73	18.7136	85	18.1519	NW_017264056.1	66593	66823	+	231	VFPFJ_11302	-	-	-_x000D_
gene11376	1257	382	17.4172	124	6.52606	304	12.6145	362	15.9168	1682	78.7153	98	4.80124	125	5.57	198	10.273	543	23.1662	305	13.765	230	10.8352	447	17.5423	NW_017264056.1	67723	68979	-	1257	VFPFJ_11303	-	-	-_x000D_
gene11377	4310	59	0.784558	40	0.61397	57	0.689809	18	0.230822	111	1.515	66	0.943037	66	0.857723	22	0.332899	117	1.45579	40	0.526493	51	0.70071	34	0.38915	NW_017264056.1	70997	75306	-	4310	VFPFJ_11304	-	-	-_x000D_
gene11378	1260	1119	50.8991	320	16.8013	484	20.0358	448	19.6512	467	21.8029	84	4.10555	327	14.5364	296	15.321	1136	48.3502	278	12.5165	264	12.4073	229	8.96562	NW_017264056.1	78981	80240	+	1260	VFPFJ_11305	GO:0020037;GO:0016491;GO:0019825;GO:0055114	K05916	flavohemoglobin gi_x000D_
gene11379	675	953	80.9169	368	36.0669	329	25.4228	651	53.304	421	36.6899	133	12.1342	271	22.4877	376	36.3288	469	37.2615	187	15.7162	166	14.563	352	25.7249	NW_017264056.1	80635	81309	-	675	VFPFJ_11306	-	-	-_x000D_
gene1138	1035	26	1.43974	53	3.38766	104	5.24112	79	4.21861	21	1.19357	65	3.86754	51	2.76001	52	3.27665	17	0.880845	154	8.44094	130	7.43787	152	7.24467	NW_017264030.1	3888512	3889546	-	1035	VFPFJ_01132	-	-	-_x000D_
gene11380	1755	1409	46.0134	923	34.7928	3756	111.63	1532	48.2463	49	1.64243	431	15.1238	307	9.79809	187	6.94914	59	1.80288	3776	122.058	2026	68.3609	1231	34.6016	NW_017264056.1	83866	85620	+	1755	VFPFJ_11307	GO:0003333;GO:0015171;GO:0016021	-	methionine permease_x000D_
gene11381	986	16299	947.402	24460	1641.13	6572	347.658	4767	267.209	254	15.1539	15061	940.674	5764	327.437	2747	181.697	215	11.6937	7650	440.144	1741	104.56	2384	119.274	NW_017264056.1	86190	87175	+	986	VFPFJ_11308	-	-	-_x000D_
gene11382	1512	3	0.113716	3	0.13126	1	0.0344969	4	0.146215	1	0.038906	2	0.0814592	2	0.0740898	1	0.0431335	0	0	1	0.0375196	1	0.0391646	1	0.032626	NW_017264056.1	88086	89597	+	1512	VFPFJ_11309	-	-	-_x000D_
gene11383	1964	76	2.2178	9	0.303156	129	3.42594	257	7.23226	2	0.0599041	13	0.407628	19	0.541867	1481	49.1791	7	0.191138	27	0.779888	92	2.77391	1237	31.0702	NW_017264056.1	90565	92528	+	1964	VFPFJ_11310	GO:0055085;GO:0016021	-	siderophore iron transporter mirb_x000D_
gene11384	281	0	0	3	0.706284	2	0.37124	2	0.393374	1	0.209345	2	0.438315	0	0	1	0.232092	0	0	3	0.605655	1	0.210736	0	0	NW_017264056.1	93424	93704	-	281	VFPFJ_11311	-	-	-_x000D_
gene11385	2696	32	0.680269	104	2.55198	404	7.81615	186	3.81308	44	0.960066	46	1.05075	63	1.30888	15	0.362859	86	1.71068	143	3.00903	59	1.29592	72	1.31743	NW_017264056.1	98122	100817	+	2696	VFPFJ_11312	GO:0055085;GO:0016021	-	oligopeptide transporter opt-like protein_x000D_
gene11386	1862	43	1.32355	73	2.59363	718	20.113	291	8.63765	8	0.252743	20	0.661474	20	0.601631	4	0.140103	2	0.0576025	759	23.1245	169	5.37468	224	5.9345	NW_017264056.1	100926	102787	-	1862	VFPFJ_11313	GO:0003333;GO:0015171;GO:0016021	-	high affinity methionine permease_x000D_
gene11387	1451	754	29.782	699	31.8694	3431	123.335	1804	68.715	78	3.16224	357	15.1518	181	6.98701	193	8.67474	153	5.65477	3939	154.003	918	37.4646	912	31.0058	NW_017264056.1	103428	104878	+	1451	VFPFJ_11314	GO:0051213;GO:0055114	-	taurine catabolism dioxygenase_x000D_
gene11388	465	504	62.1195	191	27.1735	276	30.9591	236	28.0506	1159	146.622	206	27.282	206	24.8139	240	33.6608	1782	205.516	204	24.8879	176	22.4133	259	27.4766	NW_017264056.1	106803	107267	+	465	VFPFJ_11315	-	-	-_x000D_
gene11389	348	0	0	0	0	1	0.149883	5	0.794096	2	0.33808	0	0	0	0	0	0	2	0.308206	0	0	0	0	0	0	NW_017264056.1	108227	108574	+	348	VFPFJ_11316	-	-	-_x000D_
gene1139	5746	312	3.112	373	4.29445	610	5.53727	419	4.03024	575	5.88668	461	4.9408	342	3.33381	370	4.19955	608	5.67452	539	5.32149	523	5.38991	637	5.46877	NW_017264030.1	3890255	3896000	+	5746	VFPFJ_01133	GO:0035556;GO:1990130;GO:0097042;GO:2000785;GO:0043547;GO:0005096	K20404	egl- and pleckstrin domain-containingprotein_x000D_
gene11390	1080	15	0.796009	78	4.77788	290	14.0057	309	15.8131	82	4.46641	43	2.45192	117	6.06795	50	3.01935	63	3.1283	22	1.1556	100	5.48304	174	7.94769	NW_017264056.1	108934	110013	-	1080	VFPFJ_11317	-	-	-_x000D_
gene11391	2611	209	4.58764	163	4.12995	632	12.6253	232	4.91093	509	11.4678	126	2.97184	268	5.74921	95	2.37292	1077	22.1207	204	4.43234	313	7.09877	270	5.1012	NW_017264056.1	111012	113622	-	2611	VFPFJ_11318	GO:0016787;GO:0030246;GO:0005975	-	alpha- -mannosidase subfamily_x000D_
gene11392	4133	8	0.110937	8	0.128053	24	0.302885	9	0.120354	29	0.412763	10	0.149004	9	0.121971	8	0.126238	29	0.376291	9	0.123534	10	0.143278	25	0.298394	NW_017264056.1	115212	119344	+	4133	VFPFJ_11319	GO:0005975;GO:0004553	K01192	beta-mannosidase precursor_x000D_
gene11393	1615	0	0	0	0	2	0.0645935	0	0	0	0	0	0	3	0.104047	0	0	0	0	2	0.0702535	0	0	5	0.152726	NW_017264056.1	121214	122828	+	1615	VFPFJ_11320	GO:0016020	-	mfs transporter_x000D_
gene11394	1904	0	0	0	0	1	0.0273946	0	0	1	0.0308959	0	0	0	0	0	0	1	0.0281659	0	0	0	0	0	0	NW_017264056.1	123210	125113	-	1904	VFPFJ_11321	-	-	-_x000D_
gene11395	1977	515	14.9297	43	1.43889	62	1.63575	68	1.90101	327	9.72992	12	0.373798	37	1.04828	7	0.230918	407	11.0402	37	1.06171	27	0.808728	44	1.0979	NW_017264056.1	127603	129579	+	1977	VFPFJ_11322	GO:0003333;GO:0015171;GO:0016021	K16261	amino-acid permease inda1_x000D_
gene11396	799	2	0.143461	7	0.579583	21	1.37089	33	2.2827	4	0.294497	7	0.539527	4	0.28041	13	1.06112	8	0.53695	10	0.710008	20	1.48227	35	2.16091	NW_017264056.1	130579	131377	+	799	VFPFJ_11323	-	-	-_x000D_
gene11397	1116	957	49.1471	620	36.7529	161	7.52477	162	8.02293	214	11.2802	475	26.2115	667	33.4766	148	8.64897	327	15.7136	484	24.6032	269	14.2736	159	7.02827	NW_017264056.1	131660	132775	-	1116	VFPFJ_11324	-	-	-_x000D_
gene11398	981	242	14.1383	457	30.8185	413	21.959	237	13.3525	309	18.5292	324	20.3394	634	36.1993	219	14.5593	433	23.6706	656	37.9354	483	29.1557	244	12.2698	NW_017264056.1	135669	136649	+	981	VFPFJ_11325	-	-	-_x000D_
gene11399	988	5	0.290044	1	0.0669588	1	0.0527928	3	0.167821	8	0.476323	0	0	0	0	0	0	19	1.03131	0	0	1	0.0599361	6	0.299578	NW_017264057.1	4582	5569	-	988	VFPFJ_11326	-	-	-_x000D_
gene114	2649	22	0.475983	82	2.04784	4	0.0787607	4	0.0834566	26	0.577377	37	0.860165	59	1.24753	14	0.344677	16	0.323913	10	0.214155	12	0.268253	15	0.279335	NW_017264030.1	646685	649333	+	2649	VFPFJ_00115	GO:0016020	-	sexual differentiation process protein isp4_x000D_
gene1140	1873	1131	34.6079	2006	70.8529	2328	64.8301	2751	81.1774	1453	45.6348	1570	51.6207	1064	31.8188	1608	55.9906	1264	36.191	2949	89.3197	1554	49.1313	2095	55.1775	NW_017264030.1	3896660	3898532	-	1873	VFPFJ_01134	GO:0055085;GO:0016021	K07300	calcium-proton exchanger gi_x000D_
gene11400	1401	0	0	0	0	0	0	0	0	0	0	0	0	0	0	0	0	0	0	0	0	0	0	0	0	NW_017264057.1	12559	13959	-	1401	VFPFJ_11327	GO:0032508;GO:0003678;GO:0005524;GO:0006310;GO:0006281;GO:0000723	-	atp-dependent dna helicase pif1_x000D_
gene11401	2938	419	8.17359	440	9.90753	761	13.5103	922	17.3445	372	7.44834	279	5.8481	435	8.29311	500	11.099	573	10.4591	509	9.82825	622	12.5367	967	16.2364	NW_017264057.1	32160	35097	-	2938	VFPFJ_11328	-	-	-_x000D_
gene11402	2127	0	0	0	0	0	0	0	0	0	0	0	0	0	0	0	0	0	0	0	0	0	0	0	0	NW_017264057.1	38637	40763	+	2127	VFPFJ_11329	-	-	-_x000D_
gene11403	2408	9	0.214208	3	0.0824194	12	0.25993	4	0.0918091	14	0.342011	3	0.0767232	0	0	23	0.622928	20	0.445415	3	0.0706765	21	0.516426	25	0.512152	NW_017264057.1	56677	59084	+	2408	VFPFJ_11330	-	-	-_x000D_
gene11404	2013	0	0	0	0	0	0	1	0.0274561	0	0	0	0	1	0.0278251	0	0	0	0	1	0.0281816	0	0	0	0	NW_017264057.1	62650	64662	-	2013	VFPFJ_11331	-	-	-_x000D_
gene11405	453	0	0	0	0	0	0	0	0	0	0	0	0	0	0	0	0	0	0	0	0	0	0	0	0	NW_017264057.1	70969	71421	+	453	VFPFJ_11332	-	-	-_x000D_
gene11406	459	4	0.499457	1	0.144129	4	0.454547	0	0	3	0.384483	2	0.268336	3	0.366091	1	0.142087	2	0.233673	6	0.741564	1	0.129013	2	0.214948	NW_017264057.1	77604	78062	+	459	VFPFJ_11333	-	-	-_x000D_
gene11407	692	0	0	0	0	0	0	0	0	0	0	0	0	0	0	0	0	0	0	0	0	0	0	0	0	NW_017264057.1	80607	81298	-	692	VFPFJ_11334	-	-	-_x000D_
gene11408	1303	0	0	0	0	0	0	0	0	0	0	0	0	0	0	0	0	0	0	0	0	0	0	0	0	NW_017264057.1	85257	86559	-	1303	VFPFJ_11335	GO:0004553;GO:0071704	K01183	glycoside hydrolase family 18 protein gi_x000D_
gene11409	621	0	0	0	0	0	0	0	0	0	0	0	0	0	0	0	0	0	0	0	0	0	0	0	0	NW_017264057.1	92061	92681	+	621	VFPFJ_11336	-	-	-_x000D_
gene1141	596	66	6.3467	72	7.99191	139	12.1647	137	12.7045	121	11.9428	96	9.91944	83	7.80031	152	16.6328	149	13.407	125	11.898	106	10.5319	151	12.4982	NW_017264030.1	3899186	3899781	+	596	VFPFJ_01135	-	-	-_x000D_
gene11410	2137	0	0	0	0	0	0	0	0	0	0	0	0	0	0	0	0	0	0	0	0	0	0	0	0	NW_017264057.1	93759	95895	+	2137	VFPFJ_11337	-	K01183	-_x000D_
gene11411	930	161	9.92186	154	10.9547	47	2.63601	30	1.78287	172	10.8796	9	0.595966	22	1.32501	7	0.490887	107	6.17009	34	2.07399	13	0.827763	3	0.159131	NW_017264057.1	101998	102927	-	930	VFPFJ_11338	GO:0016757	-	hypothetical protein VFPFJ_11338 [Purpureocillium lilacinum]_x000D_
gene11412	2376	6	0.144729	0	0	7	0.153668	7	0.16283	6	0.14855	0	0	0	0	0	0	27	0.609408	1	0.0238761	3	0.0747688	0	0	NW_017264057.1	112455	114830	+	2376	VFPFJ_11339	-	-	-_x000D_
gene11413	466	0	0	0	0	0	0	0	0	0	0	0	0	0	0	0	0	0	0	0	0	0	0	0	0	NW_017264057.1	116789	117254	+	466	VFPFJ_11340	-	-	-_x000D_
gene11414	374	47	7.20239	9	1.59197	8	1.11571	7	1.03445	26	4.0895	5	0.823305	21	3.14505	11	1.91817	43	6.16578	4	0.606734	4	0.633335	2	0.263799	NW_017264058.1	16138	16511	+	374	VFPFJ_11341	-	-	-_x000D_
gene11415	2411	0	0	0	0	0	0	0	0	0	0	0	0	0	0	0	0	0	0	0	0	0	0	0	0	NW_017264058.1	21716	24126	-	2411	VFPFJ_11342	GO:0003676;GO:0046983	-	restless-like transposase_x000D_
gene11416	230	0	0	0	0	0	0	0	0	0	0	0	0	0	0	0	0	0	0	0	0	0	0	0	0	NW_017264058.1	24266	24495	+	230	VFPFJ_11343	-	-	-_x000D_
gene11417	1710	42	1.40768	7	0.270811	9	0.274522	66	2.13319	14	0.481615	6	0.216081	0	0	4	0.152556	8	0.250891	3	0.0995257	1	0.0346297	4	0.115393	NW_017264058.1	31869	33578	+	1710	VFPFJ_11344	-	-	-_x000D_
gene11418	1091	80	4.20258	82	4.97226	45	2.15139	75	3.79943	94	5.0684	169	9.53947	32	1.64288	45	2.69001	40	1.96619	217	11.2835	66	3.58232	73	3.30076	NW_017264058.1	33808	34898	-	1091	VFPFJ_11345	GO:0031138;GO:0018193;GO:0000166;GO:0004672;GO:0005737;GO:0051447;GO:0006468	-	cation transporter-like protein_x000D_
gene11419	903	889	56.4241	303	22.1983	201	11.6102	436	26.6859	393	25.6019	113	7.70642	97	6.01678	204	14.7336	580	34.4454	592	37.1915	383	25.1163	296	16.1704	NW_017264058.1	49245	50147	-	903	VFPFJ_11346	GO:0008270;GO:0016491;GO:0055114	-	dehydrogenase-like protein_x000D_
gene1142	5686	692	6.97509	431	5.01458	1046	9.59525	915	8.89399	1113	11.5148	586	6.34677	315	3.10302	652	7.47838	1015	9.57305	1011	10.0868	884	9.20642	1116	9.68217	NW_017264030.1	3901504	3907189	-	5686	VFPFJ_01136	GO:0005729;GO:0051315;GO:0071169;GO:0034087;GO:1990414;GO:0007076;GO:0000972;GO:0010468;GO:0034184;GO:0071921;GO:0005829;GO:0070317;GO:0070058;GO:0000790;GO:0070550;GO:0003682;GO:0034990;GO:0032116	K06672	sister chromatid cohesion protein mis4_x000D_
gene11420	1689	1038	35.2223	267	10.4579	140	4.32344	289	9.45694	560	19.5041	69	2.51583	105	3.48209	91	3.51381	776	24.639	362	12.1588	116	4.067	94	2.74545	NW_017264058.1	50928	52616	+	1689	VFPFJ_11347	GO:0016831;GO:0000287;GO:0030976	-	pyruvate decarboxylase_x000D_
gene11421	642	0	0	0	0	0	0	0	0	0	0	0	0	0	0	0	0	0	0	0	0	0	0	0	0	NW_017264058.1	59292	59933	+	642	VFPFJ_11348	-	-	-_x000D_
gene11422	786	0	0	0	0	0	0	0	0	0	0	0	0	0	0	0	0	0	0	0	0	0	0	0	0	NW_017264058.1	61508	62293	-	786	VFPFJ_11349	GO:0006260;GO:0003677;GO:0071897;GO:0005524;GO:0051103;GO:0003910;GO:0006310	-	dna ligase atp-dependent_x000D_
gene11423	729	0	0	0	0	0	0	0	0	0	0	0	0	0	0	0	0	0	0	0	0	0	0	0	0	NW_017264058.1	62437	63165	+	729	VFPFJ_11350	-	-	-_x000D_
gene11424	849	12	0.810073	10	0.779214	23	1.41303	8	0.520792	14	0.970038	3	0.217608	0	0	0	0	9	0.568494	1	0.0668194	0	0	1	0.0581042	NW_017264058.1	66657	67505	+	849	VFPFJ_11351	GO:0016787	-	alpha beta fold family protein_x000D_
gene11425	294	24	4.67858	1	0.225018	2	0.354825	14	2.63186	10	2.00088	0	0	0	0	17	3.7711	6	1.09445	2	0.385916	4	0.805672	6	1.00674	NW_017264058.1	68484	68777	-	294	VFPFJ_11352	-	-	-_x000D_
gene11426	249	20	4.60342	14	3.71957	8	1.6758	39	8.65661	21	4.96122	19	4.69912	2	0.449895	2	0.523838	10	2.15373	10	2.2783	6	1.42691	2	0.396229	NW_017264058.1	69858	70106	-	249	VFPFJ_11353	-	-	-_x000D_
gene11427	882	264	17.1548	132	9.90079	634	37.4932	1453	91.0499	296	19.742	107	7.47098	126	8.0017	610	45.1053	510	31.0093	187	12.0277	277	18.5976	849	47.4848	NW_017264058.1	70504	71385	+	882	VFPFJ_11354	-	K11585	-_x000D_
gene11428	297	4823	930.703	1403	312.511	2331	409.371	2653	493.7	7228	1431.63	3627	752.061	834	157.286	1241	272.51	6172	1114.45	6378	1218.26	1218	242.849	1842	305.949	NW_017264058.1	77307	77603	-	297	VFPFJ_11355	-	-	-_x000D_
gene11429	1328	0	0	0	0	0	0	0	0	0	0	0	0	0	0	0	0	0	0	0	0	0	0	0	0	NW_017264058.1	78788	80115	-	1328	VFPFJ_11356	GO:0004519;GO:0090305;GO:0003677	-	dde superfamily cenp-b-like protein_x000D_
gene1143	479	162	19.3834	53	7.3199	324	35.281	309	35.6538	105	12.895	164	21.0849	65	7.60078	321	43.7055	120	13.435	171	20.2521	364	44.9999	458	47.1678	NW_017264030.1	3907706	3908184	+	479	VFPFJ_01137	GO:0005730;GO:0003899;GO:0006351;GO:0003676;GO:0008270	K03000	transcription factor s-ii gi_x000D_
gene11430	420	0	0	0	0	0	0	0	0	0	0	0	0	0	0	0	0	0	0	0	0	0	0	0	0	NW_017264058.1	80350	80769	-	420	VFPFJ_11357	GO:0004519;GO:0090305;GO:0003677	-	dde superfamily cenp-b-like protein_x000D_
gene11431	768	158	11.7909	244	21.0181	200	13.5831	242	17.4155	78	5.9745	98	7.85827	215	15.6804	122	10.3601	51	3.56123	93	6.86961	71	5.47448	123	7.90059	NW_017264058.1	81665	82432	-	768	VFPFJ_11358	-	-	-_x000D_
gene11432	597	12	1.15201	173	19.1706	15	1.31053	51	4.72148	57	5.61654	16	1.65047	137	12.8536	44	4.80668	74	6.64735	6	0.570147	4	0.396763	11	0.908937	NW_017264058.1	83446	84042	-	597	VFPFJ_11359	-	-	-_x000D_
gene11433	1284	0	0	0	0	2	0.081245	0	0	0	0	0	0	1	0.043623	3	0.152378	0	0	1	0.044182	0	0	0	0	NW_017264058.1	94344	95627	+	1284	VFPFJ_11360	GO:0004252;GO:0006508	-	subtilisin-like protease_x000D_
gene11434	2153	0	0	0	0	0	0	0	0	0	0	0	0	0	0	0	0	0	0	0	0	0	0	0	0	NW_017264058.1	98564	100716	-	2153	VFPFJ_11361	GO:0016021;GO:0098655;GO:0008324	-	cation transporter_x000D_
gene11435	234	0	0	0	0	0	0	0	0	0	0	0	0	0	0	0	0	0	0	0	0	0	0	0	0	NW_017264058.1	104390	104623	-	234	VFPFJ_11362	-	-	-_x000D_
gene11436	363	0	0	0	0	0	0	0	0	0	0	0	0	0	0	0	0	0	0	0	0	0	0	0	0	NW_017264058.1	105903	106265	-	363	VFPFJ_11363	-	-	-_x000D_
gene11437	824	0	0	0	0	0	0	0	0	0	0	0	0	0	0	0	0	0	0	0	0	0	0	0	0	NW_017264058.1	107478	108301	+	824	VFPFJ_11364	-	-	-_x000D_
gene11438	5086	0	0	0	0	0	0	0	0	0	0	0	0	0	0	0	0	0	0	0	0	0	0	0	0	NW_017264058.1	110545	115630	-	5086	VFPFJ_11365	GO:0005488	-	reverse transcriptase_x000D_
gene11439	414	10	1.38436	24	3.83509	24	3.02373	34	4.53901	15	2.13137	16	2.38003	9	1.21765	19	2.99309	23	2.97933	22	3.01462	14	2.0025	17	2.02565	NW_017264059.1	832	1245	+	414	VFPFJ_11366	-	-	-_x000D_
gene1144	1037	4657	257.382	1553	99.0734	3301	166.034	3887	207.166	2479	140.626	1868	110.933	1546	83.5047	4581	288.103	3361	173.812	3176	173.745	4432	253.085	5396	256.69	NW_017264030.1	3908226	3909262	-	1037	VFPFJ_01138	GO:0005737;GO:0046872;GO:0008612;GO:0019135;GO:0000226;GO:0005634;GO:0055114	K06072	deoxyhypusine hydroxylase_x000D_
gene11440	2563	76	1.69948	346	8.93083	107	2.17754	166	3.57966	135	3.09851	85	2.04236	138	3.01586	54	1.37408	209	4.37309	88	1.9478	74	1.70973	96	1.84773	NW_017264059.1	1779	4341	-	2563	VFPFJ_11367	-	-	-_x000D_
gene11441	1369	757	31.6915	1153	55.7173	1194	45.4917	2119	85.548	875	37.5987	504	22.672	1185	48.4836	1106	52.6888	978	38.3113	289	11.9758	590	25.5208	1358	48.9341	NW_017264059.1	4726	6094	+	1369	VFPFJ_11368	-	-	-_x000D_
gene11442	540	0	0	0	0	0	0	5	0.511751	1	0.108937	0	0	0	0	0	0	0	0	0	0	0	0	0	0	NW_017264059.1	10198	10737	+	540	VFPFJ_11369	-	-	-_x000D_
gene11443	1431	13	0.52066	2	0.0924602	1	0.0364495	2	0.0772454	5	0.205541	3	0.129105	0	0	0	0	4	0.149903	1	0.0396434	1	0.0413815	2	0.0689455	NW_017264059.1	12260	13690	-	1431	VFPFJ_11370	-	-	-_x000D_
gene11444	369	0	0	1	0.179283	0	0	1	0.149781	0	0	0	0	0	0	2	0.353485	0	0	2	0.307478	0	0	3	0.401061	NW_017264059.1	14882	15250	+	369	VFPFJ_11371	-	-	-_x000D_
gene11445	6798	568	4.7887	418	4.0678	680	5.21746	677	5.50415	378	3.27099	283	2.5637	272	2.24113	372	3.56885	689	5.43537	344	2.8707	462	4.02445	642	4.65875	NW_017264059.1	18204	25001	-	6798	VFPFJ_11372	-	-	-_x000D_
gene11446	1007	1	0.0569142	0	0	0	0	0	0	2	0.116834	0	0	1	0.0556225	0	0	3	0.159765	0	0	0	0	1	0.0489876	NW_017264059.1	26249	27255	+	1007	VFPFJ_11373	-	-	-_x000D_
gene11447	657	70	6.10637	0	0	1	0.0793901	10	0.841234	1	0.0895371	1	0.0937339	2	0.170508	13	1.29046	0	0	0	0	0	0	1	0.0750845	NW_017264059.1	29514	30170	-	657	VFPFJ_11374	-	-	-_x000D_
gene11448	165	14	4.86289	60	24.0565	17	5.37399	13	4.35454	6	2.13912	28	10.4505	24	8.14718	6	2.37156	10	3.25018	20	6.87632	9	3.23001	6	1.79384	NW_017264059.1	33683	33847	-	165	VFPFJ_11375	-	-	-_x000D_
gene11449	2116	5	0.135427	6	0.187586	7	0.17255	30	0.783588	12	0.333606	5	0.145518	5	0.132353	3	0.0924639	6	0.152064	4	0.107239	6	0.167912	6	0.139879	NW_017264059.1	45858	47973	+	2116	VFPFJ_11376	GO:0005488;GO:0006351	-	fungal specific transcription factor_x000D_
gene11450	3349	201	3.43978	4	0.079015	101	1.57303	254	4.1918	14	0.245913	7	0.12872	5	0.0836248	144	2.80423	24	0.384315	67	1.13493	68	1.20237	212	3.12274	NW_017264059.1	50554	53902	+	3349	VFPFJ_11377	GO:0003824	-	ankyrin repeat-containing protein_x000D_
gene11451	667	20	1.71852	49	4.85998	36	2.81519	88	7.29188	24	2.11667	11	1.01561	33	2.7712	107	10.4622	53	4.26129	31	2.63661	18	1.59806	52	3.84586	NW_017264059.1	66696	67362	+	667	VFPFJ_11378	-	-	-_x000D_
gene11452	1560	16	0.587822	5	0.212036	1	0.0334354	10	0.354289	12	0.452507	3	0.118429	0	0	1	0.0418063	2	0.0687537	1	0.0363652	0	0	1	0.0316221	NW_017264059.1	70713	72272	+	1560	VFPFJ_11379	GO:0006355	-	transposase [Purpureocillium lilacinum]_x000D_
gene11453	5403	61	0.647061	107	1.31013	118	1.13914	220	2.25045	44	0.479056	59	0.67248	91	0.94338	71	0.857018	76	0.754344	92	0.965969	59	0.64664	93	0.849109	NW_017264059.1	73251	78653	+	5403	VFPFJ_11380	GO:0003676;GO:0004518	-	reverse transcriptase_x000D_
gene11454	2239	273	6.9881	236	6.97304	1069	24.9032	1261	31.1274	134	3.52062	214	5.88602	202	5.05333	460	13.3989	170	4.07179	763	19.3322	819	21.6608	1005	22.1425	NW_017264059.1	79206	81444	-	2239	VFPFJ_11381	-	-	-_x000D_
gene11455	3152	4	0.0727318	1	0.0209883	1	0.016548	4	0.0701385	6	0.111978	7	0.136765	13	0.231013	4	0.0827638	6	0.102084	0	0	2	0.0375742	7	0.109554	NW_017264059.1	83366	86517	+	3152	VFPFJ_11382	GO:0008017;GO:0007018;GO:0005524;GO:0003777;GO:0005874	-	pol protein_x000D_
gene11456	669	2395	205.178	3311	327.414	4417	344.376	6153	508.327	1773	155.902	1514	139.368	2276	190.558	2825	275.397	2405	192.788	3848	326.302	2948	260.944	3441	253.731	NW_017264059.1	87168	87836	-	669	VFPFJ_11383	-	-	-_x000D_
gene11457	526	90	9.80634	111	13.9605	115	11.4036	155	16.2865	92	10.2889	69	8.0784	88	9.37081	79	9.79508	57	5.81139	67	7.22602	131	14.7479	89	8.3468	NW_017264059.1	89376	89901	-	526	VFPFJ_11384	-	-	-_x000D_
gene11458	2154	21	0.558758	60	1.84277	108	2.61523	160	4.10541	25	0.682751	33	0.943475	77	2.00228	62	1.87721	27	0.672216	56	1.47487	80	2.19933	107	2.45049	NW_017264059.1	94028	96181	-	2154	VFPFJ_11385	GO:0000160;GO:0005622;GO:0023014;GO:0005524;GO:0000155	K19692	sensor histidine kinase response regulator fos-1_x000D_
gene11459	995	17	0.979211	84	5.58497	93	4.87519	87	4.83257	32	1.89189	41	2.5376	98	5.51675	59	3.86719	40	2.1559	65	3.70596	72	4.28504	112	5.55278	NW_017264059.1	96313	97307	-	995	VFPFJ_11386	GO:0044763;GO:0050794;GO:0051716	-	hpt domain-containing protein_x000D_
gene1146	1029	11663	649.599	5413	348.006	2255	114.304	2133	114.567	2017	115.308	6147	367.883	3859	210.058	1459	92.4712	3011	156.923	2832	156.131	1866	107.385	1987	95.2572	NW_017264030.1	3910182	3911210	+	1029	VFPFJ_01139	GO:0005737;GO:0046872;GO:0016226;GO:0005524;GO:0051539	-	atpases partial gi_x000D_
gene11460	486	166	19.5759	376	51.1819	178	19.1036	229	26.0424	98	11.862	262	33.1992	258	29.7347	109	14.6271	72	7.94488	240	28.0146	295	35.9444	176	17.8645	NW_017264059.1	101218	101703	+	486	VFPFJ_11387	-	-	-_x000D_
gene11461	565	203	20.592	301	35.2438	234	21.6022	227	22.2055	87	9.05814	279	30.4101	192	19.0341	153	17.6608	97	9.20692	417	41.8695	405	42.4475	269	23.4866	NW_017264059.1	102126	102690	+	565	VFPFJ_11388	-	-	-_x000D_
gene11462	2193	205	5.35754	327	9.86447	779	18.5281	1235	31.1251	114	3.05798	301	8.45259	389	9.93553	424	12.6094	154	3.76594	475	12.2875	594	16.0396	652	14.6664	NW_017264059.1	103672	105864	+	2193	VFPFJ_11389	GO:0000160;GO:0005622;GO:0023014;GO:0005524;GO:0000155	K19692	sensor histidine kinase response regulator fos-1_x000D_
gene11463	580	128	12.6483	63	7.18583	73	6.56487	121	11.5303	12	1.21709	11	1.16796	16	1.54516	56	6.2969	19	1.75678	17	1.66277	42	4.28812	41	3.48716	NW_017264059.1	112086	112665	+	580	VFPFJ_11390	-	-	-_x000D_
gene11464	277	23	4.75881	1	0.238828	0	0	2	0.399055	16	3.39788	0	0	1	0.202209	2	0.470887	31	6.00168	0	0	0	0	0	0	NW_017264060.1	861	1137	-	277	VFPFJ_11391	-	-	-_x000D_
gene11465	342	0	0	0	0	0	0	0	0	0	0	0	0	0	0	0	0	0	0	0	0	0	0	0	0	NW_017264060.1	14234	14575	+	342	VFPFJ_11392	-	-	-_x000D_
gene11466	1810	0	0	0	0	0	0	0	0	0	0	0	0	0	0	0	0	0	0	0	0	0	0	0	0	NW_017264060.1	24358	26167	-	1810	VFPFJ_11393	-	-	-_x000D_
gene11467	375	0	0	0	0	0	0	0	0	0	0	0	0	0	0	0	0	0	0	0	0	0	0	0	0	NW_017264060.1	37584	37958	+	375	VFPFJ_11394	-	-	-_x000D_
gene11468	315	0	0	0	0	0	0	0	0	0	0	0	0	0	0	1	0.207041	0	0	0	0	0	0	0	0	NW_017264060.1	45673	45987	-	315	VFPFJ_11395	-	-	-_x000D_
gene11469	466	3	0.368965	0	0	0	0	1	0.118603	0	0	0	0	0	0	0	0	1	0.115081	0	0	0	0	0	0	NW_017264060.1	57469	57934	-	466	VFPFJ_11396	-	-	-_x000D_
gene1147	648	1375	121.612	673	68.7076	601	48.3761	604	51.5163	617	56.0116	568	53.9803	595	51.4307	570	57.3676	809	66.9521	688	60.2315	447	40.8487	491	37.3785	NW_017264030.1	3911309	3911956	-	648	VFPFJ_01140	GO:0005829;GO:0000147;GO:0030479;GO:0034316;GO:0071846;GO:0003779;GO:0005634;GO:0071933	-	gmf family protein_x000D_
gene11470	1813	19	0.600629	0	0	0	0	2	0.0609698	18	0.58404	0	0	0	0	0	0	22	0.650752	1	0.0312905	0	0	0	0	NW_017264060.1	63249	65061	+	1813	VFPFJ_11397	-	-	-_x000D_
gene11471	776	25	1.84641	3	0.255755	5	0.336078	6	0.427338	6	0.454839	0	0	7	0.505262	1	0.0840437	7	0.483757	0	0	2	0.152621	1	0.0635702	NW_017264060.1	65694	66469	-	776	VFPFJ_11398	GO:0016021;GO:0006629	-	fatty acid desaturase_x000D_
gene11472	717	0	0	0	0	0	0	0	0	0	0	0	0	0	0	0	0	0	0	0	0	0	0	0	0	NW_017264060.1	67970	68686	+	717	VFPFJ_11399	-	-	-_x000D_
gene11473	912	1023	64.2882	3853	279.492	301	17.2148	166	10.0599	573	36.9597	333	22.486	1361	83.5879	50	3.57554	699	41.103	508	31.5994	132	8.57086	46	2.48816	NW_017264060.1	70902	71813	+	912	VFPFJ_11400	-	-	-_x000D_
gene11474	576	4	0.398004	0	0	0	0	0	0	1	0.102128	0	0	0	0	0	0	3	0.279312	0	0	0	0	0	0	NW_017264060.1	72461	73036	-	576	VFPFJ_11401	-	-	-_x000D_
gene11475	2595	0	0	0	0	0	0	0	0	0	0	0	0	0	0	0	0	0	0	0	0	0	0	0	0	NW_017264060.1	78375	80969	-	2595	VFPFJ_11402	GO:0016020;GO:0003824	-	sulfatase domain-containingprotein_x000D_
gene11476	402	0	0	0	0	0	0	0	0	0	0	0	0	0	0	0	0	0	0	0	0	0	0	0	0	NW_017264060.1	85345	85746	+	402	VFPFJ_11403	-	-	-_x000D_
gene11477	2812	1	0.0203814	0	0	0	0	0	0	0	0	0	0	0	0	0	0	0	0	0	0	0	0	0	0	NW_017264060.1	95558	98369	+	2812	VFPFJ_11404	-	-	-_x000D_
gene11478	458	0	0	0	0	0	0	0	0	0	0	0	0	0	0	0	0	0	0	0	0	0	0	0	0	NW_017264061.1	972	1429	-	458	VFPFJ_11405	-	-	-_x000D_
gene11479	3215	10	0.178266	3	0.0617312	7	0.113566	7	0.120337	8	0.146378	2	0.0383099	0	0	2	0.040571	2	0.0333611	1	0.0176453	4	0.0736757	8	0.122751	NW_017264061.1	13305	16519	+	3215	VFPFJ_11406	GO:0004519;GO:0090305;GO:0003676;GO:0008270;GO:0004527	-	reverse transcriptase_x000D_
gene1148	1331	4658	200.573	1030	51.1945	1524	59.7226	1468	60.958	891	39.3793	926	42.8445	896	37.706	1032	50.5671	1296	52.2177	1321	56.3034	1067	47.4714	1203	44.5865	NW_017264030.1	3913003	3914333	+	1331	VFPFJ_01141	GO:0044464	-	ph domain-containingprotein_x000D_
gene11480	564	0	0	0	0	0	0	0	0	0	0	0	0	0	0	0	0	0	0	0	0	0	0	0	0	NW_017264061.1	40774	41337	-	564	VFPFJ_11407	-	-	-_x000D_
gene11481	4187	0	0	0	0	0	0	0	0	0	0	0	0	0	0	0	0	0	0	0	0	0	0	0	0	NW_017264061.1	48308	52494	+	4187	VFPFJ_11408	GO:0005524;GO:0004386;GO:0008270	-	swi snf family dna-dependent atpase ris1_x000D_
gene11482	449	0	0	0	0	0	0	0	0	0	0	0	0	0	0	0	0	0	0	0	0	0	0	0	0	NW_017264061.1	52596	53044	-	449	VFPFJ_11409	GO:0003677	-	dde superfamily endonuclease domain-containing protein_x000D_
gene11483	1692	0	0	0	0	0	0	0	0	0	0	0	0	0	0	0	0	0	0	0	0	0	0	0	0	NW_017264061.1	56627	58318	+	1692	VFPFJ_11410	-	K08900	-_x000D_
gene11484	469	0	0	0	0	0	0	0	0	0	0	0	0	0	0	0	0	0	0	0	0	0	0	0	0	NW_017264061.1	60944	61412	+	469	VFPFJ_11411	-	-	-_x000D_
gene11485	1275	0	0	0	0	0	0	0	0	0	0	0	0	0	0	0	0	0	0	0	0	0	0	0	0	NW_017264061.1	68249	69523	-	1275	VFPFJ_11412	-	-	-_x000D_
gene11486	273	0	0	0	0	0	0	0	0	0	0	0	0	0	0	0	0	0	0	0	0	0	0	0	0	NW_017264061.1	69575	69847	+	273	VFPFJ_11413	-	-	-_x000D_
gene11487	317	0	0	0	0	0	0	0	0	0	0	0	0	0	0	0	0	0	0	0	0	0	0	0	0	NW_017264061.1	86867	87183	+	317	VFPFJ_11414	-	-	-_x000D_
gene11488	1284	0	0	0	0	0	0	0	0	0	0	0	0	0	0	0	0	0	0	0	0	0	0	0	0	NW_017264061.1	87415	88698	-	1284	VFPFJ_11415	GO:0016021	-	glucose receptor git3 protein_x000D_
gene11489	563	0	0	0	0	0	0	0	0	0	0	0	0	0	0	0	0	0	0	0	0	0	0	0	0	NW_017264061.1	89632	90194	-	563	VFPFJ_11416	-	-	-_x000D_
gene1149	1269	153	6.91003	33	1.72035	29	1.19198	28	1.21949	78	3.61577	25	1.21322	32	1.41244	32	1.64458	89	3.76114	23	1.0282	16	0.746627	25	0.971838	NW_017264030.1	3915707	3916975	+	1269	VFPFJ_01142	GO:0005975;GO:0004553	-	cellulase family protein gi_x000D_
gene11490	1444	0	0	1	0.0458139	0	0	0	0	0	0	0	0	0	0	0	0	0	0	0	0	0	0	0	0	NW_017264062.1	12077	13520	-	1444	VFPFJ_11417	-	-	-_x000D_
gene11491	348	0	0	0	0	0	0	0	0	0	0	0	0	0	0	0	0	0	0	0	0	0	0	0	0	NW_017264062.1	14600	14947	+	348	VFPFJ_11418	-	-	-_x000D_
gene11492	978	2	0.117204	0	0	0	0	0	0	1	0.0601491	0	0	0	0	0	0	0	0	0	0	0	0	0	0	NW_017264062.1	15621	16598	-	978	VFPFJ_11419	-	-	-_x000D_
gene11493	660	0	0	0	0	0	0	0	0	0	0	0	0	0	0	0	0	0	0	0	0	0	0	0	0	NW_017264062.1	17809	18468	+	660	VFPFJ_11420	-	-	-_x000D_
gene11494	1423	1	0.0402759	19	0.88331	0	0	2	0.0776797	8	0.330715	2	0.086554	0	0	0	0	1	0.0376865	0	0	0	0	0	0	NW_017264062.1	27833	29255	-	1423	VFPFJ_11421	-	-	-_x000D_
gene11495	1956	0	0	13	0.439682	0	0	0	0	2	0.0601491	0	0	0	0	0	0	0	0	0	0	0	0	0	0	NW_017264062.1	29556	31511	+	1956	VFPFJ_11422	-	K01426	-_x000D_
gene11496	4104	8	0.111721	14	0.225676	19	0.241478	15	0.202007	4	0.0573351	3	0.045017	8	0.109185	13	0.206587	6	0.0784034	17	0.234991	11	0.15872	19	0.228382	NW_017264062.1	37771	41874	+	4104	VFPFJ_11423	-	-	-_x000D_
gene11497	4785	0	0	0	0	0	0	0	0	0	0	0	0	0	0	0	0	0	0	0	0	0	0	0	0	NW_017264062.1	42497	47281	-	4785	VFPFJ_11424	-	-	-_x000D_
gene11498	1050	0	0	0	0	0	0	0	0	0	0	0	0	0	0	0	0	0	0	0	0	0	0	0	0	NW_017264062.1	48864	49913	+	1050	VFPFJ_11425	-	-	-_x000D_
gene11499	999	0	0	0	0	0	0	0	0	0	0	0	0	0	0	0	0	0	0	0	0	0	0	0	0	NW_017264062.1	49970	50968	-	999	VFPFJ_11426	GO:0003677	-	tpr domain-containing protein_x000D_
gene115	1107	1284	66.4764	1511	90.2987	1690	79.6289	1857	92.7143	927	49.2607	1906	106.032	935	47.309	1052	61.9776	770	37.3022	2171	111.256	505	27.014	1390	61.9416	NW_017264030.1	653534	654640	+	1107	VFPFJ_00116	-	-	-_x000D_
gene1150	1219	334	15.7034	362	19.6458	355	15.1899	305	13.8286	154	7.43165	501	25.3102	301	13.8307	216	11.5562	204	8.97465	380	17.6844	172	8.35546	274	11.0882	NW_017264030.1	3917436	3918654	-	1219	VFPFJ_01143	-	-	-_x000D_
gene11500	264	0	0	0	0	0	0	0	0	0	0	0	0	0	0	0	0	0	0	0	0	0	0	0	0	NW_017264062.1	58449	58712	+	264	VFPFJ_11427	-	-	-_x000D_
gene11501	910	0	0	0	0	0	0	0	0	0	0	0	0	0	0	0	0	0	0	0	0	0	0	0	0	NW_017264062.1	59619	60528	-	910	VFPFJ_11428	GO:0016787	-	alpha beta fold family protein_x000D_
gene11502	1153	5	0.248537	8	0.459013	2	0.0904758	5	0.239675	4	0.204079	0	0	0	0	0	0	1	0.0465116	2	0.0984036	1	0.0513589	0	0	NW_017264062.1	61828	62980	+	1153	VFPFJ_11429	GO:0050662;GO:0003824	-	cinnamoyl- reductase_x000D_
gene11503	1787	0	0	0	0	0	0	0	0	0	0	0	0	0	0	0	0	0	0	0	0	0	0	0	0	NW_017264062.1	65194	66980	-	1787	VFPFJ_11430	GO:0003840;GO:0006749	-	gamma-glutamyltranspeptidase gi_x000D_
gene11504	1635	0	0	0	0	0	0	0	0	1	0.0359791	0	0	0	0	0	0	0	0	0	0	0	0	0	0	NW_017264062.1	68591	70225	-	1635	VFPFJ_11431	GO:0016020	-	major facilitator superfamily transporter_x000D_
gene11505	1035	0	0	0	0	0	0	0	0	0	0	0	0	0	0	0	0	0	0	0	0	0	0	0	0	NW_017264062.1	71612	72646	-	1035	VFPFJ_11432	-	-	-_x000D_
gene11506	834	0	0	0	0	0	0	0	0	0	0	0	0	0	0	0	0	0	0	0	0	0	0	0	0	NW_017264062.1	73132	73965	-	834	VFPFJ_11433	-	K07005	-_x000D_
gene11507	375	0	0	0	0	0	0	0	0	0	0	0	0	0	0	0	0	0	0	0	0	0	0	0	0	NW_017264063.1	10941	11315	-	375	VFPFJ_11434	-	-	-_x000D_
gene11508	384	0	0	0	0	0	0	0	0	0	0	0	0	0	0	0	0	1	0.139656	0	0	0	0	0	0	NW_017264063.1	39824	40207	+	384	VFPFJ_11435	-	-	-_x000D_
gene11509	277	3	0.620714	0	0	0	0	0	0	1	0.212368	1	0.222322	0	0	0	0	3	0.580808	0	0	0	0	0	0	NW_017264063.1	50290	50566	+	277	VFPFJ_11436	-	-	-_x000D_
gene1151	1684	2682	91.2782	2060	80.9263	2332	72.2301	2341	76.8319	1804	63.0177	1976	72.2615	2281	75.8688	2301	89.113	2189	69.7099	2389	80.4793	2639	92.7989	3191	93.476	NW_017264030.1	3921088	3922771	+	1684	VFPFJ_01144	GO:0010494;GO:0003729;GO:0008266;GO:0000932;GO:0043488;GO:0000166;GO:0034063;GO:0000184;GO:0005634	K13201	nuclear and cytoplasmic polyadenylated rna-binding protein pub1 gi_x000D_
gene11510	2293	12	0.299935	5	0.144255	19	0.432196	31	0.747205	3	0.0769636	11	0.295427	5	0.122137	16	0.455075	11	0.257264	13	0.321625	9	0.232426	14	0.301189	NW_017264063.1	58571	60863	+	2293	VFPFJ_11437	-	-	-_x000D_
gene11511	4179	0	0	0	0	0	0	0	0	0	0	0	0	0	0	0	0	0	0	0	0	0	0	0	0	NW_017264063.1	66492	70670	+	4179	VFPFJ_11438	-	-	-_x000D_
gene11512	1600	0	0	0	0	0	0	0	0	0	0	0	0	0	0	0	0	0	0	0	0	0	0	0	0	NW_017264064.1	5618	7217	+	1600	VFPFJ_11439	GO:0003676	-	transposase gi_x000D_
gene11513	3111	0	0	0	0	0	0	0	0	0	0	0	0	0	0	0	0	0	0	0	0	0	0	0	0	NW_017264064.1	18070	21180	+	3111	VFPFJ_11440	-	-	-_x000D_
gene11514	411	0	0	0	0	0	0	0	0	0	0	0	0	0	0	0	0	0	0	0	0	0	0	0	0	NW_017264064.1	21403	21813	+	411	VFPFJ_11441	-	-	-_x000D_
gene11515	2615	0	0	0	0	0	0	0	0	0	0	0	0	0	0	0	0	0	0	0	0	0	0	0	0	NW_017264064.1	24138	26752	-	2615	VFPFJ_11442	GO:0090305;GO:0003887;GO:0043137;GO:0006278;GO:0003677;GO:0008296;GO:0000166;GO:0045005	-	dna polymerase delta subunit 1 gi_x000D_
gene11516	878	0	0	0	0	0	0	0	0	0	0	0	0	0	0	0	0	0	0	0	0	0	0	0	0	NW_017264064.1	32735	33612	-	878	VFPFJ_11443	-	-	-_x000D_
gene11517	459	110	13.7351	75	10.8097	70	7.95457	41	4.93689	65	8.33046	34	4.56172	36	4.39309	40	5.68348	91	10.6321	52	6.42689	38	4.90249	43	4.62138	NW_017264064.1	34902	35360	+	459	VFPFJ_11444	-	-	-_x000D_
gene11518	943	0	0	0	0	0	0	0	0	0	0	0	0	0	0	0	0	0	0	0	0	0	0	0	0	NW_017264064.1	50204	51146	-	943	VFPFJ_11445	GO:0016021	K07297	hemolysin-iii family protein_x000D_
gene11519	4005	0	0	0	0	0	0	0	0	0	0	0	0	0	0	0	0	0	0	0	0	0	0	0	0	NW_017264064.1	51837	55841	+	4005	VFPFJ_11446	GO:0003824;GO:0009116	-	ankyrin repeat-containing protein_x000D_
gene1152	2876	975	19.4297	1424	32.7556	1945	35.2746	1765	33.9186	871	17.8155	1333	28.5433	1281	24.9483	982	22.2684	1106	20.6233	1715	33.8287	1586	32.6558	1780	30.5314	NW_017264030.1	3925405	3928280	+	2876	VFPFJ_01145	GO:0006468;GO:0005524;GO:0004674	K18670	protein kinase yak1_x000D_
gene11520	831	0	0	0	0	0	0	0	0	0	0	0	0	0	0	0	0	0	0	0	0	0	0	0	0	NW_017264064.1	60199	61029	+	831	VFPFJ_11447	-	-	-_x000D_
gene11521	1005	0	0	0	0	0	0	0	0	0	0	0	0	0	0	0	0	0	0	0	0	0	0	0	0	NW_017264064.1	61115	62119	-	1005	VFPFJ_11448	GO:0004252;GO:0006508	-	intracellular serine protease_x000D_
gene11522	930	117	7.2103	88	6.25985	38	2.13124	27	1.60459	122	7.71694	14	0.927059	26	1.56592	9	0.631141	90	5.1898	34	2.07399	12	0.764089	3	0.159131	NW_017264064.1	71037	71966	-	930	VFPFJ_11449	GO:0016757	-	hypothetical protein VFPFJ_11449 [Purpureocillium lilacinum]_x000D_
gene11523	906	0	0	0	0	0	0	0	0	0	0	0	0	0	0	0	0	1	0.059192	0	0	0	0	0	0	NW_017264064.1	75548	76453	-	906	VFPFJ_11450	GO:0005975;GO:0004568;GO:0006032	-	chitinase 1 precursor_x000D_
gene11524	1204	0	0	0	0	0	0	0	0	0	0	0	0	0	0	0	0	0	0	0	0	0	0	0	0	NW_017264065.1	9817	11020	-	1204	VFPFJ_11451	GO:0005975;GO:0006044;GO:0016787;GO:0004342	K02564	glucosamine-6-phosphate isomerase_x000D_
gene11525	1389	0	0	0	0	0	0	0	0	0	0	0	0	0	0	0	0	0	0	0	0	0	0	0	0	NW_017264065.1	19611	20999	-	1389	VFPFJ_11452	GO:0016021;GO:0022891;GO:0055085	-	mfs maltose permease_x000D_
gene11526	1231	0	0	0	0	0	0	0	0	0	0	0	0	0	0	0	0	0	0	0	0	0	0	0	0	NW_017264065.1	28378	29608	+	1231	VFPFJ_11453	GO:0006357;GO:0008270;GO:0003676;GO:0000981;GO:0015074;GO:0005634	-	retrovirus-related pol polyprotein_x000D_
gene11527	14785	299	1.15904	166	0.742765	82	0.289284	105	0.39251	353	1.4045	149	0.620622	136	0.515226	62	0.273487	196	0.710928	70	0.268588	60	0.240312	122	0.407056	NW_017264065.1	29688	44472	-	14785	VFPFJ_11454	GO:0032508;GO:0003678;GO:0005524;GO:0006310;GO:0006281;GO:0000723	-	atp-dependent dna helicase pif1_x000D_
gene11528	779	0	0	0	0	0	0	0	0	0	0	0	0	0	0	0	0	0	0	0	0	0	0	0	0	NW_017264065.1	49718	50496	+	779	VFPFJ_11455	GO:0046872	-	plasmid p 4b orf-3 family protein_x000D_
gene11529	978	0	0	0	0	0	0	0	0	0	0	0	0	0	0	0	0	0	0	0	0	0	0	0	0	NW_017264065.1	52061	53038	+	978	VFPFJ_11456	GO:0006357;GO:0008270;GO:0000981;GO:0016407;GO:0005634	-	nodulation protein l_x000D_
gene1153	1192	612	29.4256	351	19.4803	924	40.4322	725	33.6159	606	29.9064	716	36.9912	446	20.9575	616	33.7032	694	31.223	701	33.362	673	33.4337	868	35.9219	NW_017264030.1	3929601	3930792	-	1192	VFPFJ_01146	-	-	-_x000D_
gene11530	400	0	0	0	0	0	0	0	0	0	0	0	0	0	0	0	0	0	0	0	0	0	0	0	0	NW_017264065.1	59538	59937	-	400	VFPFJ_11457	-	-	-_x000D_
gene11531	4924	0	0	0	0	0	0	0	0	0	0	0	0	0	0	0	0	0	0	0	0	0	0	0	0	NW_017264066.1	5028	9951	+	4924	VFPFJ_11458	-	-	-_x000D_
gene11532	3768	0	0	0	0	0	0	0	0	0	0	0	0	0	0	0	0	0	0	0	0	0	0	0	0	NW_017264066.1	10336	14103	-	3768	VFPFJ_11459	GO:0003964;GO:0003676;GO:0006278;GO:0008270	-	reverse transcriptase_x000D_
gene11533	2415	0	0	0	0	0	0	0	0	0	0	0	0	0	0	0	0	0	0	0	0	0	0	0	0	NW_017264066.1	21863	24277	-	2415	VFPFJ_11460	-	-	-_x000D_
gene11534	1470	0	0	0	0	0	0	0	0	0	0	0	0	0	0	0	0	0	0	0	0	0	0	0	0	NW_017264066.1	39794	41263	+	1470	VFPFJ_11461	GO:0005975;GO:0042124;GO:0031225;GO:0009277;GO:0005886	K22836	#NAME?_x000D_
gene11535	504	0	0	0	0	0	0	0	0	0	0	0	0	0	0	0	0	0	0	0	0	0	0	0	0	NW_017264066.1	45893	46396	+	504	VFPFJ_11462	-	-	-_x000D_
gene11536	509	0	0	0	0	0	0	0	0	0	0	0	0	0	0	0	0	0	0	0	0	0	0	0	0	NW_017264066.1	51031	51539	-	509	VFPFJ_11463	-	-	-_x000D_
gene11537	1149	0	0	0	0	0	0	0	0	0	0	0	0	0	0	0	0	0	0	0	0	0	0	0	0	NW_017264066.1	54119	55267	-	1149	VFPFJ_11464	GO:0005507;GO:0055114;GO:0048038;GO:0008131;GO:0009308	K00276	membrane copper amine oxidase_x000D_
gene11538	1842	0	0	0	0	0	0	0	0	0	0	0	0	0	0	0	0	0	0	0	0	0	0	0	0	NW_017264066.1	63321	65162	+	1842	VFPFJ_11465	GO:0016021;GO:0022891;GO:0055085	-	mfs quinate transporter_x000D_
gene11539	431	0	0	0	0	0	0	0	0	0	0	0	0	0	0	0	0	0	0	0	0	0	0	0	0	NW_017264066.1	67926	68356	+	431	VFPFJ_11466	-	-	-_x000D_
gene1154	2045	195	5.46502	101	3.26733	337	8.59544	262	7.08093	241	6.93253	191	5.75178	114	3.12242	275	8.77013	221	5.79549	221	6.13069	397	11.4959	459	11.0722	NW_017264030.1	3931237	3933281	+	2045	VFPFJ_01147	-	-	-_x000D_
gene11540	1063	0	0	0	0	0	0	0	0	0	0	0	0	0	0	0	0	0	0	0	0	0	0	0	0	NW_017264067.1	1166	2228	-	1063	VFPFJ_11467	-	-	-_x000D_
gene11541	387	0	0	0	0	0	0	0	0	0	0	0	0	0	0	0	0	0	0	0	0	0	0	0	0	NW_017264067.1	6323	6709	+	387	VFPFJ_11468	-	-	-_x000D_
gene11542	318	0	0	0	0	0	0	0	0	0	0	0	0	0	0	0	0	0	0	0	0	0	0	0	0	NW_017264067.1	11447	11764	-	318	VFPFJ_11469	-	-	-_x000D_
gene11543	2515	0	0	0	0	0	0	0	0	0	0	0	0	0	0	0	0	0	0	0	0	0	0	0	0	NW_017264067.1	26992	29506	+	2515	VFPFJ_11470	GO:0016021;GO:0004222;GO:0006508;GO:0007229	-	disintegrin-like metalloprotease_x000D_
gene11544	207	0	0	0	0	0	0	0	0	0	0	0	0	0	0	0	0	0	0	0	0	0	0	0	0	NW_017264067.1	40762	40968	-	207	VFPFJ_11471	GO:0003676;GO:0046983	-	restless-like transposase_x000D_
gene11545	1986	0	0	0	0	0	0	0	0	0	0	0	0	0	0	0	0	0	0	0	0	0	0	0	0	NW_017264067.1	46317	48302	+	1986	VFPFJ_11472	GO:0016491;GO:0055114;GO:0005507	-	laccase-1 precursor_x000D_
gene11546	824	0	0	0	0	0	0	0	0	0	0	0	0	0	0	0	0	0	0	0	0	0	0	0	0	NW_017264067.1	50043	50866	-	824	VFPFJ_11473	-	-	-_x000D_
gene11547	1140	0	0	0	0	0	0	0	0	0	0	0	0	0	0	0	0	0	0	0	0	0	0	0	0	NW_017264067.1	50970	52109	+	1140	VFPFJ_11474	-	-	-_x000D_
gene11548	3839	0	0	0	0	0	0	0	0	0	0	0	0	0	0	0	0	0	0	0	0	0	0	0	0	NW_017264068.1	2738	6576	+	3839	VFPFJ_11475	GO:0005388;GO:0016021;GO:0070588;GO:0046872;GO:0005524	-	calcium-translocating p-type pmca-type_x000D_
gene11549	850	0	0	0	0	0	0	0	0	0	0	0	0	0	0	0	0	0	0	0	0	0	0	0	0	NW_017264068.1	6941	7790	-	850	VFPFJ_11476	-	-	-_x000D_
gene1155	4555	205	2.57938	190	2.7595	2489	28.5015	2180	26.4515	452	5.83738	300	4.05597	230	2.82826	1567	22.4361	752	8.85361	1006	12.5291	1053	13.6894	1844	19.9705	NW_017264030.1	3936433	3940987	+	4555	VFPFJ_01148	GO:0090305;GO:0003887;GO:0000790;GO:0000734;GO:0035861;GO:0001882;GO:0008408;GO:0006279;GO:1902981;GO:0003688;GO:1902975;GO:0000166;GO:0000784;GO:0003697;GO:0043596;GO:0003682	K02320	dna polymerase_x000D_
gene11550	524	0	0	0	0	0	0	0	0	0	0	0	0	0	0	0	0	0	0	0	0	0	0	0	0	NW_017264068.1	15365	15888	+	524	VFPFJ_11477	-	-	-_x000D_
gene11551	3117	0	0	0	0	0	0	0	0	0	0	0	0	0	0	0	0	0	0	0	0	0	0	0	0	NW_017264068.1	27789	30905	+	3117	VFPFJ_11478	-	-	-_x000D_
gene11552	1067	0	0	0	0	0	0	0	0	0	0	0	0	0	0	0	0	0	0	0	0	0	0	0	0	NW_017264068.1	31963	33029	+	1067	VFPFJ_11479	GO:0003676;GO:0046983	-	ribonuclease h-like protein_x000D_
gene11553	1928	0	0	0	0	0	0	0	0	0	0	0	0	0	0	0	0	0	0	0	0	0	0	0	0	NW_017264068.1	48956	50883	+	1928	VFPFJ_11480	-	-	-_x000D_
gene11554	1359	1377	58.0717	317	15.4314	231	8.86592	127	5.16496	857	37.0962	698	31.6299	1029	42.4108	209	10.0298	872	34.4103	381	15.9043	298	12.985	177	6.42494	NW_017264069.1	3336	4694	+	1359	VFPFJ_11481	-	K00274	-_x000D_
gene11555	770	22	1.6375	11	0.945075	16	1.08383	10	0.717781	19	1.45155	8	0.639825	0	0	4	0.338794	13	0.905406	2	0.14735	10	0.76905	6	0.384393	NW_017264069.1	8288	9057	-	770	VFPFJ_11482	-	-	-_x000D_
gene11556	1819	116	3.6549	148	5.38262	310	8.88916	244	7.41378	157	5.07733	241	8.15918	183	5.63506	253	9.07099	212	6.2502	227	7.07951	314	10.2222	410	11.119	NW_017264069.1	10454	12272	-	1819	VFPFJ_11483	-	K15441	-_x000D_
gene11557	2910	1293	25.4657	12545	285.195	13668	244.987	11578	219.899	6104	123.393	14742	311.979	28743	553.247	11955	267.931	3208	59.1197	6307	122.953	4905	99.814	9029	153.06	NW_017264069.1	13563	16472	-	2910	VFPFJ_11484	-	-	-_x000D_
gene11558	2913	319	6.27625	244	5.54133	646	11.5671	546	10.3594	273	5.51303	448	9.47108	346	6.65297	388	8.68676	289	5.32045	383	7.45879	285	5.79362	525	8.89067	NW_017264069.1	18572	21484	-	2913	VFPFJ_11485	-	-	-_x000D_
gene11559	2034	5911	166.556	9472	308.074	3781	96.9588	3267	88.7729	6227	180.093	11596	351.091	9113	250.952	3553	113.923	3415	90.039	3712	103.53	2791	81.2558	3873	93.9317	NW_017264069.1	24209	26242	-	2034	VFPFJ_11486	-	-	-_x000D_
gene1156	4836	8665	102.691	4057	55.4988	12471	134.508	12944	147.933	8147	99.1014	7113	90.5792	5186	60.0657	11145	150.301	10379	115.096	10069	118.116	18477	226.251	20354	207.625	NW_017264030.1	3942148	3946983	-	4836	VFPFJ_01149	GO:0006413;GO:0003743	K03260	eukaryotic translation initiation factor subunit eif-4f_x000D_
gene11560	753	147	11.1885	100	8.78556	131	9.07419	117	8.58763	141	11.0152	120	9.81405	128	9.52128	74	6.4092	92	6.55215	144	10.8487	97	7.6282	140	9.17167	NW_017264069.1	26281	27033	+	753	VFPFJ_11487	-	-	-_x000D_
gene11561	595	4481	431.627	1942	215.922	4147	363.537	5872	545.446	3362	332.391	1712	177.194	4007	377.209	5717	626.64	4967	447.68	1753	167.138	1850	184.12	3938	326.493	NW_017264069.1	29163	29757	-	595	VFPFJ_11488	GO:0016021	-	membrane-associating domain-containing protein gi_x000D_
gene11562	1154	800	39.7315	383	21.9562	2198	99.3467	2040	97.7027	1025	52.25	817	43.5992	552	26.7925	2003	113.199	1756	81.6037	1738	85.4386	3009	154.405	3329	142.306	NW_017264069.1	34180	35333	-	1154	VFPFJ_11489	-	-	-_x000D_
gene11563	2536	1935	43.7303	1401	36.5471	1638	33.6896	1556	33.9112	1922	44.5833	1492	36.2311	1514	33.4393	1113	28.6228	2168	45.8459	1646	36.8206	1193	27.8571	1485	28.8864	NW_017264069.1	36004	38539	-	2536	VFPFJ_11490	GO:0032872;GO:0007234;GO:0030295;GO:0010971;GO:1990315;GO:0000167;GO:0031954;GO:0005737;GO:0004707;GO:0042803;GO:0000156;GO:2000251;GO:0031435;GO:0032153	K11233	response regulator protein gi_x000D_
gene11564	786	391	28.5105	317	26.6809	434	28.8004	385	27.072	259	19.3841	272	21.3112	392	27.9347	276	22.9009	421	28.7244	268	19.3429	251	18.9102	339	21.2761	NW_017264069.1	39685	40470	+	786	VFPFJ_11491	-	-	-_x000D_
gene11565	3546	367	5.93168	210	3.91783	309	4.54518	369	5.75135	419	6.95094	445	7.72829	472	7.45562	370	6.80503	443	6.69971	276	4.41551	218	3.64052	287	3.99263	NW_017264069.1	41280	44825	-	3546	VFPFJ_11492	-	-	-_x000D_
gene11566	519	8	0.883432	7	0.892268	9	0.904496	4	0.425966	14	1.58682	6	0.711944	12	1.29507	6	0.753964	8	0.826635	12	1.31167	5	0.57049	6	0.570295	NW_017264069.1	44899	45417	+	519	VFPFJ_11493	-	-	-_x000D_
gene11567	1290	85	3.77641	159	8.15402	238	9.62318	179	7.66912	128	5.83698	121	5.77641	200	8.68401	102	5.15676	100	4.1572	120	5.27718	185	8.49234	149	5.69786	NW_017264069.1	48313	49602	-	1290	VFPFJ_11494	GO:0006367;GO:0051276;GO:0005673;GO:0043565;GO:0005524;GO:0005694	K03136	transcription factor sptfiie alpha subunit_x000D_
gene11568	339	31	5.24098	10	1.95148	86	13.2321	125	20.3795	105	18.2204	19	3.45157	10	1.65227	50	9.61916	46	7.27694	36	6.02439	63	11.0049	100	14.5518	NW_017264069.1	51552	51890	+	339	VFPFJ_11495	-	-	-_x000D_
gene11569	671	802	68.5018	414	40.8171	1449	112.636	1697	139.779	937	82.1458	600	55.0669	361	30.1346	1096	106.526	897	71.6904	979	82.7695	844	74.4844	1138	83.6633	NW_017264069.1	53854	54524	+	671	VFPFJ_11496	GO:0008080	K00621	acetyltransferase gi_x000D_
gene1157	4600	623	7.76212	422	6.06903	1705	19.3329	1363	16.3765	712	9.10522	620	8.30034	459	5.58901	946	13.4122	884	10.3059	1336	16.4763	1749	22.5153	1778	19.0673	NW_017264030.1	3950911	3955510	-	4600	VFPFJ_01150	GO:0005681;GO:0000398	K12874	dead helicases superfamily protein_x000D_
gene11570	990	169	9.78367	1447	96.6936	465	24.4991	333	18.5905	522	31.0173	716	44.539	1242	70.2695	215	14.1635	455	24.6472	318	18.2223	214	12.8004	266	13.2545	NW_017264069.1	56677	57666	-	990	VFPFJ_11497	GO:0016491;GO:0055114	K00065	2-deoxy-d-gluconate 3-dehydrogenase_x000D_
gene11571	1301	1	0.0440528	1	0.0508496	4	0.160367	3	0.127446	0	0	1	0.0473353	1	0.0430529	0	0	0	0	0	0	0	0	3	0.113752	NW_017264070.1	2004	3304	-	1301	VFPFJ_11498	GO:0005488	-	reverse transcriptase_x000D_
gene11572	1853	0	0	1	0.0357017	0	0	0	0	0	0	0	0	4	0.120911	0	0	0	0	0	0	3	0.0958719	0	0	NW_017264070.1	5266	7118	-	1853	VFPFJ_11499	-	-	-_x000D_
gene11573	905	4	0.253316	1	0.0730998	1	0.0576346	10	0.610708	0	0	0	0	4	0.247566	6	0.432384	4	0.237029	4	0.250739	6	0.392598	14	0.763124	NW_017264070.1	7254	8158	+	905	VFPFJ_11500	-	-	-_x000D_
gene11574	2090	37	1.01463	2	0.0633065	20	0.499132	38	1.00489	8	0.225171	1	0.0294656	3	0.0803998	45	1.40421	7	0.179615	2	0.0542868	4	0.113334	12	0.283237	NW_017264070.1	11669	13758	-	2090	VFPFJ_11501	GO:0003676;GO:0046983	-	transposase-like protein_x000D_
gene11575	447	0	0	0	0	0	0	0	0	0	0	0	0	0	0	0	0	0	0	0	0	0	0	0	0	NW_017264070.1	24902	25348	+	447	VFPFJ_11502	-	-	-_x000D_
gene11576	5491	0	0	0	0	0	0	0	0	0	0	0	0	0	0	0	0	0	0	0	0	0	0	0	0	NW_017264070.1	39726	45216	+	5491	VFPFJ_11503	GO:0032508;GO:0003678;GO:0005524;GO:0006310;GO:0006281;GO:0000723	-	atp-dependent dna helicase pif1_x000D_
gene11577	1736	0	0	0	0	0	0	0	0	0	0	0	0	0	0	0	0	0	0	0	0	0	0	0	0	NW_017264070.1	52131	53866	-	1736	VFPFJ_11504	-	-	-_x000D_
gene11578	807	0	0	0	0	0	0	0	0	0	0	0	0	0	0	0	0	0	0	0	0	0	0	0	0	NW_017264071.1	1368	2174	+	807	VFPFJ_11505	-	-	-_x000D_
gene11579	1112	0	0	0	0	0	0	0	0	0	0	0	0	0	0	0	0	0	0	0	0	0	0	0	0	NW_017264071.1	2752	3863	+	1112	VFPFJ_11506	-	-	-_x000D_
gene1158	2865	468	9.36206	352	8.12798	1051	19.1342	798	15.3943	370	7.59706	456	9.80172	338	6.60803	520	11.8371	538	10.0704	874	17.306	777	16.0599	968	16.6673	NW_017264030.1	3956098	3958962	+	2865	VFPFJ_01151	-	K12878	-_x000D_
gene11580	909	0	0	0	0	0	0	0	0	0	0	0	0	0	0	0	0	0	0	0	0	0	0	0	0	NW_017264071.1	5335	6243	-	909	VFPFJ_11507	-	-	-_x000D_
gene11581	9116	0	0	0	0	0	0	0	0	0	0	0	0	0	0	0	0	0	0	0	0	0	0	0	0	NW_017264071.1	8894	18009	+	9116	VFPFJ_11508	GO:0006355	-	transposase [Purpureocillium lilacinum]_x000D_
gene11582	764	0	0	0	0	0	0	0	0	0	0	0	0	0	0	0	0	0	0	0	0	0	0	0	0	NW_017264071.1	25069	25832	-	764	VFPFJ_11509	-	-	-_x000D_
gene11583	666	0	0	0	0	0	0	0	0	0	0	0	0	0	0	0	0	0	0	0	0	0	0	0	0	NW_017264071.1	29000	29665	+	666	VFPFJ_11510	-	-	-_x000D_
gene11584	684	57	4.77605	4	0.386873	3	0.228769	3	0.242408	43	3.69812	0	0	1	0.0818887	1	0.0953478	45	3.52815	0	0	0	0	0	0	NW_017264071.1	40906	41589	-	684	VFPFJ_11511	-	-	-_x000D_
gene11585	1456	103	4.0544	114	5.17974	392	14.0429	443	16.8161	77	3.11098	154	6.51361	114	4.38555	261	11.6908	72	2.65193	192	7.48083	230	9.35431	292	9.8932	NW_017264071.1	49506	50961	-	1456	VFPFJ_11512	-	-	-_x000D_
gene11586	1867	0	0	0	0	0	0	0	0	0	0	0	0	0	0	0	0	0	0	0	0	0	0	0	0	NW_017264072.1	447	2313	-	1867	VFPFJ_11513	GO:0005488	-	reverse transcriptase_x000D_
gene11587	1020	0	0	0	0	0	0	0	0	0	0	0	0	0	0	0	0	0	0	0	0	0	0	0	0	NW_017264072.1	4189	5208	+	1020	VFPFJ_11514	-	-	-_x000D_
gene11588	1991	0	0	0	0	0	0	0	0	0	0	0	0	0	0	0	0	0	0	0	0	0	0	0	0	NW_017264072.1	5388	7378	-	1991	VFPFJ_11515	-	-	-_x000D_
gene11589	3382	0	0	0	0	0	0	0	0	0	0	0	0	0	0	0	0	0	0	0	0	0	0	0	0	NW_017264072.1	8381	11762	-	3382	VFPFJ_11516	GO:0016491;GO:0055114	-	udp-bacillosamine synthetase_x000D_
gene1159	1833	4	0.125068	3	0.108274	2	0.0569114	1	0.0301523	3	0.096278	5	0.167985	0	0	4	0.142319	5	0.146285	4	0.123796	4	0.129224	8	0.2153	NW_017264030.1	3960383	3962215	+	1833	VFPFJ_01152	-	-	-_x000D_
gene11590	1662	0	0	1	0.0398046	0	0	0	0	0	0	0	0	0	0	0	0	0	0	0	0	0	0	0	0	NW_017264072.1	12015	13676	+	1662	VFPFJ_11517	GO:0016020	-	mfs multidrug transporter_x000D_
gene11591	939	0	0	0	0	0	0	0	0	0	0	0	0	0	0	0	0	0	0	0	0	0	0	0	0	NW_017264072.1	18774	19712	-	939	VFPFJ_11518	GO:0016787	K07023	hd family hydrolase_x000D_
gene11592	1401	0	0	0	0	0	0	0	0	0	0	0	0	0	0	0	0	0	0	0	0	0	0	0	0	NW_017264072.1	24321	25721	+	1401	VFPFJ_11519	GO:0006355	-	transposase [Purpureocillium lilacinum]_x000D_
gene11593	2641	0	0	0	0	0	0	0	0	0	0	0	0	0	0	0	0	0	0	0	0	0	0	0	0	NW_017264072.1	27979	30619	+	2641	VFPFJ_11520	GO:0005737;GO:0003879;GO:0000105	-	atp phosphoribosyltransferase domain-containing protein_x000D_
gene11594	1760	0	0	0	0	0	0	0	0	0	0	0	0	0	0	0	0	0	0	0	0	0	0	0	0	NW_017264072.1	40948	42707	+	1760	VFPFJ_11521	GO:0003678;GO:0032508;GO:0006310;GO:0006281;GO:0003676;GO:0000723;GO:0005524;GO:0046983	-	bed zinc finger domain-containing protein_x000D_
gene11595	1712	1	0.033477	0	0	1	0.0304669	0	0	2	0.0687218	0	0	1	0.0327172	1	0.0380946	0	0	2	0.066273	0	0	0	0	NW_017264073.1	370	2081	-	1712	VFPFJ_11522	GO:0016020	-	retrograde regulation protein 2_x000D_
gene11596	1038	1	0.0552145	0	0	0	0	0	0	1	0.0566723	0	0	1	0.0539614	0	0	1	0.0516647	0	0	0	0	0	0	NW_017264073.1	2891	3928	+	1038	VFPFJ_11523	-	-	-_x000D_
gene11597	1272	1	0.0450571	4	0.208035	0	0	1	0.0434506	4	0.184987	3	0.145243	2	0.088069	12	0.615263	4	0.168641	2	0.0891976	0	0	3	0.116346	NW_017264073.1	5351	6622	+	1272	VFPFJ_11524	GO:0005576	-	fungal cellulose binding domain-containingprotein_x000D_
gene11598	1161	2128	105.048	517	29.4593	2184	98.1187	5235	249.211	61	3.09076	470	24.9303	431	20.7934	3112	174.813	115	5.31198	2089	102.074	1510	77.0176	2977	126.492	NW_017264073.1	6926	8086	-	1161	VFPFJ_11525	-	-	-_x000D_
gene11599	612	44	4.12052	129	13.9445	76	6.4773	164	14.8107	80	7.68965	115	11.572	101	9.24379	214	22.8049	36	3.15458	97	8.99147	97	9.38568	240	19.3453	NW_017264073.1	11148	11759	+	612	VFPFJ_11526	-	-	-_x000D_
gene116	465	8	0.986024	62	8.8207	4	0.448682	7	0.832008	16	2.02412	45	5.95966	34	4.09549	11	1.54279	2	0.230658	11	1.34199	3	0.382044	7	0.74261	NW_017264030.1	656739	657203	-	465	VFPFJ_00117	-	-	-_x000D_
gene1160	1333	3302	141.97	3250	161.294	5154	201.672	5198	215.52	2850	125.772	5390	249.012	3223	135.429	3656	178.872	2927	117.756	4320	183.85	6194	275.161	7465	276.258	NW_017264030.1	3962580	3963912	-	1333	VFPFJ_01153	GO:0003743;GO:0043614;GO:0005092;GO:0001732;GO:0022627;GO:0033290;GO:0043547;GO:0045947;GO:0042256;GO:0005096;GO:0031369	K03262	eukaryotic translation initiation factor 5_x000D_
gene11600	228	4	1.00548	14	4.06217	11	2.51646	12	2.9089	22	5.67618	10	2.70102	10	2.45666	0	0	6	1.41126	25	6.22036	12	3.11668	9	1.94726	NW_017264073.1	11848	12075	-	228	VFPFJ_11527	-	-	-_x000D_
[truncated: 9,993 more rows]
