# Supplementary material for: Functional characterization of CreA, ZnT, and MTase as key regulators of cadmium resistance in Paecilomyces lilacinus
Source: Front Microbiol. 2026 May 14;17:1792636. doi: 10.3389/fmicb.2026.1792636 (PMC13218079; doi:10.3389/fmicb.2026.1792636)
Supplement: Supplementary file 1 [file Data_Sheet_1.ZIP › mRNA/1_Expression/geneBiotype.stat.xlsx]

## Sheet: Sheet1
Sample	protein_coding
A1	17448463
B1	15116256
C1	19172432
D1	18093517
A2	16999645
B2	16238504
C2	17853589
D2	15333361
A3	18647285
B3	17627714
C3	16887279
D3	20271610
