# Supplementary material for: Functional characterization of CreA, ZnT, and MTase as key regulators of cadmium resistance in Paecilomyces lilacinus
Source: Front Microbiol. 2026 May 14;17:1792636. doi: 10.3389/fmicb.2026.1792636 (PMC13218079; doi:10.3389/fmicb.2026.1792636)
Supplement: Supplementary file 1 [file Data_Sheet_1.ZIP › mRNA/1_Expression/PCA.xlsx]

## Sheet: Sheet1
condition	sample	Replication	PC1	PC2
A	A1	rep1	-23.3608	0.410047
A	A2	rep2	-36.7411	3.16131
A	A3	rep3	-41.3915	6.02356
C	C1	rep1	11.5435	4.07575
C	C2	rep2	7.03091	-22.8882
C	C3	rep3	13.1754	5.99338
D	D1	rep1	15.0013	15.2066
D	D2	rep2	12.8663	16.4229
D	D3	rep3	16.8367	16.9482
B	B1	rep1	5.01751	-24.2163
B	B2	rep2	8.75666	-17.8637
B	B3	rep3	11.2651	-3.27352
