# Supplementary material for: Functional characterization of CreA, ZnT, and MTase as key regulators of cadmium resistance in Paecilomyces lilacinus
Source: Front Microbiol. 2026 May 14;17:1792636. doi: 10.3389/fmicb.2026.1792636 (PMC13218079; doi:10.3389/fmicb.2026.1792636)
Supplement: Supplementary file 1 [file Data_Sheet_1.ZIP › mRNA/2_DEG/DESeq/B_vs_A/B_vs_A.DESeq.Down.xlsx]

## Sheet: Sheet1
id	baseMean	baseMeanA	baseMeanB	foldChange	log2FoldChange	pval	padj	Chromosome	Start Site	End Site	Direction	Length	Locus	GO	KEGG	Description_x000D_
gene1734	387.766	708.535	66.9974	0.0945576	-3.40266	1.47249e-08	7.52777e-06	NW_017264030.1	5689661	5690179	-	519	VFPFJ_01724	-	-	-_x000D_
gene1733	1215.88	2207.85	223.909	0.101415	-3.30165	1.78633e-08	8.37118e-06	NW_017264030.1	5687242	5689110	-	1869	VFPFJ_01723	GO:0005488;GO:0006351	-	n-terminal binuclear zn cluster-containing protein gi_x000D_
gene4510	2530.48	4533.83	527.137	0.116267	-3.10448	6.12113e-08	2.00059e-05	NW_017264033.1	478160	478615	-	456	VFPFJ_04483	-	-	-_x000D_
gene3818	1517.18	2705.99	328.359	0.121345	-3.04281	1.82824e-07	4.23043e-05	NW_017264032.1	2230273	2231134	+	862	VFPFJ_03795	-	-	-_x000D_
gene7484	7809	13955.7	1662.29	0.119112	-3.06961	2.79444e-07	5.61234e-05	NW_017264035.1	2829651	2830988	-	1338	VFPFJ_07442	-	-	-_x000D_
gene5736	268.722	482.001	55.4434	0.115027	-3.11995	3.4949e-07	6.50768e-05	NW_017264034.1	720572	720948	+	377	VFPFJ_05704	-	-	-_x000D_
gene9345	111.3	201.315	21.2862	0.105736	-3.24147	5.1798e-07	8.82686e-05	NW_017264038.1	313081	314745	-	1665	VFPFJ_09282	GO:0020037;GO:0016021;GO:0016705;GO:0004497;GO:0005506;GO:0055114	-	cytochrome p450 3a17_x000D_
gene3665	1885.28	3416	354.559	0.103794	-3.26821	9.70078e-07	0.000149458	NW_017264032.1	1787706	1789279	+	1574	VFPFJ_03644	GO:0008152;GO:0016746	K09699	branched-chain alpha-keto acid lipoamide acyltransferase_x000D_
gene3817	43.753	80.4655	7.0406	0.0874984	-3.5146	2.57032e-06	0.000328505	NW_017264032.1	2227687	2228727	-	1041	VFPFJ_03794	-	-	-_x000D_
gene744	84.1136	151.829	16.3986	0.108008	-3.21079	2.78973e-06	0.000344793	NW_017264030.1	2693472	2693876	+	405	VFPFJ_00741	-	-	-_x000D_
gene9709	2149.31	4244.96	53.6629	0.0126416	-6.30568	4.10014e-06	0.000456577	NW_017264038.1	1411761	1413284	-	1524	VFPFJ_09646	-	-	-_x000D_
gene2356	414.667	710.552	118.782	0.167169	-2.58062	7.35037e-06	0.000751542	NW_017264031.1	1784188	1786050	+	1863	VFPFJ_02340	GO:0016311;GO:0016021;GO:0004035;GO:0055085	-	mfs transporter_x000D_
gene292	928.04	1586.47	269.611	0.169944	-2.55687	8.90502e-06	0.000869416	NW_017264030.1	1191834	1193681	+	1848	VFPFJ_00292	GO:0016874	K01969	methylcrotonoyl- carboxylase beta mitochondrial precursor gi_x000D_
gene11070	35030.3	59359.2	10701.4	0.180281	-2.47168	1.27273e-05	0.00119286	NW_017264049.1	5839	7305	+	1467	VFPFJ_10997	GO:0006562;GO:0004657;GO:0055114	-	proline oxidase_x000D_
gene291	1423.1	2407.42	438.778	0.182261	-2.45592	1.51566e-05	0.00137473	NW_017264030.1	1189797	1191189	-	1393	VFPFJ_00291	GO:0050660;GO:0003995;GO:0055114	K00253	isovaleryl- mitochondrial precursor gi_x000D_
gene1408	127.108	219.295	34.9216	0.159244	-2.65068	1.86723e-05	0.00161544	NW_017264030.1	4701566	4701913	+	348	VFPFJ_01400	-	-	-_x000D_
gene5367	590.763	1024.59	156.936	0.15317	-2.70679	2.34106e-05	0.00199469	NW_017264033.1	3158957	3161677	-	2721	VFPFJ_05338	GO:0005524;GO:0006298;GO:0030983	-	dna mismatch repair protein msh1_x000D_
gene11655	555.734	930.049	181.418	0.195063	-2.35799	3.27462e-05	0.00265516	NW_017264079.1	20844	22529	+	1686	VFPFJ_11582	-	-	-_x000D_
gene3514	99.7821	184.031	15.533	0.0844044	-3.56654	3.28148e-05	0.00265516	NW_017264032.1	1388277	1388884	-	608	VFPFJ_03494	-	-	-_x000D_
gene3490	180.449	304.392	56.5057	0.185635	-2.42946	6.00431e-05	0.00427408	NW_017264032.1	1305406	1307234	-	1829	VFPFJ_03470	-	-	-_x000D_
gene155	3404.49	6202.86	606.12	0.0977161	-3.35526	6.972e-05	0.00474053	NW_017264030.1	762307	764713	+	2407	VFPFJ_00156	GO:0046872;GO:0005524;GO:0004075	K01968	3-methylcrotonyl- carboxylase subunit alpha_x000D_
gene8400	295.309	488.779	101.839	0.208354	-2.26289	7.30232e-05	0.00485582	NW_017264036.1	2586649	2587305	+	657	VFPFJ_08346	-	-	-_x000D_
gene3463	628.85	1080.9	176.796	0.163563	-2.61208	7.93807e-05	0.00516066	NW_017264032.1	1219151	1220017	+	867	VFPFJ_03443	-	-	-_x000D_
gene4631	1277.01	2076.05	477.966	0.230229	-2.11886	9.45078e-05	0.00593816	NW_017264033.1	807728	809618	+	1891	VFPFJ_04604	GO:0055085;GO:0016021	-	pantothenate transporter_x000D_
gene9817	2153.98	3549.54	758.419	0.213667	-2.22657	0.000108767	0.0065769	NW_017264038.1	1783891	1786270	+	2380	VFPFJ_09754	GO:0046872	-	l-ascorbate oxidase_x000D_
gene4394	139.718	231.344	48.0924	0.207883	-2.26616	0.000127908	0.00745378	NW_017264033.1	162033	162509	+	477	VFPFJ_04367	-	-	-_x000D_
gene3464	2461.87	4362.36	561.38	0.128687	-2.95806	0.00016603	0.00915365	NW_017264032.1	1220576	1221430	-	855	VFPFJ_03444	-	-	-_x000D_
gene7321	1602.19	2629.54	574.832	0.218606	-2.1936	0.000171499	0.00933669	NW_017264035.1	2285875	2287023	+	1149	VFPFJ_07283	-	-	-_x000D_
gene4162	714.639	1162.99	266.285	0.228965	-2.1268	0.000194719	0.0104286	NW_017264032.1	3242362	3243797	-	1436	VFPFJ_04135	GO:0016624;GO:0055114	K00166	2-oxoisovalerate dehydrogenase alpha mitochondrial precursor_x000D_
gene8172	2464.8	3982.73	946.865	0.237743	-2.07253	0.000203301	0.0107349	NW_017264036.1	1924598	1926394	-	1797	VFPFJ_08122	-	-	-_x000D_
gene3642	2613	4378.75	847.243	0.19349	-2.36967	0.000207367	0.0108949	NW_017264032.1	1728649	1729866	-	1218	VFPFJ_03621	-	-	-_x000D_
gene10396	49.6129	89.0448	10.1809	0.114335	-3.12866	0.000227709	0.0116943	NW_017264041.1	356750	358843	+	2094	VFPFJ_10327	GO:0003333;GO:0015171;GO:0016021	K16261	proline transporter_x000D_
gene1316	2721.42	4507.56	935.289	0.207493	-2.26886	0.000230776	0.0117595	NW_017264030.1	4440374	4442911	+	2538	VFPFJ_01307	GO:1903959;GO:0005247;GO:0016021;GO:0006821	K05012	voltage-gated chloride channel_x000D_
gene10696	92.9801	156.021	29.9389	0.191889	-2.38165	0.000234992	0.0118354	NW_017264044.1	28754	33808	+	5055	VFPFJ_10624	GO:0016021;GO:0006357;GO:0008270;GO:0000981;GO:0003677;GO:0005634	-	transcriptional activator xlnr_x000D_
gene5327	614.09	991.767	236.414	0.238377	-2.06868	0.000249272	0.0122963	NW_017264033.1	3022378	3026140	-	3763	VFPFJ_05299	GO:0042623;GO:0005778;GO:0005524;GO:0016562;GO:0046982	K13338	peroxisome biosynthesis protein_x000D_
gene7485	95.2386	157.553	32.9239	0.20897	-2.25863	0.000271042	0.0128634	NW_017264035.1	2832060	2833356	-	1297	VFPFJ_07443	GO:0008236	-	peptidase asp-active site protein gi_x000D_
gene10713	231.005	374.208	87.8007	0.23463	-2.09154	0.000277439	0.0130559	NW_017264044.1	84724	86486	+	1763	VFPFJ_10641	-	-	-_x000D_
gene6803	12961.4	20641.7	5281.08	0.255844	-1.96666	0.000279513	0.0130866	NW_017264035.1	694189	696609	-	2421	VFPFJ_06768	GO:0009086;GO:0032259;GO:0008270;GO:0003871	K00549	5-methyltetrahydropteroyltriglutamate-homocysteine s-methyltransferase gi_x000D_
gene9035	6335.27	10519.2	2151.28	0.204509	-2.28976	0.000280419	0.0130866	NW_017264037.1	1880490	1881369	-	880	VFPFJ_08978	GO:0016846;GO:0008152	-	glutathione-dependent formaldehyde-activating gi_x000D_
gene4792	97.6912	161.599	33.783	0.209054	-2.25805	0.000287304	0.0132431	NW_017264033.1	1348723	1349945	-	1223	VFPFJ_04764	GO:0016787;GO:0016021;GO:0008152	-	lipase thioesterase_x000D_
gene2286	553.553	936.828	170.277	0.181759	-2.4599	0.000297136	0.0136364	NW_017264031.1	1499840	1501852	+	2013	VFPFJ_02270	GO:0006357;GO:0008270;GO:0000981;GO:0003677;GO:0005634	-	negative acting factor gi_x000D_
gene1793	415.126	671.152	159.1	0.237055	-2.0767	0.000330596	0.0148728	NW_017264031.1	135119	136291	+	1173	VFPFJ_01783	-	-	-_x000D_
gene4036	2602.37	4163.83	1040.91	0.249988	-2.00007	0.000369469	0.0162321	NW_017264032.1	2882925	2885288	+	2364	VFPFJ_04011	GO:0006357;GO:0008270;GO:0000981;GO:0003677;GO:0005634	-	nitrogen regulatory protein otam gi_x000D_
gene10533	31.2836	54.4639	8.10343	0.148785	-2.74869	0.000379677	0.0165513	NW_017264042.1	298539	300296	-	1758	VFPFJ_10463	-	-	-_x000D_
gene9307	75.1159	136.498	13.7341	0.100618	-3.31304	0.000388279	0.0167961	NW_017264038.1	199892	201508	+	1617	VFPFJ_09245	-	-	-_x000D_
gene9296	2117.7	3481.18	754.223	0.216657	-2.20651	0.000410991	0.0174556	NW_017264038.1	153198	155018	-	1821	VFPFJ_09234	-	-	-_x000D_
gene5689	837.555	1329.84	345.267	0.25963	-1.94547	0.00043062	0.0181393	NW_017264034.1	574181	575143	+	963	VFPFJ_05657	GO:0016787	-	gdsl lipase acylhydrolase family protein_x000D_
gene6599	539.113	855.847	222.379	0.259834	-1.94434	0.000442707	0.018391	NW_017264035.1	4611	5568	+	958	VFPFJ_06564	-	-	-_x000D_
gene1543	241.909	402.013	81.8061	0.203491	-2.29696	0.000452503	0.0186421	NW_017264030.1	5117770	5118544	+	775	VFPFJ_01535	-	-	-_x000D_
gene3467	62.2357	102.957	21.5142	0.208963	-2.25868	0.000493473	0.0199644	NW_017264032.1	1232725	1233481	+	757	VFPFJ_03447	-	-	-_x000D_
gene2357	6393.51	10116.6	2670.39	0.26396	-1.92161	0.000499927	0.020153	NW_017264031.1	1786867	1788681	+	1815	VFPFJ_02341	GO:0055085;GO:0006470;GO:0016021;GO:0000329;GO:0004035;GO:0046496;GO:0047386	K01077	repressible alkaline phosphatase precursor_x000D_
gene2781	8412.5	13911	2914.02	0.209477	-2.25514	0.000506178	0.0203321	NW_017264031.1	3064921	3066723	+	1803	VFPFJ_02763	GO:0016021;GO:0006810;GO:0005215	K12346	transporter protein smf2 gi_x000D_
gene2865	2624.72	4174.34	1075.1	0.257548	-1.95708	0.000531732	0.0206231	NW_017264031.1	3296041	3298173	+	2133	VFPFJ_02847	GO:0055085;GO:0016021	-	major facilitator superfamily transporter_x000D_
gene6342	4779.49	7803.25	1755.74	0.225002	-2.15199	0.000539095	0.0206231	NW_017264034.1	2513332	2514587	-	1256	VFPFJ_06311	GO:0016021;GO:0035349;GO:0005743;GO:0015228	K15084	mitochondrial carrier protein leu5_x000D_
gene6115	895.851	1515.33	276.375	0.182387	-2.45493	0.000545196	0.0207858	NW_017264034.1	1877776	1879401	+	1626	VFPFJ_06085	GO:0005794;GO:0035524;GO:0015193;GO:0016021;GO:0015812;GO:0005783	K16261	proline-specific permease gi_x000D_
gene9804	1016.71	1605.67	427.741	0.266394	-1.90837	0.000569924	0.0215823	NW_017264038.1	1738734	1740711	-	1978	VFPFJ_09741	GO:0016020	-	efflux pump antibiotic resistance protein_x000D_
gene2790	1771.61	2809.73	733.495	0.261055	-1.93758	0.00058364	0.0219539	NW_017264031.1	3091688	3092947	-	1260	VFPFJ_02772	GO:0003824;GO:0008152	K00167	3-methyl-2-oxobutanoate dehydrogenase gi_x000D_
gene9561	146.618	249.199	44.036	0.17671	-2.50054	0.000589008	0.0220819	NW_017264038.1	968744	970367	+	1624	VFPFJ_09499	-	-	-_x000D_
gene10510	104.741	168.331	41.1511	0.244465	-2.0323	0.000687051	0.0250366	NW_017264042.1	226599	227711	-	1113	VFPFJ_10440	GO:0006633;GO:0016491;GO:0005506;GO:0016021;GO:0055114	-	fatty acid hydroxylase superfamily protein gi_x000D_
gene10140	22515	38190.7	6839.37	0.179085	-2.48129	0.000691241	0.0250366	NW_017264040.1	133928	136078	-	2151	VFPFJ_10075	GO:0000104;GO:0055114	-	flavocytochrome c_x000D_
gene3515	6734.25	10623.9	2844.61	0.267756	-1.90101	0.00072268	0.0257214	NW_017264032.1	1389455	1391361	+	1907	VFPFJ_03495	GO:0006537;GO:0003842;GO:0016620;GO:0006561;GO:0055114	K00294	delta-1-pyrroline-5-carboxylate mitochondrial precursor gi_x000D_
gene7698	268.578	442.262	94.8936	0.214564	-2.22052	0.000751374	0.0264912	NW_017264036.1	374634	376694	+	2061	VFPFJ_07656	GO:0006633;GO:0001676;GO:0004467	-	long-chain fatty acid transporter gi_x000D_
gene2863	1123.77	1771.47	476.067	0.268741	-1.89571	0.000775134	0.0271587	NW_017264031.1	3291422	3292387	+	966	VFPFJ_02845	-	-	-_x000D_
gene7275	605.287	946.796	263.777	0.2786	-1.84373	0.000864921	0.0292992	NW_017264035.1	2147115	2149378	-	2264	VFPFJ_07237	-	-	-_x000D_
gene9386	94.3128	164.683	23.943	0.145389	-2.78201	0.000911927	0.0305251	NW_017264038.1	422733	423011	+	279	VFPFJ_09323	-	-	-_x000D_
gene6002	982.774	1543.52	422.028	0.273419	-1.87081	0.000964233	0.0319903	NW_017264034.1	1533669	1534876	+	1208	VFPFJ_05972	GO:0006637;GO:0047617	-	acyl- thioesterase ii_x000D_
gene2329	748.706	1197.25	300.16	0.250708	-1.99592	0.00102277	0.033246	NW_017264031.1	1683317	1684249	-	933	VFPFJ_02313	GO:0016020	K15109	mitochondrial carrier protein gi_x000D_
gene6993	1206.44	1881.46	531.417	0.28245	-1.82393	0.00105596	0.0340298	NW_017264035.1	1287932	1289381	-	1450	VFPFJ_06958	GO:0046983	-	bhlh family transcription factor_x000D_
gene5774	312.641	488.459	136.822	0.28011	-1.83593	0.00108219	0.0344798	NW_017264034.1	838402	839568	-	1167	VFPFJ_05742	-	-	-_x000D_
gene5889	464.05	724.755	203.345	0.280571	-1.83356	0.00111421	0.0350631	NW_017264034.1	1201642	1202383	-	742	VFPFJ_05856	GO:0000413;GO:0003755	K09578	peptidyl-prolyl cis trans isomerase_x000D_
gene7738	2316.66	3606.03	1027.3	0.284884	-1.81155	0.00111856	0.0350631	NW_017264036.1	491184	493100	-	1917	VFPFJ_07694	-	-	-_x000D_
gene833	4603.79	7144.01	2063.57	0.288853	-1.79159	0.001121	0.0350631	NW_017264030.1	2974250	2976334	+	2085	VFPFJ_00829	GO:0016021	-	phosphoglycerate mutase_x000D_
gene4546	1646.36	2576.96	715.772	0.277759	-1.8481	0.00114591	0.0357011	NW_017264033.1	558306	560047	-	1742	VFPFJ_04519	GO:0020037;GO:0050660;GO:0046872;GO:0003995;GO:0055114	-	acyl- dehydrogenase family protein gi_x000D_
gene9437	3299.55	5153.88	1445.22	0.280414	-1.83437	0.00115678	0.0357697	NW_017264038.1	556038	557786	+	1749	VFPFJ_09373	-	-	-_x000D_
gene5302	106.555	169.586	43.5237	0.256647	-1.96214	0.00118528	0.036423	NW_017264033.1	2953065	2953601	+	537	VFPFJ_05274	-	-	-_x000D_
gene7255	2809.57	4321.56	1297.59	0.30026	-1.73572	0.00119895	0.0367426	NW_017264035.1	2095440	2097098	+	1659	VFPFJ_07217	GO:0030170;GO:0006520;GO:0016829;GO:0016765	K17069	o-acetylhomoserine gi_x000D_
gene8398	1428.34	2718.29	138.394	0.0509121	-4.29585	0.00121094	0.0370094	NW_017264036.1	2583343	2585162	+	1820	VFPFJ_08344	GO:0055114;GO:0006623;GO:0006696;GO:0004497;GO:0006897;GO:0020037;GO:0071210;GO:0000249;GO:0005506;GO:0005783	K09831	cytochrome p450 61_x000D_
gene10814	24.9257	44.7589	5.09256	0.113778	-3.13571	0.00123368	0.0376021	NW_017264045.1	33112	35187	-	2076	VFPFJ_10743	-	K06045	-_x000D_
gene5209	910.837	1574.84	246.836	0.156738	-2.67358	0.0012604	0.0381069	NW_017264033.1	2654463	2655573	-	1111	VFPFJ_05181	GO:0016020	-	hypothetical protein VFPFJ_05181 [Purpureocillium lilacinum]_x000D_
gene9347	986.763	1533.93	439.598	0.286583	-1.80297	0.00128591	0.0385669	NW_017264038.1	318727	320214	+	1488	VFPFJ_09284	GO:0004334;GO:0009072	K01555	fumarylacetoacetase gi_x000D_
gene8397	178.529	278.934	78.1249	0.280084	-1.83607	0.00130644	0.0388229	NW_017264036.1	2580823	2582189	-	1367	VFPFJ_08343	-	-	-_x000D_
gene6604	107.711	170.532	44.8897	0.263233	-1.92559	0.00131766	0.0389497	NW_017264035.1	14033	15205	+	1173	VFPFJ_06569	GO:0016787;GO:0006629	-	lipase gi_x000D_
gene6652	390.268	611.075	169.46	0.277315	-1.8504	0.00141371	0.0409792	NW_017264035.1	181424	183691	+	2268	VFPFJ_06617	-	-	-_x000D_
gene4551	2116.63	3278.09	955.172	0.29138	-1.77903	0.0014386	0.0412823	NW_017264033.1	575076	576781	-	1706	VFPFJ_04524	GO:0004370;GO:0005975;GO:0006072;GO:0016310	K00864	glycerol kinase_x000D_
gene4346	126.59	241.273	11.9057	0.0493453	-4.34094	0.00144095	0.0412823	NW_017264033.1	46806	47657	-	852	VFPFJ_04319	-	-	-_x000D_
gene8082	179.113	281.507	76.7185	0.272528	-1.87552	0.00160534	0.0441897	NW_017264036.1	1654178	1658159	+	3982	VFPFJ_08035	GO:0006266;GO:0003677;GO:0005524;GO:0003910;GO:0006310;GO:0006281	K10777	atp dependent dna ligase domain-containingprotein_x000D_
gene7327	87.8404	138.361	37.3196	0.269726	-1.89043	0.00160697	0.0441897	NW_017264035.1	2303269	2307197	+	3929	VFPFJ_07289	-	-	-_x000D_
gene4129	2741.25	4225.47	1257.03	0.297488	-1.74909	0.00172556	0.0459891	NW_017264032.1	3148853	3150067	-	1215	VFPFJ_04102	GO:1990415;GO:0005777	K13343	peroxisomal membrane anchor protein_x000D_
gene10337	18.3652	35.0476	1.68282	0.0480153	-4.38036	0.00178245	0.0468803	NW_017264041.1	184787	187555	+	2769	VFPFJ_10268	-	-	-_x000D_
gene9904	2402.12	3828.37	975.873	0.254906	-1.97196	0.00188299	0.0490232	NW_017264039.1	224570	227678	-	3109	VFPFJ_09841	-	-	-_x000D_
gene8323	298.86	462.962	134.759	0.291079	-1.78052	0.00192857	0.0498475	NW_017264036.1	2345872	2348533	-	2662	VFPFJ_08270	GO:0003677;GO:0006351;GO:0005634;GO:0008270	-	zinc c2h2 type domain-containing protein gi_x000D_
gene522	889.756	1369.67	409.84	0.299225	-1.7407	0.00198947	0.0507383	NW_017264030.1	1911235	1912783	-	1549	VFPFJ_00520	GO:0015937;GO:0005524;GO:0016310;GO:0004594	K09680	pantothenate partial gi_x000D_
gene1971	1191.91	1812.67	571.155	0.31509	-1.66616	0.00205339	0.0520146	NW_017264031.1	578043	579077	-	1035	VFPFJ_01960	GO:0055085;GO:0016021	K15109	mitochondrial carnitine acylcarnitine carrier protein_x000D_
gene6240	5428.57	8862.93	1994.21	0.225006	-2.15196	0.00205818	0.0520186	NW_017264034.1	2200199	2202301	-	2103	VFPFJ_06210	GO:0019629;GO:0004108;GO:0006099;GO:0050440;GO:0005739	K01647	2-methylcitrate mitochondrial precursor_x000D_
gene622	116.682	183.513	49.8515	0.271652	-1.88017	0.00215683	0.05368	NW_017264030.1	2310509	2310862	+	354	VFPFJ_00620	-	-	-_x000D_
gene6653	11035.1	17444.2	4625.9	0.265182	-1.91495	0.00215732	0.05368	NW_017264035.1	184460	185777	+	1318	VFPFJ_06618	GO:0000139;GO:0005351;GO:0008643;GO:0015992;GO:0016021	-	integral membrane protein gi_x000D_
gene2173	94.944	149.608	40.28	0.269236	-1.89305	0.00221663	0.054765	NW_017264031.1	1156241	1159880	+	3640	VFPFJ_02160	GO:0055085;GO:0016021	-	mfs general substrate transporter_x000D_
gene8727	1584.13	2467.5	700.759	0.283996	-1.81606	0.00222527	0.054765	NW_017264037.1	958544	962705	+	4162	VFPFJ_08672	GO:0016787;GO:0005829	K01469	protein gi_x000D_
gene3024	786.378	1208.32	364.435	0.301604	-1.72927	0.00225425	0.055357	NW_017264031.1	3789077	3789823	+	747	VFPFJ_03005	-	-	-_x000D_
gene6431	301.403	466.282	136.523	0.292791	-1.77206	0.00231262	0.0561771	NW_017264034.1	2747980	2750194	+	2215	VFPFJ_06399	GO:0016021	-	ion transport_x000D_
gene4586	440.264	717.65	162.878	0.226961	-2.13948	0.00232794	0.0564275	NW_017264033.1	682303	684084	+	1782	VFPFJ_04560	GO:0003333;GO:0015171;GO:0016021	K16261	dicarboxylic amino acid permease_x000D_
gene2104	46.1383	74.4365	17.84	0.239668	-2.06089	0.00233835	0.0565579	NW_017264031.1	933389	933586	-	198	VFPFJ_02091	-	-	-_x000D_
gene9344	1002.45	1528.73	476.174	0.311483	-1.68277	0.00237225	0.0568867	NW_017264038.1	310813	311991	-	1179	VFPFJ_09281	GO:0006357;GO:0000981;GO:0005634;GO:0008270	-	voltage-gated potassium channel subunit beta-1 channel subunit beta-1_x000D_
gene1138	54.7343	88.1656	21.3029	0.241624	-2.04916	0.00239088	0.0568867	NW_017264030.1	3888512	3889546	-	1035	VFPFJ_01132	-	-	-_x000D_
gene1579	276.897	426.347	127.448	0.29893	-1.74212	0.00239241	0.0568867	NW_017264030.1	5224234	5225178	+	945	VFPFJ_01570	GO:0055114;GO:0051287	-	glyoxylate reductase protein_x000D_
gene4172	402.822	616.991	188.653	0.305763	-1.70951	0.00243762	0.0574756	NW_017264032.1	3271387	3272927	-	1541	VFPFJ_04144	GO:0016853	K17605	phosphotyrosyl phosphatase activator_x000D_
gene5181	369.829	610.726	128.932	0.211113	-2.24391	0.00247408	0.057902	NW_017264033.1	2553575	2554258	-	684	VFPFJ_05153	-	-	-_x000D_
gene10050	25.3814	43.2702	7.49262	0.173159	-2.52983	0.00247529	0.057902	NW_017264039.1	653820	653996	-	177	VFPFJ_09986	-	-	-_x000D_
gene2397	2810.18	4796.07	824.286	0.171867	-2.54064	0.00251085	0.0584646	NW_017264031.1	1896826	1897542	+	717	VFPFJ_02381	-	-	-_x000D_
gene8993	78.7665	129.082	28.4512	0.220412	-2.18172	0.00253944	0.058647	NW_017264037.1	1754281	1755101	-	821	VFPFJ_08936	-	-	-_x000D_
gene4577	7035.9	11077.9	2993.86	0.270255	-1.88761	0.00255713	0.0589345	NW_017264033.1	661358	662106	-	749	VFPFJ_04551	-	-	-_x000D_
gene438	170.612	274.07	67.1534	0.245023	-2.02901	0.00268652	0.0612886	NW_017264030.1	1656670	1657386	+	717	VFPFJ_00437	GO:0016491;GO:0055114	-	short chain dehydrogenase_x000D_
gene3177	91.3789	142.831	39.9266	0.279537	-1.83889	0.00273739	0.0620715	NW_017264032.1	310251	310981	+	731	VFPFJ_03157	-	K09935	-_x000D_
gene7714	1153.52	2107.66	199.382	0.0945987	-3.40204	0.00276917	0.0625399	NW_017264036.1	418854	421223	-	2370	VFPFJ_07670	GO:0016020;GO:0005737;GO:0004806;GO:0016042	K14674	patatin family phospholipase_x000D_
gene4338	9.52825	17.3779	1.67863	0.0965957	-3.3719	0.00292199	0.0649479	NW_017264033.1	2601	3653	+	1053	VFPFJ_04311	GO:0016491;GO:0044710;GO:0016020	-	fatty acid hydroxylase superfamily protein_x000D_
gene6093	4456.34	6738.56	2174.13	0.32264	-1.632	0.00297798	0.0658022	NW_017264034.1	1813287	1814462	-	1176	VFPFJ_06063	-	-	-_x000D_
gene9400	1184.55	1820.45	548.65	0.301381	-1.73034	0.00298913	0.0659191	NW_017264038.1	457118	457900	-	783	VFPFJ_09337	GO:0006098;GO:0004807;GO:0006094;GO:0006096	K01803	triose-phosphate isomerase_x000D_
gene7276	361.068	549.268	172.868	0.314725	-1.66784	0.00304486	0.0670167	NW_017264035.1	2149814	2152012	-	2199	VFPFJ_07238	-	-	-_x000D_
gene1118	486.585	741.29	231.881	0.312807	-1.67665	0.00308112	0.0675503	NW_017264030.1	3833083	3834375	-	1293	VFPFJ_01112	GO:0008270;GO:0005779;GO:0006625;GO:0008022	K13345	peroxisome assembly protein gi_x000D_
gene6140	264.507	400.361	128.653	0.321342	-1.63782	0.00319798	0.0687718	NW_017264034.1	1939074	1939562	+	489	VFPFJ_06110	-	-	-_x000D_
gene11068	1244.1	1870.87	617.328	0.329968	-1.5996	0.00322337	0.0690676	NW_017264049.1	1418	1895	-	478	VFPFJ_10995	-	-	-_x000D_
gene5842	1616.43	2455.28	777.577	0.316696	-1.65883	0.00323949	0.0691358	NW_017264034.1	1052609	1054213	+	1605	VFPFJ_05810	GO:0008237;GO:0006508;GO:0008270;GO:0004177	K01267	aspartyl aminopeptidase_x000D_
gene912	121.737	189.297	54.1777	0.286205	-1.80488	0.00327697	0.0698032	NW_017264030.1	3207192	3207627	-	436	VFPFJ_00908	-	-	-_x000D_
gene7388	32.6015	54.8324	10.3705	0.189132	-2.40254	0.00331467	0.0703398	NW_017264035.1	2509231	2510664	-	1434	VFPFJ_07346	GO:0016491	-	fad linked oxidase_x000D_
gene7253	1649.05	2767.69	530.403	0.191641	-2.38352	0.00345796	0.072632	NW_017264035.1	2087884	2090119	-	2236	VFPFJ_07215	GO:0003824;GO:0008152	K01897	amp-binding enzyme gi_x000D_
gene5289	694.966	1202.24	187.693	0.15612	-2.67928	0.00346144	0.072632	NW_017264033.1	2901801	2902480	+	680	VFPFJ_05261	GO:0004736;GO:0006094;GO:0046872;GO:0006090;GO:0003677;GO:0005524;GO:0004075;GO:0009374	-	pyruvate carboxylase_x000D_
gene1704	145.701	222.871	68.5305	0.30749	-1.70139	0.00348672	0.0730263	NW_017264030.1	5597281	5598750	-	1470	VFPFJ_01694	-	-	-_x000D_
gene4088	1220.99	2110.9	331.079	0.156842	-2.67261	0.00351542	0.0734492	NW_017264032.1	3027913	3028625	-	713	VFPFJ_04061	GO:0008080	-	gnat family n-acetyltransferase_x000D_
gene9037	445.558	751.768	139.349	0.185361	-2.43159	0.00351997	0.0734492	NW_017264037.1	1883266	1884270	-	1005	VFPFJ_08980	-	-	-_x000D_
gene4804	79.112	131.731	26.4934	0.201118	-2.31388	0.00353481	0.073505	NW_017264033.1	1375758	1378162	-	2405	VFPFJ_04776	GO:0005488;GO:0006351	-	fungal specific transcription factor domain-containing protein_x000D_
gene8080	174.164	264.97	83.3578	0.314593	-1.66844	0.00353648	0.073505	NW_017264036.1	1647450	1648444	-	995	VFPFJ_08033	-	K22575	-_x000D_
gene918	15999.8	23926.5	8073.03	0.33741	-1.56742	0.00354814	0.073505	NW_017264030.1	3232424	3232764	+	341	VFPFJ_00914	-	-	-_x000D_
gene10058	2707.44	4086.45	1328.44	0.325084	-1.62112	0.0035693	0.073794	NW_017264039.1	669596	671683	+	2088	VFPFJ_09993	GO:0003824;GO:0008152	-	amp-binding enzyme_x000D_
gene6481	27.1985	44.4616	9.9353	0.223458	-2.16192	0.00358997	0.0740851	NW_017264034.1	2880139	2881660	-	1522	VFPFJ_06448	GO:0016620;GO:0055114	-	aldehyde dehydrogenase_x000D_
gene9813	2326.86	4449.97	203.753	0.0457874	-4.4489	0.00369557	0.0758468	NW_017264038.1	1765744	1767432	-	1689	VFPFJ_09750	GO:0055114;GO:0016627	-	3-ketosteroid-delta-1-dehydrogenase gi_x000D_
gene460	83.3553	135.956	30.7547	0.226211	-2.14426	0.00387032	0.078573	NW_017264030.1	1730898	1732973	-	2076	VFPFJ_00458	GO:0003677;GO:0006351;GO:0005634;GO:0008270	-	c2h2 type zinc finger domain-containing protein_x000D_
gene9142	2966.57	4623.08	1310.07	0.283377	-1.81921	0.00388964	0.0786974	NW_017264037.1	2193297	2194630	-	1334	VFPFJ_09085	GO:0016491;GO:0055114	-	naringenin 3-dioxygenase_x000D_
gene440	128.518	197.698	59.3382	0.300145	-1.73627	0.00394945	0.0796048	NW_017264030.1	1661211	1663298	+	2088	VFPFJ_00439	GO:0046872;GO:0006355;GO:0004497;GO:0000166;GO:0050662	-	monooxygenase gi_x000D_
gene10013	34.2581	55.5175	12.9987	0.234136	-2.09458	0.00396486	0.0797716	NW_017264039.1	533210	533680	-	471	VFPFJ_09949	-	-	-_x000D_
gene10712	56.3786	88.23	24.5273	0.277992	-1.84688	0.00408636	0.0814345	NW_017264044.1	84073	84505	+	433	VFPFJ_10640	-	-	-_x000D_
gene6576	2541.19	3817.98	1264.41	0.331173	-1.59434	0.00422381	0.0830415	NW_017264034.1	3136839	3138363	+	1525	VFPFJ_06541	GO:0050660;GO:0003995;GO:0055114	-	acyl- mitochondrial precursor_x000D_
gene10613	1315.4	1998.19	632.622	0.316598	-1.65928	0.00432262	0.0845504	NW_017264043.1	185210	186086	+	877	VFPFJ_10543	-	K09702	-_x000D_
gene9360	114.343	184.821	43.8662	0.237344	-2.07495	0.00436873	0.0851561	NW_017264038.1	353203	353487	-	285	VFPFJ_09297	-	-	-_x000D_
gene3402	1965.46	3113.75	817.161	0.262436	-1.92996	0.00454763	0.087731	NW_017264032.1	1040995	1041717	-	723	VFPFJ_03382	-	-	-_x000D_
gene1008	4870.28	7310.13	2430.44	0.332475	-1.58868	0.00456048	0.0878283	NW_017264030.1	3496392	3497748	+	1357	VFPFJ_01004	GO:0016747;GO:0008152	K00626	acetyl- partial gi_x000D_
gene6083	1100.43	1646.75	554.122	0.336495	-1.57134	0.00460583	0.0885501	NW_017264034.1	1785064	1787756	-	2693	VFPFJ_06053	GO:0016301;GO:0016773;GO:0016310;GO:0005634	K00866	choline kinase gi_x000D_
gene4805	63.6538	112.643	14.6647	0.130187	-2.94134	0.00463077	0.0887261	NW_017264033.1	1378604	1380309	+	1706	VFPFJ_04777	GO:0020037;GO:0016705;GO:0004497;GO:0005506;GO:0055114	K10438	3-hydroxyphenylacetate 6 hydroxylase_x000D_
gene10261	1479.17	2333.89	624.459	0.267562	-1.90206	0.00467012	0.0891395	NW_017264040.1	405412	406964	+	1553	VFPFJ_10192	GO:0097053;GO:0019805;GO:0034354;GO:0043420;GO:0030429;GO:0006569;GO:0005737;GO:0030170	K01556	kynureninase gi_x000D_
gene1953	336.197	509.089	163.304	0.320778	-1.64035	0.00467612	0.0891395	NW_017264031.1	523145	525021	-	1877	VFPFJ_01942	GO:0016884	K01426	amidase family protein_x000D_
gene7707	746.769	1246.3	247.236	0.198375	-2.3337	0.00469268	0.089153	NW_017264036.1	403760	405829	-	2070	VFPFJ_07663	GO:0016491;GO:0030151;GO:0042128;GO:0055114	K00387	sulfite oxidase_x000D_
gene6321	8269.67	14382	2157.32	0.150001	-2.73695	0.00471531	0.0894319	NW_017264034.1	2444020	2446246	-	2227	VFPFJ_06290	GO:0046872;GO:0004222;GO:0006508	K13726	metallopeptidase MepB [Purpureocillium lilacinum]_x000D_
gene1433	846.009	1295.01	397.007	0.306566	-1.70573	0.00475481	0.0897552	NW_017264030.1	4787673	4789557	-	1885	VFPFJ_01425	-	-	-_x000D_
gene4321	678.193	1011.91	344.471	0.340415	-1.55463	0.00475543	0.0897552	NW_017264032.1	3711464	3713029	+	1566	VFPFJ_04294	-	-	-_x000D_
gene1758	3003.62	4441.87	1565.37	0.352413	-1.50466	0.0047563	0.0897552	NW_017264031.1	52390	54600	-	2211	VFPFJ_01748	GO:0006357;GO:0008270;GO:0000981;GO:0003677;GO:0005634	-	c6 zinc finger protein_x000D_
gene5962	82.1562	136.839	27.4731	0.200769	-2.31639	0.00480194	0.0904648	NW_017264034.1	1403691	1404271	+	581	VFPFJ_05931	GO:0016021	-	hypothetical protein VFPBJ_03738 [Purpureocillium lilacinum] gi_x000D_
gene9757	204.386	310.846	97.9249	0.315027	-1.66645	0.0048438	0.090797	NW_017264038.1	1566713	1567429	+	717	VFPFJ_09694	-	K07107	-_x000D_
gene4206	8.25697	15.1425	1.37146	0.0905705	-3.46481	0.00490711	0.0913747	NW_017264032.1	3374240	3376236	-	1997	VFPFJ_04178	GO:0016021;GO:0022891;GO:0055085;GO:0008643	-	sugar transporter protein_x000D_
gene6885	3805.5	5672.56	1938.44	0.341723	-1.5491	0.00518357	0.0952607	NW_017264035.1	927679	933716	-	6038	VFPFJ_06850	GO:0016021;GO:0022891;GO:0055085;GO:0008643	-	sugar porter family mfs transporter_x000D_
gene1702	2893.68	4307.23	1480.13	0.343639	-1.54103	0.00524851	0.0959944	NW_017264030.1	5587408	5588328	+	921	VFPFJ_01692	GO:0042819;GO:0042823;GO:0003824	K06215	pyridoxine biosynthesis protein pdx1_x000D_
gene8399	85.8072	130.632	40.9819	0.313719	-1.67246	0.0052818	0.0962794	NW_017264036.1	2585208	2585858	-	651	VFPFJ_08345	-	-	-_x000D_
gene1088	401.734	602.052	201.416	0.334549	-1.57971	0.00532321	0.0965648	NW_017264030.1	3727210	3729265	+	2056	VFPFJ_01084	GO:0006357;GO:0000981;GO:0005634;GO:0008270	-	c6 zinc finger domain-containing protein_x000D_
gene2413	1430	2136.84	723.162	0.338426	-1.56309	0.0053433	0.0967731	NW_017264031.1	1954680	1956908	-	2229	VFPFJ_02397	GO:0006629;GO:0030729	K01907	acetoacetate- ligase_x000D_
gene778	4690.56	8105.93	1275.2	0.157317	-2.66826	0.00535415	0.0968137	NW_017264030.1	2804624	2807922	-	3299	VFPFJ_00775	GO:0016491;GO:0055114	K14729	peroxisomal hydratase-dehydrogenase-epimerase_x000D_
gene7536	197.214	294.46	99.9674	0.339494	-1.55854	0.00537842	0.0970964	NW_017264035.1	2962889	2963587	-	699	VFPFJ_07493	GO:0006520;GO:0036361	-	aspartate racemase gi_x000D_
gene105	5928.82	10300.9	1556.78	0.151131	-2.72613	0.00551547	0.0986208	NW_017264030.1	609846	614053	+	4208	VFPFJ_00106	-	-	-_x000D_
gene7943	11635.3	17768.3	5502.22	0.309664	-1.69122	0.00561539	0.0995289	NW_017264036.1	1188025	1191941	+	3917	VFPFJ_07898	GO:0006357;GO:0008270;GO:0000981;GO:0003677;GO:0005634	-	cutinase transcription factor 1 beta_x000D_
gene1874	16772.6	24638	8907.15	0.36152	-1.46785	0.00564588	0.0995289	NW_017264031.1	325200	327012	+	1813	VFPFJ_01864	GO:0003333;GO:0015171;GO:0016021	K03293	amino acid permease_x000D_
gene6800	2527.04	3908.78	1145.3	0.293006	-1.771	0.00565475	0.0995289	NW_017264035.1	684593	685842	+	1250	VFPFJ_06765	GO:0016021;GO:0005739;GO:0006810	-	mitochondrial carrier protein_x000D_
gene2486	109.585	165.466	53.7041	0.324563	-1.62343	0.00570418	0.100242	NW_017264031.1	2165643	2166638	+	996	VFPFJ_02470	-	-	-_x000D_
gene2606	2133.65	3173.93	1093.36	0.344483	-1.5375	0.00584077	0.101847	NW_017264031.1	2477888	2479006	-	1119	VFPFJ_02590	GO:0016021	-	pathogenicity protein_x000D_
gene5529	271.332	444.955	97.708	0.219591	-2.18711	0.00585834	0.101995	NW_017264034.1	77653	77955	-	303	VFPFJ_05498	-	-	-_x000D_
gene2542	424.424	634.742	214.106	0.337312	-1.56784	0.00599224	0.103844	NW_017264031.1	2319068	2320723	-	1656	VFPFJ_02526	GO:0016021;GO:0022891;GO:0055085	-	mfs hexose transporter_x000D_
gene3868	313.792	466.856	160.728	0.344278	-1.53835	0.0060237	0.104068	NW_017264032.1	2362099	2363621	+	1523	VFPFJ_03845	-	-	-_x000D_
gene11112	36.2962	57.1161	15.4764	0.270963	-1.88383	0.00611249	0.105279	NW_017264049.1	133152	134511	-	1360	VFPFJ_11039	GO:0044710;GO:0016616	-	nucleotide sugar dehydrogenase_x000D_
gene6267	969.892	1435.88	503.907	0.350941	-1.5107	0.00618868	0.106104	NW_017264034.1	2279743	2281780	+	2038	VFPFJ_06236	GO:0006357;GO:0008270;GO:0000981;GO:0003677;GO:0005634	-	c6 finger domain-containing protein_x000D_
gene5193	475.84	741.657	210.024	0.283182	-1.8202	0.00630508	0.107282	NW_017264033.1	2595734	2596735	+	1002	VFPFJ_05165	-	-	-_x000D_
gene7977	9978.74	14732.1	5225.4	0.354696	-1.49535	0.00638122	0.10825	NW_017264036.1	1287593	1289060	-	1468	VFPFJ_07931	GO:0006468;GO:0005524;GO:0004674	K03083	glycogen synthase kinase-3 beta gi_x000D_
gene10554	9918.64	16633.3	3204.01	0.192626	-2.37612	0.00643252	0.108737	NW_017264042.1	361988	369733	-	7746	VFPFJ_10484	GO:0031177;GO:0016491;GO:0055114;GO:0016740	-	polyketide synthase_x000D_
gene1412	55.7595	86.437	25.0821	0.290177	-1.78499	0.00656345	0.110508	NW_017264030.1	4724524	4726688	+	2165	VFPFJ_01404	GO:0005991;GO:0004555	-	trehalase precursor_x000D_
gene9494	2300.49	3394.7	1206.29	0.355345	-1.49271	0.0066342	0.111034	NW_017264038.1	768159	769133	-	975	VFPFJ_09431	GO:0006750;GO:0035226;GO:0016874	K11205	glutamate-cysteine ligase regulatory subunit_x000D_
gene7861	1001.81	1478.14	525.485	0.355505	-1.49206	0.00689098	0.113474	NW_017264036.1	907995	910007	-	2013	VFPFJ_07817	GO:0004489;GO:0035999;GO:0006555;GO:0055114	K00297	methylenetetrahydrofolate reductase_x000D_
gene8078	75.6143	115.494	35.7346	0.309407	-1.69242	0.00696437	0.114331	NW_017264036.1	1644404	1644913	+	510	VFPFJ_08031	-	-	-_x000D_
gene3870	731.263	1070.88	391.641	0.365718	-1.4512	0.00697819	0.114331	NW_017264032.1	2367304	2370761	+	3458	VFPFJ_03847	GO:0016491	-	ketose-bisphosphate aldolase class-ii family protein_x000D_
gene405	295.657	469.604	121.71	0.259175	-1.948	0.00704555	0.115009	NW_017264030.1	1569166	1573220	-	4055	VFPFJ_00404	GO:0016491;GO:0055114;GO:0010181	-	fmn binding oxidoreductase_x000D_
gene6603	32.1108	50.9732	13.2485	0.259911	-1.94391	0.00711178	0.115434	NW_017264035.1	13136	13525	-	390	VFPFJ_06568	-	-	-_x000D_
gene3414	2211.74	3249.82	1173.66	0.361146	-1.46935	0.0071321	0.115583	NW_017264032.1	1072849	1073590	+	742	VFPFJ_03394	GO:0046521;GO:0016021;GO:0005783	-	er membrane protein gi_x000D_
gene7884	15.9197	26.6454	5.194	0.19493	-2.35897	0.00727939	0.116116	NW_017264036.1	980833	981453	+	621	VFPFJ_07840	-	-	-_x000D_
gene1397	441.053	653.092	229.014	0.350662	-1.51185	0.00728185	0.116116	NW_017264030.1	4680941	4683017	-	2077	VFPFJ_01389	GO:0006355	-	zn 2cys6 transcription factor gi_x000D_
gene6659	3515.44	5330.12	1700.75	0.319084	-1.64799	0.00735869	0.116732	NW_017264035.1	207070	208279	+	1210	VFPFJ_06624	GO:0005840;GO:0003735;GO:0055085;GO:0016021;GO:0006412	-	peroxisomal carrier protein gi_x000D_
gene10813	2682.23	5006.7	357.762	0.0714566	-3.80679	0.0074729	0.118045	NW_017264045.1	29335	30985	-	1651	VFPFJ_10742	GO:0055085;GO:0016021	-	allantoate permease gi_x000D_
gene3937	554.89	1028.82	80.9618	0.0786939	-3.6676	0.00767465	0.119884	NW_017264032.1	2567989	2569203	-	1215	VFPFJ_03914	-	-	-_x000D_
gene8690	415.934	635.168	196.699	0.30968	-1.69115	0.00771768	0.120223	NW_017264037.1	852221	853145	-	925	VFPFJ_08635	GO:0004725;GO:0035335	-	protein-tyrosine active site protein_x000D_
gene42	8.29186	14.9093	1.67443	0.112308	-3.15447	0.00772917	0.120235	NW_017264030.1	397538	398602	+	1065	VFPFJ_00043	GO:0006633;GO:0004497;GO:0005506;GO:0016021;GO:0055114	-	fatty acid hydroxylase superfamily protein_x000D_
gene8924	17234.7	27351	7118.31	0.260258	-1.94199	0.00782816	0.121482	NW_017264037.1	1528351	1533387	-	5037	VFPFJ_08867	GO:0020037;GO:0016491;GO:0051536;GO:0055114;GO:0010181	K00381	sulfite reductase beta subunit_x000D_
gene5106	543.195	967.165	119.224	0.123271	-3.02009	0.00784527	0.121482	NW_017264033.1	2346252	2347448	-	1197	VFPFJ_05078	GO:0016491;GO:0055114	-	chain dehydrogenase_x000D_
gene7460	49.8703	77.2399	22.5008	0.29131	-1.77937	0.00785253	0.121482	NW_017264035.1	2746325	2747950	-	1626	VFPFJ_07418	GO:0016021;GO:0016757	-	glycosyltransferase family 32_x000D_
gene459	166.149	247.792	84.5071	0.341041	-1.55198	0.00790498	0.121899	NW_017264030.1	1729791	1730834	+	1044	VFPFJ_00457	GO:0004061;GO:0019441	-	cornichon gi_x000D_
gene3134	677.487	996.845	358.129	0.359262	-1.47689	0.00791265	0.121899	NW_017264032.1	178776	179491	-	716	VFPFJ_03115	GO:0005737;GO:0003723	K07575	pua rna binding domain-containingprotein_x000D_
gene1064	3526.24	6231.15	821.325	0.13181	-2.92347	0.00841207	0.127422	NW_017264030.1	3653322	3654664	-	1343	VFPFJ_01060	GO:0051213;GO:0018580;GO:0055114	-	oxidoreductase gi_x000D_
gene4389	8.18807	15.4798	0.896327	0.057903	-4.11022	0.00841777	0.127422	NW_017264033.1	150514	150705	-	192	VFPFJ_04362	-	-	-_x000D_
gene9348	398.285	585.504	211.066	0.360486	-1.47199	0.00845499	0.127814	NW_017264038.1	320304	320981	-	678	VFPFJ_09285	GO:0005737;GO:0016853;GO:0009072;GO:0016740	K01800	glutathione s-transferase gi_x000D_
gene9607	102.76	154.952	50.5687	0.326351	-1.6155	0.00855163	0.128928	NW_017264038.1	1114566	1115113	-	548	VFPFJ_09545	-	-	-_x000D_
gene7426	127.59	188.078	67.101	0.356772	-1.48692	0.00881823	0.131887	NW_017264035.1	2632815	2634563	+	1749	VFPFJ_07384	-	-	-_x000D_
gene11192	463.883	699.06	228.706	0.327162	-1.61192	0.00883949	0.132029	NW_017264051.1	64961	66246	+	1286	VFPFJ_11119	GO:0032259;GO:0016126;GO:0003838	-	sterol 24-c-methyltransferase gi_x000D_
gene2591	5583.97	8512.84	2655.09	0.311893	-1.68088	0.00893633	0.133132	NW_017264031.1	2437726	2439445	-	1720	VFPFJ_02575	GO:0016021;GO:0022891;GO:0055085	-	sugar porter family mfs transporter_x000D_
gene1718	1383.97	2021.92	746.028	0.368971	-1.43842	0.00893705	0.133132	NW_017264030.1	5653083	5653983	+	901	VFPFJ_01708	GO:0016846;GO:0008152	-	duf636 domain-containing partial gi_x000D_
gene8639	77.5315	117.49	37.5728	0.319795	-1.64478	0.00898081	0.133459	NW_017264037.1	712068	712418	-	351	VFPFJ_08584	-	-	-_x000D_
gene289	7768.13	11310.3	4225.97	0.373639	-1.42028	0.00900738	0.133459	NW_017264030.1	1177544	1179134	-	1591	VFPFJ_00289	-	-	-_x000D_
gene9718	4406.2	6540.43	2271.96	0.347371	-1.52545	0.00903995	0.133459	NW_017264038.1	1430074	1430775	+	702	VFPFJ_09655	-	-	-_x000D_
gene3911	83.8785	133.891	33.8664	0.252941	-1.98313	0.0090939	0.134049	NW_017264032.1	2482211	2484632	-	2422	VFPFJ_03888	-	-	-_x000D_
gene1757	399.691	580.753	218.629	0.376458	-1.40944	0.00914574	0.134503	NW_017264031.1	49820	51733	+	1914	VFPFJ_01747	-	-	-_x000D_
gene4860	5876.93	8644.86	3109.01	0.359637	-1.47539	0.00914863	0.134503	NW_017264033.1	1527801	1529729	-	1929	VFPFJ_04832	GO:0016787;GO:0006629	K17900	autophagy protein atg15_x000D_
gene437	22.1055	36.2216	7.98941	0.22057	-2.18069	0.00919673	0.134507	NW_017264030.1	1653917	1655201	-	1285	VFPFJ_00436	-	-	-_x000D_
gene770	1637.99	2390.41	885.558	0.370462	-1.4326	0.00936573	0.136532	NW_017264030.1	2785988	2787272	+	1285	VFPFJ_00767	GO:0005096;GO:0043547	K12492	zinc finger protein gcs1 gi_x000D_
gene4471	3322.06	4869.9	1774.23	0.364325	-1.4567	0.00948103	0.137414	NW_017264033.1	358716	360202	+	1487	VFPFJ_04444	-	-	-_x000D_
gene4390	38.7343	64.6302	12.8384	0.198644	-2.33174	0.00951526	0.137732	NW_017264033.1	151409	152149	+	741	VFPFJ_04363	-	-	-_x000D_
gene6045	271.542	400.508	142.577	0.35599	-1.49009	0.00955845	0.137869	NW_017264034.1	1659349	1660420	+	1072	VFPFJ_06015	-	K15450	-_x000D_
gene5833	1059.57	1571.16	547.989	0.34878	-1.51961	0.00956147	0.137869	NW_017264034.1	1017395	1018925	+	1531	VFPFJ_05801	GO:0006355;GO:0043565;GO:0003700	-	meab protein gi_x000D_
gene4205	83.6413	125.416	41.8662	0.333818	-1.58287	0.00959483	0.137962	NW_017264032.1	3371689	3374148	+	2460	VFPFJ_04177	-	-	-_x000D_
gene4386	3374.22	4925.98	1822.47	0.369971	-1.43452	0.00962924	0.137962	NW_017264033.1	142621	143960	-	1340	VFPFJ_04359	GO:0052654;GO:0009082;GO:0052655;GO:0052656	K00826	branched-chain amino acid aminotransferase ii_x000D_
gene10667	9.53316	16.7901	2.27618	0.135566	-2.88293	0.00964641	0.138032	NW_017264043.1	321973	323674	-	1702	VFPFJ_10595	GO:0003333;GO:0015171;GO:0016021	-	proline-specific permease_x000D_
gene9716	249.31	368.354	130.266	0.353642	-1.49964	0.00967135	0.138213	NW_017264038.1	1426017	1427606	+	1590	VFPFJ_09653	GO:0016020	-	mfs transporter gi_x000D_
gene2330	5401.27	9565.99	1236.55	0.129265	-2.95159	0.00972116	0.138749	NW_017264031.1	1685095	1685931	+	837	VFPFJ_02314	-	K16639	-_x000D_
gene107	16.6007	27.4231	5.77829	0.210709	-2.24668	0.00982563	0.139436	NW_017264030.1	617992	619429	-	1438	VFPFJ_00108	GO:0016021;GO:0055085;GO:0005215	-	major facilitator superfamily domain-containingprotein_x000D_
gene2742	1072.46	1662.19	482.728	0.290417	-1.7838	0.00983132	0.139436	NW_017264031.1	2934260	2935315	-	1056	VFPFJ_02724	GO:0018580;GO:0055114	-	2-nitropropane dioxygenase family_x000D_
gene5821	223.539	327.89	119.188	0.363499	-1.45998	0.00985259	0.139562	NW_017264034.1	963107	964864	+	1758	VFPFJ_05789	GO:0055085;GO:0016021	-	multidrug resistance protein_x000D_
gene8755	309.548	452.477	166.619	0.368237	-1.44129	0.00992281	0.140027	NW_017264037.1	1035376	1037021	+	1646	VFPFJ_08698	-	-	-_x000D_
gene7191	5023.63	8910.11	1137.16	0.127626	-2.97	0.00999627	0.140513	NW_017264035.1	1886423	1888217	+	1795	VFPFJ_07154	GO:0016620;GO:0055114	K00128	aldehyde dehydrogenase gi_x000D_
gene3707	1642.86	2413.89	871.82	0.361168	-1.46926	0.0100061	0.140513	NW_017264032.1	1907520	1909454	-	1935	VFPFJ_03686	-	-	-_x000D_
gene1108	314.101	460.14	168.063	0.365243	-1.45307	0.0100234	0.140565	NW_017264030.1	3795082	3796098	+	1017	VFPFJ_01102	-	-	-_x000D_
gene7849	411.539	625.268	197.81	0.31636	-1.66036	0.0101935	0.142241	NW_017264036.1	860517	861767	+	1251	VFPFJ_07805	-	K06201	-_x000D_
gene3401	2026.68	2940.93	1112.43	0.378259	-1.40256	0.0102759	0.143037	NW_017264032.1	1039724	1040647	-	924	VFPFJ_03381	-	-	-_x000D_
gene1122	187.019	300.468	73.5699	0.244851	-2.03002	0.0104698	0.144839	NW_017264030.1	3844361	3846348	-	1988	VFPFJ_01116	GO:0055085;GO:0016021	-	siderophore iron transporter mirb gi_x000D_
gene8898	279.169	437.478	120.861	0.276267	-1.85586	0.0105936	0.146192	NW_017264037.1	1461203	1463465	-	2263	VFPFJ_08841	GO:0016021;GO:0000329;GO:0034765;GO:0070588;GO:0005262;GO:0005227;GO:0035725;GO:0071805;GO:0030003;GO:0005244;GO:0005272;GO:0005267	-	potassium ion channel yvc1_x000D_
gene9863	865.901	1358.93	372.875	0.274389	-1.86571	0.0106748	0.146593	NW_017264039.1	59096	60720	-	1625	VFPFJ_09800	-	-	-_x000D_
gene134	199.716	322.036	77.3951	0.240331	-2.05691	0.0109207	0.149305	NW_017264030.1	703444	705003	-	1560	VFPFJ_00135	-	-	-_x000D_
gene1913	264.899	388.609	141.189	0.36332	-1.46069	0.0110339	0.150047	NW_017264031.1	408792	411483	-	2692	VFPFJ_01902	GO:0006357;GO:0008270;GO:0000981;GO:0003677;GO:0005634	-	c6 transcription factor gi_x000D_
gene5626	7183.56	11951.1	2415.99	0.202156	-2.30646	0.011062	0.150047	NW_017264034.1	388038	389264	+	1227	VFPFJ_05595	GO:0016226;GO:0005759;GO:0016740	K22073	aminomethyl transferase gi_x000D_
gene144	260.033	381.934	138.132	0.361663	-1.46728	0.0111852	0.151202	NW_017264030.1	731515	731939	+	425	VFPFJ_00145	-	-	-_x000D_
gene9710	18.0622	29.6387	6.48567	0.218824	-2.19215	0.0112059	0.1513	NW_017264038.1	1415271	1415554	-	284	VFPFJ_09647	-	-	-_x000D_
gene3224	529.064	767.779	290.349	0.378168	-1.4029	0.0112367	0.151352	NW_017264032.1	457366	457785	-	420	VFPFJ_03204	-	-	-_x000D_
gene2957	4885.31	6979.64	2790.98	0.399874	-1.32238	0.0115655	0.154699	NW_017264031.1	3540602	3542326	+	1725	VFPFJ_02938	GO:0005622;GO:0006886	-	vhs gi_x000D_
gene9230	598.446	858.506	338.386	0.394157	-1.34316	0.0117005	0.155734	NW_017264037.1	2469377	2470453	+	1077	VFPFJ_09169	-	-	-_x000D_
gene11557	7602.59	11705.1	3500.07	0.299021	-1.74168	0.0117274	0.155894	NW_017264069.1	13563	16472	-	2910	VFPFJ_11484	-	-	-_x000D_
gene2607	36.9132	66.466	7.36035	0.110739	-3.17477	0.0117659	0.155894	NW_017264031.1	2480009	2480287	-	279	VFPFJ_02591	-	-	-_x000D_
gene9941	1920.04	2800.06	1040.03	0.371432	-1.42883	0.0118868	0.156795	NW_017264039.1	323492	326269	-	2778	VFPFJ_09878	GO:1902600;GO:0015299;GO:0016021	-	k+ h+ antiporter_x000D_
gene1317	3528.77	5090.32	1967.23	0.386465	-1.37159	0.0119335	0.156795	NW_017264030.1	4446197	4447828	+	1632	VFPFJ_01308	GO:0009450;GO:0006536;GO:0030170;GO:0003867;GO:0005829	K13524	4-aminobutyrate aminotransferase gi_x000D_
gene637	1543.52	2228.2	858.845	0.385443	-1.37541	0.0120481	0.157856	NW_017264030.1	2352132	2355382	+	3251	VFPFJ_00635	GO:0006357;GO:0008270;GO:0000981;GO:0003677;GO:0005634	-	cutinase transcription factor 1 alpha_x000D_
gene2944	122.55	191.356	53.7439	0.280859	-1.83208	0.0120616	0.157856	NW_017264031.1	3507611	3508111	-	501	VFPFJ_02925	GO:0008080;GO:0003677	-	gnat family n-acetyltransferase_x000D_
gene11007	206.337	302.493	110.181	0.364243	-1.45703	0.012171	0.158618	NW_017264047.1	31935	33000	-	1066	VFPFJ_10934	GO:0006468;GO:0005524;GO:0004674	-	casein kinase i isoform delta_x000D_
gene10668	665.05	1237.56	92.535	0.0747719	-3.74136	0.0122342	0.159073	NW_017264043.1	325379	328600	+	3222	VFPFJ_10596	GO:0016020	-	mfs general substrate transporter_x000D_
gene10695	1124.3	1620.83	627.772	0.387315	-1.36842	0.0123323	0.16012	NW_017264044.1	25148	25900	-	753	VFPFJ_10623	GO:0008171;GO:0032259	-	o-methyltransferase gi_x000D_
gene799	468.294	675.258	261.33	0.387007	-1.36957	0.0123699	0.160281	NW_017264030.1	2872333	2873297	+	965	VFPFJ_00795	-	-	-_x000D_
gene3933	535.192	779.543	290.84	0.373091	-1.4224	0.0123963	0.160439	NW_017264032.1	2558592	2559964	-	1373	VFPFJ_03910	GO:0016740;GO:0030170;GO:0009058	K00652	8-amino-7-oxononanoate synthase-like protein_x000D_
gene1761	21.6416	37.139	6.14427	0.16544	-2.59562	0.0124597	0.160755	NW_017264031.1	64426	65826	-	1401	VFPFJ_01751	-	-	-_x000D_
gene7195	237.726	345.833	129.62	0.374805	-1.41579	0.0124636	0.160755	NW_017264035.1	1898737	1899465	+	729	VFPFJ_07158	-	-	-_x000D_
gene6460	1905.18	2719.08	1091.28	0.40134	-1.3171	0.0125028	0.160949	NW_017264034.1	2837240	2837916	+	677	VFPFJ_06427	-	-	-_x000D_
gene7612	232.247	340.613	123.881	0.363699	-1.45918	0.0125073	0.160949	NW_017264036.1	137978	139875	+	1898	VFPFJ_07570	GO:0006355	-	c6 transcription factor_x000D_
gene979	671.75	975.155	368.345	0.37773	-1.40457	0.0125955	0.161529	NW_017264030.1	3414668	3416044	+	1377	VFPFJ_00975	GO:0005777;GO:0005053;GO:0016560;GO:0005829	K13341	peroxisomal targeting signal 2 receptor gi_x000D_
gene513	1176.52	1692.89	660.145	0.389952	-1.35863	0.0126509	0.161622	NW_017264030.1	1888813	1891472	+	2660	VFPFJ_00511	GO:0055085;GO:0016021	-	opt oligopeptide transporter_x000D_
gene6591	151.879	226.866	76.8926	0.338935	-1.56092	0.0126732	0.161622	NW_017264034.1	3175197	3176462	-	1266	VFPFJ_06556	GO:0016020	-	rta1 domain-containingprotein_x000D_
gene7961	1968.42	2838.75	1098.09	0.386822	-1.37026	0.0126818	0.161622	NW_017264036.1	1247774	1249141	+	1368	VFPFJ_07916	-	-	-_x000D_
gene5419	2086.07	3346.7	825.439	0.246642	-2.01951	0.0126836	0.161622	NW_017264033.1	3324137	3328724	+	4588	VFPFJ_05389	GO:0042626;GO:0055085;GO:0005524;GO:0016021	-	multidrug resistance-type transporter protein_x000D_
gene11460	207.819	302.914	112.725	0.372135	-1.4261	0.0127033	0.161622	NW_017264059.1	101218	101703	+	486	VFPFJ_11387	-	-	-_x000D_
gene329	3432.61	4945.62	1919.61	0.388144	-1.36534	0.0127377	0.161694	NW_017264030.1	1305367	1307984	-	2618	VFPFJ_00329	GO:0008270;GO:0016874;GO:0016021	-	ring-9 protein_x000D_
gene7427	28.8188	45.5935	12.0442	0.264165	-1.92049	0.0127545	0.161725	NW_017264035.1	2634628	2636187	-	1560	VFPFJ_07385	GO:0003333;GO:0015171;GO:0016021	-	choline transporter_x000D_
gene7326	375.111	577.988	172.234	0.297988	-1.74667	0.0127968	0.162078	NW_017264035.1	2300239	2301909	-	1671	VFPFJ_07288	-	-	-_x000D_
gene9410	76.7811	113.5	40.0624	0.352974	-1.50237	0.0129239	0.163355	NW_017264038.1	483729	484010	+	282	VFPFJ_09347	-	-	-_x000D_
gene9417	4968.79	8118.84	1818.74	0.224015	-2.15833	0.0129266	0.163355	NW_017264038.1	505172	506609	+	1438	VFPFJ_09354	GO:0016747;GO:0008152	-	3-ketoacyl- thiolase gi_x000D_
gene10555	1487.51	2181.34	793.674	0.363847	-1.45859	0.0130897	0.164308	NW_017264042.1	370629	372235	+	1607	VFPFJ_10485	GO:0030170;GO:0009058;GO:0003824	K00652	class ii aminotransferase 8-amino-7-oxononanoate synthase_x000D_
gene10035	591.289	867.716	314.863	0.362864	-1.4625	0.0131456	0.164643	NW_017264039.1	601249	603066	-	1818	VFPFJ_09971	GO:0003824	-	six-hairpin glycosidase-like protein_x000D_
gene9385	8449.83	12004.9	4894.76	0.40773	-1.29431	0.0132818	0.165453	NW_017264038.1	420326	422245	-	1920	VFPFJ_09322	-	-	-_x000D_
gene4090	3740.23	5640.19	1840.27	0.326277	-1.61583	0.0133103	0.165546	NW_017264032.1	3034851	3035828	-	978	VFPFJ_04063	-	-	-_x000D_
gene9298	30.1553	47.0265	13.2842	0.282483	-1.82376	0.0133313	0.165546	NW_017264038.1	163246	163632	+	387	VFPFJ_09236	-	-	-_x000D_
gene9884	1055.3	1638.49	472.114	0.28814	-1.79516	0.0133543	0.165596	NW_017264039.1	133522	134559	+	1038	VFPFJ_09821	-	-	-_x000D_
gene11461	231.352	333.44	129.264	0.387668	-1.36711	0.0134397	0.166472	NW_017264059.1	102126	102690	+	565	VFPFJ_11388	-	-	-_x000D_
gene2817	11631	19034.4	4227.58	0.222102	-2.1707	0.0134645	0.166595	NW_017264031.1	3162278	3165421	-	3144	VFPFJ_02799	-	-	-_x000D_
gene3984	1770.46	2552.36	988.553	0.38731	-1.36844	0.0136253	0.168215	NW_017264032.1	2738647	2739828	+	1182	VFPFJ_03959	GO:0005737;GO:0019243;GO:0046872;GO:0006749;GO:0005634;GO:0004462	K01759	lactoylglutathione lyase_x000D_
gene2154	1950.6	3426.13	475.062	0.138659	-2.85039	0.0137607	0.169144	NW_017264031.1	1094680	1096637	+	1958	VFPFJ_02141	GO:0020037;GO:0016021;GO:0016705;GO:0004497;GO:0005506;GO:0055114	-	cytochrome p450-like protein gi_x000D_
gene11008	10.3675	17.7562	2.97869	0.167755	-2.57558	0.013841	0.169587	NW_017264047.1	33496	35117	+	1622	VFPFJ_10935	-	-	-_x000D_
gene10795	289.13	497.656	80.6041	0.161967	-2.62622	0.0140811	0.171519	NW_017264044.1	302561	303930	-	1370	VFPFJ_10723	GO:0051213;GO:0055114	-	taurine catabolism dioxygenase family protein_x000D_
gene3869	1354.25	1938.81	769.698	0.396996	-1.3328	0.0142099	0.17259	NW_017264032.1	2364750	2366893	-	2144	VFPFJ_03846	GO:0016021;GO:0006357;GO:0008270;GO:0000981;GO:0003677;GO:0005634	-	fungal specific transcription factor_x000D_
gene8010	1336.09	1930.32	741.853	0.384315	-1.37964	0.0143748	0.174217	NW_017264036.1	1416064	1417134	+	1071	VFPFJ_07964	GO:0003857;GO:0070403;GO:0006631;GO:0055114	K00074	3-hydroxybutyryl- dehydrogenase_x000D_
gene9921	381.632	546.53	216.735	0.396566	-1.33437	0.0145829	0.175837	NW_017264039.1	276748	277218	-	471	VFPFJ_09858	GO:0046983	-	helix-loop-helix dna-binding domain-containing protein gi_x000D_
gene3476	2819.37	4232.87	1405.86	0.33213	-1.59018	0.0146023	0.175837	NW_017264032.1	1254884	1256902	+	2019	VFPFJ_03456	-	K13342	-_x000D_
gene5754	588.986	891.138	286.834	0.321873	-1.63543	0.0146267	0.175942	NW_017264034.1	777840	778805	+	966	VFPFJ_05722	-	-	-_x000D_
gene9537	6171.75	10268.1	2075.43	0.202124	-2.30669	0.0146797	0.176203	NW_017264038.1	888383	889279	+	897	VFPFJ_09475	-	-	-_x000D_
gene3375	39.5788	62.8388	16.3189	0.259694	-1.94512	0.0147146	0.176403	NW_017264032.1	964851	965111	+	261	VFPFJ_03355	-	-	-_x000D_
gene6767	2076.26	3657.59	494.94	0.135319	-2.88557	0.014812	0.176915	NW_017264035.1	580162	581538	-	1377	VFPFJ_06732	GO:0016747;GO:0008152	K08764	nonspecific lipid-transfer mitochondrial precursor gi_x000D_
gene7137	1067.46	1542.97	591.955	0.383646	-1.38215	0.0148274	0.176915	NW_017264035.1	1718069	1719334	-	1266	VFPFJ_07102	-	K01640	-_x000D_
gene4490	2474.29	3563.31	1385.27	0.388759	-1.36305	0.0148334	0.176915	NW_017264033.1	414950	416131	-	1182	VFPFJ_04463	GO:0016021;GO:0030148;GO:0055114;GO:0042284	K04712	neutral amino acid permease_x000D_
gene9075	1909.19	3429.83	388.562	0.113289	-3.14192	0.0149956	0.177905	NW_017264037.1	1994974	1996786	+	1813	VFPFJ_09018	GO:0016884	-	acetamidase gi_x000D_
gene1162	208.154	310.373	105.935	0.341316	-1.55082	0.0150082	0.177905	NW_017264030.1	3965784	3967564	-	1781	VFPFJ_01155	GO:0020037;GO:0016705;GO:0004497;GO:0005506;GO:0055114	-	cytochrome p450_x000D_
gene3934	1349.59	1947.81	751.373	0.385753	-1.37425	0.0153503	0.181538	NW_017264032.1	2560639	2563236	+	2598	VFPFJ_03911	GO:0008483;GO:0004141;GO:0005524;GO:0000287;GO:0009102;GO:0030170	K19562	onanonoxo-7-onima-8-eninoihtemlysoneda gi_x000D_
gene3152	16.9429	27.3203	6.56546	0.240315	-2.057	0.0153663	0.181538	NW_017264032.1	222895	223334	-	440	VFPFJ_03133	GO:0071704;GO:0044710;GO:0016020;GO:0044238	-	wd-repeat protein_x000D_
gene1471	2561.39	3625.63	1497.16	0.412938	-1.276	0.0155022	0.182625	NW_017264030.1	4908860	4911296	+	2437	VFPFJ_01463	GO:0006817;GO:0016021;GO:0005315;GO:0055085	-	inorganic phosphate transporter pho84_x000D_
gene6580	3368.11	4809.56	1926.67	0.400592	-1.31979	0.0155683	0.182698	NW_017264034.1	3148436	3150120	-	1685	VFPFJ_06545	GO:0055085;GO:0016021	-	mfs efflux transporter_x000D_
gene8117	416.218	683.371	149.064	0.218131	-2.19673	0.0156269	0.182698	NW_017264036.1	1784302	1785291	+	990	VFPFJ_08070	-	-	-_x000D_
gene766	428.969	700.331	157.606	0.225045	-2.15171	0.0157648	0.183814	NW_017264030.1	2774970	2776643	+	1674	VFPFJ_00763	GO:0016021;GO:0006508;GO:0004190	-	eukaryotic aspartyl protease family protein_x000D_
gene6176	217.309	398.736	35.8816	0.0899884	-3.47412	0.0158461	0.184422	NW_017264034.1	2009849	2011221	-	1373	VFPFJ_06146	-	-	-_x000D_
gene7709	210.992	307.146	114.838	0.373889	-1.41932	0.0162122	0.187382	NW_017264036.1	407531	408983	-	1453	VFPFJ_07665	-	K01061	-_x000D_
gene5107	103.046	170.353	35.7381	0.209788	-2.253	0.0162757	0.187382	NW_017264033.1	2347609	2348283	+	675	VFPFJ_05079	-	-	-_x000D_
gene3319	144.296	208.318	80.2731	0.385339	-1.3758	0.0163128	0.187382	NW_017264032.1	772105	773375	+	1271	VFPFJ_03299	-	-	-_x000D_
gene6449	106.89	180.424	33.3564	0.184878	-2.43535	0.0163274	0.187382	NW_017264034.1	2805258	2808012	-	2755	VFPFJ_06416	GO:0005488;GO:0006351	-	c6 transcription factor_x000D_
gene9342	5897.41	9346.72	2448.09	0.26192	-1.9328	0.0164467	0.188366	NW_017264038.1	302507	306248	+	3742	VFPFJ_09279	GO:1902358;GO:0016021;GO:0008271	K14708	sulfate permease_x000D_
gene579	652.278	938.499	366.058	0.390046	-1.35828	0.0165221	0.188846	NW_017264030.1	2129652	2131049	-	1398	VFPFJ_00577	GO:0016021;GO:0098655;GO:0008324	-	cation diffusion facilitator 1 gi_x000D_
gene7892	1992.08	2831.05	1153.1	0.407304	-1.29582	0.0168042	0.191055	NW_017264036.1	995492	996364	-	873	VFPFJ_07848	-	-	-_x000D_
gene7050	1317.64	1878.16	757.129	0.403123	-1.31071	0.0168173	0.191055	NW_017264035.1	1438875	1440491	-	1617	VFPFJ_07015	GO:0006357;GO:0000981;GO:0005634;GO:0008270	-	c6 transcription factor_x000D_
gene1825	4340.81	6729.19	1952.44	0.290146	-1.78515	0.0168524	0.191261	NW_017264031.1	219012	220760	+	1749	VFPFJ_01815	GO:0050660;GO:0003995;GO:0055114	-	acyl- dehydrogenase_x000D_
gene8994	17.1344	28.1659	6.10291	0.216677	-2.20638	0.0168982	0.191587	NW_017264037.1	1755820	1756038	+	219	VFPFJ_08937	-	-	-_x000D_
gene3356	935.784	1588.74	282.827	0.17802	-2.48989	0.0170285	0.192503	NW_017264032.1	897730	898929	+	1200	VFPFJ_03336	GO:0016787;GO:0006629	-	triacylglycerol lipase fgl2_x000D_
gene428	92.6815	135.497	49.8655	0.368018	-1.44215	0.0170303	0.192503	NW_017264030.1	1626129	1629417	+	3289	VFPFJ_00427	GO:0004553;GO:0008152	K01190	beta-galactosidase gi_x000D_
gene3184	297.22	514.728	79.7123	0.154863	-2.69094	0.0170572	0.192567	NW_017264032.1	328513	330112	-	1600	VFPFJ_03164	GO:0020037;GO:0016021;GO:0016705;GO:0004497;GO:0005506;GO:0032259;GO:0055114;GO:0008168	K05917	cytochrome p450 51_x000D_
gene5635	2338.21	3344.56	1331.86	0.398217	-1.32837	0.0170703	0.192567	NW_017264034.1	402743	403666	+	924	VFPFJ_05603	GO:0003824;GO:0008152	K07511	enoyl- hydratase gi_x000D_
gene817	67.8412	100.592	35.0902	0.348837	-1.51938	0.0171266	0.193009	NW_017264030.1	2926388	2926969	-	582	VFPFJ_00813	-	-	-_x000D_
gene834	1049.01	1524.88	573.144	0.375863	-1.41172	0.0175214	0.196278	NW_017264030.1	2976975	2978109	-	1135	VFPFJ_00830	GO:0016021;GO:0006810	K15109	carnitine acyl carnitine carrier gi_x000D_
gene1333	10924.9	15585.1	6264.68	0.401967	-1.31485	0.0175993	0.196955	NW_017264030.1	4491022	4492020	+	999	VFPFJ_01324	GO:1900375;GO:0061432;GO:0001103;GO:0001077;GO:1900478;GO:0061427;GO:0000978;GO:0009086;GO:0046983;GO:0001076;GO:0019237;GO:0000776;GO:0007059;GO:0006338;GO:0001078;GO:0001102;GO:0089713;GO:0005634;GO:0005739	K22484	helix-loop-helix dna-binding domain-containingprotein gi_x000D_
gene6263	17164.5	28413.7	5915.36	0.208187	-2.26405	0.0176477	0.1973	NW_017264034.1	2267190	2269831	+	2642	VFPFJ_06232	GO:0003677;GO:0006351;GO:0005634;GO:0008270	-	c2h2 finger domain-containingprotein_x000D_
gene7417	17.2957	27.5906	7.0007	0.253735	-1.97861	0.017701	0.197699	NW_017264035.1	2593624	2593965	-	342	VFPFJ_07375	-	-	-_x000D_
gene10471	54.2642	80.1338	28.3946	0.35434	-1.4968	0.0178726	0.198648	NW_017264042.1	105134	107413	-	2280	VFPFJ_10402	-	-	-_x000D_
gene9772	73.6069	108.368	38.8456	0.358459	-1.48012	0.0178743	0.198648	NW_017264038.1	1626345	1626548	+	204	VFPFJ_09709	-	-	-_x000D_
gene9217	8.84757	15.2825	2.41264	0.15787	-2.66319	0.017954	0.198944	NW_017264037.1	2432754	2433131	-	378	VFPFJ_09157	-	-	-_x000D_
gene7701	14466.3	21926.1	7006.39	0.319545	-1.64591	0.0181101	0.200076	NW_017264036.1	391039	391765	-	727	VFPFJ_07659	GO:0051920;GO:0004601;GO:0098869;GO:0055114	-	mitochondrial peroxiredoxin prx1_x000D_
gene3871	353.612	528.819	178.405	0.337365	-1.56762	0.0181585	0.200076	NW_017264032.1	2371214	2371717	+	504	VFPFJ_03848	-	-	-_x000D_
gene10208	186.621	267.283	105.959	0.39643	-1.33486	0.0183105	0.201308	NW_017264040.1	291590	292384	+	795	VFPFJ_10141	GO:0016021	-	vit family domain-containing protein_x000D_
gene9574	418.014	593.916	242.112	0.407653	-1.29459	0.0183713	0.201689	NW_017264038.1	1009691	1010707	-	1017	VFPFJ_09512	-	-	-_x000D_
gene4519	18.2944	30.9112	5.67753	0.183672	-2.4448	0.0184415	0.201763	NW_017264033.1	500436	500774	+	339	VFPFJ_04492	-	-	-_x000D_
gene4017	11021.8	15402.2	6641.31	0.431191	-1.2136	0.0184919	0.20192	NW_017264032.1	2822504	2825272	+	2769	VFPFJ_03992	-	-	-_x000D_
gene1578	289.426	511.23	67.6228	0.132275	-2.91839	0.018537	0.202217	NW_017264030.1	5221366	5223378	+	2013	VFPFJ_01569	GO:0006810;GO:0016020;GO:0000166	-	proteinase [Purpureocillium lilacinum]_x000D_
gene9459	2654.27	3756.17	1552.37	0.413285	-1.27479	0.0185994	0.202323	NW_017264038.1	629011	629675	-	665	VFPFJ_09395	-	-	-_x000D_
gene439	191.695	341.772	41.6179	0.121771	-3.03776	0.0186007	0.202323	NW_017264030.1	1658080	1659978	+	1899	VFPFJ_00438	GO:0016020;GO:0016491;GO:0050662;GO:0000166	-	nad-dependent 15-hydroxyprostaglandin dehydrogenase gi_x000D_
gene7396	262.923	376.248	149.599	0.397607	-1.33059	0.0188325	0.204044	NW_017264035.1	2531684	2532643	+	960	VFPFJ_07354	GO:0043231;GO:0019538;GO:0044422;GO:0044425;GO:0044444	-	conserved membrane protein_x000D_
gene752	175.133	251.885	98.3806	0.390577	-1.35632	0.0188496	0.204044	NW_017264030.1	2725132	2725961	-	830	VFPFJ_00749	-	-	-_x000D_
gene6398	21.4808	33.6134	9.34828	0.278112	-1.84626	0.0189657	0.204911	NW_017264034.1	2668131	2668472	-	342	VFPFJ_06367	-	-	-_x000D_
gene3415	87.9565	127.724	48.189	0.37729	-1.40625	0.0189662	0.204911	NW_017264032.1	1075590	1075970	+	381	VFPFJ_03395	-	-	-_x000D_
gene5460	1231.43	1759.54	703.312	0.399713	-1.32296	0.0190834	0.205933	NW_017264033.1	3431816	3432699	+	884	VFPFJ_05430	GO:0006378;GO:0003729;GO:0005849	K14397	cleavage and polyadenylation specific factor 5 gi_x000D_
gene9818	501.809	827.276	176.342	0.213159	-2.23	0.01914	0.205933	NW_017264038.1	1787020	1788440	+	1421	VFPFJ_09755	GO:0033961	-	epoxide hydrolase_x000D_
gene4896	541.01	768.919	313.101	0.407197	-1.2962	0.0191523	0.205933	NW_017264033.1	1637734	1638805	-	1072	VFPFJ_04868	GO:0016021;GO:0008233;GO:0006508	K08658	caax prenyl protease 2_x000D_
gene6592	1806.98	3331.97	281.984	0.0846298	-3.56269	0.0192564	0.206226	NW_017264034.1	3177826	3178954	-	1129	VFPFJ_06557	GO:0006574;GO:0051287;GO:0008442;GO:0004616;GO:0055114	K00020	3-hydroxyisobutyrate dehydrogenase gi_x000D_
gene313	48.4357	77.2065	19.6649	0.254705	-1.9731	0.0192868	0.206226	NW_017264030.1	1262139	1262750	+	612	VFPFJ_00313	-	-	-_x000D_
gene2095	75.9598	111.159	40.7607	0.366689	-1.44737	0.0194909	0.207786	NW_017264031.1	913223	914907	+	1685	VFPFJ_02082	-	-	-_x000D_
gene8377	476.822	677.644	275.999	0.407292	-1.29587	0.0195663	0.208392	NW_017264036.1	2528979	2531641	-	2663	VFPFJ_08324	GO:0006357;GO:0008270;GO:0000981;GO:0003677;GO:0005634	-	fungal transcriptional regulatory protein_x000D_
gene1376	875.951	1556.99	194.917	0.125188	-2.99783	0.0197361	0.209804	NW_017264030.1	4635430	4637349	+	1920	VFPFJ_01367	GO:0016874;GO:0008152	-	4-coumarate- ligase 2_x000D_
gene6060	556.111	785.556	326.667	0.415842	-1.26589	0.0199646	0.211832	NW_017264034.1	1696757	1698498	-	1742	VFPFJ_06030	GO:0007035;GO:0016746;GO:0016021;GO:0005783	K04709	tram lag1 cln8 domain-like protein_x000D_
gene1119	167.101	287.015	47.1876	0.164408	-2.60465	0.0200593	0.212436	NW_017264030.1	3835019	3835625	+	607	VFPFJ_01113	-	-	-_x000D_
gene9594	274.155	393.64	154.67	0.392923	-1.34768	0.0200913	0.212574	NW_017264038.1	1073185	1074428	+	1244	VFPFJ_09532	-	-	-_x000D_
gene6656	265.769	380.996	150.542	0.395128	-1.33961	0.0201888	0.213205	NW_017264035.1	191795	193197	-	1403	VFPFJ_06621	GO:0016021;GO:0016491;GO:0055114;GO:0008270	-	alcohol dehydrogenase -like domain-containing protein gi_x000D_
gene4128	254.468	390.067	118.87	0.304741	-1.71434	0.0202559	0.213427	NW_017264032.1	3146415	3148023	-	1609	VFPFJ_04101	GO:0008152;GO:0016787	-	lipase esterase_x000D_
gene10109	3799.9	5333.63	2266.18	0.424885	-1.23486	0.0203943	0.214368	NW_017264040.1	34981	36610	-	1630	VFPFJ_10045	GO:0016021;GO:0016780;GO:0008654	K00993	sn- -diacylglycerol cholinephosphotransferase gi_x000D_
gene9300	9451.13	13256.7	5645.54	0.425863	-1.23154	0.0204673	0.214735	NW_017264038.1	164677	166497	+	1821	VFPFJ_09238	-	-	-_x000D_
gene9113	24.8973	41.7129	8.08178	0.193748	-2.36775	0.0205352	0.215246	NW_017264037.1	2105415	2105726	+	312	VFPFJ_09056	-	-	-_x000D_
gene9737	1062.92	1632.98	492.851	0.301811	-1.72828	0.0206003	0.215335	NW_017264038.1	1482915	1483862	+	948	VFPFJ_09674	-	-	-_x000D_
gene1044	15074.9	21842.5	8307.24	0.380325	-1.39469	0.0208344	0.217369	NW_017264030.1	3599615	3600136	-	522	VFPFJ_01040	-	-	-_x000D_
gene5691	456.978	650.546	263.41	0.404906	-1.30434	0.0209119	0.217432	NW_017264034.1	578899	579844	-	946	VFPFJ_05659	GO:0003824;GO:0008152	-	isochorismatase domain-containing protein 2a_x000D_
gene9640	211.639	300.083	123.195	0.410537	-1.28442	0.0209266	0.217432	NW_017264038.1	1216072	1216530	-	459	VFPFJ_09578	-	-	-_x000D_
gene11150	136.858	197.545	76.1707	0.385587	-1.37487	0.0209371	0.217432	NW_017264050.1	121915	124665	+	2751	VFPFJ_11077	-	-	-_x000D_
gene4304	407.181	572.775	241.587	0.421784	-1.24543	0.021051	0.218256	NW_017264032.1	3668843	3670310	+	1468	VFPFJ_04277	-	-	-_x000D_
gene9401	301.038	511.04	91.0365	0.178139	-2.48892	0.021195	0.218898	NW_017264038.1	458779	459352	-	574	VFPFJ_09338	GO:0005975;GO:0004751	K01808	ribose 5-phosphate isomerase_x000D_
gene5183	7145.26	10251.4	4039.17	0.394013	-1.34368	0.0212968	0.219547	NW_017264033.1	2565650	2566990	-	1341	VFPFJ_05155	GO:0005829;GO:0006555;GO:0004478;GO:0046872;GO:0006556;GO:0006730;GO:0005524;GO:0005634	K00789	s-adenosylmethionine synthetase_x000D_
gene9915	206.465	306.169	106.761	0.348699	-1.51995	0.0217282	0.221556	NW_017264039.1	261651	262313	-	663	VFPFJ_09852	-	-	-_x000D_
gene10747	16.133	25.6438	6.62214	0.258235	-1.95324	0.0218051	0.221865	NW_017264044.1	167039	168007	+	969	VFPFJ_10675	-	-	-_x000D_
gene8764	307.479	446.664	168.294	0.376779	-1.40821	0.0221359	0.224291	NW_017264037.1	1067397	1068449	+	1053	VFPFJ_08707	GO:0006629;GO:0008081	-	plc-like tim beta alpha-barrel domain protein_x000D_
gene5604	756.561	1069.2	443.924	0.415193	-1.26814	0.0223508	0.224885	NW_017264034.1	328128	329811	+	1684	VFPFJ_05573	GO:0006796;GO:0016301	K19786	inositol-pentakisphosphate 2-kinase_x000D_
gene5881	87.5259	127.879	47.1729	0.368887	-1.43875	0.0224597	0.225187	NW_017264034.1	1179835	1180625	+	791	VFPFJ_05848	-	-	-_x000D_
gene2723	24.0718	37.1483	10.9954	0.295987	-1.75639	0.0225465	0.225317	NW_017264031.1	2875939	2876356	-	418	VFPFJ_02705	-	-	-_x000D_
gene9418	1586.95	2220.8	953.107	0.429173	-1.22037	0.0225578	0.225317	NW_017264038.1	507935	510472	+	2538	VFPFJ_09355	GO:1902358;GO:0016021;GO:0008271	-	sulfate permease gi_x000D_
gene5169	337.925	473.788	202.061	0.426479	-1.22945	0.0227174	0.226213	NW_017264033.1	2500227	2501596	-	1370	VFPFJ_05141	-	-	-_x000D_
gene10461	10.1874	17.0658	3.30897	0.193895	-2.36665	0.0227208	0.226213	NW_017264042.1	84052	87299	+	3248	VFPFJ_10392	-	-	-_x000D_
gene2757	2662.08	3739.47	1584.68	0.423772	-1.23864	0.0227279	0.226213	NW_017264031.1	2983698	2985972	-	2275	VFPFJ_02739	GO:0005829;GO:0006950	-	universal stress protein_x000D_
gene1705	15.0358	24.1353	5.93641	0.245964	-2.02348	0.0228765	0.226479	NW_017264030.1	5599429	5600619	+	1191	VFPFJ_01695	GO:0016021;GO:0006950	-	rta1 domain-containingprotein_x000D_
gene3349	19.5974	30.8058	8.38895	0.272317	-1.87664	0.0228815	0.226479	NW_017264032.1	877008	877430	-	423	VFPFJ_03329	-	-	-_x000D_
gene2256	1900.44	2672.94	1127.94	0.421985	-1.24474	0.0229359	0.226479	NW_017264031.1	1405625	1406526	-	902	VFPFJ_02240	-	-	-_x000D_
gene2155	160.111	246.471	73.7516	0.299231	-1.74067	0.0229879	0.226526	NW_017264031.1	1097362	1100001	+	2640	VFPFJ_02142	GO:0046872;GO:0006355	-	zn 2cys6 transcription factor_x000D_
gene7389	68.5241	117.59	19.4585	0.165478	-2.59529	0.0230393	0.226526	NW_017264035.1	2511578	2512934	-	1357	VFPFJ_07347	GO:0050660;GO:0003995;GO:0055114	-	acyl- dehydrogenase_x000D_
gene10543	429.035	620.201	237.869	0.383536	-1.38257	0.0231051	0.226757	NW_017264042.1	324716	326885	-	2170	VFPFJ_10473	GO:0016021	-	major facilitator superfamily transporter_x000D_
gene2396	37234.2	57525.4	16943	0.29453	-1.76351	0.0231264	0.226767	NW_017264031.1	1892920	1896255	-	3336	VFPFJ_02380	GO:0019551;GO:0004352;GO:0055114	K15371	nad-specific glutamate dehydrogenase gi_x000D_
gene5762	281.568	450.171	112.965	0.250938	-1.9946	0.0233083	0.22792	NW_017264034.1	797947	798459	-	513	VFPFJ_05730	-	-	-_x000D_
gene8714	2765.21	4846.08	684.339	0.141215	-2.82403	0.0233496	0.22792	NW_017264037.1	913781	914503	-	723	VFPFJ_08659	-	-	-_x000D_
gene4520	39.4855	59.3915	19.5794	0.329667	-1.60092	0.0238158	0.23062	NW_017264033.1	501137	501937	+	801	VFPFJ_04493	-	-	-_x000D_
gene3348	5131.89	7222.84	3040.93	0.421016	-1.24805	0.0238268	0.23062	NW_017264032.1	875170	875789	-	620	VFPFJ_03328	-	-	-_x000D_
gene5964	267.484	449.89	85.078	0.189109	-2.40271	0.0239613	0.231722	NW_017264034.1	1406567	1407676	-	1110	VFPFJ_05933	-	-	-_x000D_
gene297	29.7433	45.1732	14.3134	0.316857	-1.6581	0.0241906	0.232925	NW_017264030.1	1208020	1209329	-	1310	VFPFJ_00297	GO:0016491;GO:0055114	-	nad binding rossmann fold oxidoreductase gi_x000D_
gene1271	497.47	696.471	298.469	0.428545	-1.22248	0.0242686	0.232925	NW_017264030.1	4307152	4308503	-	1352	VFPFJ_01264	-	-	-_x000D_
gene10209	173.104	244.014	102.193	0.418801	-1.25566	0.0242928	0.232925	NW_017264040.1	292577	293626	-	1050	VFPFJ_10142	-	-	-_x000D_
gene2921	2255.42	3141.89	1368.94	0.435707	-1.19857	0.0243152	0.232941	NW_017264031.1	3457160	3461354	-	4195	VFPFJ_02902	GO:0098662;GO:0046872;GO:0000041;GO:0015662;GO:0019829;GO:0046915;GO:0016020	K01533	copper-transporting atpase_x000D_
gene9805	47.2295	69.868	24.5909	0.351963	-1.50651	0.0244131	0.233288	NW_017264038.1	1741782	1742817	-	1036	VFPFJ_09742	-	-	-_x000D_
gene4967	309.583	433.937	185.229	0.426856	-1.22818	0.0244136	0.233288	NW_017264033.1	1940421	1940741	-	321	VFPFJ_04939	-	-	-_x000D_
gene11303	912.406	1287.81	537.007	0.416994	-1.2619	0.0244826	0.23355	NW_017264053.1	146006	147385	+	1380	VFPFJ_11230	-	K13335	-_x000D_
gene2777	1966.94	2766.01	1167.86	0.42222	-1.24393	0.0245904	0.234182	NW_017264031.1	3047909	3049667	-	1759	VFPFJ_02759	GO:0006355;GO:0003700;GO:0003677	-	acid phosphatase gi_x000D_
gene10535	60.0458	88.0663	32.0254	0.363651	-1.45937	0.0248573	0.235696	NW_017264042.1	303273	305319	+	2047	VFPFJ_10465	GO:0016021;GO:0022891;GO:0055085	-	mfs transporter gi_x000D_
gene3225	2525.83	3699.59	1352.07	0.365464	-1.4522	0.0249067	0.235696	NW_017264032.1	459729	460770	+	1042	VFPFJ_03205	GO:0016021	-	tlc domain-containing protein_x000D_
gene5941	33.3406	50.5856	16.0956	0.318185	-1.65206	0.0249954	0.235874	NW_017264034.1	1359727	1360614	-	888	VFPFJ_05911	-	-	-_x000D_
gene3185	3299.7	5389.24	1210.17	0.224553	-2.15487	0.0249989	0.235874	NW_017264032.1	331210	333028	-	1819	VFPFJ_03165	GO:0003333;GO:0015171;GO:0016021	K16261	probable amino acid transporter_x000D_
gene11462	262.134	368.023	156.246	0.424554	-1.23598	0.0251766	0.236559	NW_017264059.1	103672	105864	+	2193	VFPFJ_11389	GO:0000160;GO:0005622;GO:0023014;GO:0005524;GO:0000155	K19692	sensor histidine kinase response regulator fos-1_x000D_
gene10859	7.64184	13.2538	2.02988	0.153155	-2.70694	0.0256736	0.239826	NW_017264045.1	159070	159504	+	435	VFPFJ_10787	-	-	-_x000D_
gene882	867.265	1206.78	527.752	0.437323	-1.19323	0.0257721	0.240347	NW_017264030.1	3116934	3120871	+	3938	VFPFJ_00878	GO:0010181;GO:0051536;GO:0003824	K15449	flavodoxin and radical sam domain-containing protein_x000D_
gene8221	2959.01	4891.09	1026.92	0.209957	-2.25184	0.0258033	0.240439	NW_017264036.1	2062499	2064090	-	1592	VFPFJ_08170	GO:0050660;GO:0003995;GO:0055114	K00249	acyl- dehydrogenase_x000D_
gene9221	342.683	484.508	200.858	0.414561	-1.27034	0.0258587	0.240556	NW_017264037.1	2448462	2451197	+	2736	VFPFJ_09161	-	-	-_x000D_
gene906	1856.98	2566.17	1147.8	0.447281	-1.16075	0.025925	0.240974	NW_017264030.1	3185902	3189667	-	3766	VFPFJ_00902	GO:0016021;GO:0005216;GO:0034220	-	integral membrane channel protein gi_x000D_
gene925	77.2736	111.369	43.1783	0.387706	-1.36697	0.0259721	0.241014	NW_017264030.1	3245858	3247761	+	1904	VFPFJ_00921	-	-	-_x000D_
gene8025	826.209	1162.34	490.08	0.421633	-1.24594	0.0260723	0.241744	NW_017264036.1	1468790	1470939	+	2150	VFPFJ_07978	-	-	-_x000D_
gene7735	206.862	292.709	121.015	0.413432	-1.27428	0.0262603	0.242886	NW_017264036.1	481201	482082	+	882	VFPFJ_07691	-	-	-_x000D_
gene891	392.014	551.747	232.281	0.420991	-1.24814	0.0263612	0.243419	NW_017264030.1	3141209	3142026	-	818	VFPFJ_00887	GO:0016021	-	gamma interferon inducible lysosomal thiol reductase_x000D_
gene4158	791.405	1100.95	481.858	0.437674	-1.19207	0.0264111	0.243679	NW_017264032.1	3219392	3220567	+	1176	VFPFJ_04131	-	-	-_x000D_
gene7560	58.2607	84.1069	32.4144	0.385396	-1.37559	0.026676	0.245595	NW_017264035.1	3040113	3046166	-	6054	VFPFJ_07517	-	-	-_x000D_
gene3508	3910.35	5449.65	2371.05	0.435083	-1.20064	0.0267003	0.245595	NW_017264032.1	1362223	1364299	+	2077	VFPFJ_03488	GO:0006797;GO:0005774;GO:0016462	K06018	vacuolar endopolyphosphatase gi_x000D_
gene6880	238.467	332.124	144.811	0.436014	-1.19755	0.0268697	0.246329	NW_017264035.1	910947	911257	+	311	VFPFJ_06845	GO:0005737;GO:0017183;GO:0009055;GO:0005506;GO:0005634;GO:0008270;GO:0002098	K15455	diphthamide biosynthesis protein gi_x000D_
gene6658	2998.21	4874.44	1121.98	0.230176	-2.11919	0.0269643	0.24696	NW_017264035.1	201874	204658	-	2785	VFPFJ_06623	GO:0005622;GO:0006508;GO:0004198	-	cysteine protease_x000D_
gene6740	1674.5	2343.71	1005.29	0.42893	-1.22119	0.0271619	0.247748	NW_017264035.1	507021	508096	-	1076	VFPFJ_06705	-	-	-_x000D_
gene1709	17.4306	27.1873	7.67385	0.282258	-1.82491	0.0272496	0.247958	NW_017264030.1	5620869	5622044	+	1176	VFPFJ_01699	GO:0004061;GO:0019441	-	cyclase protein_x000D_
gene1609	576.043	801.103	350.983	0.438125	-1.19058	0.0274549	0.249012	NW_017264030.1	5303949	5306711	-	2763	VFPFJ_01600	GO:0006904	K15292	sec1 family superfamily_x000D_
gene2404	2207.67	3079.14	1336.21	0.433955	-1.20438	0.0274639	0.249012	NW_017264031.1	1924904	1928171	-	3268	VFPFJ_02388	GO:0006357;GO:0000981;GO:0005634;GO:0008270	-	c6 transcription factor_x000D_
gene1312	229.926	426.539	33.3116	0.0780974	-3.67858	0.0275351	0.249145	NW_017264030.1	4432195	4433224	+	1030	VFPFJ_01303	GO:0016853;GO:0008152	K13239	#NAME?_x000D_
gene5198	566.681	925.465	207.897	0.22464	-2.15431	0.0275618	0.249186	NW_017264033.1	2618496	2619547	+	1052	VFPFJ_05170	-	K13237	-_x000D_
gene8173	18.1546	28.364	7.94532	0.28012	-1.83588	0.027601	0.249275	NW_017264036.1	1926542	1927293	+	752	VFPFJ_08123	-	-	-_x000D_
gene2536	5.42377	9.81474	1.03279	0.105229	-3.2484	0.0278435	0.250926	NW_017264031.1	2306426	2306689	-	264	VFPFJ_02520	-	-	-_x000D_
gene4782	2806.39	3899.78	1713.01	0.43926	-1.18685	0.0281743	0.252279	NW_017264033.1	1309921	1311816	+	1896	VFPFJ_04754	GO:0044424;GO:0046872;GO:0016567;GO:0071174;GO:0061630	-	fha domain-containing protein_x000D_
gene11078	623.453	877.908	368.997	0.420314	-1.25046	0.0282004	0.252279	NW_017264049.1	34428	37119	+	2692	VFPFJ_11005	GO:0005488;GO:0006351	-	fungal specific transcription factor_x000D_
gene7151	646.357	905.624	387.089	0.427428	-1.22625	0.0282179	0.252279	NW_017264035.1	1767813	1768529	-	717	VFPFJ_07116	GO:0016021;GO:0016491;GO:0055114;GO:0010181	-	integral membrane protein gi_x000D_
gene5622	3560.97	4968.67	2153.27	0.433369	-1.20633	0.0282751	0.252589	NW_017264034.1	371594	373372	-	1779	VFPFJ_05591	GO:0004708;GO:0030428;GO:0004713;GO:0005829;GO:0004674;GO:0018108;GO:1901196;GO:0005634;GO:0005524;GO:0000187	K08294	map kinase kinase skh1 pek1 gi_x000D_
gene904	869.234	1206.66	531.808	0.440728	-1.18204	0.0284089	0.253382	NW_017264030.1	3180835	3183408	-	2574	VFPFJ_00900	-	-	-_x000D_
gene10211	162.523	229.267	95.7796	0.417765	-1.25924	0.0285065	0.254051	NW_017264040.1	295725	298399	+	2675	VFPFJ_10144	GO:0005975;GO:0016740	-	udp- transferase_x000D_
gene1038	3408.75	4767.2	2050.3	0.430085	-1.21731	0.0285335	0.25409	NW_017264030.1	3584747	3587788	-	3042	VFPFJ_01034	GO:0016558;GO:0004176;GO:0005524;GO:0004252;GO:0016485;GO:0005782;GO:0006515	K01338	atp-dependent protease la 2 gi_x000D_
gene5625	14927.5	24207.4	5647.61	0.233301	-2.09974	0.0285729	0.25424	NW_017264034.1	383884	384627	+	744	VFPFJ_05594	-	-	-_x000D_
gene6711	1240.1	1730.51	749.684	0.433215	-1.20685	0.0287862	0.255129	NW_017264035.1	407117	410524	-	3408	VFPFJ_06676	-	-	-_x000D_
gene10597	1078.5	1618.79	538.201	0.33247	-1.5887	0.0288452	0.255164	NW_017264043.1	135856	137061	-	1206	VFPFJ_10527	GO:0051287;GO:0055114;GO:0016616	K00015	2-hydroxyacid dehydrogenase_x000D_
gene8331	3915.26	5465.95	2364.57	0.432601	-1.20889	0.0289717	0.255164	NW_017264036.1	2366580	2368248	+	1669	VFPFJ_08278	GO:0016021;GO:0016740	K00720	ceramide glucosyltransferase gi_x000D_
gene119	256.15	359.78	152.52	0.423927	-1.23811	0.0290181	0.255174	NW_017264030.1	664640	665572	+	933	VFPFJ_00120	-	-	-_x000D_
gene5713	4038.02	6352.03	1724	0.27141	-1.88146	0.0291576	0.256006	NW_017264034.1	652662	653587	+	926	VFPFJ_05681	GO:0016491;GO:0055114	K10768	alkbh6 protein_x000D_
gene10321	43.2571	64.1037	22.4105	0.349598	-1.51623	0.0291585	0.256006	NW_017264041.1	134662	137736	+	3075	VFPFJ_10252	-	-	-_x000D_
gene9539	64236	93989.6	34482.4	0.366875	-1.44664	0.0293601	0.256976	NW_017264038.1	893613	898349	+	4737	VFPFJ_09477	-	-	-_x000D_
gene10591	28.6853	46.1129	11.2578	0.244136	-2.03424	0.0294151	0.257256	NW_017264043.1	119523	121779	-	2257	VFPFJ_10521	GO:0046872;GO:0006355	-	fungal specific transcription factor domain-containingprotein_x000D_
gene1909	594.923	832.497	357.349	0.429249	-1.22011	0.0295079	0.257867	NW_017264031.1	402193	403871	+	1679	VFPFJ_01899	GO:0055085;GO:0016021	-	mfs transporter gi_x000D_
gene9816	9073.92	12613.7	5534.12	0.438738	-1.18857	0.0296943	0.258777	NW_017264038.1	1778597	1781009	-	2413	VFPFJ_09753	GO:0016788	K01114	non-hemolytic phospholipase c precursor gi_x000D_
gene7299	100.762	143.232	58.2919	0.406976	-1.29698	0.0297167	0.258777	NW_017264035.1	2217858	2219976	+	2119	VFPFJ_07261	GO:0005488;GO:0006351	-	zn2 cys6 dna-binding protein_x000D_
gene5573	1751.44	2426.69	1076.19	0.443479	-1.17306	0.0297381	0.258777	NW_017264034.1	242333	243812	-	1480	VFPFJ_05542	GO:0016021;GO:0016491;GO:0055114	-	saccharopine dehydrogenase gi_x000D_
gene5548	2745.83	4092.05	1399.62	0.342034	-1.54779	0.02975	0.258777	NW_017264034.1	153395	155228	-	1834	VFPFJ_05517	GO:0055085;GO:0016021	-	multidrug resistance protein_x000D_
gene3118	651.585	927.376	375.795	0.405224	-1.30321	0.0297893	0.258919	NW_017264032.1	132743	134899	+	2157	VFPFJ_03099	-	-	-_x000D_
gene6816	1064.12	1464.91	663.32	0.452805	-1.14304	0.0299606	0.259711	NW_017264035.1	735597	736959	+	1363	VFPFJ_06781	-	K03357	-_x000D_
gene5068	2190.25	3054.2	1326.29	0.434251	-1.2034	0.029993	0.259711	NW_017264033.1	2242095	2244135	+	2041	VFPFJ_05040	-	-	-_x000D_
gene4322	905.03	1247.62	562.443	0.450814	-1.1494	0.0303255	0.26196	NW_017264032.1	3713139	3716112	-	2974	VFPFJ_04295	-	-	-_x000D_
gene8834	213.592	305.724	121.46	0.397287	-1.33175	0.0305604	0.263338	NW_017264037.1	1287970	1288200	+	231	VFPFJ_08777	-	-	-_x000D_
gene1332	3341.56	4682.97	2000.15	0.427111	-1.22732	0.0306022	0.263338	NW_017264030.1	4490530	4490823	+	294	VFPFJ_01323	-	-	-_x000D_
gene1943	1101.98	1767.61	436.346	0.246857	-2.01825	0.0306334	0.263405	NW_017264031.1	503022	503990	+	969	VFPFJ_01932	GO:0005525;GO:0005622;GO:0007264	-	ras small monomeric gtpase_x000D_
gene1055	32.1262	48.1003	16.1522	0.335804	-1.57431	0.0308189	0.264797	NW_017264030.1	3628270	3628527	+	258	VFPFJ_01051	-	-	-_x000D_
gene5098	4737.66	6895.32	2580.01	0.374168	-1.41824	0.0311527	0.266119	NW_017264033.1	2327377	2329211	+	1835	VFPFJ_05070	GO:0004491;GO:0055114	K00140	methylmalonate-semialdehyde mitochondrial precursor gi_x000D_
gene10525	51.8722	96.2867	7.4576	0.0774519	-3.69055	0.0311688	0.266119	NW_017264042.1	270623	272333	+	1711	VFPFJ_10455	-	K00844	-_x000D_
gene8822	8061.97	11239.3	4884.62	0.434602	-1.20223	0.0311856	0.266119	NW_017264037.1	1244898	1246561	+	1664	VFPFJ_08765	GO:0008654;GO:0004512;GO:0006021	K01858	inositol-3-phosphate synthase_x000D_
gene630	3442.64	4785.72	2099.56	0.438713	-1.18865	0.03123	0.266295	NW_017264030.1	2331380	2333244	-	1865	VFPFJ_00628	GO:0016021	-	mfs transporter gi_x000D_
gene6802	105.792	149.646	61.9389	0.413904	-1.27263	0.0313797	0.267019	NW_017264035.1	691722	693362	-	1641	VFPFJ_06767	-	-	-_x000D_
gene9822	123.129	172.265	73.994	0.429536	-1.21915	0.0313861	0.267019	NW_017264038.1	1797357	1798948	+	1592	VFPFJ_09759	GO:0006974	-	wd repeat containing protein_x000D_
gene9452	2672.21	4474.59	869.821	0.194391	-2.36297	0.031438	0.267072	NW_017264038.1	603679	604242	-	564	VFPFJ_09388	-	-	-_x000D_
gene6043	77.7851	110.95	44.6197	0.402159	-1.31416	0.031511	0.267072	NW_017264034.1	1656598	1656990	+	393	VFPFJ_06013	-	-	-_x000D_
gene9387	126.267	183.879	68.6552	0.373372	-1.42131	0.0316787	0.267725	NW_017264038.1	424107	424361	+	255	VFPFJ_09324	-	-	-_x000D_
gene7099	3781.25	5236.67	2325.83	0.444142	-1.17091	0.0316934	0.267725	NW_017264035.1	1606735	1609562	+	2828	VFPFJ_07064	GO:0005789;GO:0005525;GO:0007029;GO:0016021;GO:0003924	K22698	protein sey1 gi_x000D_
gene5342	13399.8	18584.9	8214.76	0.442012	-1.17784	0.0317026	0.267725	NW_017264033.1	3091423	3098711	+	7289	VFPFJ_05314	GO:0005096;GO:0043547	K12488	centaurin beta_x000D_
gene8103	3064.19	4244.64	1883.74	0.443794	-1.17204	0.0317071	0.267725	NW_017264036.1	1729751	1731469	+	1719	VFPFJ_08056	GO:0042546;GO:0032153;GO:0070317	-	glucan synthesis regulatory protein_x000D_
gene5528	7258.59	10939	3578.15	0.327099	-1.6122	0.0318326	0.268583	NW_017264034.1	74902	77013	-	2112	VFPFJ_05497	-	K10268	-_x000D_
gene85	32.9546	55.5512	10.358	0.186458	-2.42308	0.031916	0.269085	NW_017264030.1	560646	562580	-	1935	VFPFJ_00086	GO:0050660;GO:0016614;GO:0055114	K00108	gmc oxidoreductase_x000D_
gene1305	40.0579	62.9657	17.1501	0.272372	-1.87635	0.0320004	0.269128	NW_017264030.1	4413758	4414411	+	654	VFPFJ_01296	-	-	-_x000D_
gene9431	1264.62	1751.78	777.463	0.443815	-1.17197	0.0320408	0.269128	NW_017264038.1	544772	545976	+	1205	VFPFJ_09368	GO:0005777	K13337	pex19 protein_x000D_
gene6451	165.065	231.61	98.5195	0.425369	-1.23321	0.0321049	0.269265	NW_017264034.1	2812810	2813992	+	1183	VFPFJ_06418	-	-	-_x000D_
gene4614	1636.17	2680.78	591.563	0.220669	-2.18005	0.032375	0.270731	NW_017264033.1	767918	770146	-	2229	VFPFJ_04588	GO:0005737;GO:0008641;GO:0006914	K08337	autophagy ubiquitin-activating enzyme_x000D_
gene1047	1755.09	2476.23	1033.96	0.417553	-1.25997	0.032376	0.270731	NW_017264030.1	3603793	3605004	-	1212	VFPFJ_01043	GO:0016757	-	glycosyltransferase family 32_x000D_
gene5017	41.1843	60.3507	22.018	0.364835	-1.45468	0.0324046	0.270769	NW_017264033.1	2082785	2083342	+	558	VFPFJ_04989	-	-	-_x000D_
gene5949	2057.35	3782.42	332.288	0.0878506	-3.5088	0.0324398	0.270831	NW_017264034.1	1375481	1376677	+	1197	VFPFJ_05919	GO:0071422;GO:0005469;GO:0016021;GO:0015741	K15100	succinate:fumarate antiporter_x000D_
gene6130	497.464	696.795	298.133	0.427864	-1.22478	0.0325905	0.271203	NW_017264034.1	1914372	1916084	+	1713	VFPFJ_06100	-	-	-_x000D_
gene2105	4309.92	6118.42	2501.43	0.408835	-1.29041	0.03262	0.271203	NW_017264031.1	933996	934514	-	519	VFPFJ_02092	-	K09983	-_x000D_
gene5163	21.3948	33.0076	9.78206	0.296358	-1.75459	0.0326254	0.271203	NW_017264033.1	2481946	2484284	-	2339	VFPFJ_05135	-	-	-_x000D_
gene2243	2728.99	4259.29	1198.7	0.281431	-1.82915	0.0329693	0.27293	NW_017264031.1	1371318	1373271	+	1954	VFPFJ_02228	GO:0055085;GO:0016021	-	mfs transporter_x000D_
gene5510	2880.52	4000.61	1760.44	0.440042	-1.18429	0.0329788	0.27293	NW_017264034.1	14483	16117	+	1635	VFPFJ_05479	GO:0016787;GO:0003677	-	curved dna-binding protein_x000D_
gene10484	2674.75	3650.07	1699.43	0.465588	-1.10288	0.0332178	0.27399	NW_017264042.1	140234	140692	-	459	VFPFJ_10415	-	-	-_x000D_
gene4898	2412.36	3322.24	1502.48	0.452251	-1.14481	0.0332287	0.27399	NW_017264033.1	1644457	1646334	-	1878	VFPFJ_04870	GO:0016746;GO:0016021	K13519	mboat family protein_x000D_
gene1080	1105.97	1517.67	694.273	0.457459	-1.12829	0.0334191	0.275358	NW_017264030.1	3703218	3704537	-	1320	VFPFJ_01076	GO:0016021	-	spo7-like protein_x000D_
gene7304	3295.31	4691.88	1898.74	0.404686	-1.30513	0.0336322	0.276507	NW_017264035.1	2231578	2233065	+	1488	VFPFJ_07266	-	-	-_x000D_
gene11194	57.6786	83.4781	31.8791	0.381886	-1.38879	0.0336945	0.276817	NW_017264051.1	69914	73763	-	3850	VFPFJ_11121	-	-	-_x000D_
gene3578	346.853	500.988	192.717	0.384674	-1.37829	0.033755	0.277111	NW_017264032.1	1533855	1535462	+	1608	VFPFJ_03558	-	-	-_x000D_
gene9830	1516.86	2357.13	676.59	0.28704	-1.80067	0.0338556	0.277735	NW_017264038.1	1826833	1827768	-	936	VFPFJ_09767	GO:0016906;GO:0030259;GO:0016020;GO:0016126;GO:0015031	-	radc family protein_x000D_
gene6788	105.729	148.573	62.8837	0.42325	-1.24042	0.0341576	0.279429	NW_017264035.1	641680	642216	+	537	VFPFJ_06753	GO:0003899;GO:0006351;GO:0000166	-	rna polymerase subunit c17_x000D_
gene7711	52.7159	85.0134	20.4184	0.240179	-2.05782	0.0343167	0.280494	NW_017264036.1	413677	416774	-	3098	VFPFJ_07667	-	-	-_x000D_
gene907	30.3143	45.1053	15.5232	0.344154	-1.53887	0.0344168	0.280919	NW_017264030.1	3192899	3195534	-	2636	VFPFJ_00903	GO:0005975;GO:0004553	-	beta-mannosidase b gi_x000D_
gene9642	499.845	687.682	312.008	0.45371	-1.14016	0.0344187	0.280919	NW_017264038.1	1219339	1219740	-	402	VFPFJ_09580	-	-	-_x000D_
gene3025	1267.57	1763.94	771.207	0.437206	-1.19361	0.0348998	0.283816	NW_017264031.1	3790222	3790980	+	759	VFPFJ_03006	-	-	-_x000D_
gene9282	673.74	1038.22	309.264	0.29788	-1.7472	0.0352107	0.286138	NW_017264038.1	118609	119931	+	1323	VFPFJ_09220	GO:0004650;GO:0005975	-	glycoside hydrolase family 28 gi_x000D_
gene895	854.021	1183.9	524.143	0.442725	-1.17552	0.0352415	0.286181	NW_017264030.1	3155205	3157191	+	1987	VFPFJ_00891	GO:0016021;GO:0003824;GO:0055085	-	tetracycline-efflux transporter_x000D_
gene8615	506.924	693.257	320.591	0.462442	-1.11266	0.0355085	0.287106	NW_017264037.1	649045	650465	+	1421	VFPFJ_08560	GO:0050661;GO:0006561;GO:0005829;GO:0004350;GO:0055114	K00147	gamma-glutamyl phosphate reductase_x000D_
gene3936	608.728	1107.75	109.703	0.0990321	-3.33596	0.0355341	0.287106	NW_017264032.1	2565977	2567572	+	1596	VFPFJ_03913	GO:0020037;GO:0016021;GO:0016705;GO:0004497;GO:0005506;GO:0055114	K07824	benzoate 4-monooxygenase_x000D_
gene6850	7235.77	9963.81	4507.73	0.452411	-1.14429	0.035586	0.287147	NW_017264035.1	830413	832464	-	2052	VFPFJ_06815	GO:0048037;GO:0046912;GO:0008152	K01648	atp-citrate synthase subunit 1_x000D_
gene9534	5265.94	8568.31	1963.56	0.229165	-2.12554	0.0356479	0.287147	NW_017264038.1	878620	880893	-	2274	VFPFJ_09472	GO:0004451;GO:0019752	K01637	isocitrate lyase_x000D_
gene4353	23.5088	35.7248	11.2927	0.316103	-1.66153	0.0356781	0.287147	NW_017264033.1	65359	66568	+	1210	VFPFJ_04326	GO:0016020	-	atma protein gi_x000D_
gene3231	725.128	1028.2	422.056	0.41048	-1.28462	0.0356919	0.287147	NW_017264032.1	477591	478571	+	981	VFPFJ_03211	-	-	-_x000D_
gene4232	129.333	206.056	52.6104	0.255321	-1.96962	0.0357324	0.287147	NW_017264032.1	3440708	3441877	+	1170	VFPFJ_04204	-	-	-_x000D_
gene3278	1959.47	2698.6	1220.34	0.452214	-1.14492	0.0357429	0.287147	NW_017264032.1	632133	633241	+	1109	VFPFJ_03258	-	-	-_x000D_
gene776	23.5415	35.665	11.4181	0.320148	-1.64319	0.0361526	0.289424	NW_017264030.1	2799302	2801727	+	2426	VFPFJ_00773	-	-	-_x000D_
gene2983	959.13	1610.08	308.182	0.191408	-2.38528	0.0361812	0.289424	NW_017264031.1	3654236	3655375	+	1140	VFPFJ_02965	GO:0016491;GO:0055114	-	short-chain dehydrogenase reductase family_x000D_
gene4276	116.271	165.849	66.6931	0.402133	-1.31426	0.036308	0.290232	NW_017264032.1	3585243	3587149	-	1907	VFPFJ_04249	GO:0016021;GO:0022891;GO:0055085	-	mfs hexose transporter gi_x000D_
gene999	291.869	405.342	178.395	0.44011	-1.18406	0.0364617	0.29084	NW_017264030.1	3476534	3477703	-	1170	VFPFJ_00995	GO:0016740	K18203	leucine carboxyl methyltransferase superfamily_x000D_
gene5831	26.0737	40.6337	11.5138	0.283357	-1.81931	0.0365854	0.291601	NW_017264034.1	1010721	1011350	+	630	VFPFJ_05799	-	-	-_x000D_
gene5200	1785.77	2448.57	1122.97	0.458625	-1.12461	0.0366089	0.291601	NW_017264033.1	2623503	2625519	-	2017	VFPFJ_05172	GO:0055085;GO:0016021	-	mfs transporter_x000D_
gene10253	18626.3	30475.2	6777.33	0.222388	-2.16885	0.0366957	0.291985	NW_017264040.1	386087	387435	-	1349	VFPFJ_10184	GO:0046872;GO:0016491;GO:0055114	-	2og-fe oxygenase_x000D_
gene10876	3187.83	4378.53	1997.13	0.456119	-1.13252	0.0367459	0.292023	NW_017264045.1	218472	220899	-	2428	VFPFJ_10804	GO:0006357;GO:0008270;GO:0000981;GO:0003677;GO:0005634	-	c6 zinc finger domain-containing protein gi_x000D_
gene6680	4205.14	5719.3	2690.98	0.470508	-1.08771	0.0368184	0.292235	NW_017264035.1	327478	330898	-	3421	VFPFJ_06645	GO:0004822;GO:0002161;GO:0006428;GO:0006450;GO:0005524;GO:0005737	K01870	isoleucyl-trna synthetase_x000D_
gene10100	44.7924	64.9925	24.5923	0.378387	-1.40207	0.0369035	0.292497	NW_017264040.1	9457	10538	-	1082	VFPFJ_10036	-	-	-_x000D_
gene120	1255.69	1974.07	537.315	0.272187	-1.87733	0.03716	0.293885	NW_017264030.1	665870	667754	-	1885	VFPFJ_00121	GO:0000287;GO:0003824;GO:0030976	-	thiamine pyrophosphate enzyme_x000D_
gene3716	623.945	862.72	385.17	0.446461	-1.1634	0.037169	0.293885	NW_017264032.1	1941255	1942781	-	1527	VFPFJ_03695	GO:0005524	K20803	ubiquitin-conjugating enzyme e2c-binding protein_x000D_
gene199	312.872	472.386	153.357	0.324645	-1.62307	0.0371831	0.293885	NW_017264030.1	889588	890620	-	1033	VFPFJ_00199	GO:0016787	-	alpha beta-hydrolase gi_x000D_
gene11814	706.565	971.416	441.713	0.45471	-1.13698	0.0372137	0.29392	NW_017264125.1	5776	7038	+	1263	VFPFJ_11741	-	-	-_x000D_
gene9605	284.388	397.161	171.615	0.432104	-1.21055	0.0374113	0.295169	NW_017264038.1	1106950	1109223	-	2274	VFPFJ_09543	GO:0003855	K03785	pentafunctional arom polypeptide_x000D_
gene6498	2229.19	3087.1	1371.28	0.444198	-1.17073	0.0374243	0.295169	NW_017264034.1	2937676	2938583	+	908	VFPFJ_06465	-	K17981	-_x000D_
gene1360	1308.17	1794.66	821.674	0.457844	-1.12707	0.0375197	0.295507	NW_017264030.1	4589321	4591148	-	1828	VFPFJ_01351	GO:0016021;GO:0008168;GO:0032259	K20238	cyclopropane-fatty-acyl-phospholipid synthase_x000D_
gene10366	157.869	221.34	94.3975	0.426482	-1.22944	0.0375862	0.295617	NW_017264041.1	273329	275521	+	2193	VFPFJ_10297	-	-	-_x000D_
gene2780	4192.09	6620.44	1763.74	0.266409	-1.90829	0.0377123	0.296194	NW_017264031.1	3062007	3062975	+	969	VFPFJ_02762	GO:0000773;GO:0080101;GO:0006656;GO:0032259;GO:0016021;GO:0005739	K00551	methylene-fatty-acyl-phospholipid synthase_x000D_
gene1226	174.599	258.567	90.6316	0.350515	-1.51245	0.0377796	0.296427	NW_017264030.1	4168581	4169894	+	1314	VFPFJ_01219	-	-	-_x000D_
gene6851	4970.59	6809.34	3131.84	0.459933	-1.1205	0.0377947	0.296427	NW_017264035.1	835651	837592	+	1942	VFPFJ_06816	GO:0005524;GO:0016829	K01648	atp citrate lyase_x000D_
gene4097	3.50663	6.6704	0.342866	0.0514011	-4.28206	0.0379707	0.297393	NW_017264032.1	3045133	3045501	-	369	VFPFJ_04070	-	-	-_x000D_
gene9333	1549.58	2400.88	698.291	0.290848	-1.78166	0.038061	0.297584	NW_017264038.1	279991	280981	-	991	VFPFJ_09270	GO:0016746	-	n-acetyltransferase family protein gi_x000D_
gene2725	2024.18	2774.16	1274.21	0.459315	-1.12244	0.0381486	0.29775	NW_017264031.1	2878052	2880954	+	2903	VFPFJ_02707	GO:1990316;GO:0006914	K08331	autophagy protein atg13 gi_x000D_
gene4157	957.233	1536.52	377.948	0.245977	-2.0234	0.0382755	0.297778	NW_017264032.1	3215858	3217531	-	1674	VFPFJ_04130	GO:0046872;GO:0016491;GO:0055114	K11173	fe-containing alcohol dehydrogenase gi_x000D_
gene8594	5.72944	10.1756	1.28328	0.126114	-2.9872	0.0386097	0.299685	NW_017264037.1	591060	591997	+	938	VFPFJ_08539	-	-	-_x000D_
gene9608	225.553	313.963	137.144	0.436815	-1.19491	0.0386678	0.299929	NW_017264038.1	1115835	1117115	-	1281	VFPFJ_09546	GO:0003824;GO:0005975	-	transaldolase [Purpureocillium lilacinum]_x000D_
gene10524	29.5603	52.0416	7.07903	0.136026	-2.87804	0.0387178	0.300068	NW_017264042.1	267697	269602	-	1906	VFPFJ_10454	GO:0006355	-	fungal transcriptional regulatory protein_x000D_
gene338	1447.14	1990.48	903.809	0.454066	-1.13903	0.0387403	0.300068	NW_017264030.1	1333786	1335478	+	1693	VFPFJ_00338	GO:1903830;GO:0016021;GO:0015095;GO:0015693	K22733	magnesium transporter nipa8_x000D_
gene4001	406.652	583.887	229.416	0.392912	-1.34772	0.0387658	0.300068	NW_017264032.1	2787201	2787791	-	591	VFPFJ_03976	-	-	-_x000D_
gene7624	180.821	251.156	110.486	0.439908	-1.18472	0.0390119	0.300707	NW_017264036.1	176340	177080	-	741	VFPFJ_07582	GO:0016020	-	phospholipase carboxylesterase gi_x000D_
gene7924	82.391	137.862	26.9196	0.195264	-2.3565	0.0391144	0.300853	NW_017264036.1	1126955	1128357	-	1403	VFPFJ_07879	GO:0008236	-	proteinase t precursor gi_x000D_
gene4201	21.6744	32.4541	10.8946	0.335694	-1.57478	0.0394033	0.301468	NW_017264032.1	3361795	3362617	+	823	VFPFJ_04173	-	-	-_x000D_
gene4835	82.7609	117.63	47.8915	0.407135	-1.29642	0.0394186	0.301468	NW_017264033.1	1447278	1448801	+	1524	VFPFJ_04807	-	K00077	-_x000D_
gene4462	206.414	285.489	127.339	0.446039	-1.16476	0.0395378	0.301888	NW_017264033.1	333441	334256	-	816	VFPFJ_04435	-	-	-_x000D_
gene2487	249.092	346.174	152.01	0.439115	-1.18733	0.0395653	0.301893	NW_017264031.1	2166916	2167530	-	615	VFPFJ_02471	-	-	-_x000D_
gene7416	73.2768	114.698	31.8561	0.27774	-1.84819	0.0397285	0.302728	NW_017264035.1	2591538	2592835	+	1298	VFPFJ_07374	-	-	-_x000D_
gene10509	53.6141	77.0516	30.1766	0.391641	-1.3524	0.0400207	0.304336	NW_017264042.1	224852	226123	-	1272	VFPFJ_10439	-	-	-_x000D_
gene10865	4889.63	6700.97	3078.28	0.459378	-1.12225	0.0400878	0.30464	NW_017264045.1	176738	183937	+	7200	VFPFJ_10793	-	-	-_x000D_
gene1878	63.5441	90.5322	36.5561	0.403792	-1.30832	0.0401195	0.304676	NW_017264031.1	330233	331204	+	972	VFPFJ_01868	-	-	-_x000D_
gene1303	9129.55	12479	5780.05	0.46318	-1.11035	0.0402426	0.304916	NW_017264030.1	4410508	4411971	+	1464	VFPFJ_01294	GO:0030170;GO:0008483	K00819	ornithine aminotransferase gi_x000D_
gene2819	1273.86	1755.73	791.997	0.451092	-1.14851	0.0403212	0.304916	NW_017264031.1	3166999	3167943	+	945	VFPFJ_02801	GO:0005730	K09529	chaperone protein dnaj 6 gi_x000D_
gene9528	822.584	1125.12	520.053	0.462222	-1.11334	0.0404599	0.3054	NW_017264038.1	862416	864100	+	1685	VFPFJ_09466	GO:0004708;GO:0000751;GO:0001402;GO:0071508;GO:0043332;GO:0005829;GO:0000196;GO:0007124;GO:0001403;GO:0004674;GO:0010525;GO:0071507;GO:0005524;GO:0005634;GO:0051286;GO:0032153;GO:1903695	K11226	protein kinase byr1 gi_x000D_
gene890	388.704	535.983	241.424	0.450433	-1.15062	0.0407793	0.306424	NW_017264030.1	3139843	3141098	+	1256	VFPFJ_00886	GO:0000290;GO:0016787	K12584	mrna decapping hydrolase_x000D_
gene4781	13.6932	24.9696	2.41684	0.0967913	-3.36898	0.040814	0.306424	NW_017264033.1	1305144	1305506	-	363	VFPFJ_04753	-	-	-_x000D_
gene9439	612.646	846.635	378.657	0.447249	-1.16085	0.0408343	0.306424	NW_017264038.1	561264	564032	+	2769	VFPFJ_09375	GO:0006357;GO:0008270;GO:0000981;GO:0003677;GO:0005634	-	c6 transcription factor_x000D_
gene3557	295.697	405.442	185.952	0.458639	-1.12457	0.0410976	0.307596	NW_017264032.1	1479027	1481544	-	2518	VFPFJ_03537	GO:0006777;GO:0016829;GO:0008265;GO:0016740;GO:0030170;GO:0030151	K15631	molybdenum cofactor sulfurase_x000D_
gene2675	65.4772	92.4216	38.5327	0.416923	-1.26215	0.0413588	0.308849	NW_017264031.1	2712701	2714613	-	1913	VFPFJ_02657	-	-	-_x000D_
gene4399	21.7434	36.0698	7.41702	0.20563	-2.28188	0.0418386	0.311422	NW_017264033.1	170099	171450	-	1352	VFPFJ_04372	GO:0016491;GO:0055114	-	aldo keto reductase_x000D_
gene5178	2378.86	3878	879.728	0.226851	-2.14018	0.0419	0.311425	NW_017264033.1	2541501	2542564	-	1064	VFPFJ_05150	-	-	-_x000D_
gene7877	2949.5	3988.41	1910.59	0.479036	-1.06179	0.04196	0.311436	NW_017264036.1	964566	966563	+	1998	VFPFJ_07833	GO:0008565;GO:0003676;GO:0006606;GO:0008026;GO:0005524;GO:0005737;GO:0005634	-	importin alpha subunit_x000D_
gene4553	1904.78	2600.49	1209.06	0.464937	-1.10489	0.0419945	0.311436	NW_017264033.1	580424	581552	+	1129	VFPFJ_04526	GO:0016021;GO:0006810;GO:0005215	K03441	aquaglyceroporin gi_x000D_
gene8978	3974.95	6357.85	1592.05	0.250407	-1.99766	0.0420786	0.311484	NW_017264037.1	1711925	1712951	+	1027	VFPFJ_08921	GO:0016491;GO:0055114	-	d-arabinitol 2-dehydrogenase_x000D_
gene4561	831.156	1145.47	516.841	0.451203	-1.14815	0.0421458	0.311646	NW_017264033.1	602811	604697	-	1887	VFPFJ_04534	GO:0016491;GO:0055114	-	amine oxidase gi_x000D_
gene5398	15.0605	23.0385	7.08255	0.307422	-1.70171	0.042218	0.31177	NW_017264033.1	3245395	3246006	-	612	VFPFJ_05368	-	-	-_x000D_
gene7167	622.939	1069.33	176.546	0.165099	-2.5986	0.0423787	0.31211	NW_017264035.1	1804645	1805766	-	1122	VFPFJ_07131	GO:0016491;GO:0055114	-	3-alpha-(or 20-beta)-hydroxysteroid dehydrogenase gi_x000D_
gene11350	13.9111	22.3021	5.52009	0.247514	-2.01442	0.0423938	0.31211	NW_017264056.1	7281	9153	+	1873	VFPFJ_11277	GO:0016021;GO:0022891;GO:0055085	-	mfs hexose transporter gi_x000D_
gene7098	152.29	258.952	45.6272	0.176199	-2.50472	0.042435	0.31211	NW_017264035.1	1603668	1605698	+	2031	VFPFJ_07063	-	-	-_x000D_
gene8506	68.6638	98.2247	39.103	0.398097	-1.32881	0.0427324	0.312772	NW_017264037.1	296107	297652	+	1546	VFPFJ_08451	GO:0016021	-	integral membrane protein_x000D_
gene7441	42.8808	61.6786	24.0829	0.390458	-1.35676	0.042743	0.312772	NW_017264035.1	2673732	2674199	-	468	VFPFJ_07399	-	-	-_x000D_
gene2946	13.042	21.2686	4.81543	0.22641	-2.14299	0.0429331	0.313755	NW_017264031.1	3510182	3510352	+	171	VFPFJ_02927	-	-	-_x000D_
gene3474	2229	3007.43	1450.58	0.48233	-1.05191	0.04305	0.314313	NW_017264032.1	1251013	1252597	+	1585	VFPFJ_03454	GO:0006357;GO:0000981;GO:0005634;GO:0008270	-	c6 zinc finger protein_x000D_
gene9533	1824.44	2484.28	1164.6	0.468788	-1.09299	0.04309	0.314313	NW_017264038.1	875739	878096	+	2358	VFPFJ_09471	GO:0017148;GO:0006995;GO:0007155;GO:0000324;GO:0031588;GO:0090606;GO:0001302;GO:0005641;GO:0071940;GO:1900436;GO:0005829;GO:0007124;GO:0001403;GO:0006468;GO:0044732;GO:0004679;GO:0005524;GO:0045722	K12761	protein kinase snf1_x000D_
gene7625	3419.62	4960.45	1878.8	0.378755	-1.40066	0.0430933	0.314313	NW_017264036.1	178746	180059	+	1314	VFPFJ_07583	-	-	-_x000D_
gene684	2636.79	3556.24	1717.34	0.482908	-1.05018	0.0432316	0.314768	NW_017264030.1	2497527	2501077	+	3551	VFPFJ_00682	GO:0020037;GO:0005506;GO:0003958;GO:0070330;GO:0055114;GO:0010181	K14338	nadph cytochrome p450 gi_x000D_
gene2862	588.871	807.157	370.584	0.459123	-1.12305	0.0433003	0.314768	NW_017264031.1	3289401	3290750	-	1350	VFPFJ_02844	GO:0006839;GO:0016021;GO:0031966	-	mitochondrial dicarboxylate_x000D_
gene3948	132.557	184.154	80.9608	0.439636	-1.18562	0.0433263	0.314768	NW_017264032.1	2608680	2609577	-	898	VFPFJ_03925	GO:0006357;GO:0001104;GO:0016592	-	mediator complex subunit med18_x000D_
gene9901	2095.38	3123.34	1067.42	0.341756	-1.54896	0.0433363	0.314768	NW_017264039.1	212792	214825	+	2034	VFPFJ_09838	GO:0016020	-	hypothetical protein VFPFJ_09838 [Purpureocillium lilacinum]_x000D_
gene2794	1507.97	2255.72	760.221	0.337019	-1.5691	0.0433517	0.314768	NW_017264031.1	3104101	3106238	+	2138	VFPFJ_02776	GO:0006357;GO:0008270;GO:0000981;GO:0003677;GO:0005634	-	alternative oxidase-5 gi_x000D_
gene262	8516.71	11651.6	5381.85	0.4619	-1.11435	0.0434257	0.314851	NW_017264030.1	1092415	1093831	+	1417	VFPFJ_00262	GO:0032153;GO:0005829;GO:0038083;GO:0006282;GO:0004674;GO:0036289;GO:1990443;GO:0004713;GO:0005524;GO:0005634;GO:0045143	K14758	casein kinase i isoform epsilon gi_x000D_
gene10844	1495.07	2659.95	330.188	0.124133	-3.01004	0.0435946	0.315311	NW_017264045.1	111611	116101	-	4491	VFPFJ_10772	GO:0016020;GO:0044765	-	ankyrin repeat protein_x000D_
gene6621	248.332	342.081	154.582	0.451888	-1.14596	0.0437288	0.315575	NW_017264035.1	84861	86862	-	2002	VFPFJ_06586	GO:0005829;GO:0000127;GO:0006359;GO:0043035;GO:0001041;GO:0046872;GO:0001021;GO:0000995;GO:0000999	K15202	rna polymerase iii transcription factor subunit gi_x000D_
gene5284	1921.02	2631.21	1210.83	0.460181	-1.11973	0.0437519	0.315575	NW_017264033.1	2872939	2874326	+	1388	VFPFJ_05256	-	K06889	-_x000D_
gene36	2.41041	4.82083	0	0	-Inf	0.0437715	0.315575	NW_017264030.1	381604	382050	+	447	VFPFJ_00037	-	-	-_x000D_
gene9404	120.946	165.455	76.4372	0.461981	-1.11409	0.0441143	0.317437	NW_017264038.1	463483	464460	-	978	VFPFJ_09341	-	-	-_x000D_
gene4277	55.5604	79.4682	31.6525	0.398304	-1.32806	0.044371	0.318876	NW_017264032.1	3587334	3587956	+	623	VFPFJ_04250	-	-	-_x000D_
gene7461	83.676	118.901	48.451	0.407489	-1.29517	0.0445402	0.31954	NW_017264035.1	2749460	2750941	+	1482	VFPFJ_07419	GO:0016746;GO:0016020	-	acyltransferase 3_x000D_
gene1975	4045.35	5586.32	2504.38	0.448306	-1.15745	0.0445487	0.31954	NW_017264031.1	589406	590951	+	1546	VFPFJ_01964	GO:0006470;GO:0004721	K01104	protein-tyrosine phosphatase 2_x000D_
gene696	2106.14	3409.3	802.97	0.235523	-2.08606	0.044892	0.321014	NW_017264030.1	2529835	2531646	+	1812	VFPFJ_00694	GO:0020037;GO:0046872;GO:0016491;GO:0055114;GO:0010181	K00101	cytochrome mitochondrial precursor_x000D_
gene1048	1236.63	1688.83	784.43	0.464482	-1.1063	0.0449398	0.321014	NW_017264030.1	3606462	3607961	+	1500	VFPFJ_01044	GO:0016746;GO:0016020	-	acyltransferase 3_x000D_
gene2761	107.913	150.812	65.0129	0.431085	-1.21396	0.0449979	0.321014	NW_017264031.1	3007387	3008955	+	1569	VFPFJ_02743	-	-	-_x000D_
gene9553	52.0541	74.3281	29.7801	0.400657	-1.31956	0.0450129	0.321014	NW_017264038.1	942296	942995	-	700	VFPFJ_09491	-	-	-_x000D_
gene3084	968.145	1460.01	476.28	0.326217	-1.6161	0.0450421	0.321014	NW_017264032.1	28886	30735	-	1850	VFPFJ_03065	GO:0016021;GO:0055085;GO:0022857	-	mfs phospholipid transporter gi_x000D_
gene777	1304.64	1769.9	839.372	0.474247	-1.07629	0.0451699	0.321114	NW_017264030.1	2802243	2804180	+	1938	VFPFJ_00774	GO:0016874;GO:0016021	-	ring finger protein gi_x000D_
gene10316	93.0646	129.194	56.9355	0.440699	-1.18213	0.0452541	0.321114	NW_017264041.1	118930	119259	+	330	VFPFJ_10247	-	-	-_x000D_
gene8345	914.308	1646.19	182.423	0.110815	-3.17377	0.0453619	0.321114	NW_017264036.1	2429113	2431811	+	2699	VFPFJ_08292	GO:0055085;GO:0016021	-	oligopeptide transporter protein gi_x000D_
gene9849	437.036	596.338	277.735	0.465734	-1.10242	0.0453715	0.321114	NW_017264038.1	1919641	1920903	-	1263	VFPFJ_09786	-	-	-_x000D_
gene844	1132.71	1538.55	726.863	0.472434	-1.08182	0.0454282	0.321114	NW_017264030.1	3005410	3008505	-	3096	VFPFJ_00840	GO:0005524	K18798	mitochondrial atpase gi_x000D_
gene6432	220.826	346.63	95.0218	0.274131	-1.86706	0.0455173	0.321114	NW_017264034.1	2750646	2752459	+	1814	VFPFJ_06400	GO:0003824	-	amidase signature enzyme gi_x000D_
gene2496	50.0348	74.6936	25.376	0.339734	-1.55752	0.0455252	0.321114	NW_017264031.1	2200691	2201020	+	330	VFPFJ_02480	-	-	-_x000D_
gene10041	355.959	486.679	225.24	0.46281	-1.11151	0.0455307	0.321114	NW_017264039.1	623151	625052	+	1902	VFPFJ_09977	-	-	-_x000D_
gene7181	360.007	491.391	228.622	0.465255	-1.10391	0.0458471	0.32268	NW_017264035.1	1857545	1858292	+	748	VFPFJ_07145	-	-	-_x000D_
gene3128	102.911	142.837	62.9844	0.440953	-1.1813	0.0460748	0.323675	NW_017264032.1	163004	165017	+	2014	VFPFJ_03109	GO:0003824	-	fad- type 2_x000D_
gene4643	13.9341	21.4231	6.4451	0.300849	-1.73289	0.0461816	0.324198	NW_017264033.1	837889	838131	-	243	VFPFJ_04616	-	-	-_x000D_
gene2519	977.844	1320.23	635.46	0.481326	-1.05491	0.0463304	0.324659	NW_017264031.1	2261285	2263138	+	1854	VFPFJ_02503	-	-	-_x000D_
gene1396	292.474	402.72	182.228	0.452494	-1.14403	0.0464764	0.325277	NW_017264030.1	4678435	4680493	-	2059	VFPFJ_01388	GO:0016020	-	major facilitator superfamily general substrate transporter_x000D_
gene7719	1952.49	2683.52	1221.47	0.455176	-1.1355	0.0466493	0.325736	NW_017264036.1	435160	437126	+	1967	VFPFJ_07675	GO:0016020	-	drug transporter_x000D_
gene10020	579.682	1061.97	97.3973	0.0917142	-3.44671	0.0467037	0.325736	NW_017264039.1	554300	556859	+	2560	VFPFJ_09956	GO:0005488;GO:0006355	-	zn -c6 fungal-type dna-binding domain-containingprotein_x000D_
gene9038	16925.8	27597.9	6253.75	0.226602	-2.14177	0.0467737	0.325736	NW_017264037.1	1886924	1888773	-	1850	VFPFJ_08981	GO:0008152;GO:0008484	K01133	sulfatase gi_x000D_
gene10079	234.738	316.012	153.464	0.485626	-1.04208	0.0469744	0.326509	NW_017264039.1	723460	726036	+	2577	VFPFJ_10014	-	-	-_x000D_
gene116	25.483	42.1061	8.85989	0.210418	-2.24867	0.0470089	0.326509	NW_017264030.1	656739	657203	-	465	VFPFJ_00117	-	-	-_x000D_
gene621	3993.53	5564.79	2422.26	0.435283	-1.19998	0.0472374	0.327142	NW_017264030.1	2308182	2310291	-	2110	VFPFJ_00619	GO:0009437;GO:0005777;GO:0004092;GO:0005739	K00624	carnitine acetyl transferase_x000D_
gene1307	3399.61	4645.28	2153.94	0.463683	-1.10879	0.0476192	0.328006	NW_017264030.1	4417871	4420908	+	3038	VFPFJ_01298	GO:0044805;GO:0005829;GO:0046777;GO:0000045;GO:0032258;GO:0004674;GO:0034727;GO:0097635;GO:0000407;GO:0005524;GO:0000422	K08269	serine threonine protein kinase gi_x000D_
gene1028	7343.74	11598.5	3088.93	0.26632	-1.90877	0.0477507	0.32853	NW_017264030.1	3546182	3548523	+	2342	VFPFJ_01024	GO:0008565;GO:0016192;GO:0006886;GO:0030131	-	ap-2 adaptor complex subunit beta gi_x000D_
gene10807	37.6727	54.6918	20.6536	0.377636	-1.40493	0.0477591	0.32853	NW_017264045.1	11453	13698	+	2246	VFPFJ_10736	-	-	-_x000D_
gene9460	1998.54	2715.18	1281.89	0.47212	-1.08277	0.0478803	0.328691	NW_017264038.1	632148	634665	+	2518	VFPFJ_09396	GO:0006750;GO:0004357	K11204	glutamate--cysteine ligase gi_x000D_
gene8511	4291.55	7326.1	1256.99	0.171578	-2.54307	0.0479287	0.328691	NW_017264037.1	310590	313427	+	2838	VFPFJ_08456	GO:0055085;GO:0016021	-	opt oligopeptide transporter_x000D_
gene8860	1886.48	2549.81	1223.16	0.479708	-1.05977	0.0479641	0.328734	NW_017264037.1	1358509	1359339	+	831	VFPFJ_08803	GO:0008152;GO:0005737;GO:0004364	K00799	glutathione-s-transferase gst_x000D_
gene11418	113.014	154.084	71.9452	0.466924	-1.09874	0.0480921	0.329262	NW_017264058.1	33808	34898	-	1091	VFPFJ_11345	GO:0031138;GO:0018193;GO:0000166;GO:0004672;GO:0005737;GO:0051447;GO:0006468	-	cation transporter-like protein_x000D_
gene8803	2143.31	2913.33	1373.28	0.471379	-1.08504	0.0481033	0.329262	NW_017264037.1	1185458	1186432	-	975	VFPFJ_08746	GO:0000502;GO:0031144;GO:0071630;GO:0019031;GO:0005737;GO:0015031;GO:0005634	K11888	cut8 gi_x000D_
gene632	3588.36	4821.14	2355.57	0.488593	-1.0333	0.0483673	0.33029	NW_017264030.1	2336759	2338268	-	1510	VFPFJ_00630	GO:0071266;GO:0004121;GO:0030170	K01760	cystathionine beta-lyase gi_x000D_
gene7906	19399	26352.7	12445.2	0.472254	-1.08237	0.0484568	0.33069	NW_017264036.1	1059950	1061869	+	1920	VFPFJ_07861	GO:0006355;GO:0003700;GO:0003677	-	transcription factor vib-1_x000D_
gene8835	3434.84	4626.36	2243.31	0.484898	-1.04425	0.0484848	0.33069	NW_017264037.1	1288432	1293437	+	5006	VFPFJ_08778	GO:0009166;GO:0022857;GO:0055085;GO:0016787;GO:0016021;GO:0000166	-	sugar transporter_x000D_
gene646	973.962	1314.19	633.732	0.482222	-1.05223	0.048606	0.331316	NW_017264030.1	2376607	2377653	+	1047	VFPFJ_00644	GO:0016021;GO:0005783	K22943	yip1 domain partial gi_x000D_
gene3748	887.596	1473.88	301.311	0.204434	-2.29029	0.0492498	0.334085	NW_017264032.1	2040575	2042208	-	1634	VFPFJ_03725	GO:0016740	K18703	caib baif family enzyme_x000D_
gene10005	1127.76	1525.52	730.008	0.478532	-1.06331	0.0495143	0.3349	NW_017264039.1	515344	516141	+	798	VFPFJ_09941	-	-	-_x000D_
gene7254	123.543	170.734	76.3511	0.447192	-1.16103	0.0495332	0.3349	NW_017264035.1	2093049	2093581	+	533	VFPFJ_07216	-	-	-_x000D_
gene7923	191.863	302.378	81.3486	0.26903	-1.89416	0.0495348	0.3349	NW_017264036.1	1125135	1126453	-	1319	VFPFJ_07878	GO:0003824	K01796	-transferase family iii gi_x000D_
gene10019	278.385	480.348	76.4218	0.159097	-2.65202	0.0495486	0.3349	NW_017264039.1	549907	551648	-	1742	VFPFJ_09955	GO:0016021;GO:0022891;GO:0055085	-	maltose permease gi_x000D_
gene10277	1951.89	2623.08	1280.71	0.488249	-1.03431	0.0499418	0.337354	NW_017264040.1	447120	448813	+	1694	VFPFJ_10208	GO:0046872;GO:0070006;GO:0070084;GO:0006508;GO:0005829	K01265	methionine aminopeptidase 2_x000D_
