# Supplementary material for: Functional characterization of CreA, ZnT, and MTase as key regulators of cadmium resistance in Paecilomyces lilacinus
Source: Front Microbiol. 2026 May 14;17:1792636. doi: 10.3389/fmicb.2026.1792636 (PMC13218079; doi:10.3389/fmicb.2026.1792636)
Supplement: Supplementary file 1 [file Data_Sheet_1.ZIP › mRNA/2_DEG/DESeq/B_vs_A/B_vs_A.DESeq.Up.xlsx]

## Sheet: Sheet1
id	baseMean	baseMeanA	baseMeanB	foldChange	log2FoldChange	pval	padj	Chromosome	Start Site	End Site	Direction	Length	Locus	GO	KEGG	Description_x000D_
gene6008	2844.79	167.774	5521.8	32.9121	5.04054	5.75745e-15	6.28352e-11	NW_017264034.1	1547486	1548031	-	546	VFPFJ_05978	-	-	-_x000D_
gene4721	2803.43	174.957	5431.9	31.0472	4.95639	1.11737e-14	6.28352e-11	NW_017264033.1	1055771	1061185	-	5415	VFPFJ_04694	GO:0042626;GO:0055085;GO:0005524;GO:0016021	-	abc multidrug transporter_x000D_
gene9250	1311.73	91.5287	2531.93	27.6627	4.78987	3.21335e-14	1.20468e-10	NW_017264038.1	39813	40382	-	570	VFPFJ_09189	-	-	-_x000D_
gene6253	3999.68	307.084	7692.27	25.0494	4.6467	5.43408e-14	1.52793e-10	NW_017264034.1	2235260	2236794	-	1535	VFPFJ_06222	GO:0033609;GO:0045735	-	oxalate decarboxylase oxidase_x000D_
gene124	3776.92	292.175	7261.66	24.8538	4.63539	1.35062e-13	3.03809e-10	NW_017264030.1	677860	680125	-	2266	VFPFJ_00125	GO:0046872;GO:0098869;GO:0006979;GO:0042744;GO:0020037;GO:0004096;GO:0055114	K03781	catalase a_x000D_
gene9675	136.306	7.9756	264.636	33.1808	5.05227	6.7924e-13	1.27323e-09	NW_017264038.1	1314378	1315053	+	676	VFPFJ_09613	-	-	-_x000D_
gene2183	3183.14	311.012	6055.26	19.4695	4.28315	1.11418e-12	1.79017e-09	NW_017264031.1	1182347	1182871	-	525	VFPFJ_02169	-	-	-_x000D_
gene9997	190.921	18.9493	362.893	19.1507	4.25933	5.76e-11	8.09783e-08	NW_017264039.1	492014	493633	+	1620	VFPFJ_09933	GO:0071949;GO:0004497;GO:0055114	-	monooxygenase gi_x000D_
gene8149	211.602	23.6791	399.525	16.8725	4.0766	1.23681e-10	1.5456e-07	NW_017264036.1	1864013	1864645	-	633	VFPFJ_08102	-	-	-_x000D_
gene9600	514.577	72.8816	956.273	13.1209	3.7138	7.63526e-10	8.58738e-07	NW_017264038.1	1090834	1092198	-	1365	VFPFJ_09538	GO:0016491;GO:0055114	K18097	glycerol dehydrogenase_x000D_
gene11750	177.184	24.5071	329.861	13.4598	3.75059	2.10059e-09	2.14775e-06	NW_017264098.1	18733	19969	+	1237	VFPFJ_11677	-	-	-_x000D_
gene11395	221.817	31.1796	412.455	13.2283	3.72556	3.01287e-09	2.82381e-06	NW_017264056.1	127603	129579	+	1977	VFPFJ_11322	GO:0003333;GO:0015171;GO:0016021	K16261	amino-acid permease inda1_x000D_
gene7948	83.7325	8.96678	158.498	17.6762	4.14373	4.65482e-09	4.02713e-06	NW_017264036.1	1203339	1206262	+	2924	VFPFJ_07903	GO:0016021	-	glycosyltransferase family 2_x000D_
gene8638	8800.68	1566.47	16034.9	10.2363	3.35562	6.74098e-09	5.41541e-06	NW_017264037.1	710894	711946	-	1053	VFPFJ_08583	-	-	-_x000D_
gene5655	26862.4	85.8436	53639	624.846	9.28736	7.57466e-09	5.67948e-06	NW_017264034.1	462851	464775	+	1925	VFPFJ_05623	-	-	-_x000D_
gene10872	943.018	69.3581	1816.68	26.1927	4.71109	8.20911e-09	5.77049e-06	NW_017264045.1	199078	200178	+	1101	VFPFJ_10800	GO:0008270;GO:0016491;GO:0055114	-	alcohol dehydrogenase (nadp+)_x000D_
gene7237	58.7979	5.61293	111.983	19.9509	4.31838	9.33399e-09	6.17525e-06	NW_017264035.1	2023062	2023922	+	861	VFPFJ_07200	-	-	-_x000D_
gene1426	538.556	0	1077.11	Inf	Inf	1.14637e-08	7.16289e-06	NW_017264030.1	4775888	4777063	-	1176	VFPFJ_01418	-	-	-_x000D_
gene7945	291.089	47.8828	534.295	11.1584	3.48006	1.28082e-08	7.52777e-06	NW_017264036.1	1197851	1199635	-	1785	VFPFJ_07900	GO:0016021;GO:0005975;GO:0004553	-	secreted glucosidase_x000D_
gene10784	149.281	23.1347	275.427	11.9054	3.57354	1.37107e-08	7.52777e-06	NW_017264044.1	265460	268693	+	3234	VFPFJ_10712	GO:0055085;GO:0016021	-	opt oligopeptide transporter family gi_x000D_
gene2549	2941.36	103.141	5779.58	56.0357	5.80828	1.42132e-08	7.52777e-06	NW_017264031.1	2333848	2334264	+	417	VFPFJ_02533	-	-	-_x000D_
gene5920	114.247	16.0154	212.479	13.2672	3.72979	1.55035e-08	7.58121e-06	NW_017264034.1	1303855	1305178	-	1324	VFPFJ_05889	-	-	-_x000D_
gene9210	11777.9	2222.63	21333.1	9.59813	3.26275	2.07656e-08	9.06231e-06	NW_017264037.1	2411469	2412276	+	808	VFPFJ_09150	GO:0016021	-	mitochondrial hypoxia responsive domain containing protein_x000D_
gene5382	14439.1	956.895	27921.2	29.179	4.86686	2.09496e-08	9.06231e-06	NW_017264033.1	3201748	3203427	-	1680	VFPFJ_05352	GO:0016021	-	hyphal anastamosis-8 protein gi_x000D_
gene4739	837.57	153.571	1521.57	9.90796	3.30859	2.53329e-08	1.02833e-05	NW_017264033.1	1117557	1153462	+	35906	VFPFJ_04711	-	-	-_x000D_
gene4988	113.444	17.0886	209.8	12.2772	3.61791	2.65145e-08	1.02833e-05	NW_017264033.1	2007153	2008538	+	1386	VFPFJ_04960	-	-	-_x000D_
gene2514	413.815	77.4065	750.224	9.69199	3.27679	2.6515e-08	1.02833e-05	NW_017264031.1	2243838	2245784	-	1947	VFPFJ_02498	-	-	-_x000D_
gene4738	267.822	0.296507	535.347	1805.51	10.8182	3.13522e-08	1.17539e-05	NW_017264033.1	1115198	1116138	+	941	VFPFJ_04710	-	-	-_x000D_
gene2203	7663.66	1581.27	13746	8.69304	3.11986	4.97119e-08	1.80358e-05	NW_017264031.1	1240489	1242685	-	2197	VFPFJ_02189	GO:0005488;GO:0044424;GO:0006366	K09202	metallothionein expression activator gi_x000D_
gene4720	2167.02	6.66422	4327.38	649.345	9.34284	5.14975e-08	1.80998e-05	NW_017264033.1	1053888	1055402	+	1515	VFPFJ_04693	GO:0008171;GO:0032259	-	sterigmatocystin 8-o-methyltransferase_x000D_
gene11215	859.328	172.592	1546.06	8.95793	3.16317	5.78347e-08	1.97111e-05	NW_017264051.1	132627	135410	-	2784	VFPFJ_11142	-	-	-_x000D_
gene1729	221.387	41.5005	401.273	9.66911	3.27338	6.22573e-08	2.00059e-05	NW_017264030.1	5677835	5679612	+	1778	VFPFJ_01719	GO:0016491;GO:0030151;GO:0042128;GO:0055114	K00387	sulfite mitochondrial precursor gi_x000D_
gene7652	71.2554	5.50508	137.006	24.8872	4.63733	6.84815e-08	2.13948e-05	NW_017264036.1	260356	262242	-	1887	VFPFJ_07610	-	-	-_x000D_
gene4732	258.616	1.77904	515.453	289.736	8.1786	7.68689e-08	2.33661e-05	NW_017264033.1	1094599	1102854	+	8256	VFPFJ_04704	GO:0031177;GO:0016491;GO:0055114;GO:0016740	-	kr domain-containing protein gi_x000D_
gene839	5201.19	755.219	9647.16	12.774	3.67514	9.47303e-08	2.80377e-05	NW_017264030.1	2988962	2989634	-	673	VFPFJ_00835	GO:0016491;GO:0055114;GO:0010181	-	protein bli-3_x000D_
gene3791	1976.41	262.186	3690.63	14.0764	3.8152	1.04537e-07	3.01469e-05	NW_017264032.1	2174510	2178281	+	3772	VFPFJ_03768	GO:0016021	-	c2 domain-containing protein gi_x000D_
gene10820	15.0464	0	30.0928	Inf	Inf	1.25594e-07	3.53139e-05	NW_017264045.1	51316	51618	+	303	VFPFJ_10749	-	-	-_x000D_
gene3783	4190.13	922.939	7457.33	8.07998	3.01435	1.29312e-07	3.54725e-05	NW_017264032.1	2150326	2151466	-	1141	VFPFJ_03760	GO:0016020	-	carbohydrate esterase family 3_x000D_
gene5684	670.596	143.978	1197.21	8.31526	3.05576	1.41985e-07	3.80216e-05	NW_017264034.1	557247	558822	-	1576	VFPFJ_05652	GO:0016491;GO:0055114	K03885	pyridine nucleotide-disulfide oxidoreductase gi_x000D_
gene11584	24.7296	1.48872	47.9706	32.2228	5.01001	1.49156e-07	3.81773e-05	NW_017264071.1	40906	41589	-	684	VFPFJ_11511	-	-	-_x000D_
gene9599	1294.3	148.974	2439.62	16.3762	4.03352	1.50749e-07	3.81773e-05	NW_017264038.1	1087661	1090675	+	3015	VFPFJ_09537	-	-	-_x000D_
gene10300	69.4646	10.9488	127.981	11.689	3.54708	1.54881e-07	3.81773e-05	NW_017264041.1	61020	63572	+	2553	VFPFJ_10231	GO:0008484;GO:0016021;GO:0008152	-	sulfatase domain-containingprotein_x000D_
gene7371	84.6687	13.178	156.159	11.85	3.56682	1.56144e-07	3.81773e-05	NW_017264035.1	2451866	2453200	+	1335	VFPFJ_07329	-	-	-_x000D_
gene377	567.71	118.774	1016.65	8.55951	3.09753	1.60617e-07	3.84354e-05	NW_017264030.1	1496812	1497468	+	657	VFPFJ_00376	-	-	-_x000D_
gene4639	251.961	50.9454	452.976	8.8914	3.15241	1.84308e-07	4.23043e-05	NW_017264033.1	829186	829959	-	774	VFPFJ_04612	-	-	-_x000D_
gene9254	1765.24	399.161	3131.32	7.84474	2.97173	1.92093e-07	4.32094e-05	NW_017264038.1	55086	56644	-	1559	VFPFJ_09193	GO:0016491;GO:0055114	-	fad dependent oxidoreductase_x000D_
gene11369	8581.62	1473.3	15689.9	10.6495	3.41272	1.9911e-07	4.39097e-05	NW_017264056.1	52078	53771	-	1694	VFPFJ_11296	GO:0020037;GO:0016021;GO:0016705;GO:0004497;GO:0005506;GO:0055114	-	cytochrome p450_x000D_
gene8491	210.685	1.70955	419.66	245.48	7.93946	2.41416e-07	5.22156e-05	NW_017264037.1	248863	250705	-	1843	VFPFJ_08436	GO:0008430	-	selenium-binding protein gi_x000D_
gene8583	12697.6	1871.09	23524.1	12.5724	3.65219	2.54149e-07	5.39324e-05	NW_017264037.1	566339	567637	-	1299	VFPFJ_08528	-	-	-_x000D_
gene2515	3532.23	844.234	6220.22	7.36788	2.88125	2.69572e-07	5.61234e-05	NW_017264031.1	2246129	2249417	-	3289	VFPFJ_02499	GO:0016491;GO:0055114	K00010	nad -binding domain_x000D_
gene10343	422.236	94.3229	750.149	7.953	2.9915	2.74586e-07	5.61234e-05	NW_017264041.1	206457	208286	+	1830	VFPFJ_10274	GO:0016301;GO:0016310;GO:0007165	-	ethylene receptor_x000D_
gene9965	180.443	36.17	324.716	8.9775	3.16631	2.9239e-07	5.73133e-05	NW_017264039.1	389368	390615	-	1248	VFPFJ_09902	GO:0004308	K01186	extracellular sialidase neuraminidase gi_x000D_
gene8870	459.688	98.2131	821.164	8.36104	3.06368	2.95561e-07	5.73133e-05	NW_017264037.1	1377691	1378437	-	747	VFPFJ_08813	-	-	-_x000D_
gene6336	31975.9	7230.72	56721.2	7.84447	2.97168	3.31537e-07	6.31999e-05	NW_017264034.1	2486639	2487225	-	587	VFPFJ_06305	-	-	-_x000D_
gene11125	40.1407	5.00434	75.2771	15.0424	3.91096	3.5421e-07	6.50768e-05	NW_017264049.1	182349	184227	+	1879	VFPFJ_11052	-	-	-_x000D_
gene7873	179.568	36.7837	322.352	8.76345	3.1315	3.58741e-07	6.50768e-05	NW_017264036.1	948779	950283	+	1505	VFPFJ_07829	GO:0016021	-	integral membrane family protein gi_x000D_
gene33	71.1796	11.5399	130.819	11.3363	3.50288	3.82217e-07	6.82348e-05	NW_017264030.1	360406	360984	-	579	VFPFJ_00034	-	-	-_x000D_
gene2929	589.99	43.1561	1136.82	26.3421	4.7193	4.59186e-07	8.06947e-05	NW_017264031.1	3476188	3477669	-	1482	VFPFJ_02910	GO:0055085;GO:0016021	K19792	low affinity iron transporter_x000D_
gene7290	21871.4	5079.9	38663	7.61097	2.92808	4.90804e-07	8.49242e-05	NW_017264035.1	2186609	2187787	-	1179	VFPFJ_07252	-	-	-_x000D_
gene9687	471.661	110.153	833.168	7.56372	2.9191	5.9366e-07	9.96551e-05	NW_017264038.1	1351236	1351970	-	735	VFPFJ_09625	-	-	-_x000D_
gene3051	2848.07	728.059	4968.09	6.82375	2.77056	6.44853e-07	0.000106657	NW_017264031.1	3867899	3868726	+	828	VFPFJ_03032	-	-	-_x000D_
gene7544	31.181	3.5052	58.8567	16.7913	4.06964	8.4099e-07	0.000136154	NW_017264035.1	2977031	2978568	-	1538	VFPFJ_07501	GO:0055085;GO:0016021	-	mfs monocarboxylate transporter_x000D_
gene1558	2190.71	315.414	4066.01	12.891	3.6883	8.47404e-07	0.000136154	NW_017264030.1	5167864	5168828	-	965	VFPFJ_01550	GO:0006541;GO:0016740	K22211	type 1 glutamine amidotransferase gatase1-like domain protein_x000D_
gene2803	53.0446	7.76519	98.3239	12.6621	3.66245	8.79654e-07	0.00013858	NW_017264031.1	3118503	3119930	+	1428	VFPFJ_02785	-	-	-_x000D_
gene8783	1147.11	285.88	2008.35	7.02515	2.81253	8.87149e-07	0.00013858	NW_017264037.1	1113469	1114734	+	1266	VFPFJ_08726	GO:0006629;GO:0008081	-	plc-like tim beta alpha-barrel domain gi_x000D_
gene10781	143.213	31.6154	254.81	8.05968	3.01072	9.99715e-07	0.000151943	NW_017264044.1	257641	260211	-	2571	VFPFJ_10709	-	-	-_x000D_
gene9655	1236.73	155.043	2318.41	14.9533	3.9024	1.14861e-06	0.000172245	NW_017264038.1	1254058	1255899	+	1842	VFPFJ_09593	GO:0006631;GO:0003857;GO:0055114	-	3-hydroxyacyl- nad binding domain_x000D_
gene9719	223.011	0	446.022	Inf	Inf	1.31411e-06	0.000194471	NW_017264038.1	1432360	1433425	+	1066	VFPFJ_09656	-	-	-_x000D_
gene5957	4526.42	1178.11	7874.73	6.68418	2.74075	1.33806e-06	0.000195444	NW_017264034.1	1392860	1394483	+	1624	VFPFJ_05927	GO:0004497;GO:0055114	-	flavin-binding monooxygenase-like protein_x000D_
gene224	662.194	174.478	1149.91	6.59059	2.72041	1.3939e-06	0.000198695	NW_017264030.1	962396	962985	-	590	VFPFJ_00224	-	-	-_x000D_
gene1521	1936.25	399.473	3473.03	8.69403	3.12002	1.39565e-06	0.000198695	NW_017264030.1	5053563	5055059	-	1497	VFPFJ_01513	GO:0005975;GO:0004553	K01179	cel5b endoglucanase_x000D_
gene5363	63.746	11.2372	116.255	10.3456	3.37094	1.51333e-06	0.000212756	NW_017264033.1	3153065	3153214	+	150	VFPFJ_05334	-	-	-_x000D_
gene11828	27.9382	3.15477	52.7217	16.7117	4.06279	1.79802e-06	0.000249658	NW_017264147.1	1099	1716	+	618	VFPFJ_11755	-	-	-_x000D_
gene2802	865.708	218.942	1512.47	6.90811	2.78829	1.84945e-06	0.000253667	NW_017264031.1	3116703	3117206	-	504	VFPFJ_02784	-	-	-_x000D_
gene2061	460.805	48.8897	872.721	17.8508	4.15792	1.93777e-06	0.000262579	NW_017264031.1	829563	831077	-	1515	VFPFJ_02050	-	-	-_x000D_
gene10358	594.552	160.899	1028.21	6.3904	2.67591	2.03303e-06	0.000272209	NW_017264041.1	247430	250528	+	3099	VFPFJ_10289	-	K00155	-_x000D_
gene4737	369.6	0	739.199	Inf	Inf	2.09002e-06	0.000276547	NW_017264033.1	1112840	1113687	-	848	VFPFJ_04709	-	-	-_x000D_
gene1593	188.194	46.2429	330.146	7.13939	2.8358	2.25978e-06	0.000295533	NW_017264030.1	5255643	5256089	+	447	VFPFJ_01584	-	-	-_x000D_
gene3957	5652.41	1554.94	9749.89	6.27027	2.64853	2.2948e-06	0.000296662	NW_017264032.1	2628756	2629523	-	768	VFPFJ_03932	-	-	-_x000D_
gene10805	279.67	73.143	486.197	6.64721	2.73275	2.60338e-06	0.000328991	NW_017264045.1	6666	7529	+	864	VFPFJ_10733	-	-	-_x000D_
gene191	1529.63	283.393	2775.87	9.7951	3.29206	2.75388e-06	0.000344143	NW_017264030.1	871673	872184	+	512	VFPFJ_00191	-	-	-_x000D_
gene9504	52.4019	7.49468	97.3091	12.9838	3.69864	2.8326e-06	0.000346286	NW_017264038.1	795712	796044	-	333	VFPFJ_09441	-	-	-_x000D_
gene650	1264.65	347.831	2181.48	6.27166	2.64885	2.98063e-06	0.000358961	NW_017264030.1	2389315	2392138	-	2824	VFPFJ_00648	GO:0006809;GO:0042128;GO:0050464;GO:0030151;GO:0020037;GO:0043546;GO:0055114	K10534	nitrate reductase gi_x000D_
gene10625	154.421	36.6985	272.143	7.41565	2.89057	3.00012e-06	0.000358961	NW_017264043.1	221777	223834	+	2058	VFPFJ_10555	GO:0055114;GO:0045480	K04618	galactose oxidase_x000D_
gene1751	295.234	77.0807	513.388	6.6604	2.73561	3.10314e-06	0.000367379	NW_017264031.1	35774	37244	-	1471	VFPFJ_01741	-	-	-_x000D_
gene8383	4911.79	1398.17	8425.42	6.02604	2.59121	3.28738e-06	0.000385138	NW_017264036.1	2548070	2548689	-	620	VFPFJ_08330	-	-	-_x000D_
gene11216	165.87	41.0849	290.656	7.07452	2.82263	3.51777e-06	0.000405144	NW_017264051.1	136243	136743	-	501	VFPFJ_11143	-	-	-_x000D_
gene9240	2004.41	568.751	3440.07	6.04847	2.59657	3.53019e-06	0.000405144	NW_017264038.1	14203	17292	-	3090	VFPFJ_09179	GO:0008017;GO:0007018;GO:0005524;GO:0003777;GO:0005874	K10405	kinesin motor domain-containingprotein_x000D_
gene8516	618.821	154.256	1083.39	7.02331	2.81215	3.60314e-06	0.000409339	NW_017264037.1	329731	330579	-	849	VFPFJ_08461	-	-	-_x000D_
gene3761	2312.91	655.496	3970.32	6.05697	2.5986	3.99549e-06	0.000449373	NW_017264032.1	2091189	2091627	-	439	VFPFJ_03738	-	-	-_x000D_
gene2722	51.3323	10.4139	92.2506	8.85838	3.14704	4.88664e-06	0.000538824	NW_017264031.1	2872471	2874810	-	2340	VFPFJ_02704	-	-	-_x000D_
gene7168	458.1	124.157	792.043	6.37935	2.67341	5.01165e-06	0.000547243	NW_017264035.1	1806881	1807518	-	638	VFPFJ_07132	GO:0016020	-	might be a transmembrane protein gi_x000D_
gene3889	8386.21	2417.54	14354.9	5.93781	2.56993	5.74808e-06	0.000621621	NW_017264032.1	2428199	2428995	-	797	VFPFJ_03866	-	-	-_x000D_
gene526	94.0825	21.8057	166.359	7.62918	2.93153	6.00922e-06	0.000643674	NW_017264030.1	1924564	1925312	+	749	VFPFJ_00524	-	-	-_x000D_
gene2060	3467.26	423.357	6511.16	15.3798	3.94297	6.35033e-06	0.000673794	NW_017264031.1	828054	829111	+	1058	VFPFJ_02049	-	-	-_x000D_
gene4316	30.3532	4.16771	56.5387	13.5659	3.76191	6.68968e-06	0.000698006	NW_017264032.1	3696680	3697800	-	1121	VFPFJ_04289	-	K19305	-_x000D_
gene4736	134.393	0	268.785	Inf	Inf	6.70265e-06	0.000698006	NW_017264033.1	1111603	1112605	+	1003	VFPFJ_04708	-	-	-_x000D_
gene10827	4530.27	63.305	8997.23	142.125	7.15102	7.02664e-06	0.000725033	NW_017264045.1	74859	77184	-	2326	VFPFJ_10756	-	-	-_x000D_
gene10562	20.388	2.05998	38.716	18.7944	4.23223	7.72153e-06	0.000778032	NW_017264043.1	39074	40887	+	1814	VFPFJ_10492	-	-	-_x000D_
gene8775	3378.36	1000.04	5756.68	5.75646	2.52518	7.7478e-06	0.000778032	NW_017264037.1	1087243	1088805	+	1563	VFPFJ_08718	GO:0016020	-	dna-binding wrky domain-containing protein gi_x000D_
gene7447	14519.6	670.252	28368.9	42.3257	5.40346	8.35164e-06	0.000831247	NW_017264035.1	2690308	2692197	+	1890	VFPFJ_07405	GO:0050660;GO:0016614;GO:0055114	-	glucose-methanol-choline oxidoreductase gi_x000D_
gene780	473.707	134.649	812.764	6.03615	2.59363	8.71912e-06	0.00086021	NW_017264030.1	2809794	2810454	-	661	VFPFJ_00776	-	-	-_x000D_
gene11116	143.886	12.873	274.898	21.3547	4.41648	8.96704e-06	0.000869416	NW_017264049.1	146632	147523	+	892	VFPFJ_11043	-	-	-_x000D_
gene4730	161.855	1.07304	322.638	300.676	8.23207	9.7455e-06	0.000936817	NW_017264033.1	1089287	1090648	-	1362	VFPFJ_04702	GO:0004084;GO:0009081	-	branched-chain amino acid aminotransferase gi_x000D_
gene5956	2242.46	676.213	3808.71	5.63241	2.49375	1.06971e-05	0.00101958	NW_017264034.1	1391304	1392104	-	801	VFPFJ_05926	GO:0016020	-	flavin-binding monooxygenase-like protein gi_x000D_
gene10344	180.128	51.3031	308.952	6.0221	2.59027	1.20442e-05	0.00113833	NW_017264041.1	208436	209901	-	1466	VFPFJ_10275	GO:0008152;GO:0016787	-	peptidase m20 domain-containing 2_x000D_
gene4708	1547.1	11.8468	3082.34	260.184	8.02339	1.34131e-05	0.00124676	NW_017264033.1	1024408	1025537	-	1130	VFPFJ_04681	GO:0016491;GO:0055114;GO:0005506	-	major facilitator superfamily_x000D_
gene11464	11.5512	0.372179	22.7303	61.0736	5.93248	1.45334e-05	0.00132956	NW_017264060.1	861	1137	-	277	VFPFJ_11391	-	-	-_x000D_
gene8515	759.57	196.014	1323.13	6.75015	2.75492	1.45405e-05	0.00132956	NW_017264037.1	328300	329335	-	1036	VFPFJ_08460	-	-	-_x000D_
gene1582	29.1776	4.59381	53.7614	11.703	3.54881	1.54047e-05	0.00138605	NW_017264030.1	5230482	5231976	+	1495	VFPFJ_01573	-	-	-_x000D_
gene3965	25.1778	3.52077	46.8349	13.3025	3.73362	1.66996e-05	0.00149064	NW_017264032.1	2664982	2665392	-	411	VFPFJ_03940	-	-	-_x000D_
gene2513	464.209	53.1275	875.29	16.4753	4.04223	1.71202e-05	0.00151202	NW_017264031.1	2240660	2242678	-	2019	VFPFJ_02497	GO:0008237;GO:0006508	-	m6 family metalloprotease domain-containing protein_x000D_
gene166	2311.18	733.973	3888.38	5.29771	2.40537	1.73201e-05	0.00151202	NW_017264030.1	793862	794183	+	322	VFPFJ_00167	-	-	-_x000D_
gene759	1961.19	624.377	3298.01	5.28207	2.4011	1.73425e-05	0.00151202	NW_017264030.1	2744284	2745994	+	1711	VFPFJ_00756	GO:0000781;GO:0048188;GO:0006357;GO:0048189;GO:0000723;GO:0042800;GO:0080182;GO:0006348	K14967	set1 complex component ash2_x000D_
gene4379	289.765	43.4076	536.123	12.3509	3.62654	1.89305e-05	0.00162528	NW_017264033.1	131173	131679	+	507	VFPFJ_04352	-	-	-_x000D_
gene7912	2466.63	789.473	4143.8	5.24881	2.39199	2.37014e-05	0.00200428	NW_017264036.1	1079423	1080496	-	1074	VFPFJ_07867	GO:0030170;GO:0006520	-	serine family amino acid catabolism-related protein gi_x000D_
gene1233	96.9599	26.8857	167.034	6.21275	2.63523	2.70679e-05	0.00227188	NW_017264030.1	4179182	4180610	-	1429	VFPFJ_01226	-	-	-_x000D_
gene3900	377.736	56.5098	698.962	12.3689	3.62864	2.84444e-05	0.00236974	NW_017264032.1	2457701	2458784	+	1084	VFPFJ_03877	-	-	-_x000D_
gene9961	12807.6	4223.56	21391.7	5.06484	2.34052	3.02066e-05	0.00249804	NW_017264039.1	376511	378036	+	1526	VFPFJ_09898	GO:0033609;GO:0045735	-	oxalate decarboxylase oxdc gi_x000D_
gene11087	2257.28	759.687	3754.87	4.94265	2.30528	3.0754e-05	0.00252474	NW_017264049.1	56241	57260	+	1020	VFPFJ_11014	GO:0008270;GO:0016491;GO:0055114	-	alcohol dehydrogenase_x000D_
gene11123	1162.51	402.266	1922.75	4.77979	2.25695	3.67254e-05	0.00295037	NW_017264049.1	177578	178782	+	1205	VFPFJ_11050	-	-	-_x000D_
gene9395	299.954	28.3063	571.601	20.1934	4.33581	3.84158e-05	0.00306427	NW_017264038.1	440842	441846	+	1005	VFPFJ_09332	-	-	-_x000D_
gene9054	380.973	123.836	638.11	5.15286	2.36537	3.92877e-05	0.00311175	NW_017264037.1	1935699	1940067	-	4369	VFPFJ_08997	-	-	-_x000D_
gene1349	47.116	11.5338	82.6982	7.17005	2.84198	4.28196e-05	0.00336134	NW_017264030.1	4550305	4550502	-	198	VFPFJ_01340	-	-	-_x000D_
gene7593	409.325	0.296507	818.354	2759.98	11.4304	4.30366e-05	0.00336134	NW_017264036.1	87218	87546	-	329	VFPFJ_07550	-	-	-_x000D_
gene10425	171.551	15.3819	327.72	21.3056	4.41316	4.3496e-05	0.00337379	NW_017264041.1	428886	430061	-	1176	VFPFJ_10356	GO:0016020	-	mfs monocarboxylate transporter_x000D_
gene6254	181.471	16.2468	346.695	21.3393	4.41544	4.56287e-05	0.0035059	NW_017264034.1	2240924	2241946	+	1023	VFPFJ_06223	GO:0005975;GO:0004553	K01183	class iii chitinase 2_x000D_
gene1769	480.72	160.363	801.078	4.99541	2.3206	4.58227e-05	0.0035059	NW_017264031.1	84532	86174	+	1643	VFPFJ_01759	GO:0072488;GO:0016021;GO:0008519	K03320	ammonium permease_x000D_
gene7546	586.744	202.448	971.041	4.79651	2.26198	4.77739e-05	0.00361023	NW_017264035.1	2982957	2983986	-	1030	VFPFJ_07503	-	-	-_x000D_
gene4986	84.0887	18.2571	149.92	8.21162	3.03767	4.78283e-05	0.00361023	NW_017264033.1	2003092	2004682	-	1591	VFPFJ_04958	-	-	-_x000D_
gene9255	2089.78	740.21	3439.35	4.64645	2.21613	4.83645e-05	0.00362637	NW_017264038.1	57498	59281	+	1784	VFPFJ_09194	GO:0055085;GO:0016021	-	major facilitator superfamily transporter_x000D_
gene8566	6006.75	1867.46	10146	5.43308	2.44177	4.8778e-05	0.00363315	NW_017264037.1	487492	503911	-	16420	VFPFJ_08511	-	-	-_x000D_
gene4728	38.9915	0	77.9831	Inf	Inf	4.99498e-05	0.00369595	NW_017264033.1	1084155	1085289	-	1135	VFPFJ_04700	GO:0020037;GO:0016705;GO:0004497;GO:0005506;GO:0055114	-	cytochrome p450 gi_x000D_
gene4731	95.6998	0	191.4	Inf	Inf	5.13124e-05	0.00377196	NW_017264033.1	1091474	1093240	+	1767	VFPFJ_04703	-	-	-_x000D_
gene5994	25303.6	2112.45	48494.7	22.9566	4.52084	5.18228e-05	0.00377989	NW_017264034.1	1502691	1503988	-	1298	VFPFJ_05965	-	K10675	-_x000D_
gene3555	2696.39	818.823	4573.95	5.58601	2.48182	5.20923e-05	0.00377989	NW_017264032.1	1473757	1475654	-	1898	VFPFJ_03535	GO:0004553;GO:0071704	-	endochitinase b1_x000D_
gene7169	237.106	77.8502	396.362	5.09135	2.34805	5.40741e-05	0.00388987	NW_017264035.1	1812360	1813766	-	1407	VFPFJ_07133	GO:0050662;GO:0003824	-	nad dependent epimerase dehydratase_x000D_
gene1557	407.503	137.754	677.251	4.91638	2.2976	5.42998e-05	0.00388987	NW_017264030.1	5165395	5167447	+	2053	VFPFJ_01549	GO:0004185;GO:0006508	-	carboxypeptidase s1_x000D_
gene1539	59.5924	15.998	103.187	6.44996	2.68929	6.21199e-05	0.0043941	NW_017264030.1	5103271	5104896	-	1626	VFPFJ_01531	GO:0031047;GO:0006342;GO:0044446;GO:0005634	-	argonaute subunit arb1_x000D_
gene11470	9.81765	0.296507	19.3388	65.222	6.02729	6.63001e-05	0.00466048	NW_017264060.1	63249	65061	+	1813	VFPFJ_11397	-	-	-_x000D_
gene168	1642.83	574.954	2710.72	4.71466	2.23715	6.88287e-05	0.00474053	NW_017264030.1	795584	802880	-	7297	VFPFJ_00168	GO:0003779;GO:0016459;GO:0005524;GO:0003774	K10352	myosin type ii heavy chain_x000D_
gene11755	60.503	17.0251	103.981	6.10749	2.61058	6.91966e-05	0.00474053	NW_017264099.1	10030	13274	-	3245	VFPFJ_11682	-	-	-_x000D_
gene6104	279.241	51.9594	506.522	9.74843	3.28517	6.96251e-05	0.00474053	NW_017264034.1	1844690	1845783	+	1094	VFPFJ_06074	-	-	-_x000D_
gene10871	116.027	5.75384	226.301	39.3303	5.29757	6.99137e-05	0.00474053	NW_017264045.1	196676	197353	-	678	VFPFJ_10799	GO:0016021	-	hypothetical protein VFPFJ_10799 [Purpureocillium lilacinum] gi_x000D_
gene9245	6710.78	493	12928.6	26.2243	4.71283	7.0417e-05	0.00474053	NW_017264038.1	26146	26923	+	778	VFPFJ_09184	GO:0046872;GO:0019430;GO:0004784;GO:0055114	K04564	superoxide dismutase gi_x000D_
gene6511	223.45	41.3794	405.52	9.80004	3.29279	7.04492e-05	0.00474053	NW_017264034.1	2966884	2968941	-	2058	VFPFJ_06477	GO:0055085;GO:0016021	-	mfs multidrug transporter_x000D_
gene4987	2243.7	330.168	4157.23	12.5913	3.65435	7.08108e-05	0.00474053	NW_017264033.1	2004927	2006079	-	1153	VFPFJ_04959	GO:0016491;GO:0055114	-	3-oxoacyl-(acyl-carrier-protein) reductase_x000D_
gene879	6130.3	2190.89	10069.7	4.59617	2.20043	7.33964e-05	0.00485582	NW_017264030.1	3101928	3103569	-	1642	VFPFJ_00875	GO:0055085;GO:0016021	-	c4-dicarboxylate transporter malic acid transport protein_x000D_
gene396	318.941	106.331	531.551	4.99903	2.32165	7.58753e-05	0.00499046	NW_017264030.1	1547899	1549462	+	1564	VFPFJ_00395	GO:0016021;GO:0071949;GO:0004497;GO:0055114	-	extracellular salicylate hydroxylase monooxygenase_x000D_
gene7126	1306.9	466.103	2147.69	4.60777	2.20407	7.76522e-05	0.00507764	NW_017264035.1	1684932	1690750	-	5819	VFPFJ_07091	GO:0016021;GO:0006810	-	chromosome segregation atpase family protein_x000D_
gene7408	1987.85	712.957	3262.75	4.57636	2.1942	8.00708e-05	0.00517561	NW_017264035.1	2561247	2563014	+	1768	VFPFJ_07366	GO:0016311;GO:0003993	-	multiple inositol polyphosphate phosphatase-like protein gi_x000D_
gene1634	2475.99	894.186	4057.8	4.53799	2.18205	8.48541e-05	0.00545345	NW_017264030.1	5391027	5395965	-	4939	VFPFJ_01625	GO:0005737;GO:0004135;GO:0005980;GO:0005978;GO:0004134	K01196	glycogen debranching enzyme_x000D_
gene9683	1021.84	267.509	1776.17	6.63964	2.73111	8.58224e-05	0.00548434	NW_017264038.1	1343791	1344912	+	1122	VFPFJ_09621	-	-	-_x000D_
gene296	75.9462	22.4206	129.472	5.77469	2.52974	8.751e-05	0.00555168	NW_017264030.1	1205561	1207436	-	1876	VFPFJ_00296	GO:0016021;GO:0022891;GO:0055085	-	hexose carrier protein gi_x000D_
gene7383	2949.77	1054.75	4844.8	4.59332	2.19954	8.78634e-05	0.00555168	NW_017264035.1	2485962	2488515	-	2554	VFPFJ_07341	GO:0016810;GO:0009435;GO:0003952;GO:0005524	K01950	nad+ synthase (glutamine-hydrolysing) gi_x000D_
gene4319	7488.76	2825.68	12151.8	4.30051	2.10451	9.92656e-05	0.00619165	NW_017264032.1	3702951	3703981	+	1031	VFPFJ_04292	GO:0003824	-	#NAME?_x000D_
gene2210	190.554	65.1151	315.994	4.85285	2.27883	9.96433e-05	0.00619165	NW_017264031.1	1265248	1266451	+	1204	VFPFJ_02196	-	-	-_x000D_
gene10721	574.343	207.062	941.623	4.54753	2.18508	0.00010175	0.00628781	NW_017264044.1	104662	105636	-	975	VFPFJ_10649	-	-	-_x000D_
gene10920	1545.73	587.263	2504.19	4.26418	2.09227	0.000105308	0.00647211	NW_017264046.1	27883	28960	-	1078	VFPFJ_10847	GO:0006631;GO:0003857;GO:0055114	-	3-hydroxyacyl- dehyrogenase_x000D_
gene2056	3086.75	771.635	5401.86	7.00055	2.80747	0.000107395	0.00656451	NW_017264031.1	816809	817495	+	687	VFPFJ_02045	GO:0008270;GO:0051907;GO:0046294	K03396	glutathione-dependent formaldehyde-activating enzyme protein_x000D_
gene3913	831.429	60.6586	1602.2	26.4134	4.7232	0.000108493	0.0065769	NW_017264032.1	2488983	2489615	-	633	VFPFJ_03890	-	-	-_x000D_
gene3890	285.286	103.547	467.024	4.51026	2.17321	0.000109536	0.00658796	NW_017264032.1	2433639	2433905	+	267	VFPFJ_03867	-	-	-_x000D_
gene1428	146.536	16.0405	277.032	17.2708	4.11026	0.00011182	0.0066896	NW_017264030.1	4781852	4782692	-	841	VFPFJ_01420	-	-	-_x000D_
gene1659	3519.41	1310.52	5728.31	4.37101	2.12797	0.000114953	0.0068406	NW_017264030.1	5472952	5474142	+	1191	VFPFJ_01650	GO:0016021	-	hpp family protein_x000D_
gene6199	366.795	9.56509	724.025	75.6945	6.24212	0.000116238	0.00688066	NW_017264034.1	2077955	2079730	-	1776	VFPFJ_06169	GO:0016491;GO:0055114	-	l-amino acid oxidase_x000D_
gene6014	1344.1	495.859	2192.35	4.42131	2.14447	0.00012411	0.00730821	NW_017264034.1	1560873	1562713	+	1841	VFPFJ_05984	GO:0030170;GO:0009058;GO:0003824	-	pyridoxal phosphate-dependent major domain-containingprotein_x000D_
gene6021	259.814	91.4297	428.199	4.68337	2.22755	0.000125416	0.00734664	NW_017264034.1	1578344	1581140	-	2797	VFPFJ_05991	GO:0016021;GO:0016740	-	ncp1-like protein gi_x000D_
gene4991	1228.28	39.3763	2417.18	61.3868	5.93986	0.000131959	0.00765025	NW_017264033.1	2013550	2016320	+	2771	VFPFJ_04963	-	-	-_x000D_
gene10231	27.5926	6.22255	48.9626	7.86857	2.9761	0.000134031	0.0077305	NW_017264040.1	333745	334372	+	628	VFPFJ_10164	-	-	-_x000D_
gene3370	13760	5250	22269.9	4.24189	2.08471	0.000135823	0.00779386	NW_017264032.1	952881	954656	-	1776	VFPFJ_03350	-	-	-_x000D_
gene4371	229.107	55.1899	403.024	7.30249	2.86839	0.000143882	0.00821441	NW_017264033.1	106226	107268	+	1043	VFPFJ_04344	-	-	-_x000D_
gene11115	4338.07	281.98	8394.17	29.7687	4.89572	0.000148286	0.0083866	NW_017264049.1	144902	145643	-	742	VFPFJ_11042	-	-	-_x000D_
gene3005	19.8033	1.05129	38.5553	36.6742	5.19669	0.000148389	0.0083866	NW_017264031.1	3737271	3739407	+	2137	VFPFJ_02986	-	-	-_x000D_
gene10854	2110.11	801.704	3418.52	4.26407	2.09223	0.00015024	0.00844875	NW_017264045.1	146178	148020	+	1843	VFPFJ_10782	GO:0090305;GO:0006289;GO:0043231;GO:0004519;GO:0070914	K13281	uv-damage endonuclease gi_x000D_
gene10349	19.5048	3.46171	35.5478	10.2689	3.36021	0.000157786	0.00882897	NW_017264041.1	218360	220370	-	2011	VFPFJ_10280	-	-	-_x000D_
gene4725	119.328	4.45997	234.196	52.5107	5.71454	0.000160554	0.00893936	NW_017264033.1	1070119	1070860	-	742	VFPFJ_11777	-	-	-_x000D_
gene10904	810.788	267.395	1354.18	5.06435	2.34038	0.000163521	0.00905972	NW_017264045.1	313683	315186	-	1504	VFPFJ_10832	-	-	-_x000D_
gene3650	2243.22	873.226	3613.22	4.13779	2.04886	0.000168729	0.00925707	NW_017264032.1	1748335	1749100	-	766	VFPFJ_03629	GO:0016021;GO:0005739	K05770	translocator protein_x000D_
gene3083	22.5721	4.43733	40.7068	9.17372	3.19751	0.000171841	0.00933669	NW_017264032.1	27172	28638	+	1467	VFPFJ_03064	-	-	-_x000D_
gene2177	141.663	49.142	234.184	4.76545	2.25261	0.000175929	0.00951283	NW_017264031.1	1166519	1167335	-	817	VFPFJ_02163	-	-	-_x000D_
gene4727	403.942	17.3117	790.573	45.6669	5.51308	0.000188195	0.0101274	NW_017264033.1	1074846	1082453	-	7608	VFPFJ_04699	GO:0031177;GO:0016491;GO:0055114;GO:0016740	-	polyketide synthase_x000D_
gene1998	200.619	24.4197	376.819	15.4309	3.94775	0.000196733	0.0104865	NW_017264031.1	650968	652263	+	1296	VFPFJ_01987	-	-	-_x000D_
gene8250	56.7983	6.17377	107.423	17.3999	4.12101	0.000201504	0.0106902	NW_017264036.1	2145955	2148552	-	2598	VFPFJ_08199	GO:0015079;GO:0071805;GO:0016021	-	trk family potassium uptake protein_x000D_
gene2609	41.5348	8.29296	74.7767	9.01689	3.17263	0.00020827	0.0108949	NW_017264031.1	2482000	2483259	-	1260	VFPFJ_02593	GO:0009086;GO:0032259;GO:0008270;GO:0003871	-	methionine vitamin-b12 independent gi_x000D_
gene4418	618.267	236.704	999.83	4.22397	2.0786	0.000210254	0.0109478	NW_017264033.1	212961	214214	-	1254	VFPFJ_04391	-	-	-_x000D_
gene5845	8.50607	0.372179	16.64	44.7096	5.48251	0.000217836	0.0112903	NW_017264034.1	1074376	1075604	-	1229	VFPFJ_05813	-	-	-_x000D_
gene2347	1637.17	652.374	2621.97	4.01912	2.00688	0.000221032	0.0114034	NW_017264031.1	1742786	1744236	+	1451	VFPFJ_02331	-	-	-_x000D_
gene555	306.402	118.997	493.808	4.14975	2.05303	0.00023107	0.0117595	NW_017264030.1	2039206	2039712	-	507	VFPFJ_00553	-	-	-_x000D_
gene3862	1980.72	66.9034	3894.54	58.2114	5.86323	0.000232845	0.0117964	NW_017264032.1	2350814	2351608	-	795	VFPFJ_03839	-	-	-_x000D_
gene10569	8057.15	2063.47	14050.8	6.80931	2.76751	0.000235718	0.0118354	NW_017264043.1	56364	58580	-	2217	VFPFJ_10499	-	-	-_x000D_
gene9787	27.6084	6.56255	48.6543	7.41392	2.89024	0.000239554	0.0119745	NW_017264038.1	1675411	1677543	+	2133	VFPFJ_09724	-	-	-_x000D_
gene5808	3591.36	138.413	7044.3	50.8934	5.66941	0.000242782	0.0120822	NW_017264034.1	922785	923518	-	734	VFPFJ_05776	-	-	-_x000D_
gene4597	7165.19	2657.01	11673.4	4.39343	2.13535	0.000245609	0.012169	NW_017264033.1	728663	729146	+	484	VFPFJ_04571	-	-	-_x000D_
gene2610	13183.1	3156.82	23209.5	7.35217	2.87817	0.00025803	0.012666	NW_017264031.1	2486492	2487355	+	864	VFPFJ_02594	-	-	-_x000D_
gene6733	20446.5	6378.3	34514.7	5.41128	2.43597	0.000259461	0.012666	NW_017264035.1	493478	494366	-	889	VFPFJ_06698	GO:0020037;GO:0016021;GO:0046872;GO:0070469;GO:0009055;GO:0005739;GO:0055114	K08738	cytochrome c domain-containingprotein gi_x000D_
gene10962	4758.91	747.764	8770.06	11.7284	3.55193	0.000260869	0.012666	NW_017264046.1	138512	139855	-	1344	VFPFJ_10889	GO:0006508;GO:0004181;GO:0008270	-	zinc carboxypeptidase_x000D_
gene1555	297.702	112.468	482.937	4.29401	2.10232	0.000262811	0.012666	NW_017264030.1	5156127	5158981	-	2855	VFPFJ_01547	-	-	-_x000D_
gene561	14.2945	1.96256	26.6264	13.5671	3.76205	0.000263203	0.012666	NW_017264030.1	2055919	2058136	+	2218	VFPFJ_00559	GO:0016021;GO:0055085;GO:0005215	-	nucleoside transporter gi_x000D_
gene7868	1435.6	570.907	2300.29	4.02919	2.01049	0.000263524	0.012666	NW_017264036.1	925983	928173	-	2191	VFPFJ_07824	GO:0005634	-	g2 mitotic-specific cyclin cdc13_x000D_
gene5188	25.4039	5.75295	45.0549	7.83162	2.96931	0.000267142	0.0127853	NW_017264033.1	2581078	2582694	+	1617	VFPFJ_05160	GO:0015113;GO:0016021;GO:0015707;GO:0015112;GO:0015706;GO:0055085	K02575	high affinity nitrate transporter gi_x000D_
gene525	76.3071	24.4889	128.125	5.23198	2.38736	0.000271061	0.0128634	NW_017264030.1	1921709	1924306	+	2598	VFPFJ_00523	GO:0044763;GO:0097159;GO:1901363;GO:0022414	-	rna-binding protein gi_x000D_
gene2141	13065.2	5215.7	20914.7	4.00995	2.00358	0.000273839	0.0129406	NW_017264031.1	1055091	1057139	-	2049	VFPFJ_02128	GO:0005737;GO:0030145;GO:0004619;GO:0006007	K15633	#NAME?_x000D_
gene5600	1678.64	671.316	2685.97	4.00105	2.00038	0.000282336	0.0131216	NW_017264034.1	317572	318542	-	971	VFPFJ_05569	GO:0050662;GO:0003824	-	nad dependent epimerase dehydratase family protein_x000D_
gene9681	31.8256	3.8452	59.8061	15.5534	3.95916	0.000285968	0.0132357	NW_017264038.1	1338391	1339161	-	771	VFPFJ_09619	-	-	-_x000D_
gene9963	529.918	39.6025	1020.23	25.7618	4.68716	0.000298262	0.0136364	NW_017264039.1	384867	387011	+	2145	VFPFJ_09900	GO:1902358;GO:0016021;GO:0008271	-	sulfate permease_x000D_
gene5285	452.318	176.764	727.871	4.11776	2.04186	0.000304841	0.0138807	NW_017264033.1	2883451	2886816	+	3366	VFPFJ_05257	-	-	-_x000D_
gene8471	491.405	147.051	835.759	5.68347	2.50677	0.000318011	0.0144221	NW_017264037.1	182100	184064	-	1965	VFPFJ_08417	-	-	-_x000D_
gene8470	22293.4	3088	41498.8	13.4388	3.74833	0.000328372	0.0148321	NW_017264037.1	181266	181709	+	444	VFPFJ_08416	-	-	-_x000D_
gene5656	46.4361	0.350431	92.5218	264.023	8.04452	0.00033984	0.0152278	NW_017264034.1	465212	466246	-	1035	VFPFJ_05624	-	-	-_x000D_
gene424	6107.26	2498.11	9716.4	3.8895	1.95958	0.000346319	0.0154565	NW_017264030.1	1615983	1617301	+	1319	VFPFJ_00423	GO:0016021	-	integral membrane protein gi_x000D_
gene1723	94.3765	24.2981	164.455	6.76823	2.75878	0.000358948	0.0159568	NW_017264030.1	5664391	5664885	-	495	VFPFJ_01713	-	-	-_x000D_
gene3449	94.9611	34.2178	155.704	4.55039	2.18599	0.000361274	0.0159644	NW_017264032.1	1178002	1178289	-	288	VFPFJ_03429	-	-	-_x000D_
gene10329	4309.7	1404.68	7214.72	5.13618	2.3607	0.000361956	0.0159644	NW_017264041.1	159286	162256	+	2971	VFPFJ_10260	GO:0006468;GO:0005524;GO:0004674	-	protein kinase_x000D_
gene1228	52.1871	0	104.374	Inf	Inf	0.000372082	0.0162833	NW_017264030.1	4174777	4175207	+	431	VFPFJ_01221	-	-	-_x000D_
gene3864	825.595	121.472	1529.72	12.5932	3.65457	0.000382636	0.0166159	NW_017264032.1	2354641	2355086	+	446	VFPFJ_03841	GO:0003723;GO:0090502;GO:0004521	-	ribonuclease ribotoxin gi_x000D_
gene4690	1978.06	790.77	3165.34	4.00286	2.00103	0.000397523	0.01713	NW_017264033.1	971525	973024	-	1500	VFPFJ_04663	GO:0020037;GO:0071949;GO:0051409;GO:0008941;GO:0055114;GO:0019825	-	hypothetical protein VFPFJ_04663 [Purpureocillium lilacinum]_x000D_
gene7915	3440.8	1429.6	5452.01	3.81367	1.93118	0.000404353	0.0173556	NW_017264036.1	1091782	1092657	+	876	VFPFJ_07870	GO:0016887;GO:0005524	K12608	abc transporter gi_x000D_
gene3336	4796.36	1959.16	7633.56	3.89635	1.96212	0.000405843	0.0173556	NW_017264032.1	832646	834068	+	1423	VFPFJ_03316	-	-	-_x000D_
gene10615	9.18159	0.700862	17.6623	25.2009	4.6554	0.000411765	0.0174556	NW_017264043.1	189974	191218	-	1245	VFPFJ_10545	-	-	-_x000D_
gene556	67.2697	23.6573	110.882	4.68701	2.22867	0.000412838	0.0174556	NW_017264030.1	2039829	2040158	+	330	VFPFJ_00554	-	-	-_x000D_
gene6462	770.138	327.074	1213.2	3.70925	1.89113	0.000437294	0.0183517	NW_017264034.1	2841549	2842177	-	629	VFPFJ_06429	-	-	-_x000D_
gene3052	9889.65	1174.47	18604.8	15.8411	3.9856	0.000442139	0.018391	NW_017264031.1	3869135	3869712	-	578	VFPFJ_03033	GO:0016021;GO:0035434;GO:0005375	-	ctr copper transporter gi_x000D_
gene9134	9875.48	4067.11	15683.8	3.85626	1.9472	0.000443137	0.018391	NW_017264037.1	2175017	2176394	-	1378	VFPFJ_09077	-	-	-_x000D_
gene9457	1945.92	509.419	3382.42	6.63975	2.73113	0.000445676	0.0184284	NW_017264038.1	626188	626619	+	432	VFPFJ_09393	-	-	-_x000D_
gene9186	104.704	19.7736	189.635	9.59033	3.26158	0.000454559	0.0186585	NW_017264037.1	2340114	2340317	-	204	VFPFJ_09127	-	-	-_x000D_
gene11061	148.819	4.53564	293.102	64.6219	6.01395	0.000467439	0.0191174	NW_017264048.1	202242	203722	+	1481	VFPFJ_10988	-	-	-_x000D_
gene11372	668.528	271.202	1065.85	3.93011	1.97457	0.000483292	0.0196941	NW_017264056.1	61066	62703	-	1638	VFPFJ_11299	GO:0016491	-	dimethylaniline monooxygenase_x000D_
gene11157	26.3265	7.15043	45.5026	6.36362	2.66985	0.000493306	0.0199644	NW_017264050.1	151386	152211	-	826	VFPFJ_11084	-	-	-_x000D_
gene3050	40.0988	1.33737	78.8601	58.9665	5.88182	0.000510865	0.0204473	NW_017264031.1	3858855	3859275	-	421	VFPFJ_03031	-	-	-_x000D_
gene5945	113.6	4.63731	222.563	47.9941	5.58479	0.000514172	0.0205067	NW_017264034.1	1364836	1365715	-	880	VFPFJ_05915	-	-	-_x000D_
gene419	84.5374	31.0815	137.993	4.43973	2.15047	0.000516362	0.0205213	NW_017264030.1	1599788	1600078	+	291	VFPFJ_00418	-	-	-_x000D_
gene7520	912.726	380.921	1444.53	3.79221	1.92304	0.000518236	0.0205232	NW_017264035.1	2911763	2914064	-	2302	VFPFJ_07477	-	-	-_x000D_
gene3255	1085.22	343.697	1826.75	5.315	2.41007	0.000523042	0.0205754	NW_017264032.1	552884	556547	-	3664	VFPFJ_03235	GO:0006468;GO:0004674;GO:0007094;GO:0005524	K02178	checkpoint protein kinase gi_x000D_
gene4476	8.20412	0.350431	16.0578	45.8231	5.518	0.000523211	0.0205754	NW_017264033.1	375310	376532	-	1223	VFPFJ_04449	-	-	-_x000D_
gene7066	1903.55	748.881	3058.23	4.08373	2.02989	0.000525208	0.0205819	NW_017264035.1	1499999	1500824	-	826	VFPFJ_07031	-	-	-_x000D_
gene5569	741.772	268.958	1214.59	4.5159	2.17501	0.000528053	0.0206216	NW_017264034.1	233087	233857	-	771	VFPFJ_05538	GO:0016491;GO:0055114;GO:0010181	K07734	transcriptional regulator_x000D_
gene8648	547.259	210.859	883.659	4.19075	2.06721	0.000532167	0.0206231	NW_017264037.1	736718	740779	-	4062	VFPFJ_08593	GO:0008270;GO:0003676;GO:0005509	-	zinc knuckle transcription factor_x000D_
gene4061	7282.79	3075.57	11490	3.7359	1.90145	0.00053575	0.0206231	NW_017264032.1	2961318	2963588	+	2271	VFPFJ_04036	GO:0005737;GO:0016841;GO:0006559	K10775	phenylalanine ammonia-lyase_x000D_
gene4724	59.651	1.31562	117.986	89.6809	6.48673	0.000538056	0.0206231	NW_017264033.1	1067239	1068939	+	1701	VFPFJ_04697	GO:0020037;GO:0016705;GO:0004497;GO:0005506;GO:0055114	K22992	cytochrome p450 gi_x000D_
gene1650	333.178	140.14	526.216	3.75493	1.90879	0.000538969	0.0206231	NW_017264030.1	5449945	5450520	-	576	VFPFJ_01641	GO:0016846;GO:0008152	-	mss4-like protein gi_x000D_
gene111	345.48	140.48	550.48	3.91858	1.97033	0.000566417	0.0215219	NW_017264030.1	631469	635878	-	4410	VFPFJ_00112	GO:0042626;GO:0055085;GO:0005524;GO:0016021	-	abc transporter_x000D_
gene7446	5.96581	0	11.9316	Inf	Inf	0.000576826	0.0217703	NW_017264035.1	2688018	2688485	-	468	VFPFJ_07404	-	-	-_x000D_
gene9001	1316.11	447.478	2184.74	4.88235	2.28758	0.000595311	0.0222441	NW_017264037.1	1771578	1774961	-	3384	VFPFJ_08944	GO:0016491;GO:0030151;GO:0042128;GO:0055114	K10534	nitrate reductase_x000D_
gene4628	2245.07	944.313	3545.82	3.75492	1.90878	0.000628177	0.0233944	NW_017264033.1	799694	800503	+	810	VFPFJ_04601	-	-	-_x000D_
gene2529	2235.98	545.201	3926.77	7.20242	2.84848	0.000631748	0.0234497	NW_017264031.1	2291364	2292152	-	789	VFPFJ_02513	-	-	-_x000D_
gene10673	358.004	151.411	564.597	3.7289	1.89875	0.000642894	0.023785	NW_017264043.1	337859	339538	-	1680	VFPFJ_10601	GO:0005488;GO:0006351	-	zn2 cys6 dna-binding protein_x000D_
gene4722	156.835	5.65024	308.019	54.5144	5.76856	0.000653307	0.0240909	NW_017264033.1	1062982	1064752	+	1771	VFPFJ_04695	GO:0016491;GO:0005488	-	isotrichodermin c-15 hydroxylase gi_x000D_
gene3156	98.913	36.7565	161.07	4.38207	2.13161	0.00068289	0.0250366	NW_017264032.1	234338	235419	+	1082	VFPFJ_03137	-	-	-_x000D_
gene5049	5903.3	2600.96	9205.65	3.53933	1.82347	0.000685678	0.0250366	NW_017264033.1	2191303	2192847	-	1545	VFPFJ_05021	GO:0016021;GO:0005975;GO:0004553	-	glycoside hydrolase family 5 protein_x000D_
gene10078	632.096	249.48	1014.71	4.06732	2.02408	0.000690343	0.0250366	NW_017264039.1	716866	721693	-	4828	VFPFJ_10013	-	-	-_x000D_
gene3579	64.0427	17.9894	110.096	6.12004	2.61354	0.000692307	0.0250366	NW_017264032.1	1536486	1537196	-	711	VFPFJ_03559	GO:0030246;GO:0004553;GO:0016052	-	carbohydrate-binding family 9- subgroup gi_x000D_
gene8433	197.675	81.2138	314.136	3.86801	1.95159	0.000708124	0.0255265	NW_017264037.1	80501	82044	+	1544	VFPFJ_08380	GO:0016020	-	mitochondrial-processing peptidase subunit alpha protein_x000D_
gene240	45.7215	15.0753	76.3677	5.06575	2.34078	0.000710808	0.0255414	NW_017264030.1	1019686	1023170	+	3485	VFPFJ_00240	-	-	-_x000D_
gene1630	659.155	286.338	1031.97	3.60403	1.84961	0.000721306	0.0257214	NW_017264030.1	5373414	5374481	+	1068	VFPFJ_01621	GO:0051287;GO:0055114;GO:0016616	K03778	d-hydroxyacid dehydrogenase gi_x000D_
gene7337	222.099	91.5639	352.635	3.85124	1.94532	0.000722581	0.0257214	NW_017264035.1	2354024	2355211	+	1188	VFPFJ_07298	-	-	-_x000D_
gene2425	3264	1443.21	5084.79	3.52324	1.8169	0.000737232	0.0261566	NW_017264031.1	1990501	1991651	+	1151	VFPFJ_02409	-	-	-_x000D_
gene7635	66.3048	23.7249	108.885	4.58948	2.19833	0.000750306	0.0264912	NW_017264036.1	203326	204039	-	714	VFPFJ_07593	-	-	-_x000D_
gene1954	149.215	52.6054	245.824	4.67297	2.22434	0.000757136	0.026611	NW_017264031.1	526854	530992	+	4139	VFPFJ_01943	GO:0046872;GO:0005524;GO:0004075	K01941	urea amidolyase_x000D_
gene8263	5.75205	0	11.5041	Inf	Inf	0.000785686	0.0274429	NW_017264036.1	2184032	2184652	-	621	VFPFJ_08212	-	-	-_x000D_
gene3124	702.853	303.219	1102.49	3.63594	1.86233	0.000804197	0.0280025	NW_017264032.1	151294	152807	+	1514	VFPFJ_03105	-	-	-_x000D_
gene10681	332.285	43.9776	620.592	14.1116	3.81881	0.000809625	0.0281045	NW_017264043.1	353885	355642	-	1758	VFPFJ_10609	GO:0016020	K22134	mfs multidrug transporter_x000D_
gene2841	73.9147	23.7422	124.087	5.22643	2.38583	0.000813003	0.0281349	NW_017264031.1	3231713	3232702	+	990	VFPFJ_02823	-	-	-_x000D_
gene5438	1525.06	687.153	2362.96	3.43877	1.78189	0.000828993	0.0286002	NW_017264033.1	3380933	3381310	+	378	VFPFJ_05408	-	-	-_x000D_
gene6533	15.3181	3.25219	27.3841	8.4202	3.07385	0.000834169	0.0286492	NW_017264034.1	3023835	3024143	+	309	VFPFJ_06498	-	-	-_x000D_
gene11388	654.24	203.762	1104.72	5.4216	2.43872	0.000835506	0.0286492	NW_017264056.1	106803	107267	+	465	VFPFJ_11315	-	-	-_x000D_
gene6116	341.231	145.079	537.384	3.70408	1.88912	0.000838383	0.0286605	NW_017264034.1	1882859	1883194	+	336	VFPFJ_06086	-	-	-_x000D_
gene9948	12999	1686.72	24311.2	14.4133	3.84933	0.00084656	0.0288163	NW_017264039.1	344315	345148	+	834	VFPFJ_09885	GO:0016020	K14686	ctr copper transporter family protein gi_x000D_
gene1925	16.972	3.72604	30.2179	8.10994	3.01969	0.000848065	0.0288163	NW_017264031.1	444833	445507	-	675	VFPFJ_01914	-	-	-_x000D_
gene6197	347.223	14.7415	679.705	46.1083	5.52696	0.000867489	0.0292992	NW_017264034.1	2073078	2074921	-	1844	VFPFJ_06167	GO:0055085;GO:0016021	-	allantoate permease_x000D_
gene9947	934.009	252.807	1615.21	6.38911	2.67561	0.00087514	0.0294692	NW_017264039.1	341596	342255	+	660	VFPFJ_09884	-	-	-_x000D_
gene1430	105.91	5.13819	206.681	40.2246	5.33	0.000886862	0.0297747	NW_017264030.1	4783814	4785385	+	1572	VFPFJ_01422	GO:0030170;GO:0019752;GO:0016831	K01580	glutamate decarboxylase_x000D_
gene9399	52091	23796.1	80385.9	3.37811	1.75622	0.000920266	0.0306231	NW_017264038.1	453413	454456	-	1044	VFPFJ_09336	GO:0009228;GO:0016491;GO:0006950;GO:0052837;GO:0005829;GO:0055114	K03146	thiazole biosynthetic mitochondrial precursor_x000D_
gene6443	2312.09	844.252	3779.92	4.47725	2.16261	0.000920301	0.0306231	NW_017264034.1	2784057	2789964	+	5908	VFPFJ_06411	GO:0003824	-	polyketide synthase_x000D_
gene5442	127.191	20.972	233.411	11.1296	3.47633	0.000970634	0.032108	NW_017264033.1	3389827	3390925	+	1099	VFPFJ_05412	-	-	-_x000D_
gene10350	34.7037	9.29122	60.1162	6.47022	2.69381	0.000974454	0.0321398	NW_017264041.1	221201	221935	+	735	VFPFJ_10281	-	-	-_x000D_
gene4438	12.1423	1.70955	22.575	13.2052	3.72304	0.00100117	0.0329244	NW_017264033.1	264587	265043	-	457	VFPFJ_04411	-	-	-_x000D_
gene11208	411.175	185.414	636.936	3.43521	1.7804	0.00100578	0.0329796	NW_017264051.1	115952	116839	-	888	VFPFJ_11135	GO:0016853;GO:0008152	-	enoyl- hydratase isomerase family protein_x000D_
gene2729	6928.59	2978.79	10878.4	3.65195	1.86867	0.00101193	0.0329996	NW_017264031.1	2895115	2896766	-	1652	VFPFJ_02711	-	-	-_x000D_
gene8678	5469.54	2452.23	8486.85	3.46087	1.79114	0.00101226	0.0329996	NW_017264037.1	823306	823830	-	525	VFPFJ_08623	GO:0016021	-	non-classical secretion nce2 component gi_x000D_
gene4798	373.186	40.817	705.555	17.2858	4.11152	0.00103764	0.0336321	NW_017264033.1	1360768	1361697	+	930	VFPFJ_04770	GO:0016787	-	x-pro dipeptidyl-peptidase (s15 family) protein gi_x000D_
gene7554	5759.98	1690.72	9829.24	5.81366	2.53945	0.00104847	0.0338854	NW_017264035.1	3010698	3012194	-	1497	VFPFJ_07511	-	K07192	-_x000D_
gene8923	838.441	373.143	1303.74	3.49393	1.80485	0.00106112	0.0340984	NW_017264037.1	1525061	1527880	+	2820	VFPFJ_08866	GO:0004100;GO:0006031;GO:0016021	K00698	chitin synthase a gi_x000D_
gene10426	84.7446	10.4381	159.051	15.2375	3.92955	0.00107505	0.0344474	NW_017264041.1	430454	430912	+	459	VFPFJ_10357	-	-	-_x000D_
gene11363	28.1017	8.76256	47.4408	5.41404	2.4367	0.00107957	0.0344798	NW_017264056.1	39676	40949	+	1274	VFPFJ_11290	-	-	-_x000D_
gene4347	128.296	35.924	220.667	6.1426	2.61885	0.00108804	0.0345685	NW_017264033.1	49542	50016	+	475	VFPFJ_04320	-	-	-_x000D_
gene3685	71.5852	24.3727	118.798	4.87421	2.28517	0.00111313	0.0350631	NW_017264032.1	1832560	1833528	+	969	VFPFJ_03664	-	-	-_x000D_
gene1672	5.80101	0	11.602	Inf	Inf	0.00111636	0.0350631	NW_017264030.1	5518344	5520312	+	1969	VFPFJ_01663	-	-	-_x000D_
gene10839	6047.47	983.06	11111.9	11.3034	3.49868	0.00112232	0.0350631	NW_017264045.1	100131	100520	+	390	VFPFJ_10768	-	-	-_x000D_
gene4767	2868.89	1329.82	4407.96	3.3147	1.72888	0.0011517	0.0357697	NW_017264033.1	1245269	1246306	-	1038	VFPFJ_04739	-	-	-_x000D_
gene11378	559.425	230.962	887.888	3.8443	1.94272	0.00115766	0.0357697	NW_017264056.1	78981	80240	+	1260	VFPFJ_11305	GO:0020037;GO:0016491;GO:0019825;GO:0055114	K05916	flavohemoglobin gi_x000D_
gene1010	2448.51	1108.61	3788.41	3.41728	1.77285	0.0011698	0.0360458	NW_017264030.1	3500966	3502463	-	1498	VFPFJ_01006	-	-	-_x000D_
gene5897	358.028	2.93393	713.122	243.06	7.92517	0.00125227	0.0380657	NW_017264034.1	1239370	1241359	+	1990	VFPFJ_05866	GO:0050660;GO:0016614;GO:0055114;GO:0016757	-	fad binding domain-containing protein_x000D_
gene10457	35.7488	12.3869	59.1107	4.77203	2.2546	0.00125972	0.0381069	NW_017264042.1	61998	63771	-	1774	VFPFJ_10388	GO:0016021;GO:0022891;GO:0055085;GO:0008643	-	mfs sugar transporter gi_x000D_
gene2855	2084.93	778.018	3391.84	4.35959	2.12419	0.00126622	0.03818	NW_017264031.1	3265759	3268962	-	3204	VFPFJ_02837	-	-	-_x000D_
gene3914	874.867	388.71	1361.03	3.50139	1.80793	0.00128531	0.0385669	NW_017264032.1	2490441	2491387	+	947	VFPFJ_03891	GO:0004408;GO:0005739	K01764	cytochrome c c1 heme-lyase_x000D_
gene7899	12608.1	5470.56	19745.6	3.60943	1.85177	0.0012969	0.038793	NW_017264036.1	1025220	1025483	-	264	VFPFJ_07854	-	-	-_x000D_
gene9129	2302.97	1048.86	3557.08	3.39137	1.76187	0.00130056	0.0387994	NW_017264037.1	2160265	2161659	+	1395	VFPFJ_09072	GO:0006535;GO:0016021;GO:0005741	K01738	cysteine synthase 2_x000D_
gene10481	2824.34	1333.56	4315.11	3.23579	1.69412	0.00130825	0.0388229	NW_017264042.1	132372	133312	+	941	VFPFJ_10412	GO:0016829;GO:0008152	-	oxaloacetase-like protein gi_x000D_
gene8776	61.7864	23.3838	100.189	4.28454	2.09914	0.00131945	0.0389497	NW_017264037.1	1090869	1091672	-	804	VFPFJ_08719	-	-	-_x000D_
gene9755	2247.75	991.583	3503.91	3.53366	1.82116	0.00133009	0.0391198	NW_017264038.1	1554370	1555364	-	995	VFPFJ_09692	-	-	-_x000D_
gene11414	22.1808	6.28779	38.0737	6.05518	2.59817	0.00133217	0.0391198	NW_017264058.1	16138	16511	+	374	VFPFJ_11341	-	-	-_x000D_
gene3691	277.422	125.728	429.116	3.41307	1.77107	0.00134108	0.039279	NW_017264032.1	1857448	1858446	-	999	VFPFJ_03670	-	-	-_x000D_
gene9994	2158.35	993.592	3323.1	3.34453	1.7418	0.00136321	0.0398233	NW_017264039.1	481635	482717	-	1083	VFPFJ_09930	GO:0046872;GO:0004471;GO:0051287;GO:0006108;GO:0055114	-	nad-dependent malic mitochondrial_x000D_
gene2895	210.015	27.5087	392.522	14.269	3.83481	0.00136871	0.0398805	NW_017264031.1	3383427	3384557	+	1131	VFPFJ_02876	-	-	-_x000D_
gene6441	192.391	15.9429	368.839	23.1349	4.532	0.00139612	0.0405741	NW_017264034.1	2780568	2781693	+	1126	VFPFJ_06409	-	-	-_x000D_
gene5474	3884.18	1623.93	6144.42	3.78366	1.91978	0.00143297	0.0412823	NW_017264033.1	3495989	3497779	+	1791	VFPFJ_05444	GO:0016021;GO:0016757	K08098	gpi mannosyltransferase 4_x000D_
gene5852	60.7797	23.0718	98.4876	4.26875	2.09381	0.00143613	0.0412823	NW_017264034.1	1094157	1095470	-	1314	VFPFJ_05820	-	-	-_x000D_
gene856	149.817	19.5632	280.07	14.3162	3.83957	0.00144251	0.0412823	NW_017264030.1	3043615	3044430	-	816	VFPFJ_00852	-	-	-_x000D_
gene10589	268.412	83.4121	453.412	5.43581	2.4425	0.00145212	0.0414518	NW_017264043.1	113826	116324	+	2499	VFPFJ_10519	GO:0016021;GO:0022891;GO:0055085	-	sugar porter family mfs transporter_x000D_
gene5434	11944.3	5589.43	18299.3	3.27391	1.71101	0.00145809	0.0415167	NW_017264033.1	3372328	3373869	+	1542	VFPFJ_05404	GO:0016491	-	fumarate reductase_x000D_
gene9623	22.2348	6.44956	38.02	5.89497	2.55948	0.00146807	0.0416953	NW_017264038.1	1152730	1153260	-	531	VFPFJ_09561	-	-	-_x000D_
gene3773	49.8569	18.4345	81.2793	4.4091	2.14048	0.00148255	0.0419717	NW_017264032.1	2117531	2119019	+	1489	VFPFJ_03750	GO:0016491;GO:0055114;GO:0005506	-	gibberellin 3-beta hydroxylase gi_x000D_
gene4434	16.8967	3.93644	29.857	7.58477	2.9231	0.00148709	0.0419717	NW_017264033.1	255951	257843	+	1893	VFPFJ_04407	-	-	-_x000D_
gene9181	173.098	75.7958	270.4	3.56748	1.8349	0.00148899	0.0419717	NW_017264037.1	2326276	2328884	-	2609	VFPFJ_09122	-	-	-_x000D_
gene11628	51.8761	2.1574	101.595	47.0913	5.55739	0.00150999	0.0424571	NW_017264075.1	27071	29574	+	2504	VFPFJ_11555	GO:0044454;GO:0005515;GO:0006342;GO:0000775;GO:0007533;GO:0000792;GO:0003682	-	chromo shadow domain-containing protein_x000D_
gene8666	1719	579.74	2858.27	4.93026	2.30166	0.00152749	0.042801	NW_017264037.1	791643	792487	-	845	VFPFJ_08611	-	-	-_x000D_
gene9858	579.739	266.592	892.885	3.34926	1.74384	0.00152983	0.042801	NW_017264039.1	37820	41417	-	3598	VFPFJ_09795	GO:0008017;GO:0007018;GO:0005524;GO:0003777	K10398	kinesin family protein_x000D_
gene9750	20.6758	0.646938	40.7047	62.919	5.97542	0.001552	0.0433136	NW_017264038.1	1526706	1528083	+	1378	VFPFJ_09687	-	K18280	-_x000D_
gene10346	1390.6	522.497	2258.71	4.32292	2.11201	0.00157208	0.0437652	NW_017264041.1	211291	212521	+	1231	VFPFJ_10277	GO:0046872;GO:0016491;GO:0055114	-	2og-fe oxygenase-like protein gi_x000D_
gene5715	1453.25	399.451	2507.04	6.27621	2.64989	0.00158225	0.0439397	NW_017264034.1	656099	659074	-	2976	VFPFJ_05683	-	-	-_x000D_
gene6563	360.039	167.088	552.989	3.30956	1.72664	0.00159373	0.0441495	NW_017264034.1	3109701	3110224	+	524	VFPFJ_06528	-	-	-_x000D_
gene2179	102.728	10.2285	195.227	19.0866	4.25449	0.00160224	0.0441897	NW_017264031.1	1170843	1171944	-	1102	VFPFJ_02165	-	-	-_x000D_
gene2989	74.2187	26.4076	122.03	4.62101	2.20821	0.00161518	0.0443071	NW_017264031.1	3678168	3678587	+	420	VFPFJ_02971	-	-	-_x000D_
gene3876	1813.82	805.36	2822.28	3.50437	1.80916	0.00162966	0.0445957	NW_017264032.1	2384353	2385366	-	1014	VFPFJ_03853	GO:0016021;GO:0055114;GO:0004128	K00326	oxidoreductase nad-binding domain-containing protein gi_x000D_
gene3985	1603.1	378.375	2827.82	7.47359	2.9018	0.00166417	0.0454294	NW_017264032.1	2741426	2743153	+	1728	VFPFJ_03960	GO:0051287;GO:0004617;GO:0016597;GO:0006564;GO:0055114	K00058	phosphoglycerate dehydrogenase_x000D_
gene716	300.986	135.103	466.87	3.45567	1.78896	0.00167439	0.045433	NW_017264030.1	2602119	2602831	+	713	VFPFJ_00714	GO:0031262;GO:0000778;GO:0044732;GO:0005829;GO:0031617	K11557	kinetochore protein spc24 gi_x000D_
gene10480	789.821	82.7344	1496.91	18.0929	4.17735	0.00167501	0.045433	NW_017264042.1	130244	131945	+	1702	VFPFJ_10411	GO:0016491;GO:0055114	-	fad binding domain-containing protein gi_x000D_
gene1745	1673.26	768.888	2577.64	3.35242	1.7452	0.00167642	0.045433	NW_017264031.1	17599	18801	-	1203	VFPFJ_01735	-	-	-_x000D_
gene10233	90.4688	20.5949	160.343	7.78554	2.9608	0.00168476	0.0455494	NW_017264040.1	339344	340858	+	1515	VFPFJ_10166	GO:0046556;GO:0031221;GO:0046373	-	alpha-n-arabinofuranosidase precursor_x000D_
gene5654	3419.95	224.986	6614.92	29.4015	4.87782	0.00169439	0.0456998	NW_017264034.1	458870	461024	-	2155	VFPFJ_05622	GO:0055085;GO:0016021	-	mfs drug transporter_x000D_
gene4405	2977.17	1380.85	4573.49	3.31208	1.72774	0.00171162	0.0459491	NW_017264033.1	187476	188174	+	699	VFPFJ_04378	GO:0016740	-	glutathione s-transferase chloride channel gi_x000D_
gene11643	9.51242	1.3913	17.6335	12.6742	3.66382	0.00171446	0.0459491	NW_017264078.1	8625	14052	+	5428	VFPFJ_11570	-	-	-_x000D_
gene7574	68.1235	25.9506	110.296	4.25025	2.08755	0.00171589	0.0459491	NW_017264036.1	773	5245	+	4473	VFPFJ_07531	-	-	-_x000D_
gene8997	2229.52	1062.89	3396.14	3.1952	1.67591	0.00172356	0.0459891	NW_017264037.1	1761255	1761996	-	742	VFPFJ_08940	GO:0055114;GO:0016491;GO:0045892;GO:0010181	K03809	quinone oxidoreductase gi_x000D_
gene11754	27.478	4.26513	50.6908	11.885	3.57106	0.0017304	0.046009	NW_017264099.1	3147	9421	-	6275	VFPFJ_11681	-	-	-_x000D_
gene10578	9.45784	1.3913	17.5244	12.5957	3.65486	0.00174167	0.046199	NW_017264043.1	77008	78531	-	1524	VFPFJ_10508	-	-	-_x000D_
gene2546	20.9852	5.79027	36.1802	6.24845	2.6435	0.00174576	0.046199	NW_017264031.1	2328582	2329790	+	1209	VFPFJ_02530	GO:0050660;GO:0003995;GO:0055114	K00249	acyl- partial gi_x000D_
gene319	2154.52	1024.14	3284.91	3.20748	1.68144	0.00177019	0.0467355	NW_017264030.1	1273604	1274883	+	1280	VFPFJ_00319	GO:0016021	-	protein family protein gi_x000D_
gene9236	38.4206	3.26262	73.5785	22.552	4.49518	0.00178401	0.0468803	NW_017264038.1	7363	8647	+	1285	VFPFJ_09175	GO:0008152	-	endonuclease exonuclease phosphatase family_x000D_
gene6549	446.753	195.917	697.589	3.56063	1.83213	0.00183805	0.0481877	NW_017264034.1	3066415	3068664	-	2250	VFPFJ_06514	GO:0044425	-	#NAME?_x000D_
gene5674	541.434	251.121	831.746	3.31214	1.72776	0.00187337	0.0489994	NW_017264034.1	524213	527791	+	3579	VFPFJ_05642	-	-	-_x000D_
gene6007	402.164	185.357	618.972	3.33935	1.73957	0.00187822	0.0490123	NW_017264034.1	1546677	1547253	+	577	VFPFJ_05977	GO:0005829;GO:0006777;GO:0019008;GO:0030366	K03635	molybdenum cofactor synthesis protein 2b gi_x000D_
gene5189	10024.9	4400.55	15649.3	3.55621	1.83034	0.00189081	0.0491131	NW_017264033.1	2583969	2584785	-	817	VFPFJ_05161	-	-	-_x000D_
gene3477	89.7007	36.1172	143.284	3.9672	1.98812	0.00190203	0.0492907	NW_017264032.1	1264724	1265635	-	912	VFPFJ_03457	-	-	-_x000D_
gene3053	3741.65	510.267	6973.04	13.6655	3.77247	0.00193238	0.0498475	NW_017264031.1	3870319	3872259	+	1941	VFPFJ_03034	GO:0016021;GO:0016491;GO:0055114	-	ferric-chelate reductase gi_x000D_
gene2301	424.396	197.752	651.04	3.2922	1.71905	0.00196577	0.0505927	NW_017264031.1	1540515	1541013	-	499	VFPFJ_02285	-	-	-_x000D_
gene10127	436.482	207.254	665.709	3.21204	1.68349	0.00197909	0.0507317	NW_017264040.1	100372	101764	-	1393	VFPFJ_10063	GO:0044424	-	wd domain-containing protein_x000D_
gene8773	321.044	143.07	499.018	3.48792	1.80237	0.00198113	0.0507317	NW_017264037.1	1084127	1085038	-	912	VFPFJ_08716	-	-	-_x000D_
gene11420	507.495	230.887	784.104	3.39605	1.76386	0.0019847	0.0507317	NW_017264058.1	50928	52616	+	1689	VFPFJ_11347	GO:0016831;GO:0000287;GO:0030976	-	pyruvate decarboxylase_x000D_
gene7454	371.535	169.827	573.243	3.37546	1.75508	0.00201606	0.0513	NW_017264035.1	2716246	2721609	-	5364	VFPFJ_07412	GO:0000281;GO:0044424	-	conserved leucine-rich repeat protein_x000D_
gene11114	81.6653	0	163.331	Inf	Inf	0.00203724	0.0517219	NW_017264049.1	141291	143015	-	1725	VFPFJ_11041	GO:0008236	-	family s53 protease-like protein_x000D_
gene2257	274.635	125.029	424.24	3.39312	1.76261	0.00209208	0.0527569	NW_017264031.1	1409144	1410649	-	1506	VFPFJ_02241	-	-	-_x000D_
gene4420	2546.86	1214.7	3879.03	3.19342	1.6751	0.00210642	0.0529998	NW_017264033.1	221120	221575	-	456	VFPFJ_04393	-	-	-_x000D_
gene2427	280.972	67.3752	494.569	7.34052	2.87588	0.00211589	0.0530022	NW_017264031.1	1993843	1998133	+	4291	VFPFJ_02411	-	-	-_x000D_
gene2589	420.675	191.452	649.898	3.39457	1.76323	0.00211594	0.0530022	NW_017264031.1	2432053	2433978	-	1926	VFPFJ_02573	-	-	-_x000D_
gene7407	96.3176	21.5702	171.065	7.93063	2.98744	0.00213952	0.0534737	NW_017264035.1	2559274	2560158	+	885	VFPFJ_07365	-	-	-_x000D_
gene9721	127.509	48.6001	206.418	4.24728	2.08654	0.00217609	0.0540275	NW_017264038.1	1438462	1438959	+	498	VFPFJ_09658	-	-	-_x000D_
gene190	2174.26	1039.4	3309.12	3.18368	1.67069	0.00220891	0.0547216	NW_017264030.1	868289	869719	-	1431	VFPFJ_00190	GO:0016021;GO:0006629	-	fatty acid desaturase_x000D_
gene10399	10.4657	0.372179	20.5592	55.24	5.78764	0.00222285	0.054765	NW_017264041.1	371471	371644	-	174	VFPFJ_10330	-	-	-_x000D_
gene640	650.486	317.322	983.65	3.09985	1.6322	0.0022749	0.0557426	NW_017264030.1	2362486	2363516	-	1031	VFPFJ_00638	GO:0015991;GO:0051287;GO:0033179;GO:0015078;GO:0004616;GO:0016021;GO:0055114	-	6-phosphogluconate dehydrogenase gi_x000D_
gene2769	4286.16	2078.34	6493.98	3.12459	1.64367	0.00228612	0.0558949	NW_017264031.1	3025590	3029328	-	3739	VFPFJ_02751	GO:0050660;GO:0046872;GO:0050661;GO:0042128;GO:0020037;GO:0051537;GO:0008942;GO:0055114	K17877	nitrite reductase_x000D_
gene11232	12579.2	2106.43	23052.1	10.9437	3.45202	0.00229106	0.0558949	NW_017264051.1	177753	179625	-	1873	VFPFJ_11159	GO:0055085;GO:0016021	-	major facilitator superfamily transporter gi_x000D_
gene3378	93.8781	26.7746	160.982	6.01247	2.58796	0.00230674	0.0561555	NW_017264032.1	974522	975666	+	1145	VFPFJ_03358	GO:0006281;GO:0016491;GO:0055114	-	dna repair family protein_x000D_
gene421	354.87	139.58	570.16	4.08483	2.03028	0.00235829	0.056815	NW_017264030.1	1603274	1603697	-	424	VFPFJ_00420	-	-	-_x000D_
gene1677	1912.24	519.024	3305.46	6.3686	2.67098	0.00235908	0.056815	NW_017264030.1	5531911	5533697	+	1787	VFPFJ_01668	GO:0055085;GO:0016021	-	benomyl methotrexate resistance protein_x000D_
gene1149	67.1486	27.8623	106.435	3.82003	1.93358	0.00237218	0.0568867	NW_017264030.1	3915707	3916975	+	1269	VFPFJ_01142	GO:0005975;GO:0004553	-	cellulase family protein gi_x000D_
gene7937	101.958	38.8064	165.111	4.25473	2.08907	0.00238074	0.0568867	NW_017264036.1	1163749	1165903	-	2155	VFPFJ_07892	GO:0003824	-	aromatic amino acid aminotransferase_x000D_
gene10671	33.3088	12.2252	54.3925	4.44922	2.15355	0.00238742	0.0568867	NW_017264043.1	335781	336392	-	612	VFPFJ_10599	-	-	-_x000D_
gene8632	5595.31	1692.1	9498.52	5.61346	2.48889	0.00240243	0.0569452	NW_017264037.1	699707	700717	-	1011	VFPFJ_08577	-	-	-_x000D_
gene5437	4122.44	2002.53	6242.36	3.11724	1.64027	0.00240499	0.0569452	NW_017264033.1	3378635	3379315	+	681	VFPFJ_05407	GO:0016020	-	membrane associated eicosanoid glutathione metabolism-like domain-containingprotein_x000D_
gene11678	9.30234	0.744358	17.8603	23.9943	4.58462	0.00241776	0.0571271	NW_017264082.1	688	1439	+	752	VFPFJ_11605	-	-	-_x000D_
gene9105	45.8454	18.1772	73.5137	4.04428	2.01588	0.00246817	0.057902	NW_017264037.1	2090185	2091854	-	1670	VFPFJ_09048	GO:0016020	-	endo-polygalacturonase pg1_x000D_
gene10085	72.4748	30.0159	114.934	3.82909	1.937	0.00247629	0.057902	NW_017264039.1	739006	740397	-	1392	VFPFJ_10020	GO:0008236	-	alkaline protease 1_x000D_
gene9414	283.695	122.687	444.702	3.62468	1.85785	0.00250873	0.0584646	NW_017264038.1	494594	498218	-	3625	VFPFJ_09351	GO:0046872;GO:0098655;GO:0005524;GO:0016021;GO:0019829	K01536	calcium-transporting atpase 3_x000D_
gene4985	57.03	21.2066	92.8533	4.37851	2.13044	0.00252264	0.0584646	NW_017264033.1	2002267	2002908	+	642	VFPFJ_04957	-	-	-_x000D_
gene3443	173.385	55.2089	291.561	5.28104	2.40082	0.00252406	0.0584646	NW_017264032.1	1166100	1167143	-	1044	VFPFJ_03423	-	-	-_x000D_
gene8479	770.395	368.935	1171.86	3.17632	1.66736	0.00252635	0.0584646	NW_017264037.1	210909	212135	+	1227	VFPFJ_08424	-	-	-_x000D_
gene4858	1619.78	789.706	2449.86	3.10224	1.63331	0.00258816	0.0595277	NW_017264033.1	1521973	1523338	+	1366	VFPFJ_04830	-	-	-_x000D_
gene11617	4.67727	0	9.35453	Inf	Inf	0.00260548	0.0598036	NW_017264074.1	2200	2883	+	684	VFPFJ_11544	-	-	-_x000D_
gene4375	356.791	121.728	591.854	4.8621	2.28158	0.00263863	0.0604412	NW_017264033.1	113834	114457	-	624	VFPFJ_04348	GO:0008168;GO:0032259	-	methyltransferase domain-containing protein_x000D_
gene9883	5.90421	0	11.8084	Inf	Inf	0.00264676	0.0605043	NW_017264039.1	130961	131734	-	774	VFPFJ_09820	-	-	-_x000D_
gene8001	3326.96	1626.3	5027.62	3.09145	1.62828	0.00272239	0.0619813	NW_017264036.1	1382910	1383947	+	1038	VFPFJ_07955	-	-	-_x000D_
gene11663	69.4061	29.4607	109.351	3.71178	1.89211	0.00273353	0.0620715	NW_017264080.1	10684	11178	+	495	VFPFJ_11590	-	-	-_x000D_
gene5012	185.188	69.0547	301.32	4.36351	2.12549	0.00275576	0.0623622	NW_017264033.1	2074788	2075268	+	481	VFPFJ_04984	-	-	-_x000D_
gene9625	1882.94	903.271	2862.61	3.16916	1.6641	0.00278071	0.0626745	NW_017264038.1	1159525	1160966	+	1442	VFPFJ_09563	GO:0016740	-	phosphatidyl synthase gi_x000D_
gene101	49.2129	8.55729	89.8684	10.502	3.39259	0.00279882	0.0629401	NW_017264030.1	601454	603623	-	2170	VFPFJ_00102	GO:0016021	-	nonselective cation channel gi_x000D_
gene7866	4837.53	2234.34	7440.72	3.33017	1.7356	0.00280874	0.0629401	NW_017264036.1	919679	920512	+	834	VFPFJ_07822	-	-	-_x000D_
gene122	359.093	175.196	542.991	3.09933	1.63196	0.00280927	0.0629401	NW_017264030.1	670151	671714	-	1564	VFPFJ_00123	GO:0050660;GO:0016614;GO:0055114	-	6-hydroxy-d-nicotine oxidase_x000D_
gene178	36824.4	18280.9	55367.8	3.02872	1.59871	0.00285524	0.0638427	NW_017264030.1	825864	827487	-	1624	VFPFJ_00178	GO:0005737;GO:0005975;GO:0004801;GO:0006098	K00616	transaldolase family protein gi_x000D_
gene8437	31.6946	3.69386	59.6954	16.1607	4.01442	0.00289061	0.0645053	NW_017264037.1	88217	88809	+	593	VFPFJ_08384	GO:0004540;GO:0003723;GO:0090501	-	guanine-specific ribonuclease n1 t1_x000D_
gene10828	78.0134	30.9364	125.09	4.04347	2.01559	0.00290977	0.0648044	NW_017264045.1	78953	80500	-	1548	VFPFJ_10757	-	-	-_x000D_
gene6024	475.641	226.156	725.126	3.20631	1.68091	0.00295015	0.0654445	NW_017264034.1	1586715	1588227	-	1513	VFPFJ_05994	GO:0016021;GO:0005975;GO:0004553	-	glucan -beta-glucosidase_x000D_
gene6555	559.04	62.2386	1055.84	16.9644	4.08444	0.00297155	0.0657894	NW_017264034.1	3083453	3084367	+	915	VFPFJ_06520	-	-	-_x000D_
gene10136	6493.61	3140.78	9846.43	3.13503	1.64848	0.00307725	0.0675503	NW_017264040.1	123669	124160	-	492	VFPFJ_10072	-	-	-_x000D_
gene5932	179.266	32.245	326.287	10.119	3.33899	0.00309968	0.0677971	NW_017264034.1	1339237	1340379	+	1143	VFPFJ_05902	-	-	-_x000D_
gene9964	937.737	462.034	1413.44	3.05917	1.61314	0.00311783	0.0677971	NW_017264039.1	387720	389159	+	1440	VFPFJ_09901	-	-	-_x000D_
gene1524	86.1186	38.2602	133.977	3.50173	1.80807	0.00311934	0.0677971	NW_017264030.1	5062462	5063966	-	1505	VFPFJ_01516	GO:0020037;GO:0016021;GO:0016705;GO:0004497;GO:0005506;GO:0055114	-	cytochrome p450 oxidoreductase gi_x000D_
gene5991	451.345	25.6542	877.037	34.1868	5.09537	0.00312017	0.0677971	NW_017264034.1	1498250	1499691	-	1442	VFPFJ_05962	GO:0016020	-	integral membrane protein_x000D_
gene9673	22.3692	0.700862	44.0376	62.8335	5.97346	0.00312251	0.0677971	NW_017264038.1	1305939	1307369	-	1431	VFPFJ_09611	GO:0008171;GO:0032259	-	s-adenosyl-l-methionine-dependent methyltransferase gi_x000D_
gene1507	5974.61	2540.65	9408.57	3.70321	1.88878	0.00314597	0.0681747	NW_017264030.1	5005515	5006792	+	1278	VFPFJ_01499	GO:0050662;GO:0003978;GO:0006012	K01784	udp-glucose 4-epimerase_x000D_
gene9448	465.912	227.395	704.43	3.09782	1.63125	0.00317533	0.0686788	NW_017264038.1	593866	596815	+	2950	VFPFJ_09384	GO:0042578	-	phosphatidylinositide phosphatase sac2_x000D_
gene6310	18.687	2.88426	34.4896	11.9579	3.57989	0.00319208	0.0687718	NW_017264034.1	2402072	2403424	-	1353	VFPFJ_06279	GO:0006807;GO:0004356	-	glutamine synthetase gi_x000D_
gene8300	559.693	221.506	897.88	4.05352	2.01918	0.00319249	0.0687718	NW_017264036.1	2282704	2286774	+	4071	VFPFJ_08247	-	-	-_x000D_
gene2435	76.1879	23.0115	129.364	5.62172	2.49101	0.00322401	0.0690676	NW_017264031.1	2030720	2031061	+	342	VFPFJ_02419	-	-	-_x000D_
gene4729	369.775	21.4471	718.103	33.4825	5.06533	0.00323734	0.0691358	NW_017264033.1	1085758	1089083	+	3326	VFPFJ_04701	-	-	-_x000D_
gene2556	1516.64	587.955	2445.32	4.15902	2.05624	0.0032889	0.069925	NW_017264031.1	2354716	2357160	-	2445	VFPFJ_02540	-	-	-_x000D_
gene4756	17793.6	8726.59	26860.7	3.07803	1.62201	0.0033223	0.070369	NW_017264033.1	1207078	1209892	-	2815	VFPFJ_04728	GO:0008289	-	uncharacterized protein_x000D_
gene5406	115.998	53.6599	178.335	3.32343	1.73267	0.00336899	0.0712238	NW_017264033.1	3266715	3268841	-	2127	VFPFJ_05376	-	-	-_x000D_
gene7573	122.552	20.4508	224.653	10.985	3.45747	0.00339797	0.0717016	NW_017264035.1	3132290	3133453	-	1164	VFPFJ_07530	-	-	-_x000D_
gene2417	184.991	87.2961	282.687	3.23825	1.69522	0.00343625	0.0723737	NW_017264031.1	1969764	1970882	-	1119	VFPFJ_02401	-	-	-_x000D_
gene7825	236.177	0.296507	472.057	1592.06	10.6367	0.00354879	0.073505	NW_017264036.1	797739	798875	-	1137	VFPFJ_07781	-	-	-_x000D_
gene151	30.7086	6.37389	55.0433	8.63575	3.11032	0.00359978	0.0741514	NW_017264030.1	753731	754124	-	394	VFPFJ_00152	-	-	-_x000D_
gene2555	552.016	271.688	832.345	3.06361	1.61523	0.00364187	0.0748815	NW_017264031.1	2352014	2353166	-	1153	VFPFJ_02539	-	-	-_x000D_
gene8631	443.292	110.937	775.647	6.9918	2.80566	0.00371715	0.0761507	NW_017264037.1	698928	699365	-	438	VFPFJ_08576	-	-	-_x000D_
gene10424	19.0898	6.05564	32.124	5.30482	2.4073	0.00375614	0.0768097	NW_017264041.1	427004	428020	-	1017	VFPFJ_10355	-	-	-_x000D_
gene10174	3668.09	1107.6	6228.58	5.62351	2.49147	0.00376524	0.0768559	NW_017264040.1	217471	219237	-	1767	VFPFJ_10108	GO:0003847;GO:0016042	-	phospholipase group vii_x000D_
gene1863	20.3934	6.28161	34.5052	5.49304	2.45761	0.00379019	0.077225	NW_017264031.1	299790	300968	+	1179	VFPFJ_01853	-	-	-_x000D_
gene5683	162.166	28.6049	295.727	10.3383	3.36993	0.00386211	0.0785482	NW_017264034.1	555210	556745	-	1536	VFPFJ_05651	-	-	-_x000D_
gene4317	37.0865	14.4024	59.7706	4.15005	2.05313	0.00389044	0.0786974	NW_017264032.1	3698845	3699018	-	174	VFPFJ_04290	-	-	-_x000D_
gene6700	241.454	115.483	367.425	3.18164	1.66977	0.00393103	0.0793758	NW_017264035.1	378236	378893	-	658	VFPFJ_06665	-	-	-_x000D_
gene146	2299.41	1171.57	3427.25	2.92536	1.54861	0.00397191	0.0797716	NW_017264030.1	738597	739517	-	921	VFPFJ_00147	GO:0016020	-	non-anchored cell wall protein variant 1_x000D_
gene9924	9.44847	1.44522	17.4517	12.0755	3.59401	0.00398845	0.079961	NW_017264039.1	282750	283670	+	921	VFPFJ_09861	-	-	-_x000D_
gene10413	57.9678	2.9495	112.986	38.3068	5.25953	0.00402346	0.0805194	NW_017264041.1	401958	402959	+	1002	VFPFJ_10344	-	-	-_x000D_
gene10672	249.658	124.247	375.068	3.01873	1.59394	0.00404215	0.0807496	NW_017264043.1	336924	337807	+	884	VFPFJ_10600	-	-	-_x000D_
gene418	324.005	164.554	483.457	2.93799	1.55483	0.00409091	0.0814345	NW_017264030.1	1597290	1597946	+	657	VFPFJ_00417	GO:0016021	-	extracellular serine-rich protein_x000D_
gene9506	53.0172	23.185	82.8493	3.5734	1.8373	0.00411378	0.0817451	NW_017264038.1	798560	799603	+	1044	VFPFJ_09443	-	-	-_x000D_
gene1219	67849.5	33730	101969	3.02309	1.59602	0.00412714	0.0818659	NW_017264030.1	4145398	4148175	-	2778	VFPFJ_01212	GO:0005829;GO:0042026;GO:0051787;GO:0019538;GO:0005524;GO:0016887;GO:0043335;GO:0005635;GO:0071218	K03695	heat shock protein hsp98_x000D_
gene1540	3158.34	1523.36	4793.32	3.14654	1.65377	0.00416149	0.0823665	NW_017264030.1	5108238	5109481	+	1244	VFPFJ_01532	GO:0000122;GO:0035004;GO:0000827;GO:0050821;GO:0030674;GO:0005829;GO:0000825;GO:0032958;GO:0000821;GO:0000823;GO:0000824;GO:0045944;GO:0005634;GO:0008440;GO:0046854	K00915	inositol polyphosphate multikinase gi_x000D_
gene1777	30.2679	0.997369	59.5384	59.6955	5.89955	0.00417258	0.0823665	NW_017264031.1	103635	104538	-	904	VFPFJ_01767	-	-	-_x000D_
gene5435	1534.54	596.382	2472.69	4.14615	2.05177	0.00417728	0.0823665	NW_017264033.1	3374276	3375380	+	1105	VFPFJ_05405	GO:0019359;GO:0016740;GO:0044424	-	nicotinamide riboside kinase 1_x000D_
gene4436	411.85	159.823	663.878	4.15384	2.05444	0.00418167	0.0823665	NW_017264033.1	261197	263159	+	1963	VFPFJ_04409	GO:0046872	-	multicopper oxidase_x000D_
gene5999	709.172	348.115	1070.23	3.07435	1.62028	0.00423071	0.0830415	NW_017264034.1	1513021	1515607	+	2587	VFPFJ_05969	GO:0016021	-	phosphoribosylaminoimidazole-succinocarboxamide synthase_x000D_
gene7429	579.753	291.578	867.928	2.97665	1.57369	0.00431237	0.0844969	NW_017264035.1	2642358	2645706	-	3349	VFPFJ_07387	GO:0008553;GO:0046872;GO:0006754;GO:0016021;GO:1902600;GO:0005524	K01535	plasma membrane atpase 2_x000D_
gene6092	1928.23	995.677	2860.77	2.8732	1.52266	0.00433479	0.0846414	NW_017264034.1	1810884	1811885	+	1002	VFPFJ_06062	-	-	-_x000D_
gene4733	118.56	1.96256	235.157	119.822	6.90474	0.00438774	0.0853787	NW_017264033.1	1103128	1104389	-	1262	VFPFJ_04705	GO:0016874;GO:0008152	-	phenylacetyl- ligase protein gi_x000D_
gene958	40.0714	15.9493	64.1936	4.02487	2.00894	0.00446831	0.0866484	NW_017264030.1	3353781	3354557	+	777	VFPFJ_00954	-	-	-_x000D_
gene3895	5.07612	0	10.1522	Inf	Inf	0.0044684	0.0866484	NW_017264032.1	2442826	2443464	-	639	VFPFJ_03872	-	-	-_x000D_
gene1595	42.1622	9.44681	74.8777	7.92624	2.98664	0.00449901	0.0870918	NW_017264030.1	5261992	5263740	-	1749	VFPFJ_01586	-	-	-_x000D_
gene1030	451.144	230.435	671.853	2.91559	1.54379	0.00453341	0.0876069	NW_017264030.1	3550686	3551609	-	924	VFPFJ_01026	-	-	-_x000D_
gene2561	63.4473	27.0629	99.8317	3.68888	1.88318	0.00462536	0.0887261	NW_017264031.1	2365091	2366343	-	1253	VFPFJ_02545	-	-	-_x000D_
gene4723	37.7751	1.2617	74.2885	58.8797	5.8797	0.00464911	0.0889262	NW_017264033.1	1064948	1065877	-	930	VFPFJ_04696	GO:0016020	-	thioesterase-like superfamily domain-containing protein gi_x000D_
gene9587	285.11	142.572	427.648	2.99952	1.58473	0.00469141	0.089153	NW_017264038.1	1053020	1054312	-	1293	VFPFJ_09525	-	K01046	-_x000D_
gene1599	69.5142	30.8428	108.185	3.50764	1.8105	0.00482959	0.0907511	NW_017264030.1	5276876	5277220	+	345	VFPFJ_01590	-	-	-_x000D_
gene3863	1017.71	469.576	1565.85	3.3346	1.73752	0.00483328	0.0907511	NW_017264032.1	2352535	2353353	+	819	VFPFJ_03840	-	-	-_x000D_
gene6081	583.918	297.021	870.814	2.93183	1.5518	0.00486319	0.0909805	NW_017264034.1	1779051	1781379	-	2329	VFPFJ_06051	GO:0004672;GO:0010971;GO:0071958;GO:0005829;GO:0005635;GO:0006468;GO:0031030;GO:0090307;GO:1903380;GO:0005524	K20872	g2-specific protein kinase nim-1_x000D_
gene4990	2668.92	830.221	4507.61	5.42941	2.4408	0.00486977	0.0909805	NW_017264033.1	2011790	2012642	+	853	VFPFJ_04962	-	-	-_x000D_
gene6664	79.3311	36.7847	121.877	3.31326	1.72825	0.00488933	0.0911945	NW_017264035.1	220261	222894	-	2634	VFPFJ_06629	GO:0097159;GO:1901363	-	meiosis protein mei2_x000D_
gene3261	6465.31	1285.88	11644.7	9.05585	3.17885	0.0049466	0.0919576	NW_017264032.1	572218	573460	+	1243	VFPFJ_03241	GO:0009916;GO:0016021;GO:0046872;GO:0070469;GO:0055114	-	alternative oxidase_x000D_
gene11399	5.26357	0.372179	10.155	27.2852	4.77005	0.00500286	0.09285	NW_017264057.1	4582	5569	-	988	VFPFJ_11326	-	-	-_x000D_
gene2109	58.4177	16.9953	99.8401	5.87458	2.55449	0.0050424	0.0934297	NW_017264031.1	946325	947347	+	1023	VFPFJ_02096	GO:0016021;GO:0055085;GO:0005215	-	major facilitator superfamily general substrate transporter gi_x000D_
gene348	3351.44	1759.71	4943.17	2.80909	1.4901	0.00509804	0.0943054	NW_017264030.1	1385928	1389727	-	3800	VFPFJ_00348	GO:0004672;GO:0006468;GO:0005524	-	camk camkl gin4 protein kinase_x000D_
gene10171	288.337	133.97	442.703	3.30449	1.72443	0.00512633	0.094673	NW_017264040.1	211171	211768	+	598	VFPFJ_10105	-	-	-_x000D_
gene5917	923.968	466.057	1381.88	2.96505	1.56805	0.0051614	0.0951643	NW_017264034.1	1293136	1297288	+	4153	VFPFJ_05886	-	-	-_x000D_
gene2786	168.199	65.6453	270.753	4.12448	2.04421	0.00517709	0.0952607	NW_017264031.1	3084786	3085678	+	893	VFPFJ_02768	GO:0055114;GO:0015035	-	dsba-like thioredoxin domain-containing protein_x000D_
gene9209	78.589	33.9525	123.226	3.62935	1.85971	0.00522221	0.0958143	NW_017264037.1	2409339	2410913	+	1575	VFPFJ_09149	-	-	-_x000D_
gene1390	11.267	2.6095	19.9244	7.63535	2.93269	0.00524909	0.0959944	NW_017264030.1	4662875	4663765	-	891	VFPFJ_01382	-	-	-_x000D_
gene3609	3394.58	1811.46	4977.7	2.74789	1.45833	0.00527398	0.0962794	NW_017264032.1	1620034	1620881	+	848	VFPFJ_03589	-	-	-_x000D_
gene55	56.2117	23.6158	88.8076	3.76051	1.91093	0.00530109	0.0964747	NW_017264030.1	443988	449600	+	5613	VFPFJ_00056	-	-	-_x000D_
gene9398	15794.6	8186.25	23403	2.85882	1.51542	0.00531803	0.0965648	NW_017264038.1	449874	453099	+	3226	VFPFJ_09335	GO:0016787	-	hydantoin utilization protein a_x000D_
gene10794	1036.56	102.801	1970.32	19.1662	4.2605	0.00539418	0.097225	NW_017264044.1	299780	300984	+	1205	VFPFJ_10722	GO:0016020	-	vitamin k epoxide reductase family domain-containing protein_x000D_
gene5909	32.5758	13.3781	51.7734	3.87001	1.95234	0.0054613	0.0982772	NW_017264034.1	1272422	1273237	-	816	VFPFJ_05878	GO:0016491;GO:0055114	-	short-chain dehydrogenase reductase sdr_x000D_
gene10885	24.7608	5.2365	44.2852	8.45702	3.08015	0.00549787	0.0986208	NW_017264045.1	265360	267241	+	1882	VFPFJ_10813	GO:0008236	K01279	tripeptidyl peptidase sed3 gi_x000D_
gene5992	225.404	13.0422	437.765	33.5653	5.0689	0.00550265	0.0986208	NW_017264034.1	1500018	1500383	+	366	VFPFJ_05963	-	-	-_x000D_
gene524	52.3384	5.40766	99.2691	18.3571	4.19827	0.00551342	0.0986208	NW_017264030.1	1918173	1919135	+	963	VFPFJ_00522	GO:0016787	-	alpha beta hydrolase fold protein_x000D_
gene1952	6.01047	0.296507	11.7244	39.5418	5.30531	0.00560029	0.0995289	NW_017264031.1	522087	523028	+	942	VFPFJ_01941	GO:0003824;GO:0005975	-	lactam utilization protein lamb_x000D_
gene8457	249.575	20.6216	478.528	23.2052	4.53638	0.00560277	0.0995289	NW_017264037.1	150057	151200	+	1144	VFPFJ_08403	-	-	-_x000D_
gene11284	72.5658	31.5126	113.619	3.60552	1.85021	0.00561833	0.0995289	NW_017264053.1	93105	93548	+	444	VFPFJ_11211	-	-	-_x000D_
gene7065	336.244	52.0101	620.477	11.9299	3.57652	0.00562761	0.0995289	NW_017264035.1	1498574	1499814	+	1241	VFPFJ_07030	-	-	-_x000D_
gene2560	17294.4	8662.3	25926.4	2.99302	1.5816	0.00564661	0.0995289	NW_017264031.1	2364069	2364527	-	459	VFPFJ_02544	-	-	-_x000D_
gene11373	346.707	176.66	516.754	2.92513	1.5485	0.00565428	0.0995289	NW_017264056.1	63492	64442	+	951	VFPFJ_11300	-	-	-_x000D_
gene7316	69.8757	12.1476	127.604	10.5045	3.39293	0.00565472	0.0995289	NW_017264035.1	2269489	2270914	+	1426	VFPFJ_07278	-	-	-_x000D_
gene9657	14.9933	1.66605	28.3205	16.9985	4.08734	0.00577043	0.101104	NW_017264038.1	1258049	1258471	-	423	VFPFJ_09595	-	-	-_x000D_
gene6076	42.7636	12.7146	72.8125	5.7267	2.5177	0.00577844	0.101104	NW_017264034.1	1745106	1749390	+	4285	VFPFJ_06046	-	-	-_x000D_
gene5117	93.9815	44.2844	143.679	3.24445	1.69797	0.0057802	0.101104	NW_017264033.1	2368212	2369834	-	1623	VFPFJ_05089	-	-	-_x000D_
gene2238	2780.54	1094.77	4466.31	4.07969	2.02846	0.00583098	0.101834	NW_017264031.1	1342312	1347039	+	4728	VFPFJ_02223	GO:0042626;GO:0055085;GO:0005524;GO:0016021	-	abc transporter cdr4_x000D_
gene11664	227.422	116.258	338.587	2.91236	1.54219	0.00590486	0.102646	NW_017264080.1	11609	16007	-	4399	VFPFJ_11591	-	-	-_x000D_
gene6198	562.689	106.326	1019.05	9.58421	3.26066	0.00594743	0.103226	NW_017264034.1	2075803	2077534	+	1732	VFPFJ_06168	-	-	-_x000D_
gene783	3959.19	2100.61	5817.76	2.76956	1.46966	0.00601188	0.104024	NW_017264030.1	2814769	2827918	-	13150	VFPFJ_00779	GO:0007018;GO:0030286;GO:0016887;GO:0005524;GO:0003777	K10413	dynein heavy cytoplasmic_x000D_
gene10191	20.0626	4.73897	35.3863	7.46708	2.90054	0.00606413	0.104606	NW_017264040.1	251750	252178	+	429	VFPFJ_10124	-	-	-_x000D_
gene3977	755.601	389.373	1121.83	2.88112	1.52663	0.0061666	0.106049	NW_017264032.1	2710899	2714165	+	3267	VFPFJ_03952	-	-	-_x000D_
gene2856	84.3426	40.3953	128.29	3.17586	1.66715	0.00618168	0.106104	NW_017264031.1	3270762	3271283	-	522	VFPFJ_02838	-	-	-_x000D_
gene4837	21.4074	7.31116	35.5037	4.8561	2.2798	0.00620588	0.106186	NW_017264033.1	1455401	1456086	-	686	VFPFJ_04809	-	-	-_x000D_
gene287	15.8696	5.02609	26.7132	5.3149	2.41004	0.00621239	0.106186	NW_017264030.1	1169996	1170855	+	860	VFPFJ_00287	-	-	-_x000D_
gene8787	16.8244	1.6878	31.9609	18.9364	4.24309	0.0062252	0.106244	NW_017264037.1	1129058	1129555	-	498	VFPFJ_08730	-	-	-_x000D_
gene187	583.937	283.351	884.524	3.12166	1.64231	0.0062874	0.107143	NW_017264030.1	860064	863594	-	3531	VFPFJ_00187	-	-	-_x000D_
gene10063	59.2939	18.958	99.6298	5.2553	2.39377	0.00631473	0.107284	NW_017264039.1	679733	681287	-	1555	VFPFJ_09998	GO:0016020	-	srpk gi_x000D_
gene4958	428.538	193.722	663.355	3.42427	1.7758	0.0064243	0.108737	NW_017264033.1	1908940	1914228	-	5289	VFPFJ_04930	GO:0031177;GO:0008152;GO:0003824	K22152	nonribosomal peptide synthase_x000D_
gene4404	10760.2	5660.79	15859.5	2.80165	1.48627	0.00644863	0.108737	NW_017264033.1	184131	185647	-	1517	VFPFJ_04377	GO:0055085;GO:0016021	-	major facilitator superfamily transporter_x000D_
gene11751	7.42639	0.744358	14.1084	18.9538	4.24442	0.00644864	0.108737	NW_017264098.1	20417	20602	+	186	VFPFJ_11678	-	-	-_x000D_
gene11602	6944.13	3615.17	10273.1	2.84166	1.50673	0.00659027	0.11065	NW_017264073.1	14322	15578	+	1257	VFPFJ_11529	GO:0005488	K05916	flavohemoglobin gi_x000D_
gene6727	344.114	112.849	575.379	5.09866	2.35012	0.00659158	0.11065	NW_017264035.1	479023	481782	-	2760	VFPFJ_06692	GO:0020037;GO:0016021;GO:0016705;GO:0004497;GO:0005506;GO:0055114	-	cytochrome p450_x000D_
gene3853	7.87651	1.3913	14.3617	10.3226	3.36773	0.00661669	0.110906	NW_017264032.1	2329274	2329636	+	363	VFPFJ_03830	-	-	-_x000D_
gene9982	1104.94	593.377	1616.49	2.72423	1.44585	0.00667858	0.111611	NW_017264039.1	440342	442176	-	1835	VFPFJ_09919	GO:0016829	K01669	deoxyribodipyrimidine photo-lyase_x000D_
gene11233	246.172	23.9123	468.431	19.5895	4.29201	0.00670137	0.111714	NW_017264051.1	180726	186651	-	5926	VFPFJ_11160	GO:0016788;GO:0031177;GO:0071949;GO:0016491;GO:0009058;GO:0055114;GO:0016740	K15321	polyketide synthase_x000D_
gene7925	1697.88	901.794	2493.97	2.76557	1.46758	0.00670463	0.111714	NW_017264036.1	1130308	1131932	-	1625	VFPFJ_07880	GO:0005829;GO:0006520;GO:0055114;GO:0016639	K00262	nadp-specific glutamate dehydrogenase_x000D_
gene4695	761.786	394.652	1128.92	2.86055	1.51629	0.00677021	0.11255	NW_017264033.1	990441	991160	+	720	VFPFJ_04668	GO:0016787	-	peptidase m24 protein_x000D_
gene7580	930.309	3.01385	1857.6	616.355	9.26762	0.00678341	0.11255	NW_017264036.1	27989	29884	-	1896	VFPFJ_07537	-	-	-_x000D_
gene5822	2728.88	893.967	4563.79	5.1051	2.35194	0.00678482	0.11255	NW_017264034.1	967646	969227	-	1582	VFPFJ_05790	-	-	-_x000D_
gene7009	854.589	453.716	1255.46	2.76707	1.46836	0.00680346	0.112693	NW_017264035.1	1321204	1321797	+	594	VFPFJ_06974	-	K17553	-_x000D_
gene238	14.6989	4.53475	24.8631	5.48279	2.45491	0.00684701	0.113248	NW_017264030.1	1008529	1016057	+	7529	VFPFJ_00238	GO:0008152;GO:0003824	-	polyketide synthase_x000D_
gene10407	15.3177	4.25381	26.3815	6.20187	2.6327	0.00686877	0.113342	NW_017264041.1	392548	393078	+	531	VFPFJ_10338	-	-	-_x000D_
gene2116	659.582	355.585	963.578	2.70984	1.43821	0.00687291	0.113342	NW_017264031.1	979177	979632	+	456	VFPFJ_02103	-	-	-_x000D_
gene6348	13.4973	0.889521	26.1051	29.3473	4.87516	0.00692533	0.113873	NW_017264034.1	2522419	2524026	-	1608	VFPFJ_06317	-	-	-_x000D_
gene10689	57.6473	24.8547	90.4399	3.63875	1.86344	0.00698367	0.114331	NW_017264044.1	4488	8302	-	3815	VFPFJ_10617	GO:0016787	K22213	2-amino-3-carboxymuconate-6-semialdehyde decarboxylase_x000D_
gene9433	542.986	275.492	810.48	2.94194	1.55677	0.00702582	0.114854	NW_017264038.1	547501	549444	+	1944	VFPFJ_09370	-	K08869	-_x000D_
gene3082	133.266	67.5478	198.984	2.94583	1.55867	0.00706647	0.11513	NW_017264032.1	25716	26764	+	1049	VFPFJ_03063	GO:0004519;GO:0090305;GO:0006308;GO:0003676	-	s1 p1 nuclease_x000D_
gene11294	1647.58	381.797	2913.36	7.63066	2.93181	0.00707343	0.11513	NW_017264053.1	119387	120507	-	1121	VFPFJ_11221	-	-	-_x000D_
gene1013	4358.34	2309.17	6407.51	2.77481	1.47239	0.00711262	0.115434	NW_017264030.1	3509339	3509714	-	376	VFPFJ_01009	-	-	-_x000D_
gene6989	871.292	453.55	1289.03	2.8421	1.50696	0.00715645	0.115613	NW_017264035.1	1274240	1276724	-	2485	VFPFJ_06954	-	-	-_x000D_
gene6265	49.9165	22.1013	77.7318	3.51707	1.81438	0.00715718	0.115613	NW_017264034.1	2274376	2275518	+	1143	VFPFJ_06234	-	-	-_x000D_
gene8694	27.5815	2.38866	52.7743	22.0936	4.46556	0.00717015	0.115613	NW_017264037.1	862726	864168	+	1443	VFPFJ_08639	-	-	-_x000D_
gene7856	703.128	309.17	1097.09	3.54849	1.82721	0.00717508	0.115613	NW_017264036.1	879731	882499	-	2769	VFPFJ_07812	GO:0006357;GO:0008270;GO:0000981;GO:0003677;GO:0005634	-	c6 transcription factor gi_x000D_
gene4258	70.795	35.0303	106.56	3.04194	1.60499	0.0072556	0.116116	NW_017264032.1	3537970	3538524	-	555	VFPFJ_04231	-	-	-_x000D_
gene8404	128.384	65.8333	190.935	2.90028	1.53619	0.00726201	0.116116	NW_017264037.1	1332	2869	-	1538	VFPFJ_08350	-	-	-_x000D_
gene9686	3672.91	2003.44	5342.37	2.66659	1.415	0.00727988	0.116116	NW_017264038.1	1349456	1350646	-	1191	VFPFJ_09624	GO:0055085;GO:0016021	K15100	mitochondrial carrier domain partial gi_x000D_
gene1799	153.081	68.3019	237.861	3.48249	1.80012	0.00728555	0.116116	NW_017264031.1	149662	151107	+	1446	VFPFJ_01789	GO:0006562;GO:0004657;GO:0055114	-	proline oxidase_x000D_
gene11648	25.5118	9.89555	41.128	4.15621	2.05527	0.00728603	0.116116	NW_017264078.1	30313	31206	-	894	VFPFJ_11575	-	-	-_x000D_
gene2185	718.164	359.81	1076.52	2.9919	1.58106	0.00728885	0.116116	NW_017264031.1	1187512	1189360	+	1849	VFPFJ_02171	-	-	-_x000D_
gene1645	10.6315	2.42598	18.837	7.76471	2.95693	0.00732271	0.11649	NW_017264030.1	5433801	5434838	-	1038	VFPFJ_01636	-	-	-_x000D_
gene10345	235.246	116.556	353.936	3.03662	1.60247	0.0073403	0.116605	NW_017264041.1	210015	210833	+	819	VFPFJ_10276	GO:0008168;GO:0032259	-	methyltransferase gi_x000D_
gene1596	164.592	36.689	292.495	7.9723	2.995	0.00739843	0.117197	NW_017264030.1	5264350	5265795	-	1446	VFPFJ_01587	-	-	-_x000D_
gene1776	41.2385	6.44852	76.0286	11.7901	3.5595	0.00742357	0.11743	NW_017264031.1	102013	103109	-	1097	VFPFJ_01766	-	-	-_x000D_
gene5473	54.969	23.9123	86.0256	3.59754	1.84701	0.00753007	0.118781	NW_017264033.1	3493697	3493987	-	291	VFPFJ_05443	-	-	-_x000D_
gene6304	47.8473	21.5537	74.1408	3.43982	1.78233	0.00757811	0.11921	NW_017264034.1	2383319	2386073	+	2755	VFPFJ_06273	GO:0055085;GO:0016021	-	sexual differentiation process protein isp4_x000D_
gene2867	4310.22	919.698	7700.74	8.37312	3.06576	0.00757846	0.11921	NW_017264031.1	3301641	3302029	+	389	VFPFJ_02849	-	-	-_x000D_
gene10506	314.281	168.271	460.29	2.7354	1.45175	0.00760324	0.119395	NW_017264042.1	203416	203993	-	578	VFPFJ_10436	-	-	-_x000D_
gene11608	261.881	72.5396	451.222	6.22035	2.637	0.00761145	0.119395	NW_017264073.1	28105	28698	+	594	VFPFJ_11535	-	-	-_x000D_
gene3478	66.5578	29.8729	103.243	3.45607	1.78913	0.00762625	0.11946	NW_017264032.1	1266173	1266649	+	477	VFPFJ_03458	-	-	-_x000D_
gene9593	47.3475	17.7232	76.9718	4.34301	2.11869	0.00766017	0.119825	NW_017264038.1	1070483	1072378	+	1896	VFPFJ_09531	-	-	-_x000D_
gene2220	1427.35	165.23	2689.48	16.2772	4.02478	0.00771685	0.120223	NW_017264031.1	1297691	1299609	-	1919	VFPFJ_02206	GO:0030001;GO:0016021;GO:0046873;GO:0055085	K14709	zinc iron permease_x000D_
gene4834	156.67	48.3014	265.039	5.48719	2.45607	0.00783433	0.121482	NW_017264033.1	1442990	1443527	-	538	VFPFJ_04806	-	-	-_x000D_
gene6983	14.095	3.21912	24.9709	7.75705	2.95551	0.00788897	0.121878	NW_017264035.1	1263578	1264034	+	457	VFPFJ_06948	-	-	-_x000D_
gene3263	34.1688	0	68.3376	Inf	Inf	0.00792286	0.121899	NW_017264032.1	577273	577515	+	243	VFPFJ_03243	-	-	-_x000D_
gene10618	3305.78	1781.04	4830.51	2.71218	1.43945	0.00796443	0.122371	NW_017264043.1	195145	196331	+	1187	VFPFJ_10548	-	-	-_x000D_
gene502	2272.36	1235.5	3309.22	2.67846	1.4214	0.00798541	0.122527	NW_017264030.1	1850250	1851775	-	1526	VFPFJ_00500	GO:0030001;GO:0016021;GO:0046873;GO:0055085	K16075	inner membrane magnesium transporter mrs2 precursor_x000D_
gene1185	459.262	248.099	670.425	2.70225	1.43416	0.00802069	0.1229	NW_017264030.1	4042096	4043598	+	1503	VFPFJ_01178	GO:0016020	-	major facilitator superfamily general substrate transporter_x000D_
gene9377	5.83242	0.744358	10.9205	14.671	3.8749	0.0081107	0.124068	NW_017264038.1	397335	399053	-	1719	VFPFJ_09314	-	-	-_x000D_
gene5086	1131.2	619.274	1643.12	2.65331	1.40779	0.008119	0.124068	NW_017264033.1	2298126	2299246	+	1121	VFPFJ_05058	GO:0004427;GO:0005737;GO:0006796;GO:0000287	-	sphingolipid long chain base-responsive protein pil1 gi_x000D_
gene1532	14.5944	0.744358	28.4444	38.2133	5.256	0.0081651	0.124604	NW_017264030.1	5085734	5087245	+	1512	VFPFJ_01524	-	-	-_x000D_
gene8820	742.489	215.077	1269.9	5.90441	2.56179	0.00824109	0.12552	NW_017264037.1	1236438	1238684	-	2247	VFPFJ_08763	GO:0046872	-	lim domain-containing protein_x000D_
gene3212	4721.72	2599.7	6843.74	2.63251	1.39644	0.00824747	0.12552	NW_017264032.1	389350	391162	+	1813	VFPFJ_03192	-	-	-_x000D_
gene5095	1138.1	472.871	1803.33	3.81358	1.93115	0.00838227	0.127326	NW_017264033.1	2321285	2321913	+	629	VFPFJ_05067	-	-	-_x000D_
gene941	20773	11114	30432	2.73817	1.45321	0.00838877	0.127326	NW_017264030.1	3294037	3296911	-	2875	VFPFJ_00937	GO:0003677;GO:0006351;GO:0005634;GO:0008270	-	c2h2 transcription factor_x000D_
gene1892	203.876	106.688	301.064	2.8219	1.49667	0.00852605	0.128715	NW_017264031.1	367266	368375	-	1110	VFPFJ_01882	-	-	-_x000D_
gene8247	64.9777	30.9333	99.022	3.20114	1.67859	0.00856962	0.128978	NW_017264036.1	2138212	2140791	-	2580	VFPFJ_08196	GO:0015079;GO:0071805;GO:0016021	K03549	potassium transporter_x000D_
gene9631	78.4645	39.4756	117.453	2.97535	1.57306	0.00857787	0.128978	NW_017264038.1	1174320	1174640	-	321	VFPFJ_09569	-	-	-_x000D_
gene9802	8.98608	2.03823	15.9339	7.81752	2.96671	0.00862417	0.129501	NW_017264038.1	1735229	1736347	+	1119	VFPFJ_09739	GO:0006520;GO:0016829	K01620	threonine aldolase gi_x000D_
gene9930	6695.44	3688.23	9702.65	2.63071	1.39545	0.0086752	0.130093	NW_017264039.1	296747	299724	+	2978	VFPFJ_09867	-	-	-_x000D_
gene2919	76.05	36.0113	116.089	3.22368	1.68871	0.00876715	0.131297	NW_017264031.1	3452994	3454403	+	1410	VFPFJ_02900	-	-	-_x000D_
gene3190	973.535	541.537	1405.53	2.59545	1.37598	0.00898293	0.133459	NW_017264032.1	339670	340101	-	432	VFPFJ_03170	-	-	-_x000D_
gene2931	9.67879	0.296507	19.0611	64.2854	6.00642	0.00901337	0.133459	NW_017264031.1	3479536	3480478	+	943	VFPFJ_02912	GO:0016020	-	nad dependent epimerase dehydratase_x000D_
gene9935	156.572	12.6711	300.474	23.7133	4.56763	0.00903809	0.133459	NW_017264039.1	308293	308662	+	370	VFPFJ_09872	-	-	-_x000D_
gene10583	465.978	246.906	685.051	2.77454	1.47225	0.00904203	0.133459	NW_017264043.1	92950	93897	+	948	VFPFJ_10513	-	-	-_x000D_
gene8805	99.48	21.1858	177.774	8.39121	3.06888	0.00916161	0.134507	NW_017264037.1	1189407	1190150	-	744	VFPFJ_08748	-	-	-_x000D_
gene607	9.61625	2.14608	17.0864	7.96168	2.99307	0.00917451	0.134507	NW_017264030.1	2216350	2216697	-	348	VFPFJ_00605	-	-	-_x000D_
gene1950	11.0664	2.16783	19.965	9.20969	3.20315	0.00918614	0.134507	NW_017264031.1	517682	518095	-	414	VFPFJ_01939	-	-	-_x000D_
gene9624	142.031	74.6785	209.383	2.80379	1.48738	0.00932795	0.136249	NW_017264038.1	1154047	1154868	+	822	VFPFJ_09562	-	K18337	-_x000D_
gene10682	13.5498	1.33737	25.7622	19.2633	4.26778	0.0093811	0.136532	NW_017264043.1	356636	357959	-	1324	VFPFJ_10610	GO:0008168	-	o-methyltransferase gi_x000D_
gene2142	1269.31	704.498	1834.13	2.60345	1.38043	0.00938459	0.136532	NW_017264031.1	1057659	1058207	+	549	VFPFJ_02129	-	-	-_x000D_
gene2532	126.716	19.0552	234.377	12.2999	3.62057	0.00939587	0.136532	NW_017264031.1	2297217	2298596	+	1380	VFPFJ_02516	GO:0020037;GO:0016705;GO:0004497;GO:0005506;GO:0055114	-	cytochrome p450_x000D_
gene2991	15.6276	5.10601	26.1492	5.12126	2.3565	0.00946313	0.137331	NW_017264031.1	3684126	3684446	+	321	VFPFJ_02973	-	-	-_x000D_
gene6525	663.903	236.764	1091.04	4.60814	2.20419	0.00953958	0.137869	NW_017264034.1	3001679	3002527	+	849	VFPFJ_06490	GO:0008168;GO:0032259	-	ubie coq5 methyltransferase_x000D_
gene9451	21749.5	12016.3	31482.6	2.62	1.38957	0.00960191	0.137962	NW_017264038.1	600759	603192	+	2434	VFPFJ_09387	GO:0005829;GO:0046872;GO:0008152;GO:0005634;GO:0004802	K00615	transketolase 1_x000D_
gene6012	42.8583	19.918	65.7986	3.30347	1.72398	0.0096268	0.137962	NW_017264034.1	1557255	1559535	-	2281	VFPFJ_05982	GO:0032991;GO:0045132;GO:0044454;GO:0007127;GO:0070192	K12780	rad21 rec8 like protein_x000D_
gene10507	25.0619	9.97547	40.1484	4.02471	2.00888	0.0096292	0.137962	NW_017264042.1	204510	208921	-	4412	VFPFJ_10437	-	-	-_x000D_
gene8636	23.3419	4.52432	42.1595	9.31842	3.22009	0.00979235	0.139436	NW_017264037.1	707816	708427	+	612	VFPFJ_08581	-	-	-_x000D_
gene2993	1097.04	601.327	1592.75	2.64873	1.4053	0.00980266	0.139436	NW_017264031.1	3689020	3690135	-	1116	VFPFJ_02975	GO:0016021	-	endosomal spry domain-containingprotein_x000D_
gene5753	751.554	421.497	1081.61	2.56612	1.35959	0.00982125	0.139436	NW_017264034.1	774444	776302	-	1859	VFPFJ_05721	-	-	-_x000D_
gene4659	4399.67	1716.23	7083.11	4.12713	2.04514	0.00990344	0.139993	NW_017264033.1	887194	888288	-	1095	VFPFJ_04632	GO:0071577;GO:0016021;GO:0005385	K14709	membrane zinc transporter gi_x000D_
gene5710	164.889	86.3732	243.404	2.81806	1.4947	0.00990791	0.139993	NW_017264034.1	640230	641059	+	830	VFPFJ_05678	-	-	-_x000D_
gene11288	16.5578	4.32523	28.7905	6.6564	2.73474	0.00995753	0.140341	NW_017264053.1	103679	104184	-	506	VFPFJ_11215	-	-	-_x000D_
gene4754	19.1609	7.15557	31.1661	4.35551	2.12284	0.0100072	0.140513	NW_017264033.1	1201504	1203607	+	2104	VFPFJ_04726	GO:0046872;GO:0006355	-	fungal specific transcription factor_x000D_
gene7869	84.1021	42.1247	126.08	2.99301	1.5816	0.0100549	0.140831	NW_017264036.1	931473	932900	-	1428	VFPFJ_07825	-	-	-_x000D_
gene2219	22.7692	2.50165	43.0368	17.2033	4.10462	0.0100963	0.141235	NW_017264031.1	1294935	1296802	-	1868	VFPFJ_02205	-	-	-_x000D_
gene5652	1941.58	1069.77	2813.39	2.62989	1.395	0.0101293	0.141521	NW_017264034.1	451904	456391	-	4488	VFPFJ_05620	GO:0044763;GO:0044448;GO:0031106;GO:0032153	-	gtp binding protein gi_x000D_
gene188	45.6327	21.8772	69.3882	3.17171	1.66526	0.0102346	0.142637	NW_017264030.1	865179	865732	+	554	VFPFJ_00188	-	-	-_x000D_
gene1895	614.045	175.597	1052.49	5.99379	2.58347	0.0103071	0.143293	NW_017264031.1	372463	373257	+	795	VFPFJ_01885	-	-	-_x000D_
gene9869	24.5503	9.9859	39.1148	3.917	1.96975	0.0103519	0.143737	NW_017264039.1	76739	78257	+	1519	VFPFJ_09806	GO:0016021	-	triacylglycerol lipase-like protein gi_x000D_
gene4802	71.2287	4.67566	137.782	29.4679	4.88107	0.0103665	0.143764	NW_017264033.1	1373172	1374780	-	1609	VFPFJ_04774	GO:0016620;GO:0055114	K00128	aldehyde dehydrogenase_x000D_
gene10594	606.231	324.572	887.89	2.73557	1.45184	0.0104511	0.144757	NW_017264043.1	128979	129848	+	870	VFPFJ_10524	-	-	-_x000D_
gene8836	1457.52	285.238	2629.79	9.21965	3.20471	0.0105633	0.145952	NW_017264037.1	1293636	1295153	-	1518	VFPFJ_08779	GO:0016977;GO:0005576;GO:0000272	-	chitosanase gi_x000D_
gene9421	295.006	97.3103	492.702	5.0632	2.34005	0.0106365	0.146526	NW_017264038.1	513893	516955	-	3063	VFPFJ_09358	-	-	-_x000D_
gene7279	322.499	175.937	469.062	2.66607	1.41472	0.0106533	0.146526	NW_017264035.1	2154114	2156183	+	2070	VFPFJ_07241	GO:0043229	-	shugoshin gi_x000D_
gene4417	54.1021	3.70429	104.5	28.2105	4.81816	0.0106569	0.146526	NW_017264033.1	210784	211140	-	357	VFPFJ_04390	-	-	-_x000D_
gene8230	3740.59	2075.13	5406.06	2.60517	1.38138	0.0107323	0.147202	NW_017264036.1	2081217	2082362	+	1146	VFPFJ_08179	-	-	-_x000D_
gene2557	992.947	533.599	1452.29	2.7217	1.44451	0.0108056	0.148027	NW_017264031.1	2358018	2360528	+	2511	VFPFJ_02541	-	-	-_x000D_
gene6403	2716.01	1360.95	4071.06	2.99133	1.58079	0.0109383	0.149305	NW_017264034.1	2676307	2677704	+	1398	VFPFJ_06371	GO:0016020	-	transmembrane alpha-helix domain-containing protein_x000D_
gene3546	1844.15	1043.78	2644.52	2.5336	1.34119	0.0109387	0.149305	NW_017264032.1	1451389	1452067	+	679	VFPFJ_03526	-	-	-_x000D_
gene7594	1817.82	285.405	3350.23	11.7385	3.55318	0.0109752	0.149622	NW_017264036.1	89428	90063	-	636	VFPFJ_07551	-	-	-_x000D_
gene10823	13.1491	3.96862	22.3295	5.62651	2.49224	0.01102	0.150047	NW_017264045.1	63764	64465	+	702	VFPFJ_10752	-	-	-_x000D_
gene8299	809.703	323.375	1296.03	4.00783	2.00282	0.0110658	0.150047	NW_017264036.1	2279897	2281667	+	1771	VFPFJ_08246	-	-	-_x000D_
gene2558	2039.63	1123	2956.27	2.63248	1.39642	0.0110845	0.150047	NW_017264031.1	2361309	2362585	+	1277	VFPFJ_02542	-	-	-_x000D_
gene4213	217.871	119.852	315.89	2.63567	1.39817	0.0110864	0.150047	NW_017264032.1	3393494	3394358	-	865	VFPFJ_04185	-	-	-_x000D_
gene9480	27.405	11.9608	42.8492	3.58247	1.84095	0.011222	0.151336	NW_017264038.1	709908	711659	-	1752	VFPFJ_09416	GO:0050660;GO:0016614;GO:0055114	-	ubiquitin-conjugating enzyme_x000D_
gene4972	112.43	28.4076	196.453	6.9155	2.78983	0.0113452	0.15263	NW_017264033.1	1951111	1952622	-	1512	VFPFJ_04944	-	-	-_x000D_
gene2381	1299.82	730.563	1869.09	2.55842	1.35525	0.0113646	0.152709	NW_017264031.1	1844882	1847324	+	2443	VFPFJ_02365	GO:0009228;GO:0050334;GO:0016310;GO:0008972	K00877	thiamin biosynthesis protein (thi-4)_x000D_
gene11610	2434.06	1350.4	3517.73	2.60496	1.38126	0.0113861	0.152815	NW_017264073.1	32379	33996	+	1618	VFPFJ_11537	GO:0016020;GO:0016798;GO:0008152	-	glycosyl hydrolase family 16 gi_x000D_
gene5433	22.7581	8.62149	36.8948	4.2794	2.09741	0.011471	0.153771	NW_017264033.1	3370143	3370685	-	543	VFPFJ_05403	-	-	-_x000D_
gene4770	4579.72	2590.54	6568.9	2.53573	1.3424	0.0115778	0.154699	NW_017264033.1	1253153	1262032	+	8880	VFPFJ_04742	GO:0016021	-	fmp27-like protein_x000D_
gene11412	6.2515	0.296507	12.2065	41.1676	5.36344	0.0115814	0.154699	NW_017264057.1	112455	114830	+	2376	VFPFJ_11339	-	-	-_x000D_
gene10616	477.523	212.387	742.66	3.49674	1.80601	0.0116066	0.154851	NW_017264043.1	191755	192119	-	365	VFPFJ_10546	-	-	-_x000D_
gene507	9.58469	2.41041	16.759	6.95274	2.79758	0.0116503	0.15525	NW_017264030.1	1865655	1866704	+	1050	VFPFJ_00505	-	-	-_x000D_
gene10624	168.967	89.1475	248.786	2.79072	1.48064	0.0117553	0.155894	NW_017264043.1	216021	217836	-	1816	VFPFJ_10554	GO:0008017;GO:0007018;GO:0005524;GO:0003777;GO:0005874	-	kinesin family protein_x000D_
gene444	2741	1532.86	3949.14	2.57631	1.36531	0.0117679	0.155894	NW_017264030.1	1670449	1673892	+	3444	VFPFJ_00443	GO:0044464	K21842	protein efr3_x000D_
gene2564	16.2466	3.0791	29.4141	9.55282	3.25593	0.0117884	0.155981	NW_017264031.1	2370850	2371095	+	246	VFPFJ_02548	-	-	-_x000D_
gene8492	70.4366	16.6506	124.222	7.46053	2.89928	0.0118227	0.156251	NW_017264037.1	254084	256836	+	2753	VFPFJ_08437	-	K05349	-_x000D_
gene4751	15.5931	4.73897	26.4473	5.5808	2.48047	0.0119016	0.156795	NW_017264033.1	1195362	1196812	+	1451	VFPFJ_04723	-	-	-_x000D_
gene2267	3001.5	1717.69	4285.3	2.49481	1.31893	0.0119112	0.156795	NW_017264031.1	1445786	1447082	+	1297	VFPFJ_02251	GO:0016491	-	dimethylaniline monooxygenase (n-oxide forming)_x000D_
gene6347	10.2112	2.31299	18.1093	7.8294	2.9689	0.0119334	0.156795	NW_017264034.1	2520611	2522111	-	1501	VFPFJ_06316	-	-	-_x000D_
gene11067	162.588	88.5346	236.642	2.67287	1.41839	0.0119948	0.157415	NW_017264048.1	225181	229112	+	3932	VFPFJ_10994	-	-	-_x000D_
gene8246	1989.37	1099.04	2879.7	2.62019	1.38967	0.0120761	0.157856	NW_017264036.1	2135603	2136941	-	1339	VFPFJ_08195	GO:0009113;GO:0004648;GO:0005829;GO:0006564	K00831	phosphoserine aminotransferase_x000D_
gene5580	2588.25	1446.71	3729.79	2.57812	1.36632	0.0120844	0.157856	NW_017264034.1	263776	269457	+	5682	VFPFJ_05549	GO:0045898;GO:0042790;GO:0045892;GO:0017025;GO:0003677;GO:0000228;GO:0016887;GO:0005524;GO:0006364;GO:0005739	K15192	tbp associated factor_x000D_
gene7539	193.2	20.0455	366.354	18.2761	4.19188	0.0121571	0.158618	NW_017264035.1	2967464	2968878	+	1415	VFPFJ_07496	-	-	-_x000D_
gene9225	245.57	133.153	357.986	2.68854	1.42682	0.0122268	0.159073	NW_017264037.1	2458561	2462975	-	4415	VFPFJ_09165	-	K11563	-_x000D_
gene4735	209.767	12.2657	407.268	33.2038	5.05328	0.0123432	0.16012	NW_017264033.1	1108593	1110053	+	1461	VFPFJ_04707	GO:0008270;GO:0070290	-	zn-dependent hydrolase oxidoreductase family protein gi_x000D_
gene843	1292.54	715.547	1869.53	2.61272	1.38555	0.0124118	0.160454	NW_017264030.1	2999380	3001154	-	1775	VFPFJ_00839	-	-	-_x000D_
gene3677	318.51	175.009	462.012	2.63994	1.4005	0.0125281	0.161033	NW_017264032.1	1813149	1815710	-	2562	VFPFJ_03656	GO:0016021	-	major facilitator superfamily transporter_x000D_
gene1671	23.1739	6.3511	39.9967	6.29759	2.6548	0.0125543	0.161185	NW_017264030.1	5516527	5517174	-	648	VFPFJ_01662	-	-	-_x000D_
gene11210	26.7841	2.77127	50.7969	18.3298	4.19612	0.0126654	0.161622	NW_017264051.1	119114	120700	-	1587	VFPFJ_11137	-	-	-_x000D_
gene6589	4.52366	0.372179	8.67514	23.3091	4.54282	0.0126896	0.161622	NW_017264034.1	3169686	3170582	-	897	VFPFJ_06554	-	-	-_x000D_
gene3001	246.019	136.304	355.735	2.60987	1.38398	0.0127194	0.161644	NW_017264031.1	3716855	3720723	+	3869	VFPFJ_02982	-	-	-_x000D_
gene1834	128.443	69.527	187.359	2.69477	1.43016	0.012949	0.163372	NW_017264031.1	237300	237815	-	516	VFPFJ_01824	-	-	-_x000D_
gene4431	77.3942	39.7602	115.028	2.89304	1.53259	0.0129571	0.163372	NW_017264033.1	249227	250693	-	1467	VFPFJ_04404	GO:0016021	-	amino acid transporter_x000D_
gene2437	19106.4	8946.35	29266.5	3.27133	1.70988	0.0130332	0.164148	NW_017264031.1	2036615	2039708	+	3094	VFPFJ_02421	-	K20061	-_x000D_
gene2458	435.406	245.782	625.03	2.54303	1.34655	0.0130733	0.164308	NW_017264031.1	2101816	2103582	+	1767	VFPFJ_02442	-	-	-_x000D_
gene64	35.1187	15.6858	54.5516	3.47776	1.79816	0.0130848	0.164308	NW_017264030.1	471396	472174	+	779	VFPFJ_00065	-	-	-_x000D_
gene324	74.5354	20.0972	128.974	6.41751	2.68201	0.0131261	0.164582	NW_017264030.1	1289403	1290654	-	1252	VFPFJ_00324	-	-	-_x000D_
gene6556	114.299	19.922	208.677	10.4747	3.38884	0.0132282	0.165409	NW_017264034.1	3084691	3085737	-	1047	VFPFJ_06521	GO:0016491;GO:0055114	K17742	l-xylulose reductase_x000D_
gene11665	16.5899	6.25472	26.9251	4.30476	2.10593	0.0132363	0.165409	NW_017264080.1	17334	17846	-	513	VFPFJ_11592	GO:0003676;GO:0046983	-	restless partial_x000D_
gene11662	4.42919	0.372179	8.48619	22.8014	4.51105	0.0132664	0.165453	NW_017264080.1	9671	10255	+	585	VFPFJ_11589	-	-	-_x000D_
gene2842	31.1182	13.9223	48.314	3.47025	1.79504	0.0132839	0.165453	NW_017264031.1	3232750	3233157	-	408	VFPFJ_02824	-	-	-_x000D_
gene1598	9786.34	5616.6	13956.1	2.48479	1.31312	0.0133355	0.165546	NW_017264030.1	5274960	5276741	-	1782	VFPFJ_01589	GO:0004347;GO:0006094;GO:0006096	K01810	glucose-6-phosphate isomerase gi_x000D_
gene6845	9496.42	5283.69	13709.1	2.59462	1.37552	0.0134975	0.16682	NW_017264035.1	818422	819468	+	1047	VFPFJ_06810	-	-	-_x000D_
gene3595	1444.44	829.692	2059.19	2.48187	1.31143	0.013654	0.168384	NW_017264032.1	1571006	1575031	+	4026	VFPFJ_03575	GO:0005096;GO:0035091;GO:0007165;GO:0043547	K08773	rho gap domain-containing protein_x000D_
gene6765	1361.33	765.459	1957.2	2.55689	1.35439	0.0136927	0.168677	NW_017264035.1	577208	577558	-	351	VFPFJ_06730	GO:0030001;GO:0046872	K07213	heavy-metal-associated domain-containing protein gi_x000D_
gene8681	132.152	53.272	211.033	3.96142	1.98602	0.0137241	0.168878	NW_017264037.1	830083	832086	-	2004	VFPFJ_08626	-	-	-_x000D_
gene11171	31.0314	13.3926	48.6703	3.6341	1.8616	0.013821	0.169587	NW_017264051.1	14824	15492	+	669	VFPFJ_11098	-	-	-_x000D_
gene10765	105.712	22.019	189.405	8.60189	3.10465	0.013842	0.169587	NW_017264044.1	213698	214726	-	1029	VFPFJ_10693	-	-	-_x000D_
gene3232	473.992	269.62	678.365	2.51601	1.33114	0.0138573	0.16959	NW_017264032.1	479326	480150	+	825	VFPFJ_03212	-	-	-_x000D_
gene7682	22.3444	8.89625	35.7926	4.02334	2.00839	0.0138996	0.169923	NW_017264036.1	331685	332224	-	540	VFPFJ_07640	GO:0016020	-	hypothetical protein VFPFJ_07640 [Purpureocillium lilacinum]_x000D_
gene5632	10.0031	0.668686	19.3374	28.9185	4.85392	0.0140161	0.17116	NW_017264034.1	397795	398928	+	1134	VFPFJ_05601	-	-	-_x000D_
gene8684	3118.97	1752.71	4485.23	2.55903	1.3556	0.0140333	0.171185	NW_017264037.1	843308	844092	-	785	VFPFJ_08629	GO:0016021;GO:0016740	K20815	peptide alpha-n-acetyltransferase gi_x000D_
gene4134	837.348	475.475	1199.22	2.52216	1.33466	0.0140912	0.171519	NW_017264032.1	3161714	3163718	-	2005	VFPFJ_04107	GO:0016020;GO:0008152;GO:0004571;GO:0005509	K01230	mannosyl-oligosaccharide alpha- -mannosidase precursor_x000D_
gene9925	55.3477	8.58857	102.107	11.8887	3.57152	0.0141876	0.172506	NW_017264039.1	283826	285348	-	1523	VFPFJ_09862	GO:0016887;GO:0006810;GO:0016020;GO:0000166	-	multidrug resistance protein mdr_x000D_
gene288	2671.19	1501.48	3840.89	2.55807	1.35505	0.0142386	0.172752	NW_017264030.1	1171598	1176022	+	4425	VFPFJ_00288	-	-	-_x000D_
gene1251	344.831	193.272	496.39	2.56835	1.36084	0.0144304	0.174703	NW_017264030.1	4228681	4235050	-	6370	VFPFJ_01244	GO:0006508;GO:0005634;GO:0008233	K02365	cell division-associated protein bimb_x000D_
gene1894	168.13	93.2906	242.969	2.60443	1.38097	0.0144981	0.175334	NW_017264031.1	370372	372058	+	1687	VFPFJ_01884	GO:0016020;GO:0046872;GO:0016491	-	cytochrome p450 protein gi_x000D_
gene4419	1269.85	717.147	1822.54	2.54138	1.34561	0.0145807	0.175837	NW_017264033.1	218651	220139	-	1489	VFPFJ_04392	GO:0006457;GO:0000413;GO:0003676;GO:0003755;GO:0000166	K12735	peptidyl-prolyl cis-trans isomerase-like 4_x000D_
gene4439	249.878	100.761	398.996	3.95983	1.98544	0.0145921	0.175837	NW_017264033.1	266654	267541	+	888	VFPFJ_04412	GO:0016491;GO:0043167	-	oxidoreductase domain-containing protein_x000D_
gene9242	2290.78	1312.18	3269.37	2.49156	1.31705	0.0146545	0.176089	NW_017264038.1	18134	19190	+	1057	VFPFJ_09181	GO:0016021;GO:0006623;GO:0042171;GO:0035356;GO:0034389;GO:0008152;GO:0005811;GO:0005783;GO:0005794	K22831	vacuolar protein sorting protein_x000D_
gene10622	873.147	519.764	1226.53	2.35979	1.23866	0.0147388	0.176403	NW_017264043.1	207564	208019	-	456	VFPFJ_10552	-	-	-_x000D_
gene1107	1305.77	741.978	1869.56	2.51969	1.33325	0.0147434	0.176403	NW_017264030.1	3790800	3792584	-	1785	VFPFJ_01101	GO:0005525	K03979	gtp-binding protein gi_x000D_
gene9585	253.173	142.021	364.326	2.5653	1.35913	0.0148786	0.177126	NW_017264038.1	1051085	1052154	+	1070	VFPFJ_09523	-	-	-_x000D_
gene11425	7.25798	0.965193	13.5508	14.0394	3.81141	0.0148825	0.177126	NW_017264058.1	68484	68777	-	294	VFPFJ_11352	-	-	-_x000D_
gene9950	108.811	58.7228	158.9	2.70593	1.43612	0.0149771	0.177905	NW_017264039.1	348634	349302	-	669	VFPFJ_09887	GO:0016021	-	membrane-associating domain-containing protein gi_x000D_
gene11218	40.2823	19.1746	61.39	3.20164	1.67881	0.0150112	0.177905	NW_017264051.1	139582	140877	+	1296	VFPFJ_11145	-	-	-_x000D_
gene9841	11.3395	2.72867	19.9503	7.31137	2.87014	0.0150962	0.178723	NW_017264038.1	1859761	1861101	+	1341	VFPFJ_09778	-	-	-_x000D_
gene10921	1592.7	636.056	2549.34	4.00805	2.0029	0.0154796	0.182625	NW_017264046.1	29638	31478	+	1841	VFPFJ_10848	-	-	-_x000D_
gene2065	78.5953	41.2778	115.913	2.80812	1.4896	0.015507	0.182625	NW_017264031.1	835092	835886	+	795	VFPFJ_02054	-	-	-_x000D_
gene464	1379.96	518.86	2241.05	4.31919	2.11076	0.0155615	0.182698	NW_017264030.1	1740054	1740890	+	837	VFPFJ_00462	-	-	-_x000D_
gene4402	448.652	252.257	645.047	2.5571	1.35451	0.0155697	0.182698	NW_017264033.1	180412	181856	-	1445	VFPFJ_04375	GO:0005737;GO:0006415;GO:0016149	K02835	peptide chain release factor 1_x000D_
gene3114	201.629	114.089	289.169	2.53459	1.34175	0.015607	0.182698	NW_017264032.1	120608	122092	+	1485	VFPFJ_03095	-	-	-_x000D_
gene5664	545.805	307.953	783.657	2.54473	1.34751	0.0156178	0.182698	NW_017264034.1	488856	489894	+	1039	VFPFJ_05632	-	-	-_x000D_
gene239	21.5119	8.81544	34.2084	3.88051	1.95625	0.0156252	0.182698	NW_017264030.1	1016432	1019440	-	3009	VFPFJ_00239	-	-	-_x000D_
gene4280	1836.4	1036.47	2636.33	2.54357	1.34686	0.015664	0.182941	NW_017264032.1	3596228	3596623	-	396	VFPFJ_04253	-	-	-_x000D_
gene8821	101.033	34.8893	167.177	4.79164	2.26052	0.0157713	0.183814	NW_017264037.1	1238739	1238963	+	225	VFPFJ_08764	-	-	-_x000D_
gene6906	37.8838	18.5824	57.1851	3.07737	1.6217	0.0158563	0.184422	NW_017264035.1	1012993	1013265	+	273	VFPFJ_06871	-	-	-_x000D_
gene8518	279.87	159.936	399.804	2.49978	1.3218	0.0159452	0.185264	NW_017264037.1	331925	333265	+	1341	VFPFJ_08463	-	-	-_x000D_
gene2733	5883.84	3408.7	8358.99	2.45225	1.29411	0.0159964	0.185667	NW_017264031.1	2907865	2909863	+	1999	VFPFJ_02715	GO:0000001;GO:0005829;GO:0010821;GO:1990456;GO:0055091;GO:0005509;GO:0007264;GO:0031307;GO:0032865;GO:0003924;GO:0005635;GO:0005525	K07870	mitochondrial rho gtpase 1_x000D_
gene2192	576.132	262.694	889.569	3.38633	1.75972	0.0160764	0.186403	NW_017264031.1	1201438	1203486	+	2049	VFPFJ_02178	-	-	-_x000D_
gene2821	486.39	175.046	797.733	4.55727	2.18817	0.0161831	0.187382	NW_017264031.1	3170881	3173281	+	2401	VFPFJ_02803	GO:0052861	K01180	glycoside hydrolase family 81 protein_x000D_
gene8693	56.2326	6.8642	105.601	15.3843	3.94339	0.0161945	0.187382	NW_017264037.1	861029	862664	-	1636	VFPFJ_08638	GO:0016021;GO:0016747	-	acyltransferase gi_x000D_
gene983	837.84	476.058	1199.62	2.5199	1.33337	0.016265	0.187382	NW_017264030.1	3426458	3430223	+	3766	VFPFJ_00979	GO:0000796;GO:0007076;GO:0005524;GO:0005634	K06674	nuclear condensin complex subunit smc2_x000D_
gene1803	956.188	287.877	1624.5	5.64304	2.49647	0.0162748	0.187382	NW_017264031.1	159335	161238	+	1904	VFPFJ_01793	GO:0006537;GO:0003842;GO:0016620;GO:0006561;GO:0055114	K00294	delta-1-pyrroline-5-carboxylate mitochondrial precursor_x000D_
gene5063	16.1523	6.1582	26.1464	4.24578	2.08603	0.016305	0.187382	NW_017264033.1	2225614	2225871	-	258	VFPFJ_05035	-	-	-_x000D_
gene6026	194.778	107.456	282.1	2.62526	1.39246	0.016307	0.187382	NW_017264034.1	1593175	1594532	+	1358	VFPFJ_05996	-	-	-_x000D_
gene8262	155.229	84.3569	226.101	2.68029	1.42239	0.0164072	0.188106	NW_017264036.1	2182228	2183346	-	1119	VFPFJ_08211	-	-	-_x000D_
gene9440	24.6295	1.61213	47.6468	29.5552	4.88534	0.0165122	0.188846	NW_017264038.1	567909	570405	-	2497	VFPFJ_09376	-	-	-_x000D_
gene2928	3.17743	0	6.35487	Inf	Inf	0.016625	0.189829	NW_017264031.1	3475041	3475292	-	252	VFPFJ_02909	-	-	-_x000D_
gene4752	35.6838	17.2285	54.1392	3.14243	1.65188	0.0166733	0.190187	NW_017264033.1	1198730	1199527	+	798	VFPFJ_04724	-	-	-_x000D_
gene5091	19594	11592.5	27595.4	2.38045	1.25123	0.0167593	0.190975	NW_017264033.1	2310631	2311218	+	588	VFPFJ_05063	-	-	-_x000D_
gene8680	27.3185	12.4573	42.1797	3.38594	1.75956	0.016804	0.191055	NW_017264037.1	827169	827612	+	444	VFPFJ_08625	-	-	-_x000D_
gene4699	93.8653	50.6689	137.062	2.70505	1.43565	0.0170202	0.192503	NW_017264033.1	998742	1000962	-	2221	VFPFJ_04672	-	-	-_x000D_
gene4006	114.293	22.4455	206.141	9.18407	3.19913	0.0172223	0.193893	NW_017264032.1	2799402	2799745	+	344	VFPFJ_03981	-	-	-_x000D_
gene9316	547.495	313.887	781.103	2.48848	1.31527	0.0172416	0.193916	NW_017264038.1	219327	221433	-	2107	VFPFJ_09254	-	-	-_x000D_
gene7305	125.405	65.1482	185.662	2.84985	1.51088	0.0173479	0.194917	NW_017264035.1	2240516	2241685	+	1170	VFPFJ_07267	GO:0016491;GO:0055114	-	oxidoreductase [Purpureocillium lilacinum]_x000D_
gene9449	601.37	353.468	849.272	2.40268	1.26465	0.0174309	0.195654	NW_017264038.1	596922	598151	-	1230	VFPFJ_09385	GO:0008168;GO:0032259	K19308	25s rrna (uridine -n )-methyltransferase_x000D_
gene6982	7.42408	1.7739	13.0743	7.37033	2.88173	0.0175053	0.196278	NW_017264035.1	1260258	1261021	+	764	VFPFJ_06947	-	-	-_x000D_
gene6404	226.745	38.8766	414.613	10.6648	3.41479	0.0178208	0.198648	NW_017264034.1	2678133	2679533	-	1401	VFPFJ_06372	-	-	-_x000D_
gene10647	789.604	464.344	1114.86	2.40094	1.2636	0.0178428	0.198648	NW_017264043.1	283057	285887	+	2831	VFPFJ_10575	-	-	-_x000D_
gene9248	199.767	91.5903	307.944	3.36219	1.7494	0.0178559	0.198648	NW_017264038.1	34944	35744	-	801	VFPFJ_09187	-	-	-_x000D_
gene7572	15.1367	3.43996	26.8334	7.80052	2.96357	0.0179269	0.198928	NW_017264035.1	3129603	3130893	-	1291	VFPFJ_07529	-	-	-_x000D_
gene4559	4.98433	0.72261	9.24605	12.7954	3.67755	0.0179348	0.198928	NW_017264033.1	599405	600211	+	807	VFPFJ_04532	-	-	-_x000D_
gene5240	71.0444	37.134	104.955	2.82638	1.49896	0.0179823	0.199061	NW_017264033.1	2736779	2738877	-	2099	VFPFJ_05212	-	-	-_x000D_
gene3397	2401.89	1402.17	3401.62	2.42596	1.27856	0.0180457	0.199567	NW_017264032.1	1027312	1031584	-	4273	VFPFJ_03377	GO:0016021;GO:0006810	K15102	mitochondrial phosphate carrier protein 2_x000D_
gene10758	18.6463	3.4451	33.8474	9.8248	3.29643	0.0181341	0.200076	NW_017264044.1	197483	198948	-	1466	VFPFJ_10686	-	-	-_x000D_
gene2737	51.3672	25.8759	76.8584	2.97026	1.57059	0.0181628	0.200076	NW_017264031.1	2918741	2921309	-	2569	VFPFJ_02719	-	-	-_x000D_
gene8229	778.726	439.204	1118.25	2.54608	1.34828	0.0182434	0.200767	NW_017264036.1	2080309	2080688	-	380	VFPFJ_08178	-	-	-_x000D_
gene3760	837.143	490.998	1183.29	2.40996	1.26901	0.0183892	0.201689	NW_017264032.1	2089188	2090063	-	876	VFPFJ_03737	GO:0016021;GO:0006810	K15111	mitochondrial carrier protein pet8_x000D_
gene6686	106.167	57.7372	154.596	2.67759	1.42094	0.0183989	0.201689	NW_017264035.1	347550	350331	-	2782	VFPFJ_06651	-	-	-_x000D_
gene6444	452.318	131.165	773.471	5.89693	2.55997	0.0184416	0.201763	NW_017264034.1	2791769	2794742	-	2974	VFPFJ_06412	-	-	-_x000D_
gene1117	1191.89	444.776	1939	4.3595	2.12416	0.0184804	0.20192	NW_017264030.1	3830360	3832341	-	1982	VFPFJ_01111	-	-	-_x000D_
gene123	16.4747	2.23307	30.7164	13.7552	3.78191	0.0185591	0.202261	NW_017264030.1	674621	676016	-	1396	VFPFJ_00124	-	-	-_x000D_
gene4315	4.28887	0.350431	8.22731	23.4777	4.55322	0.0186881	0.202912	NW_017264032.1	3694474	3695097	-	624	VFPFJ_04288	-	-	-_x000D_
gene11605	1658.62	959.692	2357.55	2.45657	1.29665	0.0186909	0.202912	NW_017264073.1	21900	22410	+	511	VFPFJ_11532	GO:0005763;GO:0003735;GO:0006412	K02954	mitochondrial 40s ribosomal protein mrp2_x000D_
gene6920	5564.93	3181.25	7948.6	2.49858	1.32111	0.0188373	0.204044	NW_017264035.1	1080969	1081643	+	675	VFPFJ_06885	-	-	-_x000D_
gene7422	34.2785	7.27473	61.2823	8.42399	3.0745	0.019132	0.205933	NW_017264035.1	2621524	2623200	-	1677	VFPFJ_07380	-	-	-_x000D_
gene7238	6039.08	3546	8532.16	2.40614	1.26672	0.0191457	0.205933	NW_017264035.1	2024655	2031115	+	6461	VFPFJ_07201	GO:0005829;GO:0055114;GO:0051536;GO:0005739;GO:0006537;GO:0050660;GO:0010181;GO:0005506;GO:0016040	K00264	glutamate synthase_x000D_
gene1502	5.05471	0.744358	9.36506	12.5814	3.65322	0.0191943	0.206187	NW_017264030.1	4994648	4994911	-	264	VFPFJ_01494	-	-	-_x000D_
gene6896	2464.14	1457.32	3470.97	2.38175	1.25202	0.0192274	0.206226	NW_017264035.1	963909	971756	+	7848	VFPFJ_06861	GO:0000160;GO:0005622;GO:0023014;GO:0005524;GO:0000155	-	sensor histidine kinase response regulator_x000D_
gene8611	1082.97	437.528	1728.41	3.9504	1.982	0.0192811	0.206226	NW_017264037.1	639901	640782	+	882	VFPFJ_08556	GO:0030170;GO:0006520	K01754	threonine dehydratase_x000D_
gene6067	42.6048	21.8641	63.3455	2.89723	1.53468	0.0192896	0.206226	NW_017264034.1	1718350	1719644	+	1295	VFPFJ_06037	-	-	-_x000D_
gene10409	859.944	106.609	1613.28	15.1326	3.91959	0.0193461	0.206634	NW_017264041.1	394744	395566	+	823	VFPFJ_10340	GO:0016977;GO:0005576;GO:0000272	-	chitosanase csn1_x000D_
gene7654	696.861	405.567	988.154	2.43648	1.2848	0.0194585	0.207637	NW_017264036.1	268000	268449	-	450	VFPFJ_07612	-	-	-_x000D_
gene4018	1036.29	601.816	1470.77	2.44389	1.28918	0.0195964	0.208515	NW_017264032.1	2825438	2826718	-	1281	VFPFJ_03993	-	-	-_x000D_
gene8141	216.367	84.8868	347.848	4.09778	2.03484	0.0198154	0.210448	NW_017264036.1	1839639	1841696	-	2058	VFPFJ_08094	-	-	-_x000D_
gene10325	64.9712	35.1579	94.7845	2.69596	1.4308	0.0199902	0.211904	NW_017264041.1	148116	150042	-	1927	VFPFJ_10256	-	-	-_x000D_
gene7274	150.267	80.4708	220.062	2.73469	1.45138	0.0201561	0.21306	NW_017264035.1	2142019	2142285	+	267	VFPFJ_07236	-	-	-_x000D_
gene1346	12.3578	4.11378	20.6018	5.00799	2.32423	0.0202126	0.213256	NW_017264030.1	4540861	4542100	+	1240	VFPFJ_01337	-	-	-_x000D_
gene1780	78.4305	41.8915	114.97	2.74446	1.45652	0.0202667	0.213427	NW_017264031.1	107499	109553	+	2055	VFPFJ_01770	-	-	-_x000D_
gene9251	412.56	190.817	634.304	3.32415	1.73298	0.0203711	0.214325	NW_017264038.1	45334	48589	+	3256	VFPFJ_09190	-	-	-_x000D_
gene2730	10504.6	6051.15	14958	2.47193	1.30564	0.0204558	0.214735	NW_017264031.1	2898201	2900215	-	2015	VFPFJ_02712	GO:0016874	K20062	arrestin domain-containing protein gi_x000D_
gene5594	11.3065	3.90956	18.7035	4.78405	2.25823	0.0205851	0.215335	NW_017264034.1	302911	303357	-	447	VFPFJ_05563	-	-	-_x000D_
gene7105	788.8	451.682	1125.92	2.49272	1.31772	0.0206011	0.215335	NW_017264035.1	1623956	1626131	-	2176	VFPFJ_07070	GO:0055085;GO:0016021	-	tetracycline efflux protein gi_x000D_
gene3260	290.925	168.151	413.698	2.46028	1.29882	0.0206541	0.215689	NW_017264032.1	568052	570646	+	2595	VFPFJ_03240	GO:0006420;GO:0005524;GO:0004814;GO:0005737	K01887	arginyl-trna synthetase_x000D_
gene4478	370.328	205.121	535.535	2.61082	1.3845	0.0208863	0.217432	NW_017264033.1	382053	382592	+	540	VFPFJ_04451	-	-	-_x000D_
gene9660	1160.77	687.111	1634.44	2.37871	1.25018	0.0208962	0.217432	NW_017264038.1	1269292	1272325	+	3034	VFPFJ_09598	GO:0046872	-	ddhd domain-containingprotein_x000D_
gene6112	87.6474	48.2733	127.021	2.6313	1.39578	0.0210552	0.218256	NW_017264034.1	1866828	1867953	+	1126	VFPFJ_06082	GO:0016021;GO:0006810;GO:0005215	-	aquaporin-like protein_x000D_
gene11060	17.4016	4.11996	30.6833	7.44747	2.89675	0.021138	0.218726	NW_017264048.1	198198	198462	+	265	VFPFJ_10987	GO:0006817;GO:0016021;GO:0005315;GO:0055085	-	phosphate transporter_x000D_
gene1658	87.044	48.7082	125.38	2.5741	1.36407	0.0211394	0.218726	NW_017264030.1	5467771	5469864	-	2094	VFPFJ_01649	-	-	-_x000D_
gene798	24.0613	10.5798	37.5428	3.54853	1.82722	0.0211706	0.218847	NW_017264030.1	2870199	2871380	+	1182	VFPFJ_00794	-	-	-_x000D_
gene4803	7.75112	2.11391	13.3883	6.33346	2.66299	0.0212843	0.219547	NW_017264033.1	1375250	1375664	+	415	VFPFJ_04775	-	-	-_x000D_
gene2990	2.95772	0	5.91543	Inf	Inf	0.021328	0.219667	NW_017264031.1	3682697	3682873	-	177	VFPFJ_02972	-	-	-_x000D_
gene9341	15.6704	6.04946	25.2913	4.18076	2.06376	0.0213627	0.219823	NW_017264038.1	301914	302423	+	510	VFPFJ_09278	-	-	-_x000D_
gene10573	682.861	400.256	965.465	2.41212	1.2703	0.0213873	0.219875	NW_017264043.1	69821	70711	-	891	VFPFJ_10503	GO:0003676;GO:0004813;GO:0006419;GO:0005524	-	threonyl alanyl trna synthetase_x000D_
gene1688	2899.47	1724.11	4074.83	2.36344	1.24089	0.0214293	0.219941	NW_017264030.1	5551236	5554750	+	3515	VFPFJ_01678	GO:0000155;GO:0000160;GO:0005622;GO:0016021;GO:0023014	K11231	osmolarity two-component system protein sln1 gi_x000D_
gene7986	96.5885	53.7156	139.461	2.59629	1.37645	0.0214329	0.219941	NW_017264036.1	1318936	1319937	+	1002	VFPFJ_07940	-	-	-_x000D_
gene3782	96.6634	38.2915	155.035	4.04881	2.0175	0.0214924	0.220351	NW_017264032.1	2148902	2149251	-	350	VFPFJ_03759	-	-	-_x000D_
gene2308	444.201	262.1	626.302	2.38956	1.25674	0.0215497	0.22067	NW_017264031.1	1559279	1560235	-	957	VFPFJ_02292	-	K16584	-_x000D_
gene8156	17072	10275.4	23868.6	2.32288	1.21592	0.0215628	0.22067	NW_017264036.1	1882281	1883844	+	1564	VFPFJ_08109	-	-	-_x000D_
gene7545	214.61	125.955	303.265	2.40773	1.26767	0.0216371	0.221132	NW_017264035.1	2979624	2981865	+	2242	VFPFJ_07502	GO:0006357;GO:0008270;GO:0000981;GO:0003677;GO:0005634	-	fungal specific transcription factor domain-containingprotein gi_x000D_
gene826	35.6377	6.34686	64.9286	10.23	3.35474	0.0216473	0.221132	NW_017264030.1	2948010	2948402	-	393	VFPFJ_00822	-	-	-_x000D_
gene4734	354.06	206.026	502.093	2.43704	1.28513	0.0216828	0.221294	NW_017264033.1	1107013	1108225	+	1213	VFPFJ_04706	GO:0003676;GO:0004813;GO:0006419;GO:0005524	-	alanyl-trna editing protein -l_x000D_
gene4863	35.496	17.1457	53.8462	3.14051	1.651	0.0217941	0.221865	NW_017264033.1	1544120	1544760	+	641	VFPFJ_04835	-	-	-_x000D_
gene8015	35.4237	10.7676	60.0799	5.57971	2.48019	0.0218177	0.221865	NW_017264036.1	1430904	1431737	-	834	VFPFJ_07968	-	-	-_x000D_
gene315	31.5436	9.54952	53.5377	5.60632	2.48705	0.0218656	0.222152	NW_017264030.1	1265912	1266565	-	654	VFPFJ_00315	-	-	-_x000D_
gene5050	293.345	171.878	414.813	2.41342	1.27108	0.0219301	0.222606	NW_017264033.1	2195052	2196706	-	1655	VFPFJ_05022	GO:0016021;GO:0007166;GO:0004888	-	g-protein coupled receptor gi_x000D_
gene3915	64.8884	33.9627	95.814	2.82115	1.49628	0.0220421	0.223542	NW_017264032.1	2496668	2497609	-	942	VFPFJ_03892	-	-	-_x000D_
gene1197	10000.3	5727.5	14273.1	2.49203	1.31732	0.0221831	0.224378	NW_017264030.1	4068571	4069218	-	648	VFPFJ_01190	-	-	-_x000D_
gene2619	4494.82	2589.92	6399.72	2.47101	1.3051	0.0221845	0.224378	NW_017264031.1	2521288	2522337	+	1050	VFPFJ_02603	-	-	-_x000D_
gene2215	429.012	251.935	606.088	2.40573	1.26648	0.0222283	0.224619	NW_017264031.1	1275906	1278117	+	2212	VFPFJ_02201	GO:0008017;GO:0007018;GO:0005524;GO:0003777;GO:0005874	-	kinesin family protein gi_x000D_
gene11427	243.779	142.071	345.488	2.4318	1.28203	0.0222677	0.224815	NW_017264058.1	70504	71385	+	882	VFPFJ_11354	-	K11585	-_x000D_
gene274	1995.08	1186.91	2803.25	2.3618	1.23989	0.0223126	0.224885	NW_017264030.1	1137893	1138815	+	923	VFPFJ_00274	-	-	-_x000D_
gene10572	1049.45	614.477	1484.43	2.41576	1.27248	0.0223343	0.224885	NW_017264043.1	68467	69405	-	939	VFPFJ_10502	GO:0044710;GO:0016020;GO:0016491	-	3-hydroxyacyl- dehydrogenase gi_x000D_
gene5295	132.621	64.5607	200.681	3.1084	1.63617	0.0223545	0.224885	NW_017264033.1	2915514	2918081	-	2568	VFPFJ_05267	-	-	-_x000D_
gene8592	14.736	5.66685	23.8051	4.20077	2.07065	0.0223938	0.225078	NW_017264037.1	587197	587754	+	558	VFPFJ_08537	-	-	-_x000D_
gene9550	21.9535	2.50165	41.4053	16.5512	4.04886	0.0224331	0.225187	NW_017264038.1	931248	933523	+	2276	VFPFJ_09488	-	-	-_x000D_
gene7164	52.2449	27.0298	77.46	2.86573	1.5189	0.0224668	0.225187	NW_017264035.1	1798344	1799512	+	1169	VFPFJ_07128	-	-	-_x000D_
gene6224	162.446	93.4985	231.394	2.47484	1.30734	0.0224847	0.225187	NW_017264034.1	2160431	2160967	+	537	VFPFJ_06194	-	-	-_x000D_
gene4007	142.112	7.39815	276.825	37.4182	5.22567	0.0225185	0.225317	NW_017264032.1	2800412	2801000	+	589	VFPFJ_03982	-	-	-_x000D_
gene4823	402.945	77.8671	728.023	9.34955	3.2249	0.0226133	0.225671	NW_017264033.1	1415313	1415975	-	663	VFPFJ_04795	-	-	-_x000D_
gene9462	3415.67	2021.25	4810.09	2.37976	1.25082	0.0227678	0.226383	NW_017264038.1	642086	643501	-	1416	VFPFJ_09398	GO:0006355;GO:0043565;GO:0003700;GO:0008270	-	gata-type sexual development transcription factor_x000D_
gene9628	99.5707	55.7686	143.373	2.57085	1.36225	0.0227853	0.226383	NW_017264038.1	1167115	1168377	-	1263	VFPFJ_09566	-	-	-_x000D_
gene10128	6148.53	3375.45	8921.61	2.64309	1.40223	0.0228925	0.226479	NW_017264040.1	102296	103671	-	1376	VFPFJ_10064	GO:0030170;GO:0006828;GO:0016021;GO:0005739;GO:0016530	K15119	mitochondrial carrier protein_x000D_
gene9484	11.0275	3.73646	18.3186	4.90265	2.29356	0.0229182	0.226479	NW_017264038.1	722829	724692	+	1864	VFPFJ_09420	GO:0016021;GO:0071949;GO:0004497;GO:0055114	-	fad binding monooxygenase_x000D_
gene7144	8931.97	5364.79	12499.2	2.32985	1.22024	0.0229187	0.226479	NW_017264035.1	1732791	1745021	-	12231	VFPFJ_07109	GO:0016567;GO:0016874;GO:0004842	K10592	hect domain-containing protein_x000D_
gene11247	11.6418	0.372179	22.9114	61.5602	5.94393	0.022924	0.226479	NW_017264052.1	120227	121522	-	1296	VFPFJ_11174	-	-	-_x000D_
gene7575	14.0236	5.10072	22.9465	4.49868	2.1695	0.0230198	0.226526	NW_017264036.1	13391	13891	+	501	VFPFJ_07532	GO:0006090;GO:0016310;GO:0008986;GO:0005524	-	phosphoenolpyruvate synthase_x000D_
gene1779	21.9476	2.77127	41.124	14.8394	3.89136	0.0230244	0.226526	NW_017264031.1	105090	106539	-	1450	VFPFJ_01769	GO:0005524;GO:0006437;GO:0004831;GO:0005737	-	tyrosyl-trna synthetase_x000D_
gene7556	759.181	439.864	1078.5	2.45189	1.29389	0.0230609	0.226526	NW_017264035.1	3016530	3017591	+	1062	VFPFJ_07513	-	-	-_x000D_
gene3927	3475.11	1693.64	5256.58	3.10372	1.634	0.0230615	0.226526	NW_017264032.1	2533640	2538687	-	5048	VFPFJ_03904	-	-	-_x000D_
gene6120	27.8961	8.39552	47.3966	5.64546	2.49709	0.023201	0.227301	NW_017264034.1	1890034	1891393	-	1360	VFPFJ_06090	GO:0016020	-	integral membrane protein_x000D_
gene11084	747.12	448.715	1045.53	2.33005	1.22036	0.0232769	0.227846	NW_017264049.1	50609	51879	-	1271	VFPFJ_11011	-	K12199	-_x000D_
gene6405	4.98261	0.296507	9.66871	32.6087	5.02718	0.0233349	0.22792	NW_017264034.1	2681485	2682422	+	938	VFPFJ_06373	-	-	-_x000D_
gene10873	652.518	210.006	1095.03	5.21428	2.38247	0.0233655	0.22792	NW_017264045.1	200453	201601	-	1149	VFPFJ_10801	-	-	-_x000D_
gene3701	73.2971	41.4224	105.172	2.53901	1.34426	0.0234319	0.228369	NW_017264032.1	1891860	1892666	+	807	VFPFJ_03680	-	-	-_x000D_
gene10929	7479.86	4444.33	10515.4	2.36602	1.24246	0.0234744	0.228381	NW_017264046.1	49969	51456	+	1488	VFPFJ_10856	GO:0020037;GO:0051213;GO:0055114	K00463	indoleamine -dioxygenase subfamily_x000D_
gene8818	3649.93	2202	5097.86	2.3151	1.21107	0.0234875	0.228381	NW_017264037.1	1219814	1222401	-	2588	VFPFJ_08761	-	-	-_x000D_
gene1626	224.931	7.55992	442.303	58.5063	5.87052	0.0234939	0.228381	NW_017264030.1	5362930	5364925	-	1996	VFPFJ_01617	-	-	-_x000D_
gene4364	54.7977	20.5492	89.0462	4.33331	2.11547	0.0236097	0.229307	NW_017264033.1	91882	92597	+	716	VFPFJ_04337	GO:0016021	-	hypothetical protein VFPBJ_02164 [Purpureocillium lilacinum] gi_x000D_
gene1808	25.1245	10.7624	39.4866	3.66893	1.87536	0.0236334	0.22934	NW_017264031.1	172179	172881	-	703	VFPFJ_01798	-	-	-_x000D_
gene10243	27.5225	8.65367	46.3914	5.3609	2.42247	0.0238213	0.23062	NW_017264040.1	365803	366066	-	264	VFPFJ_10176	-	-	-_x000D_
gene6797	211.809	123.588	300.031	2.42768	1.27958	0.0240778	0.232648	NW_017264035.1	676283	677005	-	723	VFPFJ_06762	-	-	-_x000D_
gene2432	94.0683	31.6547	156.482	4.94341	2.30551	0.0241374	0.232925	NW_017264031.1	2021185	2022054	+	870	VFPFJ_02416	-	-	-_x000D_
gene3758	3854.15	2311.66	5396.63	2.33452	1.22313	0.0241538	0.232925	NW_017264032.1	2080094	2081939	-	1846	VFPFJ_03735	-	K13210	-_x000D_
gene9976	403.132	41.4575	764.807	18.4479	4.20539	0.0242097	0.232925	NW_017264039.1	427951	428732	-	782	VFPFJ_09913	-	-	-_x000D_
gene7686	128.976	63.2693	194.682	3.07704	1.62154	0.0242258	0.232925	NW_017264036.1	341684	343065	-	1382	VFPFJ_07644	GO:0016020	-	six-bladed beta- -like protein_x000D_
gene8175	420.753	85.1937	756.312	8.87756	3.15016	0.0242691	0.232925	NW_017264036.1	1938885	1939436	+	552	VFPFJ_08125	GO:0005623;GO:0045454;GO:0015035;GO:0006662;GO:0055114	K03671	thioredoxin domain-containing protein gi_x000D_
gene4271	21.4563	9.7495	33.1632	3.40153	1.76618	0.0242767	0.232925	NW_017264032.1	3570380	3571867	+	1488	VFPFJ_04244	-	-	-_x000D_
gene7724	111.306	62.7022	159.91	2.55031	1.35067	0.0243486	0.233062	NW_017264036.1	448134	448887	-	754	VFPFJ_07680	-	-	-_x000D_
gene9204	1163.76	618.56	1708.96	2.7628	1.46613	0.0244769	0.23355	NW_017264037.1	2394519	2396374	-	1856	VFPFJ_09144	GO:0097027;GO:0010997;GO:0050790	K03363	wd-repeat containing protein slp1_x000D_
gene3827	91.9555	24.4475	159.463	6.5227	2.70547	0.0245905	0.234182	NW_017264032.1	2257170	2257655	-	486	VFPFJ_03804	-	-	-_x000D_
gene11338	86.0803	49.1812	122.979	2.50054	1.32224	0.0246418	0.23445	NW_017264054.1	173758	175058	-	1301	VFPFJ_11265	-	-	-_x000D_
gene749	1694.23	1020.86	2367.6	2.31922	1.21364	0.0246603	0.23445	NW_017264030.1	2708425	2718076	-	9652	VFPFJ_00746	GO:0016021;GO:0006113	-	fermentation associated protein_x000D_
gene4718	11.9599	3.96244	19.9573	5.03662	2.33246	0.0248525	0.235696	NW_017264033.1	1049070	1050054	+	985	VFPFJ_04691	-	K21195	-_x000D_
gene9500	226.911	134.368	319.455	2.37747	1.24942	0.0248669	0.235696	NW_017264038.1	786322	788577	+	2256	VFPFJ_09437	-	-	-_x000D_
gene9104	80.1592	44.7297	115.589	2.58416	1.36969	0.0248815	0.235696	NW_017264037.1	2086844	2089733	+	2890	VFPFJ_09047	-	-	-_x000D_
gene8060	6834.99	3305.8	10364.2	3.13515	1.64853	0.0249171	0.235696	NW_017264036.1	1597335	1598554	+	1220	VFPFJ_08013	-	-	-_x000D_
gene3103	32.6406	8.84337	56.4379	6.38195	2.674	0.0249847	0.235874	NW_017264032.1	89784	90221	+	438	VFPFJ_03084	-	-	-_x000D_
gene9089	9.73253	3.05735	16.4077	5.36665	2.42402	0.02507	0.236348	NW_017264037.1	2039686	2040417	+	732	VFPFJ_09032	-	-	-_x000D_
gene6329	717	361.929	1072.07	2.96211	1.56662	0.0251084	0.236511	NW_017264034.1	2467237	2469804	+	2568	VFPFJ_06298	GO:0016020	-	galactose oxidase beta-propeller_x000D_
gene336	12.8736	4.91735	20.8299	4.23601	2.08271	0.0251343	0.236554	NW_017264030.1	1328818	1329207	-	390	VFPFJ_00336	-	-	-_x000D_
gene1730	317.937	181.73	454.143	2.499	1.32135	0.025155	0.236554	NW_017264030.1	5680093	5680659	-	567	VFPFJ_01720	-	-	-_x000D_
gene10357	102.147	44.3268	159.968	3.60883	1.85153	0.0252362	0.236922	NW_017264041.1	242766	244954	+	2189	VFPFJ_10288	GO:0016021;GO:0030729;GO:0006629	-	acetoacetate- ligase_x000D_
gene5380	23.4878	6.55637	40.4193	6.16489	2.62408	0.0254144	0.238395	NW_017264033.1	3200832	3201491	+	660	VFPFJ_05351	-	-	-_x000D_
gene6255	28.5118	1.11654	55.9071	50.0719	5.64593	0.0255769	0.239558	NW_017264034.1	2242431	2244361	-	1931	VFPFJ_06224	-	-	-_x000D_
gene8484	4.98048	0.700862	9.2601	13.2125	3.72383	0.0256012	0.239558	NW_017264037.1	224703	226036	+	1334	VFPFJ_08429	-	-	-_x000D_
gene10220	128.358	74.1372	182.58	2.46273	1.30026	0.0256022	0.239558	NW_017264040.1	314938	316983	-	2046	VFPFJ_10153	GO:0016020	-	acetylserotonin methytransferase-like protein_x000D_
gene1093	209.568	97.2948	321.841	3.30789	1.72591	0.0256411	0.239722	NW_017264030.1	3742838	3743580	-	743	VFPFJ_01087	-	-	-_x000D_
gene11561	3017.2	1842.49	4191.91	2.27514	1.18595	0.0257098	0.239965	NW_017264069.1	29163	29757	-	595	VFPFJ_11488	GO:0016021	-	membrane-associating domain-containing protein gi_x000D_
gene3262	1050.03	122.904	1977.15	16.087	4.00782	0.0258348	0.240533	NW_017264032.1	573972	574424	-	453	VFPFJ_03242	-	-	-_x000D_
gene4220	157.938	18.5701	297.306	16.01	4.0009	0.0259643	0.241014	NW_017264032.1	3411843	3413882	+	2040	VFPFJ_04192	GO:0005615;GO:0004222;GO:0006508;GO:0008270	K01417	extracellular elastinolytic metalloproteinase precursor_x000D_
gene4822	339.624	205.541	473.706	2.30468	1.20456	0.0261324	0.242101	NW_017264033.1	1413813	1414853	+	1041	VFPFJ_04794	-	-	-_x000D_
gene9041	1142.68	624.958	1660.4	2.65682	1.4097	0.0262126	0.242644	NW_017264037.1	1892557	1897636	-	5080	VFPFJ_08984	GO:0005096;GO:0005622;GO:0043547;GO:0007264	K05767	ras gtpase activating protein_x000D_
gene1341	412.563	247.823	577.303	2.3295	1.22002	0.0262865	0.242929	NW_017264030.1	4528562	4530106	+	1545	VFPFJ_01332	-	-	-_x000D_
gene1493	1986.44	886.352	3086.53	3.48228	1.80003	0.0264989	0.24429	NW_017264030.1	4962328	4965833	-	3506	VFPFJ_01485	GO:0016021;GO:0008152;GO:0003824	-	nrps-like enzyme_x000D_
gene7385	72.1113	38.6798	105.543	2.72863	1.44817	0.026706	0.245595	NW_017264035.1	2491987	2493834	-	1848	VFPFJ_07343	-	-	-_x000D_
gene372	432.493	262.429	602.557	2.29607	1.19917	0.0267731	0.246011	NW_017264030.1	1477856	1479436	-	1581	VFPFJ_00371	GO:0005525	-	sep4b gi_x000D_
gene794	130.374	74.7955	185.952	2.48613	1.3139	0.0268173	0.246215	NW_017264030.1	2857229	2859070	-	1842	VFPFJ_00790	GO:0055085;GO:0016021	-	efflux pump antibiotic resistance protein gi_x000D_
gene1345	9.67754	1.70955	17.6455	10.3217	3.36761	0.0268734	0.246329	NW_017264030.1	4538207	4539098	-	892	VFPFJ_01336	-	-	-_x000D_
gene8929	2904.39	1784.78	4023.99	2.25461	1.17288	0.0270468	0.247396	NW_017264037.1	1540604	1542727	-	2124	VFPFJ_08872	GO:0016021;GO:0016491;GO:0005509;GO:0055114	K03885	nadh-ubiquinone oxidoreductase subunit gi_x000D_
gene3784	445.63	266.051	625.208	2.34995	1.23263	0.027077	0.247396	NW_017264032.1	2153196	2157291	+	4096	VFPFJ_03761	GO:0033588;GO:0006357;GO:0002098;GO:0000049;GO:0005737;GO:0005634	K11373	iki3 family protein_x000D_
gene293	1603.8	986.078	2221.52	2.25288	1.17177	0.0270877	0.247396	NW_017264030.1	1194197	1196988	-	2792	VFPFJ_00293	GO:0016020	-	hypothetical protein VFPBJ_00261 [Purpureocillium lilacinum] gi_x000D_
gene9366	507.232	307.951	706.514	2.29424	1.19802	0.0270998	0.247396	NW_017264038.1	365018	367008	-	1991	VFPFJ_09303	GO:0055085;GO:0016021	-	major facilitator superfamily general substrate partial gi_x000D_
gene10476	33.6666	17.5251	49.8081	2.8421	1.50696	0.0271824	0.247748	NW_017264042.1	123542	124909	-	1368	VFPFJ_10407	GO:0004252;GO:0006508	-	alkaline serine protease p32_x000D_
gene8987	4261.9	2334.72	6189.07	2.65088	1.40647	0.0272147	0.247841	NW_017264037.1	1737462	1739368	-	1907	VFPFJ_08930	GO:0016021;GO:0019805;GO:0055114;GO:0034354;GO:0043420;GO:0005741;GO:0006569;GO:0004502;GO:0071949	K00486	kynurenine 3-monooxygenase_x000D_
gene10221	21.6231	6.97205	36.2741	5.20279	2.37929	0.0273177	0.248254	NW_017264040.1	317597	317788	-	192	VFPFJ_10154	-	-	-_x000D_
gene4008	12806.1	7586.98	18025.2	2.3758	1.24841	0.0273262	0.248254	NW_017264032.1	2801994	2802896	-	903	VFPFJ_03983	-	-	-_x000D_
gene9187	3977.06	2462.97	5491.14	2.22948	1.15671	0.0274762	0.249012	NW_017264037.1	2341030	2345108	-	4079	VFPFJ_09128	GO:0000155;GO:0000160;GO:0005622;GO:0023014	-	ethylene receptor_x000D_
gene4867	444.914	265.455	624.373	2.35209	1.23394	0.0275033	0.249057	NW_017264033.1	1554022	1557187	+	3166	VFPFJ_04839	GO:0000796;GO:0007076	K06678	armadillo-type fold protein_x000D_
gene1469	1578.38	946.649	2210.11	2.33467	1.22322	0.027616	0.249275	NW_017264030.1	4897519	4903135	-	5617	VFPFJ_01461	-	K12879	-_x000D_
gene1947	199.352	96.1762	302.529	3.14557	1.65332	0.0278394	0.250926	NW_017264031.1	510972	511817	+	846	VFPFJ_01936	-	-	-_x000D_
gene4920	8.17033	1.2617	15.079	11.9513	3.5791	0.0279031	0.251262	NW_017264033.1	1786270	1787263	+	994	VFPFJ_04892	-	-	-_x000D_
gene6200	393.53	150.671	636.389	4.22369	2.0785	0.0279762	0.251707	NW_017264034.1	2080509	2082526	+	2018	VFPFJ_06170	GO:0003824	-	glutamyl-trna amidotransferase gi_x000D_
gene2679	1993.88	1212.46	2775.31	2.289	1.19472	0.0280193	0.251707	NW_017264031.1	2733778	2734991	+	1214	VFPFJ_02661	GO:0016021	-	integral membrane protein_x000D_
gene11341	9.49722	3.28437	15.7101	4.78329	2.258	0.0280196	0.251707	NW_017264055.1	28151	29050	-	900	VFPFJ_11268	-	-	-_x000D_
gene2768	3.70142	0.296507	7.10634	23.9668	4.58297	0.028094	0.252173	NW_017264031.1	3024479	3024736	-	258	VFPFJ_02750	-	-	-_x000D_
gene10683	193.468	76.9231	310.014	4.03018	2.01084	0.0281425	0.252279	NW_017264043.1	358544	359591	+	1048	VFPFJ_10611	GO:0016491;GO:0055114	K22124	thioredoxin reductase gi_x000D_
gene1255	447.303	270.79	623.817	2.30369	1.20395	0.0281907	0.252279	NW_017264030.1	4242551	4244536	+	1986	VFPFJ_01248	GO:0016301;GO:0016310;GO:0016773;GO:0005975	K00854	d-xylulose kinase a gi_x000D_
gene10410	47.5278	0.965193	94.0903	97.4834	6.60708	0.0283549	0.253102	NW_017264041.1	395803	397603	-	1801	VFPFJ_10341	GO:0005215	-	mfs sp general alpha glucoside:h+ symporter_x000D_
gene9606	52.011	19.1111	84.9109	4.44301	2.15154	0.0286238	0.254491	NW_017264038.1	1113508	1114403	-	896	VFPFJ_09544	-	-	-_x000D_
gene112	4673.73	2024.65	7322.81	3.61684	1.85473	0.0286697	0.254698	NW_017264030.1	637247	638040	-	794	VFPFJ_00113	GO:0016021	-	gpi anchored protein gi_x000D_
gene5297	314.372	127.843	500.901	3.91808	1.97015	0.0287697	0.255129	NW_017264033.1	2928486	2930614	+	2129	VFPFJ_05269	GO:0006357;GO:0000981;GO:0005634;GO:0008270	K21547	transcriptional regulatory protein pro1_x000D_
gene6956	2640.02	1580.37	3699.67	2.34102	1.22713	0.0287782	0.255129	NW_017264035.1	1189244	1191226	+	1983	VFPFJ_06921	GO:0019933;GO:0005634	-	camp-mediated signaling protein sok1_x000D_
gene8517	14.8749	6.22255	23.5273	3.78098	1.91876	0.0288263	0.255164	NW_017264037.1	331036	331341	-	306	VFPFJ_08462	-	-	-_x000D_
gene8108	3940.7	2369.84	5511.56	2.32571	1.21767	0.0289239	0.255164	NW_017264036.1	1745492	1757272	+	11781	VFPFJ_08061	GO:0016301;GO:0016310;GO:0000123;GO:0016573	K08874	histone acetylase complex subunit_x000D_
gene7579	118.425	0	236.849	Inf	Inf	0.0289241	0.255164	NW_017264036.1	24018	25163	-	1146	VFPFJ_07536	-	K08178	-_x000D_
gene863	96.5	38.2745	154.726	4.04252	2.01526	0.02893	0.255164	NW_017264030.1	3059513	3060782	+	1270	VFPFJ_00859	-	-	-_x000D_
gene7171	52.952	29.7223	76.1817	2.56311	1.3579	0.0289509	0.255164	NW_017264035.1	1820216	1821583	-	1368	VFPFJ_07135	GO:0003676;GO:0046872	-	c2h2 finger domain-containingprotein gi_x000D_
gene2953	275.769	166.479	385.059	2.31296	1.20974	0.0289668	0.255164	NW_017264031.1	3526721	3528741	-	2021	VFPFJ_02934	GO:0006810;GO:0016021;GO:0006357;GO:0008270;GO:0000981;GO:0005634	-	c6 finger domain-containingprotein gi_x000D_
gene3286	885.866	534.891	1236.84	2.31232	1.20934	0.029015	0.255174	NW_017264032.1	649139	653049	-	3911	VFPFJ_03266	-	-	-_x000D_
gene6493	38.9086	13.317	64.5003	4.84347	2.27604	0.0291811	0.256006	NW_017264034.1	2925703	2928117	-	2415	VFPFJ_06460	GO:0055085;GO:0016021	-	siderophore iron transporter mira_x000D_
gene5160	250.19	131.716	368.663	2.79893	1.48488	0.0292682	0.256567	NW_017264033.1	2475291	2476577	+	1287	VFPFJ_05132	-	-	-_x000D_
gene4772	1742.74	1050.75	2434.72	2.31711	1.21233	0.0292906	0.256567	NW_017264033.1	1272078	1273736	+	1659	VFPFJ_04744	-	-	-_x000D_
gene2653	35.9839	18.7981	53.1697	2.82845	1.50001	0.029576	0.258262	NW_017264031.1	2630938	2632335	-	1398	VFPFJ_02637	GO:0030170;GO:0008483	-	-dialkylglycine decarboxylase_x000D_
gene4675	48.7244	27.459	69.9898	2.54888	1.34986	0.0297119	0.258777	NW_017264033.1	932169	932618	-	450	VFPFJ_04648	-	-	-_x000D_
gene9392	12.9748	4.05472	21.8949	5.39986	2.43292	0.0298939	0.259627	NW_017264038.1	435600	437093	+	1494	VFPFJ_09329	-	-	-_x000D_
gene393	1228.14	759.534	1696.75	2.23394	1.15959	0.0299343	0.259711	NW_017264030.1	1543672	1544651	+	980	VFPFJ_00392	GO:0031314;GO:0006744	K18586	ubiquinone biosynthesis protein coq-4_x000D_
gene503	1612.91	994.478	2231.35	2.24374	1.16591	0.029996	0.259711	NW_017264030.1	1852929	1854016	+	1088	VFPFJ_00501	-	-	-_x000D_
gene9328	7647.02	4770.22	10523.8	2.20615	1.14153	0.0300204	0.259722	NW_017264038.1	261429	271078	+	9650	VFPFJ_09265	GO:0045324;GO:0005628;GO:0006623;GO:0005739;GO:0019898;GO:0032120;GO:0005768;GO:0045053;GO:0007039	K19525	vacuolar protein sorting-associated protein vps13_x000D_
gene7729	2334.97	1410.97	3258.97	2.30974	1.20773	0.0302804	0.261771	NW_017264036.1	454925	457076	+	2152	VFPFJ_07685	-	-	-_x000D_
gene2063	14.7937	4.8095	24.7778	5.15185	2.36509	0.0303705	0.261985	NW_017264031.1	834191	834723	+	533	VFPFJ_02052	-	-	-_x000D_
gene10642	96.0851	56.329	135.841	2.41157	1.26997	0.0303751	0.261985	NW_017264043.1	264976	266091	+	1116	VFPFJ_10570	GO:0016787	-	glycosyl hydrolase_x000D_
gene3470	2.74185	0	5.48371	Inf	Inf	0.0306016	0.263338	NW_017264032.1	1239388	1240122	+	735	VFPFJ_03450	-	-	-_x000D_
gene6327	1058.05	201.255	1914.84	9.51448	3.25013	0.0308821	0.265043	NW_017264034.1	2460277	2462561	-	2285	VFPFJ_06296	-	-	-_x000D_
gene3554	37.6147	8.58946	66.6399	7.75833	2.95575	0.0308946	0.265043	NW_017264032.1	1471664	1473436	+	1773	VFPFJ_03534	-	-	-_x000D_
gene5386	2580	1594.81	3565.19	2.2355	1.1606	0.0309499	0.265315	NW_017264033.1	3213138	3213607	-	470	VFPFJ_05356	GO:0032780;GO:0005739;GO:0042030	K22255	atpase mitochondria gi_x000D_
gene7471	3034.53	1883.55	4185.52	2.22215	1.15196	0.0310602	0.266058	NW_017264035.1	2786717	2788020	+	1304	VFPFJ_07429	-	-	-_x000D_
gene8801	199.696	115.431	283.961	2.46001	1.29867	0.0310956	0.266119	NW_017264037.1	1180983	1182214	+	1232	VFPFJ_08744	-	-	-_x000D_
gene8838	35.2098	17.8049	52.6146	2.95507	1.56319	0.0311361	0.266119	NW_017264037.1	1304362	1305132	+	771	VFPFJ_08781	-	-	-_x000D_
gene7154	30.7958	14.5684	47.0232	3.22775	1.69053	0.0312697	0.266432	NW_017264035.1	1776163	1777152	+	990	VFPFJ_07118	GO:0016021;GO:0006950	-	hypothetical protein VFPFJ_07118 [Purpureocillium lilacinum]_x000D_
gene11053	119.494	71.4906	167.498	2.34294	1.22832	0.0314401	0.267072	NW_017264048.1	99639	102262	-	2624	VFPFJ_10980	-	-	-_x000D_
gene2978	79.6568	37.7872	121.526	3.21607	1.6853	0.0314764	0.267072	NW_017264031.1	3637378	3640933	-	3556	VFPFJ_02960	GO:0004822;GO:0002161;GO:0006428;GO:0006450;GO:0005524;GO:0005737	-	isoleucyl-trna synthetase_x000D_
gene10702	484.348	222.902	745.794	3.34583	1.74237	0.0314931	0.267072	NW_017264044.1	48183	49490	+	1308	VFPFJ_10630	GO:0016020	-	pap2 superfamily protein_x000D_
gene8657	19.0156	8.71377	29.3174	3.36449	1.75039	0.0316561	0.267725	NW_017264037.1	768997	769362	-	366	VFPFJ_08602	-	-	-_x000D_
gene1910	14.0626	4.07647	24.0487	5.89939	2.56057	0.0319931	0.269128	NW_017264031.1	404556	404846	+	291	VFPFJ_01900	-	-	-_x000D_
gene7910	1246.14	752.218	1740.06	2.31325	1.20992	0.0320244	0.269128	NW_017264036.1	1073774	1076588	+	2815	VFPFJ_07865	GO:0020037;GO:0004601;GO:0098869;GO:0055114;GO:0006979	-	wsc domain-containing protein_x000D_
gene10244	3423.32	2107.08	4739.57	2.24936	1.16951	0.0320388	0.269128	NW_017264040.1	366390	367424	-	1035	VFPFJ_10177	GO:0016021;GO:0006810	-	mitochondrial phosphate carrier protein gi_x000D_
gene4259	708.44	442.167	974.713	2.2044	1.14039	0.0320896	0.269265	NW_017264032.1	3542471	3544026	+	1556	VFPFJ_04232	-	-	-_x000D_
gene1775	329.903	115.915	543.89	4.69213	2.23024	0.0321517	0.269456	NW_017264031.1	100311	101454	-	1144	VFPFJ_01765	GO:0008152;GO:0016407	-	n-hydroxyarylamine o-acetyltransferase_x000D_
gene1464	236.723	143.597	329.85	2.29705	1.19979	0.0322204	0.269831	NW_017264030.1	4873676	4877563	+	3888	VFPFJ_01456	-	-	-_x000D_
gene2277	20.5314	9.41888	31.644	3.35964	1.7483	0.0324602	0.270831	NW_017264031.1	1473976	1474524	-	549	VFPFJ_02261	-	-	-_x000D_
gene9503	3905.3	2301.92	5508.67	2.39308	1.25887	0.0325292	0.271198	NW_017264038.1	794482	795117	+	636	VFPFJ_09440	-	-	-_x000D_
gene9977	10.9383	4.14171	17.735	4.28204	2.0983	0.0325524	0.271198	NW_017264039.1	431399	432724	-	1326	VFPFJ_09914	-	-	-_x000D_
gene683	22.1852	10.7251	33.6453	3.13706	1.64941	0.0328038	0.272382	NW_017264030.1	2496675	2497367	-	693	VFPFJ_00681	-	-	-_x000D_
gene8041	176.423	91.1774	261.668	2.86987	1.52099	0.0328157	0.272382	NW_017264036.1	1534037	1535560	-	1524	VFPFJ_07994	-	-	-_x000D_
gene5436	12144.8	7707.9	16581.7	2.15127	1.10519	0.0328421	0.272401	NW_017264033.1	3375740	3376207	-	468	VFPFJ_05406	-	-	-_x000D_
gene1052	2535.72	1612.23	3459.21	2.1456	1.10138	0.0329083	0.272748	NW_017264030.1	3616308	3617130	-	823	VFPFJ_01048	-	-	-_x000D_
gene3284	1352.59	833.876	1871.3	2.24409	1.16613	0.0330628	0.273425	NW_017264032.1	644577	645105	-	529	VFPFJ_03264	GO:0005758;GO:0033617;GO:0005507;GO:0005829;GO:0030001	K18183	mitochondrial copper ion transporter gi_x000D_
gene9095	2708.03	1653.5	3762.56	2.27552	1.18619	0.0331525	0.273965	NW_017264037.1	2065963	2067120	+	1158	VFPFJ_09038	GO:0055114;GO:0004128	K00326	oxidoreductase nad-binding domain-containing protein_x000D_
gene5640	3.81866	0.350431	7.28689	20.7941	4.3781	0.03319	0.27399	NW_017264034.1	411800	412438	-	639	VFPFJ_05608	-	-	-_x000D_
gene10644	17376.5	10968.2	23784.8	2.16853	1.11671	0.0334793	0.275653	NW_017264043.1	269181	270717	+	1537	VFPFJ_10572	GO:0004618;GO:0005524;GO:0006096	K00927	phosphoglycerate kinase gi_x000D_
gene8356	4.35314	0.646938	8.05934	12.4577	3.63896	0.0335368	0.275925	NW_017264036.1	2464000	2464473	-	474	VFPFJ_08303	-	-	-_x000D_
gene4572	14.3045	5.92075	22.6883	3.832	1.9381	0.0340067	0.278771	NW_017264033.1	648516	650062	-	1547	VFPFJ_04546	-	-	-_x000D_
gene5972	14.022	5.71035	22.3337	3.91109	1.96757	0.0340323	0.278777	NW_017264034.1	1434335	1436292	-	1958	VFPFJ_05941	-	-	-_x000D_
gene1284	39.4245	4.16771	74.6813	17.919	4.16342	0.0341615	0.279429	NW_017264030.1	4360575	4361393	+	819	VFPFJ_01277	GO:0016021	-	transmembrane protein gi_x000D_
gene3699	1423.64	891.808	1955.46	2.1927	1.13271	0.0344874	0.281276	NW_017264032.1	1881192	1882235	+	1044	VFPFJ_03678	GO:0016787	-	alpha beta hydrolase fold domain-containing protein gi_x000D_
gene1029	73.7808	43.4519	104.11	2.39598	1.26061	0.0346687	0.282383	NW_017264030.1	3549382	3549867	-	486	VFPFJ_01025	-	-	-_x000D_
gene3749	94.9819	19.1371	170.827	8.92647	3.15809	0.0346733	0.282383	NW_017264032.1	2043866	2044616	+	751	VFPFJ_03726	-	-	-_x000D_
gene7684	35.3276	19.2189	51.4362	2.67633	1.42025	0.0347325	0.28266	NW_017264036.1	335198	337261	-	2064	VFPFJ_07642	GO:0016491	-	glucose-methanol-choline oxidoreductase_x000D_
gene1416	14.533	5.93118	23.1348	3.90054	1.96367	0.0353038	0.286481	NW_017264030.1	4743348	4745420	+	2073	VFPFJ_01408	GO:0046872;GO:0016491;GO:0055114	K00505	tyrosinase precursor_x000D_
gene3711	25.8933	13.0972	38.6895	2.95403	1.56269	0.035364	0.286762	NW_017264032.1	1919668	1920401	+	734	VFPFJ_03690	-	-	-_x000D_
gene822	77.6449	11.652	143.638	12.3274	3.62379	0.0354594	0.287106	NW_017264030.1	2936401	2937399	-	999	VFPFJ_00818	-	-	-_x000D_
gene11249	10.761	4.27131	17.2508	4.03876	2.01391	0.0355036	0.287106	NW_017264052.1	124320	129739	-	5420	VFPFJ_11176	-	-	-_x000D_
gene10423	32.384	16.3588	48.4092	2.95922	1.56522	0.0355083	0.287106	NW_017264041.1	425101	426777	+	1677	VFPFJ_10354	-	-	-_x000D_
gene3072	77.1889	18.0517	136.326	7.55198	2.91685	0.0357119	0.287147	NW_017264031.1	3917065	3917615	-	551	VFPFJ_03053	-	-	-_x000D_
gene2623	128.964	78.4333	179.495	2.2885	1.1944	0.0357433	0.287147	NW_017264031.1	2528829	2529194	+	366	VFPFJ_02607	GO:0016021	-	hypothetical protein VFPBJ_06936 [Purpureocillium lilacinum] gi_x000D_
gene5723	71.9036	41.5743	102.233	2.45905	1.2981	0.0358061	0.287445	NW_017264034.1	677773	678742	-	970	VFPFJ_05691	-	-	-_x000D_
gene6829	262.7	156.359	369.042	2.36022	1.23892	0.0360134	0.288904	NW_017264035.1	766969	767598	-	630	VFPFJ_06794	-	-	-_x000D_
gene2117	13.1145	5.38166	20.8474	3.87378	1.95374	0.036102	0.289408	NW_017264031.1	980076	981305	-	1230	VFPFJ_02104	-	-	-_x000D_
gene2508	138.176	47.4749	228.877	4.82102	2.26934	0.0361675	0.289424	NW_017264031.1	2227481	2228801	-	1321	VFPFJ_02492	-	-	-_x000D_
gene2703	1560.91	185.278	2936.55	15.8494	3.98636	0.0364055	0.290804	NW_017264031.1	2817922	2819427	-	1506	VFPFJ_02685	GO:0016491;GO:0055114	-	sarcosine oxidase_x000D_
gene1347	89.4343	53.2881	125.581	2.35663	1.23673	0.0364402	0.29084	NW_017264030.1	4542459	4544094	-	1636	VFPFJ_01338	-	-	-_x000D_
gene2066	105.669	46.3502	164.988	3.55961	1.83172	0.0367091	0.291985	NW_017264031.1	839231	841507	+	2277	VFPFJ_02055	GO:0016021;GO:0022891;GO:0055085	-	sugar inositol transporter_x000D_
gene6934	26.4249	12.0667	40.7832	3.3798	1.75694	0.0367658	0.292023	NW_017264035.1	1118019	1118503	-	485	VFPFJ_06899	-	-	-_x000D_
gene3731	33.0244	17.4162	48.6325	2.79237	1.48149	0.0368817	0.292497	NW_017264032.1	2004542	2004940	-	399	VFPFJ_03710	-	-	-_x000D_
gene2299	51.1898	24.7822	77.5975	3.13118	1.64671	0.0371728	0.293885	NW_017264031.1	1538941	1539636	-	696	VFPFJ_02283	-	-	-_x000D_
gene5412	391.43	249.029	533.831	2.14365	1.10007	0.0374645	0.295279	NW_017264033.1	3297925	3299155	+	1231	VFPFJ_05382	GO:0005975;GO:0071554;GO:0044464;GO:0016020;GO:0003824	-	extracellular cell wall glucanase crf1_x000D_
gene7666	12.4301	4.80422	20.056	4.17467	2.06166	0.0375627	0.295617	NW_017264036.1	295548	299261	-	3714	VFPFJ_07624	GO:0016798;GO:0008152	-	glycoside hydrolase_x000D_
gene7638	6.97741	1.77904	12.1758	6.84401	2.77484	0.0376846	0.296184	NW_017264036.1	209696	215149	-	5454	VFPFJ_07596	-	-	-_x000D_
gene1484	37.257	19.6162	54.8978	2.79859	1.4847	0.0378854	0.296932	NW_017264030.1	4944814	4945182	+	369	VFPFJ_01476	-	-	-_x000D_
gene2021	1986.45	1204.32	2768.59	2.29888	1.20093	0.0380325	0.297584	NW_017264031.1	721950	723665	-	1716	VFPFJ_02010	GO:0055085;GO:0016021	-	mfs transporter gi_x000D_
gene1517	1722.11	1088.95	2355.27	2.16287	1.11295	0.0380903	0.297584	NW_017264030.1	5036652	5037622	+	971	VFPFJ_01509	GO:0006541;GO:0016740	-	glutamine amidotransferase type 1 gi_x000D_
gene5840	13394.6	6922.28	19866.9	2.87	1.52105	0.0381009	0.297584	NW_017264034.1	1045647	1046366	+	720	VFPFJ_05808	GO:0016020	-	gpi anchored serine-rich protein_x000D_
gene803	166.566	101.72	231.412	2.27499	1.18586	0.0381876	0.297778	NW_017264030.1	2883595	2886273	-	2679	VFPFJ_00799	-	-	-_x000D_
gene9654	29.9087	15.6476	44.1698	2.82278	1.49712	0.0382616	0.297778	NW_017264038.1	1251027	1252507	+	1481	VFPFJ_09592	GO:0020037;GO:0016021;GO:0046872;GO:0016491;GO:0055114	K00326	cytochrome b5 reductase_x000D_
gene7720	198.012	124.567	271.456	2.17919	1.1238	0.0382784	0.297778	NW_017264036.1	438093	440231	-	2139	VFPFJ_07676	-	-	-_x000D_
gene9540	562.934	243.262	882.607	3.62822	1.85926	0.0382846	0.297778	NW_017264038.1	900390	901203	+	814	VFPFJ_09478	-	K12861	-_x000D_
gene6153	854.606	552.068	1157.14	2.09602	1.06765	0.0385291	0.299472	NW_017264034.1	1959445	1961431	-	1987	VFPFJ_06123	GO:0016491;GO:0055114;GO:0005507	-	laccase-1 precursor_x000D_
gene8467	39.5038	21.3371	57.6705	2.70283	1.43447	0.0386001	0.299685	NW_017264037.1	168539	169280	-	742	VFPFJ_08413	GO:0005975;GO:0009253;GO:0003796;GO:0016021;GO:0016998	-	-diacetyl muramidase gi_x000D_
gene7291	84.8608	48.8834	120.838	2.47197	1.30566	0.0388188	0.300271	NW_017264035.1	2190851	2191649	-	799	VFPFJ_07253	-	-	-_x000D_
gene10108	116.701	59.3214	174.081	2.93454	1.55314	0.0389284	0.300707	NW_017264040.1	31688	32743	-	1056	VFPFJ_10044	-	-	-_x000D_
gene8052	151.254	42.3351	260.173	6.14555	2.61954	0.0389337	0.300707	NW_017264036.1	1569001	1569343	-	343	VFPFJ_08005	-	-	-_x000D_
gene8264	318.122	197.254	438.989	2.2255	1.15413	0.0389753	0.300707	NW_017264036.1	2185676	2187463	-	1788	VFPFJ_08213	-	-	-_x000D_
gene8419	16.9535	7.87818	26.0288	3.30391	1.72418	0.0390442	0.300707	NW_017264037.1	46840	48390	+	1551	VFPFJ_08366	GO:0055085;GO:0016021	-	monocarboxylate permease-like protein_x000D_
gene5665	2214.47	1384.31	3044.64	2.19939	1.1371	0.0390604	0.300707	NW_017264034.1	490400	493337	+	2938	VFPFJ_05633	GO:0015079;GO:0071805;GO:0016021	-	potassium transporter_x000D_
gene7421	1061.54	593.294	1529.78	2.57846	1.36651	0.0390622	0.300707	NW_017264035.1	2619600	2620925	-	1326	VFPFJ_07379	-	-	-_x000D_
gene6259	48.2911	27.8519	68.7304	2.46771	1.30317	0.0391656	0.300853	NW_017264034.1	2254615	2257877	+	3263	VFPFJ_06228	GO:0046556;GO:0046373	K01209	alpha-n-arabinofuranosidase c_x000D_
gene3283	370.743	226.419	515.067	2.27484	1.18577	0.0391671	0.300853	NW_017264032.1	641592	644003	-	2412	VFPFJ_03263	GO:0046872	-	lim domain-containingprotein_x000D_
gene7492	2.53369	0	5.06739	Inf	Inf	0.0391882	0.300853	NW_017264035.1	2848140	2848825	+	686	VFPFJ_07449	-	-	-_x000D_
gene2424	11.4005	4.47039	18.3306	4.10044	2.03578	0.0392268	0.300944	NW_017264031.1	1988317	1988982	+	666	VFPFJ_02408	-	-	-_x000D_
gene493	359.438	38.0615	680.814	17.8872	4.16086	0.0393866	0.301468	NW_017264030.1	1826980	1827909	-	930	VFPFJ_00491	-	-	-_x000D_
gene1832	15.8317	6.79896	24.8645	3.65711	1.8707	0.0394162	0.301468	NW_017264031.1	234386	234866	-	481	VFPFJ_01822	-	-	-_x000D_
gene9260	3.42263	0.372179	6.47309	17.3924	4.12039	0.0394292	0.301468	NW_017264038.1	65770	66096	+	327	VFPFJ_09198	-	-	-_x000D_
gene8919	162.286	65.05	259.521	3.98957	1.99623	0.0395309	0.301888	NW_017264037.1	1514609	1515825	+	1217	VFPFJ_08862	GO:0005975;GO:0004553	K01183	class iii chitinase gi_x000D_
gene6955	539.393	333.072	745.713	2.23889	1.16279	0.0397	0.302716	NW_017264035.1	1188354	1188869	+	516	VFPFJ_06920	-	-	-_x000D_
gene7323	4008.98	2523.23	5494.73	2.17766	1.12278	0.039988	0.304314	NW_017264035.1	2290582	2294079	+	3498	VFPFJ_07285	GO:0055085;GO:0016021	K07300	calcium proton exchanger_x000D_
gene4531	11988.3	7700.24	16276.3	2.11374	1.0798	0.0399908	0.304314	NW_017264033.1	521932	522823	-	892	VFPFJ_04504	GO:0016021	-	ddhd domain-containing protein gi_x000D_
gene9109	215.522	133.823	297.222	2.22101	1.15122	0.0402056	0.304916	NW_017264037.1	2098798	2099625	+	828	VFPFJ_09052	-	-	-_x000D_
gene4629	98.6114	59.5305	137.692	2.31297	1.20975	0.0402375	0.304916	NW_017264033.1	801234	802934	+	1701	VFPFJ_04602	-	-	-_x000D_
gene52	5075.57	3253	6898.13	2.12054	1.08443	0.0402904	0.304916	NW_017264030.1	432374	436264	+	3891	VFPFJ_00053	GO:0000155;GO:0000160;GO:0005622;GO:0016021;GO:0023014	K19691	two-component osmosensing histidine kinase_x000D_
gene8106	688.57	277.309	1099.83	3.96609	1.98772	0.0403535	0.304916	NW_017264036.1	1737942	1739123	-	1182	VFPFJ_08059	-	-	-_x000D_
gene9720	672.181	243.219	1101.14	4.52737	2.17867	0.0403603	0.304916	NW_017264038.1	1435243	1437232	-	1990	VFPFJ_09657	GO:0016884	K01426	glutamyl-trna amidotransferase subunit a gi_x000D_
gene84	21316.2	13538.8	29093.6	2.14891	1.1036	0.040368	0.304916	NW_017264030.1	558715	559866	+	1152	VFPFJ_00085	-	-	-_x000D_
gene7212	228.223	138.216	318.229	2.30241	1.20315	0.0404865	0.3054	NW_017264035.1	1946529	1948609	-	2081	VFPFJ_07175	GO:0030259;GO:0016758	-	udp- transferase_x000D_
gene2294	36.7685	20.4642	53.0729	2.59345	1.37487	0.0405602	0.305751	NW_017264031.1	1524279	1524518	-	240	VFPFJ_02278	-	-	-_x000D_
gene7939	745.348	475.217	1015.48	2.13687	1.0955	0.0406191	0.30599	NW_017264036.1	1169394	1174001	+	4608	VFPFJ_07894	-	-	-_x000D_
gene2705	266.074	121.94	410.208	3.364	1.75018	0.0407688	0.306424	NW_017264031.1	2833730	2835319	+	1590	VFPFJ_02687	-	-	-_x000D_
gene3377	315.115	195.378	434.853	2.2257	1.15426	0.0408185	0.306424	NW_017264032.1	972381	974124	-	1744	VFPFJ_03357	GO:0030488;GO:0052906;GO:0005759;GO:0005634	K15429	trna (guanine -n1)-methyltransferase_x000D_
gene11554	753.911	475.551	1032.27	2.17069	1.11815	0.0408575	0.306424	NW_017264069.1	3336	4694	+	1359	VFPFJ_11481	-	K00274	-_x000D_
gene2384	4085.1	2553.84	5616.37	2.19919	1.13697	0.0408674	0.306424	NW_017264031.1	1852477	1854323	+	1847	VFPFJ_02368	GO:0016021;GO:0016491;GO:0055114	K17871	alternative nadh-dehydrogenase gi_x000D_
gene8786	16.9913	7.89992	26.0828	3.30165	1.72319	0.0410225	0.307382	NW_017264037.1	1126969	1127262	-	294	VFPFJ_08729	-	-	-_x000D_
gene2018	186.77	83.2921	290.247	3.48469	1.80103	0.0411057	0.307596	NW_017264031.1	716052	717219	+	1168	VFPFJ_02007	-	-	-_x000D_
gene6286	322.372	200.085	444.659	2.22236	1.15209	0.04131	0.308849	NW_017264034.1	2330452	2332340	-	1889	VFPFJ_06255	-	-	-_x000D_
gene473	826.815	501.535	1152.09	2.29714	1.19984	0.0413709	0.308849	NW_017264030.1	1763291	1765403	-	2113	VFPFJ_00471	GO:0031097;GO:0061167;GO:0031028;GO:1902854;GO:0034973;GO:0032463;GO:0051220;GO:0005829;GO:1902817;GO:0018105;GO:0004674;GO:0044732;GO:0044878;GO:1902846;GO:0005524	-	serine threonine-protein kinase sid2 gi_x000D_
gene5673	336.154	212.586	459.723	2.16253	1.11272	0.0413831	0.308849	NW_017264034.1	517394	518979	+	1586	VFPFJ_05641	-	-	-_x000D_
gene5277	846.115	507.324	1184.91	2.3356	1.22379	0.0414881	0.309427	NW_017264033.1	2855997	2856954	+	958	VFPFJ_05249	GO:0035434;GO:0015088;GO:0015680;GO:0016021;GO:0000329;GO:0015677;GO:0006878	K14686	ctr copper transporter_x000D_
gene7288	151.048	43.3842	258.712	5.96329	2.57611	0.041582	0.309833	NW_017264035.1	2177273	2179722	-	2450	VFPFJ_07250	GO:0055085;GO:0016021	-	opt oligopeptide transporter_x000D_
gene2824	990.457	621.624	1359.29	2.18668	1.12874	0.0415975	0.309833	NW_017264031.1	3182930	3184415	+	1486	VFPFJ_02806	GO:0006784;GO:0016627;GO:0016740;GO:0016021;GO:0055114	K02259	electron transfer protein mitochondrial precursor_x000D_
gene10782	2368.7	1516.75	3220.64	2.12338	1.08636	0.0418882	0.311425	NW_017264044.1	260761	261621	-	861	VFPFJ_10710	GO:0008864;GO:0016742;GO:0016597;GO:0006189	K01433	formyltetrahydrofolate deformylase gi_x000D_
gene10947	50.3049	11.9683	88.6416	7.40638	2.88877	0.041922	0.311425	NW_017264046.1	97839	98819	-	981	VFPFJ_10874	GO:0008237;GO:0006508	-	major allergen asp f 2-like protein_x000D_
gene2565	4003.7	1538.59	6468.8	4.20437	2.07189	0.0420199	0.311436	NW_017264031.1	2371161	2371623	-	463	VFPFJ_02549	-	-	-_x000D_
gene2576	1819.92	852.818	2787.02	3.26801	1.70841	0.0420343	0.311436	NW_017264031.1	2392943	2395238	-	2296	VFPFJ_02560	-	-	-_x000D_
gene8143	1268.92	806.428	1731.42	2.14703	1.10234	0.0420962	0.311484	NW_017264036.1	1844527	1849680	-	5154	VFPFJ_08096	-	-	-_x000D_
gene5268	79.098	42.4587	115.737	2.72588	1.44672	0.0421797	0.311692	NW_017264033.1	2827517	2828206	-	690	VFPFJ_05240	-	-	-_x000D_
gene5431	8.75501	3.00343	14.5066	4.83001	2.27203	0.0423437	0.31211	NW_017264033.1	3365344	3365850	-	507	VFPFJ_05401	-	-	-_x000D_
gene2468	94.4406	57.0843	131.797	2.30881	1.20715	0.0424173	0.31211	NW_017264031.1	2121590	2122333	-	744	VFPFJ_02452	-	-	-_x000D_
gene10711	20.9926	5.74766	36.2376	6.30476	2.65644	0.0424247	0.31211	NW_017264044.1	80611	81880	-	1270	VFPFJ_10639	-	-	-_x000D_
gene10446	3516.61	2280.57	4752.64	2.08397	1.05934	0.0424583	0.31211	NW_017264042.1	18637	22009	+	3373	VFPFJ_10377	GO:0016021;GO:0006357;GO:0008270;GO:0000981;GO:0003677;GO:0005634	-	fungal specific transcription factor domain-containing protein gi_x000D_
gene1218	382.417	241.892	522.943	2.16189	1.11229	0.0424939	0.312168	NW_017264030.1	4142704	4143387	+	684	VFPFJ_01211	-	-	-_x000D_
gene6534	549.442	194.859	904.026	4.63938	2.21393	0.0425995	0.312428	NW_017264034.1	3024355	3027028	-	2674	VFPFJ_06499	GO:0016740	K22248	trehalose synthase (ccg-9)_x000D_
gene3511	67.4301	39.0087	95.8516	2.45719	1.29701	0.0426271	0.312428	NW_017264032.1	1372673	1373503	+	831	VFPFJ_03491	-	-	-_x000D_
gene9252	504.414	323.978	684.85	2.11388	1.07989	0.0426302	0.312428	NW_017264038.1	49222	50354	+	1133	VFPFJ_09191	GO:0005975;GO:0016021;GO:0031225;GO:0005886;GO:0016740	-	pap2 superfamily protein_x000D_
gene7448	8899.77	3381.49	14418	4.26382	2.09215	0.0426405	0.312428	NW_017264035.1	2692443	2693044	-	602	VFPFJ_07406	-	-	-_x000D_
gene11471	6.97084	1.11654	12.8251	11.4865	3.52187	0.0428278	0.313189	NW_017264060.1	65694	66469	-	776	VFPFJ_11398	GO:0016021;GO:0006629	-	fatty acid desaturase_x000D_
gene323	4.79086	0.668686	8.91304	13.3292	3.73652	0.0431645	0.314628	NW_017264030.1	1287783	1289082	+	1300	VFPFJ_00323	-	-	-_x000D_
gene2464	71.0886	28.9826	113.195	3.90561	1.96555	0.0433341	0.314768	NW_017264031.1	2113878	2114297	-	420	VFPFJ_02448	GO:0016020	-	7 transmembrane receptor (rhodopsin family) domain-containing protein gi_x000D_
gene10918	7.15116	0	14.3023	Inf	Inf	0.0434051	0.314851	NW_017264046.1	22260	24579	-	2320	VFPFJ_10845	-	-	-_x000D_
gene9394	53.8376	29.2038	78.4715	2.68703	1.42601	0.0434471	0.314851	NW_017264038.1	439287	439913	+	627	VFPFJ_09331	-	-	-_x000D_
gene8619	61.5245	37.153	85.8961	2.31196	1.20912	0.0435014	0.314931	NW_017264037.1	661751	662285	-	535	VFPFJ_08564	-	-	-_x000D_
gene2292	105497	66691.3	144302	2.16374	1.11353	0.0435141	0.314931	NW_017264031.1	1519162	1521133	+	1972	VFPFJ_02276	GO:0003723;GO:0016831;GO:0000287;GO:0030976	K01568	pyruvate decarboxylase_x000D_
gene8880	1254.99	282.821	2227.15	7.87478	2.97724	0.0437264	0.315575	NW_017264037.1	1405245	1406641	-	1397	VFPFJ_08823	-	-	-_x000D_
gene11522	78.5323	47.739	109.326	2.29007	1.19539	0.0437444	0.315575	NW_017264064.1	71037	71966	-	930	VFPFJ_11449	GO:0016757	-	hypothetical protein VFPFJ_11449 [Purpureocillium lilacinum]_x000D_
gene1717	57.4923	32.9371	82.0476	2.49104	1.31675	0.0438301	0.315796	NW_017264030.1	5652219	5652485	+	267	VFPFJ_01707	-	-	-_x000D_
gene11391	367.071	165.307	568.836	3.44109	1.78287	0.0439783	0.31666	NW_017264056.1	111012	113622	-	2611	VFPFJ_11318	GO:0016787;GO:0030246;GO:0005975	-	alpha- -mannosidase subfamily_x000D_
gene3854	6176.96	3795.95	8557.97	2.2545	1.17281	0.0443433	0.318876	NW_017264032.1	2330874	2335181	+	4308	VFPFJ_03831	-	-	-_x000D_
gene8028	13.8504	5.90943	21.7913	3.68755	1.88266	0.0445384	0.31954	NW_017264036.1	1490102	1491654	+	1553	VFPFJ_07981	GO:0004637;GO:0046872;GO:0005524;GO:0009113	-	phosphoribosylamine-glycine ligase_x000D_
gene6535	193.553	79.1728	307.934	3.88939	1.95955	0.0446874	0.320331	NW_017264034.1	3027811	3031176	+	3366	VFPFJ_06500	GO:0043167;GO:0016787;GO:0006812;GO:0016020;GO:0000166	-	calcium-transporting atpase 3_x000D_
gene4838	3808.64	2405.55	5211.72	2.16654	1.11539	0.0447942	0.320892	NW_017264033.1	1457427	1464548	-	7122	VFPFJ_04810	GO:0030619;GO:0005681;GO:0000350;GO:0030623;GO:0097157;GO:0000244;GO:0030620;GO:0017070;GO:0005682;GO:0046540;GO:0000389	K12856	pre-mrna processing splicing factor 8_x000D_
gene1837	16.3938	7.39197	25.3956	3.43556	1.78055	0.0449734	0.321014	NW_017264031.1	239807	240628	+	822	VFPFJ_01827	-	-	-_x000D_
gene8395	14196.6	9186.58	19206.7	2.09073	1.06401	0.0449853	0.321014	NW_017264036.1	2574029	2577238	+	3210	VFPFJ_08341	GO:0016021;GO:0015693;GO:0046872;GO:0005524;GO:0015444;GO:1903830	-	mg-transporting atpase gi_x000D_
gene3249	3083.99	1958.86	4209.11	2.14876	1.1035	0.0450119	0.321014	NW_017264032.1	534439	535795	-	1357	VFPFJ_03229	-	K01238	-_x000D_
gene341	1809.12	870.435	2747.81	3.15682	1.65847	0.0450681	0.321014	NW_017264030.1	1349542	1350247	-	706	VFPFJ_00341	GO:0016021;GO:0035434;GO:0005375	-	ctr copper transporter_x000D_
gene7245	44882.8	27286.2	62479.5	2.28978	1.19521	0.0452597	0.321114	NW_017264035.1	2056269	2059853	-	3585	VFPFJ_07207	GO:0008553;GO:0046872;GO:0006754;GO:0016021;GO:1902600;GO:0005524	K01535	plasma membrane atpase 2 gi_x000D_
gene2123	592.141	368.381	815.902	2.21483	1.1472	0.045274	0.321114	NW_017264031.1	997873	1000457	-	2585	VFPFJ_02110	GO:0000176;GO:0090305;GO:0003676;GO:0008408;GO:0000166;GO:0006396	K12591	3 -5 exonuclease domain-containing protein gi_x000D_
gene2889	4.07683	0.744358	7.40931	9.95396	3.31527	0.0452863	0.321114	NW_017264031.1	3365013	3366593	+	1581	VFPFJ_02870	-	-	-_x000D_
gene7578	203.404	0.646938	406.161	627.821	9.29421	0.0453307	0.321114	NW_017264036.1	20897	23256	-	2360	VFPFJ_07535	-	-	-_x000D_
gene7399	64.4269	29.9526	98.9012	3.30193	1.72331	0.045332	0.321114	NW_017264035.1	2537066	2537655	+	590	VFPFJ_07357	GO:0016846;GO:0008152	-	glutathione-dependent formaldehyde-activating family gfa protein_x000D_
gene6541	213.175	134.003	292.347	2.18164	1.12542	0.0454211	0.321114	NW_017264034.1	3043347	3044258	-	912	VFPFJ_06506	-	K01476	-_x000D_
gene1434	122.117	76.1777	168.056	2.20611	1.1415	0.0455357	0.321114	NW_017264030.1	4798252	4799136	-	885	VFPFJ_01426	-	-	-_x000D_
gene3421	297.43	187.232	407.627	2.17712	1.12242	0.0455389	0.321114	NW_017264032.1	1091968	1092552	-	585	VFPFJ_03401	-	-	-_x000D_
gene4363	124.599	48.7331	200.464	4.11351	2.04037	0.0456317	0.321566	NW_017264033.1	90179	91279	+	1101	VFPFJ_04336	GO:0016787	K01053	lactonohydrolase gi_x000D_
gene4588	2843.05	1741.67	3944.43	2.26474	1.17934	0.0457712	0.322347	NW_017264033.1	685301	685867	-	567	VFPFJ_04562	-	-	-_x000D_
gene3512	1307.85	849.92	1765.77	2.07758	1.0549	0.046021	0.323644	NW_017264032.1	1373968	1377751	-	3784	VFPFJ_03492	-	-	-_x000D_
gene7102	1670.2	1089.25	2251.15	2.0667	1.04733	0.0460416	0.323644	NW_017264035.1	1615193	1617840	-	2648	VFPFJ_07067	GO:0003676;GO:0031305;GO:0000002;GO:0000166	-	mitochondrial escape protein 2_x000D_
gene11184	262.416	166.665	358.166	2.14902	1.10368	0.046207	0.324198	NW_017264051.1	46061	48965	-	2905	VFPFJ_11111	-	-	-_x000D_
gene4801	289.225	46.798	531.652	11.3606	3.50596	0.0463261	0.324659	NW_017264033.1	1369941	1372346	-	2406	VFPFJ_04773	GO:0004620;GO:0016042	-	aldehyde dehydrogenase_x000D_
gene9873	43.0342	11.4642	74.6042	6.50759	2.70212	0.0464706	0.325277	NW_017264039.1	97221	98219	-	999	VFPFJ_09810	-	-	-_x000D_
gene2630	22.9633	10.9449	34.9818	3.19617	1.67634	0.0466046	0.325736	NW_017264031.1	2553186	2555407	-	2222	VFPFJ_02614	GO:0006629	-	protein kinase subdomain-containing protein_x000D_
gene6796	35.5046	9.23022	61.7789	6.69311	2.74268	0.0466391	0.325736	NW_017264035.1	675804	676121	+	318	VFPFJ_06761	-	-	-_x000D_
gene3296	652.047	358.144	945.95	2.64125	1.40122	0.0466723	0.325736	NW_017264032.1	678940	679953	+	1014	VFPFJ_03276	GO:0016746;GO:0016021;GO:0008152	-	1-acyl-sn-glycerol-3-phosphate acyltransferase gi_x000D_
gene3953	4.79812	0.965193	8.63105	8.9423	3.16065	0.0467653	0.325736	NW_017264032.1	2619587	2620570	-	984	VFPFJ_03928	-	-	-_x000D_
gene282	52.327	27.2994	77.3546	2.83356	1.50262	0.046772	0.325736	NW_017264030.1	1156171	1157412	-	1242	VFPFJ_00282	-	-	-_x000D_
gene9292	2601.11	1685.21	3517.01	2.08698	1.06142	0.047035	0.326509	NW_017264038.1	141074	141852	-	779	VFPFJ_09230	-	-	-_x000D_
gene4832	449.78	287.937	611.623	2.12415	1.08689	0.0470569	0.326509	NW_017264033.1	1436660	1439024	+	2365	VFPFJ_04804	GO:0000226;GO:0000910;GO:0008017	K16732	microtubule associated protein gi_x000D_
gene5338	9.42394	0.889521	17.9584	20.1888	4.33548	0.0470667	0.326509	NW_017264033.1	3071166	3071351	+	186	VFPFJ_05310	-	-	-_x000D_
gene4558	62.5426	36.7523	88.3329	2.40347	1.26512	0.04707	0.326509	NW_017264033.1	597111	598832	+	1722	VFPFJ_04531	GO:0050660;GO:0016614;GO:0055114	-	fad- type 2_x000D_
gene1842	1102.57	678.812	1526.32	2.24851	1.16897	0.0470879	0.326509	NW_017264031.1	250631	251776	+	1146	VFPFJ_01832	-	-	-_x000D_
gene2972	36.6738	16.7578	56.5897	3.37691	1.7557	0.04722	0.327142	NW_017264031.1	3622618	3623253	-	636	VFPFJ_02953	-	-	-_x000D_
gene7026	987.569	640.172	1334.97	2.08532	1.06027	0.0472724	0.327183	NW_017264035.1	1368745	1369808	-	1064	VFPFJ_06991	-	-	-_x000D_
gene7521	363.451	234.516	492.387	2.09959	1.07011	0.0473476	0.327502	NW_017264035.1	2914695	2916439	-	1745	VFPFJ_07478	GO:0055085;GO:0016021	-	mfs transporter_x000D_
gene7610	40.3843	22.7482	58.0205	2.55055	1.35081	0.0473783	0.327513	NW_017264036.1	129179	131264	-	2086	VFPFJ_07568	GO:0016021;GO:0005328;GO:0006836;GO:0055085	-	sodium chloride dependent neurotransmitter transporter gi_x000D_
gene9243	2375.3	1525.53	3225.07	2.11406	1.08001	0.0474657	0.327915	NW_017264038.1	19539	21421	-	1883	VFPFJ_09182	GO:0009082;GO:0004160	K01687	dihydroxy-acid dehydratase_x000D_
gene11075	253.729	161.943	345.515	2.13356	1.09326	0.0474995	0.327948	NW_017264049.1	18967	22272	+	3306	VFPFJ_11002	GO:0008017;GO:0007018;GO:0005524;GO:0003777	K10401	kinesin family protein_x000D_
gene2936	356.616	124.623	588.608	4.72309	2.23973	0.0475622	0.328006	NW_017264031.1	3485932	3487570	-	1639	VFPFJ_02917	GO:0055085;GO:0016021	-	major facilitator superfamily general substrate transporter_x000D_
gene4522	628.971	412.807	845.134	2.04729	1.03371	0.0475899	0.328006	NW_017264033.1	507164	507849	-	686	VFPFJ_04495	GO:0005737;GO:0004726;GO:0035335;GO:0003993	K14394	low molecular weight phosphotyrosine protein phosphatase gi_x000D_
gene11403	8.47826	3.05735	13.8992	4.54615	2.18465	0.0476246	0.328006	NW_017264057.1	56677	59084	+	2408	VFPFJ_11330	-	-	-_x000D_
gene4696	980.687	628.327	1333.05	2.12158	1.08514	0.0478486	0.328691	NW_017264033.1	991331	992847	-	1517	VFPFJ_04669	-	-	-_x000D_
gene4948	298.628	190.581	406.676	2.13387	1.09347	0.0478779	0.328691	NW_017264033.1	1878473	1880377	+	1905	VFPFJ_04920	-	-	-_x000D_
gene8863	53.6331	31.805	75.4612	2.37262	1.24648	0.0479143	0.328691	NW_017264037.1	1362955	1363698	+	744	VFPFJ_08806	-	-	-_x000D_
gene2827	15.3246	7.16599	23.4832	3.27704	1.71239	0.048129	0.329262	NW_017264031.1	3190798	3192039	-	1242	VFPFJ_02809	-	-	-_x000D_
gene2530	567.72	202.152	933.288	4.61676	2.20688	0.0482844	0.330125	NW_017264031.1	2292879	2294873	+	1995	VFPFJ_02514	-	-	-_x000D_
gene496	370.604	237.072	504.136	2.12651	1.08849	0.0483358	0.330275	NW_017264030.1	1836384	1838733	+	2350	VFPFJ_00494	GO:0016813;GO:0008237;GO:0006508	-	acetylornithine deacetylase_x000D_
gene4101	271.519	168.467	374.57	2.2234	1.15277	0.0486354	0.331316	NW_017264032.1	3062888	3063863	+	976	VFPFJ_04074	GO:0006355;GO:0043565;GO:0003700	-	transcription factor bzip_x000D_
gene1891	547.303	359.682	734.924	2.04326	1.03087	0.0486872	0.331468	NW_017264031.1	365220	367091	+	1872	VFPFJ_01881	-	K10586	-_x000D_
gene915	14.2751	6.44338	22.1069	3.43094	1.77861	0.0487483	0.331683	NW_017264030.1	3216169	3217197	-	1029	VFPFJ_00911	-	-	-_x000D_
gene4138	30.0682	15.8674	44.2691	2.78994	1.48023	0.0488297	0.332036	NW_017264032.1	3174255	3175669	+	1415	VFPFJ_04111	GO:0016787	-	alkaline serine protease p32_x000D_
gene5391	126.849	78.0403	175.658	2.25087	1.17048	0.0488623	0.332057	NW_017264033.1	3228980	3230038	-	1059	VFPFJ_05361	GO:0055114;GO:0004616	-	6-phosphogluconate nad-binding protein_x000D_
gene7530	456.944	198.264	715.624	3.60945	1.85178	0.0491065	0.333515	NW_017264035.1	2932286	2936928	+	4643	VFPFJ_07487	GO:0042626;GO:0055085;GO:0005524;GO:0016021	-	abc transporter_x000D_
gene3624	4444.55	2945.92	5943.17	2.01743	1.01252	0.0491997	0.333947	NW_017264032.1	1653450	1669859	-	16410	VFPFJ_03604	-	-	-_x000D_
gene10979	15.9982	6.06696	25.9295	4.27389	2.09555	0.0494873	0.3349	NW_017264046.1	197717	197949	-	233	VFPFJ_10906	-	-	-_x000D_
gene9169	2051.41	1312.49	2790.34	2.12599	1.08813	0.0494959	0.3349	NW_017264037.1	2279723	2281288	+	1566	VFPFJ_09110	GO:0008152;GO:0070569	K00972	udp-n-acetylglucosamine pyrophosphorylase_x000D_
