# Supplementary material for: Functional characterization of CreA, ZnT, and MTase as key regulators of cadmium resistance in Paecilomyces lilacinus
Source: Front Microbiol. 2026 May 14;17:1792636. doi: 10.3389/fmicb.2026.1792636 (PMC13218079; doi:10.3389/fmicb.2026.1792636)
Supplement: Supplementary file 1 [file Data_Sheet_1.ZIP › mRNA/2_DEG/DESeq/C_vs_A/C_vs_A.DESeq.Down.xlsx]

## Sheet: Sheet1
id	baseMean	baseMeanA	baseMeanB	foldChange	log2FoldChange	pval	padj	Chromosome	Start Site	End Site	Direction	Length	Locus	GO	KEGG	Description_x000D_
gene9709	1160.6	2263.81	57.3807	0.0253469	-5.30205	6.2653e-11	4.34476e-07	NW_017264038.1	1411761	1413284	-	1524	VFPFJ_09646	-	-	-_x000D_
gene7484	12258.6	22762.3	1755.01	0.0771019	-3.69709	1.15703e-06	0.000407059	NW_017264035.1	2829651	2830988	-	1338	VFPFJ_07442	-	-	-_x000D_
gene10396	84.7978	158.767	10.829	0.0682069	-3.87394	2.70536e-06	0.000823161	NW_017264041.1	356750	358843	+	2094	VFPFJ_10327	GO:0003333;GO:0015171;GO:0016021	K16261	proline transporter_x000D_
gene1733	1308.16	2379.08	237.241	0.0997195	-3.32598	1.17612e-05	0.0025463	NW_017264030.1	5687242	5689110	-	1869	VFPFJ_01723	GO:0005488;GO:0006351	-	n-terminal binuclear zn cluster-containing protein gi_x000D_
gene3665	2458.2	4541.88	374.525	0.0824603	-3.60016	1.47081e-05	0.00291213	NW_017264032.1	1787706	1789279	+	1574	VFPFJ_03644	GO:0008152;GO:0016746	K09699	branched-chain alpha-keto acid lipoamide acyltransferase_x000D_
gene8398	2919.4	5692.09	146.721	0.0257763	-5.27781	1.86281e-05	0.00349525	NW_017264036.1	2583343	2585162	+	1820	VFPFJ_08344	GO:0055114;GO:0006623;GO:0006696;GO:0004497;GO:0006897;GO:0020037;GO:0071210;GO:0000249;GO:0005506;GO:0005783	K09831	cytochrome p450 61_x000D_
gene7388	63.6972	116.406	10.9887	0.0943998	-3.40507	4.64868e-05	0.00688616	NW_017264035.1	2509231	2510664	-	1434	VFPFJ_07346	GO:0016491	-	fad linked oxidase_x000D_
gene107	38.2353	70.3309	6.13966	0.0872968	-3.51793	5.35401e-05	0.0076298	NW_017264030.1	617992	619429	-	1438	VFPFJ_00108	GO:0016021;GO:0055085;GO:0005215	-	major facilitator superfamily domain-containingprotein_x000D_
gene7191	5336.39	9473.19	1199.59	0.12663	-2.98131	5.85311e-05	0.00823679	NW_017264035.1	1886423	1888217	+	1795	VFPFJ_07154	GO:0016620;GO:0055114	K00128	aldehyde dehydrogenase gi_x000D_
gene4586	738.455	1304.94	171.973	0.131786	-2.92373	8.77151e-05	0.0108516	NW_017264033.1	682303	684084	+	1782	VFPFJ_04560	GO:0003333;GO:0015171;GO:0016021	K16261	dicarboxylic amino acid permease_x000D_
gene4394	310.004	568.862	51.1463	0.0899099	-3.47538	0.000105274	0.0118518	NW_017264033.1	162033	162509	+	477	VFPFJ_04367	-	-	-_x000D_
gene292	1188.82	2092.82	284.808	0.136088	-2.87739	0.000109607	0.0122173	NW_017264030.1	1191834	1193681	+	1848	VFPFJ_00292	GO:0016874	K01969	methylcrotonoyl- carboxylase beta mitochondrial precursor gi_x000D_
gene1734	467.154	863.452	70.8569	0.0820624	-3.60714	0.000171501	0.016109	NW_017264030.1	5689661	5690179	-	519	VFPFJ_01724	-	-	-_x000D_
gene155	3412.25	6183.44	641.072	0.103676	-3.26985	0.000199753	0.0181356	NW_017264030.1	762307	764713	+	2407	VFPFJ_00156	GO:0046872;GO:0005524;GO:0004075	K01968	3-methylcrotonyl- carboxylase subunit alpha_x000D_
gene291	1745.5	3027.04	463.955	0.15327	-2.70585	0.000237719	0.0201221	NW_017264030.1	1189797	1191189	-	1393	VFPFJ_00291	GO:0050660;GO:0003995;GO:0055114	K00253	isovaleryl- mitochondrial precursor gi_x000D_
gene744	92.6372	167.831	17.443	0.103931	-3.2663	0.000253279	0.0209663	NW_017264030.1	2693472	2693876	+	405	VFPFJ_00741	-	-	-_x000D_
gene4346	51.6311	90.5064	12.7558	0.140938	-2.82687	0.00030743	0.0247928	NW_017264033.1	46806	47657	-	852	VFPFJ_04319	-	-	-_x000D_
gene10696	125.262	218.866	31.6587	0.144649	-2.78937	0.000350664	0.0276068	NW_017264044.1	28754	33808	+	5055	VFPFJ_10624	GO:0016021;GO:0006357;GO:0008270;GO:0000981;GO:0003677;GO:0005634	-	transcriptional activator xlnr_x000D_
gene4792	140.072	244.42	35.7247	0.146161	-2.77437	0.000353268	0.0276187	NW_017264033.1	1348723	1349945	-	1223	VFPFJ_04764	GO:0016787;GO:0016021;GO:0008152	-	lipase thioesterase_x000D_
gene4454	12.9779	24.492	1.4638	0.0597664	-4.06452	0.000398292	0.0294998	NW_017264033.1	305740	306990	-	1251	VFPFJ_04427	GO:0003824	-	pld-like domain-containing protein gi_x000D_
gene9352	5.61183	11.2237	0	0	-Inf	0.000687727	0.0432538	NW_017264038.1	333614	334540	-	927	VFPFJ_09289	-	-	-_x000D_
gene5551	259.381	442.528	76.2339	0.172269	-2.53726	0.000758326	0.0451332	NW_017264034.1	165387	165798	-	412	VFPFJ_05520	-	-	-_x000D_
gene10667	15.6055	28.8017	2.40918	0.0836472	-3.57954	0.000770123	0.0453929	NW_017264043.1	321973	323674	-	1702	VFPFJ_10595	GO:0003333;GO:0015171;GO:0016021	-	proline-specific permease_x000D_
gene4344	8.79797	16.864	0.731898	0.0433999	-4.52616	0.000890659	0.0499651	NW_017264033.1	36232	38626	+	2395	VFPFJ_04317	GO:0016020;GO:0009987	-	serine threonine protein kinase gi_x000D_
gene1761	26.8716	47.2674	6.47575	0.137002	-2.86773	0.000935834	0.0513933	NW_017264031.1	64426	65826	-	1401	VFPFJ_01751	-	-	-_x000D_
gene9347	1445.11	2426.41	463.818	0.191154	-2.38719	0.000983898	0.0529987	NW_017264038.1	318727	320214	+	1488	VFPFJ_09284	GO:0004334;GO:0009072	K01555	fumarylacetoacetase gi_x000D_
gene4162	871.089	1460.12	282.055	0.193172	-2.37204	0.00112673	0.0581869	NW_017264032.1	3242362	3243797	-	1436	VFPFJ_04135	GO:0016624;GO:0055114	K00166	2-oxoisovalerate dehydrogenase alpha mitochondrial precursor_x000D_
gene7427	47.931	83.1315	12.7305	0.153137	-2.70711	0.0011753	0.0599785	NW_017264035.1	2634628	2636187	-	1560	VFPFJ_07385	GO:0003333;GO:0015171;GO:0016021	-	choline transporter_x000D_
gene3104	14.1939	25.8636	2.52427	0.0975993	-3.35698	0.00117741	0.0599785	NW_017264032.1	92616	94538	+	1923	VFPFJ_03085	-	-	-_x000D_
gene2173	140.045	237.343	42.7474	0.180108	-2.47307	0.00121314	0.0612445	NW_017264031.1	1156241	1159880	+	3640	VFPFJ_02160	GO:0055085;GO:0016021	-	mfs general substrate transporter_x000D_
gene9345	95.7783	169.02	22.5366	0.133337	-2.90685	0.00154189	0.0716144	NW_017264038.1	313081	314745	-	1665	VFPFJ_09282	GO:0020037;GO:0016021;GO:0016705;GO:0004497;GO:0005506;GO:0055114	-	cytochrome p450 3a17_x000D_
gene10509	101.747	171.505	31.9894	0.186522	-2.42258	0.00160543	0.073771	NW_017264042.1	224852	226123	-	1272	VFPFJ_10439	-	-	-_x000D_
gene4706	50.5231	86.1254	14.9208	0.173245	-2.52912	0.00170528	0.0774115	NW_017264033.1	1019800	1021625	+	1826	VFPFJ_04679	GO:0004339;GO:0000272;GO:2001070	K01178	glucoamylase precursor_x000D_
gene4631	1666.07	2822.6	509.547	0.180524	-2.46974	0.00183075	0.079599	NW_017264033.1	807728	809618	+	1891	VFPFJ_04604	GO:0055085;GO:0016021	-	pantothenate transporter_x000D_
gene4038	1357.47	2281.86	433.073	0.18979	-2.39753	0.00205638	0.0876921	NW_017264032.1	2888151	2889023	-	873	VFPFJ_04013	GO:0016491;GO:0055114;GO:0010181	K07005	flavin-nucleotide-binding protein_x000D_
gene9780	13.9282	24.9327	2.92384	0.117269	-3.0921	0.00220653	0.0913276	NW_017264038.1	1657530	1658279	-	750	VFPFJ_09717	-	-	-_x000D_
gene1615	48.6043	91.3567	5.85195	0.064056	-3.96452	0.00234549	0.0953269	NW_017264030.1	5324925	5327047	-	2123	VFPFJ_01606	GO:0055085;GO:0016021	-	allantoate permease gi_x000D_
gene11196	400.805	764.368	37.2414	0.0487218	-4.35929	0.00241089	0.0971589	NW_017264051.1	76260	78134	-	1875	VFPFJ_11123	GO:0055085;GO:0016021	-	phthalate transporter_x000D_
gene6803	17054.4	28506.9	5601.85	0.196508	-2.34734	0.00245685	0.0983049	NW_017264035.1	694189	696609	-	2421	VFPFJ_06768	GO:0009086;GO:0032259;GO:0008270;GO:0003871	K00549	5-methyltetrahydropteroyltriglutamate-homocysteine s-methyltransferase gi_x000D_
gene8727	2258.93	3774.03	743.843	0.197095	-2.34303	0.00248494	0.0983049	NW_017264037.1	958544	962705	+	4162	VFPFJ_08672	GO:0016787;GO:0005829	K01469	protein gi_x000D_
gene2921	3850.24	6249.04	1451.45	0.232268	-2.10614	0.00251017	0.0987246	NW_017264031.1	3457160	3461354	-	4195	VFPFJ_02902	GO:0098662;GO:0046872;GO:0000041;GO:0015662;GO:0019829;GO:0046915;GO:0016020	K01533	copper-transporting atpase_x000D_
gene7310	7.30698	13.8686	0.745345	0.0537433	-4.21777	0.00251679	0.0987246	NW_017264035.1	2251328	2252083	-	756	VFPFJ_07272	GO:0016787	-	extracellular soluble lytic transglycosylase_x000D_
gene3818	992.882	1639.21	346.555	0.211416	-2.24185	0.00271332	0.103198	NW_017264032.1	2230273	2231134	+	862	VFPFJ_03795	-	-	-_x000D_
gene5689	961.187	1556.48	365.891	0.235075	-2.08881	0.00292728	0.109851	NW_017264034.1	574181	575143	+	963	VFPFJ_05657	GO:0016787	-	gdsl lipase acylhydrolase family protein_x000D_
gene1689	137.083	243.497	30.6703	0.125958	-2.98899	0.00294621	0.110194	NW_017264030.1	5555447	5557645	-	2199	VFPFJ_01679	-	-	-_x000D_
gene6147	30.5847	52.7216	8.44772	0.160233	-2.64176	0.00317822	0.117699	NW_017264034.1	1949155	1950831	-	1677	VFPFJ_06117	GO:0055085;GO:0016021	-	integral membrane protein gi_x000D_
gene1077	222.298	368.734	75.8624	0.205737	-2.28112	0.00328743	0.120553	NW_017264030.1	3698170	3699789	+	1620	VFPFJ_01073	-	-	-_x000D_
gene3165	28.3226	48.8729	7.77233	0.159031	-2.65262	0.0033713	0.121785	NW_017264032.1	261558	263828	-	2271	VFPFJ_03146	-	-	-_x000D_
gene2790	2067.23	3358.97	775.479	0.230868	-2.11486	0.00339128	0.121785	NW_017264031.1	3091688	3092947	-	1260	VFPFJ_02772	GO:0003824;GO:0008152	K00167	3-methyl-2-oxobutanoate dehydrogenase gi_x000D_
gene8397	226.642	370.572	82.7119	0.223201	-2.16359	0.003402	0.121785	NW_017264036.1	2580823	2582189	-	1367	VFPFJ_08343	-	-	-_x000D_
gene7321	2080.92	3553.91	607.928	0.171059	-2.54743	0.00340755	0.121785	NW_017264035.1	2285875	2287023	+	1149	VFPFJ_07283	-	-	-_x000D_
gene2627	1977.78	3297.9	657.665	0.19942	-2.32612	0.00348993	0.123301	NW_017264031.1	2539061	2540420	+	1360	VFPFJ_02611	GO:0016020	-	integral membrane protein gi_x000D_
gene2781	7814.64	12546.6	3082.72	0.245702	-2.02502	0.00397336	0.133529	NW_017264031.1	3064921	3066723	+	1803	VFPFJ_02763	GO:0016021;GO:0006810;GO:0005215	K12346	transporter protein smf2 gi_x000D_
gene4338	10.2704	18.7619	1.77893	0.094816	-3.39873	0.00411769	0.137151	NW_017264033.1	2601	3653	+	1053	VFPFJ_04311	GO:0016491;GO:0044710;GO:0016020	-	fatty acid hydroxylase superfamily protein_x000D_
gene4775	164.443	264.754	64.1328	0.242235	-2.04552	0.00419658	0.138946	NW_017264033.1	1285122	1285487	+	366	VFPFJ_04747	GO:0016021	-	integral membrane protein gi_x000D_
gene7625	4911.67	7837.39	1985.96	0.253395	-1.98054	0.00420862	0.138946	NW_017264036.1	178746	180059	+	1314	VFPFJ_07583	-	-	-_x000D_
gene9561	127.2	207.869	46.5311	0.223849	-2.1594	0.00422576	0.139104	NW_017264038.1	968744	970367	+	1624	VFPFJ_09499	-	-	-_x000D_
gene11112	48.5693	80.7454	16.3932	0.203023	-2.30028	0.00444128	0.143181	NW_017264049.1	133152	134511	-	1360	VFPFJ_11039	GO:0044710;GO:0016616	-	nucleotide sugar dehydrogenase_x000D_
gene8318	65.0333	105.206	24.8603	0.236301	-2.0813	0.00501489	0.155057	NW_017264036.1	2333423	2334859	-	1437	VFPFJ_08265	GO:0016020	-	integral membrane protein_x000D_
gene742	118.301	190.7	45.9014	0.2407	-2.05469	0.00516534	0.157508	NW_017264030.1	2683845	2684591	-	747	VFPFJ_00740	-	-	-_x000D_
gene11052	127.926	207.239	48.6128	0.234574	-2.09188	0.00517659	0.157508	NW_017264048.1	94957	98628	+	3672	VFPFJ_10979	GO:0000155;GO:0000160;GO:0005622;GO:0016021;GO:0023014	-	two-component osmosensing histidine kinase_x000D_
gene9336	111.953	181.992	41.9133	0.230303	-2.11839	0.00530978	0.160692	NW_017264038.1	289653	291431	+	1779	VFPFJ_09273	GO:0016798	K01230	glycosyl hydrolase family 47 protein_x000D_
gene9344	1254.22	2003.71	504.737	0.251901	-1.98907	0.00534754	0.161401	NW_017264038.1	310813	311991	-	1179	VFPFJ_09281	GO:0006357;GO:0000981;GO:0005634;GO:0008270	-	voltage-gated potassium channel subunit beta-1 channel subunit beta-1_x000D_
gene7460	64.643	105.388	23.8977	0.226759	-2.14077	0.0054405	0.162897	NW_017264035.1	2746325	2747950	-	1626	VFPFJ_07418	GO:0016021;GO:0016757	-	glycosyltransferase family 32_x000D_
gene4389	7.28737	13.6294	0.945387	0.069364	-3.84967	0.00553715	0.165351	NW_017264033.1	150514	150705	-	192	VFPFJ_04362	-	-	-_x000D_
gene11696	93.381	149.595	37.1665	0.248447	-2.00899	0.00556182	0.165648	NW_017264084.1	21900	24461	+	2562	VFPFJ_11623	-	-	-_x000D_
gene9404	196.303	311.367	81.238	0.260907	-1.93839	0.00563134	0.166349	NW_017264038.1	463483	464460	-	978	VFPFJ_09341	-	-	-_x000D_
gene405	308.173	486.494	129.852	0.266913	-1.90556	0.00576151	0.168914	NW_017264030.1	1569166	1573220	-	4055	VFPFJ_00404	GO:0016491;GO:0055114;GO:0010181	-	fmn binding oxidoreductase_x000D_
gene2014	26.99	45.3193	8.6607	0.191104	-2.38757	0.00579164	0.169357	NW_017264031.1	702941	704739	+	1799	VFPFJ_02003	GO:0055085;GO:0016021	-	mfs multidrug transporter_x000D_
gene4491	1879.86	3253.68	506.049	0.155531	-2.68472	0.00598707	0.172827	NW_017264033.1	417741	419402	-	1662	VFPFJ_04464	GO:0016021	-	neutral amino acid permease_x000D_
gene3817	22.547	37.6729	7.42114	0.196989	-2.34381	0.00609053	0.174916	NW_017264032.1	2227687	2228727	-	1041	VFPFJ_03794	-	-	-_x000D_
gene7309	154.999	249.675	60.3232	0.241606	-2.04927	0.00620352	0.17713	NW_017264035.1	2249104	2249871	+	768	VFPFJ_07271	GO:0016491;GO:0055114;GO:0010181	K07734	transcriptional protein gi_x000D_
gene9830	2285.01	3850.51	719.508	0.186861	-2.41997	0.00635318	0.180162	NW_017264038.1	1826833	1827768	-	936	VFPFJ_09767	GO:0016906;GO:0030259;GO:0016020;GO:0016126;GO:0015031	-	radc family protein_x000D_
gene7299	153.636	245.575	61.6966	0.251233	-1.9929	0.00647843	0.181881	NW_017264035.1	2217858	2219976	+	2119	VFPFJ_07261	GO:0005488;GO:0006351	-	zn2 cys6 dna-binding protein_x000D_
gene1621	423.377	680.611	166.142	0.244107	-2.03441	0.00664919	0.184831	NW_017264030.1	5340898	5342323	+	1426	VFPFJ_01612	GO:0030170;GO:0009058;GO:0008483	-	aspartate aminotransferase gi_x000D_
gene1641	111.94	180.123	43.7579	0.242934	-2.04137	0.0069932	0.190168	NW_017264030.1	5425417	5427123	+	1707	VFPFJ_01632	-	-	-_x000D_
gene9386	65.5224	105.813	25.2319	0.238457	-2.0682	0.00702915	0.190685	NW_017264038.1	422733	423011	+	279	VFPFJ_09323	-	-	-_x000D_
gene6060	795.939	1246.63	345.246	0.276943	-1.85234	0.00767059	0.204634	NW_017264034.1	1696757	1698498	-	1742	VFPFJ_06030	GO:0007035;GO:0016746;GO:0016021;GO:0005783	K04709	tram lag1 cln8 domain-like protein_x000D_
gene8687	50.237	89.8343	10.6397	0.118436	-3.07781	0.00786016	0.206437	NW_017264037.1	848466	848813	-	348	VFPFJ_08632	-	-	-_x000D_
gene7276	420.443	658.396	182.49	0.277173	-1.85114	0.00804787	0.208819	NW_017264035.1	2149814	2152012	-	2199	VFPFJ_07238	-	-	-_x000D_
gene8399	104.797	166.212	43.3825	0.261007	-1.93784	0.00824224	0.211347	NW_017264036.1	2585208	2585858	-	651	VFPFJ_08345	-	-	-_x000D_
gene3578	458.753	713.477	204.028	0.285963	-1.8061	0.00826014	0.211347	NW_017264032.1	1533855	1535462	+	1608	VFPFJ_03558	-	-	-_x000D_
gene4634	216.564	359.077	74.0506	0.206225	-2.27771	0.00830502	0.211534	NW_017264033.1	816751	817057	+	307	VFPFJ_04607	-	-	-_x000D_
gene10337	24.301	46.8097	1.79237	0.0382906	-4.70687	0.00840615	0.213626	NW_017264041.1	184787	187555	+	2769	VFPFJ_10268	-	-	-_x000D_
gene1138	57.4275	92.2646	22.5904	0.244844	-2.03007	0.00860451	0.218175	NW_017264030.1	3888512	3889546	-	1035	VFPFJ_01132	-	-	-_x000D_
gene917	320.025	561.48	78.5703	0.139934	-2.83718	0.00893517	0.222193	NW_017264030.1	3223004	3223675	+	672	VFPFJ_00913	-	-	-_x000D_
gene2643	23.0279	38.5708	7.48513	0.194062	-2.36541	0.00894061	0.222193	NW_017264031.1	2607637	2609345	-	1709	VFPFJ_02627	GO:0016021;GO:0055085;GO:0022857	-	inorganic phosphate transporter_x000D_
gene8461	34.9446	62.9193	6.96996	0.110776	-3.17428	0.00900311	0.223017	NW_017264037.1	156307	157716	-	1410	VFPFJ_08407	GO:0055085;GO:0016021	-	mfs transporter gi_x000D_
gene4357	355.088	661.134	49.0419	0.0741785	-3.75286	0.00909907	0.224171	NW_017264033.1	75018	76404	+	1387	VFPFJ_04330	-	-	-_x000D_
gene7513	21.7348	36.2825	7.18721	0.19809	-2.33577	0.00918332	0.225503	NW_017264035.1	2897633	2899161	-	1529	VFPFJ_07470	-	K19200	-_x000D_
gene11654	30.2982	49.5266	11.0699	0.223514	-2.16156	0.00936515	0.226737	NW_017264079.1	19321	20622	-	1302	VFPFJ_11581	GO:0006468;GO:0005524;GO:0004674	-	casein kinase i isoform delta_x000D_
gene11193	15684.1	24517.7	6850.42	0.279407	-1.83956	0.00949039	0.228527	NW_017264051.1	66700	68319	-	1620	VFPFJ_11120	GO:0020037;GO:0016705;GO:0004497;GO:0005506;GO:0055114	K00493	cytochrome p450_x000D_
gene6240	6242.79	10379.7	2105.88	0.202884	-2.30127	0.00963247	0.230728	NW_017264034.1	2200199	2202301	-	2103	VFPFJ_06210	GO:0019629;GO:0004108;GO:0006099;GO:0050440;GO:0005739	K01647	2-methylcitrate mitochondrial precursor_x000D_
gene4520	52.1388	83.5339	20.7437	0.248327	-2.00969	0.0100848	0.239021	NW_017264033.1	501137	501937	+	801	VFPFJ_04493	-	-	-_x000D_
gene8615	738.518	1137.19	339.849	0.298851	-1.7425	0.0101418	0.239364	NW_017264037.1	649045	650465	+	1421	VFPFJ_08560	GO:0050661;GO:0006561;GO:0005829;GO:0004350;GO:0055114	K00147	gamma-glutamyl phosphate reductase_x000D_
gene1762	52.0651	83.4333	20.6969	0.248066	-2.01121	0.0101826	0.239405	NW_017264031.1	66418	66708	-	291	VFPFJ_01752	-	-	-_x000D_
gene8837	70.5385	112.453	28.6241	0.254543	-1.97402	0.0101886	0.239405	NW_017264037.1	1300619	1302354	+	1736	VFPFJ_08780	GO:0015794;GO:0001406;GO:0015169;GO:0005886;GO:0001407;GO:0055085;GO:0016021	-	permease involved in the uptake of glycerophosphoinositol gi_x000D_
gene10533	33.8538	59.1582	8.54936	0.144517	-2.79069	0.0102239	0.239405	NW_017264042.1	298539	300296	-	1758	VFPFJ_10463	-	-	-_x000D_
gene9904	2350.83	3669.53	1032.12	0.281268	-1.82998	0.0102286	0.239405	NW_017264039.1	224570	227678	-	3109	VFPFJ_09841	-	-	-_x000D_
gene1578	177.378	283.222	71.5339	0.252572	-1.98523	0.0102672	0.239809	NW_017264030.1	5221366	5223378	+	2013	VFPFJ_01569	GO:0006810;GO:0016020;GO:0000166	-	proteinase [Purpureocillium lilacinum]_x000D_
gene1227	1050.79	1864.35	237.22	0.12724	-2.97437	0.010312	0.239885	NW_017264030.1	4170312	4172667	-	2356	VFPFJ_01220	GO:0009166;GO:0016787	-	ser thr protein phosphatase family_x000D_
gene2486	133.539	210.056	57.0224	0.271462	-1.88118	0.0105459	0.242404	NW_017264031.1	2165643	2166638	+	996	VFPFJ_02470	-	-	-_x000D_
gene4547	38.5891	62.6861	14.4922	0.231187	-2.11287	0.0105636	0.242404	NW_017264033.1	561864	562232	-	369	VFPFJ_04520	-	-	-_x000D_
gene9346	105.341	165.722	44.9608	0.271303	-1.88202	0.0108695	0.247105	NW_017264038.1	315858	317482	-	1625	VFPFJ_09283	-	-	-_x000D_
gene9804	1001.19	1548.63	453.747	0.292998	-1.77104	0.0116513	0.25514	NW_017264038.1	1738734	1740711	-	1978	VFPFJ_09741	GO:0016020	-	efflux pump antibiotic resistance protein_x000D_
gene5302	106.566	167.076	46.0557	0.275657	-1.85905	0.0116909	0.25514	NW_017264033.1	2953065	2953601	+	537	VFPFJ_05274	-	-	-_x000D_
gene11816	20.7536	34.2259	7.28134	0.212744	-2.23281	0.0117257	0.25514	NW_017264128.1	1767	3144	-	1378	VFPFJ_11743	GO:0020037;GO:0016021;GO:0016705;GO:0004497;GO:0005506;GO:0055114	-	cytochrome p450_x000D_
gene7485	83.91	133.057	34.7632	0.261266	-1.93641	0.0117267	0.25514	NW_017264035.1	2832060	2833356	-	1297	VFPFJ_07443	GO:0008236	-	peptidase asp-active site protein gi_x000D_
gene6522	24.4329	42.6143	6.25151	0.1467	-2.76906	0.0118458	0.255642	NW_017264034.1	2993848	2994907	+	1060	VFPFJ_06487	-	-	-_x000D_
gene11007	262.856	409.113	116.6	0.285007	-1.81093	0.0119068	0.255642	NW_017264047.1	31935	33000	-	1066	VFPFJ_10934	GO:0006468;GO:0005524;GO:0004674	-	casein kinase i isoform delta_x000D_
gene11462	363.26	560.641	165.879	0.295874	-1.75694	0.0121269	0.259061	NW_017264059.1	103672	105864	+	2193	VFPFJ_11389	GO:0000160;GO:0005622;GO:0023014;GO:0005524;GO:0000155	K19692	sensor histidine kinase response regulator fos-1_x000D_
gene10713	211.242	329.196	93.2872	0.283379	-1.8192	0.0121763	0.259389	NW_017264044.1	84724	86486	+	1763	VFPFJ_10641	-	-	-_x000D_
gene6486	30.2412	49.5718	10.9107	0.220099	-2.18378	0.0121884	0.259389	NW_017264034.1	2899974	2904559	+	4586	VFPFJ_06453	GO:0008270;GO:0016491;GO:0055114	-	d-xylulose reductase a_x000D_
gene1625	57.7292	99.3663	16.092	0.161947	-2.62641	0.0122143	0.259449	NW_017264030.1	5351432	5352226	-	795	VFPFJ_01616	GO:0016740;GO:0031177;GO:0008152	-	thioesterase superfamily protein_x000D_
gene1709	28.0085	47.9485	8.0686	0.168276	-2.57109	0.012484	0.263873	NW_017264030.1	5620869	5622044	+	1176	VFPFJ_01699	GO:0004061;GO:0019441	-	cyclase protein_x000D_
gene10867	149.601	281.037	18.1646	0.0646342	-3.95156	0.0125964	0.264175	NW_017264045.1	190730	191215	+	486	VFPFJ_10795	-	-	-_x000D_
gene4812	72.9536	115.283	30.6241	0.265642	-1.91244	0.012601	0.264175	NW_017264033.1	1393133	1395004	+	1872	VFPFJ_04784	GO:0004185;GO:0006508	K01288	carboxypeptidase cpds precursor_x000D_
gene5821	273.667	421.843	125.492	0.297485	-1.74911	0.0129397	0.267174	NW_017264034.1	963107	964864	+	1758	VFPFJ_05789	GO:0055085;GO:0016021	-	multidrug resistance protein_x000D_
gene9816	12824.3	19811.9	5836.8	0.294611	-1.76311	0.0129576	0.267174	NW_017264038.1	1778597	1781009	-	2413	VFPFJ_09753	GO:0016788	K01114	non-hemolytic phospholipase c precursor gi_x000D_
gene8462	148.758	260.427	37.088	0.142412	-2.81186	0.0132481	0.27019	NW_017264037.1	158120	160309	+	2190	VFPFJ_08408	-	K07106	-_x000D_
gene9337	22.5918	41.3853	3.79823	0.0917774	-3.44572	0.0133638	0.27019	NW_017264038.1	291615	293508	-	1894	VFPFJ_09274	GO:0055085;GO:0016021	-	mfs transporter gi_x000D_
gene1317	4395.85	6711.38	2080.32	0.309969	-1.6898	0.0134148	0.27019	NW_017264030.1	4446197	4447828	+	1632	VFPFJ_01308	GO:0009450;GO:0006536;GO:0030170;GO:0003867;GO:0005829	K13524	4-aminobutyrate aminotransferase gi_x000D_
gene1740	188.981	294.08	83.882	0.285235	-1.80978	0.0135152	0.271703	NW_017264031.1	1772	3484	-	1713	VFPFJ_01730	GO:0009166;GO:0016787;GO:0000166	-	5 -nucleotidase precursor_x000D_
gene7560	93.3336	152.252	34.4153	0.226042	-2.14534	0.0138316	0.276584	NW_017264035.1	3040113	3046166	-	6054	VFPFJ_07517	-	-	-_x000D_
gene6479	2100.73	3205.64	995.822	0.310647	-1.68665	0.0139285	0.277044	NW_017264034.1	2875464	2878049	-	2586	VFPFJ_06446	GO:0016020;GO:0003824	-	sulfatase domain-containingprotein_x000D_
gene10983	4.27414	8.54828	0	0	-Inf	0.0140355	0.27771	NW_017264046.1	208719	210161	-	1443	VFPFJ_10910	GO:0020037;GO:0016021;GO:0016705;GO:0004497;GO:0005506;GO:0055114	-	benzoate 4-monooxygenase cytochrome p450_x000D_
gene8420	918.956	1400.79	437.125	0.312057	-1.68012	0.0140719	0.27771	NW_017264037.1	48663	49478	-	816	VFPFJ_08367	-	K00799	-_x000D_
gene9514	7.93082	14.4113	1.45035	0.10064	-3.31273	0.0140857	0.27771	NW_017264038.1	822560	830472	+	7913	VFPFJ_09451	GO:0003824	-	hybrid pks nrps enzyme_x000D_
gene1702	3429.17	5292.48	1565.87	0.295866	-1.75698	0.0141338	0.27771	NW_017264030.1	5587408	5588328	+	921	VFPFJ_01692	GO:0042819;GO:0042823;GO:0003824	K06215	pyridoxine biosynthesis protein pdx1_x000D_
gene6788	146.643	226.522	66.764	0.294735	-1.76251	0.0141757	0.27771	NW_017264035.1	641680	642216	+	537	VFPFJ_06753	GO:0003899;GO:0006351;GO:0000166	-	rna polymerase subunit c17_x000D_
gene9348	492.102	761.18	223.025	0.292999	-1.77103	0.0142342	0.277726	NW_017264038.1	320304	320981	-	678	VFPFJ_09285	GO:0005737;GO:0016853;GO:0009072;GO:0016740	K01800	glutathione s-transferase gi_x000D_
gene8495	48.1838	76.9317	19.4359	0.252638	-1.98486	0.0145627	0.280881	NW_017264037.1	269178	269797	+	620	VFPFJ_08440	-	-	-_x000D_
gene10527	2225.78	3524.64	926.92	0.262983	-1.92696	0.0147809	0.282166	NW_017264042.1	275306	277021	+	1716	VFPFJ_10457	GO:0016021	K20238	cyclopropane-fatty-acyl-phospholipid synthase gi_x000D_
gene6656	353.204	547.114	159.295	0.291155	-1.78014	0.0148746	0.282803	NW_017264035.1	191795	193197	-	1403	VFPFJ_06621	GO:0016021;GO:0016491;GO:0055114;GO:0008270	-	alcohol dehydrogenase -like domain-containing protein gi_x000D_
gene2036	854.623	1306.41	402.834	0.308351	-1.69735	0.0154928	0.287818	NW_017264031.1	758465	759838	-	1374	VFPFJ_02025	GO:0016773;GO:0016301;GO:0009254;GO:0016310;GO:0005524;GO:0006040	-	anhydro-n-acetylmuramic acid kinase_x000D_
gene1531	4496.1	7362.68	1629.51	0.221321	-2.17579	0.0155807	0.2885	NW_017264030.1	5079788	5081269	+	1482	VFPFJ_01523	-	-	-_x000D_
gene1579	292.351	450.001	134.7	0.299332	-1.74018	0.0157182	0.290091	NW_017264030.1	5224234	5225178	+	945	VFPFJ_01570	GO:0055114;GO:0051287	-	glyoxylate reductase protein_x000D_
gene11226	10.0454	17.4375	2.65332	0.152162	-2.71632	0.0159889	0.293618	NW_017264051.1	163926	165134	+	1209	VFPFJ_11153	-	-	-_x000D_
gene3152	19.5481	32.1666	6.92962	0.215429	-2.21472	0.0160136	0.293618	NW_017264032.1	222895	223334	-	440	VFPFJ_03133	GO:0071704;GO:0044710;GO:0016020;GO:0044238	-	wd-repeat protein_x000D_
gene2155	172.063	266.01	78.1167	0.293661	-1.76778	0.0161064	0.29436	NW_017264031.1	1097362	1100001	+	2640	VFPFJ_02142	GO:0046872;GO:0006355	-	zn 2cys6 transcription factor_x000D_
gene1412	63.229	99.913	26.5451	0.265682	-1.91223	0.0168354	0.302829	NW_017264030.1	4724524	4726688	+	2165	VFPFJ_01404	GO:0005991;GO:0004555	-	trehalase precursor_x000D_
gene7482	121.688	188.037	55.3381	0.294293	-1.76467	0.0170246	0.305487	NW_017264035.1	2822040	2824412	-	2373	VFPFJ_07440	-	-	-_x000D_
gene6603	34.0034	53.9652	14.0416	0.260197	-1.94233	0.0170979	0.305487	NW_017264035.1	13136	13525	-	390	VFPFJ_06568	-	-	-_x000D_
gene8400	230.04	352.109	107.971	0.306641	-1.70538	0.0177	0.311354	NW_017264036.1	2586649	2587305	+	657	VFPFJ_08346	-	-	-_x000D_
gene5327	550.195	850.613	249.777	0.293644	-1.76786	0.0179543	0.31473	NW_017264033.1	3022378	3026140	-	3763	VFPFJ_05299	GO:0042623;GO:0005778;GO:0005524;GO:0016562;GO:0046982	K13338	peroxisome biosynthesis protein_x000D_
gene4205	97.5129	150.601	44.4247	0.294983	-1.7613	0.0180365	0.31473	NW_017264032.1	3371689	3374148	+	2460	VFPFJ_04177	-	-	-_x000D_
gene4566	412.03	633.521	190.539	0.300762	-1.73331	0.0180597	0.31473	NW_017264033.1	629224	631718	+	2495	VFPFJ_04540	GO:0005737;GO:0045548;GO:0009800;GO:0006559	K10775	phenylalanine ammonia-lyase_x000D_
gene9818	574.543	962.912	186.174	0.193344	-2.37075	0.0181459	0.315744	NW_017264038.1	1787020	1788440	+	1421	VFPFJ_09755	GO:0033961	-	epoxide hydrolase_x000D_
gene9832	402.137	615.735	188.539	0.306202	-1.70745	0.0182215	0.31657	NW_017264038.1	1832597	1833202	+	606	VFPFJ_09769	GO:0008080	-	gcn5-related n-acetyltransferase domain-containingprotein_x000D_
gene9725	3.17881	6.35761	0	0	-Inf	0.0190494	0.327133	NW_017264038.1	1449800	1451149	+	1350	VFPFJ_09662	-	K01613	-_x000D_
gene6460	2434.58	3713.8	1155.36	0.311099	-1.68455	0.0190782	0.327133	NW_017264034.1	2837240	2837916	+	677	VFPFJ_06427	-	-	-_x000D_
gene6431	308.044	471.377	144.711	0.306997	-1.7037	0.019099	0.327133	NW_017264034.1	2747980	2750194	+	2215	VFPFJ_06399	GO:0016021	-	ion transport_x000D_
gene7536	217.718	329.474	105.962	0.32161	-1.63662	0.0191201	0.327133	NW_017264035.1	2962889	2963587	-	699	VFPFJ_07493	GO:0006520;GO:0036361	-	aspartate racemase gi_x000D_
gene5951	26.0458	41.7908	10.3009	0.246487	-2.02042	0.0191502	0.327152	NW_017264034.1	1378343	1379415	-	1073	VFPFJ_05921	GO:0005829	-	short chain dehydrogenase gi_x000D_
gene3185	5189.81	9094.72	1284.9	0.14128	-2.82337	0.0193563	0.32909	NW_017264032.1	331210	333028	-	1819	VFPFJ_03165	GO:0003333;GO:0015171;GO:0016021	K16261	probable amino acid transporter_x000D_
gene6576	2790.84	4244.75	1336.92	0.314958	-1.66677	0.0194683	0.32909	NW_017264034.1	3136839	3138363	+	1525	VFPFJ_06541	GO:0050660;GO:0003995;GO:0055114	-	acyl- mitochondrial precursor_x000D_
gene5902	1544.62	2388.48	700.752	0.293388	-1.76912	0.0195507	0.329494	NW_017264034.1	1252802	1254210	-	1409	VFPFJ_05871	-	-	-_x000D_
gene42	7.69852	13.6316	1.76548	0.129514	-2.94882	0.0197765	0.332304	NW_017264030.1	397538	398602	+	1065	VFPFJ_00043	GO:0006633;GO:0004497;GO:0005506;GO:0016021;GO:0055114	-	fatty acid hydroxylase superfamily protein_x000D_
gene10204	158.67	264.422	52.9192	0.200132	-2.32098	0.0198936	0.333606	NW_017264040.1	284050	285447	-	1398	VFPFJ_10137	GO:0030170;GO:0008483	-	aminotransferase class- partial gi_x000D_
gene7426	148.565	226.291	70.838	0.313039	-1.67559	0.0199429	0.333606	NW_017264035.1	2632815	2634563	+	1749	VFPFJ_07384	-	-	-_x000D_
gene9778	146.45	239.226	53.6731	0.224361	-2.1561	0.0202798	0.33674	NW_017264038.1	1646644	1648017	+	1374	VFPFJ_09715	-	-	-_x000D_
gene10695	1381.4	2098.56	664.242	0.316523	-1.65962	0.0203879	0.3379	NW_017264044.1	25148	25900	-	753	VFPFJ_10623	GO:0008171;GO:0032259	-	o-methyltransferase gi_x000D_
gene10621	43.9999	68.4993	19.5004	0.28468	-1.81259	0.0204786	0.338047	NW_017264043.1	205769	206901	+	1133	VFPFJ_10551	-	-	-_x000D_
gene2104	42.3049	65.6623	18.9476	0.288562	-1.79305	0.0207393	0.341196	NW_017264031.1	933389	933586	-	198	VFPFJ_02091	-	-	-_x000D_
gene7275	816.197	1353.82	278.575	0.205769	-2.2809	0.0207603	0.341196	NW_017264035.1	2147115	2149378	-	2264	VFPFJ_07237	-	-	-_x000D_
gene10525	71.5617	135.262	7.86156	0.0581211	-4.10479	0.0209605	0.343611	NW_017264042.1	270623	272333	+	1711	VFPFJ_10455	-	K00844	-_x000D_
gene3871	377.794	565.573	190.015	0.335969	-1.5736	0.0209682	0.343611	NW_017264032.1	2371214	2371717	+	504	VFPFJ_03848	-	-	-_x000D_
gene6481	25.2294	39.931	10.5278	0.26365	-1.9233	0.0212609	0.346678	NW_017264034.1	2880139	2881660	-	1522	VFPFJ_06448	GO:0016620;GO:0055114	-	aldehyde dehydrogenase_x000D_
gene4862	618.727	931.772	305.683	0.328066	-1.60794	0.0213206	0.346678	NW_017264033.1	1533796	1536435	-	2640	VFPFJ_04834	-	-	-_x000D_
gene7461	110.636	169.979	51.2935	0.301764	-1.72851	0.0213744	0.346678	NW_017264035.1	2749460	2750941	+	1482	VFPFJ_07419	GO:0016746;GO:0016020	-	acyltransferase 3_x000D_
gene11655	553.717	914.769	192.664	0.210615	-2.24732	0.0220143	0.351542	NW_017264079.1	20844	22529	+	1686	VFPFJ_11582	-	-	-_x000D_
gene3349	22.4046	35.928	8.88118	0.247194	-2.01628	0.0222254	0.352656	NW_017264032.1	877008	877430	-	423	VFPFJ_03329	-	-	-_x000D_
gene5941	39.6189	62.2041	17.0337	0.273835	-1.86862	0.0224367	0.354267	NW_017264034.1	1359727	1360614	-	888	VFPFJ_05911	-	-	-_x000D_
gene10968	15.1952	27.1067	3.28358	0.121135	-3.04531	0.0225452	0.355379	NW_017264046.1	157404	158129	+	726	VFPFJ_10895	GO:0016021;GO:0016740	-	mipc synthase_x000D_
gene4689	432.692	651.346	214.039	0.32861	-1.60555	0.0225703	0.355379	NW_017264033.1	970917	971401	+	485	VFPFJ_04662	GO:0016740	K00799	glutathione s-transferase family protein_x000D_
gene684	3546.25	5277.85	1814.65	0.343824	-1.54026	0.0227202	0.356742	NW_017264030.1	2497527	2501077	+	3551	VFPFJ_00682	GO:0020037;GO:0005506;GO:0003958;GO:0070330;GO:0055114;GO:0010181	K14338	nadph cytochrome p450 gi_x000D_
gene31	104.243	157.831	50.6553	0.320946	-1.6396	0.022891	0.357195	NW_017264030.1	353928	356152	+	2225	VFPFJ_00032	-	-	-_x000D_
gene3215	1222.38	2073.43	371.33	0.17909	-2.48125	0.0229302	0.357195	NW_017264032.1	396558	396916	-	359	VFPFJ_03195	-	-	-_x000D_
gene11454	424.557	645.667	203.448	0.315097	-1.66613	0.0229351	0.357195	NW_017264059.1	79206	81444	-	2239	VFPFJ_11381	-	-	-_x000D_
gene2863	1096.08	1690.25	501.912	0.296945	-1.75173	0.0229723	0.357195	NW_017264031.1	3291422	3292387	+	966	VFPFJ_02845	-	-	-_x000D_
gene4682	227.22	341.424	113.016	0.331014	-1.59504	0.0230442	0.357195	NW_017264033.1	951460	953197	-	1738	VFPFJ_04655	-	-	-_x000D_
gene11192	583.932	926.49	241.375	0.260526	-1.9405	0.02308	0.357195	NW_017264051.1	64961	66246	+	1286	VFPFJ_11119	GO:0032259;GO:0016126;GO:0003838	-	sterol 24-c-methyltransferase gi_x000D_
gene2500	624.763	995.578	253.947	0.255075	-1.971	0.0231898	0.358122	NW_017264031.1	2209062	2210466	+	1405	VFPFJ_02484	GO:0008270;GO:0016491;GO:0055114	K00008	sorbitol dehydrogenase_x000D_
gene11458	55.4557	85.5962	25.3152	0.295752	-1.75754	0.0234097	0.359168	NW_017264059.1	94028	96181	-	2154	VFPFJ_11385	GO:0000160;GO:0005622;GO:0023014;GO:0005524;GO:0000155	K19692	sensor histidine kinase response regulator fos-1_x000D_
gene9307	74.0837	133.698	14.4696	0.108226	-3.20788	0.023417	0.359168	NW_017264038.1	199892	201508	+	1617	VFPFJ_09245	-	-	-_x000D_
gene1099	123.948	186.699	61.196	0.327779	-1.6092	0.0240347	0.36521	NW_017264030.1	3760177	3761296	+	1120	VFPFJ_01093	GO:0043167	-	molybdenum cofactor sulfurase_x000D_
gene8010	1620.42	2457.83	783.005	0.318576	-1.65029	0.0240381	0.36521	NW_017264036.1	1416064	1417134	+	1071	VFPFJ_07964	GO:0003857;GO:0070403;GO:0006631;GO:0055114	K00074	3-hydroxybutyryl- dehydrogenase_x000D_
gene9884	988.436	1477.74	499.137	0.337771	-1.56588	0.0244567	0.370072	NW_017264039.1	133522	134559	+	1038	VFPFJ_09821	-	-	-_x000D_
gene5911	24.652	39.0199	10.2842	0.263563	-1.92378	0.0247295	0.371867	NW_017264034.1	1275653	1277535	-	1883	VFPFJ_05880	GO:0005488;GO:0006351	-	c6 transcription factor_x000D_
gene4097	3.66974	6.98026	0.359226	0.0514631	-4.28032	0.0247602	0.371867	NW_017264032.1	3045133	3045501	-	369	VFPFJ_04070	-	-	-_x000D_
gene4386	3967.59	6002.39	1932.79	0.322003	-1.63485	0.0247833	0.371867	NW_017264033.1	142621	143960	-	1340	VFPFJ_04359	GO:0052654;GO:0009082;GO:0052655;GO:0052656	K00826	branched-chain amino acid aminotransferase ii_x000D_
gene3177	85.7955	129.334	42.2575	0.326733	-1.61382	0.0248065	0.371867	NW_017264032.1	310251	310981	+	731	VFPFJ_03157	-	K09935	-_x000D_
gene10768	2.50139	5.00279	0	0	-Inf	0.0250815	0.374647	NW_017264044.1	225946	226940	-	995	VFPFJ_10696	-	-	-_x000D_
gene1569	101.685	156.88	46.4904	0.296344	-1.75466	0.0251593	0.374647	NW_017264030.1	5194481	5195240	-	760	VFPFJ_01561	GO:0016787;GO:0016021	-	dienelactone hydrolase_x000D_
gene7326	372.526	563.186	181.867	0.322925	-1.63073	0.0252374	0.374647	NW_017264035.1	2300239	2301909	-	1671	VFPFJ_07288	-	-	-_x000D_
gene10652	91.9976	147.427	36.5679	0.248041	-2.01135	0.0253539	0.374647	NW_017264043.1	294445	296292	-	1848	VFPFJ_10580	GO:0016884	-	amidase signature domain protein_x000D_
gene3515	6907.31	10803.8	3010.79	0.278678	-1.84333	0.0257175	0.376989	NW_017264032.1	1389455	1391361	+	1907	VFPFJ_03495	GO:0006537;GO:0003842;GO:0016620;GO:0006561;GO:0055114	K00294	delta-1-pyrroline-5-carboxylate mitochondrial precursor gi_x000D_
gene830	13.1479	21.8097	4.48603	0.20569	-2.28146	0.0259729	0.378619	NW_017264030.1	2961522	2961830	+	309	VFPFJ_00826	-	-	-_x000D_
gene3046	1372.46	2040.13	704.792	0.345463	-1.5334	0.0259969	0.378619	NW_017264031.1	3846466	3848285	+	1820	VFPFJ_03027	GO:0020037;GO:0016021;GO:0016705;GO:0004497;GO:0005506;GO:0032259;GO:0055114;GO:0008168	-	pisatin demethylase gi_x000D_
gene3057	2.83297	5.66593	0	0	-Inf	0.0260925	0.379031	NW_017264031.1	3885472	3885799	-	328	VFPFJ_03038	-	-	-_x000D_
gene8319	280.21	472.835	87.5842	0.185232	-2.43259	0.0261487	0.379359	NW_017264036.1	2337319	2338624	+	1306	VFPFJ_08266	GO:0016491;GO:0055114;GO:0010181	-	12-oxophytodienoate reductase gi_x000D_
gene10747	18.0236	29.0331	7.01406	0.241589	-2.04938	0.0265161	0.383207	NW_017264044.1	167039	168007	+	969	VFPFJ_10675	-	-	-_x000D_
gene6604	97.7505	147.908	47.5932	0.321776	-1.63587	0.0271923	0.388985	NW_017264035.1	14033	15205	+	1173	VFPFJ_06569	GO:0016787;GO:0006629	-	lipase gi_x000D_
gene10528	17.3283	28.0287	6.62794	0.23647	-2.08027	0.0273493	0.390238	NW_017264042.1	277579	278967	-	1389	VFPFJ_10458	-	-	-_x000D_
gene7877	3917.7	5810.94	2024.45	0.348386	-1.52124	0.027453	0.390472	NW_017264036.1	964566	966563	+	1998	VFPFJ_07833	GO:0008565;GO:0003676;GO:0006606;GO:0008026;GO:0005524;GO:0005737;GO:0005634	-	importin alpha subunit_x000D_
gene5741	714.359	1052.81	375.907	0.357051	-1.4858	0.0274697	0.390472	NW_017264034.1	736745	737341	+	597	VFPFJ_05709	GO:0016021	-	hypothetical protein VFPFJ_05709 [Purpureocillium lilacinum]_x000D_
gene3870	813.907	1213.86	413.949	0.341017	-1.55208	0.0277935	0.39196	NW_017264032.1	2367304	2370761	+	3458	VFPFJ_03847	GO:0016491	-	ketose-bisphosphate aldolase class-ii family protein_x000D_
gene1878	79.9295	121.143	38.7163	0.319593	-1.64569	0.0278338	0.39196	NW_017264031.1	330233	331204	+	972	VFPFJ_01868	-	-	-_x000D_
gene8504	39.6252	61.6946	17.5558	0.28456	-1.81319	0.0280004	0.393053	NW_017264037.1	284834	286003	+	1170	VFPFJ_08449	-	-	-_x000D_
gene1914	28.9023	44.7214	13.0833	0.29255	-1.77324	0.0287095	0.399633	NW_017264031.1	411832	413010	+	1179	VFPFJ_01903	GO:0009436;GO:0051287;GO:0047964;GO:0005634;GO:0005739;GO:0055114	K00015	hydroxyisocaproate dehydrogenase_x000D_
gene1971	1162.8	1717.63	607.982	0.353967	-1.49831	0.0288172	0.40003	NW_017264031.1	578043	579077	-	1035	VFPFJ_01960	GO:0055085;GO:0016021	K15109	mitochondrial carnitine acylcarnitine carrier protein_x000D_
gene11356	2182.22	3738.1	626.342	0.167556	-2.57728	0.0288594	0.400122	NW_017264056.1	23527	25492	+	1966	VFPFJ_11283	GO:0050660;GO:0004499;GO:0055114;GO:0050661	-	flavin-binding monooxygenase gi_x000D_
gene6508	90.9453	135.925	45.9655	0.338168	-1.56419	0.0289143	0.400389	NW_017264034.1	2961260	2962088	+	829	VFPFJ_06475	-	-	-_x000D_
gene2078	341.343	506.498	176.187	0.347853	-1.52345	0.0293629	0.405107	NW_017264031.1	867075	867831	+	757	VFPFJ_02065	GO:0016021;GO:0047750;GO:0016125	K01824	emopamil-binding protein gi_x000D_
gene9828	5.51197	10.2786	0.745345	0.0725143	-3.78559	0.0295706	0.405983	NW_017264038.1	1818741	1820287	+	1547	VFPFJ_09765	-	-	-_x000D_
gene7389	98.2825	175.993	20.5716	0.116889	-3.09679	0.0299177	0.407765	NW_017264035.1	2511578	2512934	-	1357	VFPFJ_07347	GO:0050660;GO:0003995;GO:0055114	-	acyl- dehydrogenase_x000D_
gene10058	2752.08	4103.27	1400.9	0.341411	-1.55042	0.029993	0.408296	NW_017264039.1	669596	671683	+	2088	VFPFJ_09993	GO:0003824;GO:0008152	-	amp-binding enzyme_x000D_
gene4202	273.051	410.33	135.772	0.330885	-1.5956	0.030106	0.409339	NW_017264032.1	3362689	3364250	-	1562	VFPFJ_04174	-	-	-_x000D_
gene4331	2643.8	3958.78	1328.82	0.335664	-1.57491	0.0301739	0.409768	NW_017264032.1	3738960	3741394	+	2435	VFPFJ_04304	GO:0016021	K19327	plasma membrane channel protein_x000D_
gene1705	15.5642	24.8329	6.29561	0.253519	-1.97983	0.0303344	0.411451	NW_017264030.1	5599429	5600619	+	1191	VFPFJ_01695	GO:0016021;GO:0006950	-	rta1 domain-containingprotein_x000D_
gene6802	127.655	189.711	65.5997	0.345788	-1.53204	0.0306357	0.413453	NW_017264035.1	691722	693362	-	1641	VFPFJ_06767	-	-	-_x000D_
gene1994	27.2769	44.0561	10.4977	0.23828	-2.06927	0.0307758	0.413453	NW_017264031.1	641770	643440	+	1671	VFPFJ_01983	GO:0016021;GO:0015109;GO:0015703	-	chromate transporter_x000D_
gene10453	88.9331	134.07	43.7965	0.32667	-1.61409	0.0308595	0.414083	NW_017264042.1	50717	51814	+	1098	VFPFJ_10384	-	-	-_x000D_
gene2865	2222.55	3310.14	1134.96	0.342874	-1.54425	0.0310047	0.415537	NW_017264031.1	3296041	3298173	+	2133	VFPFJ_02847	GO:0055085;GO:0016021	-	major facilitator superfamily transporter_x000D_
gene8407	5.18366	9.30684	1.06047	0.113946	-3.13358	0.0313548	0.417248	NW_017264037.1	6366	7827	-	1462	VFPFJ_08353	GO:0006357;GO:0008270;GO:0000981;GO:0003677;GO:0005634	-	zn -c6 fungal-type dna-binding domain-containingprotein_x000D_
gene7239	1039.64	1547.29	531.989	0.343819	-1.54028	0.0315551	0.418923	NW_017264035.1	2032367	2034936	+	2570	VFPFJ_07202	GO:0016021	-	spx domain-containingprotein_x000D_
gene4686	838.907	1242.13	435.685	0.350757	-1.51146	0.0317265	0.419461	NW_017264033.1	961618	966564	-	4947	VFPFJ_04659	GO:0016810;GO:0016021	-	carbohydrate esterase family 9 gi_x000D_
gene4036	2088.49	3067.38	1109.6	0.361743	-1.46696	0.0318498	0.420358	NW_017264032.1	2882925	2885288	+	2364	VFPFJ_04011	GO:0006357;GO:0008270;GO:0000981;GO:0003677;GO:0005634	-	nitrogen regulatory protein otam gi_x000D_
gene9740	58.8011	88.8393	28.7629	0.323763	-1.62699	0.0322263	0.423541	NW_017264038.1	1490642	1492063	-	1422	VFPFJ_09677	-	-	-_x000D_
gene4895	867.053	1275.42	458.685	0.359634	-1.4754	0.0322466	0.423541	NW_017264033.1	1636216	1637533	+	1318	VFPFJ_04867	GO:0030176;GO:0032865;GO:0000002;GO:0045040	K17764	mitochondrial outer membrane protein mmm1 gi_x000D_
gene5510	3613.43	5366.25	1860.61	0.346725	-1.52813	0.0322823	0.423541	NW_017264034.1	14483	16117	+	1635	VFPFJ_05479	GO:0016787;GO:0003677	-	curved dna-binding protein_x000D_
gene6215	4091.25	5966.86	2215.64	0.371324	-1.42925	0.0323422	0.423541	NW_017264034.1	2131024	2131743	-	720	VFPFJ_06185	-	-	-_x000D_
gene10989	84.8563	135.634	34.0786	0.251254	-1.99278	0.0325929	0.425491	NW_017264046.1	222170	223555	+	1386	VFPFJ_10916	-	-	-_x000D_
gene2926	1221.74	2131.47	312.009	0.146382	-2.77219	0.0328787	0.427918	NW_017264031.1	3470176	3472499	-	2324	VFPFJ_02907	GO:0004065;GO:0018958	-	arylsulfatase precursor_x000D_
gene3933	613.362	919.634	307.09	0.333926	-1.5824	0.0329834	0.428108	NW_017264032.1	2558592	2559964	-	1373	VFPFJ_03910	GO:0016740;GO:0030170;GO:0009058	K00652	8-amino-7-oxononanoate synthase-like protein_x000D_
gene619	853.327	1290.78	415.874	0.322188	-1.63402	0.0330725	0.428108	NW_017264030.1	2298173	2300978	+	2806	VFPFJ_00617	GO:0003678;GO:0032508;GO:0042555;GO:0003677;GO:0005524;GO:0006270;GO:0005634	K02541	dna replication licensing factor mcm3_x000D_
gene9370	86.2326	130.535	41.93	0.321216	-1.63839	0.0330835	0.428108	NW_017264038.1	376492	377469	-	978	VFPFJ_09307	-	-	-_x000D_
gene11068	1255.06	1856.17	653.948	0.35231	-1.50508	0.0335927	0.431723	NW_017264049.1	1418	1895	-	478	VFPFJ_10995	-	-	-_x000D_
gene1612	239.055	365.793	112.318	0.307053	-1.70344	0.0336092	0.431723	NW_017264030.1	5315126	5316722	+	1597	VFPFJ_01603	GO:0016021;GO:0055114;GO:0016628	K00222	delta -sterol reductase_x000D_
gene9342	7008.26	11401.5	2615.05	0.229361	-2.12431	0.0336098	0.431723	NW_017264038.1	302507	306248	+	3742	VFPFJ_09279	GO:1902358;GO:0016021;GO:0008271	K14708	sulfate permease_x000D_
gene882	1063.59	1568.75	558.436	0.355976	-1.49015	0.0338674	0.432796	NW_017264030.1	3116934	3120871	+	3938	VFPFJ_00878	GO:0010181;GO:0051536;GO:0003824	K15449	flavodoxin and radical sam domain-containing protein_x000D_
gene3467	46.5639	70.3676	22.7603	0.323449	-1.62839	0.0341836	0.435831	NW_017264032.1	1232725	1233481	+	757	VFPFJ_03447	-	-	-_x000D_
gene824	266.419	396.871	135.967	0.342596	-1.54542	0.0342955	0.43627	NW_017264030.1	2939983	2944806	+	4824	VFPFJ_00820	GO:0042626;GO:0055085;GO:0005524;GO:0016021	-	atp-dependent bile acid permease_x000D_
gene11390	105.339	155.778	54.8997	0.352423	-1.50462	0.0346595	0.437935	NW_017264056.1	108934	110013	-	1080	VFPFJ_11317	-	-	-_x000D_
gene3621	1795.58	2781.77	809.4	0.290966	-1.78108	0.0347474	0.437935	NW_017264032.1	1645564	1647298	-	1735	VFPFJ_03601	GO:0030337;GO:0003677;GO:0006275;GO:0005634	K04802	proliferating cell nuclear antigen_x000D_
gene2959	3514.18	5170.42	1857.93	0.359339	-1.47658	0.0347765	0.437935	NW_017264031.1	3553170	3554833	+	1664	VFPFJ_02940	GO:0042450;GO:0004056	K01755	argininosuccinate lyase_x000D_
gene10524	42.8898	78.2945	7.48513	0.0956023	-3.38681	0.0348625	0.438527	NW_017264042.1	267697	269602	-	1906	VFPFJ_10454	GO:0006355	-	fungal transcriptional regulatory protein_x000D_
gene7354	464.931	682.366	247.496	0.362703	-1.46314	0.0353769	0.443512	NW_017264035.1	2414937	2415995	+	1059	VFPFJ_07314	-	-	-_x000D_
gene7095	5206.6	7592.25	2820.95	0.371556	-1.42835	0.0355687	0.44542	NW_017264035.1	1595620	1598408	+	2789	VFPFJ_07060	GO:0006874;GO:0055085;GO:0005509;GO:0016021;GO:0032541;GO:0006884	K22048	serine threonine protein kinase_x000D_
gene10654	2.31012	4.62024	0	0	-Inf	0.0356262	0.445435	NW_017264043.1	298545	299617	+	1073	VFPFJ_10582	-	-	-_x000D_
gene6781	6306.15	10034.2	2578.1	0.256932	-1.96054	0.035649	0.445435	NW_017264035.1	618923	619494	+	572	VFPFJ_06746	GO:0003735;GO:0015934;GO:0006412	K02898	ribosomal protein l26 gi_x000D_
gene3024	756.5	1126.9	386.102	0.342623	-1.5453	0.0358493	0.446996	NW_017264031.1	3789077	3789823	+	747	VFPFJ_03005	-	-	-_x000D_
gene1876	113.437	165.798	61.075	0.36837	-1.44077	0.0358762	0.446996	NW_017264031.1	328975	329367	-	393	VFPFJ_01866	-	-	-_x000D_
gene1360	1627.07	2385.31	868.835	0.364245	-1.45702	0.0358931	0.446996	NW_017264030.1	4589321	4591148	-	1828	VFPFJ_01351	GO:0016021;GO:0008168;GO:0032259	K20238	cyclopropane-fatty-acyl-phospholipid synthase_x000D_
gene439	155.329	266.776	43.8826	0.164493	-2.60391	0.036147	0.449164	NW_017264030.1	1658080	1659978	+	1899	VFPFJ_00438	GO:0016020;GO:0016491;GO:0050662;GO:0000166	-	nad-dependent 15-hydroxyprostaglandin dehydrogenase gi_x000D_
gene10974	1482.1	2333.32	630.877	0.270377	-1.88695	0.0363438	0.450554	NW_017264046.1	182653	182925	+	273	VFPFJ_10901	-	-	-_x000D_
gene2154	2163.48	3824.8	502.145	0.131287	-2.92921	0.0364506	0.450617	NW_017264031.1	1094680	1096637	+	1958	VFPFJ_02141	GO:0020037;GO:0016021;GO:0016705;GO:0004497;GO:0005506;GO:0055114	-	cytochrome p450-like protein gi_x000D_
gene2134	10.5422	17.5131	3.5713	0.203922	-2.29391	0.0364703	0.450617	NW_017264031.1	1022346	1025270	-	2925	VFPFJ_02121	GO:0046872;GO:0016491;GO:0055114	-	common central of tyrosinase domain-containing protein gi_x000D_
gene3166	40.8917	64.5942	17.1891	0.266109	-1.90991	0.036659	0.451744	NW_017264032.1	264957	266343	+	1387	VFPFJ_03147	-	-	-_x000D_
gene4805	56.5384	97.6113	15.4655	0.15844	-2.65799	0.0366756	0.451744	NW_017264033.1	1378604	1380309	+	1706	VFPFJ_04777	GO:0020037;GO:0016705;GO:0004497;GO:0005506;GO:0055114	K10438	3-hydroxyphenylacetate 6 hydroxylase_x000D_
gene7320	25.7101	39.9335	11.4866	0.287645	-1.79764	0.0368827	0.452808	NW_017264035.1	2283620	2284117	+	498	VFPFJ_07282	-	-	-_x000D_
gene10205	340.6	498.988	182.212	0.365163	-1.45339	0.0369806	0.453516	NW_017264040.1	285923	287282	+	1360	VFPFJ_10138	GO:0055085;GO:0016021	-	monocarboxylate transporter_x000D_
gene8622	531.271	1016.33	46.2101	0.0454675	-4.45902	0.0372922	0.453906	NW_017264037.1	668498	670743	+	2246	VFPFJ_08567	GO:0003824;GO:0008152	K01908	acyl- synthetase_x000D_
gene9437	2929.51	4330.76	1528.25	0.352884	-1.50274	0.0373893	0.453906	NW_017264038.1	556038	557786	+	1749	VFPFJ_09373	-	-	-_x000D_
gene3789	3766.67	5569.43	1963.9	0.352621	-1.50381	0.0374319	0.453906	NW_017264032.1	2169611	2171558	+	1948	VFPFJ_03766	GO:0055085;GO:0016021	K08157	major facilitator superfamily_x000D_
gene9338	122.146	199.824	44.4674	0.222533	-2.16791	0.0376357	0.454973	NW_017264038.1	294677	295141	+	465	VFPFJ_09275	GO:0016491;GO:0055114	-	alpha-ketoglutarate-dependent taurine dioxygenase_x000D_
gene10814	30.7119	56.0027	5.42121	0.0968028	-3.36881	0.0376644	0.454973	NW_017264045.1	33112	35187	-	2076	VFPFJ_10743	-	K06045	-_x000D_
gene7584	10.4744	16.9203	4.02841	0.238081	-2.07048	0.0377495	0.454973	NW_017264036.1	41724	42519	-	796	VFPFJ_07541	-	-	-_x000D_
gene4304	478.032	700.044	256.019	0.365718	-1.4512	0.037757	0.454973	NW_017264032.1	3668843	3670310	+	1468	VFPFJ_04277	-	-	-_x000D_
gene5886	103.504	152.269	54.738	0.359482	-1.47601	0.0378524	0.45528	NW_017264034.1	1195517	1197387	-	1871	VFPFJ_05853	-	-	-_x000D_
gene8924	22234.5	36884.4	7584.52	0.205629	-2.28188	0.0379097	0.455323	NW_017264037.1	1528351	1533387	-	5037	VFPFJ_08867	GO:0020037;GO:0016491;GO:0051536;GO:0055114;GO:0010181	K00381	sulfite reductase beta subunit_x000D_
gene3868	322.705	475.362	170.047	0.357722	-1.48309	0.0382379	0.456988	NW_017264032.1	2362099	2363621	+	1523	VFPFJ_03845	-	-	-_x000D_
gene5774	272.985	400.622	145.349	0.362809	-1.46272	0.0383036	0.457288	NW_017264034.1	838402	839568	-	1167	VFPFJ_05742	-	-	-_x000D_
gene9969	4381.91	6509.29	2254.53	0.346355	-1.52968	0.0383801	0.457604	NW_017264039.1	405606	408237	+	2632	VFPFJ_09906	-	-	-_x000D_
gene8119	1229.08	1795.77	662.384	0.368857	-1.43887	0.0384775	0.457604	NW_017264036.1	1788726	1789506	+	781	VFPFJ_08072	GO:0000105;GO:0005634;GO:0005829;GO:0004424	K01693	imidazoleglycerol-phosphate dehydratase_x000D_
gene4131	819.418	1192.27	446.565	0.37455	-1.41677	0.0388422	0.460785	NW_017264032.1	3153877	3156458	-	2582	VFPFJ_04104	GO:0016020	-	duf1212 domain membrane protein prm10 gi_x000D_
gene9707	39.7402	60.5419	18.9384	0.312815	-1.67662	0.0393582	0.464948	NW_017264038.1	1404663	1405265	+	603	VFPFJ_09644	-	-	-_x000D_
gene10194	30.4739	46.8751	14.0727	0.300218	-1.73592	0.0394169	0.465153	NW_017264040.1	256100	257171	+	1072	VFPFJ_10127	-	-	-_x000D_
gene6850	9067.56	13374	4761.11	0.355997	-1.49006	0.0396674	0.466155	NW_017264035.1	830413	832464	-	2052	VFPFJ_06815	GO:0048037;GO:0046912;GO:0008152	K01648	atp-citrate synthase subunit 1_x000D_
gene11357	1193.67	2067.64	319.693	0.154617	-2.69323	0.0399896	0.468099	NW_017264056.1	28787	30645	+	1859	VFPFJ_11284	-	-	-_x000D_
gene1674	52.1236	78.1059	26.1413	0.33469	-1.5791	0.0399992	0.468099	NW_017264030.1	5523891	5525456	+	1566	VFPFJ_01665	-	-	-_x000D_
gene10508	6.01093	10.6291	1.39281	0.131038	-2.93195	0.0402874	0.470777	NW_017264042.1	223108	224602	+	1495	VFPFJ_10438	GO:0005576;GO:0004568;GO:0000272;GO:0006032	K01183	endochitinase gi_x000D_
gene6246	1109.53	1623.14	595.922	0.367141	-1.44559	0.0406136	0.471027	NW_017264034.1	2209700	2211527	-	1828	VFPFJ_06216	-	-	-_x000D_
gene6745	297.675	430.712	164.639	0.38225	-1.38741	0.0407053	0.471027	NW_017264035.1	525668	526996	-	1329	VFPFJ_06710	-	-	-_x000D_
gene1624	1750.66	2533.44	967.876	0.382041	-1.3882	0.0413889	0.474503	NW_017264030.1	5349321	5351260	+	1940	VFPFJ_01615	-	-	-_x000D_
gene3937	563.841	1041.95	85.7347	0.0822831	-3.60326	0.0417606	0.475641	NW_017264032.1	2567989	2569203	-	1215	VFPFJ_03914	-	-	-_x000D_
gene7181	443.043	644.067	242.02	0.375768	-1.41209	0.0417728	0.475641	NW_017264035.1	1857545	1858292	+	748	VFPFJ_07145	-	-	-_x000D_
gene9230	646.078	932.223	359.934	0.386103	-1.37294	0.0417844	0.475641	NW_017264037.1	2469377	2470453	+	1077	VFPFJ_09169	-	-	-_x000D_
gene10903	175.939	255.913	95.9653	0.374992	-1.41507	0.041896	0.475949	NW_017264045.1	309866	310512	-	647	VFPFJ_10831	-	-	-_x000D_
gene918	15846.2	23141.2	8551.15	0.369521	-1.43627	0.0420428	0.477073	NW_017264030.1	3232424	3232764	+	341	VFPFJ_00914	-	-	-_x000D_
gene6051	1789.33	2644.76	933.902	0.353114	-1.50179	0.0421545	0.47744	NW_017264034.1	1674524	1676123	+	1600	VFPFJ_06021	GO:0055114;GO:0009277;GO:0050660;GO:0008762;GO:0005576;GO:1900781;GO:1900554	-	6-hydroxy-d-nicotine oxidase_x000D_
gene6093	4471.18	6632.32	2310.05	0.348301	-1.52159	0.0423659	0.478871	NW_017264034.1	1813287	1814462	-	1176	VFPFJ_06063	-	-	-_x000D_
gene1923	52.554	78.6469	26.4612	0.336456	-1.57151	0.0426344	0.480459	NW_017264031.1	434500	436159	+	1660	VFPFJ_01912	GO:0016620;GO:0055114	-	betaine aldehyde dehydrogenase_x000D_
gene10554	6113.42	8833.29	3393.55	0.384177	-1.38016	0.042941	0.482197	NW_017264042.1	361988	369733	-	7746	VFPFJ_10484	GO:0031177;GO:0016491;GO:0055114;GO:0016740	-	polyketide synthase_x000D_
gene3056	11.7709	18.9062	4.63553	0.245186	-2.02805	0.0430216	0.482197	NW_017264031.1	3882460	3884247	-	1788	VFPFJ_03037	GO:0016884	K01426	fatty-acid amide hydrolase gi_x000D_
gene6851	6158.38	9005.41	3311.36	0.367708	-1.44337	0.043072	0.482197	NW_017264035.1	835651	837592	+	1942	VFPFJ_06816	GO:0005524;GO:0016829	K01648	atp citrate lyase_x000D_
gene8994	20.5587	34.639	6.47845	0.187028	-2.41868	0.0431742	0.482197	NW_017264037.1	1755820	1756038	+	219	VFPFJ_08937	-	-	-_x000D_
gene10079	289.757	416.629	162.885	0.39096	-1.35491	0.0434647	0.483785	NW_017264039.1	723460	726036	+	2577	VFPFJ_10014	-	-	-_x000D_
gene11109	35.3384	53.1413	17.5354	0.329977	-1.59956	0.0435465	0.483949	NW_017264049.1	118256	120316	-	2061	VFPFJ_11036	-	-	-_x000D_
gene10013	39.8188	65.9106	13.727	0.208266	-2.2635	0.0436294	0.483949	NW_017264039.1	533210	533680	-	471	VFPFJ_09949	-	-	-_x000D_
gene4443	2085.64	2978.2	1193.09	0.400606	-1.31975	0.0438337	0.484754	NW_017264033.1	278638	280892	+	2255	VFPFJ_04416	GO:0016832;GO:0005975	K01621	xylulose-5-phosphate phosphoketolase_x000D_
gene6544	9.42793	15.4265	3.42932	0.2223	-2.16942	0.0440697	0.486409	NW_017264034.1	3050672	3051594	-	923	VFPFJ_06509	GO:0008233	-	metalloprotease 1 protein_x000D_
gene522	809.653	1185.62	433.683	0.365784	-1.45094	0.0443191	0.488143	NW_017264030.1	1911235	1912783	-	1549	VFPFJ_00520	GO:0015937;GO:0005524;GO:0016310;GO:0004594	K09680	pantothenate partial gi_x000D_
gene9742	3.31789	6.32066	0.315129	0.049857	-4.32606	0.0443569	0.488143	NW_017264038.1	1496242	1496738	+	497	VFPFJ_09679	-	-	-_x000D_
gene9817	2365.47	3929.52	801.422	0.203949	-2.29372	0.0446699	0.489526	NW_017264038.1	1783891	1786270	+	2380	VFPFJ_09754	GO:0046872	-	l-ascorbate oxidase_x000D_
gene7692	97.8089	144.665	50.9526	0.35221	-1.50549	0.0447823	0.489941	NW_017264036.1	358843	360417	-	1575	VFPFJ_07650	GO:0016620;GO:0055114	K00129	retinal dehydrogenase 2_x000D_
gene6768	217.027	313.565	120.49	0.384258	-1.37985	0.044825	0.489941	NW_017264035.1	582678	584252	+	1575	VFPFJ_06733	-	-	-_x000D_
gene7618	29.6419	44.849	14.4347	0.32185	-1.63554	0.0450515	0.49013	NW_017264036.1	160472	161546	+	1075	VFPFJ_07576	GO:0005975;GO:0004801;GO:0016773;GO:0009254;GO:0005524;GO:0006098;GO:0006040	-	transaldolase gi_x000D_
gene5324	2587.26	3734.44	1440.07	0.385619	-1.37475	0.0451066	0.49013	NW_017264033.1	3011315	3013428	-	2114	VFPFJ_05296	GO:0006413;GO:0016887;GO:0005524;GO:0003743	K06174	atp-binding cassette sub-family e member 1 gi_x000D_
gene2273	23.3066	40.1444	6.46876	0.161137	-2.63364	0.0452198	0.49013	NW_017264031.1	1461249	1461428	-	180	VFPFJ_02257	-	-	-_x000D_
gene6127	9.5594	16.1509	2.96793	0.183763	-2.44408	0.0453162	0.49013	NW_017264034.1	1905976	1907022	-	1047	VFPFJ_06097	GO:0050662;GO:0003824	-	nadph-dependent methylglyoxal reductase gre2 gi_x000D_
gene4883	14.4015	22.7208	6.08212	0.267689	-1.90137	0.0453555	0.49013	NW_017264033.1	1597774	1597929	-	156	VFPFJ_04855	-	-	-_x000D_
gene7878	352.48	508.907	196.053	0.385243	-1.37616	0.045368	0.49013	NW_017264036.1	966886	967155	+	270	VFPFJ_07834	-	-	-_x000D_
gene4490	2637.18	3807.54	1466.82	0.385242	-1.37616	0.0455014	0.49013	NW_017264033.1	414950	416131	-	1182	VFPFJ_04463	GO:0016021;GO:0030148;GO:0055114;GO:0042284	K04712	neutral amino acid permease_x000D_
gene6939	23.7723	36.7496	10.7951	0.293747	-1.76735	0.0455265	0.49013	NW_017264035.1	1132583	1135849	-	3267	VFPFJ_06904	-	-	-_x000D_
gene95	7.44461	12.4531	2.43608	0.195619	-2.35388	0.0455919	0.49013	NW_017264030.1	586805	587673	+	869	VFPFJ_00096	-	-	-_x000D_
gene10973	11728.2	18640.5	4815.93	0.258359	-1.95255	0.0457313	0.490326	NW_017264046.1	181728	182583	+	856	VFPFJ_10900	GO:0003735;GO:0003723;GO:0015934;GO:0005634;GO:0006412	K02900	60s ribosomal protein l27a gi_x000D_
gene513	1288.09	1879.45	696.736	0.370713	-1.43163	0.0458547	0.490469	NW_017264030.1	1888813	1891472	+	2660	VFPFJ_00511	GO:0055085;GO:0016021	-	opt oligopeptide transporter_x000D_
gene11585	157.95	227.164	88.7349	0.39062	-1.35616	0.0461615	0.490628	NW_017264071.1	49506	50961	-	1456	VFPFJ_11512	-	-	-_x000D_
gene7884	13.5213	21.5498	5.49272	0.254885	-1.97208	0.046185	0.490628	NW_017264036.1	980833	981453	+	621	VFPFJ_07840	-	-	-_x000D_
gene5881	92.8499	135.831	49.8685	0.367135	-1.44562	0.0461952	0.490628	NW_017264034.1	1179835	1180625	+	791	VFPFJ_05848	-	-	-_x000D_
gene8078	72.203	106.611	37.7951	0.354515	-1.49608	0.0464461	0.492364	NW_017264036.1	1644404	1644913	+	510	VFPFJ_08031	-	-	-_x000D_
gene2094	263.24	381.946	144.535	0.378417	-1.40195	0.0469148	0.495721	NW_017264031.1	910225	912662	-	2438	VFPFJ_02081	-	-	-_x000D_
gene134	210.783	339.617	81.9494	0.241299	-2.05111	0.0470098	0.495721	NW_017264030.1	703444	705003	-	1560	VFPFJ_00135	-	-	-_x000D_
gene10543	474.963	698.249	251.677	0.360441	-1.47217	0.0470871	0.495721	NW_017264042.1	324716	326885	-	2170	VFPFJ_10473	GO:0016021	-	major facilitator superfamily transporter_x000D_
gene3319	154.523	223.964	85.0829	0.379896	-1.39632	0.0470955	0.495721	NW_017264032.1	772105	773375	+	1271	VFPFJ_03299	-	-	-_x000D_
gene6180	16.746	25.7369	7.75513	0.301323	-1.73062	0.0471591	0.495721	NW_017264034.1	2022750	2023894	+	1145	VFPFJ_06150	-	-	-_x000D_
gene10623	15.982	25.0074	6.95652	0.278178	-1.84592	0.0481107	0.50042	NW_017264043.1	208324	209432	-	1109	VFPFJ_10553	-	-	-_x000D_
gene5889	390.453	565.295	215.61	0.381411	-1.39058	0.0481394	0.50042	NW_017264034.1	1201642	1202383	-	742	VFPFJ_05856	GO:0000413;GO:0003755	K09578	peptidyl-prolyl cis trans isomerase_x000D_
gene428	97.0981	141.34	52.8558	0.373961	-1.41904	0.0481396	0.50042	NW_017264030.1	1626129	1629417	+	3289	VFPFJ_00427	GO:0004553;GO:0008152	K01190	beta-galactosidase gi_x000D_
gene5183	9680.03	15072.8	4287.29	0.28444	-1.81381	0.0482104	0.500694	NW_017264033.1	2565650	2566990	-	1341	VFPFJ_05155	GO:0005829;GO:0006555;GO:0004478;GO:0046872;GO:0006556;GO:0006730;GO:0005524;GO:0005634	K00789	s-adenosylmethionine synthetase_x000D_
gene4141	45.1235	67.3308	22.9163	0.340353	-1.55489	0.0484199	0.501945	NW_017264032.1	3180758	3181696	-	939	VFPFJ_04114	-	-	-_x000D_
gene1358	276.629	397.946	155.313	0.390286	-1.3574	0.0487455	0.503652	NW_017264030.1	4578200	4583043	+	4844	VFPFJ_01349	GO:0016020	-	cytochrome b561 ferric reductase transmembrane_x000D_
gene6680	5030.85	7204.58	2857.12	0.396569	-1.33435	0.0487663	0.503652	NW_017264035.1	327478	330898	-	3421	VFPFJ_06645	GO:0004822;GO:0002161;GO:0006428;GO:0006450;GO:0005524;GO:0005737	K01870	isoleucyl-trna synthetase_x000D_
gene10547	197.96	300.712	95.2094	0.316614	-1.6592	0.049279	0.505895	NW_017264042.1	341281	342526	-	1246	VFPFJ_10477	GO:0008270;GO:0016491;GO:0055114	K00008	sorbitol dehydrogenase_x000D_
gene4395	77.0893	113.085	41.0938	0.363389	-1.46041	0.0494595	0.506196	NW_017264033.1	163233	164534	+	1302	VFPFJ_04368	-	-	-_x000D_
gene3086	1594.53	2586.37	602.685	0.233024	-2.10145	0.049598	0.506692	NW_017264032.1	36911	41175	-	4265	VFPFJ_03067	GO:0042626;GO:0055085;GO:0005524;GO:0016021	-	abc transporter_x000D_
gene3011	17.8384	28.2421	7.43459	0.263245	-1.92552	0.0497595	0.507881	NW_017264031.1	3751137	3756552	+	5416	VFPFJ_02992	GO:0055085;GO:0016021	-	mfs transporter_x000D_
