# Supplementary material for: Functional characterization of CreA, ZnT, and MTase as key regulators of cadmium resistance in Paecilomyces lilacinus
Source: Front Microbiol. 2026 May 14;17:1792636. doi: 10.3389/fmicb.2026.1792636 (PMC13218079; doi:10.3389/fmicb.2026.1792636)
Supplement: Supplementary file 1 [file Data_Sheet_1.ZIP › mRNA/2_DEG/DESeq/C_vs_A/C_vs_A.DESeq.Up.xlsx]

## Sheet: Sheet1
id	baseMean	baseMeanA	baseMeanB	foldChange	log2FoldChange	pval	padj	Chromosome	Start Site	End Site	Direction	Length	Locus	GO	KEGG	Description_x000D_
gene124	3950.45	194.14	7706.75	39.6968	5.31095	7.71853e-11	4.34476e-07	NW_017264030.1	677860	680125	-	2266	VFPFJ_00125	GO:0046872;GO:0098869;GO:0006979;GO:0042744;GO:0020037;GO:0004096;GO:0055114	K03781	catalase a_x000D_
gene6253	4198.62	262.952	8134.29	30.9345	4.95114	8.37359e-10	2.85056e-06	NW_017264034.1	2235260	2236794	-	1535	VFPFJ_06222	GO:0033609;GO:0045735	-	oxalate decarboxylase oxidase_x000D_
gene8149	216.539	11.2373	421.841	37.5395	5.23034	1.01281e-09	2.85056e-06	NW_017264036.1	1864013	1864645	-	633	VFPFJ_08102	-	-	-_x000D_
gene5382	15168.3	888.911	29447.6	33.1278	5.04997	4.89538e-09	1.08404e-05	NW_017264033.1	3201748	3203427	-	1680	VFPFJ_05352	GO:0016021	-	hyphal anastamosis-8 protein gi_x000D_
gene4738	283.942	0	567.884	Inf	Inf	6.28501e-09	1.08404e-05	NW_017264033.1	1115198	1116138	+	941	VFPFJ_04710	-	-	-_x000D_
gene10784	150.923	10.1475	291.699	28.7457	4.84528	6.74033e-09	1.08404e-05	NW_017264044.1	265460	268693	+	3234	VFPFJ_10712	GO:0055085;GO:0016021	-	opt oligopeptide transporter family gi_x000D_
gene4732	273.918	0.879021	546.956	622.233	9.28131	1.19751e-08	1.68519e-05	NW_017264033.1	1094599	1102854	+	8256	VFPFJ_04704	GO:0031177;GO:0016491;GO:0055114;GO:0016740	-	kr domain-containing protein gi_x000D_
gene11125	40.3358	1.16967	79.5019	67.9693	6.08681	1.71137e-08	2.14074e-05	NW_017264049.1	182349	184227	+	1879	VFPFJ_11052	-	-	-_x000D_
gene10300	69.429	3.28389	135.574	41.2846	5.36753	2.49411e-08	2.80787e-05	NW_017264041.1	61020	63572	+	2553	VFPFJ_10231	GO:0008484;GO:0016021;GO:0008152	-	sulfatase domain-containingprotein_x000D_
gene1426	570.357	0.264277	1140.45	4315.35	12.0753	3.48281e-08	3.56449e-05	NW_017264030.1	4775888	4777063	-	1176	VFPFJ_01418	-	-	-_x000D_
gene7652	74.8292	5.01069	144.648	28.8678	4.85139	5.17245e-08	4.85262e-05	NW_017264036.1	260356	262242	-	1887	VFPFJ_07610	-	-	-_x000D_
gene6008	3066.48	302.417	5830.55	19.2798	4.26902	5.83737e-08	5.05516e-05	NW_017264034.1	1547486	1548031	-	546	VFPFJ_05978	-	-	-_x000D_
gene2549	3128.07	162.88	6093.26	37.4096	5.22534	7.2361e-08	5.81886e-05	NW_017264031.1	2333848	2334264	+	417	VFPFJ_02533	-	-	-_x000D_
gene10425	174.105	2.92201	345.288	118.168	6.8847	1.14584e-07	8.59992e-05	NW_017264041.1	428886	430061	-	1176	VFPFJ_10356	GO:0016020	-	mfs monocarboxylate transporter_x000D_
gene9599	1361.05	148.501	2573.59	17.3304	4.11523	1.4014e-07	9.86062e-05	NW_017264038.1	1087661	1090675	+	3015	VFPFJ_09537	-	-	-_x000D_
gene8491	221.898	1.57996	442.216	279.891	8.12872	1.78817e-07	0.000117368	NW_017264037.1	248863	250705	-	1843	VFPFJ_08436	GO:0008430	-	selenium-binding protein gi_x000D_
gene2183	3409.45	397.528	6421.36	16.1532	4.01375	1.94764e-07	0.000117368	NW_017264031.1	1182347	1182871	-	525	VFPFJ_02169	-	-	-_x000D_
gene1558	2276.47	243.721	4309.22	17.681	4.14413	1.98081e-07	0.000117368	NW_017264030.1	5167864	5168828	-	965	VFPFJ_01550	GO:0006541;GO:0016740	K22211	type 1 glutamine amidotransferase gatase1-like domain protein_x000D_
gene5655	28364.2	250.929	56477.5	225.073	7.81425	2.25849e-07	0.000126077	NW_017264034.1	462851	464775	+	1925	VFPFJ_05623	-	-	-_x000D_
gene10904	763.536	92.3964	1434.68	15.5274	3.95675	2.35177e-07	0.000126077	NW_017264045.1	313683	315186	-	1504	VFPFJ_10832	-	-	-_x000D_
gene10820	15.9006	0	31.8012	Inf	Inf	2.89238e-07	0.000148011	NW_017264045.1	51316	51618	+	303	VFPFJ_10749	-	-	-_x000D_
gene4720	2299.07	13.3014	4584.83	344.687	8.42914	3.11163e-07	0.000152307	NW_017264033.1	1053888	1055402	+	1515	VFPFJ_04693	GO:0008171;GO:0032259	-	sterigmatocystin 8-o-methyltransferase_x000D_
gene4988	117.769	12.8453	222.692	17.3365	4.11574	3.48398e-07	0.000163428	NW_017264033.1	2007153	2008538	+	1386	VFPFJ_04960	-	-	-_x000D_
gene7447	15148.4	380.778	29915.9	78.5654	6.29582	4.34731e-07	0.000195768	NW_017264035.1	2690308	2692197	+	1890	VFPFJ_07405	GO:0050660;GO:0016614;GO:0055114	-	glucose-methanol-choline oxidoreductase gi_x000D_
gene11750	184.042	17.9132	350.171	19.5482	4.28896	5.22191e-07	0.000219224	NW_017264098.1	18733	19969	+	1237	VFPFJ_11677	-	-	-_x000D_
gene4721	3074.94	405.081	5744.81	14.1819	3.82598	5.25763e-07	0.000219224	NW_017264033.1	1055771	1061185	-	5415	VFPFJ_04694	GO:0042626;GO:0055085;GO:0005524;GO:0016021	-	abc multidrug transporter_x000D_
gene8638	9093.84	1217.33	16970.4	13.9407	3.80123	6.21232e-07	0.000249779	NW_017264037.1	710894	711946	-	1053	VFPFJ_08583	-	-	-_x000D_
gene839	5484.98	721.967	10248	14.1945	3.82726	6.80803e-07	0.000264293	NW_017264030.1	2988962	2989634	-	673	VFPFJ_00835	GO:0016491;GO:0055114;GO:0010181	-	protein bli-3_x000D_
gene11584	26.0198	1.16967	50.8698	43.4906	5.44263	1.03521e-06	0.00038417	NW_017264071.1	40906	41589	-	684	VFPFJ_11511	-	-	-_x000D_
gene9250	1431.32	184.884	2677.75	14.4834	3.85633	1.05785e-06	0.00038417	NW_017264038.1	39813	40382	-	570	VFPFJ_09189	-	-	-_x000D_
gene2061	486.055	50.9162	921.195	18.0924	4.17731	1.48587e-06	0.000506906	NW_017264031.1	829563	831077	-	1515	VFPFJ_02050	-	-	-_x000D_
gene11650	2266.84	330.833	4202.84	12.7038	3.66719	1.6254e-06	0.0005382	NW_017264078.1	40315	41079	+	765	VFPFJ_11577	-	-	-_x000D_
gene2060	3612.02	303.392	6920.65	22.8109	4.51165	1.78941e-06	0.000575576	NW_017264031.1	828054	829111	+	1058	VFPFJ_02049	-	-	-_x000D_
gene9655	1315.53	167.609	2463.45	14.6977	3.87751	2.56826e-06	0.000803152	NW_017264038.1	1254058	1255899	+	1842	VFPFJ_09593	GO:0006631;GO:0003857;GO:0055114	-	3-hydroxyacyl- nad binding domain_x000D_
gene3783	4318.61	730.327	7906.9	10.8265	3.4365	3.43444e-06	0.0010175	NW_017264032.1	2150326	2151466	-	1141	VFPFJ_03760	GO:0016020	-	carbohydrate esterase family 3_x000D_
gene2513	484.72	46.8247	922.614	19.7036	4.30039	5.23495e-06	0.00150448	NW_017264031.1	2240660	2242678	-	2019	VFPFJ_02497	GO:0008237;GO:0006508	-	m6 family metalloprotease domain-containing protein_x000D_
gene4737	391.44	0.376843	782.502	2076.47	11.0199	5.34545e-06	0.00150448	NW_017264033.1	1112840	1113687	-	848	VFPFJ_04709	-	-	-_x000D_
gene3890	269.742	46.2869	493.197	10.6552	3.41349	5.52661e-06	0.00151033	NW_017264032.1	2433639	2433905	+	267	VFPFJ_03867	-	-	-_x000D_
gene4736	142.248	0	284.497	Inf	Inf	5.63457e-06	0.00151033	NW_017264033.1	1111603	1112605	+	1003	VFPFJ_04708	-	-	-_x000D_
gene2056	3099.77	461.491	5738.06	12.4337	3.63619	5.84212e-06	0.00152955	NW_017264031.1	816809	817495	+	687	VFPFJ_02045	GO:0008270;GO:0051907;GO:0046294	K03396	glutathione-dependent formaldehyde-activating enzyme protein_x000D_
gene10781	146.976	23.8253	270.126	11.3378	3.50307	6.83377e-06	0.00174851	NW_017264044.1	257641	260211	-	2571	VFPFJ_10709	-	-	-_x000D_
gene7237	63.2091	8.0708	118.347	14.6636	3.87417	7.13525e-06	0.00178508	NW_017264035.1	2023062	2023922	+	861	VFPFJ_07200	-	-	-_x000D_
gene3477	81.9323	12.6663	151.198	11.937	3.57737	8.65349e-06	0.00211785	NW_017264032.1	1264724	1265635	-	912	VFPFJ_03457	-	-	-_x000D_
gene3051	2911.69	569.922	5253.45	9.21784	3.20443	9.51702e-06	0.00227963	NW_017264031.1	3867899	3868726	+	828	VFPFJ_03032	-	-	-_x000D_
gene11395	238.721	39.791	437.651	10.9987	3.45927	1.03939e-05	0.0024378	NW_017264056.1	127603	129579	+	1977	VFPFJ_11322	GO:0003333;GO:0015171;GO:0016021	K16261	amino-acid permease inda1_x000D_
gene11470	10.2398	0	20.4797	Inf	Inf	1.11149e-05	0.0025463	NW_017264060.1	63249	65061	+	1813	VFPFJ_11397	-	-	-_x000D_
gene9600	558.929	106.01	1011.85	9.5448	3.25472	1.1475e-05	0.0025463	NW_017264038.1	1090834	1092198	-	1365	VFPFJ_09538	GO:0016491;GO:0055114	K18097	glycerol dehydrogenase_x000D_
gene10962	4818.46	308.002	9328.92	30.2885	4.9207	1.15739e-05	0.0025463	NW_017264046.1	138512	139855	-	1344	VFPFJ_10889	GO:0006508;GO:0004181;GO:0008270	-	zinc carboxypeptidase_x000D_
gene9186	104.503	8.95066	200.056	22.351	4.48227	1.20736e-05	0.00256462	NW_017264037.1	2340114	2340317	-	204	VFPFJ_09127	-	-	-_x000D_
gene9719	234.965	0.879021	469.051	533.606	9.05963	1.31964e-05	0.0027512	NW_017264038.1	1432360	1433425	+	1066	VFPFJ_09656	-	-	-_x000D_
gene7593	430.029	0	860.058	Inf	Inf	1.4601e-05	0.00291213	NW_017264036.1	87218	87546	-	329	VFPFJ_07550	-	-	-_x000D_
gene2210	183.763	33.3959	334.13	10.0051	3.32267	1.47443e-05	0.00291213	NW_017264031.1	1265248	1266451	+	1204	VFPFJ_02196	-	-	-_x000D_
gene11464	12.2325	0.376843	24.0881	63.9207	5.99821	1.68045e-05	0.00326181	NW_017264060.1	861	1137	-	277	VFPFJ_11391	-	-	-_x000D_
gene10872	1061.19	203.691	1918.7	9.41964	3.23567	1.78492e-05	0.00340586	NW_017264045.1	199078	200178	+	1101	VFPFJ_10800	GO:0008270;GO:0016491;GO:0055114	-	alcohol dehydrogenase (nadp+)_x000D_
gene5994	26492	1800.14	51183.9	28.4333	4.82951	1.89799e-05	0.00350288	NW_017264034.1	1502691	1503988	-	1298	VFPFJ_05965	-	K10675	-_x000D_
gene2514	440.597	89.0951	792.1	8.89049	3.15226	1.95892e-05	0.00355703	NW_017264031.1	2243838	2245784	-	1947	VFPFJ_02498	-	-	-_x000D_
gene10426	84.9021	2.31297	167.491	72.4138	6.17819	2.34044e-05	0.0041748	NW_017264041.1	430454	430912	+	459	VFPFJ_10357	-	-	-_x000D_
gene2722	52.9236	7.99822	97.8489	12.2338	3.61281	2.37331e-05	0.0041748	NW_017264031.1	2872471	2874810	-	2340	VFPFJ_02704	-	-	-_x000D_
gene11115	4522.1	147.087	8897.12	60.4889	5.9186	2.62137e-05	0.00454022	NW_017264049.1	144902	145643	-	742	VFPFJ_11042	-	-	-_x000D_
gene8870	482.712	97.114	868.31	8.94114	3.16046	2.783e-05	0.00474712	NW_017264037.1	1377691	1378437	-	747	VFPFJ_08813	-	-	-_x000D_
gene7945	312.079	59.7173	564.441	9.45189	3.2406	2.88243e-05	0.00484334	NW_017264036.1	1197851	1199635	-	1785	VFPFJ_07900	GO:0016021;GO:0005975;GO:0004553	-	secreted glucosidase_x000D_
gene11215	913.358	188.007	1638.71	8.71623	3.1237	2.97615e-05	0.00492727	NW_017264051.1	132627	135410	-	2784	VFPFJ_11142	-	-	-_x000D_
gene4739	900.75	187.476	1614.03	8.60925	3.10589	3.06472e-05	0.00500038	NW_017264033.1	1117557	1153462	+	35906	VFPFJ_04711	-	-	-_x000D_
gene9997	212.406	41.589	383.223	9.21452	3.20391	3.11277e-05	0.00500623	NW_017264039.1	492014	493633	+	1620	VFPFJ_09933	GO:0071949;GO:0004497;GO:0055114	-	monooxygenase gi_x000D_
gene9965	191.206	38.6793	343.732	8.88673	3.15165	3.31905e-05	0.0052628	NW_017264039.1	389368	390615	-	1248	VFPFJ_09902	GO:0004308	K01186	extracellular sialidase neuraminidase gi_x000D_
gene9675	155.668	30.9516	280.385	9.05883	3.17932	3.3898e-05	0.00530032	NW_017264038.1	1314378	1315053	+	676	VFPFJ_09613	-	-	-_x000D_
gene759	1945.34	398.824	3491.85	8.75537	3.13017	3.45209e-05	0.00532378	NW_017264030.1	2744284	2745994	+	1711	VFPFJ_00756	GO:0000781;GO:0048188;GO:0006357;GO:0048189;GO:0000723;GO:0042800;GO:0080182;GO:0006348	K14967	set1 complex component ash2_x000D_
gene3478	60.209	11.3379	109.08	9.62084	3.26616	4.47788e-05	0.00673779	NW_017264032.1	1266173	1266649	+	477	VFPFJ_03458	-	-	-_x000D_
gene11216	171.61	35.0484	308.172	8.79274	3.13631	4.48867e-05	0.00673779	NW_017264051.1	136243	136743	-	501	VFPFJ_11143	-	-	-_x000D_
gene296	76.2115	15.7083	136.715	8.70334	3.12157	5.03083e-05	0.00735547	NW_017264030.1	1205561	1207436	-	1876	VFPFJ_00296	GO:0016021;GO:0022891;GO:0055085	-	hexose carrier protein gi_x000D_
gene6254	192.331	19.2165	365.446	19.0173	4.24924	5.33948e-05	0.0076298	NW_017264034.1	2240924	2241946	+	1023	VFPFJ_06223	GO:0005975;GO:0004553	K01183	class iii chitinase 2_x000D_
gene9687	496.378	112.573	880.183	7.81878	2.96694	6.5983e-05	0.00917082	NW_017264038.1	1351236	1351970	-	735	VFPFJ_09625	-	-	-_x000D_
gene4708	1645.04	25.7541	3264.33	126.75	6.98584	6.99127e-05	0.00959851	NW_017264033.1	1024408	1025537	-	1130	VFPFJ_04681	GO:0016491;GO:0055114;GO:0005506	-	major facilitator superfamily_x000D_
gene8583	14040.6	3253.78	24827.4	7.63033	2.93175	7.38623e-05	0.0100186	NW_017264037.1	566339	567637	-	1299	VFPFJ_08528	-	-	-_x000D_
gene9504	57.0349	10.6889	103.381	9.67183	3.27379	7.81275e-05	0.0102479	NW_017264038.1	795712	796044	-	333	VFPFJ_09441	-	-	-_x000D_
gene11116	155.672	19.972	291.372	14.589	3.86681	7.87859e-05	0.0102479	NW_017264049.1	146632	147523	+	892	VFPFJ_11043	-	-	-_x000D_
gene419	81.8078	17.1678	146.448	8.53038	3.09261	7.90615e-05	0.0102479	NW_017264030.1	1599788	1600078	+	291	VFPFJ_00418	-	-	-_x000D_
gene2929	660.422	121.202	1199.64	9.89787	3.30712	7.9194e-05	0.0102479	NW_017264031.1	3476188	3477669	-	1482	VFPFJ_02910	GO:0055085;GO:0016021	K19792	low affinity iron transporter_x000D_
gene3114	171.68	37.4797	305.88	8.16121	3.02878	8.04413e-05	0.010291	NW_017264032.1	120608	122092	+	1485	VFPFJ_03095	-	-	-_x000D_
gene377	606.081	137.693	1074.47	7.80339	2.9641	8.2976e-05	0.010496	NW_017264030.1	1496812	1497468	+	657	VFPFJ_00376	-	-	-_x000D_
gene1729	238.968	54.1838	423.753	7.82066	2.96729	8.5101e-05	0.0106452	NW_017264030.1	5677835	5679612	+	1778	VFPFJ_01719	GO:0016491;GO:0030151;GO:0042128;GO:0055114	K00387	sulfite mitochondrial precursor gi_x000D_
gene4730	172.896	3.50332	342.288	97.704	6.61035	9.30641e-05	0.0112953	NW_017264033.1	1089287	1090648	-	1362	VFPFJ_04702	GO:0004084;GO:0009081	-	branched-chain amino acid aminotransferase gi_x000D_
gene3005	20.7958	0.965212	40.6264	42.0907	5.39543	9.33078e-05	0.0112953	NW_017264031.1	3737271	3739407	+	2137	VFPFJ_02986	-	-	-_x000D_
gene1430	110.375	1.63271	219.117	134.205	7.06829	9.53234e-05	0.0114165	NW_017264030.1	4783814	4785385	+	1572	VFPFJ_01422	GO:0030170;GO:0019752;GO:0016831	K01580	glutamate decarboxylase_x000D_
gene6104	295.92	55.1667	536.672	9.7282	3.28217	9.83239e-05	0.0115123	NW_017264034.1	1844690	1845783	+	1094	VFPFJ_06074	-	-	-_x000D_
gene3791	2226.22	536.188	3916.26	7.30389	2.86866	9.86118e-05	0.0115123	NW_017264032.1	2174510	2178281	+	3772	VFPFJ_03768	GO:0016021	-	c2 domain-containing protein gi_x000D_
gene4316	32.5873	5.39459	59.78	11.0815	3.47008	9.97503e-05	0.0115123	NW_017264032.1	3696680	3697800	-	1121	VFPFJ_04289	-	K19305	-_x000D_
gene5656	48.6299	0	97.2598	Inf	Inf	0.000100214	0.0115123	NW_017264034.1	465212	466246	-	1035	VFPFJ_05624	-	-	-_x000D_
gene9254	1892.68	474.879	3310.47	6.97119	2.8014	0.000101548	0.0115477	NW_017264038.1	55086	56644	-	1559	VFPFJ_09193	GO:0016491;GO:0055114	-	fad dependent oxidoreductase_x000D_
gene33	77.3338	15.7727	138.895	8.80606	3.1385	0.000111184	0.0122716	NW_017264030.1	360406	360984	-	579	VFPFJ_00034	-	-	-_x000D_
gene3889	8688.47	2182.46	15194.5	6.96208	2.79952	0.000113037	0.0123084	NW_017264032.1	2428199	2428995	-	797	VFPFJ_03866	-	-	-_x000D_
gene1521	2088.21	510.432	3665.99	7.18214	2.84441	0.000113704	0.0123084	NW_017264030.1	5053563	5055059	-	1497	VFPFJ_01513	GO:0005975;GO:0004553	K01179	cel5b endoglucanase_x000D_
gene8250	59.4932	5.81629	113.17	19.4574	4.28225	0.000130278	0.0138379	NW_017264036.1	2145955	2148552	-	2598	VFPFJ_08199	GO:0015079;GO:0071805;GO:0016021	-	trk family potassium uptake protein_x000D_
gene7371	92.8876	20.155	165.62	8.21732	3.03867	0.000130784	0.0138379	NW_017264035.1	2451866	2453200	+	1335	VFPFJ_07329	-	-	-_x000D_
gene2515	3836.92	1084.09	6589.74	6.07858	2.60374	0.000133677	0.0138379	NW_017264031.1	2246129	2249417	-	3289	VFPFJ_02499	GO:0016491;GO:0055114	K00010	nad -binding domain_x000D_
gene4728	41.5101	0.264277	82.756	313.141	8.29067	0.000133833	0.0138379	NW_017264033.1	1084155	1085289	-	1135	VFPFJ_04700	GO:0020037;GO:0016705;GO:0004497;GO:0005506;GO:0055114	-	cytochrome p450 gi_x000D_
gene8566	6155.25	1603.43	10707.1	6.67759	2.73933	0.000134713	0.0138379	NW_017264037.1	487492	503911	-	16420	VFPFJ_08511	-	-	-_x000D_
gene1723	96.139	17.5944	174.684	9.9284	3.31156	0.000135208	0.0138379	NW_017264030.1	5664391	5664885	-	495	VFPFJ_01713	-	-	-_x000D_
gene9245	7120.75	621.28	13620.2	21.9228	4.45436	0.000138541	0.0140513	NW_017264038.1	26146	26923	+	778	VFPFJ_09184	GO:0046872;GO:0019430;GO:0004784;GO:0055114	K04564	superoxide dismutase gi_x000D_
gene9963	557.138	28.208	1086.07	38.5022	5.26687	0.000143273	0.0142847	NW_017264039.1	384867	387011	+	2145	VFPFJ_09900	GO:1902358;GO:0016021;GO:0008271	-	sulfate permease_x000D_
gene3052	10238.5	879.508	19597.5	22.2823	4.47783	0.00014338	0.0142847	NW_017264031.1	3869135	3869712	-	578	VFPFJ_03033	GO:0016021;GO:0035434;GO:0005375	-	ctr copper transporter gi_x000D_
gene6443	2280.29	571.669	3988.9	6.97765	2.80274	0.000146309	0.0143348	NW_017264034.1	2784057	2789964	+	5908	VFPFJ_06411	GO:0003824	-	polyketide synthase_x000D_
gene7169	238.437	58.0545	418.82	7.21426	2.85085	0.000146429	0.0143348	NW_017264035.1	1812360	1813766	-	1407	VFPFJ_07133	GO:0050662;GO:0003824	-	nad dependent epimerase dehydratase_x000D_
gene11420	474.881	117.222	832.54	7.10228	2.82828	0.000148264	0.0143892	NW_017264058.1	50928	52616	+	1689	VFPFJ_11347	GO:0016831;GO:0000287;GO:0030976	-	pyruvate decarboxylase_x000D_
gene5363	68.7043	14.457	122.952	8.50466	3.08825	0.000153457	0.0147659	NW_017264033.1	3153065	3153214	+	150	VFPFJ_05334	-	-	-_x000D_
gene5897	377.052	0.264277	753.84	2852.46	11.478	0.000159594	0.0152264	NW_017264034.1	1239370	1241359	+	1990	VFPFJ_05866	GO:0050660;GO:0016614;GO:0055114;GO:0016757	-	fad binding domain-containing protein_x000D_
gene6462	742.272	197.999	1286.55	6.49775	2.69994	0.000171708	0.016109	NW_017264034.1	2841549	2842177	-	629	VFPFJ_06429	-	-	-_x000D_
gene11369	9532.77	2505.76	16559.8	6.60867	2.72436	0.000185525	0.0170995	NW_017264056.1	52078	53771	-	1694	VFPFJ_11296	GO:0020037;GO:0016021;GO:0016705;GO:0004497;GO:0005506;GO:0055114	-	cytochrome p450_x000D_
gene8471	510.003	134.875	885.132	6.56261	2.71427	0.000185707	0.0170995	NW_017264037.1	182100	184064	-	1965	VFPFJ_08417	-	-	-_x000D_
gene856	152.091	9.12221	295.06	32.3452	5.01548	0.000186821	0.0170995	NW_017264030.1	3043615	3044430	-	816	VFPFJ_00852	-	-	-_x000D_
gene9948	13360.7	1104.22	25617.1	23.1993	4.53601	0.000204473	0.0184156	NW_017264039.1	344315	345148	+	834	VFPFJ_09885	GO:0016020	K14686	ctr copper transporter family protein gi_x000D_
gene4379	318.163	70.6133	565.712	8.01141	3.00206	0.000206624	0.0184617	NW_017264033.1	131173	131679	+	507	VFPFJ_04352	-	-	-_x000D_
gene9947	949.67	193.867	1705.47	8.79711	3.13703	0.000215493	0.0191025	NW_017264039.1	341596	342255	+	660	VFPFJ_09884	-	-	-_x000D_
gene2803	58.6709	13.4728	103.869	7.70955	2.94665	0.000218973	0.0191879	NW_017264031.1	3118503	3119930	+	1428	VFPFJ_02785	-	-	-_x000D_
gene526	100.222	24.5009	175.943	7.1811	2.84421	0.000219865	0.0191879	NW_017264030.1	1924564	1925312	+	749	VFPFJ_00524	-	-	-_x000D_
gene1539	61.7299	14.2463	109.213	7.66609	2.93849	0.000226146	0.0195843	NW_017264030.1	5103271	5104896	-	1626	VFPFJ_01531	GO:0031047;GO:0006342;GO:0044446;GO:0005634	-	argonaute subunit arb1_x000D_
gene5920	130.183	35.4626	224.904	6.34201	2.66494	0.000233068	0.0200296	NW_017264034.1	1303855	1305178	-	1324	VFPFJ_05889	-	-	-_x000D_
gene4991	1298.33	52.6435	2544.02	48.3254	5.59471	0.000236869	0.0201221	NW_017264033.1	2013550	2016320	+	2771	VFPFJ_04963	-	-	-_x000D_
gene4731	101.959	0.528554	203.39	384.805	8.58798	0.000243618	0.0203747	NW_017264033.1	1091474	1093240	+	1767	VFPFJ_04703	-	-	-_x000D_
gene2203	8433.38	2301.77	14565	6.32773	2.66169	0.000244323	0.0203747	NW_017264031.1	1240489	1242685	-	2197	VFPFJ_02189	GO:0005488;GO:0044424;GO:0006366	K09202	metallothionein expression activator gi_x000D_
gene1751	315.004	86.0604	543.947	6.32053	2.66005	0.000291795	0.0239783	NW_017264031.1	35774	37244	-	1471	VFPFJ_01741	-	-	-_x000D_
gene3913	887.835	83.5263	1692.14	20.2588	4.34048	0.000299041	0.0243957	NW_017264032.1	2488983	2489615	-	633	VFPFJ_03890	-	-	-_x000D_
gene6511	243.987	60.1575	427.816	7.1116	2.83017	0.000310501	0.0247928	NW_017264034.1	2966884	2968941	-	2058	VFPFJ_06477	GO:0055085;GO:0016021	-	mfs multidrug transporter_x000D_
gene10349	20.4893	3.49055	37.488	10.7399	3.42491	0.000310515	0.0247928	NW_017264041.1	218360	220370	-	2011	VFPFJ_10280	-	-	-_x000D_
gene8470	23588.5	3442.14	43734.9	12.7057	3.66741	0.000318583	0.0252578	NW_017264037.1	181266	181709	+	444	VFPFJ_08416	-	-	-_x000D_
gene11648	23.7509	3.86655	43.6353	11.2853	3.49638	0.000357929	0.0277901	NW_017264078.1	30313	31206	-	894	VFPFJ_11575	-	-	-_x000D_
gene7168	493.27	145.763	840.777	5.76809	2.52809	0.000371901	0.0286771	NW_017264035.1	1806881	1807518	-	638	VFPFJ_07132	GO:0016020	-	might be a transmembrane protein gi_x000D_
gene3957	6063.93	1820.34	10307.5	5.66242	2.50142	0.000382048	0.0290791	NW_017264032.1	2628756	2629523	-	768	VFPFJ_03932	-	-	-_x000D_
gene7873	199.105	56.3522	341.858	6.06646	2.60086	0.00038228	0.0290791	NW_017264036.1	948779	950283	+	1505	VFPFJ_07829	GO:0016021	-	integral membrane family protein gi_x000D_
gene287	15.2756	2.26106	28.2902	12.5119	3.64523	0.000387951	0.0293124	NW_017264030.1	1169996	1170855	+	860	VFPFJ_00287	-	-	-_x000D_
gene10231	28.8314	5.83696	51.8259	8.87893	3.15039	0.00039195	0.0294171	NW_017264040.1	333745	334372	+	628	VFPFJ_10164	-	-	-_x000D_
gene2529	2322.45	470.617	4174.29	8.86983	3.14891	0.00039518	0.0294631	NW_017264031.1	2291364	2292152	-	789	VFPFJ_02513	-	-	-_x000D_
gene7948	95.2753	22.4894	168.061	7.47289	2.90167	0.000410346	0.0300094	NW_017264036.1	1203339	1206262	+	2924	VFPFJ_07903	GO:0016021	-	glycosyltransferase family 2_x000D_
gene2109	57.3352	8.52845	106.142	12.4456	3.63757	0.000410503	0.0300094	NW_017264031.1	946325	947347	+	1023	VFPFJ_02096	GO:0016021;GO:0055085;GO:0005215	-	major facilitator superfamily general substrate transporter gi_x000D_
gene2895	216.761	15.6732	417.848	26.6601	4.73661	0.000413963	0.0300671	NW_017264031.1	3383427	3384557	+	1131	VFPFJ_02876	-	-	-_x000D_
gene879	6269.37	1873.36	10665.4	5.69317	2.50923	0.0004234	0.0305554	NW_017264030.1	3101928	3103569	-	1642	VFPFJ_00875	GO:0055085;GO:0016021	-	c4-dicarboxylate transporter malic acid transport protein_x000D_
gene8592	13.333	1.54652	25.1195	16.2426	4.02171	0.000429789	0.0308189	NW_017264037.1	587197	587754	+	558	VFPFJ_08537	-	-	-_x000D_
gene8263	6.10417	0	12.2083	Inf	Inf	0.000451145	0.0319621	NW_017264036.1	2184032	2184652	-	621	VFPFJ_08212	-	-	-_x000D_
gene4724	63.0749	1.16967	124.98	106.85	6.73945	0.000452512	0.0319621	NW_017264033.1	1067239	1068939	+	1701	VFPFJ_04697	GO:0020037;GO:0016705;GO:0004497;GO:0005506;GO:0055114	K22992	cytochrome p450 gi_x000D_
gene6199	389.896	18.1134	761.679	42.0507	5.39406	0.00045425	0.0319621	NW_017264034.1	2077955	2079730	-	1776	VFPFJ_06169	GO:0016491;GO:0055114	-	l-amino acid oxidase_x000D_
gene8517	13.3084	1.74527	24.8716	14.2508	3.83297	0.000462896	0.0323682	NW_017264037.1	331036	331341	-	306	VFPFJ_08462	-	-	-_x000D_
gene4597	7230.65	2126.37	12334.9	5.80093	2.53628	0.000467319	0.0324758	NW_017264033.1	728663	729146	+	484	VFPFJ_04571	-	-	-_x000D_
gene224	708.832	202.542	1215.12	5.99936	2.58481	0.000475025	0.0328088	NW_017264030.1	962396	962985	-	590	VFPFJ_00224	-	-	-_x000D_
gene9210	13281.1	4023.99	22538.3	5.60098	2.48568	0.000485387	0.0332191	NW_017264037.1	2411469	2412276	+	808	VFPFJ_09150	GO:0016021	-	mitochondrial hypoxia responsive domain containing protein_x000D_
gene9001	1360.03	399.943	2320.11	5.80111	2.53633	0.000486867	0.0332191	NW_017264037.1	1771578	1774961	-	3384	VFPFJ_08944	GO:0016491;GO:0030151;GO:0042128;GO:0055114	K10534	nitrate reductase_x000D_
gene9377	5.75218	0	11.5044	Inf	Inf	0.000513608	0.0348325	NW_017264038.1	397335	399053	-	1719	VFPFJ_09314	-	-	-_x000D_
gene5435	1491.44	353.842	2629.04	7.43	2.89336	0.000553684	0.0373256	NW_017264033.1	3374276	3375380	+	1105	VFPFJ_05405	GO:0019359;GO:0016740;GO:0044424	-	nicotinamide riboside kinase 1_x000D_
gene10343	466.182	138.673	793.692	5.72349	2.5169	0.000572338	0.0383535	NW_017264041.1	206457	208286	+	1830	VFPFJ_10274	GO:0016301;GO:0016310;GO:0007165	-	ethylene receptor_x000D_
gene10625	168.418	48.0641	288.773	6.00807	2.5869	0.000598754	0.0398862	NW_017264043.1	221777	223834	+	2058	VFPFJ_10555	GO:0055114;GO:0045480	K04618	galactose oxidase_x000D_
gene4639	282.304	83.8902	480.719	5.73033	2.51862	0.000603356	0.0399564	NW_017264033.1	829186	829959	-	774	VFPFJ_04612	-	-	-_x000D_
gene11628	54.6027	0.905397	108.3	119.616	6.90227	0.000609446	0.0401237	NW_017264075.1	27071	29574	+	2504	VFPFJ_11555	GO:0044454;GO:0005515;GO:0006342;GO:0000775;GO:0007533;GO:0000792;GO:0003682	-	chromo shadow domain-containing protein_x000D_
gene556	67.2969	16.9133	117.681	6.9579	2.79865	0.000633954	0.0414283	NW_017264030.1	2039829	2040158	+	330	VFPFJ_00554	-	-	-_x000D_
gene3449	96.9515	28.7308	165.172	5.74896	2.5233	0.000636623	0.0414283	NW_017264032.1	1178002	1178289	-	288	VFPFJ_03429	-	-	-_x000D_
gene10191	19.9402	2.5381	37.3423	14.7127	3.87899	0.000644108	0.041568	NW_017264040.1	251750	252178	+	429	VFPFJ_10124	-	-	-_x000D_
gene9681	33.9767	4.83176	63.1216	13.0639	3.70751	0.000646154	0.041568	NW_017264038.1	1338391	1339161	-	771	VFPFJ_09619	-	-	-_x000D_
gene525	78.8325	22.1931	135.472	6.10423	2.60981	0.000657967	0.0420874	NW_017264030.1	1921709	1924306	+	2598	VFPFJ_00523	GO:0044763;GO:0097159;GO:1901363;GO:0022414	-	rna-binding protein gi_x000D_
gene7067	189.691	53.2621	326.119	6.12291	2.61422	0.000665674	0.0423399	NW_017264035.1	1503025	1505082	+	2058	VFPFJ_07032	GO:0005524	-	aaa family_x000D_
gene5808	3828.47	245.525	7411.41	30.1859	4.9158	0.000682415	0.0431608	NW_017264034.1	922785	923518	-	734	VFPFJ_05776	-	-	-_x000D_
gene11123	1198.81	365.647	2031.97	5.55719	2.47436	0.000699406	0.043649	NW_017264049.1	177578	178782	+	1205	VFPFJ_11050	-	-	-_x000D_
gene6906	34.3989	8.4678	60.3301	7.12465	2.83282	0.000701764	0.043649	NW_017264035.1	1012993	1013265	+	273	VFPFJ_06871	-	-	-_x000D_
gene3965	27.8696	6.27362	49.4657	7.88471	2.97906	0.000715423	0.044254	NW_017264032.1	2664982	2665392	-	411	VFPFJ_03940	-	-	-_x000D_
gene11643	9.76622	0.879021	18.6534	21.2207	4.4074	0.000730294	0.0445424	NW_017264078.1	8625	14052	+	5428	VFPFJ_11570	-	-	-_x000D_
gene7544	35.5605	8.87808	62.243	7.01086	2.80959	0.000730677	0.0445424	NW_017264035.1	2977031	2978568	-	1538	VFPFJ_07501	GO:0055085;GO:0016021	-	mfs monocarboxylate transporter_x000D_
gene7581	44258.8	14228.3	74289.3	5.22123	2.38439	0.000731954	0.0445424	NW_017264036.1	33864	34502	-	639	VFPFJ_07538	-	-	-_x000D_
gene1349	50.162	12.5323	87.7917	7.00525	2.80844	0.000753729	0.0451332	NW_017264030.1	4550305	4550502	-	198	VFPFJ_01340	-	-	-_x000D_
gene4375	359.195	93.6102	624.781	6.67428	2.73861	0.000756367	0.0451332	NW_017264033.1	113834	114457	-	624	VFPFJ_04348	GO:0008168;GO:0032259	-	methyltransferase domain-containing protein_x000D_
gene11388	688.991	212.252	1165.73	5.49218	2.45738	0.000760841	0.0451332	NW_017264056.1	106803	107267	+	465	VFPFJ_11315	-	-	-_x000D_
gene6336	35645.1	11377.9	59912.2	5.26566	2.39661	0.000761709	0.0451332	NW_017264034.1	2486639	2487225	-	587	VFPFJ_06305	-	-	-_x000D_
gene5012	186.086	51.9332	320.239	6.16637	2.62442	0.000779714	0.0456398	NW_017264033.1	2074788	2075268	+	481	VFPFJ_04984	-	-	-_x000D_
gene10615	9.85727	1.10415	18.6104	16.8549	4.07509	0.000782419	0.0456398	NW_017264043.1	189974	191218	-	1245	VFPFJ_10545	-	-	-_x000D_
gene1998	219.262	41.5143	397.009	9.5632	3.25749	0.000801991	0.0465403	NW_017264031.1	650968	652263	+	1296	VFPFJ_01987	-	-	-_x000D_
gene10329	4584.57	1502.56	7666.57	5.10233	2.35116	0.00080795	0.0466074	NW_017264041.1	159286	162256	+	2971	VFPFJ_10260	GO:0006468;GO:0005524;GO:0004674	-	protein kinase_x000D_
gene8515	836.442	276.581	1396.3	5.04843	2.33584	0.000811427	0.0466074	NW_017264037.1	328300	329335	-	1036	VFPFJ_08460	-	-	-_x000D_
gene4727	437.127	35.4225	838.832	23.6808	4.56564	0.000852783	0.0487342	NW_017264033.1	1074846	1082453	-	7608	VFPFJ_04699	GO:0031177;GO:0016491;GO:0055114;GO:0016740	-	polyketide synthase_x000D_
gene1672	6.10469	0	12.2094	Inf	Inf	0.000865549	0.0492139	NW_017264030.1	5518344	5520312	+	1969	VFPFJ_01663	-	-	-_x000D_
gene10839	6379.82	1023.3	11736.3	11.4691	3.51968	0.000875284	0.0495173	NW_017264045.1	100131	100520	+	390	VFPFJ_10768	-	-	-_x000D_
gene8383	5327.59	1708.49	8946.69	5.2366	2.38863	0.000892076	0.0499651	NW_017264036.1	2548070	2548689	-	620	VFPFJ_08330	-	-	-_x000D_
gene6555	577.949	44.601	1111.3	24.9164	4.63903	0.000920854	0.0513217	NW_017264034.1	3083453	3084367	+	915	VFPFJ_06520	-	-	-_x000D_
gene1593	205.105	60.661	349.55	5.76235	2.52666	0.000927477	0.0513753	NW_017264030.1	5255643	5256089	+	447	VFPFJ_01584	-	-	-_x000D_
gene4418	637.191	213.891	1060.49	4.95808	2.30978	0.000930943	0.0513753	NW_017264033.1	212961	214214	-	1254	VFPFJ_04391	-	-	-_x000D_
gene5473	52.6393	14.0796	91.1989	6.47737	2.69541	0.000946685	0.0517368	NW_017264033.1	3493697	3493987	-	291	VFPFJ_05443	-	-	-_x000D_
gene10424	18.9278	3.72845	34.1271	9.15316	3.19427	0.000954401	0.0519065	NW_017264041.1	427004	428020	-	1017	VFPFJ_10355	-	-	-_x000D_
gene5932	183.717	23.4145	344.02	14.6926	3.87702	0.000975236	0.0527847	NW_017264034.1	1339237	1340379	+	1143	VFPFJ_05902	-	-	-_x000D_
gene10721	589.768	180.546	998.99	5.53315	2.4681	0.00102414	0.0549037	NW_017264044.1	104662	105636	-	975	VFPFJ_10649	-	-	-_x000D_
gene4987	2495.93	571.075	4420.79	7.74117	2.95255	0.0010332	0.0551269	NW_017264033.1	2004927	2006079	-	1153	VFPFJ_04959	GO:0016491;GO:0055114	-	3-oxoacyl-(acyl-carrier-protein) reductase_x000D_
gene9683	1125.52	377.387	1873.65	4.96481	2.31174	0.00106996	0.0568189	NW_017264038.1	1343791	1344912	+	1122	VFPFJ_09621	-	-	-_x000D_
gene11411	90.3868	25.2676	155.506	6.15435	2.62161	0.0010795	0.0570483	NW_017264057.1	101998	102927	-	930	VFPFJ_11338	GO:0016757	-	hypothetical protein VFPFJ_11338 [Purpureocillium lilacinum]_x000D_
gene2856	80.2675	24.4343	136.101	5.57006	2.47769	0.00108686	0.0570483	NW_017264031.1	3270762	3271283	-	522	VFPFJ_02838	-	-	-_x000D_
gene9255	2199.32	765.315	3633.33	4.7475	2.24717	0.00109079	0.0570483	NW_017264038.1	57498	59281	+	1784	VFPFJ_09194	GO:0055085;GO:0016021	-	major facilitator superfamily transporter_x000D_
gene555	310.712	97.1108	524.312	5.39912	2.43272	0.00109455	0.0570483	NW_017264030.1	2039206	2039712	-	507	VFPFJ_00553	-	-	-_x000D_
gene3862	2111.46	117.168	4105.76	35.0415	5.13099	0.00110146	0.057144	NW_017264032.1	2350814	2351608	-	795	VFPFJ_03839	-	-	-_x000D_
gene3050	42.5634	2.10851	83.0182	39.3729	5.29913	0.00113685	0.0584416	NW_017264031.1	3858855	3859275	-	421	VFPFJ_03031	-	-	-_x000D_
gene3053	3892.08	441.884	7342.29	16.6159	4.05449	0.00119534	0.0606179	NW_017264031.1	3870319	3872259	+	1941	VFPFJ_03034	GO:0016021;GO:0016491;GO:0055114	-	ferric-chelate reductase gi_x000D_
gene9961	13534.6	4446.53	22622.7	5.08773	2.34702	0.00122209	0.0612685	NW_017264039.1	376511	378036	+	1526	VFPFJ_09898	GO:0033609;GO:0045735	-	oxalate decarboxylase oxdc gi_x000D_
gene1219	64797.8	21873.3	107722	4.92483	2.30007	0.00122799	0.0612685	NW_017264030.1	4145398	4148175	-	2778	VFPFJ_01212	GO:0005829;GO:0042026;GO:0051787;GO:0019538;GO:0005524;GO:0016887;GO:0043335;GO:0005635;GO:0071218	K03695	heat shock protein hsp98_x000D_
gene1677	1960.59	405.851	3515.32	8.66161	3.11464	0.00122994	0.0612685	NW_017264030.1	5531911	5533697	+	1787	VFPFJ_01668	GO:0055085;GO:0016021	-	benomyl methotrexate resistance protein_x000D_
gene7407	100.348	20.4786	180.217	8.80029	3.13755	0.00126504	0.0627391	NW_017264035.1	2559274	2560158	+	885	VFPFJ_07365	-	-	-_x000D_
gene5945	121.17	7.84651	234.494	29.8852	4.90136	0.00128544	0.0634715	NW_017264034.1	1364836	1365715	-	880	VFPFJ_05915	-	-	-_x000D_
gene6067	38.4088	9.90091	66.9166	6.75863	2.75673	0.00130326	0.0640703	NW_017264034.1	1718350	1719644	+	1295	VFPFJ_06037	-	-	-_x000D_
gene9480	25.9354	6.37912	45.4917	7.13134	2.83417	0.00135685	0.0661347	NW_017264038.1	709908	711659	-	1752	VFPFJ_09416	GO:0050660;GO:0016614;GO:0055114	-	ubiquitin-conjugating enzyme_x000D_
gene561	15.5445	3.00114	28.0879	9.35909	3.22637	0.001357	0.0661347	NW_017264030.1	2055919	2058136	+	2218	VFPFJ_00559	GO:0016021;GO:0055085;GO:0005215	-	nucleoside transporter gi_x000D_
gene8516	694.996	246.3	1143.69	4.64348	2.21521	0.0013706	0.0665095	NW_017264037.1	329731	330579	-	849	VFPFJ_08461	-	-	-_x000D_
gene1345	9.2783	0	18.5566	Inf	Inf	0.00138784	0.0670571	NW_017264030.1	4538207	4539098	-	892	VFPFJ_01336	-	-	-_x000D_
gene11617	4.97567	0	9.95134	Inf	Inf	0.00140015	0.0673629	NW_017264074.1	2200	2883	+	684	VFPFJ_11544	-	-	-_x000D_
gene7446	6.48106	0.376843	12.5853	33.3966	5.06163	0.00142009	0.0680315	NW_017264035.1	2688018	2688485	-	468	VFPFJ_07404	-	-	-_x000D_
gene1776	41.8146	3.62949	79.9998	22.0416	4.46216	0.00143437	0.0684242	NW_017264031.1	102013	103109	-	1097	VFPFJ_01766	-	-	-_x000D_
gene8619	53.4783	16.0373	90.9193	5.66925	2.50316	0.00147846	0.0702302	NW_017264037.1	661751	662285	-	535	VFPFJ_08564	-	-	-_x000D_
gene3650	2315.64	807.667	3823.62	4.73415	2.24311	0.00149522	0.0707277	NW_017264032.1	1748335	1749100	-	766	VFPFJ_03629	GO:0016021;GO:0005739	K05770	translocator protein_x000D_
gene10827	5001.82	533.606	9470.03	17.7473	4.14952	0.00153139	0.0716144	NW_017264045.1	74859	77184	-	2326	VFPFJ_10756	-	-	-_x000D_
gene8492	69.3703	7.99199	130.749	16.3599	4.0321	0.00153475	0.0716144	NW_017264037.1	254084	256836	+	2753	VFPFJ_08437	-	K05349	-_x000D_
gene4034	153.608	46.2414	260.975	5.64376	2.49666	0.00154238	0.0716144	NW_017264032.1	2875122	2877168	+	2047	VFPFJ_04009	-	-	-_x000D_
gene3378	97.3897	25.0909	169.689	6.76295	2.75765	0.00154577	0.0716144	NW_017264032.1	974522	975666	+	1145	VFPFJ_03358	GO:0006281;GO:0016491;GO:0055114	-	dna repair family protein_x000D_
gene10562	22.9436	4.86385	41.0233	8.43434	3.07628	0.00156182	0.0720613	NW_017264043.1	39074	40887	+	1814	VFPFJ_10492	-	-	-_x000D_
gene11249	9.71661	1.16967	18.2635	15.6142	3.96479	0.00161498	0.0739084	NW_017264052.1	124320	129739	-	5420	VFPFJ_11176	-	-	-_x000D_
gene5442	135.493	22.6518	248.334	10.9631	3.45459	0.00165553	0.0754572	NW_017264033.1	3389827	3390925	+	1099	VFPFJ_05412	-	-	-_x000D_
gene2989	76.3021	23.7774	128.827	5.41802	2.43777	0.00174591	0.0786414	NW_017264031.1	3678168	3678587	+	420	VFPFJ_02971	-	-	-_x000D_
gene5600	1739.21	636.736	2841.69	4.46289	2.15798	0.00174635	0.0786414	NW_017264034.1	317572	318542	-	971	VFPFJ_05569	GO:0050662;GO:0003824	-	nad dependent epimerase dehydratase family protein_x000D_
gene4439	238.004	54.3012	421.707	7.76607	2.95718	0.00177197	0.0794773	NW_017264033.1	266654	267541	+	888	VFPFJ_04412	GO:0016491;GO:0043167	-	oxidoreductase domain-containing protein_x000D_
gene7554	6274.96	2185.73	10364.2	4.74175	2.24542	0.00177915	0.0794826	NW_017264035.1	3010698	3012194	-	1497	VFPFJ_07511	-	K07192	-_x000D_
gene10622	796.452	295.863	1297.04	4.38393	2.13222	0.00180042	0.079599	NW_017264043.1	207564	208019	-	456	VFPFJ_10552	-	-	-_x000D_
gene3985	1709.35	439.095	2979.6	6.78577	2.76251	0.00180812	0.079599	NW_017264032.1	2741426	2743153	+	1728	VFPFJ_03960	GO:0051287;GO:0004617;GO:0016597;GO:0006564;GO:0055114	K00058	phosphoglycerate dehydrogenase_x000D_
gene11061	159.398	9.00258	309.793	34.4116	5.10482	0.00181162	0.079599	NW_017264048.1	202242	203722	+	1481	VFPFJ_10988	-	-	-_x000D_
gene9181	171.376	56.565	286.186	5.05942	2.33897	0.0018229	0.079599	NW_017264037.1	2326276	2328884	-	2609	VFPFJ_09122	-	-	-_x000D_
gene9395	349.483	96.6265	602.339	6.23368	2.64008	0.00182398	0.079599	NW_017264038.1	440842	441846	+	1005	VFPFJ_09332	-	-	-_x000D_
gene4725	130.125	10.7927	249.457	23.1135	4.53066	0.00183124	0.079599	NW_017264033.1	1070119	1070860	-	742	VFPFJ_11777	-	-	-_x000D_
gene5073	4727.18	1723.13	7731.23	4.48674	2.16567	0.00184914	0.0798715	NW_017264033.1	2262569	2264143	-	1575	VFPFJ_05045	-	-	-_x000D_
gene1837	14.7799	2.74963	26.8102	9.75048	3.28547	0.0018517	0.0798715	NW_017264031.1	239807	240628	+	822	VFPFJ_01827	-	-	-_x000D_
gene9187	3531.99	1247.18	5816.8	4.66396	2.22155	0.00186827	0.0802788	NW_017264037.1	2341030	2345108	-	4079	VFPFJ_09128	GO:0000155;GO:0000160;GO:0005622;GO:0023014	-	ethylene receptor_x000D_
gene9506	52.4286	16.9699	87.8874	5.17903	2.37268	0.00195801	0.083815	NW_017264038.1	798560	799603	+	1044	VFPFJ_09443	-	-	-_x000D_
gene1863	20.8348	4.99138	36.6783	7.34833	2.87742	0.00207805	0.0881206	NW_017264031.1	299790	300968	+	1179	VFPFJ_01853	-	-	-_x000D_
gene10854	2209.24	791.811	3626.67	4.58022	2.19542	0.00208208	0.0881206	NW_017264045.1	146178	148020	+	1843	VFPFJ_10782	GO:0090305;GO:0006289;GO:0043231;GO:0004519;GO:0070914	K13281	uv-damage endonuclease gi_x000D_
gene5845	9.55229	1.45462	17.65	12.1337	3.60095	0.00213508	0.0898741	NW_017264034.1	1074376	1075604	-	1229	VFPFJ_05813	-	-	-_x000D_
gene2427	295.605	65.04	526.17	8.08994	3.01613	0.00213948	0.0898741	NW_017264031.1	1993843	1998133	+	4291	VFPFJ_02411	-	-	-_x000D_
gene1659	3725.8	1375.96	6075.64	4.41555	2.14259	0.00215133	0.0899241	NW_017264030.1	5472952	5474142	+	1191	VFPFJ_01650	GO:0016021	-	hpp family protein_x000D_
gene1428	168.836	44.2916	293.381	6.62384	2.72767	0.00215664	0.0899241	NW_017264030.1	4781852	4782692	-	841	VFPFJ_01420	-	-	-_x000D_
gene418	312.89	113.706	512.074	4.50347	2.17104	0.00219513	0.0911911	NW_017264030.1	1597290	1597946	+	657	VFPFJ_00417	GO:0016021	-	extracellular serine-rich protein_x000D_
gene101	51.6308	8.62657	94.635	10.9702	3.45552	0.00223497	0.0921659	NW_017264030.1	601454	603623	-	2170	VFPFJ_00102	GO:0016021	-	nonselective cation channel gi_x000D_
gene3148	579.083	202.09	956.076	4.73093	2.24212	0.0022686	0.0932113	NW_017264032.1	212670	213614	-	945	VFPFJ_03129	GO:0016787	-	esterase lipase gi_x000D_
gene3900	444.061	151.139	736.982	4.87619	2.28576	0.00227707	0.0932192	NW_017264032.1	2457701	2458784	+	1084	VFPFJ_03877	-	-	-_x000D_
gene8632	5886.16	1761.55	10010.8	5.68295	2.50664	0.00234433	0.0953269	NW_017264037.1	699707	700717	-	1011	VFPFJ_08577	-	-	-_x000D_
gene9414	287.792	106.539	469.045	4.40259	2.13835	0.0023896	0.0967702	NW_017264038.1	494594	498218	-	3625	VFPFJ_09351	GO:0046872;GO:0098655;GO:0005524;GO:0016021;GO:0019829	K01536	calcium-transporting atpase 3_x000D_
gene6441	205.171	22.1482	388.194	17.5271	4.13152	0.00241646	0.0971589	NW_017264034.1	2780568	2781693	+	1126	VFPFJ_06409	-	-	-_x000D_
gene2386	25.1701	6.81578	43.5245	6.38585	2.67488	0.00246387	0.0983049	NW_017264031.1	1864040	1864495	-	456	VFPFJ_02370	-	-	-_x000D_
gene4258	68.2597	23.8794	112.64	4.71703	2.23788	0.00247428	0.0983049	NW_017264032.1	3537970	3538524	-	555	VFPFJ_04231	-	-	-_x000D_
gene7316	72.1649	9.94225	134.388	13.5168	3.75668	0.00248862	0.0983049	NW_017264035.1	2269489	2270914	+	1426	VFPFJ_07278	-	-	-_x000D_
gene11428	3848.02	1357.19	6338.86	4.67059	2.2236	0.00254692	0.0995599	NW_017264058.1	77307	77603	-	297	VFPFJ_11355	-	-	-_x000D_
gene4722	169.33	12.4338	326.226	26.237	4.71353	0.00256416	0.0998869	NW_017264033.1	1062982	1064752	+	1771	VFPFJ_04695	GO:0016491;GO:0005488	-	isotrichodermin c-15 hydroxylase gi_x000D_
gene10871	130.403	22.0229	238.784	10.8425	3.43863	0.00259236	0.100538	NW_017264045.1	196676	197353	-	678	VFPFJ_10799	GO:0016021	-	hypothetical protein VFPFJ_10799 [Purpureocillium lilacinum] gi_x000D_
gene11828	31.73	7.83642	55.6236	7.09809	2.82743	0.00259875	0.100538	NW_017264147.1	1099	1716	+	618	VFPFJ_11755	-	-	-_x000D_
gene6934	23.9709	4.96364	42.9781	8.65857	3.11413	0.00263016	0.101405	NW_017264035.1	1118019	1118503	-	485	VFPFJ_06899	-	-	-_x000D_
gene9240	2219.8	797.796	3641.81	4.56484	2.19056	0.00269179	0.103198	NW_017264038.1	14203	17292	-	3090	VFPFJ_09179	GO:0008017;GO:0007018;GO:0005524;GO:0003777;GO:0005874	K10405	kinesin motor domain-containingprotein_x000D_
gene7290	24993.8	9167.84	40819.8	4.4525	2.15461	0.00270895	0.103198	NW_017264035.1	2186609	2187787	-	1179	VFPFJ_07252	-	-	-_x000D_
gene4767	2895.44	1134.13	4656.76	4.10602	2.03774	0.0027128	0.103198	NW_017264033.1	1245269	1246306	-	1038	VFPFJ_04739	-	-	-_x000D_
gene6112	81.5955	28.8773	134.314	4.65118	2.2176	0.0027572	0.104514	NW_017264034.1	1866828	1867953	+	1126	VFPFJ_06082	GO:0016021;GO:0006810;GO:0005215	-	aquaporin-like protein_x000D_
gene421	372.129	139.177	605.081	4.34757	2.12021	0.0028652	0.108243	NW_017264030.1	1603274	1603697	-	424	VFPFJ_00420	-	-	-_x000D_
gene5434	12046.9	4663.36	19430.5	4.16663	2.05888	0.00292015	0.109851	NW_017264033.1	3372328	3373869	+	1542	VFPFJ_05404	GO:0016491	-	fumarate reductase_x000D_
gene2841	78.7081	26.539	130.877	4.9315	2.30203	0.0030718	0.114511	NW_017264031.1	3231713	3232702	+	990	VFPFJ_02823	-	-	-_x000D_
gene11649	5.63805	0.264277	11.0118	41.6677	5.38086	0.00317118	0.117699	NW_017264078.1	34711	35609	-	899	VFPFJ_11576	-	-	-_x000D_
gene7915	3602.42	1423.27	5781.57	4.06218	2.02225	0.00321925	0.118591	NW_017264036.1	1091782	1092657	+	876	VFPFJ_07870	GO:0016887;GO:0005524	K12608	abc transporter gi_x000D_
gene3761	2582.71	970.172	4195.25	4.32423	2.11244	0.00322339	0.118591	NW_017264032.1	2091189	2091627	-	439	VFPFJ_03738	-	-	-_x000D_
gene10350	37.6807	11.9646	63.3969	5.29872	2.40564	0.00330822	0.120922	NW_017264041.1	221201	221935	+	735	VFPFJ_10281	-	-	-_x000D_
gene4319	7999.58	3114.77	12884.4	4.13654	2.04843	0.00334338	0.121785	NW_017264032.1	3702951	3703981	+	1031	VFPFJ_04292	GO:0003824	-	#NAME?_x000D_
gene958	40.4178	12.9505	67.8852	5.24192	2.39009	0.00339543	0.121785	NW_017264030.1	3353781	3354557	+	777	VFPFJ_00954	-	-	-_x000D_
gene11372	694.574	264.073	1125.07	4.26047	2.09101	0.00340643	0.121785	NW_017264056.1	61066	62703	-	1638	VFPFJ_11299	GO:0016491	-	dimethylaniline monooxygenase_x000D_
gene10136	6564.43	2722.55	10406.3	3.82227	1.93443	0.00342121	0.121886	NW_017264040.1	123669	124160	-	492	VFPFJ_10072	-	-	-_x000D_
gene3579	70.3263	24.3122	116.34	4.78526	2.2586	0.00344512	0.122351	NW_017264032.1	1536486	1537196	-	711	VFPFJ_03559	GO:0030246;GO:0004553;GO:0016052	-	carbohydrate-binding family 9- subgroup gi_x000D_
gene5992	235.819	11.6098	460.028	39.6242	5.30831	0.00349378	0.123301	NW_017264034.1	1500018	1500383	+	366	VFPFJ_05963	-	-	-_x000D_
gene9631	75.6187	27.2297	124.008	4.55414	2.18718	0.00350979	0.123479	NW_017264038.1	1174320	1174640	-	321	VFPFJ_09569	-	-	-_x000D_
gene10344	200.238	74.341	326.135	4.38702	2.13324	0.00352165	0.12351	NW_017264041.1	208436	209901	-	1466	VFPFJ_10275	GO:0008152;GO:0016787	-	peptidase m20 domain-containing 2_x000D_
gene5753	716.305	288.242	1144.37	3.97016	1.9892	0.00355086	0.124148	NW_017264034.1	774444	776302	-	1859	VFPFJ_05721	-	-	-_x000D_
gene3895	5.33891	0	10.6778	Inf	Inf	0.0036195	0.126156	NW_017264032.1	2442826	2443464	-	639	VFPFJ_03872	-	-	-_x000D_
gene11294	1690.69	279.374	3102	11.1034	3.47293	0.00366409	0.127017	NW_017264053.1	119387	120507	-	1121	VFPFJ_11221	-	-	-_x000D_
gene10127	436.776	168.441	705.11	4.18609	2.0656	0.00366678	0.127017	NW_017264040.1	100372	101764	-	1393	VFPFJ_10063	GO:0044424	-	wd domain-containing protein_x000D_
gene2610	15167.5	5857.41	24477.6	4.1789	2.06312	0.00368407	0.127159	NW_017264031.1	2486492	2487355	+	864	VFPFJ_02594	-	-	-_x000D_
gene9105	46.927	16.2295	77.6246	4.78294	2.2579	0.00369346	0.127159	NW_017264037.1	2090185	2091854	-	1670	VFPFJ_09048	GO:0016020	-	endo-polygalacturonase pg1_x000D_
gene1630	678.91	267.151	1090.67	4.0826	2.02949	0.00374288	0.128352	NW_017264030.1	5373414	5374481	+	1068	VFPFJ_01621	GO:0051287;GO:0055114;GO:0016616	K03778	d-hydroxyacid dehydrogenase gi_x000D_
gene7573	130.513	24.1543	236.871	9.8066	3.29375	0.00375091	0.128352	NW_017264035.1	3132290	3133453	-	1164	VFPFJ_07530	-	-	-_x000D_
gene8783	1313.57	500.902	2126.23	4.24481	2.0857	0.00381634	0.130195	NW_017264037.1	1113469	1114734	+	1266	VFPFJ_08726	GO:0006629;GO:0008081	-	plc-like tim beta alpha-barrel domain gi_x000D_
gene1779	21.9936	0.753686	43.2335	57.3627	5.84204	0.00389041	0.131599	NW_017264031.1	105090	106539	-	1450	VFPFJ_01769	GO:0005524;GO:0006437;GO:0004831;GO:0005737	-	tyrosyl-trna synthetase_x000D_
gene1532	15.1051	0.264277	29.9459	113.312	6.82416	0.0038966	0.131599	NW_017264030.1	5085734	5087245	+	1512	VFPFJ_01524	-	-	-_x000D_
gene6664	78.2996	27.5842	129.015	4.67714	2.22563	0.00389755	0.131599	NW_017264035.1	220261	222894	-	2634	VFPFJ_06629	GO:0097159;GO:1901363	-	meiosis protein mei2_x000D_
gene4438	13.1379	2.49106	23.7847	9.54804	3.2552	0.00390426	0.131599	NW_017264033.1	264587	265043	-	457	VFPFJ_04411	-	-	-_x000D_
gene7116	3.97488	0	7.94976	Inf	Inf	0.00402554	0.134879	NW_017264035.1	1661868	1662380	-	513	VFPFJ_07081	-	-	-_x000D_
gene5991	476.884	31.8694	921.898	28.9274	4.85436	0.00409784	0.136894	NW_017264034.1	1498250	1499691	-	1442	VFPFJ_05962	GO:0016020	-	integral membrane protein_x000D_
gene2546	22.6172	6.92834	38.306	5.52888	2.46699	0.00413514	0.137326	NW_017264031.1	2328582	2329790	+	1209	VFPFJ_02530	GO:0050660;GO:0003995;GO:0055114	K00249	acyl- partial gi_x000D_
gene9657	15.8228	1.80509	29.8405	16.5313	4.04713	0.00425589	0.139688	NW_017264038.1	1258049	1258471	-	423	VFPFJ_09595	-	-	-_x000D_
gene11522	69.9179	24.0461	115.79	4.81533	2.26764	0.00427325	0.139819	NW_017264064.1	71037	71966	-	930	VFPFJ_11449	GO:0016757	-	hypothetical protein VFPFJ_11449 [Purpureocillium lilacinum]_x000D_
gene1769	523.211	200.063	846.358	4.23045	2.08081	0.00429635	0.139819	NW_017264031.1	84532	86174	+	1643	VFPFJ_01759	GO:0072488;GO:0016021;GO:0008519	K03320	ammonium permease_x000D_
gene5715	1614.73	586.159	2643.31	4.50955	2.17298	0.00429717	0.139819	NW_017264034.1	656099	659074	-	2976	VFPFJ_05683	-	-	-_x000D_
gene8631	467.954	118.844	817.063	6.87508	2.78138	0.00434456	0.140954	NW_017264037.1	698928	699365	-	438	VFPFJ_08576	-	-	-_x000D_
gene9787	30.1142	8.74401	51.4845	5.88797	2.55777	0.00439859	0.142297	NW_017264038.1	1675411	1677543	+	2133	VFPFJ_09724	-	-	-_x000D_
gene2855	2222.83	846.272	3599.39	4.25324	2.08856	0.00445136	0.143181	NW_017264031.1	3265759	3268962	-	3204	VFPFJ_02837	-	-	-_x000D_
gene1507	6268.38	2536.63	10000.1	3.94229	1.97903	0.00459125	0.14726	NW_017264030.1	5005515	5006792	+	1278	VFPFJ_01499	GO:0050662;GO:0003978;GO:0006012	K01784	udp-glucose 4-epimerase_x000D_
gene1895	626.754	133.15	1120.36	8.41424	3.07283	0.00462932	0.147766	NW_017264031.1	372463	373257	+	795	VFPFJ_01885	-	-	-_x000D_
gene10128	5947.9	2414.02	9481.78	3.92779	1.97372	0.00463327	0.147766	NW_017264040.1	102296	103671	-	1376	VFPFJ_10064	GO:0030170;GO:0006828;GO:0016021;GO:0005739;GO:0016530	K15119	mitochondrial carrier protein_x000D_
gene2425	3420.27	1447.48	5393.07	3.72584	1.89757	0.00470964	0.149777	NW_017264031.1	1990501	1991651	+	1151	VFPFJ_02409	-	-	-_x000D_
gene6444	447.011	79.8431	814.178	10.1972	3.35011	0.00473885	0.150281	NW_017264034.1	2791769	2794742	-	2974	VFPFJ_06412	-	-	-_x000D_
gene7383	3207.64	1271.99	5143.3	4.0435	2.01561	0.00478734	0.151141	NW_017264035.1	2485962	2488515	-	2554	VFPFJ_07341	GO:0016810;GO:0009435;GO:0003952;GO:0005524	K01950	nad+ synthase (glutamine-hydrolysing) gi_x000D_
gene2141	13892.1	5648.76	22135.5	3.91865	1.97036	0.00479281	0.151141	NW_017264031.1	1055091	1057139	-	2049	VFPFJ_02128	GO:0005737;GO:0030145;GO:0004619;GO:0006007	K15633	#NAME?_x000D_
gene8518	262.808	101.498	424.117	4.17857	2.06301	0.00481946	0.151557	NW_017264037.1	331925	333265	+	1341	VFPFJ_08463	-	-	-_x000D_
gene4476	9.2894	1.66615	16.9127	10.1508	3.34352	0.00491542	0.153844	NW_017264033.1	375310	376532	-	1223	VFPFJ_04449	-	-	-_x000D_
gene7546	643.773	261.062	1026.48	3.93196	1.97525	0.00492438	0.153844	NW_017264035.1	2982957	2983986	-	1030	VFPFJ_07503	-	-	-_x000D_
gene11146	68.4709	25.5429	111.399	4.36126	2.12474	0.00493317	0.153844	NW_017264050.1	70606	71423	-	818	VFPFJ_11073	-	-	-_x000D_
gene3500	92682.5	38015.2	147350	3.87608	1.9546	0.00497875	0.154836	NW_017264032.1	1339136	1339774	+	639	VFPFJ_03480	-	-	-_x000D_
gene7825	248.001	0.72731	495.274	680.967	9.41144	0.00502624	0.155057	NW_017264036.1	797739	798875	-	1137	VFPFJ_07781	-	-	-_x000D_
gene3773	52.3627	18.8736	85.8518	4.54878	2.18548	0.00502716	0.155057	NW_017264032.1	2117531	2119019	+	1489	VFPFJ_03750	GO:0016491;GO:0055114;GO:0005506	-	gibberellin 3-beta hydroxylase gi_x000D_
gene5474	4089.04	1649.14	6528.94	3.959	1.98514	0.00509175	0.156568	NW_017264033.1	3495989	3497779	+	1791	VFPFJ_05444	GO:0016021;GO:0016757	K08098	gpi mannosyltransferase 4_x000D_
gene5594	10.8323	1.93613	19.7284	10.1896	3.34903	0.00511668	0.156568	NW_017264034.1	302911	303357	-	447	VFPFJ_05563	-	-	-_x000D_
gene2768	3.73772	0	7.47544	Inf	Inf	0.00511788	0.156568	NW_017264031.1	3024479	3024736	-	258	VFPFJ_02750	-	-	-_x000D_
gene1777	31.8083	1.05711	62.5596	59.1799	5.88704	0.00529786	0.160692	NW_017264031.1	103635	104538	-	904	VFPFJ_01767	-	-	-_x000D_
gene1149	69.2077	25.3305	113.085	4.46438	2.15846	0.00537558	0.161744	NW_017264030.1	3915707	3916975	+	1269	VFPFJ_01142	GO:0005975;GO:0004553	-	cellulase family protein gi_x000D_
gene780	531.894	204.071	859.717	4.21284	2.07479	0.00538763	0.161744	NW_017264030.1	2809794	2810454	-	661	VFPFJ_00776	-	-	-_x000D_
gene10682	13.9841	0.879021	27.0893	30.8175	4.94568	0.0056193	0.166349	NW_017264043.1	356636	357959	-	1324	VFPFJ_10610	GO:0008168	-	o-methyltransferase gi_x000D_
gene5852	63.5236	23.1227	103.924	4.49448	2.16815	0.00563846	0.166349	NW_017264034.1	1094157	1095470	-	1314	VFPFJ_05820	-	-	-_x000D_
gene10171	294.204	121.443	466.965	3.84513	1.94303	0.00564447	0.166349	NW_017264040.1	211171	211768	+	598	VFPFJ_10105	-	-	-_x000D_
gene9236	41.6195	5.66458	77.5745	13.6947	3.77554	0.00572762	0.168359	NW_017264038.1	7363	8647	+	1285	VFPFJ_09175	GO:0008152	-	endonuclease exonuclease phosphatase family_x000D_
gene11157	28.5129	8.90932	48.1164	5.40068	2.43314	0.00583433	0.170163	NW_017264050.1	151386	152211	-	826	VFPFJ_11084	-	-	-_x000D_
gene8838	33.6588	11.4708	55.8469	4.86861	2.28351	0.00586975	0.170478	NW_017264037.1	1304362	1305132	+	771	VFPFJ_08781	-	-	-_x000D_
gene783	3876.22	1609.42	6143.01	3.81692	1.93241	0.00587541	0.170478	NW_017264030.1	2814769	2827918	-	13150	VFPFJ_00779	GO:0007018;GO:0030286;GO:0016887;GO:0005524;GO:0003777	K10413	dynein heavy cytoplasmic_x000D_
gene7937	109.261	44.3795	174.143	3.92396	1.97231	0.0059098	0.171035	NW_017264036.1	1163749	1165903	-	2155	VFPFJ_07892	GO:0003824	-	aromatic amino acid aminotransferase_x000D_
gene1595	44.9082	10.9523	78.8641	7.20068	2.84813	0.00603657	0.17381	NW_017264030.1	5261992	5263740	-	1749	VFPFJ_01586	-	-	-_x000D_
gene1596	173.797	39.5923	308.002	7.77936	2.95965	0.0061951	0.17713	NW_017264030.1	5264350	5265795	-	1446	VFPFJ_01587	-	-	-_x000D_
gene9209	80.2917	30.5532	130.03	4.25586	2.08945	0.00621481	0.17713	NW_017264037.1	2409339	2410913	+	1575	VFPFJ_09149	-	-	-_x000D_
gene3782	96.9046	30.4904	163.319	5.3564	2.42126	0.00626348	0.178066	NW_017264032.1	2148902	2149251	-	350	VFPFJ_03759	-	-	-_x000D_
gene4863	34.3994	11.9254	56.8734	4.76909	2.25371	0.0063888	0.18033	NW_017264033.1	1544120	1544760	+	641	VFPFJ_04835	-	-	-_x000D_
gene2991	15.7704	3.7733	27.7675	7.35894	2.8795	0.00639115	0.18033	NW_017264031.1	3684126	3684446	+	321	VFPFJ_02973	-	-	-_x000D_
gene9924	10.2132	2.04299	18.3834	8.99831	3.16965	0.00642861	0.180933	NW_017264039.1	282750	283670	+	921	VFPFJ_09861	-	-	-_x000D_
gene1650	352.047	146.057	558.036	3.82067	1.93383	0.00649592	0.181918	NW_017264030.1	5449945	5450520	-	576	VFPFJ_01641	GO:0016846;GO:0008152	-	mss4-like protein gi_x000D_
gene3336	5066.61	2076.2	8057.01	3.88064	1.9563	0.00653629	0.182595	NW_017264032.1	832646	834068	+	1423	VFPFJ_03316	-	-	-_x000D_
gene10346	1516.55	650.783	2382.31	3.66068	1.87211	0.00658185	0.183412	NW_017264041.1	211291	212521	+	1231	VFPFJ_10277	GO:0046872;GO:0016491;GO:0055114	-	2og-fe oxygenase-like protein gi_x000D_
gene6733	23151.1	9885.32	36417	3.68395	1.88125	0.00668417	0.184891	NW_017264035.1	493478	494366	-	889	VFPFJ_06698	GO:0020037;GO:0016021;GO:0046872;GO:0070469;GO:0009055;GO:0005739;GO:0055114	K08738	cytochrome c domain-containingprotein gi_x000D_
gene5433	22.7494	6.43674	39.0621	6.06862	2.60137	0.00668418	0.184891	NW_017264033.1	3370143	3370685	-	543	VFPFJ_05403	-	-	-_x000D_
gene1030	455.883	199.049	712.717	3.58061	1.8402	0.00671818	0.185376	NW_017264030.1	3550686	3551609	-	924	VFPFJ_01026	-	-	-_x000D_
gene187	596.022	259.126	932.919	3.60026	1.8481	0.00674055	0.185538	NW_017264030.1	860064	863594	-	3531	VFPFJ_00187	-	-	-_x000D_
gene11452	5.584	0.264277	10.9037	41.2587	5.36663	0.00692477	0.189429	NW_017264059.1	70713	72272	+	1560	VFPFJ_11379	GO:0006355	-	transposase [Purpureocillium lilacinum]_x000D_
gene8773	333.192	139.461	526.923	3.77829	1.91773	0.00692491	0.189429	NW_017264037.1	1084127	1085038	-	912	VFPFJ_08716	-	-	-_x000D_
gene10233	104.476	39.971	168.98	4.22757	2.07983	0.00693237	0.189429	NW_017264040.1	339344	340858	+	1515	VFPFJ_10166	GO:0046556;GO:0031221;GO:0046373	-	alpha-n-arabinofuranosidase precursor_x000D_
gene6563	372.757	159.406	586.109	3.67683	1.87846	0.00698579	0.190168	NW_017264034.1	3109701	3110224	+	524	VFPFJ_06528	-	-	-_x000D_
gene11399	5.66968	0.614744	10.7246	17.4457	4.1248	0.00714221	0.193286	NW_017264057.1	4582	5569	-	988	VFPFJ_11326	-	-	-_x000D_
gene178	37355.2	16083.1	58627.4	3.64527	1.86603	0.00728976	0.196644	NW_017264030.1	825864	827487	-	1624	VFPFJ_00178	GO:0005737;GO:0005975;GO:0004801;GO:0006098	K00616	transaldolase family protein gi_x000D_
gene4434	18.5331	5.57268	31.4936	5.65142	2.49861	0.00730123	0.196644	NW_017264033.1	255951	257843	+	1893	VFPFJ_04407	-	-	-_x000D_
gene7635	71.543	27.8506	115.235	4.13762	2.0488	0.00752055	0.202068	NW_017264036.1	203326	204039	-	714	VFPFJ_07593	-	-	-_x000D_
gene7065	357.95	62.9903	652.911	10.3653	3.37368	0.00764923	0.204634	NW_017264035.1	1498574	1499814	+	1241	VFPFJ_07030	-	-	-_x000D_
gene3156	106.486	42.8881	170.084	3.96577	1.9876	0.00766288	0.204634	NW_017264032.1	234338	235419	+	1082	VFPFJ_03137	-	-	-_x000D_
gene1634	2723.4	1141.53	4305.26	3.77147	1.91513	0.00773057	0.205657	NW_017264030.1	5391027	5395965	-	4939	VFPFJ_01625	GO:0005737;GO:0004135;GO:0005980;GO:0005978;GO:0004134	K01196	glycogen debranching enzyme_x000D_
gene640	664.891	290.102	1039.68	3.58384	1.84151	0.00775612	0.205657	NW_017264030.1	2362486	2363516	-	1031	VFPFJ_00638	GO:0015991;GO:0051287;GO:0033179;GO:0015078;GO:0004616;GO:0016021;GO:0055114	-	6-phosphogluconate dehydrogenase gi_x000D_
gene6403	2703.11	1110.14	4296.08	3.86987	1.95229	0.00776374	0.205657	NW_017264034.1	2676307	2677704	+	1398	VFPFJ_06371	GO:0016020	-	transmembrane alpha-helix domain-containing protein_x000D_
gene396	358.449	152.669	564.23	3.69578	1.88588	0.0078424	0.206437	NW_017264030.1	1547899	1549462	+	1564	VFPFJ_00395	GO:0016021;GO:0071949;GO:0004497;GO:0055114	-	extracellular salicylate hydroxylase monooxygenase_x000D_
gene2417	190.315	82.2584	298.371	3.62724	1.85887	0.00784645	0.206437	NW_017264031.1	1969764	1970882	-	1119	VFPFJ_02401	-	-	-_x000D_
gene9982	1098.63	488.465	1708.8	3.49831	1.80666	0.00787212	0.206437	NW_017264039.1	440342	442176	-	1835	VFPFJ_09919	GO:0016829	K01669	deoxyribodipyrimidine photo-lyase_x000D_
gene6310	20.8691	5.3084	36.4297	6.86265	2.77877	0.00788488	0.206437	NW_017264034.1	2402072	2403424	-	1353	VFPFJ_06279	GO:0006807;GO:0004356	-	glutamine synthetase gi_x000D_
gene10672	254.731	111.225	398.237	3.58048	1.84015	0.00793835	0.207355	NW_017264043.1	336924	337807	+	884	VFPFJ_10600	-	-	-_x000D_
gene2192	580.73	216.278	945.182	4.37022	2.1277	0.00801989	0.208819	NW_017264031.1	1201438	1203486	+	2049	VFPFJ_02178	-	-	-_x000D_
gene9673	23.8556	1.40758	46.3036	32.896	5.03984	0.00805006	0.208819	NW_017264038.1	1305939	1307369	-	1431	VFPFJ_09611	GO:0008171;GO:0032259	-	s-adenosyl-l-methionine-dependent methyltransferase gi_x000D_
gene6983	14.569	2.57725	26.5608	10.3059	3.36539	0.0081306	0.210424	NW_017264035.1	1263578	1264034	+	457	VFPFJ_06948	-	-	-_x000D_
gene5380	23.3779	4.20425	42.5516	10.1211	3.33929	0.00819618	0.211347	NW_017264033.1	3200832	3201491	+	660	VFPFJ_05351	-	-	-_x000D_
gene4802	75.0068	4.24423	145.769	34.3453	5.10204	0.0082133	0.211347	NW_017264033.1	1373172	1374780	-	1609	VFPFJ_04774	GO:0016620;GO:0055114	K00128	aldehyde dehydrogenase_x000D_
gene4770	4432.47	1926.63	6938.32	3.60128	1.84851	0.00824669	0.211347	NW_017264033.1	1253153	1262032	+	8880	VFPFJ_04742	GO:0016021	-	fmp27-like protein_x000D_
gene10243	27.8366	6.80871	48.8644	7.17675	2.84333	0.00828196	0.211425	NW_017264040.1	365803	366066	-	264	VFPFJ_10176	-	-	-_x000D_
gene3760	796.488	342.473	1250.5	3.65139	1.86845	0.0086549	0.218838	NW_017264032.1	2089188	2090063	-	876	VFPFJ_03737	GO:0016021;GO:0006810	K15111	mitochondrial carrier protein pet8_x000D_
gene11087	2513.98	1039.91	3988.05	3.83498	1.93922	0.00866955	0.218838	NW_017264049.1	56241	57260	+	1020	VFPFJ_11014	GO:0008270;GO:0016491;GO:0055114	-	alcohol dehydrogenase_x000D_
gene2211	27.1981	9.92948	44.4666	4.47824	2.16293	0.00872372	0.219713	NW_017264031.1	1269643	1271231	-	1589	VFPFJ_02197	GO:0055085;GO:0016021	-	monocarboxylate permease-like protein gi_x000D_
gene3864	929.363	240.439	1618.29	6.73054	2.75072	0.00877545	0.220522	NW_017264032.1	2354641	2355086	+	446	VFPFJ_03841	GO:0003723;GO:0090502;GO:0004521	-	ribonuclease ribotoxin gi_x000D_
gene1228	56.2402	2.55087	109.93	43.0948	5.42944	0.0088398	0.221619	NW_017264030.1	4174777	4175207	+	431	VFPFJ_01221	-	-	-_x000D_
gene8679	40.7561	14.1394	67.3728	4.76489	2.25244	0.00885847	0.221619	NW_017264037.1	825757	826215	-	459	VFPFJ_08624	-	-	-_x000D_
gene524	56.4712	8.00528	104.937	13.1085	3.71243	0.00891184	0.222193	NW_017264030.1	1918173	1919135	+	963	VFPFJ_00522	GO:0016787	-	alpha beta hydrolase fold protein_x000D_
gene11245	20.2648	5.68305	34.8466	6.13167	2.61628	0.0090134	0.223017	NW_017264052.1	111636	112661	+	1026	VFPFJ_11172	-	-	-_x000D_
gene2185	730.414	325.253	1135.58	3.49136	1.80379	0.00909985	0.224171	NW_017264031.1	1187512	1189360	+	1849	VFPFJ_02171	-	-	-_x000D_
gene2928	3.35134	0	6.70269	Inf	Inf	0.009194	0.225503	NW_017264031.1	3475041	3475292	-	252	VFPFJ_02909	-	-	-_x000D_
gene10794	1102.08	132.208	2071.95	15.6719	3.97011	0.00921504	0.225528	NW_017264044.1	299780	300984	+	1205	VFPFJ_10722	GO:0016020	-	vitamin k epoxide reductase family domain-containing protein_x000D_
gene385	9.67871	2.1947	17.1627	7.82008	2.96718	0.00925533	0.226023	NW_017264030.1	1523411	1523944	-	534	VFPFJ_00384	-	-	-_x000D_
gene4617	15.6276	4.04548	27.2098	6.72598	2.74974	0.00929289	0.226449	NW_017264033.1	773519	773737	-	219	VFPFJ_04590	-	-	-_x000D_
gene7580	976.935	5.11049	1948.76	381.326	8.57488	0.00932545	0.226667	NW_017264036.1	27989	29884	-	1896	VFPFJ_07537	-	-	-_x000D_
gene8787	17.8539	2.0487	33.6591	16.4295	4.03822	0.0093421	0.226667	NW_017264037.1	1129058	1129555	-	498	VFPFJ_08730	-	-	-_x000D_
gene11373	349.524	152.851	546.197	3.57338	1.83729	0.00943655	0.227976	NW_017264056.1	63492	64442	+	951	VFPFJ_11300	-	-	-_x000D_
gene7066	2063.01	877.527	3248.49	3.70187	1.88825	0.00949998	0.228527	NW_017264035.1	1499999	1500824	-	826	VFPFJ_07031	-	-	-_x000D_
gene5822	2932.6	1056.69	4808.52	4.55055	2.18604	0.00955495	0.22936	NW_017264034.1	967646	969227	-	1582	VFPFJ_05790	-	-	-_x000D_
gene7009	858.877	386.271	1331.48	3.44702	1.78535	0.00978756	0.233946	NW_017264035.1	1321204	1321797	+	594	VFPFJ_06974	-	K17553	-_x000D_
gene2241	9.15441	2.14849	16.1603	7.52171	2.91106	0.00982614	0.23437	NW_017264031.1	1352987	1353136	-	150	VFPFJ_02226	-	-	-_x000D_
gene188	45.6958	18.1515	73.2402	4.03494	2.01255	0.00989131	0.235426	NW_017264030.1	865179	865732	+	554	VFPFJ_00188	-	-	-_x000D_
gene6727	377.232	147.869	606.594	4.10224	2.03641	0.0100751	0.239021	NW_017264035.1	479023	481782	-	2760	VFPFJ_06692	GO:0020037;GO:0016021;GO:0016705;GO:0004497;GO:0005506;GO:0055114	-	cytochrome p450_x000D_
gene4733	126.707	4.69366	248.72	52.9906	5.72767	0.0101367	0.239364	NW_017264033.1	1103128	1104389	-	1262	VFPFJ_04705	GO:0016874;GO:0008152	-	phenylacetyl- ligase protein gi_x000D_
gene2308	424.231	186.595	661.866	3.54707	1.82663	0.010313	0.239885	NW_017264031.1	1559279	1560235	-	957	VFPFJ_02292	-	K16584	-_x000D_
gene8636	24.1649	3.95845	44.3714	11.2093	3.48662	0.0104572	0.242097	NW_017264037.1	707816	708427	+	612	VFPFJ_08581	-	-	-_x000D_
gene5654	3778.42	595.362	6961.48	11.6929	3.54756	0.0104594	0.242097	NW_017264034.1	458870	461024	-	2155	VFPFJ_05622	GO:0055085;GO:0016021	-	mfs drug transporter_x000D_
gene723	75.7091	33.2869	118.131	3.54888	1.82736	0.0104726	0.242097	NW_017264030.1	2618912	2619202	-	291	VFPFJ_00721	-	-	-_x000D_
gene10920	1740.95	835.828	2646.07	3.16581	1.66258	0.0105486	0.242404	NW_017264046.1	27883	28960	-	1078	VFPFJ_10847	GO:0006631;GO:0003857;GO:0055114	-	3-hydroxyacyl- dehyrogenase_x000D_
gene11233	263.425	34.2286	492.621	14.3921	3.8472	0.0105721	0.242404	NW_017264051.1	180726	186651	-	5926	VFPFJ_11160	GO:0016788;GO:0031177;GO:0071949;GO:0016491;GO:0009058;GO:0055114;GO:0016740	K15321	polyketide synthase_x000D_
gene8805	106.094	25.061	187.126	7.46681	2.90049	0.0106114	0.242812	NW_017264037.1	1189407	1190150	-	744	VFPFJ_08748	-	-	-_x000D_
gene9750	22.7762	2.74963	42.8027	15.5667	3.96039	0.0108446	0.247105	NW_017264038.1	1526706	1528083	+	1378	VFPFJ_09687	-	K18280	-_x000D_
gene4986	100.316	41.3943	159.238	3.84686	1.94368	0.0108747	0.247105	NW_017264033.1	2003092	2004682	-	1591	VFPFJ_04958	-	-	-_x000D_
gene3876	1951.09	905.824	2996.35	3.30788	1.7259	0.0109061	0.247105	NW_017264032.1	2384353	2385366	-	1014	VFPFJ_03853	GO:0016021;GO:0055114;GO:0004128	K00326	oxidoreductase nad-binding domain-containing protein gi_x000D_
gene11244	28.7969	5.60476	51.989	9.27586	3.21348	0.0109088	0.247105	NW_017264052.1	109490	110324	-	835	VFPFJ_11171	GO:0044424	-	gti1 pac2 family protein_x000D_
gene6825	9.57708	2.22108	16.9331	7.62382	2.93051	0.0109911	0.24847	NW_017264035.1	759820	760414	+	595	VFPFJ_06790	-	-	-_x000D_
gene1040	33.109	13.2085	53.0095	4.01329	2.00479	0.011042	0.24859	NW_017264030.1	3590333	3591288	-	956	VFPFJ_01036	GO:0012505;GO:0008080;GO:0043231;GO:0044444	-	acetyltransferase gi_x000D_
gene4008	12217	5357.63	19076.4	3.56061	1.83212	0.0110431	0.24859	NW_017264032.1	2801994	2802896	-	903	VFPFJ_03983	-	-	-_x000D_
gene9160	128.852	56.0692	201.634	3.59617	1.84646	0.0110638	0.24859	NW_017264037.1	2257440	2258507	-	1068	VFPFJ_09101	-	-	-_x000D_
gene9623	24.8479	9.44091	40.2549	4.26388	2.09217	0.0110848	0.24859	NW_017264038.1	1152730	1153260	-	531	VFPFJ_09561	-	-	-_x000D_
gene336	12.8949	3.7812	22.0085	5.82051	2.54115	0.0112112	0.250926	NW_017264030.1	1328818	1329207	-	390	VFPFJ_00336	-	-	-_x000D_
gene10673	390.055	180.622	599.487	3.31901	1.73075	0.0113125	0.252577	NW_017264043.1	337859	339538	-	1680	VFPFJ_10601	GO:0005488;GO:0006351	-	zn2 cys6 dna-binding protein_x000D_
gene1524	89.4733	37.5525	141.394	3.76524	1.91274	0.0113298	0.252577	NW_017264030.1	5062462	5063966	-	1505	VFPFJ_01516	GO:0020037;GO:0016021;GO:0016705;GO:0004497;GO:0005506;GO:0055114	-	cytochrome p450 oxidoreductase gi_x000D_
gene4061	7869.59	3562.17	12177	3.41843	1.77333	0.0113743	0.252685	NW_017264032.1	2961318	2963588	+	2271	VFPFJ_04036	GO:0005737;GO:0016841;GO:0006559	K10775	phenylalanine ammonia-lyase_x000D_
gene6012	43.4861	17.3328	69.6394	4.01778	2.0064	0.0113796	0.252685	NW_017264034.1	1557255	1559535	-	2281	VFPFJ_05982	GO:0032991;GO:0045132;GO:0044454;GO:0007127;GO:0070192	K12780	rad21 rec8 like protein_x000D_
gene8304	7.84952	1.32139	14.3777	10.8807	3.4437	0.0115534	0.25514	NW_017264036.1	2290704	2291006	+	303	VFPFJ_08251	-	-	-_x000D_
gene11646	88.3129	33.3191	143.307	4.30104	2.10469	0.0115679	0.25514	NW_017264078.1	24310	25335	-	1026	VFPFJ_11573	-	-	-_x000D_
gene2179	115.76	25.3641	206.156	8.12788	3.02288	0.0116255	0.25514	NW_017264031.1	1170843	1171944	-	1102	VFPFJ_02165	-	-	-_x000D_
gene11751	7.9098	0.792831	15.0268	18.9533	4.24438	0.0116464	0.25514	NW_017264098.1	20417	20602	+	186	VFPFJ_11678	-	-	-_x000D_
gene3083	26.2776	9.37371	43.1814	4.60665	2.20372	0.0116549	0.25514	NW_017264032.1	27172	28638	+	1467	VFPFJ_03064	-	-	-_x000D_
gene10616	500.043	214.733	785.352	3.65734	1.8708	0.0117054	0.25514	NW_017264043.1	191755	192119	-	365	VFPFJ_10546	-	-	-_x000D_
gene3731	31.7389	12.0842	51.3936	4.25296	2.08847	0.0117547	0.25514	NW_017264032.1	2004542	2004940	-	399	VFPFJ_03710	-	-	-_x000D_
gene5188	28.679	9.66217	47.6959	4.93636	2.30345	0.0117621	0.25514	NW_017264033.1	2581078	2582694	+	1617	VFPFJ_05160	GO:0015113;GO:0016021;GO:0015707;GO:0015112;GO:0015706;GO:0055085	K02575	high affinity nitrate transporter gi_x000D_
gene3008	223.242	96.2335	350.251	3.6396	1.86378	0.0118565	0.255642	NW_017264031.1	3743519	3744243	-	725	VFPFJ_02989	-	-	-_x000D_
gene2990	3.11419	0	6.22837	Inf	Inf	0.0118703	0.255642	NW_017264031.1	3682697	3682873	-	177	VFPFJ_02972	-	-	-_x000D_
gene6534	535.074	109.759	960.389	8.74995	3.12927	0.0119046	0.255642	NW_017264034.1	3024355	3027028	-	2674	VFPFJ_06499	GO:0016740	K22248	trehalose synthase (ccg-9)_x000D_
gene9054	430.819	186.708	674.93	3.61489	1.85395	0.0119215	0.255642	NW_017264037.1	1935699	1940067	-	4369	VFPFJ_08997	-	-	-_x000D_
gene3827	92.4129	16.4779	168.348	10.2166	3.35284	0.0120541	0.257994	NW_017264032.1	2257170	2257655	-	486	VFPFJ_03804	-	-	-_x000D_
gene6765	1337.63	602.612	2072.66	3.43946	1.78218	0.01227	0.260142	NW_017264035.1	577208	577558	-	351	VFPFJ_06730	GO:0030001;GO:0046872	K07213	heavy-metal-associated domain-containing protein gi_x000D_
gene7408	2227.24	1001.75	3452.72	3.44668	1.78521	0.0124928	0.263873	NW_017264035.1	2561247	2563014	+	1768	VFPFJ_07366	GO:0016311;GO:0003993	-	multiple inositol polyphosphate phosphatase-like protein gi_x000D_
gene4798	425.32	105.344	745.295	7.07487	2.8227	0.0125404	0.263923	NW_017264033.1	1360768	1361697	+	930	VFPFJ_04770	GO:0016787	-	x-pro dipeptidyl-peptidase (s15 family) protein gi_x000D_
gene9686	3714.43	1776.16	5652.69	3.18254	1.67018	0.0125421	0.263923	NW_017264038.1	1349456	1350646	-	1191	VFPFJ_09624	GO:0055085;GO:0016021	K15100	mitochondrial carrier domain partial gi_x000D_
gene10480	889.641	204.005	1575.28	7.72176	2.94893	0.0126505	0.264433	NW_017264042.1	130244	131945	+	1702	VFPFJ_10411	GO:0016491;GO:0055114	-	fad binding domain-containing protein gi_x000D_
gene1950	11.6549	2.0487	21.2611	10.3779	3.37544	0.0126603	0.264433	NW_017264031.1	517682	518095	-	414	VFPFJ_01939	-	-	-_x000D_
gene4298	2703.94	1300.56	4107.32	3.15811	1.65906	0.012709	0.264516	NW_017264032.1	3638363	3653119	+	14757	VFPFJ_04271	GO:0008152	K22148	nonribosomal siderophore peptide synthase protein_x000D_
gene8820	800.824	263.424	1338.22	5.08011	2.34486	0.012715	0.264516	NW_017264037.1	1236438	1238684	-	2247	VFPFJ_08763	GO:0046872	-	lim domain-containing protein_x000D_
gene4735	222.264	13.4241	431.105	32.1143	5.00515	0.0127347	0.264516	NW_017264033.1	1108593	1110053	+	1461	VFPFJ_04707	GO:0008270;GO:0070290	-	zn-dependent hydrolase oxidoreductase family protein gi_x000D_
gene11114	86.5839	1.54652	171.621	110.973	6.79406	0.0128145	0.265422	NW_017264049.1	141291	143015	-	1725	VFPFJ_11041	GO:0008236	-	family s53 protease-like protein_x000D_
gene1434	114.448	50.4098	178.487	3.54072	1.82404	0.0128255	0.265422	NW_017264030.1	4798252	4799136	-	885	VFPFJ_01426	-	-	-_x000D_
gene11210	28.0349	2.66344	53.4063	20.0516	4.32565	0.0131247	0.270125	NW_017264051.1	119114	120700	-	1587	VFPFJ_11137	-	-	-_x000D_
gene4417	56.9698	3.89864	110.041	28.2255	4.81893	0.0131607	0.27019	NW_017264033.1	210784	211140	-	357	VFPFJ_04390	-	-	-_x000D_
gene414	1977.49	320.025	3634.96	11.3584	3.50568	0.0131765	0.27019	NW_017264030.1	1587789	1590062	-	2274	VFPFJ_00413	GO:0008152;GO:0004553	K12373	beta-hexosaminidase gi_x000D_
gene3443	199.279	91.0964	307.462	3.37513	1.75494	0.0132624	0.27019	NW_017264032.1	1166100	1167143	-	1044	VFPFJ_03423	-	-	-_x000D_
gene8262	153.438	67.3569	239.519	3.55596	1.83024	0.0132638	0.27019	NW_017264036.1	2182228	2183346	-	1119	VFPFJ_08211	-	-	-_x000D_
gene1787	56.9938	22.3277	91.6598	4.10521	2.03746	0.0132804	0.27019	NW_017264031.1	120596	121022	-	427	VFPFJ_01777	-	-	-_x000D_
gene5160	251.441	113.563	389.32	3.42823	1.77746	0.013311	0.27019	NW_017264033.1	2475291	2476577	+	1287	VFPFJ_05132	-	-	-_x000D_
gene4972	119.872	32.7276	207.016	6.32543	2.66116	0.013365	0.27019	NW_017264033.1	1951111	1952622	-	1512	VFPFJ_04944	-	-	-_x000D_
gene8666	1958.12	901.484	3014.76	3.34422	1.74167	0.0133905	0.27019	NW_017264037.1	791643	792487	-	845	VFPFJ_08611	-	-	-_x000D_
gene1925	19.7251	7.46344	31.9867	4.28579	2.09956	0.0134159	0.27019	NW_017264031.1	444833	445507	-	675	VFPFJ_01914	-	-	-_x000D_
gene2424	11.1734	3.01474	19.3321	6.41251	2.68089	0.0135974	0.272868	NW_017264031.1	1988317	1988982	+	666	VFPFJ_02408	-	-	-_x000D_
gene324	77.7827	19.7882	135.777	6.86152	2.77853	0.013811	0.276584	NW_017264030.1	1289403	1290654	-	1252	VFPFJ_00324	-	-	-_x000D_
gene417	158.425	72.3316	244.519	3.38053	1.75725	0.0138844	0.27699	NW_017264030.1	1596182	1596880	+	699	VFPFJ_00416	-	-	-_x000D_
gene5684	826.056	384.508	1267.6	3.29669	1.72102	0.0139012	0.27699	NW_017264034.1	557247	558822	-	1576	VFPFJ_05652	GO:0016491;GO:0055114	K03885	pyridine nucleotide-disulfide oxidoreductase gi_x000D_
gene112	4704.18	1693.04	7715.32	4.55709	2.18811	0.01398	0.277579	NW_017264030.1	637247	638040	-	794	VFPFJ_00113	GO:0016021	-	gpi anchored protein gi_x000D_
gene10823	13.755	3.94568	23.5643	5.97217	2.57826	0.0140598	0.27771	NW_017264045.1	63764	64465	+	702	VFPFJ_10752	-	-	-_x000D_
gene3371	11.3303	2.72896	19.9317	7.30376	2.86864	0.0141501	0.27771	NW_017264032.1	955223	955435	+	213	VFPFJ_03351	-	-	-_x000D_
gene10325	64.1324	27.9966	100.268	3.58144	1.84054	0.014184	0.27771	NW_017264041.1	148116	150042	-	1927	VFPFJ_10256	-	-	-_x000D_
gene5063	16.6459	5.65181	27.64	4.89047	2.28997	0.0142145	0.277726	NW_017264033.1	2225614	2225871	-	258	VFPFJ_05035	-	-	-_x000D_
gene650	1484.92	662.24	2307.6	3.48454	1.80097	0.0142826	0.278189	NW_017264030.1	2389315	2392138	-	2824	VFPFJ_00648	GO:0006809;GO:0042128;GO:0050464;GO:0030151;GO:0020037;GO:0043546;GO:0055114	K10534	nitrate reductase gi_x000D_
gene1791	77.635	34.8834	120.387	3.45111	1.78706	0.0143736	0.279478	NW_017264031.1	132188	132895	+	708	VFPFJ_01781	-	-	-_x000D_
gene6535	189.371	51.1904	327.551	6.39868	2.67777	0.0144327	0.279741	NW_017264034.1	3027811	3031176	+	3366	VFPFJ_06500	GO:0043167;GO:0016787;GO:0006812;GO:0016020;GO:0000166	-	calcium-transporting atpase 3_x000D_
gene9540	559.983	189.546	930.42	4.90868	2.29534	0.0144368	0.279741	NW_017264038.1	900390	901203	+	814	VFPFJ_09478	-	K12861	-_x000D_
gene8001	3471.85	1634.24	5309.46	3.24888	1.69994	0.0144983	0.28045	NW_017264036.1	1382910	1383947	+	1038	VFPFJ_07955	-	-	-_x000D_
gene4007	148.007	5.16946	290.845	56.2621	5.81409	0.0145881	0.280881	NW_017264032.1	2800412	2801000	+	589	VFPFJ_03982	-	-	-_x000D_
gene2065	77.6754	33.0095	122.341	3.70625	1.88996	0.0145954	0.280881	NW_017264031.1	835092	835886	+	795	VFPFJ_02054	-	-	-_x000D_
gene1540	3291.46	1511.99	5070.92	3.3538	1.7458	0.0146434	0.281194	NW_017264030.1	5108238	5109481	+	1244	VFPFJ_01532	GO:0000122;GO:0035004;GO:0000827;GO:0050821;GO:0030674;GO:0005829;GO:0000825;GO:0032958;GO:0000821;GO:0000823;GO:0000824;GO:0045944;GO:0005634;GO:0008440;GO:0046854	K00915	inositol polyphosphate multikinase gi_x000D_
gene9848	411.25	195.823	626.677	3.20022	1.67817	0.0146616	0.281194	NW_017264038.1	1890730	1891581	+	852	VFPFJ_09785	-	-	-_x000D_
gene113	2436.83	1200.85	3672.82	3.05852	1.61283	0.0147393	0.282166	NW_017264030.1	639224	641197	+	1974	VFPFJ_00114	GO:0001172;GO:0016491;GO:0003968;GO:0016021;GO:0055114	-	ferric cupric reductase transmembrane component 7_x000D_
gene1707	12.9024	3.95929	21.8456	5.51756	2.46403	0.0147875	0.282166	NW_017264030.1	5604370	5604681	-	312	VFPFJ_01697	-	-	-_x000D_
gene2589	450.672	213.971	687.373	3.21245	1.68368	0.0148362	0.282615	NW_017264031.1	2432053	2433978	-	1926	VFPFJ_02573	-	-	-_x000D_
gene3263	35.9859	0.264277	71.7074	271.334	8.08393	0.0148963	0.282803	NW_017264032.1	577273	577515	+	243	VFPFJ_03243	-	-	-_x000D_
gene125	2.9327	0	5.86539	Inf	Inf	0.0149721	0.283764	NW_017264030.1	680567	680869	+	303	VFPFJ_00126	-	-	-_x000D_
gene8775	3967.89	1859.46	6076.33	3.2678	1.70832	0.0150616	0.284981	NW_017264037.1	1087243	1088805	+	1563	VFPFJ_08718	GO:0016020	-	dna-binding wrky domain-containing protein gi_x000D_
gene3609	3483.42	1702.35	5264.5	3.09249	1.62877	0.0151082	0.285383	NW_017264032.1	1620034	1620881	+	848	VFPFJ_03589	-	-	-_x000D_
gene7686	130.482	55.537	205.427	3.69893	1.88711	0.0152742	0.287177	NW_017264036.1	341684	343065	-	1382	VFPFJ_07644	GO:0016020	-	six-bladed beta- -like protein_x000D_
gene2769	4476.37	2066.51	6886.22	3.33229	1.73651	0.0152825	0.287177	NW_017264031.1	3025590	3029328	-	3739	VFPFJ_02751	GO:0050660;GO:0046872;GO:0050661;GO:0042128;GO:0020037;GO:0051537;GO:0008942;GO:0055114	K17877	nitrite reductase_x000D_
gene2936	346.811	73.3452	620.278	8.45696	3.08014	0.0153052	0.287177	NW_017264031.1	3485932	3487570	-	1639	VFPFJ_02917	GO:0055085;GO:0016021	-	major facilitator superfamily general substrate transporter_x000D_
gene11039	38888.4	12396	65380.8	5.27432	2.39899	0.0153052	0.287177	NW_017264048.1	26083	26724	+	642	VFPFJ_10966	-	-	-_x000D_
gene4347	144.782	54.9119	234.652	4.27324	2.09533	0.0153811	0.287793	NW_017264033.1	49542	50016	+	475	VFPFJ_04320	-	-	-_x000D_
gene2139	25485.1	11982.5	38987.8	3.25373	1.70209	0.0153892	0.287793	NW_017264031.1	1046039	1049112	-	3074	VFPFJ_02126	GO:0055114;GO:0016670;GO:0030328;GO:0006355;GO:0007623;GO:0005737;GO:0005634	-	frequency clock protein_x000D_
gene11754	32.1015	10.6546	53.5483	5.02584	2.32937	0.0154433	0.287818	NW_017264099.1	3147	9421	-	6275	VFPFJ_11681	-	-	-_x000D_
gene7487	15827.1	7356.99	24297.2	3.3026	1.7236	0.0154558	0.287818	NW_017264035.1	2836335	2837516	+	1182	VFPFJ_07445	GO:0008237;GO:0006508	-	ubiquitin metalloprotease fusion protein gi_x000D_
gene11606	1508.79	712.071	2305.5	3.23774	1.69499	0.0154921	0.287818	NW_017264073.1	23206	24477	+	1272	VFPFJ_11533	-	-	-_x000D_
gene4834	171.993	64.225	279.76	4.35594	2.12298	0.0155428	0.288271	NW_017264033.1	1442990	1443527	-	538	VFPFJ_04806	-	-	-_x000D_
gene11232	14403.9	4536.43	24271.4	5.35032	2.41963	0.0156514	0.289332	NW_017264051.1	177753	179625	-	1873	VFPFJ_11159	GO:0055085;GO:0016021	-	major facilitator superfamily transporter gi_x000D_
gene2435	86.6175	36.7006	136.534	3.72022	1.89539	0.0158619	0.292263	NW_017264031.1	2030720	2031061	+	342	VFPFJ_02419	-	-	-_x000D_
gene5909	34.8186	14.9736	54.6637	3.65067	1.86816	0.0159229	0.292909	NW_017264034.1	1272422	1273237	-	816	VFPFJ_05878	GO:0016491;GO:0055114	-	short-chain dehydrogenase reductase sdr_x000D_
gene55	60.0469	26.014	94.0797	3.61651	1.8546	0.0160885	0.29436	NW_017264030.1	443988	449600	+	5613	VFPFJ_00056	-	-	-_x000D_
gene10978	109.557	52.0931	167.021	3.20621	1.68087	0.0161935	0.295472	NW_017264046.1	195085	197253	-	2169	VFPFJ_10905	-	-	-_x000D_
gene6989	891.848	423.688	1360.01	3.20993	1.68254	0.0162283	0.295628	NW_017264035.1	1274240	1276724	-	2485	VFPFJ_06954	-	-	-_x000D_
gene11644	3.64281	0	7.28561	Inf	Inf	0.0162648	0.295814	NW_017264078.1	14774	15658	+	885	VFPFJ_11571	-	-	-_x000D_
gene111	379.834	177.201	582.468	3.28705	1.71679	0.016333	0.296575	NW_017264030.1	631469	635878	-	4410	VFPFJ_00112	GO:0042626;GO:0055085;GO:0005524;GO:0016021	-	abc transporter_x000D_
gene3296	634.814	263.511	1006.12	3.81811	1.93286	0.0164252	0.29777	NW_017264032.1	678940	679953	+	1014	VFPFJ_03276	GO:0016746;GO:0016021;GO:0008152	-	1-acyl-sn-glycerol-3-phosphate acyltransferase gi_x000D_
gene3001	246.424	116.403	376.444	3.23396	1.6933	0.0164941	0.298537	NW_017264031.1	3716855	3720723	+	3869	VFPFJ_02982	-	-	-_x000D_
gene4729	409.937	58.569	761.306	12.9984	3.70027	0.0166472	0.300826	NW_017264033.1	1085758	1089083	+	3326	VFPFJ_04701	-	-	-_x000D_
gene1865	22.6826	6.36551	38.9997	6.12671	2.61511	0.016724	0.301729	NW_017264031.1	303043	304176	+	1134	VFPFJ_01855	-	-	-_x000D_
gene6200	402.273	134.507	670.04	4.98144	2.31656	0.0168388	0.302829	NW_017264034.1	2080509	2082526	+	2018	VFPFJ_06170	GO:0003824	-	glutamyl-trna amidotransferase gi_x000D_
gene9976	419.457	32.9095	806.005	24.4915	4.61421	0.0170757	0.305487	NW_017264039.1	427951	428732	-	782	VFPFJ_09913	-	-	-_x000D_
gene9449	593.054	286.17	899.938	3.14477	1.65295	0.0170955	0.305487	NW_017264038.1	596922	598151	-	1230	VFPFJ_09385	GO:0008168;GO:0032259	K19308	25s rrna (uridine -n )-methyltransferase_x000D_
gene6197	395.272	75.785	714.759	9.4314	3.23747	0.0171487	0.305487	NW_017264034.1	2073078	2074921	-	1844	VFPFJ_06167	GO:0055085;GO:0016021	-	allantoate permease_x000D_
gene3094	103.159	47.2118	159.107	3.37006	1.75278	0.0171494	0.305487	NW_017264032.1	61920	63380	+	1461	VFPFJ_03075	-	-	-_x000D_
gene9399	56452.7	28024.1	84881.4	3.02887	1.59878	0.0172987	0.30766	NW_017264038.1	453413	454456	-	1044	VFPFJ_09336	GO:0009228;GO:0016491;GO:0006950;GO:0052837;GO:0005829;GO:0055114	K03146	thiazole biosynthetic mitochondrial precursor_x000D_
gene3711	25.5373	10.2927	40.7818	3.9622	1.9863	0.0173494	0.308075	NW_017264032.1	1919668	1920401	+	734	VFPFJ_03690	-	-	-_x000D_
gene4522	598.122	299.89	896.353	2.98894	1.57963	0.0174149	0.308751	NW_017264033.1	507164	507849	-	686	VFPFJ_04495	GO:0005737;GO:0004726;GO:0035335;GO:0003993	K14394	low molecular weight phosphotyrosine protein phosphatase gi_x000D_
gene11218	40.7728	16.5514	64.9942	3.92682	1.97336	0.0174715	0.309267	NW_017264051.1	139582	140877	+	1296	VFPFJ_11145	-	-	-_x000D_
gene10642	92.7809	42.0811	143.481	3.40962	1.76961	0.0175526	0.30964	NW_017264043.1	264976	266091	+	1116	VFPFJ_10570	GO:0016787	-	glycosyl hydrolase_x000D_
gene3093	22.775	4.89242	40.6576	8.31033	3.05491	0.0175699	0.30964	NW_017264032.1	60154	61600	+	1447	VFPFJ_03074	-	-	-_x000D_
gene6116	372.831	176.169	569.492	3.23266	1.69272	0.0175751	0.30964	NW_017264034.1	1882859	1883194	+	336	VFPFJ_06086	-	-	-_x000D_
gene2117	12.7767	3.54817	22.0053	6.20187	2.6327	0.0179757	0.31473	NW_017264031.1	980076	981305	-	1230	VFPFJ_02104	-	-	-_x000D_
gene4801	291.813	20.9794	562.647	26.819	4.74518	0.0179815	0.31473	NW_017264033.1	1369941	1372346	-	2406	VFPFJ_04773	GO:0004620;GO:0016042	-	aldehyde dehydrogenase_x000D_
gene4974	62.6095	28.6117	96.6072	3.37649	1.75553	0.0180553	0.31473	NW_017264033.1	1958026	1959482	-	1457	VFPFJ_04946	GO:0004190;GO:0006508	-	aspartic-type endopeptidase_x000D_
gene6404	239.013	41.8293	436.197	10.428	3.3824	0.0183281	0.317889	NW_017264034.1	2678133	2679533	-	1401	VFPFJ_06372	-	-	-_x000D_
gene11527	196.975	93.9494	300.001	3.19322	1.67501	0.0183538	0.317889	NW_017264065.1	29688	44472	-	14785	VFPFJ_11454	GO:0032508;GO:0003678;GO:0005524;GO:0006310;GO:0006281;GO:0000723	-	atp-dependent dna helicase pif1_x000D_
gene424	6787.28	3311.76	10262.8	3.09889	1.63175	0.0186834	0.322705	NW_017264030.1	1615983	1617301	+	1319	VFPFJ_00423	GO:0016021	-	integral membrane protein gi_x000D_
gene1910	14.3078	3.29885	25.3168	7.67443	2.94006	0.0186893	0.322705	NW_017264031.1	404556	404846	+	291	VFPFJ_01900	-	-	-_x000D_
gene1348	214.468	105.679	323.256	3.05883	1.61298	0.0187864	0.323779	NW_017264030.1	4545469	4546219	+	751	VFPFJ_01339	-	-	-_x000D_
gene8457	272.992	36.5581	509.426	13.9347	3.80061	0.018809	0.323779	NW_017264037.1	150057	151200	+	1144	VFPFJ_08403	-	-	-_x000D_
gene9462	3360.18	1621.77	5098.58	3.14384	1.65253	0.0192863	0.328978	NW_017264038.1	642086	643501	-	1416	VFPFJ_09398	GO:0006355;GO:0043565;GO:0003700;GO:0008270	-	gata-type sexual development transcription factor_x000D_
gene3674	7055.22	3464.97	10645.5	3.07231	1.61933	0.0193711	0.32909	NW_017264032.1	1805866	1808043	+	2178	VFPFJ_03653	GO:0005524	K03695	heat shock protein mitochondrial precursor gi_x000D_
gene8317	1864.84	573.134	3156.55	5.50753	2.46141	0.0194055	0.32909	NW_017264036.1	2330861	2333042	+	2182	VFPFJ_08264	GO:0005524;GO:0006508;GO:0008233	-	aaa family protein gi_x000D_
gene6982	7.87899	1.98317	13.7748	6.94584	2.79615	0.0194386	0.32909	NW_017264035.1	1260258	1261021	+	764	VFPFJ_06947	-	-	-_x000D_
gene2786	186.847	86.8297	286.864	3.30375	1.72411	0.0194574	0.32909	NW_017264031.1	3084786	3085678	+	893	VFPFJ_02768	GO:0055114;GO:0015035	-	dsba-like thioredoxin domain-containing protein_x000D_
gene4317	40.3855	17.5052	63.2658	3.61412	1.85364	0.0195095	0.329293	NW_017264032.1	3698845	3699018	-	174	VFPFJ_04290	-	-	-_x000D_
gene7422	36.4894	8.16489	64.814	7.93813	2.9888	0.0197079	0.331646	NW_017264035.1	2621524	2623200	-	1677	VFPFJ_07380	-	-	-_x000D_
gene9606	53.5242	17.6555	89.3929	5.06317	2.34004	0.0199221	0.333606	NW_017264038.1	1113508	1114403	-	896	VFPFJ_09544	-	-	-_x000D_
gene9802	9.72216	2.63706	16.8073	6.37347	2.67208	0.0199772	0.333684	NW_017264038.1	1735229	1736347	+	1119	VFPFJ_09739	GO:0006520;GO:0016829	K01620	threonine aldolase gi_x000D_
gene151	35.7149	13.4671	57.9628	4.30404	2.10569	0.020028	0.334038	NW_017264030.1	753731	754124	-	394	VFPFJ_00152	-	-	-_x000D_
gene11268	12.2641	3.96635	20.5619	5.1841	2.37409	0.0201148	0.334988	NW_017264053.1	40630	41457	+	828	VFPFJ_11195	-	-	-_x000D_
gene3404	12.2259	3.88016	20.5716	5.30175	2.40647	0.0201592	0.335233	NW_017264032.1	1048375	1048779	+	405	VFPFJ_03384	-	-	-_x000D_
gene8402	173.016	77.1966	268.836	3.48248	1.80012	0.0204274	0.3379	NW_017264036.1	2590845	2592158	+	1314	VFPFJ_08348	GO:0008270;GO:0016491;GO:0055114	-	alcohol dehydrogenase gi_x000D_
gene6274	2608.26	1262.87	3953.66	3.1307	1.64648	0.0204397	0.3379	NW_017264034.1	2295897	2298426	-	2530	VFPFJ_06243	GO:0005488	K12613	mrna-decapping enzyme 2_x000D_
gene11602	7258.83	3626.5	10891.2	3.00322	1.58651	0.0206113	0.33974	NW_017264073.1	14322	15578	+	1257	VFPFJ_11529	GO:0005488	K05916	flavohemoglobin gi_x000D_
gene3261	7428.16	2597.83	12258.5	4.71875	2.23841	0.0211324	0.345798	NW_017264032.1	572218	573460	+	1243	VFPFJ_03241	GO:0009916;GO:0016021;GO:0046872;GO:0070469;GO:0055114	-	alternative oxidase_x000D_
gene2142	1302.03	661.036	1943.03	2.93937	1.55551	0.0212814	0.346678	NW_017264031.1	1057659	1058207	+	549	VFPFJ_02129	-	-	-_x000D_
gene4259	698.256	361.807	1034.71	2.85983	1.51593	0.0213658	0.346678	NW_017264032.1	3542471	3544026	+	1556	VFPFJ_04232	-	-	-_x000D_
gene10805	350.359	186.432	514.286	2.75858	1.46392	0.0213845	0.346678	NW_017264045.1	6666	7529	+	864	VFPFJ_10733	-	-	-_x000D_
gene9183	21.7008	8.81256	34.589	3.92497	1.97268	0.0214275	0.346678	NW_017264037.1	2332545	2332994	+	450	VFPFJ_09124	-	-	-_x000D_
gene10295	895.589	446.437	1344.74	3.01216	1.5908	0.0214326	0.346678	NW_017264041.1	45118	46353	+	1236	VFPFJ_10226	-	-	-_x000D_
gene413	30.1132	13.3211	46.9054	3.52115	1.81605	0.0215585	0.347608	NW_017264030.1	1586378	1587277	-	900	VFPFJ_00412	-	-	-_x000D_
gene4920	8.6138	1.36843	15.8592	11.5893	3.53472	0.0215732	0.347608	NW_017264033.1	1786270	1787263	+	994	VFPFJ_04892	-	-	-_x000D_
gene1341	406.523	202.236	610.809	3.02027	1.59468	0.0215827	0.347608	NW_017264030.1	4528562	4530106	+	1545	VFPFJ_01332	-	-	-_x000D_
gene8756	240.394	106.405	374.383	3.51846	1.81494	0.0216912	0.348734	NW_017264037.1	1037147	1037676	-	530	VFPFJ_08699	-	-	-_x000D_
gene7337	243.661	114.837	372.484	3.24359	1.69759	0.0217146	0.348734	NW_017264035.1	2354024	2355211	+	1188	VFPFJ_07298	-	-	-_x000D_
gene464	1486.92	613.191	2360.65	3.84977	1.94477	0.0218561	0.350224	NW_017264030.1	1740054	1740890	+	837	VFPFJ_00462	-	-	-_x000D_
gene5049	6582.19	3400.01	9764.38	2.87187	1.52199	0.0218696	0.350224	NW_017264033.1	2191303	2192847	-	1545	VFPFJ_05021	GO:0016021;GO:0005975;GO:0004553	-	glycoside hydrolase family 5 protein_x000D_
gene8657	19.3913	7.75461	31.0279	4.00122	2.00044	0.0219139	0.350435	NW_017264037.1	768997	769362	-	366	VFPFJ_08602	-	-	-_x000D_
gene9925	59.5935	11.6005	107.587	9.27431	3.21324	0.022092	0.352283	NW_017264039.1	283826	285348	-	1523	VFPFJ_09862	GO:0016887;GO:0006810;GO:0016020;GO:0000166	-	multidrug resistance protein mdr_x000D_
gene7144	8855.45	4480.41	13230.5	2.95296	1.56216	0.0221287	0.352369	NW_017264035.1	1732791	1745021	-	12231	VFPFJ_07109	GO:0016567;GO:0016874;GO:0004842	K10592	hect domain-containing protein_x000D_
gene2802	1057.39	512.571	1602.2	3.12581	1.64423	0.022216	0.352656	NW_017264031.1	3116703	3117206	-	504	VFPFJ_02784	-	-	-_x000D_
gene7399	63.51	21.8924	105.128	4.80202	2.26364	0.0222407	0.352656	NW_017264035.1	2537066	2537655	+	590	VFPFJ_07357	GO:0016846;GO:0008152	-	glutathione-dependent formaldehyde-activating family gfa protein_x000D_
gene9412	131.615	62.7865	200.443	3.19246	1.67467	0.0223044	0.353169	NW_017264038.1	491322	492416	+	1095	VFPFJ_09349	GO:0016787	-	alpha beta hydrolase protein_x000D_
gene10783	6.10193	1.39481	10.8091	7.7495	2.9541	0.0224143	0.354267	NW_017264044.1	262430	262698	-	269	VFPFJ_10711	-	-	-_x000D_
gene2614	2.69044	0	5.38087	Inf	Inf	0.022619	0.355649	NW_017264031.1	2504328	2504897	+	570	VFPFJ_02598	-	-	-_x000D_
gene10681	390.639	127.585	653.694	5.12361	2.35716	0.0227554	0.356797	NW_017264043.1	353885	355642	-	1758	VFPFJ_10609	GO:0016020	K22134	mfs multidrug transporter_x000D_
gene3691	303.398	152.656	454.139	2.97491	1.57285	0.0228379	0.357195	NW_017264032.1	1857448	1858446	-	999	VFPFJ_03670	-	-	-_x000D_
gene2653	35.6817	15.1579	56.2055	3.70799	1.89064	0.0229734	0.357195	NW_017264031.1	2630938	2632335	-	1398	VFPFJ_02637	GO:0030170;GO:0008483	-	-dialkylglycine decarboxylase_x000D_
gene10614	6611.68	3256.47	9966.89	3.06064	1.61383	0.0230511	0.357195	NW_017264043.1	187664	188560	-	897	VFPFJ_10544	-	-	-_x000D_
gene1233	117.16	57.3679	176.952	3.08452	1.62504	0.0230981	0.357195	NW_017264030.1	4179182	4180610	-	1429	VFPFJ_01226	-	-	-_x000D_
gene516	9.75892	3.25265	16.2652	5.0006	2.3221	0.023242	0.358437	NW_017264030.1	1894912	1895268	-	357	VFPFJ_00514	-	-	-_x000D_
gene8479	833.201	424.393	1242.01	2.92655	1.5492	0.0233363	0.359168	NW_017264037.1	210909	212135	+	1227	VFPFJ_08424	-	-	-_x000D_
gene1892	212.957	107.846	318.069	2.94927	1.56036	0.0233655	0.359168	NW_017264031.1	367266	368375	-	1110	VFPFJ_01882	-	-	-_x000D_
gene4431	80.2685	39.011	121.526	3.11518	1.63931	0.0237527	0.363758	NW_017264033.1	249227	250693	-	1467	VFPFJ_04404	GO:0016021	-	amino acid transporter_x000D_
gene341	1819.74	745.159	2894.31	3.88415	1.9576	0.0238033	0.363758	NW_017264030.1	1349542	1350247	-	706	VFPFJ_00341	GO:0016021;GO:0035434;GO:0005375	-	ctr copper transporter_x000D_
gene7492	2.67027	0	5.34053	Inf	Inf	0.0238133	0.363758	NW_017264035.1	2848140	2848825	+	686	VFPFJ_07449	-	-	-_x000D_
gene6828	507.497	254.31	760.684	2.99117	1.58071	0.0238913	0.364456	NW_017264035.1	765601	766903	+	1303	VFPFJ_06793	-	-	-_x000D_
gene8694	30.3378	5.17517	55.5004	10.7244	3.42282	0.0239558	0.364945	NW_017264037.1	862726	864168	+	1443	VFPFJ_08639	-	-	-_x000D_
gene5285	518.702	267.374	770.031	2.87997	1.52606	0.0242742	0.368301	NW_017264033.1	2883451	2886816	+	3366	VFPFJ_05257	-	-	-_x000D_
gene4837	23.7582	9.7976	37.7188	3.8498	1.94478	0.0243233	0.368548	NW_017264033.1	1455401	1456086	-	686	VFPFJ_04809	-	-	-_x000D_
gene10875	16.726	6.47943	26.9726	4.16281	2.05756	0.0246592	0.371867	NW_017264045.1	209376	210047	+	672	VFPFJ_10803	-	-	-_x000D_
gene11665	17.544	6.49085	28.5972	4.40578	2.1394	0.02473	0.371867	NW_017264080.1	17334	17846	-	513	VFPFJ_11592	GO:0003676;GO:0046983	-	restless partial_x000D_
gene10979	15.9683	4.64091	27.2958	5.88156	2.5562	0.0247419	0.371867	NW_017264046.1	197717	197949	-	233	VFPFJ_10906	-	-	-_x000D_
gene6007	434.986	215.418	654.553	3.03853	1.60337	0.0249989	0.374253	NW_017264034.1	1546677	1547253	+	577	VFPFJ_05977	GO:0005829;GO:0006777;GO:0019008;GO:0030366	K03635	molybdenum cofactor synthesis protein 2b gi_x000D_
gene8668	612.811	313.035	912.586	2.91528	1.54364	0.0252231	0.374647	NW_017264037.1	796738	797476	-	739	VFPFJ_08613	GO:0004577;GO:0005783	K07432	udp-n-acetylglucosamine transferase subunit alg13_x000D_
gene315	33.5536	10.7368	56.3705	5.25024	2.39238	0.0252357	0.374647	NW_017264030.1	1265912	1266565	-	654	VFPFJ_00315	-	-	-_x000D_
gene10368	91.5373	47.8182	135.256	2.82855	1.50006	0.0252482	0.374647	NW_017264041.1	278148	279302	-	1155	VFPFJ_10299	-	K09484	-_x000D_
gene10929	7470.35	3832.1	11108.6	2.89883	1.53547	0.0252848	0.374647	NW_017264046.1	49969	51456	+	1488	VFPFJ_10856	GO:0020037;GO:0051213;GO:0055114	K00463	indoleamine -dioxygenase subfamily_x000D_
gene10457	41.5197	20.4683	62.571	3.05697	1.6121	0.0253079	0.374647	NW_017264042.1	61998	63771	-	1774	VFPFJ_10388	GO:0016021;GO:0022891;GO:0055085;GO:0008643	-	mfs sugar transporter gi_x000D_
gene8282	12.5048	4.37663	20.6329	4.71434	2.23706	0.0253639	0.374647	NW_017264036.1	2245161	2246294	+	1134	VFPFJ_08230	-	-	-_x000D_
gene1745	1824.76	917.677	2731.84	2.97691	1.57382	0.0253913	0.374647	NW_017264031.1	17599	18801	-	1203	VFPFJ_01735	-	-	-_x000D_
gene3370	15870.3	8233.64	23507.1	2.855	1.51349	0.0254539	0.374858	NW_017264032.1	952881	954656	-	1776	VFPFJ_03350	-	-	-_x000D_
gene607	10.8099	3.62949	17.9903	4.95671	2.30938	0.0254723	0.374858	NW_017264030.1	2216350	2216697	-	348	VFPFJ_00605	-	-	-_x000D_
gene7429	627.099	333.143	921.055	2.76474	1.46714	0.02555	0.375511	NW_017264035.1	2642358	2645706	-	3349	VFPFJ_07387	GO:0008553;GO:0046872;GO:0006754;GO:0016021;GO:1902600;GO:0005524	K01535	plasma membrane atpase 2_x000D_
gene1555	340.441	168.908	511.975	3.03109	1.59984	0.0256044	0.37582	NW_017264030.1	5156127	5158981	-	2855	VFPFJ_01547	-	-	-_x000D_
gene11414	25.9179	11.4298	40.406	3.53515	1.82177	0.0258419	0.37832	NW_017264058.1	16138	16511	+	374	VFPFJ_11341	-	-	-_x000D_
gene9129	2542.98	1313.41	3772.55	2.87234	1.52223	0.0258879	0.378501	NW_017264037.1	2160265	2161659	+	1395	VFPFJ_09072	GO:0006535;GO:0016021;GO:0005741	K01738	cysteine synthase 2_x000D_
gene1599	76.0327	37.7739	114.291	3.02567	1.59726	0.025961	0.378619	NW_017264030.1	5276876	5277220	+	345	VFPFJ_01590	-	-	-_x000D_
gene11106	25.1664	9.84816	40.4845	4.11087	2.03945	0.0260577	0.379015	NW_017264049.1	109424	110924	-	1501	VFPFJ_11033	GO:0016491	-	salicylate hydroxylase gi_x000D_
gene5117	99.9514	47.4406	152.462	3.21375	1.68426	0.0263148	0.381276	NW_017264033.1	2368212	2369834	-	1623	VFPFJ_05089	-	-	-_x000D_
gene4699	96.9626	49.2168	144.708	2.94023	1.55593	0.0264652	0.382963	NW_017264033.1	998742	1000962	-	2221	VFPFJ_04672	-	-	-_x000D_
gene6198	650.953	229.189	1072.72	4.68049	2.22666	0.0266899	0.385224	NW_017264034.1	2075803	2077534	+	1732	VFPFJ_06168	-	-	-_x000D_
gene7912	2915.28	1438.75	4391.81	3.05252	1.61	0.026787	0.38613	NW_017264036.1	1079423	1080496	-	1074	VFPFJ_07867	GO:0030170;GO:0006520	-	serine family amino acid catabolism-related protein gi_x000D_
gene8821	113.6	50.9224	176.277	3.46168	1.79147	0.026891	0.387133	NW_017264037.1	1238739	1238963	+	225	VFPFJ_08764	-	-	-_x000D_
gene6796	35.936	6.92044	64.9516	9.38546	3.23043	0.0269817	0.387943	NW_017264035.1	675804	676121	+	318	VFPFJ_06761	-	-	-_x000D_
gene6224	163.322	82.1497	244.495	2.97621	1.57348	0.0270176	0.387965	NW_017264034.1	2160431	2160967	+	537	VFPFJ_06194	-	-	-_x000D_
gene11758	3.60215	0.376843	6.82746	18.1175	4.17931	0.0270863	0.388455	NW_017264100.1	2523	5300	-	2778	VFPFJ_11685	GO:0006355	-	transposase [Purpureocillium lilacinum]_x000D_
gene5065	14.5391	5.14173	23.9364	4.65532	2.21888	0.027172	0.388985	NW_017264033.1	2232075	2232431	+	357	VFPFJ_05037	-	-	-_x000D_
gene7156	91.0807	44.9793	137.182	3.0499	1.60876	0.0272677	0.389569	NW_017264035.1	1784270	1785121	+	852	VFPFJ_07120	-	-	-_x000D_
gene9461	54.437	18.7126	90.1614	4.81821	2.2685	0.0274226	0.390472	NW_017264038.1	640657	640989	+	333	VFPFJ_09397	-	-	-_x000D_
gene1318	24.5056	6.40633	42.6048	6.65042	2.73345	0.0276436	0.39196	NW_017264030.1	4452372	4452728	+	357	VFPFJ_01309	-	-	-_x000D_
gene2532	141.703	36.6466	246.76	6.73351	2.75136	0.0277119	0.39196	NW_017264031.1	2297217	2298596	+	1380	VFPFJ_02516	GO:0020037;GO:0016705;GO:0004497;GO:0005506;GO:0055114	-	cytochrome p450_x000D_
gene2432	99.5722	34.3166	164.828	4.80315	2.26398	0.0278016	0.39196	NW_017264031.1	2021185	2022054	+	870	VFPFJ_02416	-	-	-_x000D_
gene6556	127	34.4423	219.557	6.37463	2.67234	0.0278494	0.39196	NW_017264034.1	3084691	3085737	-	1047	VFPFJ_06521	GO:0016491;GO:0055114	K17742	l-xylulose reductase_x000D_
gene2630	23.3263	9.79106	36.8615	3.76482	1.91258	0.0278494	0.39196	NW_017264031.1	2553186	2555407	-	2222	VFPFJ_02614	GO:0006629	-	protein kinase subdomain-containing protein_x000D_
gene2609	51.9084	24.9678	78.849	3.15803	1.65903	0.0278529	0.39196	NW_017264031.1	2482000	2483259	-	1260	VFPFJ_02593	GO:0009086;GO:0032259;GO:0008270;GO:0003871	-	methionine vitamin-b12 independent gi_x000D_
gene3190	1020.84	549.756	1491.93	2.71381	1.44032	0.0279483	0.392812	NW_017264032.1	339670	340101	-	432	VFPFJ_03170	-	-	-_x000D_
gene2116	691.717	364.184	1019.25	2.79872	1.48477	0.0282231	0.395518	NW_017264031.1	979177	979632	+	456	VFPFJ_02103	-	-	-_x000D_
gene4723	42.7083	6.67819	78.7383	11.7904	3.55954	0.0282462	0.395518	NW_017264033.1	1064948	1065877	-	930	VFPFJ_04696	GO:0016020	-	thioesterase-like superfamily domain-containing protein gi_x000D_
gene8611	1162.98	505.096	1820.87	3.605	1.85	0.0282897	0.395634	NW_017264037.1	639901	640782	+	882	VFPFJ_08556	GO:0030170;GO:0006520	K01754	threonine dehydratase_x000D_
gene10569	10044.6	5265.17	14824	2.81549	1.49339	0.0287145	0.399633	NW_017264043.1	56364	58580	-	2217	VFPFJ_10499	-	-	-_x000D_
gene52	4942.16	2582.12	7302.2	2.82799	1.49978	0.0287153	0.399633	NW_017264030.1	432374	436264	+	3891	VFPFJ_00053	GO:0000155;GO:0000160;GO:0005622;GO:0016021;GO:0023014	K19691	two-component osmosensing histidine kinase_x000D_
gene11419	439.579	223.902	655.256	2.92653	1.54919	0.0287347	0.399633	NW_017264058.1	49245	50147	-	903	VFPFJ_11346	GO:0008270;GO:0016491;GO:0055114	-	dehydrogenase-like protein_x000D_
gene6153	834.402	446.888	1221.92	2.73428	1.45116	0.0287531	0.399633	NW_017264034.1	1959445	1961431	-	1987	VFPFJ_06123	GO:0016491;GO:0055114;GO:0005507	-	laccase-1 precursor_x000D_
gene8880	1288.43	223.727	2353.12	10.5178	3.39477	0.0289866	0.400898	NW_017264037.1	1405245	1406641	-	1397	VFPFJ_08823	-	-	-_x000D_
gene11250	14.5702	1.78442	27.356	15.3305	3.93833	0.0292829	0.404499	NW_017264052.1	131495	136562	-	5068	VFPFJ_11177	-	-	-_x000D_
gene10174	4287.84	1950.45	6625.22	3.39677	1.76416	0.0294111	0.405275	NW_017264040.1	217471	219237	-	1767	VFPFJ_10108	GO:0003847;GO:0016042	-	phospholipase group vii_x000D_
gene10157	33.7793	15.8861	51.6726	3.2527	1.70164	0.0294923	0.405898	NW_017264040.1	176275	176967	+	693	VFPFJ_10092	-	-	-_x000D_
gene9451	22589.5	11840.6	33338.4	2.8156	1.49344	0.0295697	0.405983	NW_017264038.1	600759	603192	+	2434	VFPFJ_09387	GO:0005829;GO:0046872;GO:0008152;GO:0005634;GO:0004802	K00615	transketolase 1_x000D_
gene4404	11281.2	5754.11	16808.2	2.92108	1.5465	0.0296117	0.406051	NW_017264033.1	184131	185647	-	1517	VFPFJ_04377	GO:0055085;GO:0016021	-	major facilitator superfamily transporter_x000D_
gene10671	37.2613	16.8156	57.707	3.43174	1.77894	0.0297134	0.406765	NW_017264043.1	335781	336392	-	612	VFPFJ_10599	-	-	-_x000D_
gene2932	12.0381	4.12512	19.9511	4.83648	2.27396	0.029736	0.406765	NW_017264031.1	3480616	3481387	-	772	VFPFJ_02913	-	-	-_x000D_
gene3555	3229.58	1631.44	4827.71	2.95916	1.56519	0.0298369	0.407206	NW_017264032.1	1473757	1475654	-	1898	VFPFJ_03535	GO:0004553;GO:0071704	-	endochitinase b1_x000D_
gene3863	1108.01	563.29	1652.73	2.93407	1.5529	0.0298406	0.407206	NW_017264032.1	2352535	2353353	+	819	VFPFJ_03840	-	-	-_x000D_
gene7866	5271.89	2655.52	7888.27	2.97052	1.57072	0.0306316	0.413453	NW_017264036.1	919679	920512	+	834	VFPFJ_07822	-	-	-_x000D_
gene3749	99.7994	20.0436	179.555	8.95824	3.16322	0.0306914	0.413453	NW_017264032.1	2043866	2044616	+	751	VFPFJ_03726	-	-	-_x000D_
gene7574	76.3732	35.5987	117.148	3.29079	1.71843	0.0307004	0.413453	NW_017264036.1	773	5245	+	4473	VFPFJ_07531	-	-	-_x000D_
gene2564	18.1614	5.37393	30.9488	5.75907	2.52584	0.0307213	0.413453	NW_017264031.1	2370850	2371095	+	246	VFPFJ_02548	-	-	-_x000D_
gene9964	1015.85	534.1	1497.59	2.80395	1.48746	0.0307465	0.413453	NW_017264039.1	387720	389159	+	1440	VFPFJ_09901	-	-	-_x000D_
gene6933	145.142	57.2538	233.031	4.07014	2.02508	0.0307681	0.413453	NW_017264035.1	1115192	1117742	-	2551	VFPFJ_06898	-	-	-_x000D_
gene11265	19.2296	7.58139	30.8779	4.07285	2.02604	0.0310652	0.415852	NW_017264053.1	34462	35691	+	1230	VFPFJ_11192	-	-	-_x000D_
gene7445	1728.9	319.389	3138.42	9.82633	3.29665	0.0311275	0.416192	NW_017264035.1	2685879	2687533	-	1655	VFPFJ_07403	GO:0016021;GO:0016757	K03843	alpha- -mannosyltransferase alg-2_x000D_
gene6589	5.01749	0.879021	9.15597	10.4161	3.38074	0.0311651	0.4162	NW_017264034.1	3169686	3170582	-	897	VFPFJ_06554	-	-	-_x000D_
gene9440	26.7353	3.38504	50.0856	14.7962	3.88715	0.0313041	0.417248	NW_017264038.1	567909	570405	-	2497	VFPFJ_09376	-	-	-_x000D_
gene2347	1886	1002.45	2769.56	2.76279	1.46613	0.0313449	0.417248	NW_017264031.1	1742786	1744236	+	1451	VFPFJ_02331	-	-	-_x000D_
gene5958	167.866	89.1739	246.558	2.76491	1.46723	0.0314522	0.418051	NW_017264034.1	1395823	1397355	+	1533	VFPFJ_05928	-	-	-_x000D_
gene10583	486.615	248.874	724.357	2.91054	1.54129	0.0316952	0.419461	NW_017264043.1	92950	93897	+	948	VFPFJ_10513	-	-	-_x000D_
gene4564	24.312	9.40715	39.2169	4.16884	2.05965	0.0317429	0.419461	NW_017264033.1	616873	617497	+	625	VFPFJ_04538	-	-	-_x000D_
gene5632	10.9758	1.63271	20.3188	12.4449	3.63748	0.0317446	0.419461	NW_017264034.1	397795	398928	+	1134	VFPFJ_05601	-	-	-_x000D_
gene2700	64.6432	30.8703	98.4162	3.18806	1.67268	0.0319343	0.42098	NW_017264031.1	2804841	2805233	-	393	VFPFJ_02682	-	-	-_x000D_
gene5438	1686.2	874.05	2498.35	2.85837	1.51519	0.0322501	0.423541	NW_017264033.1	3380933	3381310	+	378	VFPFJ_05408	-	-	-_x000D_
gene11678	10.8061	2.81515	18.797	6.67707	2.73922	0.0323543	0.423541	NW_017264082.1	688	1439	+	752	VFPFJ_11605	-	-	-_x000D_
gene11612	8.53645	0	17.0729	Inf	Inf	0.0325766	0.425491	NW_017264073.1	38264	40207	-	1944	VFPFJ_11539	GO:0022891;GO:0046872;GO:0016491;GO:0010181;GO:0020037;GO:0055085;GO:0016021;GO:0055114	-	lactose permease_x000D_
gene11443	4.25806	0.614744	7.90139	12.8531	3.68405	0.0326167	0.425491	NW_017264059.1	12260	13690	-	1431	VFPFJ_11370	-	-	-_x000D_
gene2182	253.776	137.039	370.513	2.7037	1.43494	0.0327956	0.42733	NW_017264031.1	1181106	1181979	+	874	VFPFJ_02168	GO:0016021	K07034	gpr1 family protein_x000D_
gene4419	1316.77	697.338	1936.2	2.77656	1.4733	0.0329331	0.428108	NW_017264033.1	218651	220139	-	1489	VFPFJ_04392	GO:0006457;GO:0000413;GO:0003676;GO:0003755;GO:0000166	K12735	peptidyl-prolyl cis-trans isomerase-like 4_x000D_
gene10399	12.1152	2.60363	21.6267	8.30637	3.05422	0.0330278	0.428108	NW_017264041.1	371471	371644	-	174	VFPFJ_10330	-	-	-_x000D_
gene4006	124.429	32.0431	216.815	6.76636	2.75838	0.0332003	0.429126	NW_017264032.1	2799402	2799745	+	344	VFPFJ_03981	-	-	-_x000D_
gene3685	83.8003	41.6687	125.932	3.02222	1.59561	0.0333129	0.430088	NW_017264032.1	1832560	1833528	+	969	VFPFJ_03664	-	-	-_x000D_
gene6405	5.45655	0.753686	10.1594	13.4796	3.75271	0.0336204	0.431723	NW_017264034.1	2681485	2682422	+	938	VFPFJ_06373	-	-	-_x000D_
gene4420	2786.4	1456.43	4116.38	2.82635	1.49894	0.0336313	0.431723	NW_017264033.1	221120	221575	-	456	VFPFJ_04393	-	-	-_x000D_
gene123	18.0913	3.84101	32.3416	8.42008	3.07383	0.0336913	0.431965	NW_017264030.1	674621	676016	-	1396	VFPFJ_00124	-	-	-_x000D_
gene1346	13.238	4.77195	21.7041	4.54827	2.18532	0.0337269	0.431965	NW_017264030.1	4540861	4542100	+	1240	VFPFJ_01337	-	-	-_x000D_
gene4515	7.7955	2.27383	13.3172	5.85672	2.55009	0.0338687	0.432796	NW_017264033.1	488360	488644	+	285	VFPFJ_04488	-	-	-_x000D_
gene8680	28.6541	12.6185	44.6898	3.54162	1.82441	0.0340098	0.434106	NW_017264037.1	827169	827612	+	444	VFPFJ_08625	-	-	-_x000D_
gene7868	1641.52	848.266	2434.78	2.8703	1.5212	0.0342536	0.43623	NW_017264036.1	925983	928173	-	2191	VFPFJ_07824	GO:0005634	-	g2 mitotic-specific cyclin cdc13_x000D_
gene2388	19.0674	8.09802	30.0369	3.70916	1.89109	0.0344076	0.437189	NW_017264031.1	1869695	1869922	+	228	VFPFJ_02372	-	-	-_x000D_
gene2721	3442.32	1224.87	5659.76	4.6207	2.20811	0.0344455	0.437189	NW_017264031.1	2870852	2871656	+	805	VFPFJ_02703	-	-	-_x000D_
gene10085	81.4441	41.5675	121.321	2.91864	1.54529	0.034521	0.437654	NW_017264039.1	739006	740397	-	1392	VFPFJ_10020	GO:0008236	-	alkaline protease 1_x000D_
gene7833	195.372	102.834	287.911	2.79976	1.4853	0.0345823	0.437935	NW_017264036.1	820677	821205	-	529	VFPFJ_07789	-	-	-_x000D_
gene1891	536.922	296.4	777.443	2.62295	1.39119	0.0346663	0.437935	NW_017264031.1	365220	367091	+	1872	VFPFJ_01881	-	K10586	-_x000D_
gene8052	157.356	40.8356	273.876	6.70681	2.74563	0.0347042	0.437935	NW_017264036.1	1569001	1569343	-	343	VFPFJ_08005	-	-	-_x000D_
gene9883	7.11398	1.80509	12.4229	6.88214	2.78286	0.0349717	0.43941	NW_017264039.1	130961	131734	-	774	VFPFJ_09820	-	-	-_x000D_
gene6776	19.7361	7.58004	31.8921	4.20738	2.07292	0.0353437	0.443512	NW_017264035.1	605528	606061	+	534	VFPFJ_06741	-	-	-_x000D_
gene826	38.8397	9.10808	68.5714	7.52863	2.91239	0.0360332	0.448245	NW_017264030.1	2948010	2948402	-	393	VFPFJ_00822	-	-	-_x000D_
gene2656	12.7367	4.75918	20.7141	4.35246	2.12183	0.0362972	0.450533	NW_017264031.1	2637123	2637647	-	525	VFPFJ_02639	-	-	-_x000D_
gene3481	3190.75	1730.91	4650.59	2.68678	1.42588	0.0363789	0.450554	NW_017264032.1	1275335	1276548	-	1214	VFPFJ_03461	GO:0008270;GO:0016491;GO:0055114	-	zinc-binding dehydrogenase_x000D_
gene11084	755.257	401.433	1109.08	2.7628	1.46613	0.0365041	0.450617	NW_017264049.1	50609	51879	-	1271	VFPFJ_11011	-	K12199	-_x000D_
gene9930	7097.91	3921.16	10274.7	2.62032	1.38974	0.0368089	0.45278	NW_017264039.1	296747	299724	+	2978	VFPFJ_09867	-	-	-_x000D_
gene3255	1300	673.464	1926.54	2.86065	1.51634	0.0368401	0.45278	NW_017264032.1	552884	556547	-	3664	VFPFJ_03235	GO:0006468;GO:0004674;GO:0007094;GO:0005524	K02178	checkpoint protein kinase gi_x000D_
gene4628	2554.02	1349.7	3758.34	2.78459	1.47746	0.0370747	0.45352	NW_017264033.1	799694	800503	+	810	VFPFJ_04601	-	-	-_x000D_
gene1060	7.37523	1.22949	13.521	10.9972	3.45907	0.0371189	0.45352	NW_017264030.1	3647428	3648015	-	588	VFPFJ_01056	-	-	-_x000D_
gene3964	59.7733	30.7612	88.7854	2.88627	1.52921	0.037131	0.45352	NW_017264032.1	2663234	2664016	+	783	VFPFJ_03939	-	-	-_x000D_
gene2733	6125.25	3393.67	8856.84	2.60981	1.38395	0.0371421	0.45352	NW_017264031.1	2907865	2909863	+	1999	VFPFJ_02715	GO:0000001;GO:0005829;GO:0010821;GO:1990456;GO:0055091;GO:0005509;GO:0007264;GO:0031307;GO:0032865;GO:0003924;GO:0005635;GO:0005525	K07870	mitochondrial rho gtpase 1_x000D_
gene2209	71026.7	39582.2	102471	2.58882	1.3723	0.0372914	0.453906	NW_017264031.1	1261196	1263723	+	2528	VFPFJ_02195	GO:0016832;GO:0005975	K01621	xylulose-5-phosphate phosphoketolase gi_x000D_
gene420	13137.6	7200.42	19074.7	2.64911	1.40551	0.0373484	0.453906	NW_017264030.1	1600746	1602602	+	1857	VFPFJ_00419	GO:0006281;GO:0003913	-	cryptochrome dash_x000D_
gene8141	241.228	116.093	366.363	3.15578	1.65799	0.0373931	0.453906	NW_017264036.1	1839639	1841696	-	2058	VFPFJ_08094	-	-	-_x000D_
gene2619	4626.94	2477	6776.88	2.73592	1.45203	0.0374559	0.453906	NW_017264031.1	2521288	2522337	+	1050	VFPFJ_02603	-	-	-_x000D_
gene10618	3502.98	1900.74	5105.22	2.68591	1.42541	0.0377101	0.454973	NW_017264043.1	195145	196331	+	1187	VFPFJ_10548	-	-	-_x000D_
gene10544	10521.2	5699.14	15343.3	2.69221	1.42879	0.0377865	0.454973	NW_017264042.1	327923	335584	-	7662	VFPFJ_10474	-	-	-_x000D_
gene11246	8.63153	2.89563	14.3674	4.96175	2.31085	0.037975	0.455323	NW_017264052.1	113848	116177	-	2330	VFPFJ_11173	-	-	-_x000D_
gene122	396.568	217.805	575.331	2.64149	1.40135	0.0379773	0.455323	NW_017264030.1	670151	671714	-	1564	VFPFJ_00123	GO:0050660;GO:0016614;GO:0055114	-	6-hydroxy-d-nicotine oxidase_x000D_
gene1083	7097.89	3771.15	10424.6	2.76431	1.46692	0.0380553	0.455718	NW_017264030.1	3714202	3714606	-	405	VFPFJ_01079	-	-	-_x000D_
gene3758	3920.43	2117.57	5723.29	2.70276	1.43443	0.0380912	0.455718	NW_017264032.1	2080094	2081939	-	1846	VFPFJ_03735	-	K13210	-_x000D_
gene11621	334.224	10.1533	658.294	64.8358	6.01872	0.0384878	0.457604	NW_017264074.1	14004	17551	-	3548	VFPFJ_11548	-	-	-_x000D_
gene7376	16.7045	6.74236	26.6667	3.9551	1.98371	0.0384927	0.457604	NW_017264035.1	2459964	2460266	+	303	VFPFJ_07334	-	-	-_x000D_
gene1724	59.6573	30.0913	89.2233	2.96508	1.56807	0.0388136	0.460785	NW_017264030.1	5665323	5666372	-	1050	VFPFJ_01714	GO:0008270;GO:0016491;GO:0055114	-	protein indc11_x000D_
gene3113	2.92113	0	5.84226	Inf	Inf	0.0389791	0.461923	NW_017264032.1	119498	119683	-	186	VFPFJ_03094	-	-	-_x000D_
gene11425	8.1788	1.93042	14.4272	7.47358	2.9018	0.0392672	0.46457	NW_017264058.1	68484	68777	-	294	VFPFJ_11352	-	-	-_x000D_
gene4823	441.625	111.86	771.391	6.89606	2.78577	0.039285	0.46457	NW_017264033.1	1415313	1415975	-	663	VFPFJ_04795	-	-	-_x000D_
gene3124	798.838	429.017	1168.66	2.72404	1.44575	0.0394584	0.465154	NW_017264032.1	151294	152807	+	1514	VFPFJ_03105	-	-	-_x000D_
gene1952	7.13574	1.92336	12.3481	6.42007	2.68259	0.0395966	0.466155	NW_017264031.1	522087	523028	+	942	VFPFJ_01941	GO:0003824;GO:0005975	-	lactam utilization protein lamb_x000D_
gene8300	651.528	355.629	947.426	2.66408	1.41364	0.0396529	0.466155	NW_017264036.1	2282704	2286774	+	4071	VFPFJ_08247	-	-	-_x000D_
gene9624	150.76	79.4632	222.057	2.79447	1.48257	0.0399501	0.468099	NW_017264038.1	1154047	1154868	+	822	VFPFJ_09562	-	K18337	-_x000D_
gene11055	46.8047	10.4493	83.16	7.95843	2.99248	0.0399743	0.468099	NW_017264048.1	117610	127551	-	9942	VFPFJ_10982	-	-	-_x000D_
gene6533	18.0079	7.03788	28.9779	4.11743	2.04174	0.0403269	0.470777	NW_017264034.1	3023835	3024143	+	309	VFPFJ_06498	-	-	-_x000D_
gene10413	66.6512	14.4029	118.899	8.25526	3.04531	0.0403535	0.470777	NW_017264041.1	401958	402959	+	1002	VFPFJ_10344	-	-	-_x000D_
gene11378	643.213	343.661	942.765	2.7433	1.45591	0.0404302	0.470801	NW_017264056.1	78981	80240	+	1260	VFPFJ_11305	GO:0020037;GO:0016491;GO:0019825;GO:0055114	K05916	flavohemoglobin gi_x000D_
gene3554	40.42	10.7615	70.0786	6.512	2.7031	0.0405022	0.470801	NW_017264032.1	1471664	1473436	+	1773	VFPFJ_03534	-	-	-_x000D_
gene9755	2492.64	1274.31	3710.96	2.91213	1.54208	0.0405159	0.470801	NW_017264038.1	1554370	1555364	-	995	VFPFJ_09692	-	-	-_x000D_
gene1052	2514.53	1375.29	3653.76	2.65673	1.40965	0.0405228	0.470801	NW_017264030.1	3616308	3617130	-	823	VFPFJ_01048	-	-	-_x000D_
gene1598	10254.2	5729.25	14779.1	2.57959	1.36714	0.0406842	0.471027	NW_017264030.1	5274960	5276741	-	1782	VFPFJ_01589	GO:0004347;GO:0006094;GO:0006096	K01810	glucose-6-phosphate isomerase gi_x000D_
gene9588	108.735	51.1392	166.331	3.25251	1.70155	0.0407096	0.471027	NW_017264038.1	1056011	1058238	+	2228	VFPFJ_09526	GO:0016491;GO:0005488	-	benzoate 4-monooxygenase cytochrome p450_x000D_
gene10108	123.961	63.0026	184.919	2.93509	1.55341	0.0408289	0.471922	NW_017264040.1	31688	32743	-	1056	VFPFJ_10044	-	-	-_x000D_
gene1010	2752.38	1505.13	3999.64	2.65734	1.40998	0.0409153	0.472436	NW_017264030.1	3500966	3502463	-	1498	VFPFJ_01006	-	-	-_x000D_
gene10054	9047.94	5171.01	12924.9	2.49949	1.32163	0.041015	0.47304	NW_017264039.1	660342	661343	+	1002	VFPFJ_09990	GO:0016021	K07034	gpr fun34 family protein_x000D_
gene8836	1645.45	521.157	2769.75	5.31462	2.40997	0.0410517	0.47304	NW_017264037.1	1293636	1295153	-	1518	VFPFJ_08779	GO:0016977;GO:0005576;GO:0000272	-	chitosanase gi_x000D_
gene7856	787.766	409.224	1166.31	2.85005	1.51099	0.0411237	0.473386	NW_017264036.1	879731	882499	-	2769	VFPFJ_07812	GO:0006357;GO:0008270;GO:0000981;GO:0003677;GO:0005634	-	c6 transcription factor gi_x000D_
gene4803	8.61548	3.05389	14.1771	4.6423	2.21484	0.0412192	0.474	NW_017264033.1	1375250	1375664	+	415	VFPFJ_04775	-	-	-_x000D_
gene11608	305.981	136.694	475.268	3.47688	1.79779	0.0413392	0.474503	NW_017264073.1	28105	28698	+	594	VFPFJ_11535	-	-	-_x000D_
gene7183	8665.19	4670.38	12660	2.7107	1.43867	0.0413894	0.474503	NW_017264035.1	1859575	1861108	+	1534	VFPFJ_07147	GO:0008270	K06874	zinc finger protein zpr1_x000D_
gene11287	29.2539	3.54817	54.9596	15.4896	3.95323	0.041465	0.474886	NW_017264053.1	100002	101583	-	1582	VFPFJ_11214	-	-	-_x000D_
gene3314	25747.3	14222.5	37272.1	2.62064	1.38992	0.0415736	0.475189	NW_017264032.1	756581	757883	-	1303	VFPFJ_03294	GO:0055085;GO:0006085;GO:0016021;GO:0005622;GO:0022857;GO:0005524;GO:0000287;GO:0016310;GO:0008776;GO:0006082	K00925	acetate kinase_x000D_
gene3306	9524.82	5306.97	13742.7	2.58955	1.3727	0.0415758	0.475189	NW_017264032.1	730056	730834	-	779	VFPFJ_03286	-	-	-_x000D_
gene2267	3096.98	1657.17	4536.79	2.73768	1.45295	0.04174	0.475641	NW_017264031.1	1445786	1447082	+	1297	VFPFJ_02251	GO:0016491	-	dimethylaniline monooxygenase (n-oxide forming)_x000D_
gene2556	1769.75	960.307	2579.19	2.6858	1.42535	0.0418293	0.475671	NW_017264031.1	2354716	2357160	-	2445	VFPFJ_02540	-	-	-_x000D_
gene6896	2537.2	1400.38	3674.03	2.62359	1.39154	0.0420797	0.477073	NW_017264035.1	963909	971756	+	7848	VFPFJ_06861	GO:0000160;GO:0005622;GO:0023014;GO:0005524;GO:0000155	-	sensor histidine kinase response regulator_x000D_
gene10063	71.5214	37.9767	105.066	2.76659	1.46811	0.0422901	0.478494	NW_017264039.1	679733	681287	-	1555	VFPFJ_09998	GO:0016020	-	srpk gi_x000D_
gene11099	16.5226	1.40758	31.6377	22.4767	4.49036	0.0425344	0.480293	NW_017264049.1	85586	86203	+	618	VFPFJ_11026	-	-	-_x000D_
gene11211	2.22472	0	4.44945	Inf	Inf	0.0425921	0.480459	NW_017264051.1	122292	122732	+	441	VFPFJ_11138	-	-	-_x000D_
gene3768	6.08278	1.40758	10.758	7.64292	2.93412	0.0428504	0.482197	NW_017264032.1	2109757	2110557	-	801	VFPFJ_03745	GO:0003824	K02510	-dihydroxyhept-2-ene- -dioic acid aldolase_x000D_
gene2703	1663.39	226.501	3100.28	13.6877	3.77481	0.0429614	0.482197	NW_017264031.1	2817922	2819427	-	1506	VFPFJ_02685	GO:0016491;GO:0055114	-	sarcosine oxidase_x000D_
gene191	2009.73	1082.64	2936.81	2.71263	1.43969	0.0430013	0.482197	NW_017264030.1	871673	872184	+	512	VFPFJ_00191	-	-	-_x000D_
gene822	82.8398	14.7683	150.911	10.2186	3.35312	0.0431145	0.482197	NW_017264030.1	2936401	2937399	-	999	VFPFJ_00818	-	-	-_x000D_
gene10139	21.8052	2.65067	40.9598	15.4526	3.94978	0.0431568	0.482197	NW_017264040.1	129294	130253	-	960	VFPFJ_10074	-	-	-_x000D_
gene10386	590.015	8.21629	1171.81	142.621	7.15604	0.0434825	0.483785	NW_017264041.1	329249	329688	-	440	VFPFJ_10317	-	-	-_x000D_
gene9242	2383.7	1304.63	3462.78	2.65423	1.4083	0.0434844	0.483785	NW_017264038.1	18134	19190	+	1057	VFPFJ_09181	GO:0016021;GO:0006623;GO:0042171;GO:0035356;GO:0034389;GO:0008152;GO:0005811;GO:0005783;GO:0005794	K22831	vacuolar protein sorting protein_x000D_
gene1308	14.7425	6.53167	22.9534	3.51417	1.81318	0.0434883	0.483785	NW_017264030.1	4422209	4422946	+	738	VFPFJ_01299	-	-	-_x000D_
gene7539	217.703	50.3112	385.095	7.65426	2.93626	0.0436554	0.483949	NW_017264035.1	2967464	2968878	+	1415	VFPFJ_07496	-	-	-_x000D_
gene3607	12.9642	5.3084	20.62	3.88441	1.95769	0.0436749	0.483949	NW_017264032.1	1612840	1615492	+	2653	VFPFJ_03587	GO:0006468;GO:0005524;GO:0004674	-	kinase domain containing protein_x000D_
gene5431	9.23122	3.15285	15.3096	4.8558	2.27971	0.0438218	0.484754	NW_017264033.1	3365344	3365850	-	507	VFPFJ_05401	-	-	-_x000D_
gene8678	6226.39	3440.65	9012.13	2.61931	1.38919	0.0440339	0.486409	NW_017264037.1	823306	823830	-	525	VFPFJ_08623	GO:0016021	-	non-classical secretion nce2 component gi_x000D_
gene7869	89.9599	46.5624	133.357	2.86406	1.51806	0.0441726	0.487067	NW_017264036.1	931473	932900	-	1428	VFPFJ_07825	-	-	-_x000D_
gene9207	12.5164	5.0705	19.9623	3.93695	1.97708	0.0444612	0.488812	NW_017264037.1	2407146	2407448	+	303	VFPFJ_09147	-	-	-_x000D_
gene9593	54.3269	27.5371	81.1168	2.94572	1.55862	0.0446026	0.489526	NW_017264038.1	1070483	1072378	+	1896	VFPFJ_09531	-	-	-_x000D_
gene7579	124.299	0.350467	248.247	708.331	9.46828	0.0446326	0.489526	NW_017264036.1	24018	25163	-	1146	VFPFJ_07536	-	K08178	-_x000D_
gene7818	903.106	486.824	1319.39	2.7102	1.4384	0.0447	0.489526	NW_017264036.1	785978	786903	-	926	VFPFJ_07774	GO:0000384;GO:0071006;GO:0000349;GO:0044732	-	cell cycle control protein cwf16_x000D_
gene2988	13828.1	7649.39	20006.7	2.61547	1.38707	0.044956	0.49013	NW_017264031.1	3674472	3676650	+	2179	VFPFJ_02970	GO:0006357;GO:0000981;GO:0005634;GO:0008270	-	c6 transcription factor -like gi_x000D_
gene493	382.362	44.1152	720.608	16.3347	4.02987	0.0449714	0.49013	NW_017264030.1	1826980	1827909	-	930	VFPFJ_00491	-	-	-_x000D_
gene7189	35.8856	18.1071	53.664	2.96369	1.5674	0.045099	0.49013	NW_017264035.1	1881053	1882235	-	1183	VFPFJ_07152	-	-	-_x000D_
gene4436	477.378	252.303	702.453	2.78416	1.47724	0.0452024	0.49013	NW_017264033.1	261197	263159	+	1963	VFPFJ_04409	GO:0046872	-	multicopper oxidase_x000D_
gene5956	2817.85	1608.17	4027.53	2.50442	1.32447	0.0454752	0.49013	NW_017264034.1	1391304	1392104	-	801	VFPFJ_05926	GO:0016020	-	flavin-binding monooxygenase-like protein gi_x000D_
gene67	9190.61	4432.25	13949	3.14715	1.65405	0.0454893	0.49013	NW_017264030.1	484510	486779	+	2270	VFPFJ_00068	-	-	-_x000D_
gene10771	8.00549	2.68411	13.3269	4.9651	2.31182	0.0455469	0.49013	NW_017264044.1	235526	237221	+	1696	VFPFJ_10699	-	-	-_x000D_
gene10873	720.722	288.889	1152.56	3.98961	1.99625	0.0455649	0.49013	NW_017264045.1	200453	201601	-	1149	VFPFJ_10801	-	-	-_x000D_
gene2257	309.69	168.621	450.76	2.67321	1.41858	0.0456259	0.49013	NW_017264031.1	1409144	1410649	-	1506	VFPFJ_02241	-	-	-_x000D_
gene4958	475.746	246.94	704.553	2.85314	1.51255	0.045708	0.490326	NW_017264033.1	1908940	1914228	-	5289	VFPFJ_04930	GO:0031177;GO:0008152;GO:0003824	K22152	nonribosomal peptide synthase_x000D_
gene11363	33.8601	17.5974	50.1228	2.84831	1.51011	0.0458732	0.490469	NW_017264056.1	39676	40949	+	1274	VFPFJ_11290	-	-	-_x000D_
gene177	592.563	330.785	854.341	2.58276	1.36892	0.0458753	0.490469	NW_017264030.1	823858	825159	+	1302	VFPFJ_00177	-	-	-_x000D_
gene5957	5832.89	3332.83	8332.95	2.50026	1.32208	0.0459866	0.490628	NW_017264034.1	1392860	1394483	+	1624	VFPFJ_05927	GO:0004497;GO:0055114	-	flavin-binding monooxygenase-like protein_x000D_
gene5673	340.905	193.286	488.525	2.52748	1.3377	0.0460538	0.490628	NW_017264034.1	517394	518979	+	1586	VFPFJ_05641	-	-	-_x000D_
gene4858	1806.46	1016.85	2596.08	2.55307	1.35223	0.0461258	0.490628	NW_017264033.1	1521973	1523338	+	1366	VFPFJ_04830	-	-	-_x000D_
gene7209	12987.8	7203.22	18772.4	2.60611	1.3819	0.0461794	0.490628	NW_017264035.1	1936589	1937347	-	759	VFPFJ_07172	GO:0005622;GO:0019722;GO:0000166	-	calcipressin family protein_x000D_
gene9935	176.433	34.9447	317.921	9.09782	3.18552	0.0462607	0.49086	NW_017264039.1	308293	308662	+	370	VFPFJ_09872	-	-	-_x000D_
gene8150	10473	5761.24	15184.8	2.63568	1.39817	0.0466163	0.493703	NW_017264036.1	1865976	1867400	+	1425	VFPFJ_08103	GO:0016021;GO:0005975;GO:0004553	-	glycoside hydrolase family 16_x000D_
gene8919	172.621	71.8714	273.37	3.80359	1.92736	0.0467942	0.495121	NW_017264037.1	1514609	1515825	+	1217	VFPFJ_08862	GO:0005975;GO:0004553	K01183	class iii chitinase gi_x000D_
gene6255	30.6181	2.52534	58.7108	23.2487	4.53908	0.0470061	0.495721	NW_017264034.1	2242431	2244361	-	1931	VFPFJ_06224	-	-	-_x000D_
gene2098	35.6227	17.9079	53.3376	2.97845	1.57456	0.0471293	0.495721	NW_017264031.1	920992	922877	-	1886	VFPFJ_02085	GO:1902600;GO:0015299;GO:0016021	-	plasma membrane antiporter gi_x000D_
gene7115	17.9461	8.73997	27.1522	3.10667	1.63537	0.047339	0.496936	NW_017264035.1	1660542	1661658	-	1117	VFPFJ_07080	-	-	-_x000D_
gene1954	180.991	102.491	259.491	2.53184	1.34019	0.047363	0.496936	NW_017264031.1	526854	530992	+	4139	VFPFJ_01943	GO:0046872;GO:0005524;GO:0004075	K01941	urea amidolyase_x000D_
gene6773	3.78349	0.64112	6.92587	10.8028	3.43333	0.0474433	0.497315	NW_017264035.1	594275	596044	-	1770	VFPFJ_06738	-	-	-_x000D_
gene8437	39.2547	15.3157	63.1937	4.12609	2.04477	0.0475008	0.497455	NW_017264037.1	88217	88809	+	593	VFPFJ_08384	GO:0004540;GO:0003723;GO:0090501	-	guanine-specific ribonuclease n1 t1_x000D_
gene4220	171.889	31.3923	312.385	9.95103	3.31485	0.0475615	0.497627	NW_017264032.1	3411843	3413882	+	2040	VFPFJ_04192	GO:0005615;GO:0004222;GO:0006508;GO:0008270	K01417	extracellular elastinolytic metalloproteinase precursor_x000D_
gene720	9.16984	3.35867	14.981	4.46041	2.15717	0.0476162	0.497737	NW_017264030.1	2609084	2609658	+	575	VFPFJ_00718	-	-	-_x000D_
gene5640	4.1532	0.64112	7.66528	11.9561	3.57967	0.0477216	0.498376	NW_017264034.1	411800	412438	-	639	VFPFJ_05608	-	-	-_x000D_
gene7021	4.60065	1.13053	8.07078	7.13894	2.83571	0.0479209	0.499577	NW_017264035.1	1348989	1349189	-	201	VFPFJ_06986	-	-	-_x000D_
gene4619	4048.24	2264.3	5832.19	2.57572	1.36497	0.0479253	0.499577	NW_017264033.1	777525	781084	+	3560	VFPFJ_04592	GO:0036289;GO:0038083;GO:0010697;GO:0045835;GO:0044387;GO:0004712;GO:0004713;GO:0005935;GO:0000079;GO:0004674;GO:0044732;GO:1902402;GO:0044878;GO:0072453;GO:0000320;GO:0005634;GO:0005524;GO:0071341	K03114	protein kinase_x000D_
gene7925	1822.64	1006.83	2638.45	2.62055	1.38987	0.0483659	0.501846	NW_017264036.1	1130308	1131932	-	1625	VFPFJ_07880	GO:0005829;GO:0006520;GO:0055114;GO:0016639	K00262	nadp-specific glutamate dehydrogenase_x000D_
gene11604	323.971	177.859	470.084	2.64302	1.40219	0.0487178	0.503652	NW_017264073.1	19110	19731	-	622	VFPFJ_11531	-	-	-_x000D_
gene4033	18.265	8.79324	27.7368	3.15433	1.65733	0.0487754	0.503652	NW_017264032.1	2873973	2874272	+	300	VFPFJ_04008	-	-	-_x000D_
gene5674	608.674	335.47	881.877	2.62878	1.39439	0.048813	0.503652	NW_017264034.1	524213	527791	+	3579	VFPFJ_05642	-	-	-_x000D_
gene9015	1109.63	621.181	1598.08	2.57264	1.36325	0.0488531	0.503652	NW_017264037.1	1831419	1831970	-	552	VFPFJ_08958	-	-	-_x000D_
gene1834	139.135	80.178	198.092	2.47065	1.30489	0.0490284	0.504997	NW_017264031.1	237300	237815	-	516	VFPFJ_01824	-	-	-_x000D_
gene1429	2.08545	0	4.17091	Inf	Inf	0.0492439	0.505895	NW_017264030.1	4783019	4783228	-	210	VFPFJ_01421	-	-	-_x000D_
gene10765	121.227	40.6787	201.775	4.96021	2.3104	0.0492713	0.505895	NW_017264044.1	213698	214726	-	1029	VFPFJ_10693	-	-	-_x000D_
gene2821	552.505	264.797	840.212	3.17303	1.66586	0.0492953	0.505895	NW_017264031.1	3170881	3173281	+	2401	VFPFJ_02803	GO:0052861	K01180	glycoside hydrolase family 81 protein_x000D_
gene2058	177.733	98.9228	256.544	2.59337	1.37483	0.0494048	0.506196	NW_017264031.1	820254	821793	+	1540	VFPFJ_02047	GO:0016020	-	mfs transporter gi_x000D_
gene1842	1125.85	629.73	1621.97	2.57566	1.36494	0.0494501	0.506196	NW_017264031.1	250631	251776	+	1146	VFPFJ_01832	-	-	-_x000D_
gene2099	2.07388	0	4.14777	Inf	Inf	0.0495712	0.506692	NW_017264031.1	923104	923577	-	474	VFPFJ_02086	-	-	-_x000D_
gene6120	31.8579	13.7177	49.998	3.64477	1.86583	0.049932	0.50918	NW_017264034.1	1890034	1891393	-	1360	VFPFJ_06090	GO:0016020	-	integral membrane protein_x000D_
