# Supplementary material for: Functional characterization of CreA, ZnT, and MTase as key regulators of cadmium resistance in Paecilomyces lilacinus
Source: Front Microbiol. 2026 May 14;17:1792636. doi: 10.3389/fmicb.2026.1792636 (PMC13218079; doi:10.3389/fmicb.2026.1792636)
Supplement: Supplementary file 1 [file Data_Sheet_1.ZIP › mRNA/2_DEG/DESeq/DEG_stat.xlsx]

## Sheet: Sheet1
Control	Treat	Up-regulated	Down-regulated	Total
B	A	1052	613	1665
D	A	1542	1369	2911
C	A	766	338	1104
