# Supplementary material for: Functional characterization of CreA, ZnT, and MTase as key regulators of cadmium resistance in Paecilomyces lilacinus
Source: Front Microbiol. 2026 May 14;17:1792636. doi: 10.3389/fmicb.2026.1792636 (PMC13218079; doi:10.3389/fmicb.2026.1792636)
Supplement: Supplementary file 1 [file Data_Sheet_1.ZIP › mRNA/2_DEG/DESeq/D_vs_A/D_vs_A.DESeq.Down.xlsx]

## Sheet: Sheet1
id	baseMean	baseMeanA	baseMeanB	foldChange	log2FoldChange	pval	padj	Chromosome	Start Site	End Site	Direction	Length	Locus	GO	KEGG	Description_x000D_
gene8398	5896.86	11648.7	145.056	0.0124526	-6.32741	1.37228e-29	1.5456e-25	NW_017264036.1	2583343	2585162	+	1820	VFPFJ_08344	GO:0055114;GO:0006623;GO:0006696;GO:0004497;GO:0006897;GO:0020037;GO:0071210;GO:0000249;GO:0005506;GO:0005783	K09831	cytochrome p450 61_x000D_
gene7584	325.017	646.032	4.00277	0.00619594	-7.33446	1.39344e-28	7.84716e-25	NW_017264036.1	41724	42519	-	796	VFPFJ_07541	-	-	-_x000D_
gene1576	348.168	668.389	27.947	0.0418125	-4.57992	1.29497e-16	1.32594e-13	NW_017264030.1	5212878	5213372	+	495	VFPFJ_01567	-	-	-_x000D_
gene8319	820.146	1553.36	86.9337	0.055965	-4.15933	7.78916e-16	6.74841e-13	NW_017264036.1	2337319	2338624	+	1306	VFPFJ_08266	GO:0016491;GO:0055114;GO:0010181	-	12-oxophytodienoate reductase gi_x000D_
gene1074	132.762	257.365	8.15841	0.0316998	-4.97938	1.02953e-15	7.73042e-13	NW_017264030.1	3689923	3690510	+	588	VFPFJ_01070	-	-	-_x000D_
gene7482	556.283	1057.99	54.5762	0.0515848	-4.27691	2.1374e-15	1.50459e-12	NW_017264035.1	2822040	2824412	-	2373	VFPFJ_07440	-	-	-_x000D_
gene6538	465.999	883.435	48.5625	0.0549701	-4.18521	3.08008e-15	2.04064e-12	NW_017264034.1	3034850	3037963	+	3114	VFPFJ_06503	-	-	-_x000D_
gene6147	124.332	240.331	8.33336	0.0346746	-4.84998	3.90339e-15	2.44244e-12	NW_017264034.1	1949155	1950831	-	1677	VFPFJ_06117	GO:0055085;GO:0016021	-	integral membrane protein gi_x000D_
gene4394	591.036	1131.45	50.6233	0.044742	-4.48223	3.63955e-13	1.47615e-10	NW_017264033.1	162033	162509	+	477	VFPFJ_04367	-	-	-_x000D_
gene7483	108.625	210.28	6.96918	0.0331424	-4.91518	8.88041e-13	3.334e-10	NW_017264035.1	2825720	2827675	+	1956	VFPFJ_07441	GO:0016020;GO:0008233	-	eukaryotic aspartyl protease_x000D_
gene3130	1998.23	3742.69	253.762	0.0678021	-3.88253	1.08035e-12	3.92516e-10	NW_017264032.1	167254	169072	-	1819	VFPFJ_03111	-	-	-_x000D_
gene3166	137.921	258.856	16.9858	0.0656187	-3.92975	4.43278e-12	1.44798e-09	NW_017264032.1	264957	266343	+	1387	VFPFJ_03147	-	-	-_x000D_
gene10523	60.2897	118.783	1.79609	0.0151208	-6.04733	1.63031e-11	4.59055e-09	NW_017264042.1	266094	266909	+	816	VFPFJ_10453	GO:0016998;GO:0009253;GO:0003796	-	glycoside hydrolase family 24 gi_x000D_
gene10230	106.714	200.663	12.7638	0.0636082	-3.97464	1.96745e-11	5.40473e-09	NW_017264040.1	331763	332746	+	984	VFPFJ_10163	-	-	-_x000D_
gene8318	158.482	292.384	24.5791	0.0840645	-3.57236	5.71287e-11	1.36902e-08	NW_017264036.1	2333423	2334859	-	1437	VFPFJ_08265	GO:0016020	-	integral membrane protein_x000D_
gene7309	334.022	608.353	59.6905	0.0981182	-3.34934	6.01745e-11	1.41197e-08	NW_017264035.1	2249104	2249871	+	768	VFPFJ_07271	GO:0016491;GO:0055114;GO:0010181	K07734	transcriptional protein gi_x000D_
gene4826	220.09	400.948	39.2329	0.0978505	-3.35328	1.76396e-10	3.54777e-08	NW_017264033.1	1422134	1423160	+	1027	VFPFJ_04798	GO:0005576	-	carbohydrate esterase family 1_x000D_
gene1674	219.417	412.971	25.8639	0.0626289	-3.99703	3.91794e-10	7.00441e-08	NW_017264030.1	5523891	5525456	+	1566	VFPFJ_01665	-	-	-_x000D_
gene4652	167.879	303.559	32.1992	0.106072	-3.23688	6.3829e-10	1.05721e-07	NW_017264033.1	866359	866691	+	333	VFPFJ_04625	-	-	-_x000D_
gene7484	7430.56	13131	1730.08	0.131755	-2.92407	1.04238e-09	1.60826e-07	NW_017264035.1	2829651	2830988	-	1338	VFPFJ_07442	-	-	-_x000D_
gene6051	3821.79	6721.09	922.492	0.137253	-2.86509	2.04313e-09	2.98854e-07	NW_017264034.1	1674524	1676123	+	1600	VFPFJ_06021	GO:0055114;GO:0009277;GO:0050660;GO:0008762;GO:0005576;GO:1900781;GO:1900554	-	6-hydroxy-d-nicotine oxidase_x000D_
gene8399	204.641	366.454	42.8276	0.116871	-3.09702	2.37618e-09	3.43115e-07	NW_017264036.1	2585208	2585858	-	651	VFPFJ_08345	-	-	-_x000D_
gene7427	82.5925	152.597	12.5878	0.0824904	-3.59963	2.4482e-09	3.4904e-07	NW_017264035.1	2634628	2636187	-	1560	VFPFJ_07385	GO:0003333;GO:0015171;GO:0016021	-	choline transporter_x000D_
gene8615	1367.86	2399.68	336.037	0.140034	-2.83615	3.0824e-09	4.28606e-07	NW_017264037.1	649045	650465	+	1421	VFPFJ_08560	GO:0050661;GO:0006561;GO:0005829;GO:0004350;GO:0055114	K00147	gamma-glutamyl phosphate reductase_x000D_
gene10248	171.883	309.999	33.7663	0.108924	-3.19861	3.85496e-09	5.23113e-07	NW_017264040.1	376773	377303	+	531	VFPFJ_10181	-	-	-_x000D_
gene11060	166.52	301.231	31.8098	0.105599	-3.24333	4.02962e-09	5.40305e-07	NW_017264048.1	198198	198462	+	265	VFPFJ_10987	GO:0006817;GO:0016021;GO:0005315;GO:0055085	-	phosphate transporter_x000D_
gene1077	321.302	567.569	75.0353	0.132205	-2.91915	6.60525e-09	8.08641e-07	NW_017264030.1	3698170	3699789	+	1620	VFPFJ_01073	-	-	-_x000D_
gene4586	666.752	1163.93	169.576	0.145693	-2.779	8.45504e-09	1.01308e-06	NW_017264033.1	682303	684084	+	1782	VFPFJ_04560	GO:0003333;GO:0015171;GO:0016021	K16261	dicarboxylic amino acid permease_x000D_
gene10605	188.123	335.319	40.9261	0.122051	-3.03444	1.03842e-08	1.20575e-06	NW_017264043.1	150753	151466	-	714	VFPFJ_10535	GO:0006520;GO:0036361	-	aspartate racemase_x000D_
gene8397	336.249	590.771	81.7271	0.13834	-2.85371	1.15571e-08	1.30167e-06	NW_017264036.1	2580823	2582189	-	1367	VFPFJ_08343	-	-	-_x000D_
gene6821	13332.8	23163.9	3501.81	0.151175	-2.72571	1.23934e-08	1.37512e-06	NW_017264035.1	747402	748446	+	1045	VFPFJ_06786	GO:0003735;GO:0022627;GO:0006412;GO:0000028	K02998	40s ribosomal protein s0_x000D_
gene8565	12123.2	21053.6	3192.77	0.15165	-2.72119	1.2581e-08	1.37573e-06	NW_017264037.1	485981	486734	-	754	VFPFJ_08510	GO:0005730;GO:0005840;GO:0003735;GO:0005829;GO:0006412	K02891	60s ribosomal protein l22_x000D_
gene9403	70.0453	128.967	11.1234	0.0862497	-3.53534	1.31396e-08	1.39615e-06	NW_017264038.1	462423	463304	+	882	VFPFJ_09340	-	-	-_x000D_
gene10509	148.689	265.682	31.6958	0.1193	-3.06734	1.39403e-08	1.45379e-06	NW_017264042.1	224852	226123	-	1272	VFPFJ_10439	-	-	-_x000D_
gene6781	9500.34	16450.7	2549.93	0.155004	-2.68962	1.4941e-08	1.54386e-06	NW_017264035.1	618923	619494	+	572	VFPFJ_06746	GO:0003735;GO:0015934;GO:0006412	K02898	ribosomal protein l26 gi_x000D_
gene7354	900.444	1555.21	245.675	0.157969	-2.66229	1.72554e-08	1.7668e-06	NW_017264035.1	2414937	2415995	+	1059	VFPFJ_07314	-	-	-_x000D_
gene3091	487.952	856.109	119.795	0.13993	-2.83722	1.85954e-08	1.88685e-06	NW_017264032.1	50804	51429	+	626	VFPFJ_03072	-	-	-_x000D_
gene5941	88.0219	159.2	16.8437	0.105802	-3.24056	2.84513e-08	2.81094e-06	NW_017264034.1	1359727	1360614	-	888	VFPFJ_05911	-	-	-_x000D_
gene9740	127.612	226.722	28.5023	0.125715	-2.99178	3.24697e-08	3.0992e-06	NW_017264038.1	1490642	1492063	-	1422	VFPFJ_09677	-	-	-_x000D_
gene2921	4973.11	8511.2	1435.02	0.168604	-2.56829	3.29405e-08	3.11772e-06	NW_017264031.1	3457160	3461354	-	4195	VFPFJ_02902	GO:0098662;GO:0046872;GO:0000041;GO:0015662;GO:0019829;GO:0046915;GO:0016020	K01533	copper-transporting atpase_x000D_
gene1612	426.753	742.478	111.028	0.149537	-2.74143	3.58285e-08	3.28243e-06	NW_017264030.1	5315126	5316722	+	1597	VFPFJ_01603	GO:0016021;GO:0055114;GO:0016628	K00222	delta -sterol reductase_x000D_
gene9780	254.425	505.941	2.90937	0.00575042	-7.44212	3.65028e-08	3.31558e-06	NW_017264038.1	1657530	1658279	-	750	VFPFJ_09717	-	-	-_x000D_
gene10768	19.1257	38.2513	0	0	-Inf	3.95611e-08	3.53632e-06	NW_017264044.1	225946	226940	-	995	VFPFJ_10696	-	-	-_x000D_
gene3165	50.1025	92.4922	7.71287	0.0833895	-3.58399	4.00035e-08	3.54771e-06	NW_017264032.1	261558	263828	-	2271	VFPFJ_03146	-	-	-_x000D_
gene10828	525.559	920.53	130.587	0.141861	-2.81745	4.45522e-08	3.87931e-06	NW_017264045.1	78953	80500	-	1548	VFPFJ_10757	-	-	-_x000D_
gene5366	24670	42303.5	7036.42	0.166332	-2.58786	4.47758e-08	3.87931e-06	NW_017264033.1	3157410	3158483	+	1074	VFPFJ_05337	GO:0000027;GO:0003735;GO:0002181;GO:0070180;GO:0022625	K02941	60s acidic ribosomal protein p0_x000D_
gene2391	14394.6	24671.5	4117.74	0.166903	-2.58292	4.51228e-08	3.87953e-06	NW_017264031.1	1882957	1883825	-	869	VFPFJ_02375	GO:0005840;GO:0003735;GO:0006412	K02960	30s ribosomal protein s9 gi_x000D_
gene1082	2530.36	4561.24	499.468	0.109503	-3.19096	5.34192e-08	4.55804e-06	NW_017264030.1	3708398	3712270	-	3873	VFPFJ_01078	GO:0016021	K21989	uncharacterized protein rsn1_x000D_
gene9644	15927.4	27268.9	4585.92	0.168174	-2.57197	5.46636e-08	4.62914e-06	NW_017264038.1	1222929	1224428	+	1500	VFPFJ_09582	GO:0005080;GO:0034613;GO:0031139;GO:0043022;GO:0031954;GO:0005622;GO:0060733;GO:0032995;GO:0035556	K14753	guanine nucleotide-binding protein beta subunit-like protein_x000D_
gene10973	16478	28190.8	4765.24	0.169035	-2.5646	5.54494e-08	4.66064e-06	NW_017264046.1	181728	182583	+	856	VFPFJ_10900	GO:0003735;GO:0003723;GO:0015934;GO:0005634;GO:0006412	K02900	60s ribosomal protein l27a gi_x000D_
gene9576	17322.7	29651.8	4993.52	0.168405	-2.56999	5.97729e-08	4.98683e-06	NW_017264038.1	1020291	1021439	-	1149	VFPFJ_09514	GO:0005840;GO:0008097;GO:0003735;GO:0006412	K02932	60s ribosomal protein l5_x000D_
gene9648	15185.8	25899.5	4471.97	0.172666	-2.53394	7.06907e-08	5.72798e-06	NW_017264038.1	1233344	1234359	-	1016	VFPFJ_09586	GO:0005840;GO:0003735;GO:0006412	K02883	eukaryotic ribosomal protein l18_x000D_
gene1169	14449.6	24678.8	4220.35	0.171011	-2.54784	7.12053e-08	5.72847e-06	NW_017264030.1	3987776	3988866	+	1091	VFPFJ_01162	GO:0003735;GO:0003723;GO:0015935;GO:0005829;GO:0006412	K02985	40s ribosomal protein gi_x000D_
gene3621	2769.93	4740.09	799.762	0.168723	-2.56727	7.35703e-08	5.85319e-06	NW_017264032.1	1645564	1647298	-	1735	VFPFJ_03601	GO:0030337;GO:0003677;GO:0006275;GO:0005634	K04802	proliferating cell nuclear antigen_x000D_
gene7620	197.088	344.188	49.9875	0.145233	-2.78356	7.61254e-08	5.95417e-06	NW_017264036.1	167763	168319	-	557	VFPFJ_07578	GO:0055085;GO:0016021	-	major facilitator superfamily transporter_x000D_
gene4631	1664.19	2823.04	505.347	0.179008	-2.4819	8.00245e-08	6.1734e-06	NW_017264033.1	807728	809618	+	1891	VFPFJ_04604	GO:0055085;GO:0016021	-	pantothenate transporter_x000D_
gene11696	181.348	325.899	36.7965	0.112908	-3.14678	8.23412e-08	6.26628e-06	NW_017264084.1	21900	24461	+	2562	VFPFJ_11623	-	-	-_x000D_
gene10974	2117.64	3611.21	624.081	0.172818	-2.53268	9.44197e-08	7.08966e-06	NW_017264046.1	182653	182925	+	273	VFPFJ_10901	-	-	-_x000D_
gene10309	185.2	323.864	46.5367	0.143692	-2.79895	9.62018e-08	7.17563e-06	NW_017264041.1	98447	98803	-	357	VFPFJ_10240	-	-	-_x000D_
gene9017	14152.6	24094.3	4210.86	0.174766	-2.5165	9.85336e-08	7.30121e-06	NW_017264037.1	1833933	1834869	-	937	VFPFJ_08960	GO:0005840;GO:0003735;GO:0006412	K02882	60s ribosomal protein l20_x000D_
gene1442	10912.4	18551.7	3273.05	0.176429	-2.50284	1.16547e-07	8.30806e-06	NW_017264030.1	4819360	4819976	+	617	VFPFJ_01434	GO:0005840;GO:0003735;GO:0006412	K02962	ribosomal protein s17e_x000D_
gene10204	200.644	349.098	52.1901	0.1495	-2.74179	1.30116e-07	9.21699e-06	NW_017264040.1	284050	285447	-	1398	VFPFJ_10137	GO:0030170;GO:0008483	-	aminotransferase class- partial gi_x000D_
gene8771	12708.5	21605	3811.95	0.176439	-2.50276	1.32026e-07	9.29379e-06	NW_017264037.1	1080770	1081311	-	542	VFPFJ_08714	GO:0005840;GO:0003735;GO:0006412	K02929	ribosomal protein l44e gi_x000D_
gene1733	795.193	1356	234.383	0.172848	-2.53242	1.37818e-07	9.52295e-06	NW_017264030.1	5687242	5689110	-	1869	VFPFJ_01723	GO:0005488;GO:0006351	-	n-terminal binuclear zn cluster-containing protein gi_x000D_
gene9053	16496.3	27968.5	5024.07	0.179633	-2.47688	1.49188e-07	1.01837e-05	NW_017264037.1	1934243	1935389	+	1147	VFPFJ_08996	GO:0003735;GO:0003723;GO:0015935;GO:0006412	K02981	40s ribosomal protein s2_x000D_
gene9743	69.4244	125.03	13.8186	0.110522	-3.17759	1.76311e-07	1.16128e-05	NW_017264038.1	1500075	1501572	+	1498	VFPFJ_09680	GO:0055085;GO:0016021	-	riboflavin transporter mch5 gi_x000D_
gene7027	24074.8	40723.6	7425.96	0.18235	-2.45521	1.81943e-07	1.19141e-05	NW_017264035.1	1370245	1371669	-	1425	VFPFJ_06992	GO:0003735;GO:0022625;GO:0006412;GO:0000027	K02925	60s ribosomal protein l3 gi_x000D_
gene7936	18921.7	31995.9	5847.49	0.182757	-2.452	1.87736e-07	1.21521e-05	NW_017264036.1	1162089	1163370	+	1282	VFPFJ_07891	GO:0005840;GO:0003735;GO:0006412	K02930	60s ribosomal protein l4 gi_x000D_
gene9908	234.302	404.788	63.8155	0.157652	-2.66519	2.06337e-07	1.32044e-05	NW_017264039.1	241877	242554	-	678	VFPFJ_09845	GO:0016740	-	gcn5-related n-acetyltransferase domain-containingprotein_x000D_
gene611	25221.5	42608.4	7834.57	0.183874	-2.44321	2.15274e-07	1.35648e-05	NW_017264030.1	2231360	2232446	-	1087	VFPFJ_00609	GO:0003735;GO:0022627;GO:0006412	K02984	40s ribosomal protein s1_x000D_
gene9991	11935.9	20155.8	3715.9	0.184359	-2.43941	2.15582e-07	1.35648e-05	NW_017264039.1	470984	472083	+	1100	VFPFJ_09927	GO:0005840;GO:0003735;GO:0006412	K02894	ribosomal protein l14b l23e gi_x000D_
gene2944	204.614	352.875	56.3529	0.159697	-2.64659	2.21735e-07	1.38054e-05	NW_017264031.1	3507611	3508111	-	501	VFPFJ_02925	GO:0008080;GO:0003677	-	gnat family n-acetyltransferase_x000D_
gene1734	246.407	422.894	69.9196	0.165336	-2.59653	2.23661e-07	1.38054e-05	NW_017264030.1	5689661	5690179	-	519	VFPFJ_01724	-	-	-_x000D_
gene4634	254.517	436.055	72.9796	0.167363	-2.57895	2.28218e-07	1.39697e-05	NW_017264033.1	816751	817057	+	307	VFPFJ_04607	-	-	-_x000D_
gene536	17071.5	28791	5352.03	0.185893	-2.42746	2.40928e-07	1.4668e-05	NW_017264030.1	1958427	1959111	-	685	VFPFJ_00534	GO:0005840;GO:0003735;GO:0006412	K02889	60s ribosomal protein l21 gi_x000D_
gene6890	15287.6	25772.1	4802.96	0.186362	-2.42382	2.7034e-07	1.58585e-05	NW_017264035.1	947255	948076	+	822	VFPFJ_06855	GO:0005840;GO:0003735;GO:0006412	K02901	60s ribosomal protein l27_x000D_
gene5953	11792.3	19875.6	3709.07	0.186614	-2.42187	2.73281e-07	1.5948e-05	NW_017264034.1	1382461	1383430	+	970	VFPFJ_05923	GO:0005730;GO:0005840;GO:0003735;GO:0005829;GO:0006412	K02993	40s ribosomal protein s7 gi_x000D_
gene7146	18564.8	31279.6	5850.04	0.187024	-2.4187	2.76842e-07	1.60641e-05	NW_017264035.1	1752867	1753563	-	697	VFPFJ_07111	GO:0005840;GO:0003735;GO:0006412	K02995	40s ribosomal protein s8 gi_x000D_
gene6875	19635.4	33046.9	6223.8	0.188332	-2.40865	2.78123e-07	1.60641e-05	NW_017264035.1	892712	893527	+	816	VFPFJ_06840	GO:0003735;GO:0003723;GO:0015935;GO:0006412	K02989	40s ribosomal protein s5 gi_x000D_
gene7113	18921.6	31853.9	5989.25	0.188023	-2.41102	2.82043e-07	1.62074e-05	NW_017264035.1	1652504	1653549	-	1046	VFPFJ_07078	GO:0005840;GO:0043581;GO:0003735;GO:0006412	K02877	ribosomal l15_x000D_
gene107	39.8277	73.5837	6.07166	0.0825137	-3.59922	2.85958e-07	1.6349e-05	NW_017264030.1	617992	619429	-	1438	VFPFJ_00108	GO:0016021;GO:0055085;GO:0005215	-	major facilitator superfamily domain-containingprotein_x000D_
gene9981	13492.8	22714.7	4270.86	0.188022	-2.41103	2.93406e-07	1.66062e-05	NW_017264039.1	439477	439808	+	332	VFPFJ_09918	GO:0005840;GO:0003735;GO:0006364;GO:0042274;GO:0005634;GO:0005829;GO:0006412	K02971	ribosomal protein s21 gi_x000D_
gene4048	151.397	293.326	9.46796	0.0322779	-4.95331	3.05166e-07	1.70999e-05	NW_017264032.1	2929612	2930628	+	1017	VFPFJ_04023	-	-	-_x000D_
gene8278	859.909	1449.22	270.601	0.186722	-2.42104	3.18753e-07	1.75613e-05	NW_017264036.1	2230815	2233475	-	2661	VFPFJ_08226	GO:0097038;GO:0015275;GO:0016021;GO:0070588;GO:0005509;GO:0006874;GO:0006884	K22048	mechanosensitive ion channel family protein_x000D_
gene7143	21012.3	35335.8	6688.76	0.189291	-2.40132	3.26064e-07	1.77774e-05	NW_017264035.1	1730839	1732138	+	1300	VFPFJ_07108	GO:0005840;GO:0003735;GO:0006412	K02991	40s ribosomal protein s6-b_x000D_
gene744	76.0317	134.804	17.259	0.12803	-2.96545	3.33021e-07	1.79465e-05	NW_017264030.1	2693472	2693876	+	405	VFPFJ_00741	-	-	-_x000D_
gene10889	76.5952	135.937	17.2539	0.126926	-2.97794	3.37908e-07	1.81231e-05	NW_017264045.1	275804	277604	-	1801	VFPFJ_10817	GO:0050660;GO:0016614;GO:0055114	-	fad binding domain-containingprotein gi_x000D_
gene10667	25.4761	48.571	2.38125	0.0490261	-4.35031	3.5126e-07	1.85739e-05	NW_017264043.1	321973	323674	-	1702	VFPFJ_10595	GO:0003333;GO:0015171;GO:0016021	-	proline-specific permease_x000D_
gene4267	16302	27358.6	5245.53	0.191733	-2.38283	3.97081e-07	2.08015e-05	NW_017264032.1	3558194	3558895	+	702	VFPFJ_04240	GO:0005840;GO:0003735;GO:0006412	K02955	ribosomal protein s11 family gi_x000D_
gene2627	2069.8	3489.83	649.769	0.186189	-2.42516	4.29156e-07	2.20712e-05	NW_017264031.1	2539061	2540420	+	1360	VFPFJ_02611	GO:0016020	-	integral membrane protein gi_x000D_
gene8550	12303.1	20587.5	4018.57	0.195195	-2.35701	4.34535e-07	2.22462e-05	NW_017264037.1	431810	432386	-	577	VFPFJ_08495	GO:0003723;GO:0006396;GO:0005737	K02908	60s ribosomal protein l30_x000D_
gene9346	162.818	281.155	44.4809	0.158208	-2.6601	4.49557e-07	2.29111e-05	NW_017264038.1	315858	317482	-	1625	VFPFJ_09283	-	-	-_x000D_
gene2392	17326	28986.4	5665.62	0.195458	-2.35507	4.60634e-07	2.32726e-05	NW_017264031.1	1884324	1885305	+	982	VFPFJ_02376	GO:0003735;GO:0022625;GO:0006412	K02912	60s ribosomal protein l32 gi_x000D_
gene477	9886.9	16574.9	3198.93	0.192999	-2.37333	4.65798e-07	2.33993e-05	NW_017264030.1	1780799	1781230	-	432	VFPFJ_00475	GO:0005840;GO:0003735;GO:0006412	K02979	40s ribosomal protein s28 gi_x000D_
gene6746	565.05	958.505	171.596	0.179024	-2.48177	4.67445e-07	2.33993e-05	NW_017264035.1	527426	530043	+	2618	VFPFJ_06711	-	K11274	-_x000D_
gene192	12908.4	21600.5	4216.34	0.195197	-2.357	5.15441e-07	2.51992e-05	NW_017264030.1	873072	873590	+	519	VFPFJ_00192	GO:0005840;GO:0003735;GO:0006412	K02875	ribosomal protein l14_x000D_
gene4454	92.7574	184.07	1.44475	0.0078489	-6.99329	5.30271e-07	2.56328e-05	NW_017264033.1	305740	306990	-	1251	VFPFJ_04427	GO:0003824	-	pld-like domain-containing protein gi_x000D_
gene366	15547.2	26003.5	5090.87	0.195776	-2.35272	5.82633e-07	2.74569e-05	NW_017264030.1	1459698	1460539	+	842	VFPFJ_00365	GO:0005840	K02896	60s ribosomal protein l24 gi_x000D_
gene742	163.083	280.686	45.4803	0.162033	-2.62564	6.23954e-07	2.91602e-05	NW_017264030.1	2683845	2684591	-	747	VFPFJ_00740	-	-	-_x000D_
gene5680	14183.7	23723.5	4643.84	0.195749	-2.35292	6.63634e-07	3.07593e-05	NW_017264034.1	544306	546212	+	1907	VFPFJ_05648	GO:0003870;GO:0030170;GO:0006782;GO:0005759	K00643	5-aminolevulinate mitochondrial precursor_x000D_
gene9503	18630.8	31505.1	5756.51	0.182717	-2.45232	7.61711e-07	3.51605e-05	NW_017264038.1	794482	795117	+	636	VFPFJ_09440	-	-	-_x000D_
gene9226	16308.6	27161	5456.29	0.200887	-2.31554	8.07097e-07	3.71034e-05	NW_017264037.1	2463409	2464205	+	797	VFPFJ_09166	GO:0005840;GO:0003735;GO:0006412	K02949	40s ribosomal protein s11_x000D_
gene9904	2992.48	4965.93	1019.03	0.205204	-2.28487	8.33207e-07	3.8148e-05	NW_017264039.1	224570	227678	-	3109	VFPFJ_09841	-	-	-_x000D_
gene1773	117.611	205.149	30.0733	0.146593	-2.77011	8.65412e-07	3.94621e-05	NW_017264031.1	95902	96975	+	1074	VFPFJ_01763	-	-	-_x000D_
gene10453	152.71	262.17	43.2494	0.164967	-2.59975	9.31481e-07	4.21071e-05	NW_017264042.1	50717	51814	+	1098	VFPFJ_10384	-	-	-_x000D_
gene4658	8990.56	14970.4	3010.73	0.201113	-2.31392	9.40403e-07	4.21071e-05	NW_017264033.1	885535	886533	-	999	VFPFJ_04631	GO:0005840;GO:0003735;GO:0006412	K02966	40s ribosomal protein s19_x000D_
gene6874	16014.5	26634.1	5394.9	0.202556	-2.30361	9.42111e-07	4.21071e-05	NW_017264035.1	891669	892382	-	714	VFPFJ_06839	GO:0005840	K02975	s25 ribosomal protein domain-containing protein_x000D_
gene3354	542.855	914.349	171.361	0.187413	-2.41571	9.52776e-07	4.24155e-05	NW_017264032.1	894332	895017	+	686	VFPFJ_03334	-	-	-_x000D_
gene9390	1215.82	2029.03	402.623	0.198431	-2.33329	9.82639e-07	4.35727e-05	NW_017264038.1	431371	432954	+	1584	VFPFJ_09327	GO:0070403;GO:0008483	K20247	aminotransferase family protein_x000D_
gene6660	9835.26	16341	3329.48	0.20375	-2.29513	9.93389e-07	4.38766e-05	NW_017264035.1	208872	209245	+	374	VFPFJ_06625	GO:0003735;GO:0002181;GO:0022625	K02905	60s ribosomal protein l29_x000D_
gene4443	3415.37	5650.05	1180.7	0.208971	-2.25863	1.03707e-06	4.56269e-05	NW_017264033.1	278638	280892	+	2255	VFPFJ_04416	GO:0016832;GO:0005975	K01621	xylulose-5-phosphate phosphoketolase_x000D_
gene4884	9340.94	15499.7	3182.22	0.205309	-2.28413	1.05522e-06	4.60656e-05	NW_017264033.1	1598264	1599094	+	831	VFPFJ_04856	GO:0005840;GO:0003735;GO:0006412;GO:0000166	K02893	60s ribosomal protein l25_x000D_
gene5211	18189.9	30164.2	6215.52	0.206056	-2.27889	1.06333e-06	4.62405e-05	NW_017264033.1	2658480	2659277	+	798	VFPFJ_05183	GO:0003735;GO:0003723;GO:0015935;GO:0006412	K02958	ribosomal protein s19 s15 gi_x000D_
gene5263	15825.5	26266.9	5384.11	0.204977	-2.28647	1.0807e-06	4.68153e-05	NW_017264033.1	2818916	2819632	+	717	VFPFJ_05235	GO:0006412;GO:0000462;GO:0003735;GO:0070181;GO:0022627	K02953	ribosomal protein s15 family gi_x000D_
gene4487	21358.6	35467.3	7249.78	0.204407	-2.29048	1.13822e-06	4.89612e-05	NW_017264033.1	408716	409314	+	599	VFPFJ_04460	GO:0005840;GO:0003735;GO:0006414	K02942	60s acidic ribosomal protein domain-containing protein gi_x000D_
gene537	15540.3	25743.7	5336.91	0.20731	-2.27014	1.13894e-06	4.89612e-05	NW_017264030.1	1959502	1960215	+	714	VFPFJ_00535	GO:0003735;GO:0015935;GO:0006412;GO:0019843	K02997	40s ribosomal protein s9_x000D_
gene3504	18121.9	30026.2	6217.62	0.207073	-2.27179	1.16553e-06	4.9914e-05	NW_017264032.1	1347842	1348878	+	1037	VFPFJ_03484	GO:0005840;GO:0003735;GO:0006412;GO:0019843	K02940	ribosomal protein l6_x000D_
gene4266	16918.8	28002.2	5835.34	0.208389	-2.26265	1.17209e-06	5.00048e-05	NW_017264032.1	3556332	3557857	-	1526	VFPFJ_04239	GO:0005840	K02937	60s ribosomal protein l7 gi_x000D_
gene7598	59.957	106.541	13.3729	0.125519	-2.99403	1.22779e-06	5.21834e-05	NW_017264036.1	104394	104849	-	456	VFPFJ_07555	-	-	-_x000D_
gene3925	5532.2	9157.88	1906.52	0.208184	-2.26407	1.24982e-06	5.27217e-05	NW_017264032.1	2524827	2526945	-	2119	VFPFJ_03902	GO:0004410;GO:0005829;GO:0019878	K01655	homocitrate mitochondrial precursor gi_x000D_
gene10008	1073.79	1882.22	265.367	0.140986	-2.82637	1.26649e-06	5.32257e-05	NW_017264039.1	519378	520562	-	1185	VFPFJ_09944	-	-	-_x000D_
gene3661	12885.4	21327	4443.76	0.208364	-2.26282	1.33387e-06	5.58489e-05	NW_017264032.1	1780528	1781477	-	950	VFPFJ_03640	GO:0005840;GO:0003735;GO:0006412	K02918	60s ribosomal protein l35_x000D_
gene5482	24472.3	40480.5	8464.19	0.209093	-2.25778	1.34638e-06	5.61639e-05	NW_017264033.1	3521339	3522386	+	1048	VFPFJ_05452	GO:0005840;GO:0003735;GO:0006412	K02938	60s ribosomal protein l2_x000D_
gene2602	18595.7	30759.7	6431.68	0.209094	-2.25777	1.39342e-06	5.72776e-05	NW_017264031.1	2467706	2468677	+	972	VFPFJ_02586	GO:0005840;GO:0003735;GO:0005829;GO:0006412	K02873	60s ribosomal protein l13_x000D_
gene1621	985.273	1806.38	164.165	0.0908805	-3.45989	1.40445e-06	5.73128e-05	NW_017264030.1	5340898	5342323	+	1426	VFPFJ_01612	GO:0030170;GO:0009058;GO:0008483	-	aspartate aminotransferase gi_x000D_
gene5081	1148.31	1917.98	378.636	0.197414	-2.34071	1.46765e-06	5.96758e-05	NW_017264033.1	2281254	2284423	+	3170	VFPFJ_05053	GO:0003724;GO:0032508;GO:0030875;GO:1902450;GO:0051301;GO:1902975;GO:0003697;GO:0003727;GO:0097373;GO:0042555;GO:1990518;GO:0033679;GO:0003682;GO:0005524	K02212	dna replication licensing factor mcm4_x000D_
gene6692	18508.6	30599.8	6417.32	0.209718	-2.25348	1.51288e-06	6.10738e-05	NW_017264035.1	365423	365919	-	497	VFPFJ_06657	GO:0003735;GO:0015935;GO:0006412	K02973	40s ribosomal protein s23 gi_x000D_
gene7388	102.345	193.836	10.8537	0.0559942	-4.15858	1.5784e-06	6.33939e-05	NW_017264035.1	2509231	2510664	-	1434	VFPFJ_07346	GO:0016491	-	fad linked oxidase_x000D_
gene3353	18486.5	30493.4	6479.57	0.212491	-2.23453	1.63179e-06	6.51062e-05	NW_017264032.1	889996	890936	-	941	VFPFJ_03333	GO:0005840;GO:0003735;GO:0006412	K02920	ribosomal protein l36e_x000D_
gene8427	112.087	192.438	31.7358	0.164915	-2.60021	1.73607e-06	6.85335e-05	NW_017264037.1	65540	67224	+	1685	VFPFJ_08374	GO:0071949;GO:0016491;GO:0055114	K00480	fad binding domain-containing protein_x000D_
gene6545	134.113	227.849	40.3772	0.177211	-2.49646	1.78865e-06	7.01936e-05	NW_017264034.1	3055379	3055606	+	228	VFPFJ_06510	GO:0016021	-	hypothetical protein VFPBJ_02084 [Purpureocillium lilacinum] gi_x000D_
gene948	1330.17	2189.39	470.956	0.215109	-2.21686	1.83498e-06	7.17617e-05	NW_017264030.1	3319807	3320511	+	705	VFPFJ_00944	GO:0004588;GO:0009116;GO:0006221	K00762	orotate phosphoribosyltransferase_x000D_
gene2360	12062.3	19895	4229.58	0.212595	-2.23382	1.84875e-06	7.205e-05	NW_017264031.1	1793785	1794470	-	686	VFPFJ_02344	GO:0005840;GO:0003735;GO:0006412	K02915	ribosomal protein l34ae gi_x000D_
gene5619	14702.8	24249	5156.54	0.212649	-2.23345	1.95521e-06	7.56755e-05	NW_017264034.1	364922	365561	+	640	VFPFJ_05588	GO:0003735;GO:0022627;GO:0006412	K02951	40s ribosomal protein s12_x000D_
gene6165	12227	20094.5	4359.42	0.216945	-2.2046	1.97449e-06	7.59001e-05	NW_017264034.1	1989816	1990792	-	977	VFPFJ_06135	GO:0005840;GO:0003735;GO:0006412	K02978	40s ribosomal protein s27_x000D_
gene7426	213.357	356.894	69.819	0.195629	-2.35381	2.0777e-06	7.90578e-05	NW_017264035.1	2632815	2634563	+	1749	VFPFJ_07384	-	-	-_x000D_
gene5574	17373.3	28584.4	6162.17	0.215578	-2.21372	2.08515e-06	7.90742e-05	NW_017264034.1	244630	245341	+	712	VFPFJ_05543	GO:0005840;GO:0003735;GO:0006412	K02921	60s ribosomal protein l37a_x000D_
gene4873	7411.95	12221	2602.91	0.212987	-2.23116	2.09741e-06	7.92723e-05	NW_017264033.1	1570870	1571644	-	775	VFPFJ_04845	GO:0005840;GO:0003735;GO:0006412	K02903	60s ribosomal protein l28 gi_x000D_
gene1099	186.51	312.408	60.613	0.194019	-2.36573	2.24886e-06	8.41493e-05	NW_017264030.1	3760177	3761296	+	1120	VFPFJ_01093	GO:0043167	-	molybdenum cofactor sulfurase_x000D_
gene570	16458	27051.4	5864.48	0.21679	-2.20563	2.35604e-06	8.70035e-05	NW_017264030.1	2081214	2082280	+	1067	VFPFJ_00568	GO:0003735;GO:0015934;GO:0006412	K02880	ribosomal protein l17_x000D_
gene10527	2575.03	4233.9	916.162	0.216388	-2.20831	2.53655e-06	9.25084e-05	NW_017264042.1	275306	277021	+	1716	VFPFJ_10457	GO:0016021	K20238	cyclopropane-fatty-acyl-phospholipid synthase gi_x000D_
gene4344	178.881	357.039	0.722374	0.00202323	-8.94912	2.70885e-06	9.77877e-05	NW_017264033.1	36232	38626	+	2395	VFPFJ_04317	GO:0016020;GO:0009987	-	serine threonine protein kinase gi_x000D_
gene6551	197.002	331.446	62.5579	0.188743	-2.40551	2.7309e-06	9.82686e-05	NW_017264034.1	3072286	3073071	+	786	VFPFJ_06516	-	-	-_x000D_
gene3335	7618.32	12502.1	2734.56	0.218729	-2.19278	2.75924e-06	9.89725e-05	NW_017264032.1	825804	826539	+	736	VFPFJ_03315	GO:0005840;GO:0003735;GO:0006412	K02917	60s ribosomal protein l33 gi_x000D_
gene2595	228.901	427.413	30.3892	0.0711005	-3.814	2.85867e-06	0.000102213	NW_017264031.1	2455118	2456311	+	1194	VFPFJ_02579	-	-	-_x000D_
gene2173	135.109	227.916	42.3009	0.185598	-2.42975	3.02142e-06	0.000107351	NW_017264031.1	1156241	1159880	+	3640	VFPFJ_02160	GO:0055085;GO:0016021	-	mfs general substrate transporter_x000D_
gene9370	135.622	229.887	41.3579	0.179906	-2.47469	3.34032e-06	0.000116117	NW_017264038.1	376492	377469	-	978	VFPFJ_09307	-	-	-_x000D_
gene3578	565.687	929.76	201.613	0.216844	-2.20527	3.43408e-06	0.000118644	NW_017264032.1	1533855	1535462	+	1608	VFPFJ_03558	-	-	-_x000D_
gene3104	21.4324	40.3658	2.49897	0.0619082	-4.01372	3.60063e-06	0.000124018	NW_017264032.1	92616	94538	+	1923	VFPFJ_03085	-	-	-_x000D_
gene7312	392.15	763.549	20.7504	0.0271763	-5.20151	3.66866e-06	0.000125976	NW_017264035.1	2255970	2257180	-	1211	VFPFJ_07274	-	-	-_x000D_
gene1384	32897.3	53699.3	12095.3	0.22524	-2.15046	3.99312e-06	0.000136115	NW_017264030.1	4651501	4651910	+	410	VFPFJ_01375	GO:0005840;GO:0003735;GO:0006414	K02943	60s acidic ribosomal protein domain-containing protein gi_x000D_
gene1784	21357.9	34879.8	7836	0.224658	-2.1542	4.00019e-06	0.000136115	NW_017264031.1	115692	116674	+	983	VFPFJ_01774	GO:0003735;GO:0015934;GO:0006412	K02872	ribosomal protein eukaryotic archaeal_x000D_
gene3673	18161.8	29612.1	6711.41	0.226644	-2.1415	4.10078e-06	0.000139118	NW_017264032.1	1804146	1805205	-	1060	VFPFJ_03652	GO:0005730;GO:0005840;GO:0003735;GO:0005829;GO:0006412	K02934	ribosomal cytosolic gi_x000D_
gene619	1131.46	1851.76	411.17	0.222043	-2.17109	4.27958e-06	0.000144314	NW_017264030.1	2298173	2300978	+	2806	VFPFJ_00617	GO:0003678;GO:0032508;GO:0042555;GO:0003677;GO:0005524;GO:0006270;GO:0005634	K02541	dna replication licensing factor mcm3_x000D_
gene1569	146.636	247.052	46.2193	0.187083	-2.41825	4.29542e-06	0.000144416	NW_017264030.1	5194481	5195240	-	760	VFPFJ_01561	GO:0016787;GO:0016021	-	dienelactone hydrolase_x000D_
gene369	20326.1	33157.8	7494.47	0.226024	-2.14545	4.51933e-06	0.000151042	NW_017264030.1	1468010	1469209	-	1200	VFPFJ_00368	GO:0005840;GO:0003735;GO:0006412;GO:0019843	K02987	40s ribosomal protein s4 gi_x000D_
gene9789	392.672	645.495	139.849	0.216653	-2.20654	4.53797e-06	0.000151216	NW_017264038.1	1682667	1683200	+	534	VFPFJ_09726	GO:0016740	-	gnat family acetyltransferase gi_x000D_
gene4764	3369.17	5478.08	1260.26	0.230055	-2.11995	4.85447e-06	0.000159538	NW_017264033.1	1225802	1227391	+	1590	VFPFJ_04736	GO:0003743;GO:0001731;GO:0016021;GO:0016282;GO:0005852;GO:0033290;GO:0006446	K15029	eukaryotic translation initiation factor 3 subunit l gi_x000D_
gene2626	2763.55	4515.76	1011.34	0.223959	-2.15869	4.87267e-06	0.000159538	NW_017264031.1	2537233	2538304	-	1072	VFPFJ_02610	GO:0016787	-	hydrolase gi_x000D_
gene2153	11173.4	18183.4	4163.3	0.228961	-2.12683	5.22295e-06	0.000168556	NW_017264031.1	1091149	1091687	+	539	VFPFJ_02140	GO:0006412;GO:0003723;GO:0000462;GO:0003735;GO:0022627	K02969	40s ribosomal protein s20_x000D_
gene4682	316.256	520.722	111.791	0.214684	-2.21971	5.30185e-06	0.000170614	NW_017264033.1	951460	953197	-	1738	VFPFJ_04655	-	-	-_x000D_
gene1075	389.841	641.371	138.312	0.21565	-2.21324	5.3865e-06	0.000172844	NW_017264030.1	3693067	3695025	-	1959	VFPFJ_01071	GO:0030488;GO:0004809;GO:0016301;GO:0016310;GO:0003723	K00555	-dimethylguanosine trna methyltransferase_x000D_
gene4678	93.091	179.994	6.18756	0.0343764	-4.86244	5.76288e-06	0.000183354	NW_017264033.1	940251	943523	-	3273	VFPFJ_04651	-	-	-_x000D_
gene364	6512.2	10573.7	2450.69	0.231771	-2.10923	5.84993e-06	0.000185335	NW_017264030.1	1456943	1457606	+	664	VFPFJ_00363	GO:0006355	K01527	transcription factor btf3a gi_x000D_
gene7529	589.654	1020.12	159.186	0.156046	-2.67996	5.85804e-06	0.000185335	NW_017264035.1	2930919	2931281	+	363	VFPFJ_07486	-	-	-_x000D_
gene9693	255.694	418.502	92.8861	0.221949	-2.1717	6.01348e-06	0.000189719	NW_017264038.1	1372016	1373417	+	1402	VFPFJ_09631	GO:0016021;GO:0015297;GO:0015103;GO:0055085;GO:0015698	K03325	arsenical-resistance protein acr3_x000D_
gene660	12047.9	19506.7	4589.06	0.235256	-2.0877	6.79777e-06	0.000213268	NW_017264030.1	2429575	2432499	+	2925	VFPFJ_00658	GO:0032991;GO:0044238;GO:0034645;GO:0043232;GO:0044271;GO:0044444;GO:0010467;GO:0005634	K02927	eukaryotic translation initiation factor 5a gi_x000D_
gene6606	10036.2	16200.8	3871.63	0.238978	-2.06505	6.90136e-06	0.000215917	NW_017264035.1	22923	24183	-	1261	VFPFJ_06571	GO:0003746;GO:0005853;GO:0006414	K03232	elongation factor 1-beta gi_x000D_
gene514	15912.9	25775.6	6050.24	0.234728	-2.09094	7.02672e-06	0.00021923	NW_017264030.1	1892139	1892753	+	615	VFPFJ_00512	GO:0005840;GO:0003735;GO:0006412	K02922	ribosomal protein l37e domain-containing protein_x000D_
gene2682	23186.8	37542.9	8830.65	0.235215	-2.08795	7.19908e-06	0.000222756	NW_017264031.1	2739734	2740884	-	1151	VFPFJ_02664	GO:0005840;GO:0042254	K02936	60s ribosomal protein l8_x000D_
gene4422	17771	28699.5	6842.43	0.238417	-2.06844	7.45429e-06	0.000230021	NW_017264033.1	226586	227429	+	844	VFPFJ_04395	GO:0005840;GO:0003735;GO:0006412;GO:0000166	K02974	40s ribosomal protein s24 gi_x000D_
gene8389	7019.92	11385.7	2654.15	0.233113	-2.1009	7.57271e-06	0.000233037	NW_017264036.1	2561359	2561888	+	530	VFPFJ_08335	GO:0003735;GO:0022625;GO:0006412	K02923	ribosomal protein l38e gi_x000D_
gene1963	22037.8	37737.6	6338.11	0.167952	-2.57388	7.97902e-06	0.000243544	NW_017264031.1	550063	550998	+	936	VFPFJ_01952	GO:0016491;GO:0055114	-	#NAME?_x000D_
gene7711	76.1939	130.937	21.4513	0.16383	-2.60973	8.75943e-06	0.000263087	NW_017264036.1	413677	416774	-	3098	VFPFJ_07667	-	-	-_x000D_
gene6788	187.575	309.109	66.0415	0.213652	-2.22667	9.34544e-06	0.000279198	NW_017264035.1	641680	642216	+	537	VFPFJ_06753	GO:0003899;GO:0006351;GO:0000166	-	rna polymerase subunit c17_x000D_
gene5741	969.21	1566.33	372.086	0.237552	-2.07369	9.42573e-06	0.000280852	NW_017264034.1	736745	737341	+	597	VFPFJ_05709	GO:0016021	-	hypothetical protein VFPFJ_05709 [Purpureocillium lilacinum]_x000D_
gene6180	35.1192	62.5253	7.71306	0.123359	-3.01906	9.74932e-06	0.000288206	NW_017264034.1	2022750	2023894	+	1145	VFPFJ_06150	-	-	-_x000D_
gene4545	5701.17	9213.93	2188.42	0.237512	-2.07393	9.83873e-06	0.000290088	NW_017264033.1	556573	557552	+	980	VFPFJ_04518	GO:0008270;GO:0003676	K09250	cellular nucleic acid-binding protein gi_x000D_
gene8934	789.217	1290.08	288.356	0.223518	-2.16154	9.87814e-06	0.00029049	NW_017264037.1	1556803	1559775	-	2973	VFPFJ_08877	GO:0003678;GO:0032508;GO:0042555;GO:0003677;GO:0005524;GO:0006270;GO:0005634	K02542	dna replication licensing factor mcm6 gi_x000D_
gene9770	2741.9	4415.07	1068.73	0.242064	-2.04654	9.99102e-06	0.000293044	NW_017264038.1	1621260	1621993	-	734	VFPFJ_09707	GO:0008270;GO:0003676	K09250	zinc knuckle protein gi_x000D_
gene3583	14727.1	23717.5	5736.58	0.241871	-2.04769	1.01017e-05	0.000294755	NW_017264032.1	1544787	1545431	-	645	VFPFJ_03563	GO:0005840;GO:0003735;GO:0006412	K02868	60s ribosomal protein l11 gi_x000D_
gene2036	1003.64	1607.59	399.682	0.248622	-2.00797	1.05663e-05	0.000307516	NW_017264031.1	758465	759838	-	1374	VFPFJ_02025	GO:0016773;GO:0016301;GO:0009254;GO:0016310;GO:0005524;GO:0006040	-	anhydro-n-acetylmuramic acid kinase_x000D_
gene609	24383	39199	9567.08	0.244065	-2.03466	1.08998e-05	0.000316402	NW_017264030.1	2224200	2228348	-	4149	VFPFJ_00607	GO:0006412;GO:0005840;GO:0008270;GO:0003735;GO:0030127;GO:0006888;GO:0006886	K14006	protein transporter sec23 gi_x000D_
gene3006	253.875	419.577	88.1724	0.210146	-2.25054	1.13222e-05	0.000326978	NW_017264031.1	3739787	3740449	-	663	VFPFJ_02987	-	-	-_x000D_
gene1761	31.5636	56.7634	6.36377	0.11211	-3.15701	1.16912e-05	0.000335059	NW_017264031.1	64426	65826	-	1401	VFPFJ_01751	-	-	-_x000D_
gene4592	111.54	187.442	35.6367	0.190121	-2.39501	1.22799e-05	0.000349264	NW_017264033.1	714401	715698	-	1298	VFPFJ_04566	GO:0016021	-	hypothetical protein VFPFJ_04566 [Purpureocillium lilacinum]_x000D_
gene4651	337.273	605.822	68.7237	0.113439	-3.14001	1.24742e-05	0.000353006	NW_017264033.1	862698	863789	+	1092	VFPFJ_04624	-	-	-_x000D_
gene10947	498.861	905.962	91.7597	0.101284	-3.30352	1.28113e-05	0.000360734	NW_017264046.1	97839	98819	-	981	VFPFJ_10874	GO:0008237;GO:0006508	-	major allergen asp f 2-like protein_x000D_
gene9049	18493.8	29703.7	7283.78	0.245214	-2.02788	1.30266e-05	0.000364972	NW_017264037.1	1926355	1926940	+	586	VFPFJ_08992	GO:0005840;GO:0003735;GO:0006412	K02910	60s ribosomal protein l31_x000D_
gene9344	1273.23	2047.5	498.957	0.243691	-2.03688	1.36168e-05	0.000378682	NW_017264038.1	310813	311991	-	1179	VFPFJ_09281	GO:0006357;GO:0000981;GO:0005634;GO:0008270	-	voltage-gated potassium channel subunit beta-1 channel subunit beta-1_x000D_
gene6745	426.247	689.484	163.01	0.236423	-2.08056	1.40152e-05	0.000388801	NW_017264035.1	525668	526996	-	1329	VFPFJ_06710	-	-	-_x000D_
gene3529	2028.55	3251.3	805.792	0.247837	-2.01254	1.44382e-05	0.000399491	NW_017264032.1	1421483	1423619	+	2137	VFPFJ_03509	GO:0003730;GO:0017148;GO:0042273;GO:0000900;GO:0015934;GO:0005634	K14844	protein puf6_x000D_
gene3086	3471.41	6346.72	596.102	0.0939229	-3.41238	1.44715e-05	0.000399491	NW_017264032.1	36911	41175	-	4265	VFPFJ_03067	GO:0042626;GO:0055085;GO:0005524;GO:0016021	-	abc transporter_x000D_
gene5689	913.432	1465.16	361.704	0.24687	-2.01818	1.48459e-05	0.000407828	NW_017264034.1	574181	575143	+	963	VFPFJ_05657	GO:0016787	-	gdsl lipase acylhydrolase family protein_x000D_
gene2727	835.191	1342.05	328.336	0.244653	-2.03119	1.54717e-05	0.000420912	NW_017264031.1	2888816	2889762	-	947	VFPFJ_02709	GO:0006284;GO:0016799;GO:0003684;GO:0006289;GO:0008270;GO:0003906	K10563	formamidopyrimidine-dna glycosylase_x000D_
gene4556	257.355	439.035	75.6755	0.172368	-2.53644	1.57362e-05	0.000424013	NW_017264033.1	592535	593586	+	1052	VFPFJ_04529	-	-	-_x000D_
gene1670	103.426	172.206	34.6454	0.201186	-2.3134	1.59684e-05	0.000428912	NW_017264030.1	5515421	5516312	+	892	VFPFJ_01661	-	-	-_x000D_
gene5889	546.562	879.869	213.255	0.242372	-2.04471	1.59942e-05	0.000428912	NW_017264034.1	1201642	1202383	-	742	VFPFJ_05856	GO:0000413;GO:0003755	K09578	peptidyl-prolyl cis trans isomerase_x000D_
gene11052	136.755	225.412	48.0979	0.213377	-2.22852	1.6499e-05	0.000441396	NW_017264048.1	94957	98628	+	3672	VFPFJ_10979	GO:0000155;GO:0000160;GO:0005622;GO:0016021;GO:0023014	-	two-component osmosensing histidine kinase_x000D_
gene7003	16183.3	25862.4	6504.29	0.251496	-1.99139	1.70887e-05	0.00045287	NW_017264035.1	1306224	1306765	+	542	VFPFJ_06968	-	K02947	-_x000D_
gene4453	696.545	1123.99	269.097	0.239412	-2.06243	1.7143e-05	0.000453244	NW_017264033.1	304542	305701	+	1160	VFPFJ_04426	-	-	-_x000D_
gene3939	34.8893	61.893	7.88562	0.127407	-2.97248	1.72933e-05	0.000456147	NW_017264032.1	2575357	2577076	-	1720	VFPFJ_03916	-	-	-_x000D_
gene8687	682.709	1354.9	10.5204	0.00776469	-7.00886	1.76187e-05	0.000461486	NW_017264037.1	848466	848813	-	348	VFPFJ_08632	-	-	-_x000D_
gene6179	417.957	827.734	8.18031	0.00988277	-6.66087	1.79844e-05	0.000468886	NW_017264034.1	2020061	2020783	+	723	VFPFJ_06149	-	-	-_x000D_
gene9692	527.99	846.734	209.246	0.247121	-2.01671	1.88895e-05	0.000491345	NW_017264038.1	1368045	1369025	-	981	VFPFJ_09630	GO:0016491;GO:0055114	K11811	arsenic resistance protein gi_x000D_
gene4743	25.1269	45.6463	4.60742	0.100938	-3.30847	1.9338e-05	0.000501853	NW_017264033.1	1164211	1165381	-	1171	VFPFJ_04715	-	-	-_x000D_
gene8891	459.238	735.944	182.532	0.248025	-2.01144	1.95692e-05	0.000506684	NW_017264037.1	1436333	1439482	-	3150	VFPFJ_08834	-	-	-_x000D_
gene7876	169.041	278.225	59.8574	0.21514	-2.21665	1.98949e-05	0.000512499	NW_017264036.1	961524	963739	-	2216	VFPFJ_07832	-	K11109	-_x000D_
gene5151	1508.86	2402.61	615.103	0.256014	-1.9657	2.05147e-05	0.000525131	NW_017264033.1	2458585	2460285	-	1701	VFPFJ_05123	GO:0005730;GO:0006364;GO:0005829	K14791	wd repeat-containing protein_x000D_
gene10623	32.3405	57.8103	6.87076	0.11885	-3.07279	2.10186e-05	0.000536808	NW_017264043.1	208324	209432	-	1109	VFPFJ_10553	-	-	-_x000D_
gene1205	971.501	1549.27	393.729	0.254138	-1.97631	2.14699e-05	0.000543405	NW_017264030.1	4097262	4098509	+	1248	VFPFJ_01198	-	K14846	-_x000D_
gene5443	22530.1	35885.3	9174.89	0.255673	-1.96763	2.15805e-05	0.000544981	NW_017264033.1	3391935	3392655	+	721	VFPFJ_05413	GO:0005840;GO:0003735;GO:0003723;GO:0006412	K02964	40s ribosomal protein s18 gi_x000D_
gene8424	34.6565	60.7421	8.57083	0.141102	-2.82519	2.33779e-05	0.000585124	NW_017264037.1	60559	61932	+	1374	VFPFJ_08371	-	-	-_x000D_
gene2068	161.703	266.4	57.0071	0.213991	-2.22438	2.50987e-05	0.000622658	NW_017264031.1	844797	845671	-	875	VFPFJ_02057	-	-	-_x000D_
gene9531	564.606	907.365	221.846	0.244494	-2.03213	2.52291e-05	0.000624518	NW_017264038.1	870847	873231	-	2385	VFPFJ_09469	GO:0005829;GO:0000790;GO:0003887;GO:0003677;GO:1902975;GO:0071897	K02325	dna polymerase epsilon subunit b_x000D_
gene5253	1242.72	1973.43	512.006	0.25945	-1.94647	2.58127e-05	0.000636168	NW_017264033.1	2775391	2778341	-	2951	VFPFJ_05225	GO:0016021	K14556	wd repeat protein_x000D_
gene1189	2955.1	4675.85	1234.36	0.263986	-1.92147	2.69984e-05	0.00066249	NW_017264030.1	4051095	4053142	-	2048	VFPFJ_01182	GO:0006541;GO:0003883;GO:0005524;GO:0044210	K01937	ctp synthase_x000D_
gene11454	520.797	840.155	201.44	0.239765	-2.06031	2.76341e-05	0.000673686	NW_017264059.1	79206	81444	-	2239	VFPFJ_11381	-	-	-_x000D_
gene7558	13.5877	26.1213	1.05403	0.0403515	-4.63123	2.81435e-05	0.000683147	NW_017264035.1	3032636	3033061	+	426	VFPFJ_07515	-	-	-_x000D_
gene8048	804.886	1290.52	319.25	0.24738	-2.0152	2.8315e-05	0.000685832	NW_017264036.1	1556458	1558793	-	2336	VFPFJ_08001	GO:0032508;GO:0006267;GO:0000784;GO:0051097;GO:0006343;GO:0031939;GO:0005656;GO:0003697;GO:0005829;GO:0030174;GO:0000727;GO:0003688;GO:0031261;GO:0042555;GO:0003682;GO:0031298;GO:0005524;GO:0003678	K02209	dna replication licensing factor mcm5_x000D_
gene10337	18.4764	35.1763	1.7766	0.0505056	-4.30741	2.85221e-05	0.000689366	NW_017264041.1	184787	187555	+	2769	VFPFJ_10268	-	-	-_x000D_
gene1624	2308.32	3662.07	954.569	0.260664	-1.93974	2.88716e-05	0.00069632	NW_017264030.1	5349321	5351260	+	1940	VFPFJ_01615	-	-	-_x000D_
gene10903	241.2	387.322	95.0778	0.245475	-2.02635	3.27282e-05	0.000774406	NW_017264045.1	309866	310512	-	647	VFPFJ_10831	-	-	-_x000D_
gene4862	739.79	1177.47	302.11	0.256575	-1.96255	3.30269e-05	0.000779836	NW_017264033.1	1533796	1536435	-	2640	VFPFJ_04834	-	-	-_x000D_
gene7538	126.217	207.504	44.9304	0.216528	-2.20737	3.35404e-05	0.000788655	NW_017264035.1	2966439	2967056	+	618	VFPFJ_07495	-	K17362	-_x000D_
gene5551	1700.68	3325.97	75.388	0.0226665	-5.4633	3.4087e-05	0.00079652	NW_017264034.1	165387	165798	-	412	VFPFJ_05520	-	-	-_x000D_
gene10865	7595.71	11957.9	3233.53	0.27041	-1.88678	3.65959e-05	0.000846365	NW_017264045.1	176738	183937	+	7200	VFPFJ_10793	-	-	-_x000D_
gene4491	1422.63	2344.49	500.771	0.213594	-2.22705	3.67148e-05	0.000847374	NW_017264033.1	417741	419402	-	1662	VFPFJ_04464	GO:0016021	-	neutral amino acid permease_x000D_
gene8009	335.308	540.657	129.958	0.24037	-2.05667	3.68179e-05	0.000848017	NW_017264036.1	1412073	1415659	-	3587	VFPFJ_07963	GO:0016853	K10997	mating-type switching protein swi1_x000D_
gene8700	3256.36	5126.59	1386.12	0.270378	-1.88695	3.79843e-05	0.000869547	NW_017264037.1	874218	875418	+	1201	VFPFJ_08645	GO:0003743;GO:0001731;GO:0005829;GO:0016282;GO:0071541;GO:0071540;GO:0002183;GO:0033290;GO:0006446;GO:0005634	K03249	eukaryotic translation initiation factor 3 subunit f_x000D_
gene10867	362.834	707.671	17.998	0.0254327	-5.29717	3.94552e-05	0.000899617	NW_017264045.1	190730	191215	+	486	VFPFJ_10795	-	-	-_x000D_
gene7642	267.759	430.366	105.152	0.244331	-2.03309	4.11908e-05	0.000935346	NW_017264036.1	223276	224732	+	1457	VFPFJ_07600	-	-	-_x000D_
gene4520	64.8416	109.151	20.5327	0.188113	-2.41033	4.15301e-05	0.000941155	NW_017264033.1	501137	501937	+	801	VFPFJ_04493	-	-	-_x000D_
gene6479	2270.55	3556.36	984.737	0.276895	-1.85259	4.38017e-05	0.000984708	NW_017264034.1	2875464	2878049	-	2586	VFPFJ_06446	GO:0016020;GO:0003824	-	sulfatase domain-containingprotein_x000D_
gene6543	1491.71	2374.86	608.55	0.256246	-1.9644	4.43614e-05	0.000995303	NW_017264034.1	3048825	3049582	+	758	VFPFJ_06508	-	-	-_x000D_
gene1358	374.546	595.598	153.495	0.257715	-1.95615	4.46017e-05	0.000998092	NW_017264030.1	4578200	4583043	+	4844	VFPFJ_01349	GO:0016020	-	cytochrome b561 ferric reductase transmembrane_x000D_
gene1611	69.8297	118.934	20.7258	0.174263	-2.52066	4.46629e-05	0.000998092	NW_017264030.1	5312775	5314616	+	1842	VFPFJ_01602	-	-	-_x000D_
gene5510	4307.84	6778.22	1837.45	0.271082	-1.8832	4.51443e-05	0.00100685	NW_017264034.1	14483	16117	+	1635	VFPFJ_05479	GO:0016787;GO:0003677	-	curved dna-binding protein_x000D_
gene4775	161.68	259.796	63.5636	0.244667	-2.03111	4.78352e-05	0.00105434	NW_017264033.1	1285122	1285487	+	366	VFPFJ_04747	GO:0016021	-	integral membrane protein gi_x000D_
gene8804	1930.03	3043.59	816.466	0.268257	-1.89831	4.9833e-05	0.00109196	NW_017264037.1	1187831	1189010	+	1180	VFPFJ_08747	GO:0004151;GO:0019856	K01465	metallo-dependent hydrolase gi_x000D_
gene2493	1750.4	2741.27	759.539	0.277076	-1.85165	5.03029e-05	0.00109799	NW_017264031.1	2194673	2196230	+	1558	VFPFJ_02477	GO:0005730;GO:0005829;GO:0042254	K14848	ribosome biogenesis protein_x000D_
gene5359	1298.77	2037.95	559.599	0.274589	-1.86465	5.28215e-05	0.00114851	NW_017264033.1	3143241	3146025	-	2785	VFPFJ_05330	GO:0032040	K14766	rrna maturation protein_x000D_
gene8498	858.847	1367.51	350.185	0.256075	-1.96536	5.38127e-05	0.00116781	NW_017264037.1	274178	275086	+	909	VFPFJ_08443	-	-	-_x000D_
gene9766	1660.69	2621.98	699.395	0.266743	-1.90648	5.4382e-05	0.00117681	NW_017264038.1	1596184	1598934	+	2751	VFPFJ_09703	GO:0003678;GO:0032508;GO:0042555;GO:0003677;GO:0005524;GO:0006270;GO:0005634	K02540	dna replication licensing factor mcm2_x000D_
gene4812	85.7188	141.125	30.3128	0.214794	-2.21897	5.44363e-05	0.00117681	NW_017264033.1	1393133	1395004	+	1872	VFPFJ_04784	GO:0004185;GO:0006508	K01288	carboxypeptidase cpds precursor_x000D_
gene7299	158.518	256.023	61.0123	0.238307	-2.0691	5.53381e-05	0.00119401	NW_017264035.1	2217858	2219976	+	2119	VFPFJ_07261	GO:0005488;GO:0006351	-	zn2 cys6 dna-binding protein_x000D_
gene7877	4548.84	7096.3	2001.39	0.282033	-1.82606	5.56105e-05	0.00119729	NW_017264036.1	964566	966563	+	1998	VFPFJ_07833	GO:0008565;GO:0003676;GO:0006606;GO:0008026;GO:0005524;GO:0005737;GO:0005634	-	importin alpha subunit_x000D_
gene4031	229.265	369.789	88.7415	0.239979	-2.05902	5.57025e-05	0.00119729	NW_017264032.1	2867764	2869068	-	1305	VFPFJ_04006	GO:0005634	-	ribonuclease subunit b_x000D_
gene1985	4879.21	7628.78	2129.65	0.279159	-1.84084	5.59979e-05	0.00120134	NW_017264031.1	618325	620484	+	2160	VFPFJ_01974	GO:0003922;GO:0005524;GO:0016462;GO:0006177	K01951	gmp synthase_x000D_
gene1155	1128.47	1787.32	469.619	0.26275	-1.92824	5.62487e-05	0.00120443	NW_017264030.1	3936433	3940987	+	4555	VFPFJ_01148	GO:0090305;GO:0003887;GO:0000790;GO:0000734;GO:0035861;GO:0001882;GO:0008408;GO:0006279;GO:1902981;GO:0003688;GO:1902975;GO:0000166;GO:0000784;GO:0003697;GO:0043596;GO:0003682	K02320	dna polymerase_x000D_
gene10474	365.96	578.342	153.578	0.265548	-1.91295	5.65651e-05	0.0012089	NW_017264042.1	117202	118311	+	1110	VFPFJ_10405	-	-	-_x000D_
gene5475	28416.8	44487.3	12346.3	0.277525	-1.84931	5.814e-05	0.00123786	NW_017264033.1	3498032	3498990	-	959	VFPFJ_05445	GO:0003735;GO:0003723;GO:0015934;GO:0006412	K02865	60s ribosomal protein l10a_x000D_
gene2165	3176.09	4961.3	1390.88	0.280347	-1.83472	6.19749e-05	0.00130559	NW_017264031.1	1127321	1128705	+	1385	VFPFJ_02152	GO:0003743;GO:0001731;GO:0016282;GO:0005852;GO:0033290;GO:0006446	K03250	eukaryotic translation initiation factor 3 subunit e gi_x000D_
gene8091	454.107	714.932	193.282	0.270351	-1.8871	6.3301e-05	0.00132767	NW_017264036.1	1688752	1691038	-	2287	VFPFJ_08044	-	-	-_x000D_
gene8494	47.1961	80.4955	13.8968	0.172641	-2.53416	6.38697e-05	0.00133463	NW_017264037.1	258546	259340	-	795	VFPFJ_08439	-	-	-_x000D_
gene6331	1820.94	2832.4	809.486	0.285795	-1.80695	6.52325e-05	0.00135556	NW_017264034.1	2472195	2473700	+	1506	VFPFJ_06300	GO:0005730;GO:0030688;GO:0030686;GO:0030515;GO:0005737;GO:0000447	K14797	uncharacterized protein_x000D_
gene11007	279.139	443.078	115.2	0.259999	-1.94342	6.56721e-05	0.00136218	NW_017264047.1	31935	33000	-	1066	VFPFJ_10934	GO:0006468;GO:0005524;GO:0004674	-	casein kinase i isoform delta_x000D_
gene4446	150.802	241.961	59.6434	0.2465	-2.02034	6.75126e-05	0.00139522	NW_017264033.1	286036	286741	-	706	VFPFJ_04419	-	-	-_x000D_
gene10037	1727.43	2692.48	762.374	0.283149	-1.82037	6.78287e-05	0.00139727	NW_017264039.1	608685	611045	-	2361	VFPFJ_09973	-	K14833	-_x000D_
gene11193	15325.9	23880.9	6770.8	0.283523	-1.81846	6.81122e-05	0.00139978	NW_017264051.1	66700	68319	-	1620	VFPFJ_11120	GO:0020037;GO:0016705;GO:0004497;GO:0005506;GO:0055114	K00493	cytochrome p450_x000D_
gene8365	618.37	969.36	267.38	0.275831	-1.85814	6.82304e-05	0.00139978	NW_017264036.1	2484498	2485451	+	954	VFPFJ_08312	-	-	-_x000D_
gene11192	830.81	1423.67	237.946	0.167135	-2.58091	6.84593e-05	0.00140136	NW_017264051.1	64961	66246	+	1286	VFPFJ_11119	GO:0032259;GO:0016126;GO:0003838	-	sterol 24-c-methyltransferase gi_x000D_
gene1415	2858.7	4452.08	1265.33	0.284211	-1.81497	6.8581e-05	0.00140136	NW_017264030.1	4741010	4742298	+	1289	VFPFJ_01407	GO:0006520;GO:0016829	K01620	threonine aldolase_x000D_
gene8177	163.379	263.153	63.6051	0.241704	-2.04869	6.86809e-05	0.00140136	NW_017264036.1	1941570	1944144	+	2575	VFPFJ_08127	GO:0008233	-	ankyrin repeat domain-containing protein_x000D_
gene5618	10313.7	16155	4472.3	0.276836	-1.8529	7.08161e-05	0.0014345	NW_017264034.1	363583	364224	-	642	VFPFJ_05587	GO:0005840;GO:0003735;GO:0006412	K02957	ribosomal protein s8 family gi_x000D_
gene4786	2469.87	3852.93	1086.82	0.282076	-1.82585	7.1409e-05	0.00144136	NW_017264033.1	1322512	1327987	+	5476	VFPFJ_04758	GO:0005730;GO:0003676;GO:0006396	K14792	rrna biogenesis protein rrp5_x000D_
gene5483	4902.93	7648.67	2157.2	0.282036	-1.82605	7.20196e-05	0.00144849	NW_017264033.1	3523171	3524515	+	1345	VFPFJ_05453	GO:0004001;GO:0005829;GO:0006166;GO:0006167	K00856	adenosine kinase gi_x000D_
gene2078	412.864	651.684	174.044	0.267068	-1.90472	7.23403e-05	0.00145235	NW_017264031.1	867075	867831	+	757	VFPFJ_02065	GO:0016021;GO:0047750;GO:0016125	K01824	emopamil-binding protein gi_x000D_
gene8324	690.493	1086.71	294.277	0.270797	-1.88472	7.33459e-05	0.00146992	NW_017264036.1	2349487	2350131	-	645	VFPFJ_08271	GO:0034599;GO:0006970;GO:0051082;GO:0042274;GO:0005634;GO:0005829;GO:0032880;GO:0000056	-	ankyrin repeat-containing protein_x000D_
gene6895	3689.88	5778.3	1601.45	0.27715	-1.85126	7.56121e-05	0.00150996	NW_017264035.1	958345	960295	+	1951	VFPFJ_06860	GO:0016491;GO:0055114	-	udp-galactopyranose mutase gi_x000D_
gene6127	100.846	198.744	2.94855	0.0148359	-6.07476	7.83294e-05	0.00155595	NW_017264034.1	1905976	1907022	-	1047	VFPFJ_06097	GO:0050662;GO:0003824	-	nadph-dependent methylglyoxal reductase gre2 gi_x000D_
gene1204	757.02	1183.04	331	0.279788	-1.83759	8.0582e-05	0.00159507	NW_017264030.1	4094874	4096904	-	2031	VFPFJ_01197	-	K14834	-_x000D_
gene7504	34.3607	61.7933	6.92817	0.112119	-3.1569	8.18993e-05	0.0016183	NW_017264035.1	2874785	2876077	+	1293	VFPFJ_07461	GO:0055085;GO:0016021	-	monocarboxylate permease_x000D_
gene11251	102.618	167.219	38.0174	0.227352	-2.137	8.40467e-05	0.00165204	NW_017264052.1	143371	146787	+	3417	VFPFJ_11178	GO:0008234	-	ubiquitin carboxyl-terminal family 1_x000D_
gene7485	95.5518	156.829	34.2747	0.218548	-2.19398	8.45812e-05	0.00165965	NW_017264035.1	2832060	2833356	-	1297	VFPFJ_07443	GO:0008236	-	peptidase asp-active site protein gi_x000D_
gene5324	3145.2	4867.54	1422.86	0.292316	-1.7744	8.92968e-05	0.00173705	NW_017264033.1	3011315	3013428	-	2114	VFPFJ_05296	GO:0006413;GO:0016887;GO:0005524;GO:0003743	K06174	atp-binding cassette sub-family e member 1 gi_x000D_
gene5352	1074.11	1675.54	472.676	0.282105	-1.8257	9.0119e-05	0.00174666	NW_017264033.1	3124537	3125013	-	477	VFPFJ_05324	GO:0005730;GO:0006364;GO:0030687	-	nucleolar protein gi_x000D_
gene9556	4515.44	6998.79	2032.1	0.29035	-1.78414	9.01512e-05	0.00174666	NW_017264038.1	951446	952619	+	1174	VFPFJ_09494	GO:0003743;GO:0001731;GO:0043614;GO:0016282;GO:0071470;GO:0071541;GO:0071540;GO:0022627;GO:0033290;GO:0034399;GO:0002188;GO:0006446	K03246	eukaryotic translation initiation factor 3 subunit 2_x000D_
gene6460	2543.66	3945.85	1141.46	0.289281	-1.78946	9.17935e-05	0.00177336	NW_017264034.1	2837240	2837916	+	677	VFPFJ_06427	-	-	-_x000D_
gene6178	425.723	693.72	157.727	0.227364	-2.13692	9.24598e-05	0.00178013	NW_017264034.1	2017618	2018256	-	639	VFPFJ_06148	-	-	-_x000D_
gene9178	10959.3	16918.7	4999.93	0.295527	-1.75864	9.48729e-05	0.00182036	NW_017264037.1	2318109	2319930	+	1822	VFPFJ_09119	GO:0005829;GO:0055114;GO:0046872;GO:0000166;GO:0006177;GO:0003938	K00088	inosine-5 -monophosphate dehydrogenase_x000D_
gene2711	2511.02	3880.56	1141.48	0.294154	-1.76536	9.65572e-05	0.00184953	NW_017264031.1	2846075	2847160	-	1086	VFPFJ_02693	GO:0017061;GO:0005829;GO:0006166;GO:0019509;GO:0005634	K00772	s-methyl-5 -thioadenosine phosphorylase_x000D_
gene697	522.741	822.963	222.519	0.270387	-1.8869	9.7472e-05	0.00186072	NW_017264030.1	2531963	2535016	-	3054	VFPFJ_00695	GO:0005524	K11269	sister chromatid cohesion factor_x000D_
gene1673	23.6761	41.9834	5.36878	0.127879	-2.96715	9.85992e-05	0.00187431	NW_017264030.1	5521762	5522604	+	843	VFPFJ_01664	-	-	-_x000D_
gene9404	368.637	656.845	80.4297	0.122448	-3.02975	9.86828e-05	0.00187431	NW_017264038.1	463483	464460	-	978	VFPFJ_09341	-	-	-_x000D_
gene9108	31220	48210.6	14229.4	0.295151	-1.76047	0.000101667	0.00191806	NW_017264037.1	2095842	2098009	+	2168	VFPFJ_09051	GO:0005829;GO:0005524	K03283	hsp70 family protein_x000D_
gene4593	73.9001	121.334	26.4662	0.218126	-2.19676	0.000102631	0.00193299	NW_017264033.1	716235	718796	+	2562	VFPFJ_04567	-	-	-_x000D_
gene1579	310.427	487.841	133.013	0.272658	-1.87484	0.000105347	0.00197754	NW_017264030.1	5224234	5225178	+	945	VFPFJ_01570	GO:0055114;GO:0051287	-	glyoxylate reductase protein_x000D_
gene2082	26613.6	41261.6	11965.6	0.289994	-1.7859	0.000106808	0.00199831	NW_017264031.1	880189	880699	+	511	VFPFJ_02069	GO:0005840;GO:0003735;GO:0006412	K02977	ubiquitin gi_x000D_
gene9742	9.32432	18.3365	0.312167	0.0170244	-5.87625	0.000108284	0.00202256	NW_017264038.1	1496242	1496738	+	497	VFPFJ_09679	-	-	-_x000D_
gene1689	1626.31	3222.42	30.1966	0.00937078	-6.73761	0.000108488	0.00202301	NW_017264030.1	5555447	5557645	-	2199	VFPFJ_01679	-	-	-_x000D_
gene5183	10523.6	16807	4240.29	0.252293	-1.98683	0.000111697	0.00207942	NW_017264033.1	2565650	2566990	-	1341	VFPFJ_05155	GO:0005829;GO:0006555;GO:0004478;GO:0046872;GO:0006556;GO:0006730;GO:0005524;GO:0005634	K00789	s-adenosylmethionine synthetase_x000D_
gene291	1317.5	2176.78	458.209	0.210498	-2.24812	0.000112629	0.00209331	NW_017264030.1	1189797	1191189	-	1393	VFPFJ_00291	GO:0050660;GO:0003995;GO:0055114	K00253	isovaleryl- mitochondrial precursor gi_x000D_
gene9856	1665.47	2577.25	753.697	0.292442	-1.77378	0.000117106	0.00216224	NW_017264039.1	32876	34822	+	1947	VFPFJ_09793	GO:0005730;GO:0005654;GO:0000463;GO:0000466;GO:0043021;GO:0030687	K14843	ribosome biogenesis protein pescadillo_x000D_
gene5829	8451.56	13105.7	3797.41	0.289753	-1.78711	0.000117868	0.00217203	NW_017264034.1	1003419	1004915	-	1497	VFPFJ_05797	-	K13199	-_x000D_
gene9830	2629.64	4547.16	712.122	0.156608	-2.67477	0.000118022	0.00217203	NW_017264038.1	1826833	1827768	-	936	VFPFJ_09767	GO:0016906;GO:0030259;GO:0016020;GO:0016126;GO:0015031	-	radc family protein_x000D_
gene10621	104.416	189.549	19.2838	0.101735	-3.29711	0.000118285	0.00217333	NW_017264043.1	205769	206901	+	1133	VFPFJ_10551	-	-	-_x000D_
gene10079	359.606	558.102	161.109	0.288674	-1.79249	0.000119581	0.00219355	NW_017264039.1	723460	726036	+	2577	VFPFJ_10014	-	-	-_x000D_
gene4386	4316.81	6721.65	1911.96	0.284449	-1.81376	0.000124339	0.00227713	NW_017264033.1	142621	143960	-	1340	VFPFJ_04359	GO:0052654;GO:0009082;GO:0052655;GO:0052656	K00826	branched-chain amino acid aminotransferase ii_x000D_
gene9086	1999.57	3083.69	915.447	0.296867	-1.75211	0.000124992	0.00228537	NW_017264037.1	2026818	2030190	+	3373	VFPFJ_09029	GO:0030686;GO:0005730;GO:0008080;GO:0070317;GO:0042274	K14521	nucleolar atpase kre33 gi_x000D_
gene6191	351.715	545.908	157.523	0.288553	-1.79309	0.000125609	0.00229292	NW_017264034.1	2051760	2053370	-	1611	VFPFJ_06161	GO:0016021;GO:0055085;GO:0005215	-	purine-cytosine permease fcy21_x000D_
gene1227	557.18	880.227	234.133	0.265992	-1.91055	0.00012646	0.00230453	NW_017264030.1	4170312	4172667	-	2356	VFPFJ_01220	GO:0009166;GO:0016787	-	ser thr protein phosphatase family_x000D_
gene3920	3996.89	6142.62	1851.15	0.301362	-1.73043	0.000128162	0.00232822	NW_017264032.1	2509882	2514108	-	4227	VFPFJ_03897	GO:0006189;GO:0004642	K01952	phosphoribosylformylglycinamidine synthase_x000D_
gene96	100.565	197.498	3.63174	0.0183887	-5.76503	0.000129052	0.00234059	NW_017264030.1	588593	589415	+	823	VFPFJ_00097	GO:0008080	-	acyl- n- partial gi_x000D_
gene6970	312.504	489.912	135.096	0.275756	-1.85854	0.000131086	0.00237366	NW_017264035.1	1230179	1231321	-	1143	VFPFJ_06935	GO:0006259	-	dna double-strand break repair and vj recombination xrcc4_x000D_
gene1615	58.7149	111.652	5.77736	0.0517441	-4.27246	0.000132295	0.00238789	NW_017264030.1	5324925	5327047	-	2123	VFPFJ_01606	GO:0055085;GO:0016021	-	allantoate permease gi_x000D_
gene5257	215.26	338.805	91.7142	0.270699	-1.88524	0.000134523	0.00242033	NW_017264033.1	2797245	2798516	-	1272	VFPFJ_05229	GO:0003676;GO:0046872	-	zinc finger domain-containing protein_x000D_
gene8046	1232.19	1901.94	562.431	0.295714	-1.75773	0.000137553	0.00247091	NW_017264036.1	1551176	1554011	-	2836	VFPFJ_07999	GO:0032040;GO:0006364	K14555	small nucleolar ribonucleoprotein complex subunit_x000D_
gene7829	14639.1	22434.4	6843.81	0.305059	-1.71284	0.000146322	0.00260013	NW_017264036.1	805462	807049	-	1588	VFPFJ_07785	GO:0003746;GO:0006414	K03233	elongation factor 1-gamma 1_x000D_
gene7308	260.767	406.97	114.565	0.281508	-1.82875	0.000146362	0.00260013	NW_017264035.1	2247938	2248531	-	594	VFPFJ_07270	-	-	-_x000D_
gene6892	58.6504	97.0412	20.2597	0.208774	-2.25999	0.000148305	0.00263049	NW_017264035.1	953566	954268	+	703	VFPFJ_06857	GO:0006810;GO:0046912;GO:0016021;GO:0019752;GO:0005215	-	hmgl-like domain-containing protein_x000D_
gene7509	48.3136	81.5946	15.0326	0.184236	-2.44038	0.000149009	0.00263881	NW_017264035.1	2886825	2887742	-	918	VFPFJ_07466	GO:0016787	-	dienelactone hydrolase domain-containing protein_x000D_
gene9336	125.734	210.132	41.3366	0.196718	-2.3458	0.000151209	0.00267357	NW_017264038.1	289653	291431	+	1779	VFPFJ_09273	GO:0016798	K01230	glycosyl hydrolase family 47 protein_x000D_
gene2739	962.789	1480.79	444.784	0.300368	-1.7352	0.000153092	0.00270263	NW_017264031.1	2924278	2926203	-	1926	VFPFJ_02721	GO:0030686;GO:0005730;GO:0032040;GO:0000462	K14788	wd repeat protein_x000D_
gene7878	432.97	672.235	193.704	0.288149	-1.79511	0.000153994	0.0027143	NW_017264036.1	966886	967155	+	270	VFPFJ_07834	-	-	-_x000D_
gene6572	800.528	1234.56	366.493	0.29686	-1.75214	0.0001559	0.0027436	NW_017264034.1	3125816	3127075	+	1260	VFPFJ_06537	-	-	-_x000D_
gene2959	3949.09	6061.03	1837.15	0.303109	-1.72209	0.000157869	0.00276099	NW_017264031.1	3553170	3554833	+	1664	VFPFJ_02940	GO:0042450;GO:0004056	K01755	argininosuccinate lyase_x000D_
gene4030	255.552	403.077	108.027	0.268005	-1.89967	0.000160858	0.00280891	NW_017264032.1	2866949	2867651	+	703	VFPFJ_04005	GO:0072686;GO:0007067;GO:0042729	-	dash subunit duo1 gi_x000D_
gene4508	513.84	801.706	225.974	0.281867	-1.82691	0.000164489	0.00285901	NW_017264033.1	473246	475546	-	2301	VFPFJ_04481	GO:0030907;GO:0000083;GO:0051301;GO:0003677	-	transcription factor mbp1_x000D_
gene11585	202.365	316.984	87.7456	0.276814	-1.85301	0.000166679	0.00288815	NW_017264071.1	49506	50961	-	1456	VFPFJ_11512	-	-	-_x000D_
gene4918	2577.93	3960.98	1194.89	0.301664	-1.72898	0.000168425	0.00291394	NW_017264033.1	1778689	1781040	-	2352	VFPFJ_04890	GO:0009113;GO:0046872;GO:0005524;GO:0004637;GO:0004641;GO:0005737;GO:0006189	K11788	phosphoribosylformylglycinamidine cyclo-ligase_x000D_
gene8099	385.98	599.176	172.784	0.28837	-1.79401	0.00016895	0.00291853	NW_017264036.1	1719887	1721721	+	1835	VFPFJ_08052	-	-	-_x000D_
gene3824	2489.79	3854.59	1124.98	0.291854	-1.77668	0.000169896	0.0029259	NW_017264032.1	2250636	2253134	-	2499	VFPFJ_03801	GO:0005737;GO:0005730;GO:0043021;GO:0006364	K14799	pre-rrna processing protein tsr1_x000D_
gene6851	8261.1	13253.5	3268.76	0.246634	-2.01955	0.000172284	0.00295798	NW_017264035.1	835651	837592	+	1942	VFPFJ_06816	GO:0005524;GO:0016829	K01648	atp citrate lyase_x000D_
gene10659	716.876	1113.75	320.005	0.287322	-1.79926	0.000173166	0.00296034	NW_017264043.1	308301	308744	+	444	VFPFJ_10587	-	-	-_x000D_
gene8894	33667.3	53090.1	14244.4	0.268306	-1.89805	0.00017321	0.00296034	NW_017264037.1	1451239	1454835	-	3597	VFPFJ_08837	GO:0003746;GO:0016887;GO:0005524;GO:0006414	K03235	elongation factor 3_x000D_
gene5315	660.57	1019.64	301.501	0.295694	-1.75782	0.000177003	0.00301823	NW_017264033.1	2980756	2983069	+	2314	VFPFJ_05287	GO:0005737	-	kelch repeats protein_x000D_
gene6190	1046.44	1602.17	490.715	0.306282	-1.70707	0.000177641	0.00301823	NW_017264034.1	2049714	2051016	+	1303	VFPFJ_06160	GO:0006267;GO:0030702;GO:0000027;GO:0005656;GO:0005829;GO:0030174;GO:0000775;GO:0097344;GO:0044732;GO:0005720;GO:0003682;GO:0006364;GO:0032153	K14829	wd domain-containing protein gi_x000D_
gene5330	994.458	1532.61	456.31	0.297735	-1.7479	0.000179184	0.00303026	NW_017264033.1	3031518	3032114	+	597	VFPFJ_05302	GO:0005634;GO:0042254	K14852	ribosome biogenesis protein gi_x000D_
gene8699	570.05	881.326	258.775	0.29362	-1.76798	0.000179831	0.00303664	NW_017264037.1	871465	873905	-	2441	VFPFJ_08644	GO:0005730;GO:0032040;GO:0034511;GO:0019843;GO:0000462	K14774	u3 small nucleolar rna-associated protein 25_x000D_
gene947	2551.29	3896.68	1205.89	0.309466	-1.69215	0.000180497	0.00304331	NW_017264030.1	3317114	3319234	-	2121	VFPFJ_00943	GO:0000054;GO:1902626;GO:0005730;GO:0006364;GO:0042273;GO:0030687;GO:0005525	K06943	nucleolar gtp-binding protein_x000D_
gene4451	390.04	622.543	157.536	0.253052	-1.98249	0.000180818	0.00304417	NW_017264033.1	298885	299922	+	1038	VFPFJ_04424	GO:0008270;GO:0016491;GO:0055114	-	protein toxd_x000D_
gene1747	1227.78	1868.94	586.622	0.31388	-1.67172	0.000181207	0.00304617	NW_017264031.1	21915	23143	+	1229	VFPFJ_01737	-	-	-_x000D_
gene9355	405.795	627.099	184.491	0.294197	-1.76515	0.00018229	0.0030598	NW_017264038.1	341748	343289	-	1542	VFPFJ_09292	GO:0004497;GO:0005506;GO:0020037;GO:0016705;GO:0032259;GO:0016021;GO:0008168;GO:0055114	-	cytochrome p450_x000D_
gene38	38.6207	65.5117	11.7297	0.179047	-2.48159	0.000183547	0.00307633	NW_017264030.1	387236	388184	-	949	VFPFJ_00039	GO:0005739	-	hypothetical protein VFPBJ_00011 [Purpureocillium lilacinum] gi_x000D_
gene93	22.7202	42.4937	2.94672	0.0693449	-3.85007	0.00018559	0.00310133	NW_017264030.1	582119	583976	-	1858	VFPFJ_00094	GO:0016021;GO:0006810	-	siderophore iron transporter_x000D_
gene3808	996.918	1536.05	457.785	0.298027	-1.74648	0.000186223	0.0031073	NW_017264032.1	2211633	2212844	+	1212	VFPFJ_03785	GO:0097159;GO:1901363	K14838	rna recognition motif domain-containingprotein_x000D_
gene4744	360.425	558.31	162.539	0.291127	-1.78028	0.000186892	0.00311385	NW_017264033.1	1166238	1167119	-	882	VFPFJ_04716	GO:0042026;GO:0016829	-	chaperone hcha gi_x000D_
gene1641	107.386	171.48	43.2911	0.252456	-1.9859	0.000189519	0.00314368	NW_017264030.1	5425417	5427123	+	1707	VFPFJ_01632	-	-	-_x000D_
gene9634	24946.6	38243.7	11649.5	0.304612	-1.71495	0.000190704	0.00315404	NW_017264038.1	1188107	1197653	+	9547	VFPFJ_09572	GO:0003746;GO:0005840;GO:0045859;GO:0006417;GO:0033554;GO:0003735;GO:0006414;GO:0043022;GO:0033674;GO:0019901;GO:0019887	-	translational activator gcn1_x000D_
gene5365	585.378	901.861	268.896	0.298157	-1.74586	0.000193136	0.00318025	NW_017264033.1	3155277	3157023	-	1747	VFPFJ_05336	GO:0001510;GO:0016740;GO:0008033;GO:0044424	K15443	trna methyltransferase gi_x000D_
gene10822	1738.67	2659.83	817.516	0.307357	-1.70201	0.000194982	0.00320596	NW_017264045.1	58702	60075	+	1374	VFPFJ_10751	GO:0004519;GO:0090501;GO:0042254	K11883	d-site 20s pre-rrna nuclease_x000D_
gene7295	1469.46	2248.28	690.646	0.307189	-1.7028	0.00019662	0.00322725	NW_017264035.1	2205255	2207582	+	2328	VFPFJ_07257	GO:0042273;GO:0005623;GO:0000055;GO:0030036	K14856	sda1 domain-containingprotein_x000D_
gene10530	63.6961	121.458	5.93445	0.0488602	-4.3552	0.000196947	0.00322725	NW_017264042.1	290411	292417	+	2007	VFPFJ_10460	-	-	-_x000D_
gene6818	5013.12	7663.76	2362.48	0.308266	-1.69775	0.000197942	0.00323574	NW_017264035.1	741956	743919	-	1964	VFPFJ_06783	-	K14565	-_x000D_
gene6519	1092.28	1673.17	511.389	0.30564	-1.71009	0.000201087	0.00327764	NW_017264034.1	2986351	2987255	-	905	VFPFJ_06485	GO:0007015;GO:0005934;GO:0005094;GO:0032889;GO:0005935;GO:0050790;GO:0005829	K12462	rho protein gdp dissociation inhibitor containing protein gi_x000D_
gene2221	792.928	1222.87	362.985	0.296831	-1.75229	0.000202081	0.00328908	NW_017264031.1	1301866	1304761	+	2896	VFPFJ_02207	GO:0032300;GO:0005524;GO:0006298;GO:0030983	K08735	dna mismatch repair protein msh-2 gi_x000D_
gene10713	207.258	322.179	92.3375	0.286604	-1.80287	0.000212098	0.00343051	NW_017264044.1	84724	86486	+	1763	VFPFJ_10641	-	-	-_x000D_
gene4792	89.2978	143.307	35.2887	0.246245	-2.02183	0.000212294	0.00343051	NW_017264033.1	1348723	1349945	-	1223	VFPFJ_04764	GO:0016787;GO:0016021;GO:0008152	-	lipase thioesterase_x000D_
gene2081	15037	23036	7038.06	0.305524	-1.71064	0.000215434	0.00346634	NW_017264031.1	878922	879621	-	700	VFPFJ_02068	GO:0005840;GO:0003735;GO:0006412	K02976	40s ribosomal protein gi_x000D_
gene1103	1579.43	2407.93	750.943	0.311863	-1.68102	0.000221613	0.00353545	NW_017264030.1	3776142	3779384	+	3243	VFPFJ_01097	GO:0032040;GO:0006364	K14554	snorna binding protein_x000D_
gene7783	406.128	628.468	183.788	0.292438	-1.7738	0.000222593	0.00354607	NW_017264036.1	675523	676058	-	536	VFPFJ_07739	GO:0005829;GO:0043528;GO:0000470;GO:0030490;GO:0035657;GO:0018364;GO:0030488;GO:0008168;GO:0070476;GO:0005634	K15448	adomet-dependent trna methyltransferase complex subunit gi_x000D_
gene1640	33.4404	56.906	9.97476	0.175285	-2.51223	0.000223633	0.0035576	NW_017264030.1	5422343	5422993	+	651	VFPFJ_01631	-	-	-_x000D_
gene7766	3068.73	4663.3	1474.16	0.316119	-1.66146	0.000236422	0.00373992	NW_017264036.1	633916	636543	+	2628	VFPFJ_07722	GO:0070039;GO:0005730;GO:0000453;GO:0030687;GO:0008650	K14857	et-dependent rrna methyltransferase spb-1_x000D_
gene5302	112.793	180.052	45.5348	0.252898	-1.98337	0.000239489	0.00376727	NW_017264033.1	2953065	2953601	+	537	VFPFJ_05274	-	-	-_x000D_
gene8495	1429.56	2839.91	19.2085	0.00676379	-7.20795	0.000239959	0.0037694	NW_017264037.1	269178	269797	+	620	VFPFJ_08440	-	-	-_x000D_
gene5343	4449.76	6780.4	2119.12	0.312536	-1.6779	0.000241111	0.00377696	NW_017264033.1	3099497	3100903	+	1407	VFPFJ_05315	GO:0003743;GO:0001731;GO:0005829;GO:0006468;GO:0016282;GO:0004674;GO:0002183;GO:0005852;GO:0005524;GO:0033290;GO:0006446;GO:0005634	K15030	eukaryotic translation initiation factor 3 subunit m_x000D_
gene1128	859.776	1315.3	404.258	0.307351	-1.70204	0.000242169	0.00378826	NW_017264030.1	3858284	3861053	+	2770	VFPFJ_01122	GO:0004004;GO:0003723;GO:0005524;GO:0005634	K14808	atp-dependent rna helicase dbp10_x000D_
gene11035	322.517	499.741	145.294	0.290738	-1.78221	0.00024736	0.00385875	NW_017264047.1	230852	234862	+	4011	VFPFJ_10962	-	-	-_x000D_
gene4000	5519.36	8348.31	2690.42	0.322271	-1.63365	0.000254583	0.00394411	NW_017264032.1	2784960	2786045	-	1086	VFPFJ_03975	GO:0016491;GO:0055114	-	d-arabinitol 2-dehydrogenase gi_x000D_
gene4264	8471.58	12827.1	4116.05	0.320887	-1.63986	0.000255539	0.00395348	NW_017264032.1	3552034	3554776	-	2743	VFPFJ_04237	GO:0003743;GO:0001731;GO:0005829;GO:0010494;GO:0043614;GO:0016282;GO:0071541;GO:0071540;GO:0033290;GO:0006446;GO:0031369	K03252	eukaryotic translation initiation factor 3 subunit c gi_x000D_
gene8806	646.284	989.762	302.807	0.305939	-1.70868	0.000258358	0.00398615	NW_017264037.1	1191226	1192404	+	1179	VFPFJ_08749	GO:0003676;GO:0000166	-	rna recognition motif domain-containingprotein_x000D_
gene2638	26.0193	45.2265	6.81209	0.150622	-2.731	0.000259057	0.00398853	NW_017264031.1	2589573	2590922	+	1350	VFPFJ_02622	-	-	-_x000D_
gene7958	613.614	943.404	283.824	0.300851	-1.73288	0.000259221	0.00398853	NW_017264036.1	1237492	1238666	-	1175	VFPFJ_07913	GO:0006260;GO:0003677;GO:0005524	K10755	replication factor c subunit 4_x000D_
gene1737	52.9097	87.0049	18.8145	0.216247	-2.20925	0.000260039	0.00399169	NW_017264030.1	5697355	5698199	+	845	VFPFJ_01727	-	-	-_x000D_
gene9709	840	1623.02	56.9766	0.0351052	-4.83217	0.000263742	0.00401966	NW_017264038.1	1411761	1413284	-	1524	VFPFJ_09646	-	-	-_x000D_
gene7255	2754.56	4135.81	1373.32	0.332055	-1.59051	0.000264498	0.00402573	NW_017264035.1	2095440	2097098	+	1659	VFPFJ_07217	GO:0030170;GO:0006520;GO:0016829;GO:0016765	K17069	o-acetylhomoserine gi_x000D_
gene10613	1414.7	2166.82	662.586	0.305788	-1.7094	0.000267506	0.00405508	NW_017264043.1	185210	186086	+	877	VFPFJ_10543	-	K09702	-_x000D_
gene8855	18.3098	32.9309	3.68878	0.112016	-3.15823	0.000270924	0.00410136	NW_017264037.1	1347883	1348534	-	652	VFPFJ_08798	-	-	-_x000D_
gene5886	126.983	199.738	54.2275	0.271493	-1.88101	0.000273992	0.00413116	NW_017264034.1	1195517	1197387	-	1871	VFPFJ_05853	-	-	-_x000D_
gene5215	405.272	632.545	177.999	0.281401	-1.8293	0.000274663	0.00413573	NW_017264033.1	2667068	2668515	+	1448	VFPFJ_05187	-	-	-_x000D_
gene292	1066.9	1852.53	281.259	0.151824	-2.71953	0.000284911	0.00427291	NW_017264030.1	1191834	1193681	+	1848	VFPFJ_00292	GO:0016874	K01969	methylcrotonoyl- carboxylase beta mitochondrial precursor gi_x000D_
gene9561	109.482	173.038	45.9262	0.265411	-1.9137	0.000287667	0.0043085	NW_017264038.1	968744	970367	+	1624	VFPFJ_09499	-	-	-_x000D_
gene2676	4424.55	6689.63	2159.47	0.322808	-1.63125	0.000296478	0.00443457	NW_017264031.1	2715631	2717922	+	2292	VFPFJ_02658	GO:0005829;GO:0010494;GO:0003747;GO:0002184;GO:0003924;GO:0018444;GO:0000288;GO:0005525	K03267	eukaryotic peptide chain release factor gtp-binding subunit gi_x000D_
gene3984	2147.26	3261.02	1033.51	0.316927	-1.65778	0.000298547	0.00445369	NW_017264032.1	2738647	2739828	+	1182	VFPFJ_03959	GO:0005737;GO:0019243;GO:0046872;GO:0006749;GO:0005634;GO:0004462	K01759	lactoylglutathione lyase_x000D_
gene5238	725.476	1106.1	344.85	0.31177	-1.68145	0.000300343	0.00446865	NW_017264033.1	2731258	2732993	+	1736	VFPFJ_05210	GO:0005829;GO:0005730;GO:0000472;GO:0032040;GO:0030692;GO:0000480;GO:0000447	K14771	nucleolar complex protein_x000D_
gene9335	103.118	170.689	35.5465	0.208253	-2.26359	0.000301022	0.00447284	NW_017264038.1	285467	287518	+	2052	VFPFJ_09272	GO:0000166	-	kinesin motor domain-containing protein_x000D_
gene2617	898.998	1373.05	424.952	0.309496	-1.69201	0.000307399	0.00454959	NW_017264031.1	2510738	2515226	+	4489	VFPFJ_02601	GO:0042626;GO:0055085;GO:0005524;GO:0016021	-	abc transporter_x000D_
gene3046	1442.77	2188.8	696.749	0.318325	-1.65143	0.000307956	0.00455186	NW_017264031.1	3846466	3848285	+	1820	VFPFJ_03027	GO:0020037;GO:0016021;GO:0016705;GO:0004497;GO:0005506;GO:0032259;GO:0055114;GO:0008168	-	pisatin demethylase gi_x000D_
gene11743	253.322	391.781	114.863	0.293182	-1.77013	0.000310607	0.00458403	NW_017264097.1	15235	17527	+	2293	VFPFJ_11670	-	-	-_x000D_
gene1709	69.0129	130.101	7.92441	0.0609095	-4.03719	0.000310947	0.00458403	NW_017264030.1	5620869	5622044	+	1176	VFPFJ_01699	GO:0004061;GO:0019441	-	cyclase protein_x000D_
gene6452	140.391	220.506	60.2764	0.273355	-1.87115	0.000314354	0.00462819	NW_017264034.1	2814674	2815431	+	758	VFPFJ_06419	GO:0016740	-	acyl- n-acyltransferase gi_x000D_
gene1668	525.63	804.35	246.911	0.30697	-1.70383	0.000316339	0.0046487	NW_017264030.1	5507825	5508949	-	1125	VFPFJ_01659	GO:0006865	-	periplasmic binding protein domain-containing protein_x000D_
gene1413	2680.36	4041.91	1318.81	0.326285	-1.6158	0.000318366	0.00466648	NW_017264030.1	4726961	4730708	-	3748	VFPFJ_01405	GO:0042790;GO:0005736;GO:0003677;GO:0032549;GO:0001054	K03002	dna-directed rna polymerase i polypeptide 2 gi_x000D_
gene4866	1024.38	1554.94	493.814	0.317577	-1.65482	0.000322898	0.00472312	NW_017264033.1	1551495	1553669	-	2175	VFPFJ_04838	GO:0003676;GO:0000166	K14573	ribosome biogenesis protein_x000D_
gene2200	3235.97	4904.96	1566.98	0.319468	-1.64626	0.000326351	0.00476744	NW_017264031.1	1230210	1231110	+	901	VFPFJ_02186	GO:0003743;GO:0001731;GO:0016282;GO:0043022;GO:0005852;GO:0033290;GO:0006446	K15028	translation initiation factor subunit eukaryotic_x000D_
gene10529	37.7308	63.459	12.0026	0.18914	-2.40247	0.000331527	0.00482833	NW_017264042.1	281555	282193	+	639	VFPFJ_10459	-	-	-_x000D_
gene5515	1407.9	2138.75	677.049	0.316563	-1.65943	0.000332668	0.0048284	NW_017264034.1	41123	41764	+	642	VFPFJ_05484	GO:0003723;GO:0042255;GO:0005634	K07565	60s ribosome subunit biogenesis protein nip7 gi_x000D_
gene11630	180.061	278.559	81.5626	0.292802	-1.772	0.000337301	0.00488935	NW_017264076.1	72	726	-	655	VFPFJ_11557	-	-	-_x000D_
gene6680	5675.57	8523.16	2827.99	0.3318	-1.59161	0.000338146	0.00489529	NW_017264035.1	327478	330898	-	3421	VFPFJ_06645	GO:0004822;GO:0002161;GO:0006428;GO:0006450;GO:0005524;GO:0005737	K01870	isoleucyl-trna synthetase_x000D_
gene10779	633.426	971.629	295.222	0.303843	-1.7186	0.000342383	0.0049376	NW_017264044.1	254649	256298	+	1650	VFPFJ_10707	-	-	-_x000D_
gene7502	301.387	461.329	141.445	0.306604	-1.70555	0.000347261	0.00500153	NW_017264035.1	2867919	2870710	+	2792	VFPFJ_07459	GO:0016020;GO:0044765	-	mg2+ transporter -like zinc transport protein_x000D_
gene193	8370.76	12709.6	4031.87	0.31723	-1.6564	0.000351885	0.00506166	NW_017264030.1	874247	874996	+	750	VFPFJ_00193	GO:0051083;GO:0006620;GO:0070273;GO:0005854;GO:0080025;GO:0051082;GO:0070300;GO:0032266	K03626	atp synthase d chain gi_x000D_
gene11458	63.598	102.192	25.0037	0.244673	-2.03107	0.000360329	0.00516992	NW_017264059.1	94028	96181	-	2154	VFPFJ_11385	GO:0000160;GO:0005622;GO:0023014;GO:0005524;GO:0000155	K19692	sensor histidine kinase response regulator fos-1_x000D_
gene5786	3991.98	6075.36	1908.61	0.314156	-1.67045	0.000362982	0.00520135	NW_017264034.1	869726	870751	-	1026	VFPFJ_05754	GO:0006098;GO:0004807;GO:0006094;GO:0006096	K01803	triosephosphate isomerase_x000D_
gene5783	1522.09	2302.99	741.191	0.321839	-1.63559	0.000366976	0.00524525	NW_017264034.1	865387	866193	+	807	VFPFJ_05751	GO:0005840;GO:0005730;GO:0000027;GO:0006364;GO:0000956;GO:0030687;GO:0005654	K14815	60s acidic ribosomal protein p0 gi_x000D_
gene4686	894.729	1358.81	430.65	0.316932	-1.65775	0.000372388	0.00530724	NW_017264033.1	961618	966564	-	4947	VFPFJ_04659	GO:0016810;GO:0016021	-	carbohydrate esterase family 9 gi_x000D_
gene11599	128.449	201.227	55.6709	0.276657	-1.85383	0.000377977	0.00535491	NW_017264073.1	11148	11759	+	612	VFPFJ_11526	-	-	-_x000D_
gene11816	35.0354	62.8482	7.22248	0.114919	-3.12131	0.00038311	0.00541401	NW_017264128.1	1767	3144	-	1378	VFPFJ_11743	GO:0020037;GO:0016021;GO:0016705;GO:0004497;GO:0005506;GO:0055114	-	cytochrome p450_x000D_
gene4856	10050.6	15123.6	4977.68	0.329133	-1.60326	0.000386038	0.00544855	NW_017264033.1	1510905	1511981	-	1077	VFPFJ_04828	-	-	-_x000D_
gene6060	707.901	1074.72	341.08	0.317366	-1.65578	0.000393048	0.00551295	NW_017264034.1	1696757	1698498	-	1742	VFPFJ_06030	GO:0007035;GO:0016746;GO:0016021;GO:0005783	K04709	tram lag1 cln8 domain-like protein_x000D_
gene148	1662.76	2509.46	816.054	0.325191	-1.62064	0.000399368	0.00559463	NW_017264030.1	746648	749063	-	2416	VFPFJ_00149	GO:0004386;GO:0003676;GO:0005524;GO:0005634	K13181	atp-dependent rna helicase drs1_x000D_
gene659	13297	20104.7	6489.34	0.322777	-1.63139	0.00040466	0.0056547	NW_017264030.1	2427762	2428644	+	883	VFPFJ_00657	GO:0003746;GO:0006452;GO:0045905;GO:0043022;GO:0045901	K03263	translation elongation if5a gi_x000D_
gene6802	149.107	233.334	64.8793	0.278053	-1.84657	0.000409717	0.00571119	NW_017264035.1	691722	693362	-	1641	VFPFJ_06767	-	-	-_x000D_
gene6148	84.9427	135.03	34.8555	0.258132	-1.95382	0.000410282	0.005712	NW_017264034.1	1951346	1952395	+	1050	VFPFJ_06118	GO:0016740	K00547	homocysteine s-methyltransferase_x000D_
gene3181	5516.1	8336.99	2695.21	0.323283	-1.62913	0.000413955	0.00575602	NW_017264032.1	316683	318220	+	1538	VFPFJ_03161	GO:0005525;GO:0016887;GO:0005524;GO:0005634;GO:0005829;GO:0043023;GO:0043022	K19788	gtp-binding protein_x000D_
gene1314	1493.92	2248.77	739.062	0.328652	-1.60537	0.000414538	0.00575701	NW_017264030.1	4436128	4437957	-	1830	VFPFJ_01305	-	K14767	-_x000D_
gene7759	366.587	557.019	176.155	0.316247	-1.66088	0.000431328	0.00596079	NW_017264036.1	614181	615190	-	1010	VFPFJ_07715	-	-	-_x000D_
gene7953	4450.05	6706.22	2193.87	0.32714	-1.61202	0.000437811	0.00604297	NW_017264036.1	1219228	1220483	-	1256	VFPFJ_07908	GO:0016070	K11131	centromere microtubule binding protein cbf5_x000D_
gene10910	166.169	300.805	31.5334	0.10483	-3.25387	0.00043855	0.00604577	NW_017264045.1	328771	330167	+	1397	VFPFJ_10838	-	-	-_x000D_
gene1762	54.0709	87.706	20.4357	0.233002	-2.10159	0.000446959	0.00614664	NW_017264031.1	66418	66708	-	291	VFPFJ_01752	-	-	-_x000D_
gene11695	22.3289	38.5467	6.11103	0.158536	-2.65712	0.000447544	0.00614718	NW_017264084.1	20094	21368	-	1275	VFPFJ_11622	GO:0016021	-	hypothetical protein VFPFJ_11622 [Purpureocillium lilacinum]_x000D_
gene4192	269.256	409.438	129.074	0.315246	-1.66545	0.000450872	0.00617032	NW_017264032.1	3340469	3341860	-	1392	VFPFJ_04164	-	-	-_x000D_
gene8903	366.236	555.74	176.731	0.318011	-1.65285	0.000454811	0.00620162	NW_017264037.1	1476574	1478277	+	1704	VFPFJ_08846	-	-	-_x000D_
gene3702	689.188	1036.12	342.261	0.330331	-1.59801	0.000464084	0.00628999	NW_017264032.1	1894982	1895704	-	723	VFPFJ_03681	-	-	-_x000D_
gene10503	298.644	457.744	139.544	0.304851	-1.71382	0.00047065	0.00637131	NW_017264042.1	190971	192497	-	1527	VFPFJ_10433	-	-	-_x000D_
gene8119	1327.52	2000.41	654.63	0.327248	-1.61154	0.000476269	0.00643235	NW_017264036.1	1788726	1789506	+	781	VFPFJ_08072	GO:0000105;GO:0005634;GO:0005829;GO:0004424	K01693	imidazoleglycerol-phosphate dehydratase_x000D_
gene6226	36.1078	60.3094	11.9062	0.197419	-2.34066	0.000476301	0.00643235	NW_017264034.1	2164982	2166439	+	1458	VFPFJ_06196	-	-	-_x000D_
gene10989	78.2865	122.98	33.5931	0.27316	-1.87218	0.000483294	0.00651897	NW_017264046.1	222170	223555	+	1386	VFPFJ_10916	-	-	-_x000D_
gene10696	74.7189	118.188	31.25	0.264409	-1.91915	0.000485976	0.0065473	NW_017264044.1	28754	33808	+	5055	VFPFJ_10624	GO:0016021;GO:0006357;GO:0008270;GO:0000981;GO:0003677;GO:0005634	-	transcriptional activator xlnr_x000D_
gene1403	2792.9	4194.68	1391.12	0.331638	-1.59232	0.000494096	0.0066329	NW_017264030.1	4694620	4695822	-	1203	VFPFJ_01395	GO:0005852;GO:0016282;GO:0033290;GO:0001731;GO:0003743;GO:0005634;GO:0005829	K03247	eukaryotic translation initiation factor 3 subunit h_x000D_
gene7536	230.149	355.551	104.746	0.294601	-1.76317	0.000497877	0.00666776	NW_017264035.1	2962889	2963587	-	699	VFPFJ_07493	GO:0006520;GO:0036361	-	aspartate racemase gi_x000D_
gene3818	955.752	1569.7	341.81	0.217756	-2.19922	0.000501741	0.00670169	NW_017264032.1	2230273	2231134	+	862	VFPFJ_03795	-	-	-_x000D_
gene1311	1558.87	2345.37	772.374	0.329318	-1.60245	0.000502791	0.00670169	NW_017264030.1	4429426	4430871	+	1446	VFPFJ_01302	GO:0042790;GO:0006362;GO:0005736;GO:0003677;GO:0001054	K03005	rna polymerase i associated factor_x000D_
gene5836	289.488	479.744	99.2322	0.206844	-2.27338	0.000505796	0.0067179	NW_017264034.1	1024494	1026822	-	2329	VFPFJ_05804	GO:0032991;GO:0044427	-	armadillo-type fold domain-containing protein_x000D_
gene2760	102.211	160.781	43.6419	0.271437	-1.88131	0.000508164	0.0067414	NW_017264031.1	3003115	3006752	-	3638	VFPFJ_02742	GO:0006301;GO:0032508;GO:0004003;GO:0003677;GO:0000725;GO:0034644;GO:0005524;GO:0044732;GO:0005634	K03657	atp-depentend dna helicase gi_x000D_
gene1115	2243.29	3407.55	1079.03	0.316658	-1.659	0.000518161	0.00685386	NW_017264030.1	3824988	3827565	-	2578	VFPFJ_01109	GO:0016021	K19327	plasma membrane channel protein_x000D_
gene3134	759.402	1143.44	375.364	0.328276	-1.60702	0.000518466	0.00685386	NW_017264032.1	178776	179491	-	716	VFPFJ_03115	GO:0005737;GO:0003723	K07575	pua rna binding domain-containingprotein_x000D_
gene3606	6448.05	9651.91	3244.18	0.336118	-1.57296	0.000519855	0.00686416	NW_017264032.1	1610322	1611982	+	1661	VFPFJ_03586	GO:0005730;GO:0006457;GO:0005528;GO:0000412;GO:0003755	K14826	fk506-binding protein 4_x000D_
gene7495	531.085	805.689	256.482	0.318339	-1.65137	0.000526262	0.0069325	NW_017264035.1	2854076	2855158	+	1083	VFPFJ_07452	GO:0046854;GO:0006508;GO:0004177	K01082	aminopeptidase gi_x000D_
gene9143	1403.4	2102.68	704.114	0.334866	-1.57835	0.000528339	0.00695173	NW_017264037.1	2195040	2198028	-	2989	VFPFJ_09086	GO:0016491;GO:0055114	K14552	sporulation protein_x000D_
gene10466	434.249	657.006	211.493	0.321904	-1.6353	0.000531884	0.00699021	NW_017264042.1	94900	97464	+	2565	VFPFJ_10397	GO:0016787;GO:0006807;GO:0004356	-	protein flug_x000D_
gene4952	1478.66	2220.31	737.003	0.331937	-1.59102	0.000536289	0.00703169	NW_017264033.1	1889349	1890410	-	1062	VFPFJ_04924	GO:0005730;GO:0008097;GO:0032153;GO:0005829;GO:0042134;GO:0030687;GO:0000027	K14820	brix domain-containing protein 2_x000D_
gene2658	1387.16	2076.86	697.455	0.335821	-1.57423	0.000542387	0.00710338	NW_017264031.1	2642291	2644020	-	1730	VFPFJ_02641	GO:0006364;GO:0030684;GO:0005634	K14782	protein bfr2_x000D_
gene5187	2907.67	4334.88	1480.45	0.34152	-1.54996	0.000546523	0.00714706	NW_017264033.1	2577494	2578654	-	1161	VFPFJ_05159	GO:0005829;GO:0055114;GO:0004487;GO:0009113;GO:0004488;GO:0009396;GO:0006730;GO:0005634	K00295	methylenetetrahydrofolate dehydrogenase_x000D_
gene1065	280.051	428.107	131.994	0.308321	-1.6975	0.000546992	0.00714706	NW_017264030.1	3656528	3657932	+	1405	VFPFJ_01061	GO:0005829;GO:0046654;GO:0004150;GO:0004156;GO:0003848;GO:0005740	K13941	folic acid synthesis protein gi_x000D_
gene7455	114.531	179.568	49.494	0.275628	-1.85921	0.000552848	0.00720356	NW_017264035.1	2722911	2726330	+	3420	VFPFJ_07413	-	-	-_x000D_
gene5379	25159	37617.1	12700.9	0.337635	-1.56646	0.000553609	0.00720356	NW_017264033.1	3198805	3200338	+	1534	VFPFJ_05350	GO:0004386;GO:0003676;GO:0005524;GO:0005829	K03257	eukaryotic initiation factor 4a gi_x000D_
gene8270	687.503	1038.22	336.787	0.324389	-1.62421	0.000558725	0.00724991	NW_017264036.1	2205967	2206972	+	1006	VFPFJ_08218	GO:0005730;GO:0000463;GO:0000466;GO:0005829;GO:0030687	K14831	protein mak16_x000D_
gene1678	213.542	329.389	97.6959	0.296598	-1.75342	0.000563881	0.00730839	NW_017264030.1	5533958	5535778	-	1821	VFPFJ_01669	GO:0016021;GO:0022891;GO:0055085	-	high affinity glucose transporter ght1_x000D_
gene11314	133.743	207.96	59.5266	0.286241	-1.8047	0.000566485	0.00732529	NW_017264053.1	177412	178602	+	1191	VFPFJ_11241	GO:0016787	-	glycosyl hydrolase family 88_x000D_
gene4038	1761.53	3096.48	426.587	0.137765	-2.85972	0.000570727	0.00735581	NW_017264032.1	2888151	2889023	-	873	VFPFJ_04013	GO:0016491;GO:0055114;GO:0010181	K07005	flavin-nucleotide-binding protein_x000D_
gene3244	366.237	554.278	178.196	0.321492	-1.63715	0.000571767	0.00735581	NW_017264032.1	524221	526554	+	2334	VFPFJ_03224	GO:0000462;GO:0003676;GO:0005730;GO:0008026;GO:0005524;GO:0003724	K14781	atp-dependent rna helicase gi_x000D_
gene5788	417.202	637.845	196.559	0.308161	-1.69824	0.000574362	0.00737633	NW_017264034.1	879483	880277	+	795	VFPFJ_05756	-	-	-_x000D_
gene6486	33.067	55.3407	10.7933	0.195035	-2.3582	0.000588021	0.00751745	NW_017264034.1	2899974	2904559	+	4586	VFPFJ_06453	GO:0008270;GO:0016491;GO:0055114	-	d-xylulose reductase a_x000D_
gene11174	71.7447	117.804	25.6855	0.218036	-2.19736	0.000591807	0.00752673	NW_017264051.1	20607	22349	-	1743	VFPFJ_11101	-	-	-_x000D_
gene2275	2018.28	3018.91	1017.64	0.33709	-1.5688	0.000592087	0.00752673	NW_017264031.1	1468703	1469698	+	996	VFPFJ_02259	GO:0005829;GO:0016021;GO:0006646;GO:0071852;GO:0003882;GO:0005741;GO:0070317;GO:0010512;GO:0005789;GO:0006659	K17103	phosphatidylserine synthase gi_x000D_
gene31	130.407	210.647	50.1675	0.238159	-2.07	0.00059435	0.00754697	NW_017264030.1	353928	356152	+	2225	VFPFJ_00032	-	-	-_x000D_
gene11655	380.804	571.016	190.592	0.333777	-1.58304	0.00061422	0.00778291	NW_017264079.1	20844	22529	+	1686	VFPFJ_11582	-	-	-_x000D_
gene791	649.32	976.957	321.683	0.329271	-1.60265	0.000623403	0.00788035	NW_017264030.1	2851300	2852061	-	762	VFPFJ_00787	GO:0015031;GO:0005634	K15262	bcp1 protein gi_x000D_
gene6020	3465.73	5137.69	1793.78	0.349141	-1.51812	0.000628087	0.00791598	NW_017264034.1	1573967	1577337	+	3371	VFPFJ_05990	GO:0005829;GO:0005739;GO:0042274;GO:0005524;GO:0016887;GO:0005844;GO:0016973	K03235	elongation factor 3_x000D_
gene8504	45.5366	73.7412	17.3321	0.235039	-2.08903	0.000629026	0.00791598	NW_017264037.1	284834	286003	+	1170	VFPFJ_08449	-	-	-_x000D_
gene6718	71.685	114.272	29.098	0.254638	-1.97348	0.000634429	0.00797347	NW_017264035.1	432286	432918	+	633	VFPFJ_06683	GO:0071704;GO:0044237	K01749	porphobilinogen deaminase_x000D_
gene6235	522.475	785.746	259.204	0.329883	-1.59998	0.000635726	0.00797347	NW_017264034.1	2187898	2188629	-	732	VFPFJ_06205	GO:0005829;GO:0019693;GO:0005739;GO:0005634;GO:0047631	K01515	adp-ribose pyrophosphatase gi_x000D_
gene9093	751.474	1136.66	366.289	0.322251	-1.63374	0.000644934	0.00807997	NW_017264037.1	2059114	2059937	-	824	VFPFJ_09036	GO:0004721;GO:0006397;GO:0006470;GO:0005634	K15544	rna polymerase ii subunit a gi_x000D_
gene7625	3863.49	5766.13	1960.85	0.340063	-1.55613	0.000653838	0.00818242	NW_017264036.1	178746	180059	+	1314	VFPFJ_07583	-	-	-_x000D_
gene7460	57.5429	91.4083	23.6775	0.25903	-1.94881	0.000660446	0.00824526	NW_017264035.1	2746325	2747950	-	1626	VFPFJ_07418	GO:0016021;GO:0016757	-	glycosyltransferase family 32_x000D_
gene9671	2175.06	3232.28	1117.85	0.34584	-1.53182	0.000661056	0.00824526	NW_017264038.1	1299536	1301458	+	1923	VFPFJ_09609	GO:0003676;GO:0005524;GO:0004386	K14811	atp-dependent rna helicase dbp3 gi_x000D_
gene10277	2624.58	3910.24	1338.92	0.342414	-1.54619	0.000663521	0.00826685	NW_017264040.1	447120	448813	+	1694	VFPFJ_10208	GO:0046872;GO:0070006;GO:0070084;GO:0006508;GO:0005829	K01265	methionine aminopeptidase 2_x000D_
gene3426	342.762	521.749	163.775	0.313896	-1.67164	0.000667946	0.00831279	NW_017264032.1	1112538	1113860	-	1323	VFPFJ_03406	GO:0005829;GO:0031391;GO:0070914;GO:0031389;GO:0033314;GO:0003677;GO:0006272;GO:0005524;GO:0007062;GO:0031390;GO:0005634;GO:0005663	K10755	dna replication factor c subunit rfc2_x000D_
gene1617	231.203	348.535	113.871	0.326712	-1.61391	0.00066973	0.00832579	NW_017264030.1	5330670	5331953	+	1284	VFPFJ_01608	-	-	-_x000D_
gene7281	2587.91	3842.19	1333.63	0.347101	-1.52657	0.000677704	0.00840637	NW_017264035.1	2157976	2161835	+	3860	VFPFJ_07243	GO:0044732;GO:0005634	K14794	90s preribosome component rrp12_x000D_
gene3294	6371.75	9476.15	3267.34	0.344796	-1.53619	0.000683847	0.00845463	NW_017264032.1	672052	673962	-	1911	VFPFJ_03274	GO:0005852;GO:0006413;GO:0003743	K03251	eukaryotic translation initiation factor 3 subunit d_x000D_
gene11340	1511.59	2255.6	767.582	0.340301	-1.55512	0.000688001	0.00847807	NW_017264055.1	15334	19837	-	4504	VFPFJ_11267	GO:0042626;GO:0055085;GO:0005524;GO:0016021	-	abc transporter cdr4_x000D_
gene10692	11.5934	21.3317	1.85515	0.0869666	-3.52339	0.000699428	0.00858132	NW_017264044.1	15404	17104	-	1701	VFPFJ_10620	-	-	-_x000D_
gene11654	32.4396	53.929	10.9503	0.203049	-2.3001	0.000705325	0.00862549	NW_017264079.1	19321	20622	-	1302	VFPFJ_11581	GO:0006468;GO:0005524;GO:0004674	-	casein kinase i isoform delta_x000D_
gene8280	10631.1	15858.9	5403.29	0.34071	-1.55338	0.000706837	0.0086346	NW_017264036.1	2242566	2243380	+	815	VFPFJ_08228	GO:0061508;GO:0005758;GO:0004550;GO:0006241;GO:0006974;GO:0005829;GO:0042802;GO:0006183;GO:0006228;GO:0016021;GO:0005634;GO:0005524	K00940	nucleoside diphosphate kinase_x000D_
gene9884	1104.92	1717.27	492.565	0.28683	-1.80173	0.000717125	0.00873187	NW_017264039.1	133522	134559	+	1038	VFPFJ_09821	-	-	-_x000D_
gene824	275.393	416.72	134.065	0.321716	-1.63614	0.000718764	0.00874238	NW_017264030.1	2939983	2944806	+	4824	VFPFJ_00820	GO:0042626;GO:0055085;GO:0005524;GO:0016021	-	atp-dependent bile acid permease_x000D_
gene1736	30.1745	50.0995	10.2496	0.204585	-2.28923	0.000729946	0.00883908	NW_017264030.1	5693426	5695021	-	1596	VFPFJ_01726	-	-	-_x000D_
gene9468	5461.88	8256.33	2667.44	0.323078	-1.63005	0.000732985	0.00885795	NW_017264038.1	679153	680793	+	1641	VFPFJ_09404	GO:0016740;GO:0006595	K00797	spermidine synthase_x000D_
gene5795	535.787	806.059	265.515	0.329399	-1.60209	0.000747102	0.00899958	NW_017264034.1	889915	894062	+	4148	VFPFJ_05763	-	K14862	-_x000D_
gene7512	37.5881	61.59	13.5863	0.220592	-2.18055	0.000751797	0.00903681	NW_017264035.1	2895398	2896793	-	1396	VFPFJ_07469	GO:0016020	-	integral membrane protein gi_x000D_
gene8493	167.322	256.364	78.2802	0.305347	-1.71148	0.000755154	0.00906748	NW_017264037.1	257081	257965	-	885	VFPFJ_08438	-	-	-_x000D_
gene4906	4501.84	6648.71	2354.97	0.354199	-1.49737	0.000757666	0.00908274	NW_017264033.1	1741979	1747081	-	5103	VFPFJ_04878	GO:0042790;GO:0005829;GO:0008270;GO:0005736;GO:0003677;GO:0006406;GO:0001054	K02999	dna-directed rna polymerase i subunit_x000D_
gene1100	124.98	192.517	57.4443	0.298386	-1.74475	0.000758074	0.00908274	NW_017264030.1	3761657	3762139	+	483	VFPFJ_01094	-	-	-_x000D_
gene8847	1157.83	1712.53	603.136	0.352191	-1.50557	0.000768856	0.00918306	NW_017264037.1	1323755	1324386	-	632	VFPFJ_08790	GO:0008080	-	gcn5-related n-acetyltransferase domain-containingprotein gi_x000D_
gene694	1014.64	1656.39	372.895	0.225125	-2.1512	0.000774265	0.00923786	NW_017264030.1	2520645	2523469	+	2825	VFPFJ_00692	GO:0003824	K01115	phospholipase gi_x000D_
gene5232	132.743	216.852	48.6341	0.224273	-2.15667	0.000778885	0.00928316	NW_017264033.1	2720121	2720759	+	639	VFPFJ_05204	-	-	-_x000D_
gene1560	1798.93	2669.45	928.404	0.347789	-1.52372	0.000779849	0.00928482	NW_017264030.1	5173107	5174377	-	1271	VFPFJ_01552	GO:0003723	K14775	electron transfer flavoprotein alpha-subunit_x000D_
gene6850	10957.5	17218.4	4696.67	0.27277	-1.87424	0.000784838	0.0093187	NW_017264035.1	830413	832464	-	2052	VFPFJ_06815	GO:0048037;GO:0046912;GO:0008152	K01648	atp-citrate synthase subunit 1_x000D_
gene4125	3706.58	5538.87	1874.3	0.338391	-1.56324	0.000786005	0.0093187	NW_017264032.1	3138530	3140198	+	1669	VFPFJ_04098	GO:0008299;GO:0004421	K01641	hydroxymethylglutaryl- synthase_x000D_
gene677	2807.86	4171.95	1443.77	0.346067	-1.53088	0.000800034	0.00945449	NW_017264030.1	2482395	2483820	-	1426	VFPFJ_00675	GO:0003676;GO:0006396;GO:0044424	K11090	rna-binding la domain-containingprotein gi_x000D_
gene2444	2054.91	3035.68	1074.14	0.353839	-1.49883	0.000800816	0.00945449	NW_017264031.1	2054580	2057353	-	2774	VFPFJ_02428	-	-	-_x000D_
gene10778	91.7177	142.789	40.646	0.284657	-1.8127	0.000802189	0.00946079	NW_017264044.1	250911	254020	+	3110	VFPFJ_10706	-	-	-_x000D_
gene5109	834.572	1242	427.148	0.343921	-1.53985	0.000808173	0.00951145	NW_017264033.1	2351941	2353743	+	1803	VFPFJ_05081	-	K14553	-_x000D_
gene11701	17.2526	30.3866	4.11867	0.135542	-2.88318	0.00081739	0.00958986	NW_017264085.1	19787	22860	-	3074	VFPFJ_11628	GO:0004672;GO:0006468;GO:0005524	-	protein kinase-like domain_x000D_
gene8364	87.485	134.208	40.7622	0.303725	-1.71916	0.000831116	0.00967909	NW_017264036.1	2482888	2483447	+	560	VFPFJ_08311	-	-	-_x000D_
gene1504	735.349	1093.43	377.271	0.345035	-1.53518	0.000833742	0.00969086	NW_017264030.1	4997148	4999619	+	2472	VFPFJ_01496	GO:0003723;GO:0005524;GO:0004386	K14776	atp-dependent rna helicase dbp4_x000D_
gene6656	315.277	473.175	157.379	0.332602	-1.58813	0.000835252	0.00969839	NW_017264035.1	191795	193197	-	1403	VFPFJ_06621	GO:0016021;GO:0016491;GO:0055114;GO:0008270	-	alcohol dehydrogenase -like domain-containing protein gi_x000D_
gene5718	10022.4	14834.2	5210.54	0.351252	-1.50942	0.00083904	0.00973234	NW_017264034.1	663658	666998	-	3341	VFPFJ_05686	GO:0003743;GO:0001731;GO:0016282;GO:0005852;GO:0033290;GO:0006446	K03254	eukaryotic translation initiation factor 3 subunit a_x000D_
gene10205	356.559	533.211	179.907	0.337404	-1.56745	0.000846009	0.00978076	NW_017264040.1	285923	287282	+	1360	VFPFJ_10138	GO:0055085;GO:0016021	-	monocarboxylate transporter_x000D_
gene1039	1610.46	2383.21	837.705	0.351503	-1.50839	0.000846687	0.00978076	NW_017264030.1	3589016	3590019	+	1004	VFPFJ_01035	GO:0006260;GO:0003677;GO:0005634;GO:0006310;GO:0006281	K10739	dna-directed rna polymerase i subunit rpa1_x000D_
gene2823	1250.65	1849.75	651.548	0.352236	-1.50538	0.000851822	0.00981993	NW_017264031.1	3179771	3182604	-	2834	VFPFJ_02805	GO:0032040;GO:0006364	K14567	small nucleolar ribonucleoprotein complex subunit utp14_x000D_
gene4630	1107	1638.73	575.265	0.351043	-1.51028	0.000865048	0.0099622	NW_017264033.1	803791	806232	-	2442	VFPFJ_04603	-	-	-_x000D_
gene3187	151.838	231.674	72.0028	0.310794	-1.68597	0.000866237	0.00996571	NW_017264032.1	335749	336621	-	873	VFPFJ_03167	GO:0016740	-	n-acetyltransferase ats1 gi_x000D_
gene7382	144.159	282.073	6.24585	0.0221427	-5.49703	0.000873536	0.010019	NW_017264035.1	2480515	2481237	+	723	VFPFJ_07340	-	-	-_x000D_
gene7128	1091.52	1628.48	554.568	0.340544	-1.55409	0.000874758	0.0100228	NW_017264035.1	1694085	1696228	-	2144	VFPFJ_07093	GO:0003899;GO:0042797;GO:0003677;GO:0005666;GO:0044732	K03023	rna polymerase iii subunit rpc82_x000D_
gene250	1014.05	1500.85	527.259	0.351307	-1.50919	0.000880799	0.0100715	NW_017264030.1	1045514	1048875	-	3362	VFPFJ_00250	GO:1990116;GO:0010494;GO:1990112;GO:0002181;GO:0005829	-	serologically defined colon cancer antigen 1 gi_x000D_
gene6678	1395.12	2080.82	709.417	0.340931	-1.55245	0.000889803	0.0101538	NW_017264035.1	312260	314028	+	1769	VFPFJ_06643	GO:0008565;GO:0005840;GO:0000139;GO:0048280;GO:0006479;GO:0006886;GO:0008168	K11436	protein arginine n-methyltransferase_x000D_
gene11383	521.825	1012.56	31.0861	0.0307004	-5.0256	0.000892154	0.0101704	NW_017264056.1	90565	92528	+	1964	VFPFJ_11310	GO:0055085;GO:0016021	-	siderophore iron transporter mirb_x000D_
gene10511	129.3	198.722	59.8789	0.301321	-1.73063	0.000899074	0.0102286	NW_017264042.1	231167	233207	-	2041	VFPFJ_10441	GO:0050660;GO:0004499;GO:0055114;GO:0050661	-	flavin-binding monooxygenase-like family protein gi_x000D_
gene4331	3130.81	4950.62	1311.01	0.264818	-1.91693	0.00090464	0.0102784	NW_017264032.1	3738960	3741394	+	2435	VFPFJ_04304	GO:0016021	K19327	plasma membrane channel protein_x000D_
gene6559	1051.05	1542.37	559.72	0.362896	-1.46237	0.000924389	0.0104637	NW_017264034.1	3098742	3100265	-	1524	VFPFJ_06524	GO:0016020	-	glycosyltransferase family 31 protein_x000D_
gene8957	1475.21	2182.45	767.974	0.351885	-1.50682	0.000925805	0.0104692	NW_017264037.1	1614174	1614700	-	527	VFPFJ_08900	GO:0003899;GO:0006351	K03016	udp-glucose 4-epimerase gal10 gi_x000D_
gene3215	2068.16	3768.05	368.265	0.0977336	-3.355	0.000937487	0.0105695	NW_017264032.1	396558	396916	-	359	VFPFJ_03195	-	-	-_x000D_
gene4797	46.852	75.3958	18.3081	0.242827	-2.042	0.000943373	0.0106146	NW_017264033.1	1358688	1359891	+	1204	VFPFJ_04769	-	-	-_x000D_
gene2738	199.314	300.28	98.3475	0.327519	-1.61035	0.000945861	0.0106316	NW_017264031.1	2923776	2924158	+	383	VFPFJ_02720	GO:0016021	-	hypothetical protein VFPBJ_06820 [Purpureocillium lilacinum] gi_x000D_
gene3348	8902.45	14626.7	3178.19	0.217286	-2.20233	0.000947043	0.0106316	NW_017264032.1	875170	875789	-	620	VFPFJ_03328	-	-	-_x000D_
gene7191	5543.81	9905.89	1181.73	0.119296	-3.06739	0.000947715	0.0106316	NW_017264035.1	1886423	1888217	+	1795	VFPFJ_07154	GO:0016620;GO:0055114	K00128	aldehyde dehydrogenase gi_x000D_
gene10315	9740.86	14355.8	5125.92	0.357062	-1.48575	0.000949341	0.0106392	NW_017264041.1	115978	118353	+	2376	VFPFJ_10246	GO:0003743;GO:0001731;GO:0005829;GO:0010494;GO:0043614;GO:0016282;GO:0071541;GO:0071540;GO:0006508;GO:0033290;GO:0000166;GO:0006446;GO:0031369	K03253	eukaryotic translation initiation factor 3 subunit b gi_x000D_
gene1138	54.7351	87.1384	22.3318	0.25628	-1.96421	0.000952104	0.0106596	NW_017264030.1	3888512	3889546	-	1035	VFPFJ_01132	-	-	-_x000D_
gene7095	5282.46	7776.74	2788.19	0.358529	-1.47984	0.000962207	0.010762	NW_017264035.1	1595620	1598408	+	2789	VFPFJ_07060	GO:0006874;GO:0055085;GO:0005509;GO:0016021;GO:0032541;GO:0006884	K22048	serine threonine protein kinase_x000D_
gene1249	1746.15	2579.66	912.637	0.353782	-1.49907	0.000978584	0.0109235	NW_017264030.1	4212760	4214860	+	2101	VFPFJ_01242	GO:0005730;GO:0030686;GO:0000447;GO:0044732	K14786	ribosome biogenesis protein kri1 gi_x000D_
gene7459	7.9257	15.1094	0.742058	0.0491125	-4.34777	0.000986504	0.0109905	NW_017264035.1	2744266	2744835	+	570	VFPFJ_07417	-	-	-_x000D_
gene5087	6529.19	9650.25	3408.13	0.353166	-1.50158	0.000992091	0.0110196	NW_017264033.1	2301560	2302776	+	1217	VFPFJ_05059	GO:0004427;GO:0005737;GO:0006796;GO:0005634;GO:0000287	K01507	inorganic pyrophosphatase gi_x000D_
gene916	1722.36	2532.8	911.921	0.360045	-1.47375	0.000999809	0.0110573	NW_017264030.1	3217883	3221435	-	3553	VFPFJ_00912	GO:0042254;GO:0005524;GO:0005634	K14569	ribosome biogenesis protein_x000D_
gene11598	2234.4	3621.91	846.881	0.233822	-2.09652	0.00102308	0.0112529	NW_017264073.1	6926	8086	-	1161	VFPFJ_11525	-	-	-_x000D_
gene2094	320.213	497.489	142.936	0.287315	-1.7993	0.00102689	0.0112838	NW_017264031.1	910225	912662	-	2438	VFPFJ_02081	-	-	-_x000D_
gene7847	4846.91	7138.25	2555.58	0.358011	-1.48192	0.00103905	0.0113841	NW_017264036.1	857357	858545	-	1189	VFPFJ_07803	GO:0006334;GO:0005634	-	nap family protein_x000D_
gene3057	5.53184	11.0637	0	0	-Inf	0.0010405	0.0113889	NW_017264031.1	3885472	3885799	-	328	VFPFJ_03038	-	-	-_x000D_
gene3989	695.379	1034.74	356.021	0.344069	-1.53923	0.00105777	0.0115554	NW_017264032.1	2751711	2753931	+	2221	VFPFJ_03964	GO:0044464;GO:0005515	-	gtpase binding protein rid1 gi_x000D_
gene5317	597.645	884.979	310.31	0.350641	-1.51193	0.0010595	0.0115631	NW_017264033.1	2986075	2986911	+	837	VFPFJ_05289	GO:0008152;GO:0016787	K06116	2-deoxyglucose-6-phosphate phosphatase_x000D_
gene8441	415.722	620.112	211.333	0.340798	-1.55301	0.00106618	0.0116135	NW_017264037.1	103391	107411	+	4021	VFPFJ_08388	GO:0005388;GO:0016021;GO:0070588;GO:0046872;GO:0005524	-	calcium-translocating p-type pmca-type_x000D_
gene9953	737.068	1092.45	381.685	0.349383	-1.51712	0.00106774	0.0116193	NW_017264039.1	355422	356804	-	1383	VFPFJ_09890	GO:0003899;GO:0006359;GO:0005666	K03025	dna-directed rna polymerase iii subunit rpc6_x000D_
gene569	6783.65	9992.15	3575.14	0.357795	-1.4828	0.00108127	0.0117212	NW_017264030.1	2079340	2080520	-	1181	VFPFJ_00567	GO:0031167;GO:0005840;GO:0008649;GO:1990258;GO:0031428;GO:0000494;GO:0008033;GO:0003723;GO:0032040;GO:0030686;GO:1990259;GO:0006356	K14563	rrna methyltransferase nop1 gi_x000D_
gene4543	2273.8	3335	1212.6	0.363599	-1.45958	0.00108645	0.0117608	NW_017264033.1	551360	552691	+	1332	VFPFJ_04516	GO:0005524;GO:0006437;GO:0004831;GO:0005737;GO:0005634	K01866	tyrosyl-trna class ib_x000D_
gene6481	30.0402	49.6761	10.4043	0.209442	-2.25538	0.00109463	0.0118114	NW_017264034.1	2880139	2881660	-	1522	VFPFJ_06448	GO:0016620;GO:0055114	-	aldehyde dehydrogenase_x000D_
gene11462	440.965	717.742	164.188	0.228756	-2.12812	0.00109667	0.0118114	NW_017264059.1	103672	105864	+	2193	VFPFJ_11389	GO:0000160;GO:0005622;GO:0023014;GO:0005524;GO:0000155	K19692	sensor histidine kinase response regulator fos-1_x000D_
gene1935	263.941	396.42	131.462	0.331622	-1.59239	0.00110594	0.011886	NW_017264031.1	478728	479422	+	695	VFPFJ_01924	-	K14860	-_x000D_
gene4114	682.998	1009.13	356.868	0.353639	-1.49965	0.00111026	0.0119094	NW_017264032.1	3107687	3109266	+	1580	VFPFJ_04087	GO:0003824	-	glucose sorbosone dehydrogenase_x000D_
gene5902	1325.65	1958.72	692.579	0.353587	-1.49986	0.00111787	0.0119682	NW_017264034.1	1252802	1254210	-	1409	VFPFJ_05871	-	-	-_x000D_
gene7845	863.329	1330.94	395.721	0.297325	-1.74989	0.00111895	0.0119684	NW_017264036.1	851006	853821	+	2816	VFPFJ_07801	GO:0005829;GO:0000472;GO:0034388;GO:0030010;GO:0030515;GO:0032040;GO:0000480;GO:0000447	K14558	periodic tryptophan protein 2_x000D_
gene1513	2454.67	3615.09	1294.25	0.358014	-1.48191	0.00112142	0.0119721	NW_017264030.1	5024774	5025982	+	1209	VFPFJ_01505	GO:0000049	K15437	multisynthetase complex auxiliary component p43_x000D_
gene6607	2831	4156.08	1505.93	0.362345	-1.46456	0.00113091	0.012062	NW_017264035.1	25252	26604	-	1353	VFPFJ_06572	GO:0004586;GO:0015940;GO:0009446	K01581	ornithine decarboxylase_x000D_
gene7557	67.1186	119.047	15.1901	0.127597	-2.97033	0.00114082	0.0121364	NW_017264035.1	3018008	3025851	-	7844	VFPFJ_07514	-	-	-_x000D_
gene2083	6166.87	9064.71	3269.04	0.360634	-1.47139	0.0011434	0.0121492	NW_017264031.1	881782	883422	-	1641	VFPFJ_02070	GO:0030686;GO:0032040;GO:0031428;GO:0006364	K14564	nucleolar protein 56_x000D_
gene6550	19.7109	33.878	5.54373	0.163638	-2.61142	0.00115515	0.0122509	NW_017264034.1	3071235	3071636	-	402	VFPFJ_06515	-	-	-_x000D_
gene2889	24.4662	41.243	7.68935	0.18644	-2.42322	0.00118827	0.0125388	NW_017264031.1	3365013	3366593	+	1581	VFPFJ_02870	-	-	-_x000D_
gene2113	1127.66	1707.28	548.036	0.320999	-1.63936	0.00120259	0.0126469	NW_017264031.1	967781	968941	+	1161	VFPFJ_02100	-	-	-_x000D_
gene8526	103.191	166.896	39.4869	0.236596	-2.0795	0.00120494	0.0126597	NW_017264037.1	352462	352947	-	486	VFPFJ_08471	GO:0016846;GO:0008152	-	glutathione-dependent formaldehyde-activating enzyme domain-containing protein_x000D_
gene6803	16415	27287.6	5542.47	0.203113	-2.29964	0.00121189	0.0127209	NW_017264035.1	694189	696609	-	2421	VFPFJ_06768	GO:0009086;GO:0032259;GO:0008270;GO:0003871	K00549	5-methyltetrahydropteroyltriglutamate-homocysteine s-methyltransferase gi_x000D_
gene10353	31.9126	52.4253	11.3998	0.217449	-2.20125	0.00121367	0.0127277	NW_017264041.1	230177	233817	+	3641	VFPFJ_10284	-	-	-_x000D_
gene8127	557.647	828.255	287.04	0.34656	-1.52882	0.00121643	0.0127448	NW_017264036.1	1809670	1813281	-	3612	VFPFJ_08080	GO:0003676;GO:0005524;GO:0008026	K14780	deah-box rna helicase gi_x000D_
gene2255	2347.26	3434.55	1259.97	0.366851	-1.44673	0.00121897	0.0127595	NW_017264031.1	1403075	1404981	-	1907	VFPFJ_02239	-	-	-_x000D_
gene1451	1770.61	2616.26	924.958	0.353542	-1.50005	0.00122283	0.0127881	NW_017264030.1	4837987	4839604	-	1618	VFPFJ_01443	-	K19366	-_x000D_
gene3571	10406.2	15266.7	5545.64	0.36325	-1.46097	0.0012313	0.0128409	NW_017264032.1	1511536	1512531	+	996	VFPFJ_03551	GO:0005829;GO:0007264;GO:0010972;GO:0003924;GO:0006886;GO:0016973;GO:0005634;GO:0005525	K07936	ran gtpase gi_x000D_
gene2683	235.921	352.362	119.481	0.339084	-1.56028	0.00123328	0.0128496	NW_017264031.1	2741354	2742138	+	785	VFPFJ_02665	GO:0016779;GO:0002144;GO:0002143;GO:0008360;GO:0006450;GO:0000049;GO:0032447	K14168	ncs6 protein_x000D_
gene10089	298.721	446.098	151.343	0.33926	-1.55954	0.00124964	0.0129841	NW_017264039.1	754799	755865	-	1067	VFPFJ_10025	-	-	-_x000D_
gene1164	2991.05	4392.87	1589.23	0.361775	-1.46684	0.00126241	0.0130805	NW_017264030.1	3974863	3975827	+	965	VFPFJ_01157	GO:0003743;GO:0006413;GO:0005829;GO:0000054;GO:1902626;GO:0005730;GO:0043023;GO:0000463;GO:0043022;GO:0030687;GO:0042256;GO:0000466	K03264	eukaryotic translation initiation factor 6_x000D_
gene97	45.7886	82.8102	8.7671	0.10587	-3.23964	0.00129485	0.013392	NW_017264030.1	589787	591235	+	1449	VFPFJ_00098	GO:0016491;GO:0055114	-	apoptosis-inducing factor_x000D_
gene6726	721.284	1067.58	374.987	0.351249	-1.50943	0.00129897	0.0134029	NW_017264035.1	474812	476650	+	1839	VFPFJ_06691	GO:0003333;GO:0015171;GO:0016021	K16261	amino-acid permease partial gi_x000D_
gene5676	3547.53	5215.29	1879.76	0.360433	-1.4722	0.00131754	0.0135644	NW_017264034.1	532048	532752	+	705	VFPFJ_05644	GO:0031120;GO:0042254;GO:0019013;GO:0034513;GO:0031429	K11128	snornp protein gi_x000D_
gene8400	253.835	400.932	106.738	0.266225	-1.90928	0.0013203	0.0135702	NW_017264036.1	2586649	2587305	+	657	VFPFJ_08346	-	-	-_x000D_
gene331	257.863	385.491	130.236	0.337844	-1.56557	0.00132051	0.0135702	NW_017264030.1	1311965	1313093	+	1129	VFPFJ_00331	-	K14827	-_x000D_
gene7181	458.137	677.126	239.147	0.35318	-1.50152	0.00133362	0.013618	NW_017264035.1	1857545	1858292	+	748	VFPFJ_07145	-	-	-_x000D_
gene6768	232.382	345.716	119.047	0.34435	-1.53805	0.00133587	0.0136256	NW_017264035.1	582678	584252	+	1575	VFPFJ_06733	-	-	-_x000D_
gene3319	167.654	251.215	84.094	0.334749	-1.57885	0.00133679	0.0136256	NW_017264032.1	772105	773375	+	1271	VFPFJ_03299	-	-	-_x000D_
gene7676	1129.32	1665.07	593.57	0.356483	-1.48809	0.00134034	0.0136432	NW_017264036.1	318482	322255	+	3774	VFPFJ_07634	GO:0005829;GO:0036297;GO:0032138;GO:0032301;GO:0032137;GO:0005524;GO:0016887;GO:0000400;GO:0043570;GO:0000710	K08737	dna mismatch repair protein msh6_x000D_
gene4397	140.967	213.231	68.7027	0.322198	-1.63398	0.00134095	0.0136432	NW_017264033.1	166190	168595	-	2406	VFPFJ_04370	-	-	-_x000D_
gene8031	1316.21	1929.95	702.467	0.363981	-1.45806	0.00134468	0.0136608	NW_017264036.1	1498485	1500284	+	1800	VFPFJ_07984	-	K14793	-_x000D_
gene1613	90.9791	141.589	40.3688	0.285112	-1.8104	0.00135754	0.0137495	NW_017264030.1	5316924	5318441	-	1518	VFPFJ_01604	-	-	-_x000D_
gene4814	18.4427	31.7912	5.09416	0.160238	-2.64171	0.00136037	0.0137495	NW_017264033.1	1396963	1398716	-	1754	VFPFJ_04786	GO:0055085;GO:0016021	-	membrane transporter_x000D_
gene6359	3429.6	5017.1	1842.09	0.367163	-1.44551	0.00136718	0.013798	NW_017264034.1	2548907	2550021	-	1115	VFPFJ_06328	GO:0003743;GO:0001731;GO:0005829;GO:0043614;GO:0031571;GO:1990611;GO:0033290;GO:0005634	K03237	eukaryotic translation initiation factor 2 subunit alpha_x000D_
gene8462	191.924	347.091	36.7577	0.105902	-3.23919	0.00137898	0.0138674	NW_017264037.1	158120	160309	+	2190	VFPFJ_08408	-	K07106	-_x000D_
gene6939	29.6608	48.6245	10.6971	0.219995	-2.18446	0.00139719	0.0140129	NW_017264035.1	1132583	1135849	-	3267	VFPFJ_06904	-	-	-_x000D_
gene1079	66.8946	104.177	29.6126	0.284254	-1.81475	0.00142608	0.0142255	NW_017264030.1	3701734	3702453	+	720	VFPFJ_01075	-	-	-_x000D_
gene7659	63.6089	98.3194	28.8985	0.293925	-1.76648	0.00142723	0.0142255	NW_017264036.1	276770	277906	+	1137	VFPFJ_07617	GO:0016301;GO:0016310	K00866	choline ethanolamine kinase_x000D_
gene2508	545.887	854.024	237.751	0.278389	-1.84483	0.0014434	0.0143614	NW_017264031.1	2227481	2228801	-	1321	VFPFJ_02492	-	-	-_x000D_
gene4212	15542.2	22639.1	8445.26	0.373038	-1.4226	0.00146446	0.0145485	NW_017264032.1	3389738	3393303	+	3566	VFPFJ_04184	GO:0031965;GO:0008536;GO:0006886;GO:0005829;GO:0034399	K20221	importin beta-4 subunit_x000D_
gene9375	322.85	480.696	165.004	0.343261	-1.54262	0.00146608	0.0145485	NW_017264038.1	394530	395594	-	1065	VFPFJ_09312	GO:0004799;GO:0032259;GO:0006231;GO:0005634	K00560	thymidylate synthase_x000D_
gene8537	139.331	208.703	69.9576	0.335201	-1.5769	0.00146965	0.0145582	NW_017264037.1	383717	386278	+	2562	VFPFJ_08482	-	-	-_x000D_
gene3475	1034.91	1588.32	481.493	0.303146	-1.72192	0.00147291	0.0145776	NW_017264032.1	1253096	1254106	-	1011	VFPFJ_03455	GO:0005829;GO:1902626;GO:0005730;GO:0008312;GO:0000027;GO:0000463;GO:0008097;GO:0000466	K14847	brix domain-containing protein gi_x000D_
gene5548	3126.69	4787.08	1466.3	0.306303	-1.70697	0.0014747	0.0145825	NW_017264034.1	153395	155228	-	1834	VFPFJ_05517	GO:0055085;GO:0016021	-	multidrug resistance protein_x000D_
gene8070	9.54974	17.6941	1.40538	0.0794264	-3.65424	0.00148424	0.014664	NW_017264036.1	1629100	1629768	+	669	VFPFJ_08023	-	-	-_x000D_
gene7909	5209.11	7551.17	2867.04	0.379681	-1.39714	0.00148595	0.014668	NW_017264036.1	1069096	1070176	-	1081	VFPFJ_07864	GO:0016020	-	hypothetical protein VFPBJ_07985 [Purpureocillium lilacinum] gi_x000D_
gene2471	1348.17	1977.07	719.262	0.363802	-1.45878	0.00149295	0.0147221	NW_017264031.1	2128214	2130184	-	1971	VFPFJ_02455	GO:0004386;GO:0003676;GO:0005524;GO:0005829	K14810	atp-dependent rna helicase dbp9 gi_x000D_
gene8130	94.9344	148.066	41.8025	0.282323	-1.82458	0.00149714	0.0147274	NW_017264036.1	1818846	1819912	-	1067	VFPFJ_08083	-	-	-_x000D_
gene10117	526.869	778.701	275.037	0.353199	-1.50145	0.00152772	0.0149588	NW_017264040.1	64513	67686	+	3174	VFPFJ_10053	GO:0003924;GO:0005525	K12852	elongation factor 2_x000D_
gene2122	25029.7	36632.6	13426.8	0.366527	-1.44801	0.00152846	0.0149588	NW_017264031.1	993652	994282	+	631	VFPFJ_02109	GO:0015078;GO:0016021;GO:0015986;GO:0045263;GO:0015991	K02128	atp synthase protein 9 precursor (lipid-binding protein)_x000D_
gene8942	460.293	680.811	239.776	0.352191	-1.50557	0.00153088	0.0149673	NW_017264037.1	1572430	1573987	-	1558	VFPFJ_08885	GO:0006260;GO:0005634	K03504	dna polymerase subunit cdc27 gi_x000D_
gene3185	3287.31	5303.84	1270.78	0.239596	-2.06133	0.00154903	0.0150939	NW_017264032.1	331210	333028	-	1819	VFPFJ_03165	GO:0003333;GO:0015171;GO:0016021	K16261	probable amino acid transporter_x000D_
gene9348	615.13	1010.12	220.144	0.217939	-2.198	0.00157425	0.0152548	NW_017264038.1	320304	320981	-	678	VFPFJ_09285	GO:0005737;GO:0016853;GO:0009072;GO:0016740	K01800	glutathione s-transferase gi_x000D_
gene7721	1500.07	2195.34	804.795	0.366593	-1.44775	0.001577	0.0152593	NW_017264036.1	441290	441868	-	579	VFPFJ_07677	GO:0005634;GO:0005829	-	upf0368 protein_x000D_
gene8476	73.1387	112.218	34.0589	0.303505	-1.72021	0.00157983	0.0152735	NW_017264037.1	203267	204190	-	924	VFPFJ_08421	-	-	-_x000D_
gene8059	50.4221	79.529	21.3152	0.268017	-1.8996	0.00159912	0.0154335	NW_017264036.1	1594643	1595307	-	665	VFPFJ_08012	-	-	-_x000D_
gene3169	2058.72	3025.22	1092.23	0.361041	-1.46976	0.00162073	0.0156153	NW_017264032.1	271217	273144	+	1928	VFPFJ_03150	GO:0004018;GO:0044208;GO:0070626;GO:0006189	K01756	adenylosuccinate lyase_x000D_
gene409	1055.48	1563.79	547.179	0.349906	-1.51496	0.00163018	0.0156508	NW_017264030.1	1579050	1580292	-	1243	VFPFJ_00408	-	K14789	-_x000D_
gene6787	1646.44	2395.42	897.464	0.374658	-1.41635	0.00163099	0.0156508	NW_017264035.1	638049	639421	-	1373	VFPFJ_06752	GO:0009165;GO:0016301;GO:0031505;GO:0016310;GO:0006015;GO:0002189;GO:0004749;GO:0000287	K00948	ribose-phosphate pyrophosphokinase ii gi_x000D_
gene6522	33.7468	61.3059	6.18775	0.100932	-3.30854	0.00163647	0.0156731	NW_017264034.1	2993848	2994907	+	1060	VFPFJ_06487	-	-	-_x000D_
gene4335	384.467	569.796	199.139	0.349492	-1.51667	0.0016632	0.01585	NW_017264032.1	3751332	3753005	-	1674	VFPFJ_04308	-	-	-_x000D_
gene10668	227.12	357.877	96.3622	0.269261	-1.89292	0.00168249	0.0160185	NW_017264043.1	325379	328600	+	3222	VFPFJ_10596	GO:0016020	-	mfs general substrate transporter_x000D_
gene7321	2045.78	3491.22	600.334	0.171955	-2.53989	0.00172111	0.0163035	NW_017264035.1	2285875	2287023	+	1149	VFPFJ_07283	-	-	-_x000D_
gene6972	2188.26	3184.92	1191.6	0.37414	-1.41835	0.0017278	0.0163452	NW_017264035.1	1238617	1240629	-	2013	VFPFJ_06937	GO:0003723;GO:1902626;GO:0070475;GO:0000463;GO:0009383;GO:0030687;GO:0005634	K14835	s-adenosylmethionine-dependent methyltransferase superfamily domain-containing protein_x000D_
gene6246	1097.18	1606.06	588.307	0.366305	-1.44888	0.00175396	0.0165589	NW_017264034.1	2209700	2211527	-	1828	VFPFJ_06216	-	-	-_x000D_
gene10824	2231.83	3232.51	1231.14	0.380863	-1.39266	0.00176056	0.0165881	NW_017264045.1	65028	66590	-	1563	VFPFJ_10753	GO:0006597;GO:0004014;GO:0008295	K01611	s-adenosylmethionine decarboxylase_x000D_
gene90	1419.11	2067.45	770.774	0.372813	-1.42348	0.00176123	0.0165881	NW_017264030.1	574369	576114	+	1746	VFPFJ_00091	GO:0003676;GO:0005524;GO:0004386	K17679	atp-dependent rna helicase_x000D_
gene7974	513.264	755.884	270.643	0.358049	-1.48177	0.00176309	0.0165895	NW_017264036.1	1278284	1279851	-	1568	VFPFJ_07928	GO:0003723;GO:0001522;GO:0006396;GO:0009982	K03177	trna pseudouridine synthase b_x000D_
gene100	1130.6	1803.54	457.668	0.253761	-1.97846	0.00177133	0.0166531	NW_017264030.1	600687	601360	+	674	VFPFJ_00101	GO:0008152;GO:0016787	-	isochorismatase hydrolase gi_x000D_
gene1705	20.1209	34.0148	6.22693	0.183065	-2.44957	0.00178182	0.0167283	NW_017264030.1	5599429	5600619	+	1191	VFPFJ_01695	GO:0016021;GO:0006950	-	rta1 domain-containingprotein_x000D_
gene11063	72.9313	111.795	34.0675	0.304732	-1.71439	0.00178229	0.0167283	NW_017264048.1	211967	214271	+	2305	VFPFJ_10990	-	-	-_x000D_
gene8432	249.897	448.348	51.4462	0.114746	-3.12348	0.00180134	0.0168799	NW_017264037.1	77131	77542	-	412	VFPFJ_08379	-	-	-_x000D_
gene1876	125.79	191.179	60.4012	0.31594	-1.66228	0.00187448	0.0174337	NW_017264031.1	328975	329367	-	393	VFPFJ_01866	-	-	-_x000D_
gene9662	1622.81	2356.02	889.601	0.377587	-1.40512	0.00187838	0.0174556	NW_017264038.1	1273657	1278161	+	4505	VFPFJ_09600	GO:0003899;GO:0003677;GO:0006351	K03018	dna-directed rna polymerase iii largest subunit_x000D_
gene1577	226.362	333.067	119.656	0.359256	-1.47692	0.00189165	0.0175499	NW_017264030.1	5213667	5218553	-	4887	VFPFJ_01568	GO:0035389;GO:0004525;GO:0008270;GO:0034613;GO:0034399;GO:0034507;GO:0090502;GO:0005719;GO:0030422;GO:0005829;GO:0051570;GO:0090052;GO:1904595;GO:1990141;GO:1990188;GO:0003690;GO:0070868;GO:0003725;GO:0033562;GO:0005524;GO:0031618	K11592	rnase3 domain-containingprotein_x000D_
gene6166	584.828	854.217	315.44	0.369274	-1.43724	0.00189888	0.0175831	NW_017264034.1	1990882	1991737	+	856	VFPFJ_06136	GO:0006457;GO:0003779;GO:0031683;GO:0007329	-	phosducin family protein gi_x000D_
gene3456	2734.68	3963.21	1506.14	0.380032	-1.39581	0.00189991	0.0175831	NW_017264032.1	1193480	1195197	+	1718	VFPFJ_03436	GO:0040010;GO:0003723;GO:0005730;GO:0006364;GO:0003924;GO:0030687;GO:0005525;GO:0000055	K14538	gtp-binding protein gi_x000D_
gene4806	29.8507	48.9674	10.7339	0.219205	-2.18964	0.00190518	0.0176174	NW_017264033.1	1381624	1382247	+	624	VFPFJ_04778	-	-	-_x000D_
gene7861	1003.83	1457.39	550.272	0.377575	-1.40517	0.00191021	0.0176495	NW_017264036.1	907995	910007	-	2013	VFPFJ_07817	GO:0004489;GO:0035999;GO:0006555;GO:0055114	K00297	methylenetetrahydrofolate reductase_x000D_
gene4343	5.12169	10.2434	0	0	-Inf	0.00194491	0.0179113	NW_017264033.1	32970	34012	-	1043	VFPFJ_04316	GO:0016829	-	acetoacetate decarboxylase domain-containing protein gi_x000D_
gene1106	2433.15	3535.49	1330.81	0.376415	-1.4096	0.00196679	0.0180685	NW_017264030.1	3787929	3790638	+	2710	VFPFJ_01100	GO:0030488;GO:0003723;GO:0016428	K15334	trna (cytosine -c )-methyltransferase_x000D_
gene1102	1790.23	2593.03	987.417	0.380796	-1.39291	0.00197311	0.0181118	NW_017264030.1	3769493	3774558	-	5066	VFPFJ_01096	GO:0016311;GO:0016301;GO:0016310;GO:0003993	K13024	inositol pyrophosphate synthase_x000D_
gene2178	383.479	561.476	205.481	0.365966	-1.45022	0.00198887	0.0182	NW_017264031.1	1168614	1170509	+	1896	VFPFJ_02164	-	-	-_x000D_
gene10473	151.831	227.15	76.5116	0.336833	-1.56989	0.00200887	0.0183057	NW_017264042.1	113441	115273	+	1833	VFPFJ_10404	-	-	-_x000D_
gene10895	48.5109	77.1527	19.8692	0.25753	-1.95719	0.00201265	0.0183254	NW_017264045.1	295546	296519	+	974	VFPFJ_10823	GO:0003824	-	acyl- n-acyltransferase gi_x000D_
gene3536	921.298	1339.36	503.235	0.375728	-1.41224	0.00201627	0.0183435	NW_017264032.1	1432727	1433658	-	932	VFPFJ_03516	GO:0044444;GO:0043229;GO:0030529	-	translation machinery-associated protein 22_x000D_
gene4032	485.259	713.638	256.88	0.359958	-1.4741	0.00202976	0.0184364	NW_017264032.1	2869723	2872143	+	2421	VFPFJ_04007	GO:0005634;GO:0006260	K10736	dna replication licensing factor mcm10_x000D_
gene4352	72.4555	110.951	33.9602	0.306083	-1.708	0.00204225	0.0185093	NW_017264033.1	59687	61168	-	1482	VFPFJ_04325	-	-	-_x000D_
gene5171	232.524	342.814	122.233	0.356557	-1.4878	0.00205824	0.0186022	NW_017264033.1	2508523	2509544	-	1022	VFPFJ_05143	GO:0000462;GO:0043231;GO:0000479;GO:0032040	K14773	rrna-processing protein utp23_x000D_
gene6523	116.985	176.469	57.5004	0.325839	-1.61777	0.00205871	0.0186022	NW_017264034.1	2997531	2999274	-	1744	VFPFJ_06488	GO:0016020;GO:0046872;GO:0016491	-	cytochrome p450_x000D_
gene9472	554.328	810.767	297.889	0.367416	-1.44451	0.00207784	0.0187339	NW_017264038.1	689485	690711	-	1227	VFPFJ_09408	-	-	-_x000D_
gene7302	157.334	234.834	79.8332	0.339955	-1.55658	0.00209473	0.0188442	NW_017264035.1	2227664	2229438	+	1775	VFPFJ_07264	GO:0030488;GO:0031515;GO:0008168	K03256	trna (adenine-n -)-methyltransferase non-catalytic subunit_x000D_
gene11112	38.3437	60.4862	16.2013	0.267852	-1.90049	0.00211168	0.0189569	NW_017264049.1	133152	134511	-	1360	VFPFJ_11039	GO:0044710;GO:0016616	-	nucleotide sugar dehydrogenase_x000D_
gene882	998.405	1445.2	551.606	0.381681	-1.38956	0.0021123	0.0189569	NW_017264030.1	3116934	3120871	+	3938	VFPFJ_00878	GO:0010181;GO:0051536;GO:0003824	K15449	flavodoxin and radical sam domain-containing protein_x000D_
gene5328	1412.04	2070.21	753.878	0.364156	-1.45737	0.00213112	0.0190856	NW_017264033.1	3026704	3029369	+	2666	VFPFJ_05300	GO:0003678;GO:0032508;GO:0042555;GO:0003677;GO:0005524;GO:0006270;GO:0005634	K02210	dna replication licensing factor mcm7 gi_x000D_
gene5983	30.0185	48.305	11.7319	0.24287	-2.04174	0.00213173	0.0190856	NW_017264034.1	1472962	1475210	+	2249	VFPFJ_05954	GO:0005488;GO:0006351	-	fungal specific transcription factor domain-containing protein gi_x000D_
gene5520	298.01	441.579	154.44	0.349746	-1.51562	0.00216381	0.019342	NW_017264034.1	49745	51580	-	1836	VFPFJ_05489	GO:0003676;GO:0005524;GO:0004386	-	atp-dependent rna helicase mrh4 gi_x000D_
gene7200	524.668	768.999	280.336	0.364546	-1.45583	0.00217092	0.0193902	NW_017264035.1	1910863	1913601	+	2739	VFPFJ_07163	GO:0016787;GO:0097159;GO:1901363	K14807	atp-dependent rna helicase dbp6_x000D_
gene1720	4421.7	6357.87	2485.52	0.390936	-1.355	0.00219546	0.0195719	NW_017264030.1	5656888	5659015	+	2128	VFPFJ_01710	GO:0003676;GO:0004824;GO:0005524;GO:0006430;GO:0005737	K04567	lysyl-trna class ii_x000D_
gene6880	281.553	409.988	153.117	0.373468	-1.42094	0.00220331	0.0195817	NW_017264035.1	910947	911257	+	311	VFPFJ_06845	GO:0005737;GO:0017183;GO:0009055;GO:0005506;GO:0005634;GO:0008270;GO:0002098	K15455	diphthamide biosynthesis protein gi_x000D_
gene10518	138.284	245.944	30.6244	0.124518	-3.00558	0.00220452	0.0195817	NW_017264042.1	248505	250162	-	1658	VFPFJ_10448	GO:0016021;GO:0006629	-	delta-12 fatty acid desaturase_x000D_
gene9371	167.548	248.297	86.7994	0.349579	-1.51631	0.00224953	0.019903	NW_017264038.1	377896	379293	-	1398	VFPFJ_09308	-	-	-_x000D_
gene5103	66.696	102.352	31.0399	0.303266	-1.72135	0.0022639	0.019983	NW_017264033.1	2341805	2342710	-	906	VFPFJ_05075	-	-	-_x000D_
gene11557	7166.97	10708.2	3625.78	0.3386	-1.56235	0.00231237	0.0202613	NW_017264069.1	13563	16472	-	2910	VFPFJ_11484	-	-	-_x000D_
gene5265	236.344	347.906	124.783	0.358668	-1.47928	0.00231341	0.0202613	NW_017264033.1	2820798	2823475	+	2678	VFPFJ_05237	GO:0090305;GO:0036297;GO:0004518	K15363	fanconi-associated nuclease 1_x000D_
gene5383	4323.74	6230.83	2416.65	0.387854	-1.36641	0.0023282	0.0203578	NW_017264033.1	3206398	3208048	+	1651	VFPFJ_05353	GO:0003743;GO:0001731;GO:0005850;GO:0043614;GO:0016282;GO:0033290;GO:0003924;GO:0000049;GO:0045903;GO:0005525;GO:0031369	K03242	eukaryotic translation initiation factor 2 subunit gamma_x000D_
gene5875	138.317	207.854	68.7788	0.330899	-1.59554	0.00232986	0.0203578	NW_017264034.1	1159749	1162661	-	2913	VFPFJ_05842	-	-	-_x000D_
gene9010	1574.08	2271.8	876.363	0.385756	-1.37424	0.00233797	0.020397	NW_017264037.1	1809742	1811274	+	1533	VFPFJ_08953	GO:0003849;GO:0009073	K01626	phospho-2-dehydro-3-deoxyheptonate aldolase_x000D_
gene3559	982.755	1427.61	537.902	0.376786	-1.40818	0.00234209	0.0204171	NW_017264032.1	1486164	1487309	+	1146	VFPFJ_03539	GO:0044260;GO:0090304	K11135	g-patch rna maturation protein_x000D_
gene10009	1595.9	2288.63	903.162	0.39463	-1.34143	0.00234434	0.020421	NW_017264039.1	521366	523435	-	2070	VFPFJ_09945	GO:0000155;GO:0000160;GO:0005622;GO:0023014	K19692	two-component system protein a_x000D_
gene11271	2023.8	2921.46	1126.15	0.385477	-1.37528	0.00236101	0.0205265	NW_017264053.1	46597	48420	-	1824	VFPFJ_11198	GO:0055085;GO:0016021	-	major facilitator superfamily transporter protein_x000D_
gene8355	569.826	1085.66	53.9867	0.0497269	-4.32983	0.00236289	0.0205265	NW_017264036.1	2462104	2463390	+	1287	VFPFJ_08302	-	-	-_x000D_
gene8990	305.633	448.682	162.584	0.36236	-1.46451	0.00236374	0.0205265	NW_017264037.1	1747522	1749132	-	1611	VFPFJ_08933	GO:0046872;GO:0016813	K01480	proclavaminate amidinohydrolase_x000D_
gene2256	2113.08	3041.42	1184.73	0.389531	-1.36019	0.00238128	0.0206455	NW_017264031.1	1405625	1406526	-	902	VFPFJ_02240	-	-	-_x000D_
gene8367	3190.3	4594.15	1786.45	0.388853	-1.3627	0.0023901	0.0206915	NW_017264036.1	2489475	2491410	-	1936	VFPFJ_08314	GO:0006424;GO:0005524;GO:0004818;GO:0005737	K01885	glutamyl-trna synthetase_x000D_
gene10587	38.2034	69.9461	6.46074	0.0923674	-3.43647	0.00239348	0.0206962	NW_017264043.1	106319	107263	-	945	VFPFJ_10517	GO:0006807;GO:0016810	-	nitrilase cyanide hydratase and apolipoprotein n-acyltransferase_x000D_
gene10482	283.22	415.22	151.22	0.364194	-1.45722	0.00239868	0.0206962	NW_017264042.1	136731	138289	+	1559	VFPFJ_10413	GO:0008152;GO:0016813	-	beta-alanine synthase gi_x000D_
gene9896	4259.06	6138.31	2379.81	0.387699	-1.36699	0.00243378	0.0209409	NW_017264039.1	190272	191024	-	753	VFPFJ_09833	GO:0005737;GO:0003999;GO:0009116;GO:0006168	K00759	adenine phosphoribosyltransferase_x000D_
gene210	140.357	238.261	42.4535	0.178181	-2.48859	0.00246536	0.0211284	NW_017264030.1	909284	910538	-	1255	VFPFJ_00210	-	-	-_x000D_
gene7219	130.314	193.778	66.8492	0.344978	-1.53542	0.00247273	0.0211629	NW_017264035.1	1965646	1967292	+	1647	VFPFJ_07182	-	-	-_x000D_
gene4346	67.6322	122.573	12.6917	0.103544	-3.27168	0.0024899	0.0212775	NW_017264033.1	46806	47657	-	852	VFPFJ_04319	-	-	-_x000D_
gene4644	13.0187	22.8355	3.20185	0.140214	-2.8343	0.00250493	0.0213573	NW_017264033.1	841375	842943	-	1569	VFPFJ_04617	-	-	-_x000D_
gene9339	292.716	428.566	156.865	0.366023	-1.44999	0.00255334	0.0217208	NW_017264038.1	297594	299191	+	1598	VFPFJ_09276	-	-	-_x000D_
gene9543	352.891	516.693	189.089	0.365959	-1.45024	0.00256216	0.0217793	NW_017264038.1	908784	911445	+	2662	VFPFJ_09481	GO:0005829;GO:0005822;GO:0005824;GO:0071963;GO:0030472;GO:0005874;GO:0090307;GO:0043015;GO:0031122;GO:0000923;GO:0007020;GO:0000930;GO:0044732;GO:0005634	K16570	spindle pole body component_x000D_
gene9804	800.204	1151.58	448.833	0.389756	-1.35936	0.00259832	0.0220535	NW_017264038.1	1738734	1740711	-	1978	VFPFJ_09741	GO:0016020	-	efflux pump antibiotic resistance protein_x000D_
gene7645	796.935	1160.76	433.114	0.373132	-1.42224	0.00260453	0.0220895	NW_017264036.1	233935	235335	+	1401	VFPFJ_07603	GO:0005730;GO:0042273	-	wd repeat protein_x000D_
gene10196	21.2196	35.0799	7.35932	0.209787	-2.253	0.00263265	0.0222944	NW_017264040.1	259401	260575	+	1175	VFPFJ_10129	GO:0008270;GO:0016491;GO:0055114	-	alcohol dehydrogenase_x000D_
gene484	6850.13	9848.73	3851.53	0.391069	-1.3545	0.00270142	0.0228424	NW_017264030.1	1797898	1799733	-	1836	VFPFJ_00482	GO:0005524	-	regulator protein gi_x000D_
gene10797	67.0124	117.584	16.441	0.139823	-2.83832	0.00275096	0.0232084	NW_017264044.1	306318	306869	+	552	VFPFJ_10725	-	-	-_x000D_
gene2553	427.715	618.503	236.927	0.383064	-1.38434	0.00275294	0.0232084	NW_017264031.1	2343181	2344783	-	1603	VFPFJ_02537	-	-	-_x000D_
gene10443	8597.43	12317.9	4876.95	0.395923	-1.33671	0.00276188	0.0232489	NW_017264042.1	8722	10143	+	1422	VFPFJ_10374	-	K09522	-_x000D_
gene4395	83.2149	125.715	40.7144	0.323861	-1.62655	0.00283325	0.0238319	NW_017264033.1	163233	164534	+	1302	VFPFJ_04368	-	-	-_x000D_
gene5207	1493.65	2151.19	836.114	0.388675	-1.36336	0.00286722	0.0240817	NW_017264033.1	2648850	2650664	+	1815	VFPFJ_05179	GO:1901363;GO:0097159;GO:0044424	K14837	rna recognition domain-containing protein_x000D_
gene2406	5029.31	7200.38	2858.24	0.396956	-1.33295	0.00287089	0.0240945	NW_017264031.1	1936885	1937927	-	1043	VFPFJ_02390	GO:0006511;GO:0008536;GO:0006606;GO:0006405;GO:0000082;GO:0005737;GO:0005634	K15306	1 domain-containing protein gi_x000D_
gene5445	2094.68	3003.73	1185.63	0.39472	-1.3411	0.00289064	0.0242422	NW_017264033.1	3394334	3396081	+	1748	VFPFJ_05415	GO:0004830;GO:0006436;GO:0005524;GO:0005737	K01867	tryptophanyl-trna synthetase_x000D_
gene6742	50.8437	78.3641	23.3234	0.297628	-1.74842	0.00292824	0.024521	NW_017264035.1	511805	514801	-	2997	VFPFJ_06707	-	-	-_x000D_
gene6524	78.908	130.385	27.4308	0.210383	-2.24891	0.00293593	0.0245671	NW_017264034.1	3000141	3001073	+	933	VFPFJ_06489	GO:0008152;GO:0016787	-	esterase lipase_x000D_
gene10013	34.43	55.3148	13.5452	0.244876	-2.02988	0.00295872	0.0247211	NW_017264039.1	533210	533680	-	471	VFPFJ_09949	-	-	-_x000D_
gene9218	1542.07	2206.67	877.472	0.397644	-1.33045	0.00297531	0.0248229	NW_017264037.1	2435518	2440396	+	4879	VFPFJ_09158	GO:0042626;GO:0055085;GO:0005524;GO:0016021	-	abc bile acid transporter_x000D_
gene3612	582.765	853.341	312.188	0.365842	-1.45071	0.00301258	0.0250781	NW_017264032.1	1626980	1627684	+	705	VFPFJ_03592	GO:0004170;GO:0046080	K01520	dutp diphosphatase_x000D_
gene8115	80.5	121.395	39.605	0.326249	-1.61595	0.00303738	0.0252472	NW_017264036.1	1780178	1780741	-	564	VFPFJ_08068	-	-	-_x000D_
gene8730	489.431	733.107	245.755	0.335225	-1.5768	0.00306143	0.0254096	NW_017264037.1	967910	969712	-	1803	VFPFJ_08675	GO:0019239	K19572	cecr1 family adenosine deaminase_x000D_
gene7827	223.825	329.053	118.597	0.360419	-1.47225	0.0030972	0.0256498	NW_017264036.1	802509	803508	-	1000	VFPFJ_07783	GO:0006364;GO:0005634	K14795	pre-rrna processing protein_x000D_
gene8043	738.722	1065.33	412.111	0.386838	-1.3702	0.00311844	0.0257447	NW_017264036.1	1544019	1544702	-	684	VFPFJ_07996	-	K14817	-_x000D_
gene8407	11.3086	21.563	1.05423	0.0488904	-4.3543	0.00315209	0.0259328	NW_017264037.1	6366	7827	-	1462	VFPFJ_08353	GO:0006357;GO:0008270;GO:0000981;GO:0003677;GO:0005634	-	zn -c6 fungal-type dna-binding domain-containingprotein_x000D_
gene8474	176.527	257.211	95.8429	0.372623	-1.42421	0.0031561	0.0259468	NW_017264037.1	197937	202485	+	4549	VFPFJ_08420	-	-	-_x000D_
gene3825	1094.19	1571.7	616.672	0.39236	-1.34975	0.00317332	0.0260694	NW_017264032.1	2253564	2255286	+	1723	VFPFJ_03802	GO:0019013;GO:0005730;GO:0030529	K14768	small nucleolar ribonucleoprotein complex subunit_x000D_
gene7537	16076.6	22950	9203.2	0.40101	-1.31829	0.00319687	0.0262246	NW_017264035.1	2964256	2965953	+	1698	VFPFJ_07494	-	-	-_x000D_
gene1378	780.079	1115.8	444.353	0.398235	-1.32831	0.00320325	0.0262578	NW_017264030.1	4638995	4642829	+	3835	VFPFJ_01369	-	K15075	-_x000D_
gene1861	190.592	278.239	102.945	0.369988	-1.43445	0.00322424	0.0264106	NW_017264031.1	295301	296545	-	1245	VFPFJ_01851	-	-	-_x000D_
gene2616	300.491	437.497	163.484	0.373681	-1.42012	0.00326818	0.0266957	NW_017264031.1	2506386	2507603	+	1218	VFPFJ_02600	GO:0044424	-	upf0665 family protein_x000D_
gene10047	1823.8	2603.15	1044.45	0.401226	-1.31751	0.0032714	0.0266998	NW_017264039.1	642400	645073	-	2674	VFPFJ_09983	-	K14548	-_x000D_
gene7389	44.8559	69.4118	20.2999	0.292456	-1.77371	0.00333509	0.0270433	NW_017264035.1	2511578	2512934	-	1357	VFPFJ_07347	GO:0050660;GO:0003995;GO:0055114	-	acyl- dehydrogenase_x000D_
gene10352	15.5071	26.4073	4.60685	0.174454	-2.51909	0.00334403	0.0270963	NW_017264041.1	227195	228313	+	1119	VFPFJ_10283	GO:0016020	-	integral membrane protein_x000D_
gene9526	66.1074	99.8864	32.3283	0.323651	-1.62749	0.0033513	0.0271169	NW_017264038.1	860093	860692	+	600	VFPFJ_09464	-	-	-_x000D_
gene3390	413.853	602.355	225.352	0.374118	-1.41844	0.00335139	0.0271169	NW_017264032.1	999692	1001344	+	1653	VFPFJ_03370	-	-	-_x000D_
gene3647	306.56	445.718	167.402	0.375578	-1.41282	0.00340335	0.0274388	NW_017264032.1	1741917	1742612	-	696	VFPFJ_03626	GO:0016021	-	carbohydrate-binding wsc_x000D_
gene610	685.17	985.786	384.555	0.3901	-1.35808	0.00343375	0.0276602	NW_017264030.1	2229506	2230784	+	1279	VFPFJ_00608	GO:0016787	-	alpha beta fold family gi_x000D_
gene7559	14.4843	27.3097	1.65888	0.060743	-4.04114	0.00343573	0.0276602	NW_017264035.1	3036935	3038279	-	1345	VFPFJ_07516	GO:0016020	-	integral membrane protein gi_x000D_
gene2110	1158.12	1658.52	657.722	0.396571	-1.33435	0.00347505	0.0279368	NW_017264031.1	954609	956693	-	2085	VFPFJ_02097	-	-	-_x000D_
gene7597	15.9608	27.3538	4.56786	0.166992	-2.58215	0.00348336	0.0279836	NW_017264036.1	102214	104201	+	1988	VFPFJ_07554	GO:0016020	-	uracil permease_x000D_
gene8984	4228.89	6046.09	2411.7	0.398886	-1.32595	0.0035159	0.0282249	NW_017264037.1	1728501	1731037	+	2537	VFPFJ_08927	GO:0003746;GO:0070125;GO:0005739;GO:0003924;GO:0005525	K02355	elongation factor mitochondrial gi_x000D_
gene6508	88.9083	132.274	45.5425	0.344303	-1.53825	0.00352272	0.0282595	NW_017264034.1	2961260	2962088	+	829	VFPFJ_06475	-	-	-_x000D_
gene1796	447.843	648.807	246.879	0.380512	-1.39398	0.00353069	0.0283033	NW_017264031.1	143819	144390	-	572	VFPFJ_01786	GO:0006480;GO:0008168	K16219	alpha n-terminal protein methyltransferase 1_x000D_
gene3520	1821.43	2601.61	1041.26	0.400235	-1.32108	0.00354694	0.028373	NW_017264032.1	1403701	1404553	+	853	VFPFJ_03500	GO:0000463;GO:0000466;GO:0005634;GO:0030687	K14842	ribosome biogenesis protein nsa2_x000D_
gene6527	345.664	506.908	184.42	0.363813	-1.45873	0.0035518	0.0283917	NW_017264034.1	3006860	3007310	-	451	VFPFJ_06492	-	-	-_x000D_
gene6860	271.159	395.353	146.964	0.371729	-1.42768	0.00355783	0.0283954	NW_017264035.1	852521	853784	-	1264	VFPFJ_06825	-	-	-_x000D_
gene5621	400.355	599.542	201.168	0.335536	-1.57546	0.0036174	0.0287123	NW_017264034.1	368807	371116	+	2310	VFPFJ_05590	GO:0009982;GO:0034470;GO:0003723;GO:0001522;GO:0044424	K06176	pseudouridine synthase pus7_x000D_
gene2791	301.087	436.207	165.968	0.380479	-1.39411	0.00363356	0.0288	NW_017264031.1	3093774	3095591	+	1818	VFPFJ_02773	GO:0016021;GO:0005975;GO:0004553	K01210	exo-beta- -glucanase_x000D_
gene5002	896.762	1288.24	505.284	0.392228	-1.35023	0.0036518	0.0289242	NW_017264033.1	2052561	2055736	+	3176	VFPFJ_04974	GO:0003887;GO:0003677;GO:0006351;GO:0071897	K02331	dna polymerase v_x000D_
gene5623	815.842	1162.59	469.097	0.403494	-1.30938	0.00366657	0.0290004	NW_017264034.1	376505	378139	+	1635	VFPFJ_05592	GO:0004004;GO:0003676;GO:0005730;GO:0000472;GO:0030686;GO:0005524;GO:0000480;GO:0000447	K14778	atp-dependent rna helicase dbp8_x000D_
gene8330	1988.32	2842.92	1133.72	0.398788	-1.32631	0.00371424	0.0293137	NW_017264036.1	2363214	2364941	-	1728	VFPFJ_08277	GO:0004519;GO:0090501	K15322	trna-splicing endonuclease subunit sen2 gi_x000D_
gene9035	3960.76	5659.03	2262.5	0.399804	-1.32263	0.00371659	0.0293137	NW_017264037.1	1880490	1881369	-	880	VFPFJ_08978	GO:0016846;GO:0008152	-	glutathione-dependent formaldehyde-activating gi_x000D_
gene3058	13.3347	23.0575	3.61187	0.156647	-2.67442	0.00372741	0.0293579	NW_017264031.1	3885858	3886722	+	865	VFPFJ_03039	GO:0016021;GO:0055085;GO:0005215	-	allantoin permease_x000D_
gene9824	35.0111	55.1868	14.8353	0.26882	-1.89529	0.00373456	0.0293794	NW_017264038.1	1805150	1806032	-	883	VFPFJ_09761	-	-	-_x000D_
gene7239	927.176	1328.67	525.677	0.395641	-1.33774	0.00374912	0.029426	NW_017264035.1	2032367	2034936	+	2570	VFPFJ_07202	GO:0016021	-	spx domain-containingprotein_x000D_
gene748	46580.1	66151.5	27008.8	0.408287	-1.29235	0.00380271	0.0297017	NW_017264030.1	2704167	2706724	-	2558	VFPFJ_00745	GO:0003746;GO:0005525;GO:0006414;GO:0003924	K03234	elongation factor 2_x000D_
gene3665	1869.28	3368.63	369.937	0.109818	-3.18681	0.00381491	0.0297557	NW_017264032.1	1787706	1789279	+	1574	VFPFJ_03644	GO:0008152;GO:0016746	K09699	branched-chain alpha-keto acid lipoamide acyltransferase_x000D_
gene951	781.103	1125.78	436.424	0.387663	-1.36712	0.00383401	0.0298634	NW_017264030.1	3327645	3329378	-	1734	VFPFJ_00947	-	K14850	-_x000D_
gene3521	3221.19	4581.95	1860.43	0.406035	-1.30033	0.00384716	0.0299331	NW_017264032.1	1405461	1406984	+	1524	VFPFJ_03501	GO:0035241;GO:0006406;GO:0032968;GO:0035242;GO:0060567;GO:0042802;GO:0019919;GO:0005634	K11434	hnrnp arginine n-methyltransferase_x000D_
gene7147	1182.55	1696.23	668.868	0.394326	-1.34254	0.0038598	0.0299814	NW_017264035.1	1757929	1758940	+	1012	VFPFJ_07112	GO:0016021;GO:0005737;GO:0016627;GO:0055114;GO:0006629	K10258	steroid alpha reductase family protein_x000D_
gene4595	2812.34	3999.58	1625.09	0.406315	-1.29933	0.0038721	0.0300354	NW_017264033.1	721289	723760	-	2472	VFPFJ_04569	GO:0042626;GO:0055085;GO:0005524;GO:0016021	-	abc transporter_x000D_
gene10374	1730.97	2465.29	996.639	0.404268	-1.30662	0.00388305	0.0300997	NW_017264041.1	288769	290459	+	1691	VFPFJ_10305	GO:0005730;GO:0000027	K14855	wd repeat protein gi_x000D_
gene4740	4148.5	6648.1	1648.89	0.248025	-2.01144	0.00389274	0.030154	NW_017264033.1	1155289	1159847	+	4559	VFPFJ_04712	GO:0042626;GO:0055085;GO:0005524;GO:0016021	-	abc transporter_x000D_
gene10608	144.58	212.587	76.5731	0.360197	-1.47314	0.00390525	0.0302301	NW_017264043.1	164739	166717	-	1979	VFPFJ_10538	-	-	-_x000D_
gene1064	1470.04	2078.29	861.785	0.414661	-1.27	0.00393191	0.0303947	NW_017264030.1	3653322	3654664	-	1343	VFPFJ_01060	GO:0051213;GO:0018580;GO:0055114	-	oxidoreductase gi_x000D_
gene4591	84.3026	145.163	23.4425	0.161491	-2.63047	0.0039822	0.0306992	NW_017264033.1	711684	713433	+	1750	VFPFJ_04565	-	-	-_x000D_
gene7494	89.775	132.487	47.0626	0.355223	-1.4932	0.00399135	0.0307487	NW_017264035.1	2852541	2853812	-	1272	VFPFJ_07451	-	-	-_x000D_
gene6069	411.56	592.747	230.372	0.388652	-1.36345	0.00400536	0.0308355	NW_017264034.1	1721809	1723381	+	1573	VFPFJ_06039	GO:0008641	K22132	trna threonylcarbamoyladenosine dehydratase 2_x000D_
gene2259	611.118	872.834	349.403	0.400309	-1.32082	0.00401065	0.0308464	NW_017264031.1	1414875	1418253	+	3379	VFPFJ_02243	GO:0005634	K14544	pre-rrna processing protein utp22_x000D_
gene9246	6479.98	9226.06	3733.91	0.404713	-1.30503	0.00401225	0.0308464	NW_017264038.1	28576	30223	+	1648	VFPFJ_09185	GO:0008168;GO:0032259	K23114	duf89 domain-containing protein_x000D_
gene1500	960.136	1363.27	557.007	0.408583	-1.2913	0.00407021	0.0311459	NW_017264030.1	4989908	4991983	-	2076	VFPFJ_01492	GO:0005634	-	pre-rrna processing protein esf1 gi_x000D_
gene4044	157.796	235.139	80.4527	0.342149	-1.5473	0.00407057	0.0311459	NW_017264032.1	2919808	2920846	-	1039	VFPFJ_04019	-	-	-_x000D_
gene11427	636.389	911.623	361.155	0.396167	-1.33582	0.00409774	0.0312772	NW_017264058.1	70504	71385	+	882	VFPFJ_11354	-	K11585	-_x000D_
gene2273	18.7783	31.1746	6.38201	0.204718	-2.28829	0.00410467	0.0313005	NW_017264031.1	1461249	1461428	-	180	VFPFJ_02257	-	-	-_x000D_
gene7493	77.9301	116.981	38.8796	0.332359	-1.58918	0.00412358	0.0314022	NW_017264035.1	2849755	2851206	+	1452	VFPFJ_07450	-	-	-_x000D_
gene10440	3045.22	4352.29	1738.15	0.399365	-1.32422	0.00412974	0.0314105	NW_017264042.1	4039	5364	-	1326	VFPFJ_10371	GO:0032259;GO:0016126;GO:0003838	K00559	sterol 24-c-methyltransferase_x000D_
gene5888	44.599	68.935	20.2629	0.293943	-1.76639	0.00413045	0.0314105	NW_017264034.1	1199317	1201196	+	1880	VFPFJ_05855	-	-	-_x000D_
gene6655	72.42	108.648	36.1915	0.333106	-1.58595	0.00413303	0.0314105	NW_017264035.1	191308	191754	+	447	VFPFJ_06620	GO:0090502;GO:0006388;GO:0000213	-	trna-splicing endonuclease subunit sen15 gi_x000D_
gene4087	389.059	559.661	218.458	0.390339	-1.3572	0.00420876	0.0319214	NW_017264032.1	3026379	3027748	+	1370	VFPFJ_04060	GO:0005737;GO:0002128;GO:0008175;GO:0002181	K14864	trna (uridine-2 -o-)-methyltransferase trm7_x000D_
gene2812	1027.32	1469.65	584.984	0.398043	-1.329	0.00423114	0.0320695	NW_017264031.1	3148972	3150895	+	1924	VFPFJ_02794	GO:0055085;GO:0016021	-	mfs toxin efflux pump_x000D_
gene11209	107.856	192.448	23.2638	0.120884	-3.04831	0.00424125	0.0320753	NW_017264051.1	117498	118381	-	884	VFPFJ_11136	GO:0016021;GO:0047750;GO:0016125	K01824	emopamil binding protein_x000D_
gene29	5.55058	10.7301	0.371029	0.0345782	-4.85399	0.00424329	0.0320753	NW_017264030.1	347033	349594	-	2562	VFPFJ_00030	-	-	-_x000D_
gene11279	100.134	148.077	52.1918	0.352464	-1.50445	0.00425215	0.0321207	NW_017264053.1	79310	81625	-	2316	VFPFJ_11206	-	-	-_x000D_
gene3384	536.551	760.051	313.05	0.411881	-1.2797	0.00425872	0.0321488	NW_017264032.1	991274	992587	-	1314	VFPFJ_03364	-	-	-_x000D_
gene137	809.663	1154.25	465.075	0.402924	-1.31142	0.00429416	0.032394	NW_017264030.1	716819	718272	+	1454	VFPFJ_00138	GO:0004672;GO:0006468;GO:0005524	-	serine protein kinase_x000D_
gene1143	241.407	348.356	134.458	0.385978	-1.37341	0.00429695	0.032394	NW_017264030.1	3907706	3908184	+	479	VFPFJ_01137	GO:0005730;GO:0003899;GO:0006351;GO:0003676;GO:0008270	K03000	transcription factor s-ii gi_x000D_
gene11351	6.44138	12.2192	0.663512	0.0543006	-4.20289	0.00430906	0.0324635	NW_017264056.1	9596	11413	-	1818	VFPFJ_11278	GO:0016491;GO:0055114	K00274	mao-b gi_x000D_
gene8385	2165	3065.43	1264.58	0.412529	-1.27743	0.00431574	0.0324921	NW_017264036.1	2552773	2554689	-	1917	VFPFJ_08332	GO:0003723;GO:0000462;GO:0004004;GO:0005730;GO:0000463;GO:0005524;GO:0030687;GO:0005635;GO:1990417	K13179	atp-dependent rna helicase has1_x000D_
gene9784	42.7987	67.2899	18.3076	0.27207	-1.87795	0.00433359	0.0325612	NW_017264038.1	1667667	1669157	+	1491	VFPFJ_09721	GO:0016773;GO:0009254;GO:0005524;GO:0006040	-	glucokinase regulator family gi_x000D_
gene454	183548	260412	106685	0.409677	-1.28744	0.00434005	0.032588	NW_017264030.1	1712055	1714012	-	1958	VFPFJ_00453	GO:0005737;GO:0003746;GO:0005525;GO:0006414;GO:0003924	K03231	translation elongation factor 1 partial gi_x000D_
gene9778	274.565	496.012	53.1187	0.107092	-3.22308	0.00436009	0.0326731	NW_017264038.1	1646644	1648017	+	1374	VFPFJ_09715	-	-	-_x000D_
gene11224	1879.08	2664.12	1094.03	0.410653	-1.28401	0.00442383	0.0330847	NW_017264051.1	159836	161268	+	1433	VFPFJ_11151	-	K14859	-_x000D_
gene8017	92.9129	138.207	47.6186	0.344545	-1.53724	0.00442753	0.0330904	NW_017264036.1	1435826	1440210	+	4385	VFPFJ_07970	-	-	-_x000D_
gene6835	742.325	1061.49	423.156	0.398641	-1.32684	0.00445985	0.033285	NW_017264035.1	780321	782295	+	1975	VFPFJ_06800	GO:0003723;GO:0005524;GO:0004386	K14809	dead deah box helicase_x000D_
gene11349	51.2793	77.8684	24.6901	0.317075	-1.6571	0.00446243	0.033285	NW_017264056.1	2543	4096	-	1554	VFPFJ_11276	-	-	-_x000D_
gene9425	1107.31	1573.57	641.056	0.407391	-1.29552	0.0044688	0.0333105	NW_017264038.1	526085	527042	-	958	VFPFJ_09362	GO:0030529;GO:0019013	K14561	u3 small nucleolar ribonucleoprotein imp4_x000D_
gene4530	2203.09	3132.75	1273.43	0.406489	-1.29871	0.00447319	0.0333212	NW_017264033.1	520642	521469	+	828	VFPFJ_04503	GO:0019013;GO:0030529;GO:0042254	K11129	ribosomal protein l7ae l30e s12e gadd45_x000D_
gene7760	1524.17	2164.82	883.53	0.408131	-1.2929	0.00450809	0.0335368	NW_017264036.1	619246	620574	+	1329	VFPFJ_07716	GO:0005730;GO:0042273;GO:0000280;GO:0006364;GO:0044732;GO:0030687;GO:0034399	K14823	rrna processing protein_x000D_
gene10533	22.7507	37.0699	8.4314	0.227446	-2.1364	0.00452301	0.0336033	NW_017264042.1	298539	300296	-	1758	VFPFJ_10463	-	-	-_x000D_
gene6883	3655.4	5162.33	2148.48	0.416184	-1.26471	0.00463667	0.034312	NW_017264035.1	918926	922357	-	3432	VFPFJ_06848	GO:0002161;GO:0004823;GO:0006450;GO:0005524;GO:0006429;GO:0005737	K01869	leucyl-trna synthetase_x000D_
gene6421	431.214	616.23	246.197	0.399521	-1.32366	0.00466884	0.0344821	NW_017264034.1	2719880	2721082	-	1203	VFPFJ_06389	-	-	-_x000D_
gene4566	337.687	487.077	188.298	0.386588	-1.37113	0.00476485	0.0350532	NW_017264033.1	629224	631718	+	2495	VFPFJ_04540	GO:0005737;GO:0045548;GO:0009800;GO:0006559	K10775	phenylalanine ammonia-lyase_x000D_
gene8051	3582.89	5079.15	2086.64	0.410824	-1.28341	0.00478036	0.0351444	NW_017264036.1	1567131	1568323	+	1193	VFPFJ_08004	GO:0016491;GO:0055114	-	glycerol dehydrogenase gcy1 gi_x000D_
gene4503	1214.79	1711.15	718.429	0.419852	-1.25205	0.00479631	0.0352157	NW_017264033.1	456686	457630	-	945	VFPFJ_04476	-	-	-_x000D_
gene11047	7.20269	13.312	1.0934	0.0821368	-3.60583	0.00486559	0.035539	NW_017264048.1	73302	73964	-	663	VFPFJ_10974	GO:0016021;GO:0006952	-	cfem domain-containing protein_x000D_
gene3214	2827.01	3986.9	1667.12	0.41815	-1.25791	0.00487401	0.0355775	NW_017264032.1	393348	395745	-	2398	VFPFJ_03194	GO:0005654;GO:0000463;GO:0000466;GO:0043021;GO:0070545;GO:0030687	K14824	eukaryotic ribosome biogenesis protein 1_x000D_
gene1470	1519.36	2128.03	910.683	0.427946	-1.2245	0.00487905	0.0355817	NW_017264030.1	4904222	4905758	+	1537	VFPFJ_01462	GO:0005737;GO:0009086;GO:0004414	K00641	homoserine o-acetyltransferase_x000D_
gene4776	29.155	46.6193	11.6907	0.250769	-1.99557	0.00488677	0.0355817	NW_017264033.1	1288358	1289800	+	1443	VFPFJ_04748	-	-	-_x000D_
gene7647	116.639	171.207	62.0704	0.362547	-1.46376	0.00490257	0.0356431	NW_017264036.1	248554	250781	+	2228	VFPFJ_07605	GO:0016021;GO:0055085;GO:0005215	K03458	purine permease_x000D_
gene7040	519.644	743.6	295.689	0.397645	-1.33045	0.00490516	0.0356431	NW_017264035.1	1417343	1418523	+	1181	VFPFJ_07005	GO:0005829;GO:0031391;GO:0070914;GO:0031389;GO:0003677;GO:0006272;GO:0007062;GO:0031390;GO:0005634;GO:0005663	K10756	replication factor c subunit 5_x000D_
gene9097	80.4882	120.084	40.8925	0.340533	-1.55413	0.00491585	0.0356747	NW_017264037.1	2069253	2070309	+	1057	VFPFJ_09040	-	-	-_x000D_
gene693	2213.75	3154.9	1272.6	0.403373	-1.30981	0.00494989	0.0357834	NW_017264030.1	2517813	2518669	-	857	VFPFJ_00691	GO:0017089;GO:0005737;GO:0051861;GO:0046836	-	ef-hand calcium-binding site gi_x000D_
gene6841	1785.58	2515.35	1055.81	0.419748	-1.25241	0.00497362	0.0359089	NW_017264035.1	798117	800561	+	2445	VFPFJ_06806	GO:0003676;GO:0005524;GO:0008026	K12820	pre-mrna-splicing factor atp-dependent rna helicase prp43_x000D_
gene2978	311.128	494.23	128.027	0.259043	-1.94874	0.00502428	0.036205	NW_017264031.1	3637378	3640933	-	3556	VFPFJ_02960	GO:0004822;GO:0002161;GO:0006428;GO:0006450;GO:0005524;GO:0005737	-	isoleucyl-trna synthetase_x000D_
gene2104	46.9487	75.1561	18.7413	0.249365	-2.00367	0.0050577	0.0363862	NW_017264031.1	933389	933586	-	198	VFPFJ_02091	-	-	-_x000D_
gene1740	150.333	217.814	82.8528	0.380384	-1.39447	0.00506234	0.0363862	NW_017264031.1	1772	3484	-	1713	VFPFJ_01730	GO:0009166;GO:0016787;GO:0000166	-	5 -nucleotidase precursor_x000D_
gene10804	71.0675	106.748	35.3867	0.331497	-1.59293	0.00511166	0.0366765	NW_017264045.1	4948	6406	+	1459	VFPFJ_10732	GO:0016021	-	low temperature requirement protein a gi_x000D_
gene3692	3984.86	5673.97	2295.74	0.404609	-1.3054	0.0051125	0.0366765	NW_017264032.1	1859114	1860834	-	1721	VFPFJ_03671	GO:0020037;GO:0016021;GO:0016705;GO:0004497;GO:0005506;GO:0055114	K05917	cytochrome p450 51_x000D_
gene7498	196.669	283.896	109.443	0.385502	-1.37519	0.00513229	0.036743	NW_017264035.1	2859084	2860112	-	1029	VFPFJ_07455	GO:0044237;GO:0050662;GO:0003824	-	nad dependent epimerase dehydratase family protein gi_x000D_
gene2150	754.792	1086.85	422.736	0.388956	-1.36232	0.00513899	0.036743	NW_017264031.1	1077300	1084071	+	6772	VFPFJ_02137	GO:0090305;GO:0006281;GO:0008270;GO:0003887;GO:0006260;GO:0003677;GO:0008408;GO:0008622;GO:0000166;GO:0071897	K02324	dna polymerase epsilon catalytic subunit a gi_x000D_
gene5549	349.067	500.41	197.724	0.395124	-1.33962	0.00514323	0.036743	NW_017264034.1	158723	160578	-	1856	VFPFJ_05518	GO:0008168;GO:0032259	K15264	nol1 nop2 sun domain-containingfamily_x000D_
gene9822	140.187	202.775	77.5991	0.382685	-1.38577	0.00514856	0.036743	NW_017264038.1	1797357	1798948	+	1592	VFPFJ_09759	GO:0006974	-	wd repeat containing protein_x000D_
gene3305	3057.41	4322.41	1792.41	0.414679	-1.26993	0.00515114	0.036743	NW_017264032.1	726114	728611	+	2498	VFPFJ_03285	-	K18757	-_x000D_
gene10652	84.7187	133.254	36.1833	0.271536	-1.88079	0.00518578	0.0369668	NW_017264043.1	294445	296292	-	1848	VFPFJ_10580	GO:0016884	-	amidase signature domain protein_x000D_
gene7691	171.73	247.718	95.7429	0.3865	-1.37146	0.00519158	0.0369847	NW_017264036.1	356682	358370	+	1689	VFPFJ_07649	GO:0003333;GO:0015171;GO:0016021	-	amino acid permease family protein_x000D_
gene2186	35.3578	55.1803	15.5354	0.281539	-1.82859	0.00521346	0.0370468	NW_017264031.1	1189762	1190412	-	651	VFPFJ_02172	GO:0016020	-	scp-like extracellular partial gi_x000D_
gene8770	382.253	545.554	218.951	0.401337	-1.31711	0.00530332	0.0375658	NW_017264037.1	1079319	1080396	+	1078	VFPFJ_08713	GO:0050385;GO:0004848;GO:0000256	-	ureidoglycolate hydrolase_x000D_
gene7326	310.509	441.664	179.354	0.406087	-1.30014	0.00530888	0.0375658	NW_017264035.1	2300239	2301909	-	1671	VFPFJ_07288	-	-	-_x000D_
gene9338	133.146	222.062	44.2288	0.199173	-2.32791	0.00530955	0.0375658	NW_017264038.1	294677	295141	+	465	VFPFJ_09275	GO:0016491;GO:0055114	-	alpha-ketoglutarate-dependent taurine dioxygenase_x000D_
gene6893	38.2761	66.3809	10.1712	0.153225	-2.70628	0.00530984	0.0375658	NW_017264035.1	954467	955009	+	543	VFPFJ_06858	GO:0019752;GO:0046912	-	homocitrate synthase_x000D_
gene10042	718.889	1055.16	382.619	0.362617	-1.46348	0.00536149	0.0378598	NW_017264039.1	625495	626095	-	601	VFPFJ_09978	-	K22066	-_x000D_
gene5944	1582.44	2242.34	922.536	0.411416	-1.28133	0.0053895	0.0379862	NW_017264034.1	1362351	1364317	-	1967	VFPFJ_05914	GO:0009982;GO:0003723;GO:0005634;GO:0031119	K06173	trna pseudouridine(38-40) synthase gi_x000D_
gene1512	587.955	833.204	342.707	0.411313	-1.28169	0.00540648	0.0380821	NW_017264030.1	5021092	5023936	-	2845	VFPFJ_01504	GO:0005524;GO:0004386	K19001	snf2 family helicase atpase_x000D_
gene5911	25.2296	40.31	10.1491	0.251777	-1.98978	0.00543019	0.0382252	NW_017264034.1	1275653	1277535	-	1883	VFPFJ_05880	GO:0005488;GO:0006351	-	c6 transcription factor_x000D_
gene5000	486.896	689.226	284.566	0.412879	-1.27621	0.00552318	0.0387586	NW_017264033.1	2046499	2046886	+	388	VFPFJ_04972	-	-	-_x000D_
gene4999	1895.09	2679.62	1110.56	0.414447	-1.27074	0.00554512	0.038836	NW_017264033.1	2044116	2045978	-	1863	VFPFJ_04971	GO:0072428;GO:0004725;GO:0045836;GO:0010971;GO:0033314;GO:1901920;GO:0005829;GO:0005634;GO:0004722;GO:0031662	K02555	m-phase inducer phosphatase_x000D_
gene1035	556.392	784.338	328.446	0.418756	-1.25582	0.00555088	0.038836	NW_017264030.1	3563143	3565276	+	2134	VFPFJ_01031	GO:0044424	-	armadillo-type fold domain-containing protein gi_x000D_
gene8289	90.1078	132.271	47.9443	0.362469	-1.46407	0.00555145	0.038836	NW_017264036.1	2258301	2259785	-	1485	VFPFJ_08237	GO:0030488;GO:0016429;GO:0031515	K07442	trna (adenine-n -)-methyltransferase catalytic subunit trm61_x000D_
gene10968	23.1148	42.9905	3.2392	0.0753471	-3.73031	0.0055652	0.0389081	NW_017264046.1	157404	158129	+	726	VFPFJ_10895	GO:0016021;GO:0016740	-	mipc synthase_x000D_
gene4205	82.7408	121.522	43.9597	0.361743	-1.46696	0.00559394	0.0390847	NW_017264032.1	3371689	3374148	+	2460	VFPFJ_04177	-	-	-_x000D_
gene11111	5548.9	7863.72	3234.08	0.411265	-1.28186	0.00561727	0.0392065	NW_017264049.1	131068	131726	-	659	VFPFJ_11038	GO:1901710;GO:0000413;GO:0005739;GO:0006457;GO:0003755;GO:0005527;GO:0006325;GO:0005634	K09568	peptidyl-prolyl cis-trans isomerase gi_x000D_
gene298	46.7918	78.3042	15.2794	0.195129	-2.3575	0.00563673	0.0393106	NW_017264030.1	1210068	1212123	-	2056	VFPFJ_00298	GO:0050660;GO:0004499;GO:0055114;GO:0050661	-	flavin-containing monooxygenase gi_x000D_
gene9832	329.89	473.578	186.202	0.393181	-1.34674	0.0056842	0.0395192	NW_017264038.1	1832597	1833202	+	606	VFPFJ_09769	GO:0008080	-	gcn5-related n-acetyltransferase domain-containingprotein_x000D_
gene5739	1151.75	1614.48	689.009	0.426767	-1.22848	0.00574931	0.039829	NW_017264034.1	733356	735134	+	1779	VFPFJ_05707	GO:0050660;GO:0002943;GO:0005634;GO:0017150;GO:0005739;GO:0055114	K05542	trna-dihydrouridine synthase 1_x000D_
gene11825	4.0084	8.0168	0	0	-Inf	0.0058177	0.0402486	NW_017264141.1	566	916	-	351	VFPFJ_11752	-	-	-_x000D_
gene9707	93.0013	167.288	18.7149	0.111872	-3.16007	0.00582253	0.0402573	NW_017264038.1	1404663	1405265	+	603	VFPFJ_09644	-	-	-_x000D_
gene1553	827.875	1163.37	492.376	0.423231	-1.24048	0.00585108	0.0404051	NW_017264030.1	5150385	5152420	+	2036	VFPFJ_01545	GO:0006470;GO:0004721;GO:0016020	K01104	dual specificity phosphatase_x000D_
gene2233	329.223	491.472	166.974	0.339741	-1.55749	0.00586467	0.0404482	NW_017264031.1	1333939	1335145	-	1207	VFPFJ_02218	-	-	-_x000D_
gene2326	1104.54	1632.2	576.878	0.353436	-1.50048	0.00592166	0.0407516	NW_017264031.1	1674137	1675509	+	1373	VFPFJ_02310	GO:0016021	-	transmembrane protein_x000D_
gene7987	635.099	895.656	374.542	0.418176	-1.25782	0.00592296	0.0407516	NW_017264036.1	1320124	1322701	-	2578	VFPFJ_07941	GO:0033588;GO:0005829;GO:0006357;GO:0002098;GO:0032447;GO:0005634	K11374	rna polymerase ii elongator subunit_x000D_
gene5389	3913.37	5477.31	2349.44	0.428941	-1.22115	0.00594616	0.0408613	NW_017264033.1	3223155	3226728	-	3574	VFPFJ_05359	GO:0004832;GO:0002161;GO:0006438;GO:0005739;GO:0006450;GO:0005524	K01873	valyl-trna synthetase_x000D_
gene9099	483.521	692.784	274.257	0.395877	-1.33688	0.00595602	0.040904	NW_017264037.1	2075540	2077704	+	2165	VFPFJ_09042	GO:0016021;GO:0055085;GO:0005215	-	mfs transporter_x000D_
gene5090	743.783	1052.37	435.2	0.413545	-1.27388	0.00598145	0.0410287	NW_017264033.1	2306457	2307468	-	1012	VFPFJ_05062	GO:0046570;GO:0019509;GO:0008270;GO:0019284;GO:0005737	K08964	methylthioribulose-1-phosphate dehydratase_x000D_
gene957	1011.6	1422.36	600.83	0.422417	-1.24326	0.00599427	0.0410445	NW_017264030.1	3351225	3353186	+	1962	VFPFJ_00953	GO:0030942;GO:0006614;GO:0005786;GO:0005047;GO:0008312	K03107	signal recognition particle protein_x000D_
gene6759	335.744	478.906	192.582	0.402129	-1.31427	0.00603134	0.0412453	NW_017264035.1	562110	563879	+	1770	VFPFJ_06724	GO:0001510;GO:0030697;GO:0005634;GO:0008033;GO:0005739	K15331	trna methyltransferase_x000D_
gene4043	4979.87	7267.18	2692.56	0.370509	-1.43242	0.00608246	0.0414851	NW_017264032.1	2918192	2919208	-	1017	VFPFJ_04018	-	-	-_x000D_
gene5468	79.2656	117.422	41.1091	0.350097	-1.51417	0.00610486	0.0415714	NW_017264033.1	3469791	3471567	+	1777	VFPFJ_05438	-	-	-_x000D_
gene94	51.1263	100.535	1.71774	0.017086	-5.87104	0.00612492	0.0416828	NW_017264030.1	584862	585427	+	566	VFPFJ_00095	-	-	-_x000D_
gene3401	1990.58	2819.41	1161.75	0.412054	-1.27909	0.0061474	0.0418083	NW_017264032.1	1039724	1040647	-	924	VFPFJ_03381	-	-	-_x000D_
gene3563	434.065	624.644	243.486	0.389799	-1.3592	0.00617773	0.0419408	NW_017264032.1	1495541	1496752	-	1212	VFPFJ_03543	GO:0008047;GO:0005730;GO:0000472;GO:0004521;GO:0000480;GO:0000447;GO:0043085;GO:0005783	K11108	rna-3 -phosphate cyclase family protein gi_x000D_
gene1623	295.551	420.891	170.211	0.404406	-1.30612	0.0062249	0.042134	NW_017264030.1	5345157	5347471	+	2315	VFPFJ_01614	-	K01113	-_x000D_
gene5938	1955.88	2774.01	1137.74	0.410144	-1.2858	0.0062556	0.0423164	NW_017264034.1	1352384	1353823	-	1440	VFPFJ_05908	GO:0016021	K08994	upf0187 domain membrane protein_x000D_
gene10814	15.788	26.2071	5.36897	0.204867	-2.28724	0.00625941	0.0423167	NW_017264045.1	33112	35187	-	2076	VFPFJ_10743	-	K06045	-_x000D_
gene11396	14.7442	24.8436	4.64477	0.18696	-2.4192	0.00626609	0.0423169	NW_017264056.1	130579	131377	+	799	VFPFJ_11323	-	-	-_x000D_
gene7393	26.1388	41.3081	10.9694	0.26555	-1.91295	0.00627278	0.0423266	NW_017264035.1	2521977	2522657	+	681	VFPFJ_07351	GO:0008152;GO:0016787	-	haloacid dehalogenase protein_x000D_
gene3937	226.524	368.406	84.6421	0.229752	-2.12185	0.00629915	0.0424326	NW_017264032.1	2567989	2569203	-	1215	VFPFJ_03914	-	-	-_x000D_
gene7781	186.405	267.578	105.232	0.393275	-1.34639	0.00635998	0.0428168	NW_017264036.1	673102	673817	-	716	VFPFJ_07737	GO:0006364;GO:0005737	K14851	nucleolar protein 12 gi_x000D_
gene7086	185.804	265.56	106.049	0.39934	-1.32431	0.00637258	0.042876	NW_017264035.1	1567348	1570320	-	2973	VFPFJ_07051	-	-	-_x000D_
gene4643	18.2685	29.6837	6.85328	0.230877	-2.11481	0.00638957	0.0429646	NW_017264033.1	837889	838131	-	243	VFPFJ_04616	-	-	-_x000D_
gene890	431.638	612.007	251.269	0.410565	-1.28432	0.00641386	0.0431022	NW_017264030.1	3139843	3141098	+	1256	VFPFJ_00886	GO:0000290;GO:0016787	K12584	mrna decapping hydrolase_x000D_
gene3207	1018.66	1429.78	607.541	0.424921	-1.23473	0.00646377	0.0434014	NW_017264032.1	379977	382436	+	2460	VFPFJ_03187	GO:0005637;GO:0006388;GO:0003972;GO:0004113;GO:0016310;GO:0051730;GO:0005829;GO:0032056;GO:0005524;GO:0030969	K14679	trna ligase 1_x000D_
gene3368	4044.88	5667.68	2422.07	0.427349	-1.22651	0.00652979	0.0437507	NW_017264032.1	939537	942177	+	2641	VFPFJ_03348	GO:0005829;GO:0006435;GO:0002181;GO:0004829;GO:0005524	K01868	threonyl-trna synthetase_x000D_
gene10786	123.746	189.634	57.8588	0.305108	-1.71261	0.00654192	0.0437657	NW_017264044.1	270789	271073	-	285	VFPFJ_10714	-	-	-_x000D_
gene4883	16.8081	27.6034	6.0128	0.217829	-2.19874	0.00656647	0.0438921	NW_017264033.1	1597774	1597929	-	156	VFPFJ_04855	-	-	-_x000D_
gene8768	292.465	413.07	171.86	0.416054	-1.26516	0.00660785	0.0441163	NW_017264037.1	1075122	1077137	-	2016	VFPFJ_08711	GO:0004553;GO:0005975;GO:0016021;GO:0055085;GO:0005215	-	mfs transporter gi_x000D_
gene8201	1409.37	1970.34	848.404	0.430587	-1.21562	0.00662945	0.0442343	NW_017264036.1	2016693	2017699	-	1007	VFPFJ_08151	GO:0016021	-	chaperone-binding protein_x000D_
gene1793	285.222	403.255	167.189	0.414599	-1.27021	0.00664856	0.0443224	NW_017264031.1	135119	136291	+	1173	VFPFJ_01783	-	-	-_x000D_
gene10396	38.068	65.4178	10.7183	0.163843	-2.60961	0.0066582	0.0443473	NW_017264041.1	356750	358843	+	2094	VFPFJ_10327	GO:0003333;GO:0015171;GO:0016021	K16261	proline transporter_x000D_
gene6488	3.94204	7.88408	0	0	-Inf	0.00666778	0.0443849	NW_017264034.1	2907743	2909562	+	1820	VFPFJ_06455	GO:0016021;GO:0022891;GO:0055085;GO:0008643	-	hexose carrier protein gi_x000D_
gene3527	375.17	530.977	219.362	0.413129	-1.27534	0.00667979	0.0444123	NW_017264032.1	1418851	1420002	+	1152	VFPFJ_03507	GO:0005730;GO:0030433	-	tetratricopeptide repeat protein_x000D_
gene5567	2465.42	3438.45	1492.38	0.434026	-1.20415	0.00669591	0.0444843	NW_017264034.1	228376	230255	-	1880	VFPFJ_05536	GO:0006457;GO:0005737;GO:0005524;GO:0051082	K09500	t-complex protein 1 subunit theta gi_x000D_
gene8420	924.848	1417.53	432.166	0.304873	-1.71372	0.00676056	0.0448171	NW_017264037.1	48663	49478	-	816	VFPFJ_08367	-	K00799	-_x000D_
gene5116	3116.84	4354.21	1879.47	0.431645	-1.21208	0.00676881	0.044819	NW_017264033.1	2366463	2367807	+	1345	VFPFJ_05088	GO:0009423;GO:0003849;GO:0009073;GO:0005634;GO:0005739	K01626	phospho-2-dehydro-3-deoxyheptonate aldolase gi_x000D_
gene2852	620.335	882.091	358.579	0.40651	-1.29864	0.00696662	0.045886	NW_017264031.1	3257510	3259184	+	1675	VFPFJ_02834	GO:0005829;GO:0046872;GO:0006302;GO:0003896;GO:0003677;GO:0051539;GO:0006269;GO:1990077;GO:0005635;GO:0005658	K02685	dna primase large subunit_x000D_
gene9514	7.72202	14.019	1.42506	0.101653	-3.29828	0.00702639	0.0461986	NW_017264038.1	822560	830472	+	7913	VFPFJ_09451	GO:0003824	-	hybrid pks nrps enzyme_x000D_
gene7560	117.191	200.319	34.0637	0.170047	-2.55599	0.00704468	0.0462918	NW_017264035.1	3040113	3046166	-	6054	VFPFJ_07517	-	-	-_x000D_
gene8896	1715.86	2396.4	1035.31	0.432027	-1.21081	0.00707098	0.0463835	NW_017264037.1	1457418	1459439	-	2022	VFPFJ_08839	GO:0004819;GO:0005524;GO:0005737;GO:0006425	K01886	glutaminyl-trna synthetase_x000D_
gene3117	361.042	538.147	183.938	0.341798	-1.54879	0.00709204	0.0464946	NW_017264032.1	129832	131765	+	1934	VFPFJ_03098	GO:0055085;GO:0016021	-	drug resistance protein_x000D_
gene852	394.926	562.898	226.954	0.403189	-1.31047	0.00710469	0.0465504	NW_017264030.1	3028405	3029383	+	979	VFPFJ_00848	-	-	-_x000D_
gene5675	9.33902	16.5109	2.16712	0.131254	-2.92957	0.00717736	0.0469446	NW_017264034.1	528564	530269	-	1706	VFPFJ_05643	-	K04627	-_x000D_
gene11682	22.0964	35.3312	8.86148	0.250812	-1.99532	0.00721106	0.0470557	NW_017264082.1	15623	20804	+	5182	VFPFJ_11609	-	-	-_x000D_
gene9347	1182.58	1907.37	457.789	0.240011	-2.05883	0.00723772	0.0471556	NW_017264038.1	318727	320214	+	1488	VFPFJ_09284	GO:0004334;GO:0009072	K01555	fumarylacetoacetase gi_x000D_
gene7501	9.88906	17.4557	2.32239	0.133044	-2.91002	0.0073162	0.0475215	NW_017264035.1	2865465	2867476	+	2012	VFPFJ_07458	GO:0003333;GO:0015171;GO:0016021	-	amino acid transporter_x000D_
gene7419	743.696	1041.86	445.528	0.427626	-1.22558	0.0073929	0.0478273	NW_017264035.1	2606044	2609094	+	3051	VFPFJ_07377	-	-	-_x000D_
gene1109	5729.87	8028.36	3431.38	0.427407	-1.22632	0.00739299	0.0478273	NW_017264030.1	3796932	3798552	-	1621	VFPFJ_01103	GO:0005829;GO:0003723;GO:0016071;GO:0042175;GO:0008298;GO:0005844;GO:0007126;GO:0007088;GO:0005783	-	nuclear segregation protein_x000D_
gene8042	1291.28	1819.27	763.286	0.419557	-1.25306	0.00742641	0.0480159	NW_017264036.1	1542179	1543723	+	1545	VFPFJ_07995	-	K07019	-_x000D_
gene4390	51.7337	89.9197	13.5476	0.150664	-2.7306	0.00753486	0.0485436	NW_017264033.1	151409	152149	+	741	VFPFJ_04363	-	-	-_x000D_
gene9342	5993.1	9389.97	2596.22	0.276489	-1.8547	0.00753836	0.0485436	NW_017264038.1	302507	306248	+	3742	VFPFJ_09279	GO:1902358;GO:0016021;GO:0008271	K14708	sulfate permease_x000D_
gene7051	2135.89	2967.23	1304.55	0.439652	-1.18557	0.0075425	0.0485436	NW_017264035.1	1442033	1444029	-	1997	VFPFJ_07016	GO:0009113;GO:0042802;GO:0009116;GO:0004044;GO:0005737;GO:0006189;GO:0046083	K00764	amidophosphoribosyltransferase gi_x000D_
gene5094	263.412	448.342	78.4809	0.175047	-2.51419	0.0075488	0.0485564	NW_017264033.1	2319749	2320510	-	762	VFPFJ_05066	-	-	-_x000D_
gene8778	368.017	525.29	210.745	0.401197	-1.31762	0.00759381	0.048818	NW_017264037.1	1095685	1097349	-	1665	VFPFJ_08721	GO:0003723;GO:0008173;GO:0006396;GO:0001510	K15507	rrna methyltransferase mitochondrial_x000D_
gene7750	968.472	1360.44	576.509	0.423768	-1.23865	0.00760888	0.0488869	NW_017264036.1	582371	583044	-	674	VFPFJ_07706	GO:0046939;GO:0004017;GO:0000462;GO:0006355;GO:0034599;GO:0005524;GO:0016887;GO:0005737;GO:0005634	K18532	duf1671 domain-containing protein_x000D_
gene9163	730.717	1023.78	437.658	0.427493	-1.22603	0.00765753	0.0491155	NW_017264037.1	2266627	2268741	+	2115	VFPFJ_09104	GO:0003676;GO:0005524;GO:0004386	K14779	atp-dependent rna helicase rok1_x000D_
gene7497	75.5395	110.357	40.722	0.369002	-1.4383	0.00766691	0.0491476	NW_017264035.1	2857395	2858963	+	1569	VFPFJ_07454	GO:0016020	-	integral membrane protein_x000D_
gene92	57.256	85.0995	29.4125	0.345625	-1.53272	0.0077131	0.0494156	NW_017264030.1	580357	581933	+	1577	VFPFJ_00093	GO:0055085;GO:0016021	K07300	vacuolar h+\ ca2+ exchanger_x000D_
gene9337	23.467	43.1667	3.76733	0.087274	-3.5183	0.00774164	0.0495126	NW_017264038.1	291615	293508	-	1894	VFPFJ_09274	GO:0055085;GO:0016021	-	mfs transporter gi_x000D_
gene9216	574.39	812.617	336.163	0.413679	-1.27342	0.00779325	0.0497875	NW_017264037.1	2428759	2431110	-	2352	VFPFJ_09156	-	K10751	-_x000D_
gene9819	69.0997	101.194	37.0058	0.365694	-1.45129	0.00780759	0.0498509	NW_017264038.1	1788618	1790393	-	1776	VFPFJ_09756	GO:0050660;GO:0016614;GO:0055114	-	fad binding domain-containingprotein_x000D_
gene7692	91.991	133.646	50.3361	0.376637	-1.40875	0.00784967	0.0500911	NW_017264036.1	358843	360417	-	1575	VFPFJ_07650	GO:0016620;GO:0055114	K00129	retinal dehydrogenase 2_x000D_
gene5350	5162.95	7166.9	3159	0.440777	-1.18188	0.00788015	0.0502287	NW_017264033.1	3117145	3120342	-	3198	VFPFJ_05322	GO:0035091	-	px domain-containing protein_x000D_
gene1721	499.134	700.335	297.934	0.425416	-1.23305	0.00792637	0.0504662	NW_017264030.1	5659299	5660236	-	938	VFPFJ_01711	GO:0008168;GO:0032259	K19306	methyltransferase gi_x000D_
gene7630	48.282	79.9905	16.5736	0.207195	-2.27094	0.00794615	0.050535	NW_017264036.1	192258	193001	-	744	VFPFJ_07588	GO:0004252;GO:0006508	-	peptidase s1 chymotrypsin active site protein_x000D_
gene3687	398.137	560.949	235.324	0.41951	-1.25322	0.00797707	0.0506744	NW_017264032.1	1844722	1848147	+	3426	VFPFJ_03666	GO:0016021	-	hypothetical protein VFPFJ_03666 [Purpureocillium lilacinum]_x000D_
gene7513	24.0893	41.0938	7.0847	0.172403	-2.53614	0.00798341	0.0506861	NW_017264035.1	2897633	2899161	-	1529	VFPFJ_07470	-	K19200	-_x000D_
gene5408	308.618	432.532	184.705	0.427032	-1.22758	0.00802214	0.0509033	NW_017264033.1	3272525	3275046	-	2522	VFPFJ_05378	GO:0005524	K19783	dna helicase_x000D_
gene8914	706.977	989.643	424.31	0.42875	-1.22179	0.00804684	0.050951	NW_017264037.1	1503364	1504229	+	866	VFPFJ_08857	GO:0003899;GO:0006359	K03024	dna-directed rna c31 fungi gi_x000D_
gene10194	31.1879	48.4988	13.8769	0.286129	-1.80526	0.00805368	0.050951	NW_017264040.1	256100	257171	+	1072	VFPFJ_10127	-	-	-_x000D_
gene4568	137.737	197.68	77.7937	0.393533	-1.34545	0.00805782	0.050951	NW_017264033.1	636667	637923	-	1257	VFPFJ_04542	-	-	-_x000D_
gene2374	1636.56	2268.89	1004.22	0.442604	-1.17591	0.00809143	0.051084	NW_017264031.1	1822195	1823614	-	1420	VFPFJ_02358	GO:0006457;GO:0046872;GO:0005524;GO:0051082;GO:0031072;GO:0009408	K09503	chaperone protein dnaj 2 gi_x000D_
gene8200	920.459	1286.73	554.187	0.430694	-1.21526	0.00810684	0.0511525	NW_017264036.1	2015338	2016196	+	859	VFPFJ_08150	-	K14839	-_x000D_
gene1014	952.108	1321.06	583.154	0.441428	-1.17975	0.0081433	0.0513251	NW_017264030.1	3510315	3512549	-	2235	VFPFJ_01010	GO:0003723;GO:0005524;GO:0004386	K14806	atp-dependent rna helicase dbp7_x000D_
gene10048	973.555	1355.75	591.36	0.436187	-1.19698	0.00815107	0.0513302	NW_017264039.1	646053	647563	+	1511	VFPFJ_09984	GO:0004514;GO:0000183;GO:0009435;GO:0001302;GO:0019358;GO:0006348;GO:0016874;GO:0000781;GO:0005634	K00763	nicotinate phosphoribosyltransferase gi_x000D_
gene1823	477.999	674.409	281.589	0.417534	-1.26003	0.00815321	0.0513302	NW_017264031.1	216211	217506	+	1296	VFPFJ_01813	GO:1903469;GO:0090305;GO:0005739;GO:0070914;GO:0006284;GO:0045145;GO:0035861;GO:0017108;GO:0003677;GO:0000287;GO:0051908;GO:0005654;GO:1904162	K04799	flap endonuclease 1_x000D_
gene5964	156.933	224.578	89.2871	0.397577	-1.33069	0.00817592	0.0514063	NW_017264034.1	1406567	1407676	-	1110	VFPFJ_05933	-	-	-_x000D_
gene10691	37.7787	57.1885	18.3688	0.321197	-1.63847	0.00817901	0.0514063	NW_017264044.1	12716	14234	-	1519	VFPFJ_10619	GO:0008171;GO:0032259	-	sterigmatocystin 8-o-methyltransferase_x000D_
gene155	2052.38	3470.94	633.816	0.182606	-2.45319	0.00818559	0.051419	NW_017264030.1	762307	764713	+	2407	VFPFJ_00156	GO:0046872;GO:0005524;GO:0004075	K01968	3-methylcrotonyl- carboxylase subunit alpha_x000D_
gene2829	123.853	177.524	70.1824	0.39534	-1.33883	0.00822675	0.0515913	NW_017264031.1	3199181	3199465	-	285	VFPFJ_02811	-	-	-_x000D_
gene1578	124.203	177.73	70.6755	0.397656	-1.33041	0.00831312	0.0519137	NW_017264030.1	5221366	5223378	+	2013	VFPFJ_01569	GO:0006810;GO:0016020;GO:0000166	-	proteinase [Purpureocillium lilacinum]_x000D_
gene9616	1392.65	1938.41	846.887	0.436897	-1.19463	0.00831389	0.0519137	NW_017264038.1	1131808	1134108	-	2301	VFPFJ_09554	GO:0034457;GO:0005732;GO:0019013;GO:0006364	K14559	u3 small nucleolar ribonucleoprotein mpp10 gi_x000D_
gene8716	653.087	903.162	403.012	0.446224	-1.16416	0.0083356	0.0519137	NW_017264037.1	917721	918522	+	802	VFPFJ_08661	GO:0070191;GO:0005737;GO:0055114;GO:0034599	K08968	gaf domain-containingnucleotide-binding protein_x000D_
gene5489	1003.19	1397.48	608.9	0.435712	-1.19855	0.00833659	0.0519137	NW_017264033.1	3531721	3532400	-	680	VFPFJ_05459	GO:0042797;GO:0005736;GO:0006360;GO:0003677;GO:0046983;GO:0001054;GO:0005666	K03020	dna-directed rna polymerase i and iii polypeptide gi_x000D_
gene4895	744.39	1035.23	453.554	0.438121	-1.1906	0.00833927	0.0519137	NW_017264033.1	1636216	1637533	+	1318	VFPFJ_04867	GO:0030176;GO:0032865;GO:0000002;GO:0045040	K17764	mitochondrial outer membrane protein mmm1 gi_x000D_
gene3457	1031.67	1438.34	625.005	0.434532	-1.20246	0.00834269	0.0519137	NW_017264032.1	1195584	1198588	-	3005	VFPFJ_03437	GO:0090305;GO:0004527	K12585	mitotic control protein dis3_x000D_
gene9013	934.513	1312.22	556.808	0.424325	-1.23676	0.00836595	0.0519723	NW_017264037.1	1820759	1826014	-	5256	VFPFJ_08956	GO:0043232;GO:0031981	-	telomere length regulator protein rif1-like protein_x000D_
gene9591	60.2733	105.128	15.4189	0.146669	-2.76937	0.00839988	0.0520969	NW_017264038.1	1064610	1066372	-	1763	VFPFJ_09529	GO:0016020	-	mfs monocarboxylate transporter protein gi_x000D_
gene7064	514.199	720.196	308.202	0.427942	-1.22451	0.00841536	0.0521641	NW_017264035.1	1493875	1494821	-	947	VFPFJ_07029	GO:0000935;GO:0008360;GO:0007264;GO:0032956;GO:0032955;GO:0000226;GO:0005938;GO:0034613;GO:0003924;GO:0005525	-	gtp-binding protein rhoc_x000D_
gene684	2925.48	4060.43	1790.54	0.440972	-1.18124	0.00843157	0.0522071	NW_017264030.1	2497527	2501077	+	3551	VFPFJ_00682	GO:0020037;GO:0005506;GO:0003958;GO:0070330;GO:0055114;GO:0010181	K14338	nadph cytochrome p450 gi_x000D_
gene2986	2204.22	3055.74	1352.7	0.442677	-1.17567	0.00848352	0.0524711	NW_017264031.1	3659446	3662413	+	2968	VFPFJ_02968	GO:0005829;GO:0006609;GO:0005935;GO:0008536;GO:0042991;GO:0005934;GO:0010458;GO:1990023;GO:0008139;GO:0034399;GO:0005635	-	importin beta-2 subunit_x000D_
gene8959	1054.91	1464.19	645.639	0.440955	-1.1813	0.00853608	0.0527383	NW_017264037.1	1617277	1618173	+	897	VFPFJ_08902	GO:0004519;GO:0090501;GO:0006388	K15323	trna-splicing endonuclease subunit sen34_x000D_
gene1317	3627.98	5201.15	2054.81	0.395069	-1.33982	0.00857276	0.0529068	NW_017264030.1	4446197	4447828	+	1632	VFPFJ_01308	GO:0009450;GO:0006536;GO:0030170;GO:0003867;GO:0005829	K13524	4-aminobutyrate aminotransferase gi_x000D_
gene539	468.094	651.063	285.125	0.437937	-1.1912	0.00874521	0.0536792	NW_017264030.1	1962734	1967775	+	5042	VFPFJ_00537	GO:0090305;GO:0016035;GO:0003887;GO:0006260;GO:0003677;GO:0008408;GO:0000166;GO:0019985	K02350	dna polymerase zeta catalytic subunit_x000D_
gene5355	1642.75	2281.75	1003.76	0.439909	-1.18472	0.00883521	0.0540821	NW_017264033.1	3137196	3138574	-	1379	VFPFJ_05327	GO:0016021	-	domain-containingprotein gi_x000D_
gene6771	31.9094	49.0014	14.8174	0.302388	-1.72553	0.00885706	0.054186	NW_017264035.1	588319	589484	-	1166	VFPFJ_06736	GO:0005488;GO:0006355	-	c6 transcription factor_x000D_
gene4882	248.075	352.226	143.924	0.408613	-1.29119	0.00890871	0.0544137	NW_017264033.1	1596714	1597580	-	867	VFPFJ_04854	GO:0005730;GO:0031167;GO:0016433	K18849	nucleolus protein gi_x000D_
gene1167	2375.25	3295.47	1455.02	0.44152	-1.17945	0.00891424	0.0544179	NW_017264030.1	3981547	3983541	+	1995	VFPFJ_01160	GO:0005829;GO:0003723;GO:0009328;GO:0006432;GO:0005524;GO:0004826;GO:0000287;GO:0005634	K01890	phenylalanyl-trna synthetase beta chain_x000D_
gene5332	1193.57	1659.4	727.734	0.438551	-1.18918	0.00897274	0.0547157	NW_017264033.1	3037580	3038617	+	1038	VFPFJ_05304	GO:0018344;GO:0004663	K05956	type-2 protein geranylgeranyltransferase subunit beta gi_x000D_
gene7496	78.0739	112.948	43.1994	0.382471	-1.38658	0.00903075	0.0549208	NW_017264035.1	2855472	2856523	+	1052	VFPFJ_07453	-	-	-_x000D_
gene8616	3463.34	4756.02	2170.67	0.456404	-1.13162	0.00903644	0.0549252	NW_017264037.1	650764	652734	-	1971	VFPFJ_08561	GO:0005829;GO:0006310;GO:0006281;GO:0000723;GO:0035861;GO:0006279;GO:0003697;GO:0006268;GO:1902969;GO:0005662	K07466	replication factor a-like protein_x000D_
gene3729	1860.57	2589.69	1131.46	0.436908	-1.1946	0.00904122	0.0549252	NW_017264032.1	1998534	2000325	+	1792	VFPFJ_03708	-	-	-_x000D_
gene5288	6153.27	8492.43	3814.1	0.449117	-1.15484	0.00907934	0.0550973	NW_017264033.1	2895165	2899498	+	4334	VFPFJ_05260	GO:0004736;GO:0006094;GO:0046872;GO:0006090;GO:0003677;GO:0005524;GO:0004075;GO:0009374	K01958	pyruvate carboxylase_x000D_
gene9420	27.5001	43.0955	11.9046	0.276238	-1.85602	0.0091226	0.0552638	NW_017264038.1	511997	513154	-	1158	VFPFJ_09357	GO:0008152;GO:0016787	-	endomembrane protein 70-like protein_x000D_
gene9006	733.604	1021.46	445.751	0.436387	-1.19632	0.00913512	0.0552869	NW_017264037.1	1789582	1790898	-	1317	VFPFJ_08949	GO:0019706;GO:0016021;GO:0018345;GO:0008270;GO:0005783	K18932	palmitoyltransferase pfa4 gi_x000D_
gene11226	15.5613	28.5077	2.61487	0.091725	-3.44654	0.00915151	0.0553362	NW_017264051.1	163926	165134	+	1209	VFPFJ_11153	-	-	-_x000D_
gene9305	7.39972	13.4136	1.38589	0.10332	-3.27481	0.00918187	0.0554803	NW_017264038.1	194385	195422	-	1038	VFPFJ_09243	-	K00988	-_x000D_
gene670	715.77	993.915	437.625	0.440304	-1.18343	0.00923369	0.0557064	NW_017264030.1	2464176	2467645	-	3470	VFPFJ_00668	GO:0005730;GO:0000463;GO:0000466;GO:0005829	K14861	ribosome biogenesis protein urb1 gi_x000D_
gene1360	1402.15	1946.22	858.079	0.440895	-1.18149	0.00923412	0.0557064	NW_017264030.1	4589321	4591148	-	1828	VFPFJ_01351	GO:0016021;GO:0008168;GO:0032259	K20238	cyclopropane-fatty-acyl-phospholipid synthase_x000D_
gene10066	686.731	953.279	420.183	0.440777	-1.18188	0.00924728	0.0557279	NW_017264039.1	687905	688829	-	925	VFPFJ_10001	GO:0016021	K09660	monosaccharide-p-dolichol utilization protein gi_x000D_
gene1969	484.139	678.724	289.554	0.426616	-1.22899	0.00925295	0.0557279	NW_017264031.1	571219	572178	-	960	VFPFJ_01958	GO:0016021;GO:0000753	-	membrane fusion mating protein fig1 gi_x000D_
gene5614	297.005	420.639	173.372	0.412165	-1.27871	0.00926005	0.0557279	NW_017264034.1	353787	355284	-	1498	VFPFJ_05583	-	-	-_x000D_
gene6864	3862.4	5334.44	2390.35	0.448097	-1.15812	0.00933098	0.0560805	NW_017264035.1	862577	864607	-	2031	VFPFJ_06829	GO:0042939;GO:0071916;GO:0035442;GO:0031520;GO:0000324;GO:0042937;GO:0016021;GO:0032153	K03305	pot family protein_x000D_
gene9554	2096.19	2892.64	1299.75	0.449331	-1.15415	0.0093747	0.0562832	NW_017264038.1	946134	949222	-	3089	VFPFJ_09492	GO:0055114;GO:0004488;GO:0009396;GO:0005524;GO:0004329	K00288	c-1-tetrahydrofolate synthase_x000D_
gene4659	12038.8	16716.9	7360.69	0.440315	-1.18339	0.00950902	0.0569985	NW_017264033.1	887194	888288	-	1095	VFPFJ_04632	GO:0071577;GO:0016021;GO:0005385	K14709	membrane zinc transporter gi_x000D_
gene134	138.094	195.204	80.9852	0.414875	-1.26925	0.00969376	0.0579193	NW_017264030.1	703444	705003	-	1560	VFPFJ_00135	-	-	-_x000D_
gene3061	257.789	359.155	156.423	0.435529	-1.19916	0.00969865	0.0579193	NW_017264031.1	3891594	3892792	+	1199	VFPFJ_03042	-	K17989	-_x000D_
gene6451	174.852	246.386	103.318	0.419333	-1.25383	0.00975925	0.0582195	NW_017264034.1	2812810	2813992	+	1183	VFPFJ_06418	-	-	-_x000D_
gene326	385.453	539.125	231.781	0.42992	-1.21786	0.00987381	0.0586898	NW_017264030.1	1299039	1300084	-	1046	VFPFJ_00326	GO:0004519;GO:0090305;GO:0006308;GO:0003676	K05986	nuclease s1 gi_x000D_
gene2574	49.9979	74.7992	25.1966	0.336856	-1.5698	0.00987456	0.0586898	NW_017264031.1	2390115	2391063	+	949	VFPFJ_02558	-	-	-_x000D_
gene8760	388.608	544.881	232.335	0.426395	-1.22974	0.0098828	0.0587078	NW_017264037.1	1057955	1058530	+	576	VFPFJ_08703	GO:0006355;GO:0003677;GO:0003713	-	transcriptional coactivator p15 family protein gi_x000D_
gene95	49.313	96.2055	2.42062	0.0251609	-5.31267	0.00991864	0.0588896	NW_017264030.1	586805	587673	+	869	VFPFJ_00096	-	-	-_x000D_
gene5565	920.124	1286.98	553.268	0.429897	-1.21794	0.00997724	0.0591072	NW_017264034.1	212123	213164	+	1042	VFPFJ_05534	-	-	-_x000D_
gene11196	241.074	445.128	37.0205	0.0831682	-3.58782	0.00998152	0.0591072	NW_017264051.1	76260	78134	-	1875	VFPFJ_11123	GO:0055085;GO:0016021	-	phthalate transporter_x000D_
gene10687	4.76164	9.21112	0.312167	0.0338903	-4.88299	0.0100126	0.0592601	NW_017264044.1	1449	2240	-	792	VFPFJ_10615	GO:0016020;GO:0016491	-	phenol 2-monooxygenase protein_x000D_
gene6549	1172.88	1616.9	728.852	0.450771	-1.14953	0.0100187	0.0592649	NW_017264034.1	3066415	3068664	-	2250	VFPFJ_06514	GO:0044425	-	#NAME?_x000D_
gene917	204.79	331.577	78.0035	0.23525	-2.08773	0.0101189	0.0598265	NW_017264030.1	3223004	3223675	+	672	VFPFJ_00913	-	-	-_x000D_
gene3269	439.698	616.263	263.134	0.426983	-1.22775	0.0101251	0.0598313	NW_017264032.1	601243	603611	-	2369	VFPFJ_03249	GO:0005524;GO:0003682	K02603	origin recognition complex subunit orc1_x000D_
gene1715	695.23	964.275	426.185	0.441975	-1.17796	0.0101442	0.0598813	NW_017264030.1	5646427	5648647	+	2221	VFPFJ_01705	GO:0051287;GO:0006468;GO:0004672;GO:0005739;GO:0004449;GO:0006099;GO:0005524;GO:0000287	K08838	serine threonine-protein kinase 24_x000D_
gene6708	377.097	526.16	228.034	0.433393	-1.20625	0.010246	0.060451	NW_017264035.1	397278	399222	-	1945	VFPFJ_06673	GO:0016021;GO:0022891;GO:0055085	K08141	sugar porter family mfs transporter gi_x000D_
gene1362	70.6036	102.499	38.7077	0.377638	-1.40492	0.010263	0.0605018	NW_017264030.1	4601122	4602588	+	1467	VFPFJ_01353	GO:0006355	-	c6 finger domain-containingprotein_x000D_
gene8088	70.5687	102.763	38.3742	0.373424	-1.42111	0.0102707	0.0605018	NW_017264036.1	1683115	1684753	+	1639	VFPFJ_08041	GO:0005643;GO:0016973	K18723	rna export mediator gle1_x000D_
gene2035	218.335	304.27	132.399	0.435136	-1.20046	0.0102958	0.0606031	NW_017264031.1	756047	757837	-	1791	VFPFJ_02024	GO:0016020	-	alpha beta hydrolase fold-1 protein_x000D_
gene1953	284.59	398.946	170.234	0.42671	-1.22867	0.0103303	0.0607255	NW_017264031.1	523145	525021	-	1877	VFPFJ_01942	GO:0016884	K01426	amidase family protein_x000D_
gene2887	8.82666	15.6037	2.04959	0.131352	-2.92849	0.0103457	0.0607841	NW_017264031.1	3361274	3361837	-	564	VFPFJ_02868	-	-	-_x000D_
gene2152	367.08	512.115	222.045	0.433585	-1.20561	0.0103638	0.0608154	NW_017264031.1	1088618	1090628	-	2011	VFPFJ_02139	GO:0005737;GO:0043130	K18667	activating signal cointegrator 1 complex subunit 2_x000D_
gene4641	34.0369	51.8134	16.2604	0.313825	-1.67197	0.0103672	0.0608154	NW_017264033.1	832354	834151	-	1798	VFPFJ_04614	-	-	-_x000D_
gene6999	243.992	344.071	143.912	0.418262	-1.25752	0.0103728	0.0608164	NW_017264035.1	1302352	1302858	+	507	VFPFJ_06964	GO:0006457;GO:0003676;GO:0000413;GO:0005634;GO:0005829;GO:0003755;GO:0000166	-	peptidyl prolyl cis-trans isomerase cyclophilin_x000D_
gene5334	475.209	663.665	286.753	0.432076	-1.21064	0.0104218	0.0610485	NW_017264033.1	3043034	3046394	-	3361	VFPFJ_05306	GO:0005524;GO:0006298;GO:0030983	K08736	dna mismatch repair protein msh3_x000D_
gene11827	109.352	157.238	61.4671	0.390919	-1.35506	0.0104262	0.0610485	NW_017264146.1	125	1471	-	1347	VFPFJ_11754	GO:0008152;GO:0016787	-	hippurate hydrolase_x000D_
gene4304	414.152	575.355	252.949	0.439641	-1.1856	0.0104286	0.0610485	NW_017264032.1	3668843	3670310	+	1468	VFPFJ_04277	-	-	-_x000D_
gene7809	1392.4	1924.99	859.807	0.446656	-1.16277	0.0104418	0.0610621	NW_017264036.1	746506	747790	-	1285	VFPFJ_07765	-	-	-_x000D_
gene4092	17839.3	24731	10947.6	0.442669	-1.1757	0.01049	0.0612193	NW_017264032.1	3037603	3038361	-	759	VFPFJ_04065	GO:0006355;GO:0043565;GO:0003700	-	cross-pathway control 1_x000D_
gene7907	1260.04	1740.6	779.47	0.447816	-1.15902	0.0104907	0.0612193	NW_017264036.1	1063561	1064502	+	942	VFPFJ_07862	-	-	-_x000D_
gene5026	555.544	768.859	342.23	0.445114	-1.16775	0.0105254	0.0613592	NW_017264033.1	2118471	2121710	-	3240	VFPFJ_04998	GO:0005524;GO:0003677;GO:0008026	K14635	atp-dependent dna helicase mph1_x000D_
gene11044	27.5377	42.7409	12.3345	0.288588	-1.79292	0.0105855	0.0615616	NW_017264048.1	58161	58664	-	504	VFPFJ_10971	-	-	-_x000D_
gene7505	213.943	363.442	64.4434	0.177314	-2.49562	0.0105928	0.0615616	NW_017264035.1	2876312	2877244	-	933	VFPFJ_07462	-	-	-_x000D_
gene4967	321.741	449.092	194.39	0.43285	-1.20806	0.0106085	0.0615896	NW_017264033.1	1940421	1940741	-	321	VFPFJ_04939	-	-	-_x000D_
gene7035	1802.95	2479.82	1126.08	0.454097	-1.13893	0.0106665	0.0618303	NW_017264035.1	1400285	1402882	-	2598	VFPFJ_07000	GO:0016208;GO:0005524;GO:0003987;GO:0019427	K01895	acetate-- ligase_x000D_
gene838	825.25	1146.96	503.542	0.439023	-1.18763	0.0107378	0.06218	NW_017264030.1	2987901	2988863	+	963	VFPFJ_00834	GO:0017183;GO:0004164;GO:0032259	K00586	diphthine synthase_x000D_
gene7220	267.517	374.415	160.619	0.428985	-1.221	0.0109466	0.0631783	NW_017264035.1	1967370	1968705	+	1336	VFPFJ_07183	GO:0052718;GO:0052717;GO:0006400;GO:0006382;GO:0008270;GO:0005829	K15442	trna-specific adenosine-34 deaminase subunit tad3 gi_x000D_
gene1693	37.4628	56.7159	18.2097	0.321069	-1.63905	0.0109512	0.0631783	NW_017264030.1	5564468	5565936	-	1469	VFPFJ_01683	-	-	-_x000D_
gene7712	13.2838	22.3704	4.19722	0.187624	-2.41408	0.0109551	0.0631783	NW_017264036.1	417127	417555	+	429	VFPFJ_07668	-	-	-_x000D_
gene7892	2159.33	3106.17	1212.49	0.39035	-1.35716	0.0109656	0.0632065	NW_017264036.1	995492	996364	-	873	VFPFJ_07848	-	-	-_x000D_
gene3116	639.234	1012.95	265.523	0.26213	-1.93165	0.0109859	0.0632909	NW_017264032.1	125904	127209	+	1306	VFPFJ_03097	GO:0055085;GO:0016021	-	monocarboxylate transporter_x000D_
gene4547	30.6142	46.8835	14.3449	0.305969	-1.70854	0.0110171	0.063406	NW_017264033.1	561864	562232	-	369	VFPFJ_04520	-	-	-_x000D_
gene6215	3825.04	5458.91	2191.16	0.401392	-1.31692	0.0111033	0.0638042	NW_017264034.1	2131024	2131743	-	720	VFPFJ_06185	-	-	-_x000D_
gene405	218.522	308.242	128.802	0.41786	-1.25891	0.0112118	0.0642313	NW_017264030.1	1569166	1573220	-	4055	VFPFJ_00404	GO:0016491;GO:0055114;GO:0010181	-	fmn binding oxidoreductase_x000D_
gene9080	3245.2	5040.57	1449.83	0.287632	-1.7977	0.0112501	0.0643853	NW_017264037.1	2014610	2018467	+	3858	VFPFJ_09023	GO:0016020	-	meiotically up-regulated protein_x000D_
gene6840	419.738	657.229	182.248	0.277297	-1.8505	0.01131	0.0646622	NW_017264035.1	794876	797450	-	2575	VFPFJ_06805	GO:0035246;GO:0008168	K02516	protein methyltransferase_x000D_
gene1401	98.8149	140.911	56.7186	0.402513	-1.31289	0.0113201	0.0646871	NW_017264030.1	4690559	4691836	+	1278	VFPFJ_01393	GO:0051287;GO:0005829;GO:0005634;GO:0055114;GO:0016616	K00015	glyoxylate reductase_x000D_
gene3750	736.241	1015	457.482	0.450721	-1.14969	0.0113679	0.0648895	NW_017264032.1	2044879	2046176	-	1298	VFPFJ_03727	GO:0004048;GO:0000162;GO:0005829	K00766	anthranilate phosphoribosyltransferase_x000D_
gene11199	444.387	617.269	271.506	0.43985	-1.18492	0.0113687	0.0648895	NW_017264051.1	87165	88696	-	1532	VFPFJ_11126	-	-	-_x000D_
gene2636	1683.76	2401.8	965.715	0.402079	-1.31445	0.0114087	0.0650612	NW_017264031.1	2580913	2585909	-	4997	VFPFJ_02620	GO:0042626;GO:0055085;GO:0005524;GO:0016021	-	abc transporter cdr4_x000D_
gene4132	8749.46	12066.4	5432.53	0.45022	-1.1513	0.0114469	0.0652131	NW_017264032.1	3157779	3158283	+	505	VFPFJ_04105	GO:0019013;GO:0003723;GO:0000462;GO:0000398;GO:0032040;GO:0046540;GO:0031428	K12845	ribonucleoprotein-associated protein gi_x000D_
gene7879	461.989	639.336	284.643	0.445217	-1.16742	0.011508	0.0654072	NW_017264036.1	967652	971785	+	4134	VFPFJ_07835	GO:0008565;GO:0003676;GO:0006606;GO:0008026;GO:0005524;GO:0005737;GO:0005634	-	dead deah box helicase_x000D_
gene2014	32.8317	57.0945	8.569	0.150085	-2.73615	0.0115252	0.0654167	NW_017264031.1	702941	704739	+	1799	VFPFJ_02003	GO:0055085;GO:0016021	-	mfs multidrug transporter_x000D_
gene5008	2268.54	3127.72	1409.36	0.450601	-1.15008	0.0115291	0.0654167	NW_017264033.1	2065318	2067280	+	1963	VFPFJ_04980	GO:0004643;GO:0005829;GO:0003937;GO:0006189	K00602	bifunctional purine biosynthesis protein ade16_x000D_
gene2916	154.785	217.259	92.3122	0.424895	-1.23482	0.0115487	0.0654619	NW_017264031.1	3447300	3447794	+	495	VFPFJ_02897	-	-	-_x000D_
gene2755	6219.53	8522.4	3916.67	0.459573	-1.12163	0.0115863	0.0656093	NW_017264031.1	2975401	2977706	+	2306	VFPFJ_02737	GO:0005737;GO:0000166;GO:0003723	K13126	polyadenylate-binding protein_x000D_
gene1704	122.458	173.335	71.5803	0.412959	-1.27593	0.0115971	0.065637	NW_017264030.1	5597281	5598750	-	1470	VFPFJ_01694	-	-	-_x000D_
gene5937	371.437	511.674	231.2	0.45185	-1.14608	0.0116457	0.0658039	NW_017264034.1	1350479	1352077	+	1599	VFPFJ_05907	GO:0016021;GO:0055085;GO:0005215	-	major facilitator superfamily transporter_x000D_
gene7012	2983.95	4098.49	1869.41	0.456121	-1.13251	0.0116499	0.0658039	NW_017264035.1	1325214	1327642	+	2429	VFPFJ_06977	GO:0006420;GO:0005524;GO:0004814;GO:0005737	K01887	arginyl-trna synthetase_x000D_
gene10747	17.5113	28.0931	6.92962	0.246667	-2.01937	0.0116506	0.0658039	NW_017264044.1	167039	168007	+	969	VFPFJ_10675	-	-	-_x000D_
gene3618	87.3705	133.927	40.8145	0.304752	-1.71429	0.0116738	0.0658444	NW_017264032.1	1640051	1641196	-	1146	VFPFJ_03598	-	-	-_x000D_
gene8483	36.2779	57.5855	14.9703	0.259967	-1.9436	0.0117043	0.0659459	NW_017264037.1	222169	224175	-	2007	VFPFJ_08428	GO:0016021;GO:0006857;GO:0005215	-	oligopeptide transporter_x000D_
gene4041	6154.1	8478.49	3829.7	0.451697	-1.14657	0.0117278	0.0659922	NW_017264032.1	2913258	2914985	+	1728	VFPFJ_04016	GO:0006412;GO:0005840;GO:0005874;GO:0019843;GO:0003735;GO:0007017;GO:0003924;GO:0005200;GO:0005525	K07375	tubulin beta-1 chain gi_x000D_
gene1402	23352.9	31961.9	14743.9	0.461295	-1.11624	0.01174	0.0660148	NW_017264030.1	4692312	4693714	-	1403	VFPFJ_01394	GO:0006656;GO:0006641;GO:0019510;GO:0004013;GO:0006730	K01251	adenosylhomocysteinase gi_x000D_
gene3928	482.025	691.668	272.383	0.393806	-1.34444	0.0117669	0.0660671	NW_017264032.1	2542185	2543153	-	969	VFPFJ_03905	-	-	-_x000D_
gene10492	9.67904	16.8591	2.49897	0.148227	-2.75412	0.0118033	0.0662234	NW_017264042.1	157638	159679	+	2042	VFPFJ_10423	GO:0050660;GO:0016614;GO:0055114	-	fad binding domain-containing protein_x000D_
gene10472	64.8395	106.017	23.6616	0.223186	-2.16368	0.0118697	0.0665117	NW_017264042.1	109803	112835	+	3033	VFPFJ_10403	-	-	-_x000D_
gene7860	171.487	240.09	102.884	0.428522	-1.22256	0.0119086	0.0666301	NW_017264036.1	907025	907489	+	465	VFPFJ_07816	-	-	-_x000D_
gene7038	1471.27	2012.08	930.469	0.462441	-1.11266	0.0120252	0.0671157	NW_017264035.1	1412424	1415756	-	3333	VFPFJ_07003	GO:0006281;GO:0006260;GO:0003689;GO:0005524;GO:0005663	K10754	chromosome transmission fidelity factor_x000D_
gene9249	9847.04	13425.9	6268.14	0.466868	-1.09891	0.0120379	0.0671537	NW_017264038.1	36144	38114	-	1971	VFPFJ_09188	GO:0016887;GO:0005524	K06185	abc transporter atp-binding protein arb1_x000D_
gene3948	145.995	207.519	84.4721	0.407058	-1.29669	0.0120774	0.0673404	NW_017264032.1	2608680	2609577	-	898	VFPFJ_03925	GO:0006357;GO:0001104;GO:0016592	-	mediator complex subunit med18_x000D_
gene4689	506.217	800.63	211.805	0.264548	-1.9184	0.0121047	0.0674261	NW_017264033.1	970917	971401	+	485	VFPFJ_04662	GO:0016740	K00799	glutathione s-transferase family protein_x000D_
gene10491	6.29294	11.5317	1.05423	0.0914201	-3.45134	0.0121732	0.0676404	NW_017264042.1	154851	156285	-	1435	VFPFJ_10422	GO:0003824	-	d-lactate dehydrogenase_x000D_
gene8487	81.3377	134.958	27.7176	0.20538	-2.28363	0.0122118	0.0677345	NW_017264037.1	233431	234811	+	1381	VFPFJ_08432	-	-	-_x000D_
gene9419	33.9844	51.4359	16.533	0.321429	-1.63743	0.0122142	0.0677345	NW_017264038.1	511163	511912	+	750	VFPFJ_09356	-	-	-_x000D_
gene10195	44.5788	66.5564	22.6012	0.339579	-1.55818	0.01224	0.0678432	NW_017264040.1	257192	258310	-	1119	VFPFJ_10128	GO:0016853;GO:0008152	-	mandelate racemase_x000D_
gene10161	37.645	55.9848	19.3051	0.344828	-1.53605	0.0122519	0.0678432	NW_017264040.1	188365	190643	+	2279	VFPFJ_10096	-	-	-_x000D_
gene719	95.2036	134.814	55.5934	0.412371	-1.27798	0.0122635	0.0678588	NW_017264030.1	2606972	2607881	+	910	VFPFJ_00717	GO:0016407	-	acetyltransferase gi_x000D_
gene10335	6.27348	11.4536	1.0934	0.0954641	-3.3889	0.0122668	0.0678588	NW_017264041.1	176816	178091	+	1276	VFPFJ_10266	-	-	-_x000D_
gene3515	4658.49	6341.65	2975.33	0.469173	-1.09181	0.0122788	0.0678919	NW_017264032.1	1389455	1391361	+	1907	VFPFJ_03495	GO:0006537;GO:0003842;GO:0016620;GO:0006561;GO:0055114	K00294	delta-1-pyrroline-5-carboxylate mitochondrial precursor gi_x000D_
gene2634	53.3642	77.5666	29.1618	0.375958	-1.41136	0.0123162	0.068032	NW_017264031.1	2566869	2567483	-	615	VFPFJ_02618	GO:0008080	-	acyl- n-acyltransferase gi_x000D_
gene5685	3212.91	4389.63	2036.19	0.463864	-1.10823	0.0123467	0.068167	NW_017264034.1	559508	565025	-	5518	VFPFJ_05653	-	K14550	-_x000D_
gene574	576.285	795.051	357.519	0.449681	-1.15303	0.0124288	0.0685532	NW_017264030.1	2097323	2098327	-	1005	VFPFJ_00572	GO:0016740	-	nicotinamide n-methyltransferase gi_x000D_
gene11183	93.4687	135.057	51.8801	0.384134	-1.38032	0.0124464	0.0686093	NW_017264051.1	44249	45025	-	777	VFPFJ_11110	-	-	-_x000D_
gene11201	547.49	756.693	338.287	0.44706	-1.16146	0.0124512	0.0686093	NW_017264051.1	93782	94821	-	1040	VFPFJ_11128	-	K14849	-_x000D_
gene6407	396.726	545.016	248.435	0.45583	-1.13343	0.0125388	0.0690586	NW_017264034.1	2692991	2694373	-	1383	VFPFJ_06375	GO:0045744;GO:0044424	-	wd repeat-containing protein 79_x000D_
gene521	104.634	148.563	60.7056	0.408619	-1.29117	0.012549	0.0690806	NW_017264030.1	1910033	1910575	+	543	VFPFJ_00519	GO:0016020	-	hypothetical protein VFPFJ_00519 [Purpureocillium lilacinum]_x000D_
gene42	7.80646	13.8757	1.73723	0.1252	-2.9977	0.0126412	0.0695205	NW_017264030.1	397538	398602	+	1065	VFPFJ_00043	GO:0006633;GO:0004497;GO:0005506;GO:0016021;GO:0055114	-	fatty acid hydroxylase superfamily protein_x000D_
gene3338	938.862	1284.58	593.142	0.461739	-1.11485	0.0126546	0.0695264	NW_017264032.1	836439	839213	+	2775	VFPFJ_03318	GO:0005524;GO:0004386	K14439	helicase swr1 gi_x000D_
gene4147	22.9746	35.4646	10.4846	0.295637	-1.7581	0.012679	0.0696261	NW_017264032.1	3192359	3194164	+	1806	VFPFJ_04120	GO:0008152	K09123	duf521 domain protein_x000D_
gene2528	6070.16	8299.64	3840.67	0.462751	-1.11169	0.012746	0.0698918	NW_017264031.1	2290010	2290831	+	822	VFPFJ_02512	GO:0052657;GO:0009116;GO:0005783	K07101	xanthine phosphoribosyltransferase 1 gi_x000D_
gene6501	191.18	267.731	114.628	0.428147	-1.22382	0.0128092	0.070136	NW_017264034.1	2943663	2944096	-	434	VFPFJ_06468	-	-	-_x000D_
gene9523	6209.07	8457.59	3960.55	0.468284	-1.09454	0.0128341	0.0702381	NW_017264038.1	852497	853981	+	1485	VFPFJ_09461	GO:0008237;GO:0016805;GO:0006508;GO:0034701;GO:0004180	K15428	glutamate carboxypeptidase gi_x000D_
gene9781	1075.37	1480.41	670.334	0.452803	-1.14304	0.0128548	0.0703177	NW_017264038.1	1660031	1660654	+	624	VFPFJ_09718	-	-	-_x000D_
gene6772	25.6035	39.3781	11.829	0.300394	-1.73507	0.0128839	0.0704422	NW_017264035.1	590045	594148	+	4104	VFPFJ_06737	GO:0042626;GO:0055085;GO:0005524;GO:0016021	-	multidrug resistance protein 3_x000D_
gene1702	3360.69	5174.37	1547.01	0.298975	-1.7419	0.0129011	0.0704695	NW_017264030.1	5587408	5588328	+	921	VFPFJ_01692	GO:0042819;GO:0042823;GO:0003824	K06215	pyridoxine biosynthesis protein pdx1_x000D_
gene8344	155.39	215.598	95.1817	0.441479	-1.17958	0.0129187	0.0704958	NW_017264036.1	2425606	2427051	+	1446	VFPFJ_08291	GO:0019752;GO:0016829	-	glutamate decarboxylase gi_x000D_
gene9517	447.356	620.642	274.069	0.441589	-1.17922	0.012966	0.070651	NW_017264038.1	837713	838654	+	942	VFPFJ_09455	GO:0000166	K14545	ribosomal small subunit assembly protein gi_x000D_
gene1351	1776.33	2431.68	1120.99	0.460994	-1.11718	0.0129751	0.0706668	NW_017264030.1	4555075	4556526	-	1452	VFPFJ_01342	GO:0000463;GO:0000466;GO:0016020;GO:0000027	K14830	mak11-like protein gi_x000D_
gene711	807.535	1099.13	515.937	0.469403	-1.0911	0.0131184	0.071309	NW_017264030.1	2589295	2591341	-	2047	VFPFJ_00709	GO:0042162;GO:0032508;GO:0003684;GO:0043564;GO:0004003;GO:0000723;GO:0006303	K10884	dsb repair complex subunit ku70_x000D_
gene8898	334.391	542.701	126.081	0.23232	-2.10581	0.013168	0.0714754	NW_017264037.1	1461203	1463465	-	2263	VFPFJ_08841	GO:0016021;GO:0000329;GO:0034765;GO:0070588;GO:0005262;GO:0005227;GO:0035725;GO:0071805;GO:0030003;GO:0005244;GO:0005272;GO:0005267	-	potassium ion channel yvc1_x000D_
gene4881	876.521	1210.12	542.921	0.44865	-1.15634	0.0131781	0.0714956	NW_017264033.1	1595307	1596336	+	1030	VFPFJ_04853	GO:0005829;GO:0019509;GO:0016311;GO:0043874;GO:0043716;GO:0000287;GO:0019284;GO:0043715;GO:0005634	-	enolase-phosphatase gi_x000D_
gene2520	4894.28	6835.74	2952.82	0.431967	-1.21101	0.0132018	0.0715895	NW_017264031.1	2265125	2266429	+	1305	VFPFJ_02504	-	-	-_x000D_
gene8440	955.86	1320.28	591.438	0.447963	-1.15855	0.0133054	0.0720385	NW_017264037.1	97938	99722	-	1785	VFPFJ_08387	-	-	-_x000D_
gene3273	2340.36	3186.26	1494.45	0.46903	-1.09225	0.0133106	0.0720385	NW_017264032.1	610092	613211	+	3120	VFPFJ_03253	GO:0005975;GO:0004553	K14832	ccaat-box-binding transcription factor_x000D_
gene2016	197.438	272.699	122.176	0.448026	-1.15835	0.0133165	0.0720385	NW_017264031.1	706366	712154	-	5789	VFPFJ_02005	GO:0046872;GO:0005524;GO:0004075;GO:0016829	-	urea amidolyase_x000D_
gene3257	1537.36	2104.48	970.24	0.461035	-1.11705	0.0133606	0.0722422	NW_017264032.1	559932	560603	+	672	VFPFJ_03237	-	K11884	-_x000D_
gene10705	21.8681	36.0859	7.65036	0.212004	-2.23783	0.0133959	0.0723637	NW_017264044.1	55395	59092	+	3698	VFPFJ_10633	-	-	-_x000D_
gene2680	1628.25	2733.7	522.806	0.191245	-2.38651	0.0134449	0.0725933	NW_017264031.1	2736064	2737710	-	1647	VFPFJ_02662	-	-	-_x000D_
gene2304	624.503	852.9	396.107	0.464424	-1.10649	0.0134629	0.0726556	NW_017264031.1	1545840	1548464	+	2625	VFPFJ_02288	-	K17583	-_x000D_
gene10741	117.421	165.113	69.7283	0.422306	-1.24364	0.0135212	0.0727952	NW_017264044.1	154497	155046	-	550	VFPFJ_10669	-	-	-_x000D_
gene4162	731.494	1184.01	278.978	0.235621	-2.08546	0.0135359	0.0727952	NW_017264032.1	3242362	3243797	-	1436	VFPFJ_04135	GO:0016624;GO:0055114	K00166	2-oxoisovalerate dehydrogenase alpha mitochondrial precursor_x000D_
gene8423	41.327	60.8454	21.8085	0.358425	-1.48026	0.0135373	0.0727952	NW_017264037.1	58468	59655	-	1188	VFPFJ_08370	-	-	-_x000D_
gene1112	236.795	329.251	144.339	0.438385	-1.18973	0.0135404	0.0727952	NW_017264030.1	3808294	3812251	-	3958	VFPFJ_01106	GO:0005096;GO:0043547;GO:0048487;GO:0007023;GO:0007021	K21767	beta-tubulin cofactor d_x000D_
gene6612	1145.95	1563.46	728.436	0.465912	-1.10187	0.0135711	0.0728707	NW_017264035.1	40811	44152	-	3342	VFPFJ_06577	GO:0046872;GO:0005737;GO:0008237;GO:0006508	-	zinc metalloprotease_x000D_
gene4354	282.645	395.687	169.603	0.428629	-1.2222	0.013574	0.0728707	NW_017264033.1	66697	68301	-	1605	VFPFJ_04327	GO:0047105;GO:0055114;GO:0019145	-	aldehyde dehydrogenase family protein_x000D_
gene8860	2016.1	2742.71	1289.5	0.470155	-1.08879	0.0135868	0.0728707	NW_017264037.1	1358509	1359339	+	831	VFPFJ_08803	GO:0008152;GO:0005737;GO:0004364	K00799	glutathione-s-transferase gst_x000D_
gene3322	2015.3	2780.85	1249.76	0.449417	-1.15387	0.0136121	0.0729713	NW_017264032.1	783896	785525	-	1630	VFPFJ_03302	GO:0005634	K02220	cyclin g2 mitotic-specific_x000D_
gene796	312.709	433.796	191.622	0.441734	-1.17875	0.0136412	0.0730928	NW_017264030.1	2863481	2864624	-	1144	VFPFJ_00792	GO:0016740	-	umta methyltransferase family protein gi_x000D_
gene10456	920.249	1261.44	579.056	0.459042	-1.1233	0.0136754	0.0732061	NW_017264042.1	58276	61692	+	3417	VFPFJ_10387	GO:0016021;GO:0022891;GO:0055085	-	mfs sugar transporter_x000D_
gene4039	1937.7	2656.42	1218.98	0.458882	-1.1238	0.0136892	0.073218	NW_017264032.1	2899511	2903209	-	3699	VFPFJ_04014	-	-	-_x000D_
gene3056	13.8294	23.0909	4.56786	0.197821	-2.33773	0.0138059	0.0737917	NW_017264031.1	3882460	3884247	-	1788	VFPFJ_03037	GO:0016884	K01426	fatty-acid amide hydrolase gi_x000D_
gene2884	109.699	153.435	65.9638	0.429913	-1.21788	0.0138695	0.0739949	NW_017264031.1	3356279	3357823	-	1545	VFPFJ_02866	-	-	-_x000D_
gene8884	215.47	299.334	131.606	0.439664	-1.18553	0.0138819	0.0739949	NW_017264037.1	1414477	1416031	+	1555	VFPFJ_08827	GO:0044424	-	astra-associated protein 1_x000D_
gene11459	55.4545	80.8719	30.0372	0.371417	-1.42889	0.0138884	0.0739949	NW_017264059.1	96313	97307	-	995	VFPFJ_11386	GO:0044763;GO:0050794;GO:0051716	-	hpt domain-containing protein_x000D_
gene9051	135.752	190.811	80.6917	0.422887	-1.24166	0.0139159	0.0740413	NW_017264037.1	1931394	1931866	-	473	VFPFJ_08994	GO:0004842;GO:0016567;GO:0016021;GO:0008270;GO:0005680	K03358	zinc finger domain-containing protein gi_x000D_
gene9334	325.635	510.663	140.608	0.275344	-1.86069	0.0139595	0.074198	NW_017264038.1	282962	284407	+	1446	VFPFJ_09271	GO:0030170;GO:0008483	-	aminotransferase [Purpureocillium lilacinum]_x000D_
gene3870	645.849	883.408	408.289	0.462175	-1.11349	0.0142326	0.0753652	NW_017264032.1	2367304	2370761	+	3458	VFPFJ_03847	GO:0016491	-	ketose-bisphosphate aldolase class-ii family protein_x000D_
gene6789	239.839	334.827	144.851	0.432615	-1.20884	0.0142524	0.0754344	NW_017264035.1	642258	642951	-	694	VFPFJ_06754	GO:0005525;GO:0005622;GO:0007264	-	small gtpase superfamily gi_x000D_
gene10535	60.6782	87.8605	33.4958	0.381239	-1.39123	0.0142674	0.075474	NW_017264042.1	303273	305319	+	2047	VFPFJ_10465	GO:0016021;GO:0022891;GO:0055085	-	mfs transporter gi_x000D_
gene5280	427.624	587.77	267.478	0.455072	-1.13583	0.0143068	0.075474	NW_017264033.1	2862337	2863608	-	1272	VFPFJ_05252	GO:0016021	-	protein-er retention protein_x000D_
gene10116	1823.42	2518.16	1128.69	0.448219	-1.15772	0.0143176	0.075496	NW_017264040.1	61806	63239	-	1434	VFPFJ_10052	GO:0016747;GO:0008152	K00626	acetyl- c-acetyltransferase gi_x000D_
gene582	539.273	741.32	337.226	0.454899	-1.13638	0.0144063	0.0758622	NW_017264030.1	2138166	2139545	-	1380	VFPFJ_00580	GO:0031139;GO:0005829;GO:0042769;GO:0000790;GO:0000993;GO:0035861;GO:0031124;GO:0010526	K15559	duf618 domain protein_x000D_
gene11656	50.6596	74.3247	26.9945	0.363196	-1.46118	0.0144073	0.0758622	NW_017264079.1	24650	25586	+	937	VFPFJ_11583	-	-	-_x000D_
gene649	482.864	666.438	299.29	0.449089	-1.15493	0.0144494	0.0760487	NW_017264030.1	2387192	2388867	+	1676	VFPFJ_00647	GO:0015369;GO:0070588;GO:0016021	K07300	ca2+:h+ antiporter_x000D_
gene10893	354.963	489.591	220.335	0.450038	-1.15188	0.014657	0.0769861	NW_017264045.1	292348	292916	-	569	VFPFJ_10821	GO:0016740	K14285	nuclear transport factor 2 domain containing protein_x000D_
gene6291	523.006	718.948	327.064	0.45492	-1.13631	0.0146617	0.0769861	NW_017264034.1	2347871	2349173	+	1303	VFPFJ_06260	GO:0005829;GO:0006468;GO:0000462;GO:0046830;GO:0004674;GO:0005487;GO:0005524;GO:0005634	K07179	atypical rio rio2 protein kinase_x000D_
gene1181	3785.34	5170.4	2400.28	0.464235	-1.10707	0.0146783	0.0770371	NW_017264030.1	4030564	4032397	-	1834	VFPFJ_01174	GO:0005829;GO:0004816;GO:0006421;GO:0003676;GO:0016813;GO:0046872;GO:0005524	K01893	asparaginyl-trna synthetase gi_x000D_
gene644	248.149	341.231	155.067	0.454433	-1.13786	0.0147279	0.0772257	NW_017264030.1	2371733	2373109	+	1377	VFPFJ_00642	-	-	-_x000D_
gene6770	12.3869	20.4985	4.27538	0.208571	-2.26139	0.0148287	0.0775733	NW_017264035.1	585583	587121	+	1539	VFPFJ_06735	-	-	-_x000D_
gene4204	1757.95	2449.35	1066.55	0.435441	-1.19945	0.014846	0.0776278	NW_017264032.1	3366685	3367215	-	531	VFPFJ_04176	-	-	-_x000D_
gene6560	1167.7	1568.47	766.941	0.488975	-1.03217	0.0149135	0.0779085	NW_017264034.1	3101166	3103098	+	1933	VFPFJ_06525	GO:0016020	K00752	hyaluronan synthase_x000D_
gene10294	462.247	632.717	291.777	0.46115	-1.11669	0.0149718	0.0781407	NW_017264041.1	41297	43541	-	2245	VFPFJ_10225	GO:0005488;GO:0006351	-	c6 zinc finger domain-containing protein_x000D_
gene10463	5.97132	11.0061	0.936501	0.085089	-3.55488	0.0149814	0.0781542	NW_017264042.1	89532	91312	-	1781	VFPFJ_10394	GO:0055085;GO:0016021	-	allantoate permease_x000D_
gene3240	1732.84	2372.58	1093.09	0.460718	-1.11804	0.0150083	0.0782483	NW_017264032.1	515463	516809	-	1347	VFPFJ_03220	GO:0004853;GO:0006782	K01599	uroporphyrinogen decarboxylase_x000D_
gene7618	28.6186	42.9857	14.2514	0.331538	-1.59275	0.015046	0.0782853	NW_017264036.1	160472	161546	+	1075	VFPFJ_07576	GO:0005975;GO:0004801;GO:0016773;GO:0009254;GO:0005524;GO:0006098;GO:0006040	-	transaldolase gi_x000D_
gene2674	222.781	308.392	137.17	0.444791	-1.1688	0.0150618	0.0782853	NW_017264031.1	2711163	2712182	+	1020	VFPFJ_02656	-	-	-_x000D_
gene544	164.514	282.05	46.9793	0.166564	-2.58585	0.0150621	0.0782853	NW_017264030.1	1993732	1995562	+	1831	VFPFJ_00542	GO:0020037;GO:0016021;GO:0016705;GO:0004497;GO:0005506;GO:0055114	-	cytochrome p450_x000D_
gene73	380.452	522.599	238.305	0.455999	-1.1329	0.0150966	0.078425	NW_017264030.1	503541	504893	+	1353	VFPFJ_00074	-	-	-_x000D_
gene1340	714.466	970.275	458.657	0.472708	-1.08098	0.0151029	0.078425	NW_017264030.1	4523375	4524712	+	1338	VFPFJ_01331	GO:0016020	-	pq loop repeat family protein gi_x000D_
gene5561	406.05	560.645	251.454	0.448509	-1.15679	0.0151251	0.0785043	NW_017264034.1	203148	204494	-	1347	VFPFJ_05530	-	-	-_x000D_
gene6867	762.439	1050.74	474.142	0.451248	-1.14801	0.0151655	0.0786413	NW_017264035.1	875064	876381	+	1318	VFPFJ_06832	GO:0005829;GO:0031389;GO:0003677;GO:0006272;GO:0005524;GO:0016887;GO:0005634;GO:0005663	K10756	replication factor c subunit 3_x000D_
gene110	137.884	195.603	80.1655	0.409838	-1.28687	0.0153214	0.0793038	NW_017264030.1	629758	631259	+	1502	VFPFJ_00111	GO:0050660;GO:0016614;GO:0055114	-	fad linked oxidase domain-containingprotein gi_x000D_
gene3871	295.433	402.51	188.357	0.467957	-1.09555	0.0153455	0.0793192	NW_017264032.1	2371214	2371717	+	504	VFPFJ_03848	-	-	-_x000D_
gene2789	757.159	1033.48	480.842	0.465267	-1.10387	0.0153541	0.0793269	NW_017264031.1	3090094	3091255	-	1162	VFPFJ_02771	GO:0032153;GO:0008360;GO:0043332;GO:0051286;GO:0051016;GO:0051015;GO:0030479;GO:0034613;GO:0000281;GO:0008290;GO:0005884	K10364	f-actin-capping protein subunit alpha_x000D_
gene10719	461.927	633.799	290.056	0.457647	-1.12769	0.0153677	0.0793609	NW_017264044.1	102202	102933	+	732	VFPFJ_10647	-	-	-_x000D_
gene10206	352.026	482.29	221.763	0.459812	-1.12088	0.0154615	0.0797725	NW_017264040.1	287325	289328	-	2004	VFPFJ_10139	GO:0003677;GO:0006351;GO:0005634;GO:0008270	-	transcription partial gi_x000D_
gene8083	182.052	253.382	110.723	0.43698	-1.19436	0.0155306	0.0800919	NW_017264036.1	1658920	1660257	-	1338	VFPFJ_08036	GO:0046872;GO:0016491;GO:0055114	-	2og-fe oxygenase family_x000D_
gene11313	20.6868	32.6297	8.74395	0.267975	-1.89983	0.0155771	0.0802586	NW_017264053.1	171501	176690	+	5190	VFPFJ_11240	-	-	-_x000D_
gene2741	529.711	741.091	318.331	0.429544	-1.21912	0.0156141	0.0803757	NW_017264031.1	2932130	2934090	+	1961	VFPFJ_02723	-	-	-_x000D_
gene8979	3696.81	5018.68	2374.93	0.473219	-1.07942	0.0156754	0.0806174	NW_017264037.1	1714846	1717061	-	2216	VFPFJ_08922	GO:0005730;GO:0005525	K14537	nucleolar gtp-binding protein 2_x000D_
gene11817	26.5458	40.2471	12.8446	0.319143	-1.64773	0.0158241	0.0813077	NW_017264128.1	5048	6733	+	1686	VFPFJ_11744	GO:0008152	-	transcription factor_x000D_
gene5410	482.304	658.874	305.734	0.464025	-1.10772	0.015864	0.0814758	NW_017264033.1	3277164	3279650	-	2487	VFPFJ_05380	-	K06927	-_x000D_
gene2975	235.309	324.163	146.454	0.451793	-1.14627	0.0159102	0.0816387	NW_017264031.1	3630002	3631537	+	1536	VFPFJ_02956	GO:0016021	-	g-protein coupled receptor gi_x000D_
gene5476	667.275	912.1	422.45	0.463162	-1.11041	0.0159734	0.0818884	NW_017264033.1	3499373	3504300	+	4928	VFPFJ_05446	GO:0005737	-	heat repeat protein_x000D_
gene3648	271.883	374.37	169.396	0.452482	-1.14407	0.0159991	0.0819825	NW_017264032.1	1743372	1744148	+	777	VFPFJ_03627	GO:0006457;GO:0030176;GO:0051082;GO:0006888	-	shr3 amino acid permease chaperone_x000D_
gene3349	19.5373	30.3097	8.76489	0.289178	-1.78997	0.0160402	0.0821183	NW_017264032.1	877008	877430	-	423	VFPFJ_03329	-	-	-_x000D_
gene3789	3043.79	4147.48	1940.09	0.467774	-1.09612	0.0160693	0.0822048	NW_017264032.1	2169611	2171558	+	1948	VFPFJ_03766	GO:0055085;GO:0016021	K08157	major facilitator superfamily_x000D_
gene7327	66.6361	94.4675	38.8046	0.410772	-1.28359	0.0161248	0.0823273	NW_017264035.1	2303269	2307197	+	3929	VFPFJ_07289	-	-	-_x000D_
gene9014	493.52	675.234	311.806	0.461775	-1.11474	0.0161501	0.082419	NW_017264037.1	1827960	1829593	+	1634	VFPFJ_08957	-	-	-_x000D_
gene7480	36.5463	53.9625	19.1302	0.354509	-1.49611	0.016207	0.082672	NW_017264035.1	2808662	2809112	+	451	VFPFJ_07438	-	-	-_x000D_
gene9153	2623.22	3552.32	1694.12	0.476904	-1.06823	0.0163156	0.0831505	NW_017264037.1	2234737	2237529	+	2793	VFPFJ_09094	GO:0003676;GO:0000166	K14787	multiple rna-binding domain-containing protein 1_x000D_
gene2155	126.614	176.01	77.2183	0.438714	-1.18865	0.0163343	0.0832081	NW_017264031.1	1097362	1100001	+	2640	VFPFJ_02142	GO:0046872;GO:0006355	-	zn 2cys6 transcription factor_x000D_
gene2013	16.9411	27.0702	6.8119	0.251638	-1.99058	0.0163538	0.0832698	NW_017264031.1	699275	700726	-	1452	VFPFJ_02002	-	-	-_x000D_
gene3514	31.6887	47.0778	16.2995	0.346226	-1.53022	0.0164705	0.0837741	NW_017264032.1	1388277	1388884	-	608	VFPFJ_03494	-	-	-_x000D_
gene1482	1699.7	2312.11	1087.3	0.470265	-1.08845	0.0164769	0.0837741	NW_017264030.1	4937441	4938595	+	1155	VFPFJ_01474	GO:0005829;GO:0005739;GO:0006427;GO:0032543;GO:0005524;GO:0004821	-	histidyl-trna synthetase_x000D_
gene1299	2055.15	2796.55	1313.75	0.469776	-1.08996	0.0164891	0.0837741	NW_017264030.1	4397305	4397726	-	422	VFPFJ_01290	GO:0015031;GO:0046872;GO:0005739	K17777	mitochondrial import inner membrane translocase subunit tim9_x000D_
gene6140	217.663	299.763	135.563	0.452234	-1.14486	0.0164975	0.0837741	NW_017264034.1	1939074	1939562	+	489	VFPFJ_06110	-	-	-_x000D_
gene4096	370.007	509.814	230.2	0.451536	-1.14709	0.0165628	0.084068	NW_017264032.1	3043459	3044373	+	915	VFPFJ_04069	GO:0030488;GO:0036265;GO:0008176;GO:0005634;GO:0000049	K03439	m7g trna methyltransferase gi_x000D_
gene5697	1238.01	1693.84	782.189	0.461785	-1.11471	0.0165933	0.084185	NW_017264034.1	604001	605577	-	1577	VFPFJ_05665	GO:0000781;GO:0042393;GO:0004402;GO:0004662;GO:0000123;GO:0018342;GO:0071970;GO:0016573;GO:0006348	K11303	histone acetyltransferase type b catalytic subunit_x000D_
gene2854	87.1179	124.543	49.6925	0.398998	-1.32555	0.0166607	0.0844542	NW_017264031.1	3261956	3262429	-	474	VFPFJ_02836	-	-	-_x000D_
gene6541	486.015	665.741	306.289	0.460073	-1.12007	0.0167175	0.0845931	NW_017264034.1	3043347	3044258	-	912	VFPFJ_06506	-	K01476	-_x000D_
gene10103	674.785	920.425	429.144	0.466246	-1.10084	0.016762	0.0847355	NW_017264040.1	16796	18629	+	1834	VFPFJ_10039	GO:0004379;GO:0006499	K00671	glycylpeptide n-tetradecanoyltransferase_x000D_
gene1490	436.414	760.198	112.629	0.148158	-2.7548	0.0167913	0.0848076	NW_017264030.1	4954832	4955845	+	1014	VFPFJ_01482	-	-	-_x000D_
gene5054	1419.49	2126.27	712.707	0.335192	-1.57694	0.0168478	0.0850166	NW_017264033.1	2204190	2205107	+	918	VFPFJ_05026	-	-	-_x000D_
gene7859	250.913	344.174	157.652	0.458058	-1.1264	0.0168769	0.0850488	NW_017264036.1	905307	906659	+	1353	VFPFJ_07815	-	-	-_x000D_
gene7698	160.779	222.344	99.2144	0.44622	-1.16417	0.0168887	0.0850705	NW_017264036.1	374634	376694	+	2061	VFPFJ_07656	GO:0006633;GO:0001676;GO:0004467	-	long-chain fatty acid transporter gi_x000D_
gene160	944.342	1280.36	608.321	0.475116	-1.07365	0.016907	0.0851182	NW_017264030.1	774132	781888	+	7757	VFPFJ_00161	GO:0003677;GO:0006468;GO:0005524;GO:0008270;GO:0004674	K06640	phosphatidylinositol 3- and 4-kinase_x000D_
gene6806	600.323	821.105	379.54	0.462231	-1.11331	0.0169133	0.0851182	NW_017264035.1	705077	705668	-	592	VFPFJ_06771	GO:0006457;GO:0016272;GO:0051082	K09550	gim complex component gim3-like protein_x000D_
gene6276	8621.74	11574.8	5668.71	0.489747	-1.02989	0.0169364	0.0851358	NW_017264034.1	2301365	2302817	+	1453	VFPFJ_06245	GO:0016021;GO:0016491;GO:0055114;GO:0009186	K10808	ribonucleoside-diphosphate reductase small chain_x000D_
gene10359	115.628	161.987	69.2694	0.427624	-1.22559	0.0169395	0.0851358	NW_017264041.1	252629	253783	+	1155	VFPFJ_10290	-	-	-_x000D_
gene5327	397.33	548.038	246.622	0.450009	-1.15197	0.0170025	0.0853762	NW_017264033.1	3022378	3026140	-	3763	VFPFJ_05299	GO:0042623;GO:0005778;GO:0005524;GO:0016562;GO:0046982	K13338	peroxisome biosynthesis protein_x000D_
gene7506	11.9585	19.916	4.00095	0.200891	-2.31551	0.0170632	0.0856049	NW_017264035.1	2878240	2879624	+	1385	VFPFJ_07463	GO:0016829;GO:0008152	-	aldolase-type tim barrel_x000D_
gene6039	3145.92	4255.21	2036.62	0.478619	-1.06305	0.0170742	0.0856219	NW_017264034.1	1644093	1647154	+	3062	VFPFJ_06009	GO:0051292;GO:0000176;GO:0034399;GO:0008565;GO:0006612;GO:0008536;GO:0005737;GO:0060188;GO:0005643;GO:0005087;GO:1990023;GO:0043547;GO:0006656;GO:0006606	K14293	importin beta-1 subunit_x000D_
gene3460	324.236	444.626	203.846	0.458467	-1.12511	0.0171189	0.0856401	NW_017264032.1	1213525	1214031	-	507	VFPFJ_03440	-	-	-_x000D_
gene4330	629.919	860.099	399.74	0.46476	-1.10544	0.0171191	0.0856401	NW_017264032.1	3737692	3738249	-	558	VFPFJ_04303	GO:0044424	-	gcn5-related n-acetyltransferase domain-containingprotein_x000D_
gene5100	95.4355	133.819	57.0524	0.426342	-1.22992	0.0171306	0.0856401	NW_017264033.1	2332220	2334202	+	1983	VFPFJ_05072	-	-	-_x000D_
gene7499	299.275	408.119	190.43	0.466603	-1.09973	0.0172329	0.0859732	NW_017264035.1	2860745	2862325	-	1581	VFPFJ_07456	GO:0016021	-	nitrosoguanidine resistance protein sng1 gi_x000D_
gene8426	13.496	21.839	5.15302	0.235955	-2.08342	0.017361	0.0865207	NW_017264037.1	63663	64994	-	1332	VFPFJ_08373	GO:0008171;GO:0032259	-	o-methyltransferase gi_x000D_
gene6052	30.0395	45.1466	14.9324	0.330753	-1.59617	0.0174347	0.086773	NW_017264034.1	1676391	1677337	-	947	VFPFJ_06022	-	-	-_x000D_
gene8928	1321.88	1782.75	861.006	0.482965	-1.05001	0.0174564	0.0868426	NW_017264037.1	1538983	1540353	+	1371	VFPFJ_08871	-	K14840	-_x000D_
gene10209	170.821	234.667	106.974	0.455856	-1.13335	0.0174775	0.0869089	NW_017264040.1	292577	293626	-	1050	VFPFJ_10142	-	-	-_x000D_
gene11100	50.0618	83.8064	16.3172	0.194701	-2.36067	0.0175142	0.0870054	NW_017264049.1	86951	87844	+	894	VFPFJ_11027	-	-	-_x000D_
gene1914	26.499	40.0968	12.9012	0.321752	-1.63598	0.01752	0.0870054	NW_017264031.1	411832	413010	+	1179	VFPFJ_01903	GO:0009436;GO:0051287;GO:0047964;GO:0005634;GO:0005739;GO:0055114	K00015	hydroxyisocaproate dehydrogenase_x000D_
gene797	808.476	1107.38	509.575	0.460165	-1.11978	0.017538	0.0870562	NW_017264030.1	2866921	2869602	+	2682	VFPFJ_00793	-	K06628	-_x000D_
gene63	1980.43	2656.19	1304.66	0.491178	-1.02568	0.0176756	0.0875849	NW_017264030.1	469006	470963	+	1958	VFPFJ_00064	GO:0003333;GO:0015171;GO:0016021	-	amino acid permease_x000D_
gene1982	12692.2	19266.9	6117.45	0.317511	-1.65512	0.0177342	0.0877591	NW_017264031.1	608796	610448	-	1653	VFPFJ_01971	GO:0005737;GO:0030170;GO:0006563;GO:0035999;GO:0032259;GO:0008168;GO:0004372;GO:0006544	K00600	serine hydroxymethyltransferase gi_x000D_
gene8090	527.706	714.694	340.718	0.476733	-1.06875	0.0177631	0.087825	NW_017264036.1	1686715	1688610	+	1896	VFPFJ_08043	-	-	-_x000D_
gene279	387.628	533.193	242.063	0.453987	-1.13928	0.017798	0.0879205	NW_017264030.1	1149535	1150518	+	984	VFPFJ_00279	GO:0016021;GO:0016740	-	glycosyltransferase family 32 protein_x000D_
gene9118	614.21	836.099	392.321	0.469228	-1.09164	0.0178425	0.0881018	NW_017264037.1	2128253	2128879	-	627	VFPFJ_09061	-	K14796	-_x000D_
gene6969	1098.95	1500.64	697.252	0.464635	-1.10583	0.0179368	0.0884512	NW_017264035.1	1228951	1230041	+	1091	VFPFJ_06934	GO:0016491;GO:0055114	-	nadph-dependent alpha-keto amide gi_x000D_
gene3855	1609.91	2158.27	1061.54	0.491847	-1.02372	0.0180914	0.0889408	NW_017264032.1	2335540	2337322	-	1783	VFPFJ_03832	GO:0003333;GO:0015171;GO:0016021	K16261	arginine permease_x000D_
gene10937	400.778	547.016	254.54	0.465323	-1.10369	0.01824	0.0894475	NW_017264046.1	70539	71645	-	1107	VFPFJ_10864	-	-	-_x000D_
gene8956	591.975	808.759	375.192	0.46391	-1.10808	0.0182421	0.0894475	NW_017264037.1	1612840	1613990	+	1151	VFPFJ_08899	GO:0016787;GO:0016301;GO:0016310	-	thiamin pyrophosphokinase- protein_x000D_
gene7926	1055.72	1429.87	681.569	0.476665	-1.06895	0.0182771	0.0894894	NW_017264036.1	1134761	1138184	-	3424	VFPFJ_07881	GO:0003887;GO:0006260;GO:0090305;GO:0003677;GO:0071897;GO:0008408;GO:0000166	K02327	dna polymerase delta catalytic subunit_x000D_
gene8321	8.83866	15.1587	2.51866	0.166153	-2.58942	0.0182824	0.0894894	NW_017264036.1	2343318	2344133	+	816	VFPFJ_08268	GO:0005975;GO:0016998;GO:0009253;GO:0003796	-	glycoside family active site protein_x000D_
gene4692	1472.35	1990.97	953.738	0.479032	-1.0618	0.0183916	0.0899313	NW_017264033.1	979320	984732	+	5413	VFPFJ_04665	GO:0016020	-	fungal specific transcription protein_x000D_
gene3120	857.765	1157.41	558.126	0.482222	-1.05223	0.0185425	0.0904869	NW_017264032.1	141307	143155	-	1849	VFPFJ_03101	GO:0046872	-	zinc finger domain-containing protein_x000D_
gene8461	31.4993	56.1082	6.89044	0.122806	-3.02554	0.018586	0.0905345	NW_017264037.1	156307	157716	-	1410	VFPFJ_08407	GO:0055085;GO:0016021	-	mfs transporter gi_x000D_
gene11068	995.009	1343.61	646.408	0.481098	-1.0556	0.0185924	0.0905345	NW_017264049.1	1418	1895	-	478	VFPFJ_10995	-	-	-_x000D_
gene1962	44.572	64.4132	24.7308	0.383939	-1.38105	0.0186761	0.0908321	NW_017264031.1	549479	549868	-	390	VFPFJ_01951	-	-	-_x000D_
gene5088	308.779	424.519	193.039	0.454723	-1.13694	0.0186777	0.0908321	NW_017264033.1	2302979	2303325	-	347	VFPFJ_05060	GO:0005840	-	54s ribosomal protein mitochondrial_x000D_
gene3807	98.7841	138.897	58.6716	0.422413	-1.24328	0.018702	0.0908715	NW_017264032.1	2210460	2211207	-	748	VFPFJ_03784	-	-	-_x000D_
gene698	2160.53	2927.49	1393.56	0.476025	-1.07089	0.0188475	0.0912237	NW_017264030.1	2535457	2537226	+	1770	VFPFJ_00696	GO:0005840;GO:0019843	-	30s ribosomal subunit s4 gi_x000D_
gene5887	12.6481	20.6694	4.62692	0.223854	-2.15937	0.0188688	0.0912491	NW_017264034.1	1198873	1199256	+	384	VFPFJ_05854	-	-	-_x000D_
gene5417	5297.02	7520.81	3073.24	0.408631	-1.29113	0.0189659	0.0916398	NW_017264033.1	3315132	3316625	+	1494	VFPFJ_05387	GO:0006468;GO:0005524;GO:0004674	K08794	calcium calmodulin-dependent protein kinase_x000D_
gene46	25.8662	39.5126	12.2199	0.309265	-1.69308	0.0190764	0.0921343	NW_017264030.1	411160	412629	+	1470	VFPFJ_00047	-	-	-_x000D_
gene7150	156.56	215.201	97.9189	0.455011	-1.13603	0.0191947	0.0925073	NW_017264035.1	1765814	1767353	+	1540	VFPFJ_07115	GO:0008026;GO:0003676;GO:0005524;GO:0006310	-	atp-dependent dna helicase recq_x000D_
gene1481	609.875	825.193	394.557	0.478139	-1.0645	0.0192072	0.0925279	NW_017264030.1	4936810	4937205	-	396	VFPFJ_01473	-	-	-_x000D_
gene10726	243.782	454.574	32.99	0.0725733	-3.78442	0.019319	0.0930268	NW_017264044.1	116706	117844	-	1139	VFPFJ_10654	GO:0005975;GO:0005576;GO:0004650;GO:0071555	K01184	glycoside hydrolase family 28_x000D_
gene3131	283.384	496.905	69.8635	0.140597	-2.83036	0.0193686	0.0932198	NW_017264032.1	170254	171718	+	1465	VFPFJ_03112	GO:0016021	-	srpk gi_x000D_
gene8501	71.5712	101.682	41.4602	0.407743	-1.29427	0.0194045	0.0933191	NW_017264037.1	278420	279445	-	1026	VFPFJ_08446	-	-	-_x000D_
gene452	300.573	411.05	190.097	0.462466	-1.11258	0.0194566	0.0935294	NW_017264030.1	1707122	1708215	-	1094	VFPFJ_00451	GO:0030915;GO:0000724;GO:0005634	K22823	mage protein_x000D_
gene9725	4.28994	8.57987	0	0	-Inf	0.0195135	0.0937629	NW_017264038.1	1449800	1451149	+	1350	VFPFJ_09662	-	K01613	-_x000D_
gene4462	259.736	387.305	132.167	0.341247	-1.55111	0.0195902	0.093991	NW_017264033.1	333441	334256	-	816	VFPFJ_04435	-	-	-_x000D_
gene6894	15.943	25.4056	6.48043	0.255079	-1.97098	0.0196063	0.0940084	NW_017264035.1	956319	956717	+	399	VFPFJ_06859	-	-	-_x000D_
gene8482	68.66	127.794	9.52587	0.0745407	-3.74583	0.019673	0.0942078	NW_017264037.1	217692	219961	-	2270	VFPFJ_08427	GO:0016021	-	ferric reductase transmembrane component 4_x000D_
gene2146	228.517	316.631	140.402	0.443426	-1.17323	0.0197431	0.0945035	NW_017264031.1	1065028	1066311	+	1284	VFPFJ_02133	-	-	-_x000D_
gene2663	606.498	823.753	389.244	0.472525	-1.08154	0.0199475	0.0953878	NW_017264031.1	2655200	2656888	+	1689	VFPFJ_02646	-	-	-_x000D_
gene3274	6159.44	8307.88	4011	0.482794	-1.05052	0.0199725	0.0954393	NW_017264032.1	613765	616785	+	3021	VFPFJ_03254	GO:0044237;GO:0016020	K00860	adenylylsulfate kinase gi_x000D_
gene2445	112.7	156.769	68.6314	0.437787	-1.1917	0.0199858	0.095462	NW_017264031.1	2058012	2058898	+	887	VFPFJ_02429	-	-	-_x000D_
gene10525	28.1494	48.5505	7.74821	0.159591	-2.64755	0.0200013	0.095462	NW_017264042.1	270623	272333	+	1711	VFPFJ_10455	-	K00844	-_x000D_
gene6427	322.423	440.162	204.684	0.465019	-1.10464	0.0200036	0.095462	NW_017264034.1	2740498	2742309	-	1812	VFPFJ_06395	-	K14763	-_x000D_
gene1288	1893.73	2566.08	1221.39	0.475975	-1.07104	0.0200216	0.095462	NW_017264030.1	4369482	4370779	+	1298	VFPFJ_01279	GO:0004871;GO:0000743;GO:0048017;GO:0005834;GO:0000742;GO:0005525;GO:0000754;GO:0000750;GO:0031683;GO:0005768;GO:0001664;GO:0003924;GO:0031684;GO:0071701	K04630	guanine nucleotide-binding protein alpha subunit_x000D_
gene5811	1214.95	1641.62	788.281	0.480186	-1.05834	0.0200252	0.095462	NW_017264034.1	930338	930983	+	646	VFPFJ_05779	GO:0003899;GO:0005665;GO:0003677;GO:0006351	K03014	dna-directed rna subunit k rpabc2 gi_x000D_
gene8924	16159.7	24798.7	7520.68	0.303269	-1.72133	0.0200366	0.095462	NW_017264037.1	1528351	1533387	-	5037	VFPFJ_08867	GO:0020037;GO:0016491;GO:0051536;GO:0055114;GO:0010181	K00381	sulfite reductase beta subunit_x000D_
gene11070	17159	23094.4	11223.6	0.48599	-1.041	0.0200562	0.0955151	NW_017264049.1	5839	7305	+	1467	VFPFJ_10997	GO:0006562;GO:0004657;GO:0055114	-	proline oxidase_x000D_
gene7218	1320.13	1771.1	869.161	0.490746	-1.02695	0.0201202	0.0957791	NW_017264035.1	1959445	1961371	-	1927	VFPFJ_07181	GO:0006000;GO:0046835;GO:0003873;GO:0006003;GO:0005524	K00900	6-phosphofructo-2-kinase 1_x000D_
gene8121	845.775	1138.15	553.403	0.486231	-1.04029	0.0201752	0.0960004	NW_017264036.1	1792801	1797718	+	4918	VFPFJ_08074	-	K03680	-_x000D_
gene4548	552.607	752.041	353.172	0.469618	-1.09044	0.0202185	0.0961659	NW_017264033.1	562474	563678	+	1205	VFPFJ_04521	-	-	-_x000D_
gene4407	320.056	436.406	203.707	0.466783	-1.09918	0.0202491	0.0962193	NW_017264033.1	190427	191404	-	978	VFPFJ_04380	-	-	-_x000D_
gene2926	1023.06	1735.97	310.143	0.178657	-2.48473	0.020394	0.0967963	NW_017264031.1	3470176	3472499	-	2324	VFPFJ_02907	GO:0004065;GO:0018958	-	arylsulfatase precursor_x000D_
gene7844	2106.23	2853.42	1359.04	0.476285	-1.0701	0.0204376	0.0969341	NW_017264036.1	848888	850277	-	1390	VFPFJ_07800	GO:0032160;GO:0000921;GO:0005525;GO:0070273;GO:0005545;GO:0045860;GO:0030011;GO:0000144;GO:0005937;GO:0000281;GO:0003924;GO:0031105;GO:0010314;GO:0032947	K16948	cell division control protein 12 gi_x000D_
gene11782	5.80013	10.5657	1.03454	0.0979149	-3.35233	0.0204402	0.0969341	NW_017264107.1	17910	18748	+	839	VFPFJ_11709	-	-	-_x000D_
gene5518	421.739	577.227	266.25	0.461257	-1.11636	0.0205556	0.0974402	NW_017264034.1	46233	47538	-	1306	VFPFJ_05487	GO:0006468;GO:0007049;GO:0005524;GO:0004674	K08850	serine threonine-protein kinase eg2 gi_x000D_
gene2134	10.5043	17.4751	3.53351	0.202203	-2.30612	0.0206766	0.0979352	NW_017264031.1	1022346	1025270	-	2925	VFPFJ_02121	GO:0046872;GO:0016491;GO:0055114	-	common central of tyrosinase domain-containing protein gi_x000D_
gene6859	1154.85	1553.15	756.547	0.487104	-1.0377	0.0206774	0.0979352	NW_017264035.1	851675	852345	+	671	VFPFJ_06824	GO:0005634;GO:0006260	K03505	dna polymerase delta gi_x000D_
gene10896	513.596	699.42	327.773	0.468635	-1.09346	0.0207297	0.0980366	NW_017264045.1	297412	298020	+	609	VFPFJ_10824	GO:0004825;GO:0008080;GO:0005524;GO:0005737;GO:0006431	-	domain-containingprotein gi_x000D_
gene1666	1136.63	1528.45	744.807	0.487295	-1.03713	0.0209264	0.0987409	NW_017264030.1	5503239	5505878	+	2640	VFPFJ_01657	GO:0016887;GO:0006810;GO:0016020;GO:0000166	-	heavy metal tolerance protein precursor_x000D_
gene7800	1665.99	2238.51	1093.46	0.488479	-1.03363	0.0211412	0.0994626	NW_017264036.1	723817	725511	-	1695	VFPFJ_07756	GO:0009088;GO:0005829;GO:0009086;GO:0009090;GO:0009089;GO:0004072;GO:0016310;GO:0016597	K00928	aspartokinase gi_x000D_
gene88	124.609	179.277	69.941	0.390128	-1.35798	0.0212777	0.0999793	NW_017264030.1	567103	568947	+	1845	VFPFJ_00089	GO:0050660;GO:0016614;GO:0055114	-	fad binding domain-containingprotein_x000D_
gene5251	134.955	187.408	82.5013	0.440223	-1.1837	0.0213186	0.10013	NW_017264033.1	2770380	2771028	-	649	VFPFJ_05223	-	-	-_x000D_
gene2332	317.595	430.415	204.775	0.475763	-1.07169	0.0213603	0.100218	NW_017264031.1	1695115	1697602	-	2488	VFPFJ_02316	GO:0015616;GO:0005524;GO:0030491;GO:0032392;GO:0032079;GO:0006338;GO:0005634;GO:0000722	K10875	dna repair protein rhp54_x000D_
gene1918	78.0934	109.796	46.3903	0.422512	-1.24294	0.0213729	0.100218	NW_017264031.1	426175	426861	+	687	VFPFJ_01907	GO:0030246;GO:0004553;GO:0016052	-	carbohydrate-binding family 9- subgroup_x000D_
gene2758	1120.88	1522.81	718.954	0.472124	-1.08276	0.0214183	0.100389	NW_017264031.1	2987350	2988570	-	1221	VFPFJ_02740	GO:0005840;GO:0006412	K02992	30s ribosomal protein s7 gi_x000D_
gene3402	1891.71	2929.68	853.74	0.29141	-1.77888	0.0214945	0.100544	NW_017264032.1	1040995	1041717	-	723	VFPFJ_03382	-	-	-_x000D_
gene2486	91.651	126.885	56.4169	0.444629	-1.16932	0.021514	0.100544	NW_017264031.1	2165643	2166638	+	996	VFPFJ_02470	-	-	-_x000D_
gene8228	35.1594	55.7195	14.5993	0.262014	-1.93228	0.0216372	0.100911	NW_017264036.1	2076728	2078359	-	1632	VFPFJ_08177	-	-	-_x000D_
gene10892	711.745	961.008	462.483	0.481248	-1.05515	0.021657	0.100936	NW_017264045.1	290206	291840	-	1635	VFPFJ_10820	GO:0004662;GO:0018342;GO:0071970;GO:0005634	K05955	protein farnesyltransferase gi_x000D_
gene5866	1249.08	1676.41	821.74	0.490178	-1.02862	0.0216604	0.100936	NW_017264034.1	1136705	1137955	+	1251	VFPFJ_05833	GO:0015075;GO:0034220;GO:0016021;GO:0031966	-	mitochondrial cation transporter gi_x000D_
gene1572	170.35	232.096	108.604	0.467927	-1.09564	0.0216817	0.100993	NW_017264030.1	5201723	5202337	-	615	VFPFJ_01564	-	-	-_x000D_
gene37	12.7659	22.799	2.73278	0.119864	-3.06053	0.0217004	0.100997	NW_017264030.1	385065	386306	-	1242	VFPFJ_00038	GO:0020037;GO:0016705;GO:0004497;GO:0005506;GO:0055114	-	cytochrome p450 pisatin protein_x000D_
gene10901	13.4949	21.6799	5.30992	0.244924	-2.02959	0.0217383	0.101131	NW_017264045.1	306017	307738	+	1722	VFPFJ_10829	-	-	-_x000D_
gene11194	57.8218	82.2471	33.3965	0.406051	-1.30027	0.0218039	0.101353	NW_017264051.1	69914	73763	-	3850	VFPFJ_11121	-	-	-_x000D_
gene7668	35.0713	51.4242	18.7185	0.364003	-1.45798	0.0220002	0.102013	NW_017264036.1	301948	302997	+	1050	VFPFJ_07626	-	-	-_x000D_
gene7165	140.017	193.467	86.5665	0.447449	-1.1602	0.022116	0.102423	NW_017264035.1	1800082	1801292	+	1211	VFPFJ_07129	GO:0006260;GO:0003677;GO:0005664	K02608	origin recognition complex subunit 6_x000D_
gene4632	210.893	354.805	66.9815	0.188784	-2.40519	0.0221767	0.10262	NW_017264033.1	809697	811499	-	1803	VFPFJ_04605	GO:0016020	-	siderochrome-iron transporter_x000D_
gene9056	2617.09	3555.65	1678.54	0.472077	-1.08291	0.0222298	0.102823	NW_017264037.1	1944576	1945827	-	1252	VFPFJ_08999	GO:0005634	-	cyclin domain containing protein_x000D_
gene7747	4125.38	5523.16	2727.6	0.493849	-1.01786	0.0224041	0.103417	NW_017264036.1	577126	578877	+	1752	VFPFJ_07703	GO:0005829;GO:0004828;GO:0006434;GO:0005524	K01875	seryl-trna synthetase gi_x000D_
gene778	2022.41	2716.27	1328.55	0.489107	-1.03178	0.0225188	0.103819	NW_017264030.1	2804624	2807922	-	3299	VFPFJ_00775	GO:0016491;GO:0055114	K14729	peroxisomal hydratase-dehydrogenase-epimerase_x000D_
gene7603	2681.62	3581.35	1781.88	0.497544	-1.0071	0.022571	0.103911	NW_017264036.1	112529	115310	-	2782	VFPFJ_07561	GO:0008237;GO:0006508;GO:0008270;GO:0004177	K13721	aminopeptidase 2_x000D_
gene11282	24.0962	36.424	11.7685	0.323096	-1.62996	0.0225834	0.103911	NW_017264053.1	88497	89234	+	738	VFPFJ_11209	GO:0006520;GO:0036361	-	aspartate racemase gi_x000D_
gene4393	4.80982	8.87758	0.742058	0.0835879	-3.58056	0.022585	0.103911	NW_017264033.1	160414	161614	+	1201	VFPFJ_04366	-	-	-_x000D_
gene3152	16.0392	25.247	6.83139	0.270582	-1.88586	0.0226225	0.104041	NW_017264032.1	222895	223334	-	440	VFPFJ_03133	GO:0071704;GO:0044710;GO:0016020;GO:0044238	-	wd-repeat protein_x000D_
gene3719	4.78774	8.89228	0.683196	0.0768302	-3.70218	0.0228121	0.104742	NW_017264032.1	1948122	1948811	-	690	VFPFJ_03698	-	-	-_x000D_
gene5636	1252.97	1675.09	830.849	0.496001	-1.01158	0.022906	0.105123	NW_017264034.1	404256	407152	+	2897	VFPFJ_05604	GO:0006535;GO:0008270	-	ring finger domain-containingprotein_x000D_
gene7713	8.50666	14.4752	2.53815	0.175345	-2.51173	0.0229831	0.105318	NW_017264036.1	417703	418035	+	333	VFPFJ_07669	-	-	-_x000D_
gene9007	630.977	849.219	412.734	0.486016	-1.04093	0.0231504	0.10595	NW_017264037.1	1791809	1794470	+	2662	VFPFJ_08950	GO:0016021;GO:0016740	-	glycosyltransferase family 90 protein gi_x000D_
gene1994	21.8018	33.2403	10.3633	0.311768	-1.68145	0.0232818	0.106465	NW_017264031.1	641770	643440	+	1671	VFPFJ_01983	GO:0016021;GO:0015109;GO:0015703	-	chromate transporter_x000D_
gene6584	83.6996	116.239	51.1603	0.440131	-1.18399	0.0233302	0.106556	NW_017264034.1	3158417	3158813	+	397	VFPFJ_06549	-	-	-_x000D_
gene8525	21.9665	40.2441	3.68878	0.0916601	-3.44756	0.0234186	0.106874	NW_017264037.1	350578	351795	-	1218	VFPFJ_08470	-	-	-_x000D_
gene9542	496.502	667.732	325.273	0.487131	-1.03762	0.0234697	0.106933	NW_017264038.1	906417	907911	-	1495	VFPFJ_09480	GO:0000124;GO:0046695;GO:0005671;GO:0016573;GO:0003713;GO:1903506;GO:0006366	K11362	camp-dependent protein kinase regulatory subunit gi_x000D_
gene5521	534.873	723.982	345.764	0.477587	-1.06617	0.0235019	0.107037	NW_017264034.1	52084	53667	-	1584	VFPFJ_05490	GO:0003676;GO:0005524;GO:0004386	K17678	atp-dependent rna helicase mrh-4_x000D_
gene1622	48.6949	69.2393	28.1506	0.40657	-1.29843	0.023635	0.107556	NW_017264030.1	5342952	5344757	+	1806	VFPFJ_01613	-	-	-_x000D_
gene6689	459.906	618.178	301.634	0.487941	-1.03522	0.0238685	0.1084	NW_017264035.1	354357	355698	+	1342	VFPFJ_06654	GO:0043229;GO:0018342;GO:1902582;GO:0044444;GO:0008318	K14050	geranylgeranyl transferase type-2 subunit beta_x000D_
gene1440	251.47	341.643	161.298	0.472123	-1.08277	0.0239195	0.108457	NW_017264030.1	4815912	4817245	-	1334	VFPFJ_01432	GO:0008479;GO:0006400;GO:0008616;GO:0005634;GO:0005829	K00773	queuine trna-ribosyltransferase gi_x000D_
gene2537	38.7297	59.1872	18.2722	0.308719	-1.69563	0.0242898	0.109653	NW_017264031.1	2307906	2308613	+	708	VFPFJ_02521	-	-	-_x000D_
gene3059	132.596	183.53	81.6617	0.444951	-1.16828	0.0244773	0.110143	NW_017264031.1	3887326	3889556	+	2231	VFPFJ_03040	GO:0016884;GO:0008152	-	glutamyl-trna amidotransferase subunit a gi_x000D_
gene8718	1140	1521.82	758.179	0.498206	-1.00519	0.0245026	0.110143	NW_017264037.1	923685	925286	+	1602	VFPFJ_08663	GO:0019013;GO:0005829;GO:0072686;GO:0000462;GO:0045943;GO:0033553;GO:0030686;GO:0034455;GO:0030515;GO:0032040	K14549	u3 small nucleolar rna-associated protein 15_x000D_
gene3638	70.1217	100.063	40.1802	0.401548	-1.31636	0.0245366	0.110233	NW_017264032.1	1718626	1719768	+	1143	VFPFJ_03618	-	K11126	-_x000D_
gene10236	326.64	556.487	96.7926	0.173935	-2.52338	0.0245701	0.11034	NW_017264040.1	349976	353823	+	3848	VFPFJ_10169	-	-	-_x000D_
gene10207	122.711	167.89	77.5324	0.461806	-1.11464	0.0246105	0.11047	NW_017264040.1	289570	290860	-	1291	VFPFJ_10140	-	-	-_x000D_
gene10484	2953.87	4127.08	1780.66	0.431458	-1.21271	0.0246261	0.11047	NW_017264042.1	140234	140692	-	459	VFPFJ_10415	-	-	-_x000D_
gene5971	300.948	409.703	192.193	0.469103	-1.09202	0.0246562	0.110547	NW_017264034.1	1432777	1433959	+	1183	VFPFJ_05940	-	K00988	-_x000D_
gene10796	27.7963	47.4712	8.12144	0.171082	-2.54724	0.0247158	0.11073	NW_017264044.1	304398	305869	+	1472	VFPFJ_10724	GO:0055085;GO:0016021	-	major facilitator superfamily general substrate transporter_x000D_
gene8061	333.753	453.191	214.316	0.472904	-1.08038	0.0248045	0.110856	NW_017264036.1	1599019	1601260	-	2242	VFPFJ_08014	GO:0005680;GO:0004842;GO:0044732;GO:0016567;GO:0030332;GO:0045842;GO:0031145	K03355	cell division cycle_x000D_
gene2218	121.561	170.31	72.813	0.427533	-1.22589	0.02481	0.110856	NW_017264031.1	1290662	1292606	-	1945	VFPFJ_02204	GO:0016491	-	fad binding domain-containing protein gi_x000D_
gene10444	563.093	781.439	344.748	0.441171	-1.18059	0.0248142	0.110856	NW_017264042.1	11275	15584	-	4310	VFPFJ_10375	GO:0042626;GO:0055085;GO:0005524;GO:0016021	K05658	multidrug resistance protein 1 gi_x000D_
gene6431	220.522	297.889	143.154	0.480562	-1.05721	0.0248228	0.110856	NW_017264034.1	2747980	2750194	+	2215	VFPFJ_06399	GO:0016021	-	ion transport_x000D_
gene8750	304.423	565.646	43.1998	0.0763726	-3.7108	0.0250307	0.111652	NW_017264037.1	1015448	1016890	-	1443	VFPFJ_08693	-	-	-_x000D_
gene7959	947.771	1266.85	628.69	0.496262	-1.01083	0.0251954	0.112253	NW_017264036.1	1239005	1239700	+	696	VFPFJ_07914	GO:0005730;GO:0032040;GO:0000447;GO:0000480;GO:0000472	K14566	fcf1 small subunit_x000D_
gene978	308.472	413.613	203.331	0.491597	-1.02445	0.0253887	0.11307	NW_017264030.1	3412525	3413943	-	1419	VFPFJ_00974	GO:0035552;GO:0006307;GO:0008270;GO:0051213	-	grf zinc finger domain-containing protein_x000D_
gene3705	53.039	75.8825	30.1956	0.397925	-1.32943	0.0253997	0.113074	NW_017264032.1	1905080	1906117	+	1038	VFPFJ_03684	-	-	-_x000D_
gene8671	399.274	540.132	258.417	0.478432	-1.06361	0.0254192	0.113116	NW_017264037.1	803623	804809	-	1187	VFPFJ_08616	GO:0000178;GO:0003723	K03679	exosome complex component rrp4_x000D_
gene7511	31.2045	44.9358	17.4731	0.388846	-1.36273	0.0254756	0.113233	NW_017264035.1	2893811	2895323	+	1513	VFPFJ_07468	GO:0016020;GO:0046872;GO:0016491	-	prostacyclin synthase protein_x000D_
gene6128	54.4891	78.2019	30.7762	0.393548	-1.34539	0.0255598	0.113399	NW_017264034.1	1909995	1911101	+	1107	VFPFJ_06098	-	-	-_x000D_
gene6964	200.903	273.113	128.694	0.47121	-1.08556	0.0255634	0.113399	NW_017264035.1	1216309	1217382	+	1074	VFPFJ_06929	GO:0016070	K03685	nucleolar rnase iii_x000D_
gene1648	610.849	822.748	398.95	0.484899	-1.04424	0.0256319	0.113483	NW_017264030.1	5441791	5443120	-	1330	VFPFJ_01639	GO:0005975;GO:0051287;GO:0004367;GO:0046168;GO:0009331;GO:0055114	K00006	glycerol-3-phosphate dehydrogenase_x000D_
gene8654	91.4122	128.394	54.4307	0.423937	-1.23808	0.0256326	0.113483	NW_017264037.1	758432	759324	-	893	VFPFJ_08599	-	-	-_x000D_
gene1338	428.017	574.848	281.187	0.48915	-1.03165	0.0258432	0.114146	NW_017264030.1	4517509	4520759	+	3251	VFPFJ_01329	-	K20403	-_x000D_
gene6145	13.0954	21.0575	5.13334	0.243777	-2.03636	0.0259975	0.114521	NW_017264034.1	1947286	1948551	-	1266	VFPFJ_06115	-	-	-_x000D_
gene2839	12.2126	19.8766	4.54856	0.22884	-2.12759	0.0261104	0.114965	NW_017264031.1	3225760	3226095	+	336	VFPFJ_02821	-	-	-_x000D_
gene2235	14621.5	19602.5	9640.5	0.491798	-1.02386	0.0262851	0.11569	NW_017264031.1	1336702	1337159	+	458	VFPFJ_02220	-	-	-_x000D_
gene9831	59.2133	96.3269	22.0997	0.229424	-2.12391	0.026359	0.115898	NW_017264038.1	1828316	1829568	-	1253	VFPFJ_09768	-	-	-_x000D_
gene5106	191.871	259.225	124.516	0.48034	-1.05787	0.0266192	0.116795	NW_017264033.1	2346252	2347448	-	1197	VFPFJ_05078	GO:0016491;GO:0055114	-	chain dehydrogenase_x000D_
gene6240	3762.04	5445.84	2078.24	0.381619	-1.3898	0.026667	0.116868	NW_017264034.1	2200199	2202301	-	2103	VFPFJ_06210	GO:0019629;GO:0004108;GO:0006099;GO:0050440;GO:0005739	K01647	2-methylcitrate mitochondrial precursor_x000D_
gene8885	669.262	983.62	354.904	0.360814	-1.47067	0.0267228	0.11693	NW_017264037.1	1416410	1418030	-	1621	VFPFJ_08828	GO:0016620;GO:0055114	K00129	aldehyde dehydrogenase aldh_x000D_
gene8219	522.645	701.007	344.282	0.491125	-1.02584	0.0268019	0.117142	NW_017264036.1	2058894	2060386	+	1493	VFPFJ_08168	GO:0005525	K06944	tgs domain-containing protein_x000D_
gene3422	386.069	525.228	246.911	0.470102	-1.08895	0.0269134	0.11749	NW_017264032.1	1097036	1099580	-	2545	VFPFJ_03402	GO:0003677;GO:0044454;GO:0032991	K02605	origin recognition complex subunit_x000D_
gene9667	23.9643	35.9055	12.023	0.334852	-1.57841	0.0270515	0.117956	NW_017264038.1	1289140	1290750	+	1611	VFPFJ_09605	-	-	-_x000D_
gene10524	16.3596	25.3222	7.39705	0.292118	-1.77538	0.0274633	0.119159	NW_017264042.1	267697	269602	-	1906	VFPFJ_10454	GO:0006355	-	fungal transcriptional regulatory protein_x000D_
gene5321	543.483	729.565	357.402	0.489883	-1.02949	0.0274677	0.119159	NW_017264033.1	3002561	3005027	+	2467	VFPFJ_05293	-	-	-_x000D_
gene10384	6.03488	10.6644	1.40538	0.131783	-2.92377	0.0274871	0.119159	NW_017264041.1	320154	322203	-	2050	VFPFJ_10315	GO:0016020	-	mfs transporter_x000D_
gene2781	4838.45	6634.42	3042.48	0.45859	-1.12472	0.0274893	0.119159	NW_017264031.1	3064921	3066723	+	1803	VFPFJ_02763	GO:0016021;GO:0006810;GO:0005215	K12346	transporter protein smf2 gi_x000D_
gene5650	3581.95	4796.4	2367.5	0.493599	-1.01859	0.0275858	0.11927	NW_017264034.1	437064	439373	-	2310	VFPFJ_05618	GO:0006355;GO:0046872;GO:0003700;GO:0003676;GO:0005634	K11215	transcription factor stea_x000D_
gene11671	26.0047	38.5819	13.4275	0.348027	-1.52273	0.0276332	0.119338	NW_017264080.1	32713	33840	-	1128	VFPFJ_11598	-	-	-_x000D_
gene3488	341.476	461.132	221.82	0.481034	-1.05579	0.0277593	0.11979	NW_017264032.1	1293290	1295464	+	2175	VFPFJ_03468	GO:0090305;GO:0003676;GO:0004527	K14570	exonuclease gi_x000D_
gene4691	95.4295	131.051	59.8077	0.456369	-1.13173	0.0277702	0.119792	NW_017264033.1	974179	978661	-	4483	VFPFJ_04664	GO:0042626;GO:0055085;GO:0005524;GO:0016021	K05658	multidrug resistance protein 3_x000D_
gene3233	451.452	605.135	297.768	0.492069	-1.02307	0.0278462	0.119982	NW_017264032.1	484663	485139	-	477	VFPFJ_03213	GO:0016021	-	magnesium transporter gi_x000D_
gene10586	69.8144	116.069	23.5603	0.202986	-2.30055	0.0279018	0.120069	NW_017264043.1	104773	105572	-	800	VFPFJ_10516	-	-	-_x000D_
gene4357	98.679	148.918	48.4401	0.325281	-1.62024	0.0279028	0.120069	NW_017264033.1	75018	76404	+	1387	VFPFJ_04330	-	-	-_x000D_
gene1913	224.802	301.742	147.862	0.490027	-1.02907	0.0280502	0.120538	NW_017264031.1	408792	411483	-	2692	VFPFJ_01902	GO:0006357;GO:0008270;GO:0000981;GO:0003677;GO:0005634	-	c6 transcription factor gi_x000D_
gene4310	33.4089	47.9803	18.8375	0.392609	-1.34884	0.0281683	0.120953	NW_017264032.1	3685141	3686153	-	1013	VFPFJ_04283	-	-	-_x000D_
gene3260	652.685	872.631	432.739	0.495901	-1.01188	0.0281802	0.120958	NW_017264032.1	568052	570646	+	2595	VFPFJ_03240	GO:0006420;GO:0005524;GO:0004814;GO:0005737	K01887	arginyl-trna synthetase_x000D_
gene6355	45.8246	64.9088	26.7404	0.411969	-1.27939	0.0282937	0.121353	NW_017264034.1	2541291	2543353	+	2063	VFPFJ_06324	GO:0046872;GO:0006351	-	heat-labile a chain_x000D_
gene1875	313.569	419.712	207.425	0.494208	-1.01681	0.0286	0.122387	NW_017264031.1	327617	328192	+	576	VFPFJ_01865	GO:0006355;GO:0043565;GO:0003700;GO:0008270	-	gata zinc finger_x000D_
gene174	194.063	286.839	101.286	0.353112	-1.5018	0.0286684	0.122578	NW_017264030.1	820367	820932	+	566	VFPFJ_00174	-	-	-_x000D_
gene228	200.102	271.175	129.028	0.475811	-1.07154	0.029024	0.123778	NW_017264030.1	973569	974960	-	1392	VFPFJ_00228	GO:0016810	-	amidohydrolase domain-containing protein_x000D_
gene2105	4429.99	6210.65	2649.33	0.426578	-1.22912	0.0291326	0.123984	NW_017264031.1	933996	934514	-	519	VFPFJ_02092	-	K09983	-_x000D_
gene7160	286.619	387.811	185.428	0.478141	-1.06449	0.0291494	0.123984	NW_017264035.1	1792517	1793701	+	1185	VFPFJ_07124	GO:0016740;GO:0008033	K07055	trna wybutosine-synthesizing protein_x000D_
gene465	227.769	306.896	148.642	0.48434	-1.04591	0.0292228	0.124194	NW_017264030.1	1741574	1742386	-	813	VFPFJ_00463	GO:0034508;GO:0000776	K11552	centromere protein cenp-o_x000D_
gene10990	13.8426	21.6729	6.01242	0.277417	-1.84987	0.0292429	0.124194	NW_017264046.1	223764	224883	-	1120	VFPFJ_10917	GO:0016491;GO:0055114	-	nad-binding rossmann fold oxidoreductase family protein gi_x000D_
gene9825	16.7178	25.9012	7.53446	0.290893	-1.78144	0.0292985	0.124337	NW_017264038.1	1807206	1807973	-	768	VFPFJ_09762	GO:0016021	-	hypothetical protein VFPFJ_09762 [Purpureocillium lilacinum]_x000D_
gene2667	573.081	785.564	360.598	0.459031	-1.12334	0.0293684	0.124502	NW_017264031.1	2669023	2671216	+	2194	VFPFJ_02649	GO:0005829;GO:0006289;GO:0003684;GO:0072686;GO:0043161;GO:0000111;GO:0006298	K10838	dna repair protein rhp41_x000D_
gene2790	1529.68	2293.39	765.977	0.333994	-1.58211	0.0293835	0.124502	NW_017264031.1	3091688	3092947	-	1260	VFPFJ_02772	GO:0003824;GO:0008152	K00167	3-methyl-2-oxobutanoate dehydrogenase gi_x000D_
gene512	1733.29	2534.9	931.683	0.367542	-1.44402	0.0293929	0.124502	NW_017264030.1	1885244	1886238	+	995	VFPFJ_00510	GO:0016020	-	thioredoxin-like protein_x000D_
gene3107	13.0199	21.472	4.56786	0.212736	-2.23287	0.0294234	0.124585	NW_017264032.1	99621	100544	-	924	VFPFJ_03088	GO:0016021	-	nad dependent epimerase dehydratase_x000D_
gene6621	245.094	327.936	162.252	0.494767	-1.01518	0.0295487	0.125021	NW_017264035.1	84861	86862	-	2002	VFPFJ_06586	GO:0005829;GO:0000127;GO:0006359;GO:0043035;GO:0001041;GO:0046872;GO:0001021;GO:0000995;GO:0000999	K15202	rna polymerase iii transcription factor subunit gi_x000D_
gene2093	174.279	243.534	105.024	0.43125	-1.2134	0.0298953	0.126251	NW_017264031.1	906042	910043	+	4002	VFPFJ_02080	-	-	-_x000D_
gene5691	411.824	549.357	274.291	0.499294	-1.00204	0.0299484	0.126333	NW_017264034.1	578899	579844	-	946	VFPFJ_05659	GO:0003824;GO:0008152	-	isochorismatase domain-containing protein 2a_x000D_
gene6470	13.7837	22.8836	4.68376	0.204678	-2.28857	0.0300968	0.126817	NW_017264034.1	2857632	2859772	+	2141	VFPFJ_06437	GO:0003333;GO:0015171;GO:0016021	-	general amino-acid permease gap1_x000D_
gene10010	1821.56	3318.62	324.498	0.0977808	-3.3543	0.0300978	0.126817	NW_017264039.1	524439	526179	-	1741	VFPFJ_09946	GO:0016740	-	arylsulfotransferase gi_x000D_
gene4835	79.6975	109.21	50.1846	0.459523	-1.12179	0.0301722	0.126992	NW_017264033.1	1447278	1448801	+	1524	VFPFJ_04807	-	K00077	-_x000D_
gene9649	670.329	897.029	443.629	0.494554	-1.0158	0.0302093	0.127033	NW_017264038.1	1235150	1236310	-	1161	VFPFJ_09587	GO:0055085;GO:0016021	K14684	solute carrier family 25 member 42 gi_x000D_
gene11352	12.4781	19.9407	5.01561	0.251527	-1.99122	0.0302218	0.127033	NW_017264056.1	12211	13741	+	1531	VFPFJ_11279	GO:0005488;GO:0006351	-	acetamidase regulatory protein gi_x000D_
gene2985	444.474	593.322	295.626	0.498256	-1.00504	0.0302413	0.127033	NW_017264031.1	3657374	3657870	+	497	VFPFJ_02967	GO:0043248	-	hypothetical protein VFPFJ_02967 [Purpureocillium lilacinum]_x000D_
gene6826	151.908	207.668	96.1467	0.462982	-1.11097	0.0302496	0.127033	NW_017264035.1	760964	762026	+	1063	VFPFJ_06791	GO:0046872	-	plasmid p 4b orf-3 family protein_x000D_
gene2984	638.074	851.31	424.838	0.499041	-1.00277	0.0303687	0.127367	NW_017264031.1	3655557	3656979	-	1423	VFPFJ_02966	GO:0005634;GO:0005829	-	hypothetical protein VFPFJ_02966 [Purpureocillium lilacinum]_x000D_
gene10765	560.788	921.507	200.07	0.217112	-2.20349	0.0303745	0.127367	NW_017264044.1	213698	214726	-	1029	VFPFJ_10693	-	-	-_x000D_
gene509	120.375	164.465	76.2856	0.463842	-1.1083	0.0304841	0.127684	NW_017264030.1	1869574	1870086	+	513	VFPFJ_00507	-	K03540	-_x000D_
gene4960	1408.3	2438	378.593	0.155288	-2.68698	0.0305044	0.127722	NW_017264033.1	1916375	1918252	+	1878	VFPFJ_04932	GO:0016874;GO:0008152	K22149	long-chain-fatty-acid- ligase_x000D_
gene4444	1085.3	1732.85	437.742	0.252614	-1.98499	0.0306142	0.128039	NW_017264033.1	282755	284426	+	1672	VFPFJ_04417	GO:0055085;GO:0016021	-	major facilitator superfamily protein_x000D_
gene9565	756.313	1009.3	503.33	0.498695	-1.00377	0.0308144	0.128664	NW_017264038.1	981940	983760	+	1821	VFPFJ_09503	GO:0016021;GO:0016740	-	endoplasmic reticulum-resident kdel protein_x000D_
gene2918	818.311	1091.49	545.128	0.499433	-1.00164	0.0308553	0.12876	NW_017264031.1	3452096	3452437	+	342	VFPFJ_02899	-	-	-_x000D_
gene9327	1396.92	1945.91	847.935	0.435753	-1.19842	0.0310508	0.12948	NW_017264038.1	258044	259692	-	1649	VFPFJ_09264	GO:0016020	-	mitochondrial inner membrane protein 1_x000D_
gene11048	14.2757	22.499	6.05236	0.269006	-1.89429	0.0310848	0.129574	NW_017264048.1	81983	82781	-	799	VFPFJ_10975	-	-	-_x000D_
gene551	527.395	706.282	348.509	0.493442	-1.01905	0.0311461	0.129781	NW_017264030.1	2017274	2018783	-	1510	VFPFJ_00549	GO:0050483;GO:0016311;GO:0000287;GO:0006190;GO:0009117	K18550	imp-specific 5 -nucleotidase_x000D_
gene11818	4.46617	8.30801	0.624334	0.0751485	-3.73411	0.03124	0.129932	NW_017264128.1	6883	8314	-	1432	VFPFJ_11745	-	K03380	-_x000D_
gene4338	6.85243	11.9479	1.75691	0.147048	-2.76565	0.0313563	0.130224	NW_017264033.1	2601	3653	+	1053	VFPFJ_04311	GO:0016491;GO:0044710;GO:0016020	-	fatty acid hydroxylase superfamily protein_x000D_
gene6285	20.4411	31.5146	9.36771	0.29725	-1.75025	0.0314645	0.130576	NW_017264034.1	2322375	2329059	-	6685	VFPFJ_06254	-	-	-_x000D_
gene515	187.526	253.826	121.225	0.477592	-1.06615	0.0316285	0.130951	NW_017264030.1	1893412	1894426	-	1015	VFPFJ_00513	-	K11377	-_x000D_
gene11357	1041.54	1765.02	318.061	0.180202	-2.47231	0.0316331	0.130951	NW_017264056.1	28787	30645	+	1859	VFPFJ_11284	-	-	-_x000D_
gene7068	37.0164	52.9708	21.062	0.397616	-1.33055	0.0316479	0.130951	NW_017264035.1	1505804	1506514	+	711	VFPFJ_07033	-	-	-_x000D_
gene5083	528.145	705.309	350.982	0.497628	-1.00686	0.0317284	0.13114	NW_017264033.1	2288399	2289763	+	1365	VFPFJ_05055	GO:0005737;GO:0035246;GO:0016274;GO:0005634	K18477	arginine n-methyltransferase_x000D_
gene480	225.823	356.229	95.4181	0.267856	-1.90047	0.0322771	0.132775	NW_017264030.1	1791104	1791694	-	591	VFPFJ_00478	GO:0004526;GO:0006379;GO:0005655;GO:0090502;GO:0003723;GO:0006364;GO:0000172;GO:0034965;GO:0001682;GO:0016846	-	ribonuclease p complex subunit pop1_x000D_
gene1357	123.632	166.885	80.379	0.481642	-1.05397	0.0323584	0.133019	NW_017264030.1	4575520	4577815	-	2296	VFPFJ_01348	-	-	-_x000D_
gene5110	195.924	264.557	127.291	0.481148	-1.05545	0.0323602	0.133019	NW_017264033.1	2354134	2355072	-	939	VFPFJ_05082	GO:0005634;GO:0006260	K10735	dna replication complex gins protein sld5_x000D_
gene8208	1519.26	2030.63	1007.9	0.496348	-1.01058	0.0330322	0.135144	NW_017264036.1	2035385	2036272	-	888	VFPFJ_08157	GO:0008152;GO:0016787	-	phosphoglycolate phosphatase gi_x000D_
gene5620	270.844	363.71	177.978	0.489342	-1.03109	0.0330331	0.135144	NW_017264034.1	365804	366389	-	586	VFPFJ_05589	GO:0016853	K09579	peptidyl-prolyl cis-trans -type gi_x000D_
gene10045	301.242	402.829	199.655	0.495631	-1.01266	0.0331537	0.13549	NW_017264039.1	634013	634895	+	883	VFPFJ_09981	GO:0008168;GO:0032259	-	endothelin-converting enzyme_x000D_
gene10646	45.3936	64.2798	26.5074	0.412374	-1.27797	0.0331712	0.135498	NW_017264043.1	277444	278349	-	906	VFPFJ_10574	-	-	-_x000D_
gene1794	34.1349	49.2198	19.05	0.387039	-1.36945	0.0331797	0.135498	NW_017264031.1	137809	138504	-	696	VFPFJ_01784	-	-	-_x000D_
gene3133	25.5646	38.0123	13.117	0.345072	-1.53503	0.0332605	0.135778	NW_017264032.1	177082	177715	-	634	VFPFJ_03114	-	-	-_x000D_
gene3904	39.2463	55.6706	22.822	0.409948	-1.28649	0.033462	0.136263	NW_017264032.1	2465386	2467169	-	1784	VFPFJ_03881	-	-	-_x000D_
gene3682	252.18	340.034	164.326	0.483262	-1.04912	0.0336711	0.136958	NW_017264032.1	1823421	1824187	+	767	VFPFJ_03661	GO:0005829;GO:0031298;GO:0000727;GO:0000811;GO:1902975;GO:1902983	K10732	dna replication complex gins protein psf1 gi_x000D_
gene10467	281.846	397.819	165.873	0.416956	-1.26203	0.0339196	0.137675	NW_017264042.1	97780	99604	-	1825	VFPFJ_10398	-	-	-_x000D_
gene4653	6.57264	11.3884	1.75691	0.154273	-2.69645	0.033971	0.13778	NW_017264033.1	867695	869994	+	2300	VFPFJ_04626	-	-	-_x000D_
gene8851	10679.9	14863.5	6496.33	0.437065	-1.19408	0.0341315	0.138331	NW_017264037.1	1333645	1335456	-	1812	VFPFJ_08794	GO:0003333;GO:0015171;GO:0016021	-	high-affinity methionine permease gi_x000D_
gene11386	85.3532	151.317	19.3893	0.128137	-2.96424	0.0344003	0.139043	NW_017264056.1	100926	102787	-	1862	VFPFJ_11313	GO:0003333;GO:0015171;GO:0016021	-	high affinity methionine permease_x000D_
gene10670	198.023	266.416	129.63	0.48657	-1.03928	0.034498	0.139366	NW_017264043.1	332801	334321	-	1521	VFPFJ_10598	GO:0016746;GO:0008152	-	dihydrolipoamide succinyltransferase gi_x000D_
gene8727	1542.7	2349.21	736.179	0.313372	-1.67405	0.0345396	0.139483	NW_017264037.1	958544	962705	+	4162	VFPFJ_08672	GO:0016787;GO:0005829	K01469	protein gi_x000D_
gene383	6690.35	9626.94	3753.75	0.389922	-1.35874	0.0346196	0.139498	NW_017264030.1	1511061	1513030	-	1970	VFPFJ_00382	GO:0005737;GO:0004781;GO:0016310;GO:0005524;GO:0000103;GO:0004020;GO:0000096	K00958	sulfate adenylyltransferase_x000D_
gene2885	11.1823	17.8944	4.47021	0.249811	-2.00109	0.0349015	0.139947	NW_017264031.1	3358916	3360170	+	1255	VFPFJ_02867	-	-	-_x000D_
gene8311	3192.04	4824.19	1559.89	0.323348	-1.62884	0.0349028	0.139947	NW_017264036.1	2317499	2318374	-	876	VFPFJ_08258	GO:0003824	-	c6 transcription factor gi_x000D_
gene10455	14.236	22.2629	6.20907	0.278897	-1.84219	0.0349558	0.139965	NW_017264042.1	55477	56079	-	603	VFPFJ_10386	-	-	-_x000D_
gene11198	113.837	154.87	72.8044	0.470102	-1.08896	0.0350979	0.140279	NW_017264051.1	86014	86886	+	873	VFPFJ_11125	-	-	-_x000D_
gene3936	173.279	231.924	114.634	0.494274	-1.01662	0.0351527	0.140399	NW_017264032.1	2565977	2567572	+	1596	VFPFJ_03913	GO:0020037;GO:0016021;GO:0016705;GO:0004497;GO:0005506;GO:0055114	K07824	benzoate 4-monooxygenase_x000D_
gene862	45.6293	64.6762	26.5824	0.411008	-1.28276	0.0351792	0.140455	NW_017264030.1	3058463	3059227	+	765	VFPFJ_00858	-	K03282	-_x000D_
gene9230	602.879	849.351	356.406	0.419621	-1.25284	0.0352385	0.140574	NW_017264037.1	2469377	2470453	+	1077	VFPFJ_09169	-	-	-_x000D_
gene11280	4.35767	8.01266	0.70269	0.0876975	-3.51132	0.0357128	0.141881	NW_017264053.1	85155	86811	-	1657	VFPFJ_11207	-	-	-_x000D_
gene6423	225.666	303.128	148.204	0.488917	-1.03234	0.0361578	0.143229	NW_017264034.1	2729891	2730744	+	854	VFPFJ_06391	GO:0005829;GO:0031298;GO:0000727;GO:0000790;GO:0000811;GO:1902969	K10733	dna replication complex gins protein psf2_x000D_
gene4663	137.544	185.87	89.219	0.480009	-1.05887	0.0367465	0.145118	NW_017264033.1	897170	897979	-	810	VFPFJ_04636	GO:0016491;GO:0055114;GO:0010181	-	negative transcriptional regulator family protein_x000D_
gene1971	1002.28	1401.88	602.687	0.429914	-1.21788	0.0367876	0.145222	NW_017264031.1	578043	579077	-	1035	VFPFJ_01960	GO:0055085;GO:0016021	K15109	mitochondrial carnitine acylcarnitine carrier protein_x000D_
gene8815	12662.5	17694.8	7630.18	0.43121	-1.21354	0.0370148	0.145666	NW_017264037.1	1211559	1212314	-	756	VFPFJ_08758	GO:0016020	-	pali-domain-containing protein_x000D_
gene9840	2.56217	5.12433	0	0	-Inf	0.0371246	0.145691	NW_017264038.1	1858694	1859344	+	651	VFPFJ_09777	-	-	-_x000D_
gene8497	26.2674	38.2454	14.2893	0.373622	-1.42035	0.0374821	0.146635	NW_017264037.1	272511	273538	+	1028	VFPFJ_08442	-	-	-_x000D_
gene3923	1198.62	1705.51	691.728	0.405584	-1.30193	0.0375393	0.146756	NW_017264032.1	2520262	2522227	+	1966	VFPFJ_03900	GO:0055085;GO:0016021	-	siderochrome-iron transporter_x000D_
gene106	173.143	237.779	108.508	0.456338	-1.13183	0.0375577	0.146778	NW_017264030.1	616679	617731	+	1053	VFPFJ_00107	GO:0016740	-	methyltransferase type 11_x000D_
gene10462	42.2975	60.8073	23.7877	0.391198	-1.35403	0.0377861	0.147516	NW_017264042.1	88364	89419	+	1056	VFPFJ_10393	-	-	-_x000D_
gene8837	60.6157	93.05	28.1815	0.302864	-1.72326	0.0380484	0.148216	NW_017264037.1	1300619	1302354	+	1736	VFPFJ_08780	GO:0015794;GO:0001406;GO:0015169;GO:0005886;GO:0001407;GO:0055085;GO:0016021	-	permease involved in the uptake of glycerophosphoinositol gi_x000D_
gene2879	12.1093	18.9871	5.23157	0.275533	-1.8597	0.038104	0.148304	NW_017264031.1	3346649	3348334	+	1686	VFPFJ_02861	GO:0005488	-	nuclear protein_x000D_
gene297	27.6766	40.5008	14.8524	0.366718	-1.44726	0.0386094	0.150068	NW_017264030.1	1208020	1209329	-	1310	VFPFJ_00297	GO:0016491;GO:0055114	-	nad binding rossmann fold oxidoreductase gi_x000D_
gene1327	86.962	119.101	54.8232	0.460309	-1.11933	0.0388625	0.150934	NW_017264030.1	4476929	4477586	-	658	VFPFJ_01318	-	-	-_x000D_
gene6537	9.31874	15.2215	3.41598	0.224418	-2.15574	0.0390166	0.151261	NW_017264034.1	3034127	3034537	+	411	VFPFJ_06502	-	-	-_x000D_
gene8154	189.656	254.314	124.999	0.491514	-1.0247	0.0390274	0.151261	NW_017264036.1	1872012	1873807	+	1796	VFPFJ_08107	GO:0006260;GO:0000808;GO:0005634	K02604	origin recognition complex subunit 2_x000D_
gene5863	106.649	145.397	67.9007	0.467001	-1.0985	0.0390748	0.151302	NW_017264034.1	1130872	1131715	-	844	VFPFJ_05831	GO:0005525;GO:0005622;GO:0007264	K07943	small gtpase arf type gi_x000D_
gene436	38.682	54.7987	22.5653	0.411785	-1.28004	0.0395765	0.15255	NW_017264030.1	1651157	1652956	-	1800	VFPFJ_00435	GO:0020037;GO:0016705;GO:0004497;GO:0005506;GO:0055114	-	cytochrome p450_x000D_
gene6464	43.6343	60.678	26.5905	0.438223	-1.19026	0.0402222	0.154194	NW_017264034.1	2844258	2845271	+	1014	VFPFJ_06431	-	-	-_x000D_
gene5699	151.605	204.653	98.5567	0.48158	-1.05415	0.0403843	0.15463	NW_017264034.1	608728	610555	-	1828	VFPFJ_05667	GO:0010515;GO:0005773;GO:1903759;GO:0072353;GO:0045014;GO:0005829;GO:0006468;GO:0005952;GO:0016021;GO:0005634;GO:0005524;GO:0004691	-	magnesium transport protein transmembrane region gi_x000D_
gene3418	3705.66	5072.22	2339.1	0.461159	-1.11666	0.0409006	0.156157	NW_017264032.1	1080990	1084650	-	3661	VFPFJ_03398	GO:0006526;GO:0046872;GO:0005524;GO:0003824;GO:0005739	K01955	carbamoyl-phosphate mitochondrial precursor gi_x000D_
gene4113	143.227	191.682	94.7722	0.494423	-1.01618	0.041006	0.156453	NW_017264032.1	3101671	3103167	-	1497	VFPFJ_04086	-	-	-_x000D_
gene2746	202.77	270.666	134.875	0.498306	-1.0049	0.0412284	0.156983	NW_017264031.1	2946502	2947350	-	849	VFPFJ_02728	GO:0051213;GO:0055114	K17878	nucleotide binding protein_x000D_
gene9333	1707.03	2668.53	745.529	0.279378	-1.83971	0.0413495	0.157188	NW_017264038.1	279991	280981	-	991	VFPFJ_09270	GO:0016746	-	n-acetyltransferase family protein gi_x000D_
gene1697	78.7348	106.502	50.9671	0.478554	-1.06325	0.0417764	0.15848	NW_017264030.1	5574063	5575639	+	1577	VFPFJ_01687	-	-	-_x000D_
gene10813	777.854	1177.21	378.495	0.321518	-1.63703	0.0421251	0.159427	NW_017264045.1	29335	30985	-	1651	VFPFJ_10742	GO:0055085;GO:0016021	-	allantoate permease gi_x000D_
gene4997	1578.54	2117.7	1039.39	0.490812	-1.02676	0.0426505	0.160845	NW_017264033.1	2032553	2040536	-	7984	VFPFJ_04969	GO:0005730;GO:0030688;GO:0000472;GO:0030686;GO:0032040;GO:0000480;GO:0005654;GO:0005737;GO:0000447	K14772	heat repeat protein_x000D_
gene9783	6.91941	11.652	2.18681	0.187676	-2.41368	0.0426957	0.160884	NW_017264038.1	1664447	1666619	-	2173	VFPFJ_09720	GO:0055085;GO:0016021	K03448	pantothenate transporter liz1_x000D_
gene1412	150.864	275.494	26.2329	0.0952212	-3.39257	0.0427243	0.160884	NW_017264030.1	4724524	4726688	+	2165	VFPFJ_01404	GO:0005991;GO:0004555	-	trehalase precursor_x000D_
gene3817	15.4363	23.5723	7.30027	0.309696	-1.69107	0.0427731	0.160965	NW_017264032.1	2227687	2228727	-	1041	VFPFJ_03794	-	-	-_x000D_
gene7397	21.3025	33.9008	8.7042	0.256755	-1.96154	0.0427744	0.160965	NW_017264035.1	2532884	2533744	-	861	VFPFJ_07355	-	-	-_x000D_
gene2128	20.8214	31.4183	10.2246	0.325435	-1.61956	0.0434138	0.162502	NW_017264031.1	1009743	1010753	+	1011	VFPFJ_02115	-	-	-_x000D_
gene10712	41.9371	58.0658	25.8085	0.44447	-1.16984	0.0441392	0.164018	NW_017264044.1	84073	84505	+	433	VFPFJ_10640	-	-	-_x000D_
gene4791	6.77418	11.4007	2.14763	0.188376	-2.40831	0.0443368	0.164626	NW_017264033.1	1347233	1348579	+	1347	VFPFJ_04763	-	-	-_x000D_
gene7461	80.4658	110.132	50.7999	0.461266	-1.11633	0.0445233	0.165065	NW_017264035.1	2749460	2750941	+	1482	VFPFJ_07419	GO:0016746;GO:0016020	-	acyltransferase 3_x000D_
gene4964	1970.5	3366.85	574.152	0.170531	-2.5519	0.044861	0.166029	NW_017264033.1	1928404	1932624	+	4221	VFPFJ_04936	GO:0042626;GO:0055085;GO:0005524;GO:0016021	-	multidrug resistance protein 3_x000D_
gene3182	392.834	526.984	258.683	0.490875	-1.02657	0.0453164	0.167124	NW_017264032.1	318880	320768	-	1889	VFPFJ_03162	-	-	-_x000D_
gene1119	76.1508	103.156	49.1455	0.476419	-1.0697	0.0455345	0.167655	NW_017264030.1	3835019	3835625	+	607	VFPFJ_01113	-	-	-_x000D_
gene2870	116.063	155.256	76.8701	0.495117	-1.01416	0.045562	0.167701	NW_017264031.1	3312835	3313455	-	621	VFPFJ_02852	GO:0016787	-	nudix domain-containingprotein_x000D_
gene8082	121.418	162.511	80.325	0.494275	-1.01661	0.0458913	0.168473	NW_017264036.1	1654178	1658159	+	3982	VFPFJ_08035	GO:0006266;GO:0003677;GO:0005524;GO:0003910;GO:0006310;GO:0006281	K10777	atp dependent dna ligase domain-containingprotein_x000D_
gene3941	706.364	1192.05	220.676	0.185122	-2.43345	0.0462639	0.169326	NW_017264032.1	2582655	2584769	-	2115	VFPFJ_03918	GO:0016021	-	hypothetical protein VFPFJ_03918 [Purpureocillium lilacinum]_x000D_
gene1923	53.3724	80.6316	26.1132	0.323858	-1.62657	0.0473305	0.172352	NW_017264031.1	434500	436159	+	1660	VFPFJ_01912	GO:0016620;GO:0055114	-	betaine aldehyde dehydrogenase_x000D_
gene10460	13.3925	20.5971	6.18794	0.300427	-1.73491	0.0477351	0.173359	NW_017264042.1	81012	82016	-	1005	VFPFJ_10391	-	-	-_x000D_
gene1573	1520.82	2175.95	865.683	0.397841	-1.32974	0.0477458	0.173359	NW_017264030.1	5203016	5204779	-	1764	VFPFJ_01565	GO:0055085;GO:0016021	K08197	siderochrome-iron transporter_x000D_
gene7457	9.65647	15.7811	3.53188	0.223805	-2.15969	0.048203	0.174401	NW_017264035.1	2730532	2730738	+	207	VFPFJ_07415	-	-	-_x000D_
gene9365	824.726	1131.95	517.501	0.457176	-1.12918	0.0492067	0.176952	NW_017264038.1	363241	364247	-	1007	VFPFJ_09302	-	-	-_x000D_
gene9749	59.5085	82.2264	36.7906	0.447431	-1.16026	0.0499477	0.178534	NW_017264038.1	1524483	1526139	-	1657	VFPFJ_09686	GO:0016491;GO:0005488	-	cytochrome p450_x000D_
gene8176	101.739	138.55	64.9281	0.468626	-1.09349	0.0499679	0.17855	NW_017264036.1	1940280	1941149	-	870	VFPFJ_08126	-	-	-_x000D_
