# Supplementary material for: Functional characterization of CreA, ZnT, and MTase as key regulators of cadmium resistance in Paecilomyces lilacinus
Source: Front Microbiol. 2026 May 14;17:1792636. doi: 10.3389/fmicb.2026.1792636 (PMC13218079; doi:10.3389/fmicb.2026.1792636)
Supplement: Supplementary file 1 [file Data_Sheet_1.ZIP › mRNA/2_DEG/DESeq/D_vs_A/D_vs_A.DESeq.Up.xlsx]

## Sheet: Sheet1
id	baseMean	baseMeanA	baseMeanB	foldChange	log2FoldChange	pval	padj	Chromosome	Start Site	End Site	Direction	Length	Locus	GO	KEGG	Description_x000D_
gene6253	4069.91	102.408	8037.41	78.4844	6.29433	2.37455e-27	8.91485e-24	NW_017264034.1	2235260	2236794	-	1535	VFPFJ_06222	GO:0033609;GO:0045735	-	oxalate decarboxylase oxidase_x000D_
gene2515	3327.74	136.656	6518.83	47.7026	5.576	1.12936e-24	3.18e-21	NW_017264031.1	2246129	2249417	-	3289	VFPFJ_02499	GO:0016491;GO:0055114	K00010	nad -binding domain_x000D_
gene3051	2659.09	130.447	5187.73	39.7688	5.31356	3.05698e-22	6.88615e-19	NW_017264031.1	3867899	3868726	+	828	VFPFJ_03032	-	-	-_x000D_
gene8638	8650.34	530.798	16769.9	31.5937	4.98157	4.08903e-21	7.67579e-18	NW_017264037.1	710894	711946	-	1053	VFPFJ_08583	-	-	-_x000D_
gene11650	2137.3	127.345	4147.25	32.567	5.02534	9.98165e-21	1.60605e-17	NW_017264078.1	40315	41079	+	765	VFPFJ_11577	-	-	-_x000D_
gene10784	147.746	7.06377	288.428	40.832	5.35163	4.76613e-18	6.71011e-15	NW_017264044.1	265460	268693	+	3234	VFPFJ_10712	GO:0055085;GO:0016021	-	opt oligopeptide transporter family gi_x000D_
gene124	3861.24	91.6006	7630.87	83.3059	6.38035	9.32154e-18	1.16654e-14	NW_017264030.1	677860	680125	-	2266	VFPFJ_00125	GO:0046872;GO:0098869;GO:0006979;GO:0042744;GO:0020037;GO:0004096;GO:0055114	K03781	catalase a_x000D_
gene5436	9180.85	974.735	17387	17.8376	4.15685	9.52361e-17	1.07264e-13	NW_017264033.1	3375740	3376207	-	468	VFPFJ_05406	-	-	-_x000D_
gene8149	214.166	12.3026	416.03	33.8164	5.07965	2.22419e-16	2.08759e-13	NW_017264036.1	1864013	1864645	-	633	VFPFJ_08102	-	-	-_x000D_
gene10343	411.637	39.5179	783.757	19.833	4.30983	9.58035e-16	7.70739e-13	NW_017264041.1	206457	208286	+	1830	VFPFJ_10274	GO:0016301;GO:0016310;GO:0007165	-	ethylene receptor_x000D_
gene1499	454.802	53.515	856.089	15.9972	3.99974	6.92076e-15	4.10255e-12	NW_017264030.1	4985307	4986098	-	792	VFPFJ_01491	-	-	-_x000D_
gene10920	1397.15	182.793	2611.5	14.2867	3.8366	7.2903e-15	4.10553e-12	NW_017264046.1	27883	28960	-	1078	VFPFJ_10847	GO:0006631;GO:0003857;GO:0055114	-	3-hydroxyacyl- dehyrogenase_x000D_
gene2425	2848.02	359.444	5336.6	14.8468	3.89208	1.12642e-14	6.04136e-12	NW_017264031.1	1990501	1991651	+	1151	VFPFJ_02409	-	-	-_x000D_
gene2183	3422.53	491.198	6353.86	12.9354	3.69326	2.23329e-14	1.14334e-11	NW_017264031.1	1182347	1182871	-	525	VFPFJ_02169	-	-	-_x000D_
gene296	68.723	2.64994	134.796	50.8675	5.66867	6.50987e-14	3.13746e-11	NW_017264030.1	1205561	1207436	-	1876	VFPFJ_00296	GO:0016021;GO:0022891;GO:0055085	-	hexose carrier protein gi_x000D_
gene10781	140.094	13.0577	267.13	20.4576	4.35457	6.68553e-14	3.13746e-11	NW_017264044.1	257641	260211	-	2571	VFPFJ_10709	-	-	-_x000D_
gene3783	4215.21	606.196	7824.22	12.9071	3.69009	7.70277e-14	3.47025e-11	NW_017264032.1	2150326	2151466	-	1141	VFPFJ_03760	GO:0016020	-	carbohydrate esterase family 3_x000D_
gene11215	869.578	119.543	1619.61	13.5484	3.76005	1.41429e-13	6.1266e-11	NW_017264051.1	132627	135410	-	2784	VFPFJ_11142	-	-	-_x000D_
gene11123	1083.93	162.499	2005.37	12.3408	3.62537	3.66972e-13	1.47615e-10	NW_017264049.1	177578	178782	+	1205	VFPFJ_11050	-	-	-_x000D_
gene4721	3072.18	471.23	5673.13	12.039	3.58964	4.52135e-13	1.756e-10	NW_017264033.1	1055771	1061185	-	5415	VFPFJ_04694	GO:0042626;GO:0055085;GO:0005524;GO:0016021	-	abc multidrug transporter_x000D_
gene10300	69.1951	4.388	134.002	30.5384	4.93255	1.29987e-12	4.57515e-10	NW_017264041.1	61020	63572	+	2553	VFPFJ_10231	GO:0008484;GO:0016021;GO:0008152	-	sulfatase domain-containingprotein_x000D_
gene2210	176.278	22.8343	329.721	14.4398	3.85197	3.07198e-12	1.04848e-09	NW_017264031.1	1265248	1266451	+	1204	VFPFJ_02196	-	-	-_x000D_
gene10368	69.5641	5.496	133.632	24.3144	4.60374	4.49964e-12	1.44798e-09	NW_017264041.1	278148	279302	-	1155	VFPFJ_10299	-	K09484	-_x000D_
gene4988	116.198	11.9896	220.406	18.383	4.2003	6.20272e-12	1.93259e-09	NW_017264033.1	2007153	2008538	+	1386	VFPFJ_04960	-	-	-_x000D_
gene9675	147.851	18.5954	277.106	14.9018	3.89742	6.34872e-12	1.93259e-09	NW_017264038.1	1314378	1315053	+	676	VFPFJ_09613	-	-	-_x000D_
gene5049	5295.84	930.682	9661	10.3806	3.37581	8.82594e-12	2.61596e-09	NW_017264033.1	2191303	2192847	-	1545	VFPFJ_05021	GO:0016021;GO:0005975;GO:0004553	-	glycoside hydrolase family 5 protein_x000D_
gene7429	495.92	80.284	911.555	11.3541	3.50515	1.40247e-11	4.05028e-09	NW_017264035.1	2642358	2645706	-	3349	VFPFJ_07387	GO:0008553;GO:0046872;GO:0006754;GO:0016021;GO:1902600;GO:0005524	K01535	plasma membrane atpase 2_x000D_
gene9848	337.667	55.8708	619.464	11.0874	3.47086	2.44807e-11	6.56492e-09	NW_017264038.1	1890730	1891581	+	852	VFPFJ_09785	-	-	-_x000D_
gene8162	2179.77	419.914	3939.62	9.38197	3.22989	3.42982e-11	8.98374e-09	NW_017264036.1	1894303	1896081	-	1779	VFPFJ_08114	GO:0051287;GO:0055114;GO:0016616	K00122	formate dehydrogenase_x000D_
gene4152	392.406	71.2796	713.532	10.0103	3.32342	3.82448e-11	9.78981e-09	NW_017264032.1	3203223	3204047	+	825	VFPFJ_04125	-	-	-_x000D_
gene11395	234.199	35.3765	433.022	12.2404	3.61358	4.64736e-11	1.16318e-08	NW_017264056.1	127603	129579	+	1977	VFPFJ_11322	GO:0003333;GO:0015171;GO:0016021	K16261	amino-acid permease inda1_x000D_
gene2056	2874.05	62.4878	5685.61	90.9875	6.5076	5.71154e-11	1.36902e-08	NW_017264031.1	816809	817495	+	687	VFPFJ_02045	GO:0008270;GO:0051907;GO:0046294	K03396	glutathione-dependent formaldehyde-activating enzyme protein_x000D_
gene8582	691.28	127.545	1255.01	9.83977	3.29862	8.26846e-11	1.90056e-08	NW_017264037.1	563656	565223	-	1568	VFPFJ_08527	GO:0020037;GO:0051213;GO:0055114	K00463	indoleamine -dioxygenase family protein_x000D_
gene11216	161.818	19.0869	304.548	15.9559	3.99602	1.09588e-10	2.46858e-08	NW_017264051.1	136243	136743	-	501	VFPFJ_11143	-	-	-_x000D_
gene6462	709.786	146.694	1272.88	8.67709	3.11721	1.24669e-10	2.75323e-08	NW_017264034.1	2841549	2842177	-	629	VFPFJ_06429	-	-	-_x000D_
gene3609	2906.25	612.108	5200.39	8.49587	3.08676	1.33029e-10	2.88136e-08	NW_017264032.1	1620034	1620881	+	848	VFPFJ_03589	-	-	-_x000D_
gene9255	2006.02	425.692	3586.36	8.42477	3.07464	1.42969e-10	3.03823e-08	NW_017264038.1	57498	59281	+	1784	VFPFJ_09194	GO:0055085;GO:0016021	-	major facilitator superfamily transporter_x000D_
gene5382	14799.3	571.049	29027.6	50.832	5.66767	1.48212e-10	3.09132e-08	NW_017264033.1	3201748	3203427	-	1680	VFPFJ_05352	GO:0016021	-	hyphal anastamosis-8 protein gi_x000D_
gene10136	5439.97	599.777	10280.2	17.14	4.09929	1.61337e-10	3.30388e-08	NW_017264040.1	123669	124160	-	492	VFPFJ_10072	-	-	-_x000D_
gene11125	40.3935	2.36281	78.4242	33.1912	5.05273	1.81833e-10	3.59296e-08	NW_017264049.1	182349	184227	+	1879	VFPFJ_11052	-	-	-_x000D_
gene2803	52.476	2.55306	102.399	40.1084	5.32583	1.98468e-10	3.85405e-08	NW_017264031.1	3118503	3119930	+	1428	VFPFJ_02785	-	-	-_x000D_
gene419	77.3934	9.84879	144.938	14.7163	3.87935	2.15228e-10	4.10867e-08	NW_017264030.1	1599788	1600078	+	291	VFPFJ_00418	-	-	-_x000D_
gene9399	46917.8	10104.2	83731.4	8.2868	3.05082	2.5854e-10	4.85322e-08	NW_017264038.1	453413	454456	-	1044	VFPFJ_09336	GO:0009228;GO:0016491;GO:0006950;GO:0052837;GO:0005829;GO:0055114	K03146	thiazole biosynthetic mitochondrial precursor_x000D_
gene9254	1836.95	404.039	3269.86	8.09293	3.01666	2.95739e-10	5.4605e-08	NW_017264038.1	55086	56644	-	1559	VFPFJ_09193	GO:0016491;GO:0055114	-	fad dependent oxidoreductase_x000D_
gene7945	306.935	57.0458	556.825	9.76101	3.28703	3.32392e-10	6.03828e-08	NW_017264036.1	1197851	1199635	-	1785	VFPFJ_07900	GO:0016021;GO:0005975;GO:0004553	-	secreted glucosidase_x000D_
gene10622	719.566	157.853	1281.28	8.11692	3.02093	4.07243e-10	7.16684e-08	NW_017264043.1	207564	208019	-	456	VFPFJ_10552	-	-	-_x000D_
gene4008	10591.1	2334.49	18847.8	8.07361	3.01321	4.36395e-10	7.56171e-08	NW_017264032.1	2801994	2802896	-	903	VFPFJ_03983	-	-	-_x000D_
gene4319	7184.92	1621.63	12748.2	7.86137	2.97478	5.22946e-10	8.92415e-08	NW_017264032.1	3702951	3703981	+	1031	VFPFJ_04292	GO:0003824	-	#NAME?_x000D_
gene224	674.319	148.904	1199.73	8.05712	3.01026	5.63944e-10	9.48015e-08	NW_017264030.1	962396	962985	-	590	VFPFJ_00224	-	-	-_x000D_
gene2514	434.012	86.5945	781.43	9.02401	3.17377	8.05809e-10	1.31534e-07	NW_017264031.1	2243838	2245784	-	1947	VFPFJ_02498	-	-	-_x000D_
gene1593	190.871	36.0746	345.667	9.58201	3.26033	8.65205e-10	1.39211e-07	NW_017264030.1	5255643	5256089	+	447	VFPFJ_01584	-	-	-_x000D_
gene3890	265.677	44.5535	486.8	10.9262	3.44972	9.21208e-10	1.46135e-07	NW_017264032.1	2433639	2433905	+	267	VFPFJ_03867	-	-	-_x000D_
gene9250	1496.55	348.006	2645.09	7.6007	2.92613	1.01073e-09	1.5811e-07	NW_017264038.1	39813	40382	-	570	VFPFJ_09189	-	-	-_x000D_
gene418	283.18	59.8754	506.484	8.45897	3.08048	1.35925e-09	2.06881e-07	NW_017264030.1	1597290	1597946	+	657	VFPFJ_00417	GO:0016021	-	extracellular serine-rich protein_x000D_
gene879	5990.98	1439.55	10542.4	7.32339	2.87251	1.62331e-09	2.43778e-07	NW_017264030.1	3101928	3103569	-	1642	VFPFJ_00875	GO:0055085;GO:0016021	-	c4-dicarboxylate transporter malic acid transport protein_x000D_
gene9506	45.7415	4.52128	86.9616	19.2339	4.26558	1.91867e-09	2.84341e-07	NW_017264038.1	798560	799603	+	1044	VFPFJ_09443	-	-	-_x000D_
gene11411	83.0229	12.477	153.569	12.3082	3.62155	2.86603e-09	4.03501e-07	NW_017264057.1	101998	102927	-	930	VFPFJ_11338	GO:0016757	-	hypothetical protein VFPFJ_11338 [Purpureocillium lilacinum]_x000D_
gene759	1967	485.467	3448.53	7.10353	2.82854	3.32575e-09	4.56804e-07	NW_017264030.1	2744284	2745994	+	1711	VFPFJ_00756	GO:0000781;GO:0048188;GO:0006357;GO:0048189;GO:0000723;GO:0042800;GO:0080182;GO:0006348	K14967	set1 complex component ash2_x000D_
gene4732	271.352	0.590701	542.112	917.744	9.84195	5.53539e-09	7.33472e-07	NW_017264033.1	1094599	1102854	+	8256	VFPFJ_04704	GO:0031177;GO:0016491;GO:0055114;GO:0016740	-	kr domain-containing protein gi_x000D_
gene3080	773.317	192.747	1353.89	7.02417	2.81233	5.8529e-09	7.60706e-07	NW_017264032.1	17649	19109	-	1461	VFPFJ_03061	GO:0004497;GO:0055114	-	flavin-binding monooxygenase_x000D_
gene4418	583.843	119.251	1048.44	8.79183	3.13616	5.876e-09	7.60706e-07	NW_017264033.1	212961	214214	-	1254	VFPFJ_04391	-	-	-_x000D_
gene8838	28.4495	1.65409	55.2449	33.399	5.06173	6.14865e-09	7.85604e-07	NW_017264037.1	1304362	1305132	+	771	VFPFJ_08781	-	-	-_x000D_
gene4738	281.433	0	562.866	Inf	Inf	6.20783e-09	7.85604e-07	NW_017264033.1	1115198	1116138	+	941	VFPFJ_04710	-	-	-_x000D_
gene3477	79.0487	9.03905	149.058	16.4905	4.04356	6.54058e-09	8.08641e-07	NW_017264032.1	1264724	1265635	-	912	VFPFJ_03457	-	-	-_x000D_
gene10953	50160.2	9043.81	91276.6	10.0927	3.33524	6.59847e-09	8.08641e-07	NW_017264046.1	114062	114504	+	443	VFPFJ_10880	GO:0016020	-	membrane-associating domain-containing protein gi_x000D_
gene5368	5579.09	1436.82	9721.37	6.76591	2.75828	7.56285e-09	9.15919e-07	NW_017264033.1	3165081	3168429	+	3349	VFPFJ_05339	GO:0030246;GO:0006013;GO:0004559;GO:0008270	K01191	alpha-mannosidase gi_x000D_
gene11584	25.7923	1.28064	50.304	39.2805	5.29574	9.10086e-09	1.07144e-06	NW_017264071.1	40906	41589	-	684	VFPFJ_11511	-	-	-_x000D_
gene3114	161.969	22.1743	301.764	13.6088	3.76646	9.13238e-09	1.07144e-06	NW_017264032.1	120608	122092	+	1485	VFPFJ_03095	-	-	-_x000D_
gene7652	74.3225	6.07849	142.567	23.4543	4.55178	1.07243e-08	1.23253e-06	NW_017264036.1	260356	262242	-	1887	VFPFJ_07610	-	-	-_x000D_
gene7169	233.471	53.5133	413.429	7.72573	2.94967	1.13627e-08	1.2927e-06	NW_017264035.1	1812360	1813766	-	1407	VFPFJ_07133	GO:0050662;GO:0003824	-	nad dependent epimerase dehydratase_x000D_
gene6443	2062.38	189.048	3935.72	20.8186	4.3798	1.24534e-08	1.37512e-06	NW_017264034.1	2784057	2789964	+	5908	VFPFJ_06411	GO:0003824	-	polyketide synthase_x000D_
gene1558	2217.97	169.97	4265.97	25.0984	4.64952	1.27729e-08	1.38321e-06	NW_017264030.1	5167864	5168828	-	965	VFPFJ_01550	GO:0006541;GO:0016740	K22211	type 1 glutamine amidotransferase gatase1-like domain protein_x000D_
gene2549	3064.37	123.208	6005.54	48.743	5.60712	1.28951e-08	1.38321e-06	NW_017264031.1	2333848	2334264	+	417	VFPFJ_02533	-	-	-_x000D_
gene9631	65.235	8.22404	122.246	14.8645	3.89379	1.34474e-08	1.4155e-06	NW_017264038.1	1174320	1174640	-	321	VFPFJ_09569	-	-	-_x000D_
gene6008	3287.39	821.231	5753.55	7.006	2.80859	2.17046e-08	2.18267e-06	NW_017264034.1	1547486	1548031	-	546	VFPFJ_05978	-	-	-_x000D_
gene7627	165.49	38.1262	292.853	7.68115	2.94132	2.19309e-08	2.18591e-06	NW_017264036.1	185727	187315	-	1589	VFPFJ_07585	GO:0003824	-	glucooligosaccharide oxidase protein gi_x000D_
gene2666	850.667	233.286	1468.05	6.2929	2.65372	3.08918e-08	3.02551e-06	NW_017264031.1	2666847	2667901	+	1055	VFPFJ_02648	GO:0055085;GO:0016021	K15104	mitochondrial 2-oxoglutarate malate carrier protein gi_x000D_
gene4522	513.788	140.821	886.754	6.29702	2.65467	3.15088e-08	3.04215e-06	NW_017264033.1	507164	507849	-	686	VFPFJ_04495	GO:0005737;GO:0004726;GO:0035335;GO:0003993	K14394	low molecular weight phosphotyrosine protein phosphatase gi_x000D_
gene2060	3492.24	125.667	6858.81	54.5794	5.77028	3.16018e-08	3.04215e-06	NW_017264031.1	828054	829111	+	1058	VFPFJ_02049	-	-	-_x000D_
gene839	5355.77	561.991	10149.6	18.06	4.17472	3.48192e-08	3.26808e-06	NW_017264030.1	2988962	2989634	-	673	VFPFJ_00835	GO:0016491;GO:0055114;GO:0010181	-	protein bli-3_x000D_
gene2722	52.7417	8.61041	96.873	11.2507	3.49194	3.57989e-08	3.28243e-06	NW_017264031.1	2872471	2874810	-	2340	VFPFJ_02704	-	-	-_x000D_
gene6336	32673.4	6191.95	59154.9	9.55351	3.25603	3.58465e-08	3.28243e-06	NW_017264034.1	2486639	2487225	-	587	VFPFJ_06305	-	-	-_x000D_
gene33	72.9204	8.41138	137.429	16.3385	4.03021	3.91326e-08	3.526e-06	NW_017264030.1	360406	360984	-	579	VFPFJ_00034	-	-	-_x000D_
gene4258	61.125	10.9627	111.287	10.1515	3.34362	4.42444e-08	3.87931e-06	NW_017264032.1	3537970	3538524	-	555	VFPFJ_04231	-	-	-_x000D_
gene7546	592.45	170.924	1013.98	5.93231	2.56859	6.15114e-08	5.06792e-06	NW_017264035.1	2982957	2983986	-	1030	VFPFJ_07503	-	-	-_x000D_
gene11143	252.652	45.7578	459.546	10.043	3.32812	6.16447e-08	5.06792e-06	NW_017264050.1	59495	60406	+	912	VFPFJ_11070	-	-	-_x000D_
gene6563	334.85	90.2121	579.488	6.42361	2.68338	6.72511e-08	5.48876e-06	NW_017264034.1	3109701	3110224	+	524	VFPFJ_06528	-	-	-_x000D_
gene9687	505.078	141.654	868.502	6.13116	2.61616	7.3795e-08	5.85319e-06	NW_017264038.1	1351236	1351970	-	735	VFPFJ_09625	-	-	-_x000D_
gene4739	895.541	193.149	1597.93	8.27308	3.04843	7.47007e-08	5.8836e-06	NW_017264033.1	1117557	1153462	+	35906	VFPFJ_04711	-	-	-_x000D_
gene10054	7487.79	2182.86	12792.7	5.86054	2.55103	7.98061e-08	6.1734e-06	NW_017264039.1	660342	661343	+	1002	VFPFJ_09990	GO:0016021	K07034	gpr fun34 family protein_x000D_
gene5753	662.022	192.961	1131.08	5.86171	2.55132	8.11076e-08	6.21439e-06	NW_017264034.1	774444	776302	-	1859	VFPFJ_05721	-	-	-_x000D_
gene5438	1442.62	417.504	2467.73	5.91067	2.56332	9.38984e-08	7.08966e-06	NW_017264033.1	3380933	3381310	+	378	VFPFJ_05408	-	-	-_x000D_
gene9548	5352.72	1675.75	9029.69	5.38845	2.42987	1.03228e-07	7.57093e-06	NW_017264038.1	923562	925359	+	1798	VFPFJ_09486	GO:0055085;GO:0016021	-	mfs transporter gi_x000D_
gene4061	7088.29	2132.34	12044.3	5.64838	2.49784	1.04108e-07	7.57093e-06	NW_017264032.1	2961318	2963588	+	2271	VFPFJ_04036	GO:0005737;GO:0016841;GO:0006559	K10775	phenylalanine ammonia-lyase_x000D_
gene9600	572.532	144.632	1000.43	6.91709	2.79016	1.0419e-07	7.57093e-06	NW_017264038.1	1090834	1092198	-	1365	VFPFJ_09538	GO:0016491;GO:0055114	K18097	glycerol dehydrogenase_x000D_
gene5600	1663.96	519.267	2808.66	5.40889	2.43533	1.07144e-07	7.73568e-06	NW_017264034.1	317572	318542	-	971	VFPFJ_05569	GO:0050662;GO:0003824	-	nad dependent epimerase dehydratase family protein_x000D_
gene417	137.21	32.7471	241.673	7.37998	2.88362	1.11062e-07	7.96749e-06	NW_017264030.1	1596182	1596880	+	699	VFPFJ_00416	-	-	-_x000D_
gene9961	13281.8	4221.06	22342.5	5.2931	2.40411	1.33036e-07	9.30677e-06	NW_017264039.1	376511	378036	+	1526	VFPFJ_09898	GO:0033609;GO:0045735	-	oxalate decarboxylase oxdc gi_x000D_
gene1448	1481.43	443.433	2519.42	5.68163	2.50631	1.36694e-07	9.50361e-06	NW_017264030.1	4832618	4834480	+	1863	VFPFJ_01440	-	-	-_x000D_
gene8583	13234.8	1973	24496.6	12.4159	3.63412	1.49e-07	1.01837e-05	NW_017264037.1	566339	567637	-	1299	VFPFJ_08528	-	-	-_x000D_
gene1426	565.225	1.08452	1129.36	1041.35	10.0242	1.52517e-07	1.03482e-05	NW_017264030.1	4775888	4777063	-	1176	VFPFJ_01418	-	-	-_x000D_
gene11146	60.7659	11.4835	110.048	9.5832	3.26051	1.55423e-07	1.04822e-05	NW_017264050.1	70606	71423	-	818	VFPFJ_11073	-	-	-_x000D_
gene5958	135.569	28.0526	243.085	8.66534	3.11526	1.63475e-07	1.09597e-05	NW_017264034.1	1395823	1397355	+	1533	VFPFJ_05928	-	-	-_x000D_
gene5073	4536.02	1428.33	7643.71	5.35151	2.41995	1.71769e-07	1.14476e-05	NW_017264033.1	2262569	2264143	-	1575	VFPFJ_05045	-	-	-_x000D_
gene5434	10721.9	2207.09	19236.7	8.71585	3.12364	1.74364e-07	1.15521e-05	NW_017264033.1	3372328	3373869	+	1542	VFPFJ_05404	GO:0016491	-	fumarate reductase_x000D_
gene2203	8512.3	2617.23	14407.4	5.50481	2.46069	1.85995e-07	1.21091e-05	NW_017264031.1	1240489	1242685	-	2197	VFPFJ_02189	GO:0005488;GO:0044424;GO:0006366	K09202	metallothionein expression activator gi_x000D_
gene1834	112.779	30.056	195.503	6.50462	2.70146	2.05247e-07	1.32044e-05	NW_017264031.1	237300	237815	-	516	VFPFJ_01824	-	-	-_x000D_
gene10625	164.371	42.9845	285.757	6.64791	2.7329	2.08891e-07	1.32923e-05	NW_017264043.1	221777	223834	+	2058	VFPFJ_10555	GO:0055114;GO:0045480	K04618	galactose oxidase_x000D_
gene11522	63.3748	12.3801	114.37	9.23818	3.20761	2.23086e-07	1.38054e-05	NW_017264064.1	71037	71966	-	930	VFPFJ_11449	GO:0016757	-	hypothetical protein VFPFJ_11449 [Purpureocillium lilacinum]_x000D_
gene7581	43567.7	13735.8	73399.5	5.34364	2.41782	2.24309e-07	1.38054e-05	NW_017264036.1	33864	34502	-	639	VFPFJ_07538	-	-	-_x000D_
gene3889	8983.37	2950.8	15015.9	5.08876	2.34731	2.4766e-07	1.49968e-05	NW_017264032.1	2428199	2428995	-	797	VFPFJ_03866	-	-	-_x000D_
gene556	64.7968	13.1164	116.477	8.88025	3.1506	2.55679e-07	1.53996e-05	NW_017264030.1	2039829	2040158	+	330	VFPFJ_00554	-	-	-_x000D_
gene376	224.394	63.4437	385.343	6.07379	2.6026	2.57146e-07	1.54055e-05	NW_017264030.1	1493800	1495635	+	1836	VFPFJ_00375	-	-	-_x000D_
gene3478	60.3595	13.0941	107.625	8.21932	3.03902	2.61005e-07	1.55539e-05	NW_017264032.1	1266173	1266649	+	477	VFPFJ_03458	-	-	-_x000D_
gene9997	219.294	60.3968	378.19	6.26176	2.64657	2.65326e-07	1.57283e-05	NW_017264039.1	492014	493633	+	1620	VFPFJ_09933	GO:0071949;GO:0004497;GO:0055114	-	monooxygenase gi_x000D_
gene7168	456.701	80.7684	832.633	10.3089	3.36582	2.6836e-07	1.58248e-05	NW_017264035.1	1806881	1807518	-	638	VFPFJ_07132	GO:0016020	-	might be a transmembrane protein gi_x000D_
gene9187	3415.51	1084.64	5746.39	5.29797	2.40544	2.92264e-07	1.66062e-05	NW_017264037.1	2341030	2345108	-	4079	VFPFJ_09128	GO:0000155;GO:0000160;GO:0005622;GO:0023014	-	ethylene receptor_x000D_
gene723	63.6123	10.2469	116.978	11.4159	3.51298	2.96563e-07	1.6701e-05	NW_017264030.1	2618912	2619202	-	291	VFPFJ_00721	-	-	-_x000D_
gene7447	14946.9	437.86	29456	67.2725	6.07195	3.11318e-07	1.73583e-05	NW_017264035.1	2690308	2692197	+	1890	VFPFJ_07405	GO:0050660;GO:0016614;GO:0055114	-	glucose-methanol-choline oxidoreductase gi_x000D_
gene4639	278.827	81.8688	475.785	5.81156	2.53892	3.15587e-07	1.75096e-05	NW_017264033.1	829186	829959	-	774	VFPFJ_04612	-	-	-_x000D_
gene11473	440.473	81.8575	799.088	9.76194	3.28717	3.19637e-07	1.75613e-05	NW_017264060.1	70902	71813	+	912	VFPFJ_11400	-	-	-_x000D_
gene9210	13257.8	4282.33	22233.2	5.19186	2.37625	3.27269e-07	1.77774e-05	NW_017264037.1	2411469	2412276	+	808	VFPFJ_09150	GO:0016021	-	mitochondrial hypoxia responsive domain containing protein_x000D_
gene3691	263.511	78.0134	449.008	5.75553	2.52495	3.28306e-07	1.77774e-05	NW_017264032.1	1857448	1858446	-	999	VFPFJ_03670	-	-	-_x000D_
gene10457	33.1679	4.50015	61.8356	13.7408	3.78039	3.48991e-07	1.85739e-05	NW_017264042.1	61998	63771	-	1774	VFPFJ_10388	GO:0016021;GO:0022891;GO:0055085;GO:0008643	-	mfs sugar transporter gi_x000D_
gene9655	1272.57	106.364	2438.77	22.9284	4.51907	3.51148e-07	1.85739e-05	NW_017264038.1	1254058	1255899	+	1842	VFPFJ_09593	GO:0006631;GO:0003857;GO:0055114	-	3-hydroxyacyl- nad binding domain_x000D_
gene7915	3417.91	1117.69	5718.12	5.116	2.35502	3.7215e-07	1.95866e-05	NW_017264036.1	1091782	1092657	+	876	VFPFJ_07870	GO:0016887;GO:0005524	K12608	abc transporter gi_x000D_
gene10854	2134.27	680.106	3588.44	5.2763	2.39953	4.03656e-07	2.1048e-05	NW_017264045.1	146178	148020	+	1843	VFPFJ_10782	GO:0090305;GO:0006289;GO:0043231;GO:0004519;GO:0070914	K13281	uv-damage endonuclease gi_x000D_
gene11124	2081.85	600.459	3563.24	5.9342	2.56905	4.18058e-07	2.16986e-05	NW_017264049.1	178949	179494	+	546	VFPFJ_11051	GO:0016831	-	phenolic acid decarboxylase_x000D_
gene9054	383.632	100.12	667.144	6.66342	2.73626	4.21636e-07	2.17839e-05	NW_017264037.1	1935699	1940067	-	4369	VFPFJ_08997	-	-	-_x000D_
gene3546	1650	530.183	2769.82	5.22427	2.38523	4.60783e-07	2.32726e-05	NW_017264032.1	1451389	1452067	+	679	VFPFJ_03526	-	-	-_x000D_
gene2182	214.446	62.6534	366.239	5.84547	2.54732	4.78067e-07	2.38251e-05	NW_017264031.1	1181106	1181979	+	874	VFPFJ_02168	GO:0016021	K07034	gpr1 family protein_x000D_
gene10673	335.048	76.6306	593.465	7.74449	2.95317	4.9051e-07	2.43375e-05	NW_017264043.1	337859	339538	-	1680	VFPFJ_10601	GO:0005488;GO:0006351	-	zn2 cys6 dna-binding protein_x000D_
gene3449	94.0944	24.6939	163.495	6.62087	2.72702	5.02935e-07	2.48446e-05	NW_017264032.1	1178002	1178289	-	288	VFPFJ_03429	-	-	-_x000D_
gene6906	31.3579	3.20894	59.5069	18.5441	4.21289	5.10618e-07	2.51139e-05	NW_017264035.1	1012993	1013265	+	273	VFPFJ_06871	-	-	-_x000D_
gene10962	4683.97	124.462	9243.48	74.2676	6.21466	5.18572e-07	2.51992e-05	NW_017264046.1	138512	139855	-	1344	VFPFJ_10889	GO:0006508;GO:0004181;GO:0008270	-	zinc carboxypeptidase_x000D_
gene7948	93.8626	21.6029	166.122	7.6898	2.94295	5.19063e-07	2.51992e-05	NW_017264036.1	1203339	1206262	+	2924	VFPFJ_07903	GO:0016021	-	glycosyltransferase family 2_x000D_
gene5435	1336.36	68.3355	2604.38	38.1117	5.25216	5.42966e-07	2.61167e-05	NW_017264033.1	3374276	3375380	+	1105	VFPFJ_05405	GO:0019359;GO:0016740;GO:0044424	-	nicotinamide riboside kinase 1_x000D_
gene8491	219.308	2.54014	436.075	171.674	7.42353	5.44919e-07	2.61167e-05	NW_017264037.1	248863	250705	-	1843	VFPFJ_08436	GO:0008430	-	selenium-binding protein gi_x000D_
gene5723	59.781	12.3167	107.245	8.70732	3.12223	5.61743e-07	2.6809e-05	NW_017264034.1	677773	678742	-	970	VFPFJ_05691	-	-	-_x000D_
gene1729	244.661	71.1217	418.2	5.88007	2.55583	5.66557e-07	2.69246e-05	NW_017264030.1	5677835	5679612	+	1778	VFPFJ_01719	GO:0016491;GO:0030151;GO:0042128;GO:0055114	K00387	sulfite mitochondrial precursor gi_x000D_
gene2061	478.55	49.3872	907.713	18.3795	4.20003	5.7165e-07	2.70525e-05	NW_017264031.1	829563	831077	-	1515	VFPFJ_02050	-	-	-_x000D_
gene6112	75.1311	17.7434	132.519	7.46862	2.90084	5.94169e-07	2.78839e-05	NW_017264034.1	1866828	1867953	+	1126	VFPFJ_06082	GO:0016021;GO:0006810;GO:0005215	-	aquaporin-like protein_x000D_
gene2769	4091.68	1371.19	6812.17	4.96807	2.31269	6.29253e-07	2.92863e-05	NW_017264031.1	3025590	3029328	-	3739	VFPFJ_02751	GO:0050660;GO:0046872;GO:0050661;GO:0042128;GO:0020037;GO:0051537;GO:0008942;GO:0055114	K17877	nitrite reductase_x000D_
gene1030	420.837	136.764	704.91	5.15419	2.36575	9.37796e-07	4.21071e-05	NW_017264030.1	3550686	3551609	-	924	VFPFJ_01026	-	-	-_x000D_
gene7371	93.9133	23.9581	163.869	6.83978	2.77395	9.3901e-07	4.21071e-05	NW_017264035.1	2451866	2453200	+	1335	VFPFJ_07329	-	-	-_x000D_
gene6153	726.633	247.419	1205.85	4.87371	2.28502	1.05426e-06	4.60656e-05	NW_017264034.1	1959445	1961431	-	1987	VFPFJ_06123	GO:0016491;GO:0055114;GO:0005507	-	laccase-1 precursor_x000D_
gene2856	76.6851	18.7557	134.614	7.17725	2.84343	1.24961e-06	5.27217e-05	NW_017264031.1	3270762	3271283	-	522	VFPFJ_02838	-	-	-_x000D_
gene7544	33.2748	5.06736	61.4822	12.133	3.60086	1.36115e-06	5.639e-05	NW_017264035.1	2977031	2978568	-	1538	VFPFJ_07501	GO:0055085;GO:0016021	-	mfs monocarboxylate transporter_x000D_
gene7912	2597.96	854.458	4341.47	5.08096	2.3451	1.36181e-06	5.639e-05	NW_017264036.1	1079423	1080496	-	1074	VFPFJ_07867	GO:0030170;GO:0006520	-	serine family amino acid catabolism-related protein gi_x000D_
gene10344	188.781	55.9801	321.581	5.74457	2.5222	1.37236e-06	5.66185e-05	NW_017264041.1	208436	209901	-	1466	VFPFJ_10275	GO:0008152;GO:0016787	-	peptidase m20 domain-containing 2_x000D_
gene555	288.347	57.4427	519.251	9.03947	3.17624	1.40166e-06	5.73128e-05	NW_017264030.1	2039206	2039712	-	507	VFPFJ_00553	-	-	-_x000D_
gene3957	6234.5	2290.78	10178.2	4.44313	2.15158	1.48968e-06	6.03535e-05	NW_017264032.1	2628756	2629523	-	768	VFPFJ_03932	-	-	-_x000D_
gene10930	6015.61	2135.41	9895.82	4.63416	2.21231	1.58161e-06	6.33939e-05	NW_017264046.1	51670	52497	-	828	VFPFJ_10857	GO:0005975;GO:0005576;GO:0008810;GO:0030248	-	glycoside hydrolase family 45 protein_x000D_
gene11369	9337.84	2339.25	16336.4	6.98361	2.80397	1.63589e-06	6.51062e-05	NW_017264056.1	52078	53771	-	1694	VFPFJ_11296	GO:0020037;GO:0016021;GO:0016705;GO:0004497;GO:0005506;GO:0055114	-	cytochrome p450_x000D_
gene4737	387.541	0	775.081	Inf	Inf	1.72274e-06	6.83213e-05	NW_017264033.1	1112840	1113687	-	848	VFPFJ_04709	-	-	-_x000D_
gene1751	320.203	102.46	537.945	5.25029	2.3924	1.74026e-06	6.85335e-05	NW_017264031.1	35774	37244	-	1471	VFPFJ_01741	-	-	-_x000D_
gene10721	589.249	190.418	988.08	5.18901	2.37546	1.88992e-06	7.34005e-05	NW_017264044.1	104662	105636	-	975	VFPFJ_10649	-	-	-_x000D_
gene4767	2787.17	977.518	4596.82	4.70254	2.23344	1.96629e-06	7.58436e-05	NW_017264033.1	1245269	1246306	-	1038	VFPFJ_04739	-	-	-_x000D_
gene10820	16.1358	0.886052	31.3856	35.4218	5.14657	2.01042e-06	7.70183e-05	NW_017264045.1	51316	51618	+	303	VFPFJ_10749	-	-	-_x000D_
gene8518	237.57	55.8802	419.26	7.50283	2.90743	2.06543e-06	7.88576e-05	NW_017264037.1	331925	333265	+	1341	VFPFJ_08463	-	-	-_x000D_
gene9256	178.409	57.2577	299.561	5.23179	2.38731	2.13323e-06	8.03563e-05	NW_017264038.1	59324	60487	-	1164	VFPFJ_09195	-	-	-_x000D_
gene10904	795.372	170.964	1419.78	8.30453	3.0539	2.24404e-06	8.41493e-05	NW_017264045.1	313683	315186	-	1504	VFPFJ_10832	-	-	-_x000D_
gene11554	627.302	170.385	1084.22	6.36336	2.66979	2.28737e-06	8.53067e-05	NW_017264069.1	3336	4694	+	1359	VFPFJ_11481	-	K00274	-_x000D_
gene9504	54.1776	6.0233	102.332	16.9893	4.08656	2.30318e-06	8.56127e-05	NW_017264038.1	795712	796044	-	333	VFPFJ_09441	-	-	-_x000D_
gene4720	2283.88	26.2176	4541.54	173.225	7.4365	2.33086e-06	8.6357e-05	NW_017264033.1	1053888	1055402	+	1515	VFPFJ_04693	GO:0008171;GO:0032259	-	sterigmatocystin 8-o-methyltransferase_x000D_
gene3171	5789.03	1755.72	9822.34	5.59449	2.48401	2.37471e-06	8.74063e-05	NW_017264032.1	283100	284792	+	1693	VFPFJ_03152	GO:0005737;GO:0046835;GO:0005524;GO:0006012;GO:0004335	K00849	galactokinase gi_x000D_
gene11115	4443.82	73.088	8814.56	120.602	6.91411	2.45361e-06	9.00163e-05	NW_017264049.1	144902	145643	-	742	VFPFJ_11042	-	-	-_x000D_
gene8383	5074.74	1290.83	8858.65	6.86273	2.77878	2.53797e-06	9.25084e-05	NW_017264036.1	2548070	2548689	-	620	VFPFJ_08330	-	-	-_x000D_
gene10253	3713.34	368.918	7057.77	19.131	4.25784	2.57374e-06	9.35098e-05	NW_017264040.1	386087	387435	-	1349	VFPFJ_10184	GO:0046872;GO:0016491;GO:0055114	-	2og-fe oxygenase_x000D_
gene9301	32.8258	5.50657	60.145	10.9224	3.44922	2.68801e-06	9.73474e-05	NW_017264038.1	169802	170122	+	321	VFPFJ_09239	-	-	-_x000D_
gene122	341.243	113.612	568.873	5.00713	2.32399	2.96951e-06	0.00010584	NW_017264030.1	670151	671714	-	1564	VFPFJ_00123	GO:0050660;GO:0016614;GO:0055114	-	6-hydroxy-d-nicotine oxidase_x000D_
gene10672	229.483	64.729	394.237	6.09058	2.60658	3.10664e-06	0.000109707	NW_017264043.1	336924	337807	+	884	VFPFJ_10600	-	-	-_x000D_
gene3701	62.474	15.3965	109.552	7.11536	2.83094	3.10722e-06	0.000109707	NW_017264032.1	1891860	1892666	+	807	VFPFJ_03680	-	-	-_x000D_
gene9449	537.166	184.169	890.163	4.8334	2.27304	3.21878e-06	0.000113291	NW_017264038.1	596922	598151	-	1230	VFPFJ_09385	GO:0008168;GO:0032259	K19308	25s rrna (uridine -n )-methyltransferase_x000D_
gene2267	2750.45	1017.5	4483.4	4.40627	2.13956	3.26584e-06	0.000114254	NW_017264031.1	1445786	1447082	+	1297	VFPFJ_02251	GO:0016491	-	dimethylaniline monooxygenase (n-oxide forming)_x000D_
gene7628	36.0947	7.65918	64.5302	8.42522	3.07471	3.26642e-06	0.000114254	NW_017264036.1	187725	188066	-	342	VFPFJ_07586	-	-	-_x000D_
gene4332	411.293	95.3082	727.278	7.6308	2.93183	3.33925e-06	0.000116117	NW_017264032.1	3741488	3742741	-	1254	VFPFJ_04305	GO:0016740	-	homoserine acetyltransferase_x000D_
gene6101	431.417	151.489	711.346	4.69569	2.23134	3.41292e-06	0.000118276	NW_017264034.1	1833928	1834882	-	955	VFPFJ_06071	-	-	-_x000D_
gene4919	719.479	254.042	1184.92	4.66425	2.22164	3.71013e-06	0.000127013	NW_017264033.1	1782489	1784589	+	2101	VFPFJ_04891	GO:0006072;GO:0009331;GO:0055114;GO:0052591	K00111	glycerol-3-phosphate mitochondrial precursor_x000D_
gene3650	2348.5	916.69	3780.3	4.12386	2.044	4.22917e-06	0.000143042	NW_017264032.1	1748335	1749100	-	766	VFPFJ_03629	GO:0016021;GO:0005739	K05770	translocator protein_x000D_
gene7408	2073.43	735.896	3410.96	4.63512	2.21261	4.32883e-06	0.000145106	NW_017264035.1	2561247	2563014	+	1768	VFPFJ_07366	GO:0016311;GO:0003993	-	multiple inositol polyphosphate phosphatase-like protein gi_x000D_
gene7066	1790	364.195	3215.8	8.82988	3.14239	4.55735e-06	0.000151414	NW_017264035.1	1499999	1500824	-	826	VFPFJ_07031	-	-	-_x000D_
gene9686	3459.98	1334.54	5585.41	4.18527	2.06532	4.65417e-06	0.000154176	NW_017264038.1	1349456	1350646	-	1191	VFPFJ_09624	GO:0055085;GO:0016021	K15100	mitochondrial carrier domain partial gi_x000D_
gene1349	48.9836	11.0443	86.923	7.87042	2.97644	4.72508e-06	0.000156066	NW_017264030.1	4550305	4550502	-	198	VFPFJ_01340	-	-	-_x000D_
gene2209	62545.1	23741.6	101349	4.26881	2.09383	4.87131e-06	0.000159538	NW_017264031.1	1261196	1263723	+	2528	VFPFJ_02195	GO:0016832;GO:0005975	K01621	xylulose-5-phosphate phosphoketolase gi_x000D_
gene2619	4096.81	1498.56	6695.05	4.46765	2.15952	5.01502e-06	0.000163255	NW_017264031.1	2521288	2522337	+	1050	VFPFJ_02603	-	-	-_x000D_
gene5994	25897.4	1248.85	50546	40.474	5.33892	5.01521e-06	0.000163255	NW_017264034.1	1502691	1503988	-	1298	VFPFJ_05965	-	K10675	-_x000D_
gene526	102.103	30.4518	173.754	5.70589	2.51245	5.06845e-06	0.000164513	NW_017264030.1	1924564	1925312	+	749	VFPFJ_00524	-	-	-_x000D_
gene7383	3039.8	988.662	5090.94	5.14932	2.36438	5.19385e-06	0.000168099	NW_017264035.1	2485962	2488515	-	2554	VFPFJ_07341	GO:0016810;GO:0009435;GO:0003952;GO:0005524	K01950	nad+ synthase (glutamine-hydrolysing) gi_x000D_
gene4736	140.874	0	281.748	Inf	Inf	5.46455e-06	0.00017485	NW_017264033.1	1111603	1112605	+	1003	VFPFJ_04708	-	-	-_x000D_
gene9791	64.6494	18.3265	110.972	6.0553	2.5982	5.63766e-06	0.000179878	NW_017264038.1	1689060	1691567	-	2508	VFPFJ_09728	GO:0016491;GO:0055114	-	nad dehydrogenase_x000D_
gene2347	1646.57	558.614	2734.53	4.8952	2.29137	6.06868e-06	0.000190926	NW_017264031.1	1742786	1744236	+	1451	VFPFJ_02331	-	-	-_x000D_
gene1434	99.6441	22.6035	176.685	7.81668	2.96656	7.10173e-06	0.000220958	NW_017264030.1	4798252	4799136	-	885	VFPFJ_01426	-	-	-_x000D_
gene11623	20.4722	1.7721	39.1724	22.105	4.4663	7.1495e-06	0.000221832	NW_017264074.1	25578	27533	+	1956	VFPFJ_11550	-	K01426	-_x000D_
gene1178	1951.75	778.423	3125.07	4.01462	2.00526	7.70462e-06	0.00023645	NW_017264030.1	4016682	4019300	-	2619	VFPFJ_01171	GO:0016740	-	phosphatidylcholine-sterol o-acyltransferase-like protein_x000D_
gene2026	443.112	169.894	716.33	4.21634	2.07599	7.74017e-06	0.000236896	NW_017264031.1	733625	734702	-	1078	VFPFJ_02015	GO:0016787	K14333	-dihydroxybenzoate decarboxylase_x000D_
gene561	14.3296	0.964154	27.695	28.7246	4.84422	8.08414e-06	0.000246086	NW_017264030.1	2055919	2058136	+	2218	VFPFJ_00559	GO:0016021;GO:0055085;GO:0005215	-	nucleoside transporter gi_x000D_
gene3336	4794.89	1643.82	7945.95	4.83383	2.27317	8.21607e-06	0.000249153	NW_017264032.1	832646	834068	+	1423	VFPFJ_03316	-	-	-_x000D_
gene9930	6327.25	2499.75	10154.7	4.0623	2.0223	8.22914e-06	0.000249153	NW_017264039.1	296747	299724	+	2978	VFPFJ_09867	-	-	-_x000D_
gene9181	170.294	57.9829	282.606	4.87396	2.28509	8.27806e-06	0.000249962	NW_017264037.1	2326276	2328884	-	2609	VFPFJ_09122	-	-	-_x000D_
gene9414	257.413	52.4581	462.367	8.81402	3.1398	8.46099e-06	0.000254803	NW_017264038.1	494594	498218	-	3625	VFPFJ_09351	GO:0046872;GO:0098655;GO:0005524;GO:0016021;GO:0019829	K01536	calcium-transporting atpase 3_x000D_
gene4610	3108.84	1173.24	5044.44	4.29957	2.10419	8.92075e-06	0.000267219	NW_017264033.1	758987	759974	+	988	VFPFJ_04584	GO:0008168;GO:0032259	-	methyltransferase type 11_x000D_
gene6947	345.441	129.962	560.919	4.31603	2.1097	9.60153e-06	0.000285335	NW_017264035.1	1158548	1160361	+	1814	VFPFJ_06912	GO:0046872	-	zinc finger protein_x000D_
gene6511	226.038	29.9568	422.12	14.0909	3.8167	9.66221e-06	0.000286383	NW_017264034.1	2966884	2968941	-	2058	VFPFJ_06477	GO:0055085;GO:0016021	-	mfs multidrug transporter_x000D_
gene6254	186.092	12.329	359.854	29.1875	4.86728	1.00946e-05	0.000294755	NW_017264034.1	2240924	2241946	+	1023	VFPFJ_06223	GO:0005975;GO:0004553	K01183	class iii chitinase 2_x000D_
gene4379	298.749	39.212	558.286	14.2376	3.83164	1.12187e-05	0.000324823	NW_017264033.1	131173	131679	+	507	VFPFJ_04352	-	-	-_x000D_
gene10346	1288.09	227.261	2348.92	10.3358	3.36957	1.15691e-05	0.000333254	NW_017264041.1	211291	212521	+	1231	VFPFJ_10277	GO:0046872;GO:0016491;GO:0055114	-	2og-fe oxygenase-like protein gi_x000D_
gene6764	62613.2	25161.3	100065	3.97694	1.99166	1.16651e-05	0.000335059	NW_017264035.1	574190	575301	-	1112	VFPFJ_06729	GO:0008270;GO:0016491;GO:0055114	K13953	alcohol dehydrogenase i gi_x000D_
gene8515	795.382	213.271	1377.49	6.45889	2.69129	1.18195e-05	0.000337876	NW_017264037.1	328300	329335	-	1036	VFPFJ_08460	-	-	-_x000D_
gene7115	13.8367	0.875486	26.798	30.6093	4.9359	1.22053e-05	0.000348022	NW_017264035.1	1660542	1661658	-	1117	VFPFJ_07080	-	-	-_x000D_
gene9754	342.03	127.112	556.949	4.38157	2.13145	1.24677e-05	0.000353006	NW_017264038.1	1534973	1537606	-	2634	VFPFJ_09691	GO:0030245;GO:0008422;GO:0102483	K05349	glycosyl hydrolase_x000D_
gene10329	4138.1	681.049	7595.16	11.1521	3.47925	1.25785e-05	0.000355068	NW_017264041.1	159286	162256	+	2971	VFPFJ_10260	GO:0006468;GO:0005524;GO:0004674	-	protein kinase_x000D_
gene11309	231.165	84.8224	377.507	4.45056	2.15399	1.29488e-05	0.000363696	NW_017264053.1	161786	163162	-	1377	VFPFJ_11236	GO:0008270;GO:0016491;GO:0055114	-	phytanoyl- hydroxylase_x000D_
gene10171	257.061	53.9296	460.192	8.5332	3.09309	1.33591e-05	0.00037336	NW_017264040.1	211171	211768	+	598	VFPFJ_10105	-	-	-_x000D_
gene9283	1841.37	412.663	3270.08	7.92434	2.98629	1.34677e-05	0.000375463	NW_017264038.1	124800	126501	+	1702	VFPFJ_09221	GO:0016021;GO:0022891;GO:0055085;GO:0008643	-	glucose transporter_x000D_
gene9599	1439.75	342.404	2537.1	7.40967	2.88941	1.48169e-05	0.000407828	NW_017264038.1	1087661	1090675	+	3015	VFPFJ_09537	-	-	-_x000D_
gene11116	151.423	14.2978	288.549	20.1813	4.33495	1.49204e-05	0.000408878	NW_017264049.1	146632	147523	+	892	VFPFJ_11043	-	-	-_x000D_
gene10325	58.1724	17.3071	99.0377	5.72236	2.51661	1.516e-05	0.000414436	NW_017264041.1	148116	150042	-	1927	VFPFJ_10256	-	-	-_x000D_
gene3560	6277.99	372.959	12183	32.6658	5.02971	1.53309e-05	0.000418091	NW_017264032.1	1490193	1490606	-	414	VFPFJ_03540	-	-	-_x000D_
gene420	11835.9	4788.3	18883.5	3.94366	1.97954	1.55334e-05	0.000421573	NW_017264030.1	1600746	1602602	+	1857	VFPFJ_00419	GO:0006281;GO:0003913	-	cryptochrome dash_x000D_
gene964	27.5687	4.87125	50.2661	10.3189	3.36722	1.55722e-05	0.000421611	NW_017264030.1	3369380	3370210	+	831	VFPFJ_00960	-	-	-_x000D_
gene4259	620.27	216.051	1024.49	4.74189	2.24546	1.56841e-05	0.000423622	NW_017264032.1	3542471	3544026	+	1556	VFPFJ_04232	-	-	-_x000D_
gene3864	828.178	55.3641	1600.99	28.9175	4.85387	1.66055e-05	0.000443195	NW_017264032.1	2354641	2355086	+	446	VFPFJ_03841	GO:0003723;GO:0090502;GO:0004521	-	ribonuclease ribotoxin gi_x000D_
gene2141	13700.1	5530.48	21869.7	3.95439	1.98346	1.66639e-05	0.0004437	NW_017264031.1	1055091	1057139	-	2049	VFPFJ_02128	GO:0005737;GO:0030145;GO:0004619;GO:0006007	K15633	#NAME?_x000D_
gene2513	485.93	62.8096	909.051	14.4731	3.85531	1.67718e-05	0.000445521	NW_017264031.1	2240660	2242678	-	2019	VFPFJ_02497	GO:0008237;GO:0006508	-	m6 family metalloprotease domain-containing protein_x000D_
gene856	147.231	3.52721	290.936	82.4831	6.36603	1.73479e-05	0.000456518	NW_017264030.1	3043615	3044430	-	816	VFPFJ_00852	-	-	-_x000D_
gene7237	68.7998	20.8191	116.78	5.6093	2.48782	1.76334e-05	0.000461486	NW_017264035.1	2023062	2023922	+	861	VFPFJ_07200	-	-	-_x000D_
gene10872	1065.31	235.796	1894.82	8.03582	3.00645	1.76596e-05	0.000461486	NW_017264045.1	199078	200178	+	1101	VFPFJ_10800	GO:0008270;GO:0016491;GO:0055114	-	alcohol dehydrogenase (nadp+)_x000D_
gene11420	486.078	148.033	824.123	5.56715	2.47694	1.97424e-05	0.000509998	NW_017264058.1	50928	52616	+	1689	VFPFJ_11347	GO:0016831;GO:0000287;GO:0030976	-	pyruvate decarboxylase_x000D_
gene5845	8.73493	0	17.4699	Inf	Inf	1.99303e-05	0.000512499	NW_017264034.1	1074376	1075604	-	1229	VFPFJ_05813	-	-	-_x000D_
gene10231	27.8859	4.50015	51.2717	11.3933	3.51012	2.0176e-05	0.000517636	NW_017264040.1	333745	334372	+	628	VFPFJ_10164	-	-	-_x000D_
gene393	1114.52	454.838	1774.2	3.90073	1.96375	2.11053e-05	0.000537803	NW_017264030.1	1543672	1544651	+	980	VFPFJ_00392	GO:0031314;GO:0006744	K18586	ubiquinone biosynthesis protein coq-4_x000D_
gene5920	134.342	46.352	222.333	4.79661	2.26201	2.13788e-05	0.000542605	NW_017264034.1	1303855	1305178	-	1324	VFPFJ_05889	-	-	-_x000D_
gene3862	2038.87	24.8066	4052.94	163.381	7.3521	2.13901e-05	0.000542605	NW_017264032.1	2350814	2351608	-	795	VFPFJ_03839	-	-	-_x000D_
gene9480	24.8805	4.70918	45.0519	9.56682	3.25804	2.20958e-05	0.000556746	NW_017264038.1	709908	711659	-	1752	VFPFJ_09416	GO:0050660;GO:0016614;GO:0055114	-	ubiquitin-conjugating enzyme_x000D_
gene9683	1046.79	245.783	1847.81	7.51805	2.91036	2.25784e-05	0.000567636	NW_017264038.1	1343791	1344912	+	1122	VFPFJ_09621	-	-	-_x000D_
gene1799	136.019	24.8319	247.206	9.95516	3.31544	2.27083e-05	0.000569628	NW_017264031.1	149662	151107	+	1446	VFPFJ_01789	GO:0006562;GO:0004657;GO:0055114	-	proline oxidase_x000D_
gene783	3801.82	1546.46	6057.19	3.91682	1.96968	2.44108e-05	0.000609622	NW_017264030.1	2814769	2827918	-	13150	VFPFJ_00779	GO:0007018;GO:0030286;GO:0016887;GO:0005524;GO:0003777	K10413	dynein heavy cytoplasmic_x000D_
gene348	3114.13	1070.46	5157.81	4.81833	2.26853	2.46844e-05	0.00061509	NW_017264030.1	1385928	1389727	-	3800	VFPFJ_00348	GO:0004672;GO:0006468;GO:0005524	-	camk camkl gin4 protein kinase_x000D_
gene1659	3760.45	1510.67	6010.22	3.97852	1.99223	2.47659e-05	0.000615758	NW_017264030.1	5472952	5474142	+	1191	VFPFJ_01650	GO:0016021	-	hpp family protein_x000D_
gene10425	178.713	17.3594	340.067	19.5898	4.29203	2.5355e-05	0.000626256	NW_017264041.1	428886	430061	-	1176	VFPFJ_10356	GO:0016020	-	mfs monocarboxylate transporter_x000D_
gene6442	1036.75	449.513	1623.98	3.61276	1.8531	2.65102e-05	0.00065193	NW_017264034.1	2781915	2783162	-	1248	VFPFJ_06410	-	-	-_x000D_
gene11363	27.6383	5.78078	49.4958	8.56212	3.09797	2.73225e-05	0.000668986	NW_017264056.1	39676	40949	+	1274	VFPFJ_11290	-	-	-_x000D_
gene8001	3312.27	1385.88	5238.66	3.78003	1.9184	2.75902e-05	0.000673686	NW_017264036.1	1382910	1383947	+	1038	VFPFJ_07955	-	-	-_x000D_
gene9105	44.5953	12.585	76.6056	6.08703	2.60574	2.79823e-05	0.000680701	NW_017264037.1	2090185	2091854	-	1670	VFPFJ_09048	GO:0016020	-	endo-polygalacturonase pg1_x000D_
gene4770	4364.68	1884.36	6845	3.63254	1.86098	2.9402e-05	0.000706753	NW_017264033.1	1253153	1262032	+	8880	VFPFJ_04742	GO:0016021	-	fmp27-like protein_x000D_
gene6765	1289.34	532.013	2046.67	3.84703	1.94374	2.94297e-05	0.000706753	NW_017264035.1	577208	577558	-	351	VFPFJ_06730	GO:0030001;GO:0046872	K07213	heavy-metal-associated domain-containing protein gi_x000D_
gene3148	525.154	103.329	946.979	9.16469	3.19609	2.98587e-05	0.000715528	NW_017264032.1	212670	213614	-	945	VFPFJ_03129	GO:0016787	-	esterase lipase gi_x000D_
gene6701	36790.4	13017	60563.7	4.65266	2.21806	3.10272e-05	0.000741951	NW_017264035.1	379432	380744	-	1313	VFPFJ_06666	GO:0006779;GO:0004109;GO:0055114	K00228	coproporphyrinogen iii oxidase_x000D_
gene10446	3141.55	1328.76	4954.33	3.72853	1.89861	3.13883e-05	0.000748997	NW_017264042.1	18637	22009	+	3373	VFPFJ_10377	GO:0016021;GO:0006357;GO:0008270;GO:0000981;GO:0003677;GO:0005634	-	fungal specific transcription factor domain-containing protein gi_x000D_
gene7593	422.608	0.295351	844.92	2860.74	11.4822	3.16573e-05	0.000753818	NW_017264036.1	87218	87546	-	329	VFPFJ_07550	-	-	-_x000D_
gene2733	5543.19	2330.19	8756.19	3.75771	1.90985	3.19867e-05	0.000760054	NW_017264031.1	2907865	2909863	+	1999	VFPFJ_02715	GO:0000001;GO:0005829;GO:0010821;GO:1990456;GO:0055091;GO:0005509;GO:0007264;GO:0031307;GO:0032865;GO:0003924;GO:0005635;GO:0005525	K07870	mitochondrial rho gtpase 1_x000D_
gene10734	145.376	54.3207	236.431	4.35251	2.12185	3.2494e-05	0.000770484	NW_017264044.1	132202	134004	+	1803	VFPFJ_10662	GO:0007165	-	gtpase activating protein rga6_x000D_
gene9719	231.704	2.05924	461.349	224.038	7.8076	3.3514e-05	0.000788655	NW_017264038.1	1432360	1433425	+	1066	VFPFJ_09656	-	-	-_x000D_
gene3197	131.562	48.3772	214.747	4.43901	2.15024	3.36664e-05	0.000789968	NW_017264032.1	357635	358597	+	963	VFPFJ_03177	-	-	-_x000D_
gene6104	288.921	46.5346	531.307	11.4175	3.51317	3.39004e-05	0.000793805	NW_017264034.1	1844690	1845783	+	1094	VFPFJ_06074	-	-	-_x000D_
gene4404	10515.2	4406.25	16624.1	3.77284	1.91565	3.41941e-05	0.000797367	NW_017264033.1	184131	185647	-	1517	VFPFJ_04377	GO:0055085;GO:0016021	-	major facilitator superfamily transporter_x000D_
gene3500	92842.7	40032.1	145653	3.63841	1.86331	3.57207e-05	0.000831244	NW_017264032.1	1339136	1339774	+	639	VFPFJ_03480	-	-	-_x000D_
gene5144	47.3311	13.3272	81.3349	6.1029	2.6095	3.60649e-05	0.000837365	NW_017264033.1	2437008	2438999	-	1992	VFPFJ_05116	GO:0055085;GO:0016021	-	allantoate permease_x000D_
gene7763	1405.35	589.623	2221.08	3.76695	1.9134	3.61324e-05	0.000837365	NW_017264036.1	626435	627457	-	1023	VFPFJ_07719	GO:0016021	-	hypothetical protein VFPFJ_07719 [Purpureocillium lilacinum]_x000D_
gene8668	569.012	235.43	902.594	3.83382	1.93878	3.75591e-05	0.000863322	NW_017264037.1	796738	797476	-	739	VFPFJ_08613	GO:0004577;GO:0005783	K07432	udp-n-acetylglucosamine transferase subunit alg13_x000D_
gene1185	411.518	125.147	697.89	5.57656	2.47938	3.77803e-05	0.000866639	NW_017264030.1	4042096	4043598	+	1503	VFPFJ_01178	GO:0016020	-	major facilitator superfamily general substrate transporter_x000D_
gene8516	681.535	234.473	1128.6	4.81332	2.26703	3.94576e-05	0.000899617	NW_017264037.1	329731	330579	-	849	VFPFJ_08461	-	-	-_x000D_
gene4728	41.0351	0	82.0702	Inf	Inf	4.01278e-05	0.00091305	NW_017264033.1	1084155	1085289	-	1135	VFPFJ_04700	GO:0020037;GO:0016705;GO:0004497;GO:0005506;GO:0055114	-	cytochrome p450 gi_x000D_
gene4731	100.946	0	201.893	Inf	Inf	4.23187e-05	0.000956549	NW_017264033.1	1091474	1093240	+	1767	VFPFJ_04703	-	-	-_x000D_
gene7540	425.069	176.681	673.456	3.8117	1.93043	4.23793e-05	0.000956549	NW_017264035.1	2969679	2970726	+	1048	VFPFJ_07497	GO:0016491;GO:0055114	-	oxidoreductase protein_x000D_
gene4696	874.286	359.17	1389.4	3.86837	1.95172	4.26184e-05	0.000960022	NW_017264033.1	991331	992847	-	1517	VFPFJ_04669	-	-	-_x000D_
gene8165	4052.53	1749.34	6355.73	3.63321	1.86124	4.58922e-05	0.00102151	NW_017264036.1	1903038	1903754	+	717	VFPFJ_08115	-	-	-_x000D_
gene287	14.8437	1.75332	27.9341	15.9321	3.99386	4.62357e-05	0.00102713	NW_017264030.1	1169996	1170855	+	860	VFPFJ_00287	-	-	-_x000D_
gene4858	1636.08	705.378	2566.79	3.63889	1.8635	4.63672e-05	0.00102802	NW_017264033.1	1521973	1523338	+	1366	VFPFJ_04830	-	-	-_x000D_
gene4730	170.914	2.46204	339.366	137.839	7.10684	4.72555e-05	0.00104434	NW_017264033.1	1089287	1090648	-	1362	VFPFJ_04702	GO:0004084;GO:0009081	-	branched-chain amino acid aminotransferase gi_x000D_
gene8395	12760.4	5483.64	20037.1	3.65398	1.86947	4.72888e-05	0.00104434	NW_017264036.1	2574029	2577238	+	3210	VFPFJ_08341	GO:0016021;GO:0015693;GO:0046872;GO:0005524;GO:0015444;GO:1903830	-	mg-transporting atpase gi_x000D_
gene4863	31.9875	7.89699	56.078	7.10118	2.82806	4.83295e-05	0.00106315	NW_017264033.1	1544120	1544760	+	641	VFPFJ_04835	-	-	-_x000D_
gene413	25.871	5.34393	46.398	8.68237	3.11809	4.88275e-05	0.00107202	NW_017264030.1	1586378	1587277	-	900	VFPFJ_00412	-	-	-_x000D_
gene5905	900.203	60.1813	1740.22	28.9164	4.85381	5.01335e-05	0.00109641	NW_017264034.1	1264965	1265744	+	780	VFPFJ_05874	-	-	-_x000D_
gene1219	67885.6	29546.8	106224	3.59512	1.84604	5.13104e-05	0.00111781	NW_017264030.1	4145398	4148175	-	2778	VFPFJ_01212	GO:0005829;GO:0042026;GO:0051787;GO:0019538;GO:0005524;GO:0016887;GO:0043335;GO:0005635;GO:0071218	K03695	heat shock protein hsp98_x000D_
gene52	4606.46	1996.82	7216.1	3.61379	1.85351	5.71891e-05	0.00121993	NW_017264030.1	432374	436264	+	3891	VFPFJ_00053	GO:0000155;GO:0000160;GO:0005622;GO:0016021;GO:0023014	K19691	two-component osmosensing histidine kinase_x000D_
gene4915	1415.54	602.51	2228.56	3.6988	1.88706	6.01336e-05	0.0012779	NW_017264033.1	1768798	1770956	+	2159	VFPFJ_04887	GO:0035335;GO:0000188;GO:0033260;GO:0004725;GO:0008138;GO:0005634	K04459	pps1 dual specificty phosphatase_x000D_
gene10172	4796.69	2080.08	7513.31	3.61203	1.85281	6.07443e-05	0.00128844	NW_017264040.1	212524	214989	-	2466	VFPFJ_10106	-	-	-_x000D_
gene2142	1228.52	535.707	1921.34	3.58654	1.84259	6.15198e-05	0.00130112	NW_017264031.1	1057659	1058207	+	549	VFPFJ_02129	-	-	-_x000D_
gene396	353.135	147.738	558.533	3.78057	1.9186	6.15732e-05	0.00130112	NW_017264030.1	1547899	1549462	+	1564	VFPFJ_00395	GO:0016021;GO:0071949;GO:0004497;GO:0055114	-	extracellular salicylate hydroxylase monooxygenase_x000D_
gene4316	33.7438	8.50005	58.9876	6.93967	2.79487	6.20163e-05	0.00130559	NW_017264032.1	3696680	3697800	-	1121	VFPFJ_04289	-	K19305	-_x000D_
gene2139	24156.7	9819.09	38494.2	3.92035	1.97098	6.29561e-05	0.0013229	NW_017264031.1	1046039	1049112	-	3074	VFPFJ_02126	GO:0055114;GO:0016670;GO:0030328;GO:0006355;GO:0007623;GO:0005737;GO:0005634	-	frequency clock protein_x000D_
gene4865	2117.12	919.539	3314.71	3.60475	1.8499	6.35672e-05	0.00133078	NW_017264033.1	1549317	1550474	+	1158	VFPFJ_04837	-	-	-_x000D_
gene3555	2866.84	970.453	4763.23	4.90825	2.29521	6.405e-05	0.00133592	NW_017264032.1	1473757	1475654	-	1898	VFPFJ_03535	GO:0004553;GO:0071704	-	endochitinase b1_x000D_
gene10952	2296.47	1023.26	3569.68	3.48852	1.80262	6.45491e-05	0.00134384	NW_017264046.1	110779	111915	-	1137	VFPFJ_10879	-	-	-_x000D_
gene6823	53.7671	16.7112	90.8231	5.43487	2.44225	6.62583e-05	0.00137182	NW_017264035.1	757087	758693	+	1607	VFPFJ_06788	-	-	-_x000D_
gene147	2134.67	940.585	3328.76	3.53903	1.82335	6.786e-05	0.00139727	NW_017264030.1	743077	745635	-	2559	VFPFJ_00148	GO:0044763;GO:0003676;GO:0005524;GO:0015629;GO:0044444;GO:0004386;GO:0044237	-	actin cytoskeleton organization protein app1_x000D_
gene8619	53.0814	16.3906	89.7723	5.47708	2.45341	7.00582e-05	0.00142537	NW_017264037.1	661751	662285	-	535	VFPFJ_08564	-	-	-_x000D_
gene3005	20.4783	0.964154	39.9924	41.4793	5.37432	7.0164e-05	0.00142537	NW_017264031.1	3737271	3739407	+	2137	VFPFJ_02986	-	-	-_x000D_
gene4708	1629.29	25.0421	3233.55	129.124	7.01262	7.02371e-05	0.00142537	NW_017264033.1	1024408	1025537	-	1130	VFPFJ_04681	GO:0016491;GO:0055114;GO:0005506	-	major facilitator superfamily_x000D_
gene4375	335.703	54.4809	616.926	11.3237	3.50127	7.09418e-05	0.0014345	NW_017264033.1	113834	114457	-	624	VFPFJ_04348	GO:0008168;GO:0032259	-	methyltransferase domain-containing protein_x000D_
gene1524	81.8694	24.2318	139.507	5.75719	2.52536	7.18635e-05	0.00144794	NW_017264030.1	5062462	5063966	-	1505	VFPFJ_01516	GO:0020037;GO:0016021;GO:0016705;GO:0004497;GO:0005506;GO:0055114	-	cytochrome p450 oxidoreductase gi_x000D_
gene3020	2748.35	1204.4	4292.29	3.56384	1.83343	7.55018e-05	0.00150996	NW_017264031.1	3774104	3775173	-	1070	VFPFJ_03001	-	-	-_x000D_
gene2140	85.9722	30.3825	141.562	4.65933	2.22012	7.62528e-05	0.00152006	NW_017264031.1	1052577	1053215	+	639	VFPFJ_02127	-	-	-_x000D_
gene4974	56.7628	18.0699	95.4557	5.28258	2.40124	7.7111e-05	0.00153445	NW_017264033.1	1958026	1959482	-	1457	VFPFJ_04946	GO:0004190;GO:0006508	-	aspartic-type endopeptidase_x000D_
gene3731	28.7088	6.68976	50.7278	7.58291	2.92275	7.97436e-05	0.00158125	NW_017264032.1	2004542	2004940	-	399	VFPFJ_03710	-	-	-_x000D_
gene9948	13055.4	849.235	25261.6	29.7463	4.89464	8.34009e-05	0.00164509	NW_017264039.1	344315	345148	+	834	VFPFJ_09885	GO:0016020	K14686	ctr copper transporter family protein gi_x000D_
gene2546	21.0379	4.1731	37.9027	9.08262	3.18311	8.37936e-05	0.00164994	NW_017264031.1	2328582	2329790	+	1209	VFPFJ_02530	GO:0050660;GO:0003995;GO:0055114	K00249	acyl- partial gi_x000D_
gene11470	10.4161	0.590701	20.2414	34.2668	5.09874	8.50365e-05	0.00166385	NW_017264060.1	63249	65061	+	1813	VFPFJ_11397	-	-	-_x000D_
gene9186	107.172	17.3018	197.043	11.3885	3.50951	8.50909e-05	0.00166385	NW_017264037.1	2340114	2340317	-	204	VFPFJ_09127	-	-	-_x000D_
gene10843	645.675	284.732	1006.62	3.53532	1.82184	8.76638e-05	0.00171119	NW_017264045.1	108712	110046	-	1335	VFPFJ_10771	-	-	-_x000D_
gene7574	69.3804	22.7685	115.992	5.09441	2.34892	8.90143e-05	0.00173455	NW_017264036.1	773	5245	+	4473	VFPFJ_07531	-	-	-_x000D_
gene2589	433.424	187.992	678.856	3.61108	1.85243	9.02564e-05	0.00174666	NW_017264031.1	2432053	2433978	-	1926	VFPFJ_02573	-	-	-_x000D_
gene3760	794.729	355.598	1233.86	3.46981	1.79486	9.1989e-05	0.0017741	NW_017264032.1	2089188	2090063	-	876	VFPFJ_03737	GO:0016021;GO:0006810	K15111	mitochondrial carrier protein pet8_x000D_
gene11464	12.6061	1.37987	23.8324	17.2714	4.11032	9.45777e-05	0.0018178	NW_017264060.1	861	1137	-	277	VFPFJ_11391	-	-	-_x000D_
gene1521	2234.69	851.963	3617.43	4.24599	2.0861	9.71883e-05	0.00185846	NW_017264030.1	5053563	5055059	-	1497	VFPFJ_01513	GO:0005975;GO:0004553	K01179	cel5b endoglucanase_x000D_
gene3052	10059.3	805.111	19313.4	23.9885	4.58427	9.84258e-05	0.00187431	NW_017264031.1	3869135	3869712	-	578	VFPFJ_03033	GO:0016021;GO:0035434;GO:0005375	-	ctr copper transporter gi_x000D_
gene9623	22.1663	4.58882	39.7437	8.66099	3.11453	9.95445e-05	0.00188749	NW_017264038.1	1152730	1153260	-	531	VFPFJ_09561	-	-	-_x000D_
gene8713	758.55	334.393	1182.71	3.53688	1.82248	0.000100472	0.00190187	NW_017264037.1	911963	913523	+	1561	VFPFJ_08658	GO:0016491	-	2-nitropropane dioxygenase_x000D_
gene2895	211.142	8.18999	414.094	50.5609	5.65995	0.000100766	0.00190425	NW_017264031.1	3383427	3384557	+	1131	VFPFJ_02876	-	-	-_x000D_
gene11750	202.304	58.0203	346.588	5.97356	2.57859	0.000103206	0.00194058	NW_017264098.1	18733	19969	+	1237	VFPFJ_11677	-	-	-_x000D_
gene3965	28.0745	7.31686	48.8321	6.67391	2.73853	0.000106766	0.00199831	NW_017264032.1	2664982	2665392	-	411	VFPFJ_03940	-	-	-_x000D_
gene385	8.62747	0.295351	16.9596	57.4219	5.84353	0.000114977	0.00213343	NW_017264030.1	1523411	1523944	-	534	VFPFJ_00384	-	-	-_x000D_
gene2058	158.931	64.3668	253.496	3.9383	1.97757	0.000115542	0.00214037	NW_017264031.1	820254	821793	+	1540	VFPFJ_02047	GO:0016020	-	mfs transporter gi_x000D_
gene11428	4026.75	1797.82	6255.69	3.4796	1.79892	0.000116845	0.00216095	NW_017264058.1	77307	77603	-	297	VFPFJ_11355	-	-	-_x000D_
gene4597	7344.07	2502.49	12185.7	4.86942	2.28375	0.000126654	0.00230453	NW_017264033.1	728663	729146	+	484	VFPFJ_04571	-	-	-_x000D_
gene7471	2847.15	1331.93	4362.37	3.27523	1.7116	0.000131735	0.00238159	NW_017264035.1	2786717	2788020	+	1304	VFPFJ_07429	-	-	-_x000D_
gene177	535.11	224.863	845.356	3.75942	1.91051	0.000132704	0.00239143	NW_017264030.1	823858	825159	+	1302	VFPFJ_00177	-	-	-_x000D_
gene7941	5093.84	2370.71	7816.97	3.29731	1.72129	0.000138334	0.00248034	NW_017264036.1	1180256	1182380	+	2125	VFPFJ_07896	GO:0046872;GO:0004471;GO:0051287;GO:0006108;GO:0055114	K00029	malic enzyme_x000D_
gene2308	418.647	184.327	652.967	3.54245	1.82475	0.000138519	0.00248034	NW_017264031.1	1559279	1560235	-	957	VFPFJ_02292	-	K16584	-_x000D_
gene9963	551.427	26.5887	1076.26	40.4783	5.33908	0.000139657	0.00249675	NW_017264039.1	384867	387011	+	2145	VFPFJ_09900	GO:1902358;GO:0016021;GO:0008271	-	sulfate permease_x000D_
gene5363	74.8559	28.3961	121.316	4.27227	2.095	0.00014367	0.00256055	NW_017264033.1	3153065	3153214	+	150	VFPFJ_05334	-	-	-_x000D_
gene2841	73.9944	18.9243	129.065	6.82006	2.76978	0.00014368	0.00256055	NW_017264031.1	3231713	3232702	+	990	VFPFJ_02823	-	-	-_x000D_
gene10379	240.62	102.335	378.904	3.70259	1.88853	0.000157128	0.00275944	NW_017264041.1	308879	310818	-	1940	VFPFJ_10310	-	-	-_x000D_
gene1040	30.2689	8.18999	52.3477	6.39167	2.67619	0.000157429	0.00275944	NW_017264030.1	3590333	3591288	-	956	VFPFJ_01036	GO:0012505;GO:0008080;GO:0043231;GO:0044444	-	acetyltransferase gi_x000D_
gene9947	931.286	178.152	1684.42	9.45497	3.24107	0.000157535	0.00275944	NW_017264039.1	341596	342255	+	660	VFPFJ_09884	-	-	-_x000D_
gene8680	25.0487	5.92407	44.1733	7.45658	2.89851	0.000162677	0.00283628	NW_017264037.1	827169	827612	+	444	VFPFJ_08625	-	-	-_x000D_
gene6896	2365.37	1100.65	3630.09	3.29814	1.72165	0.0001642	0.00285841	NW_017264035.1	963909	971756	+	7848	VFPFJ_06861	GO:0000160;GO:0005622;GO:0023014;GO:0005524;GO:0000155	-	sensor histidine kinase response regulator_x000D_
gene1688	2755.99	1262.26	4249.71	3.36675	1.75136	0.000166349	0.00288688	NW_017264030.1	5551236	5554750	+	3515	VFPFJ_01678	GO:0000155;GO:0000160;GO:0005622;GO:0016021;GO:0023014	K11231	osmolarity two-component system protein sln1 gi_x000D_
gene5655	28874.3	2118.19	55630.4	26.2631	4.71497	0.000169474	0.0029231	NW_017264034.1	462851	464775	+	1925	VFPFJ_05623	-	-	-_x000D_
gene3279	667.627	312.271	1022.98	3.27595	1.71191	0.000172229	0.00295798	NW_017264032.1	633862	634854	-	993	VFPFJ_03259	-	-	-_x000D_
gene9110	166.534	26.9381	306.129	11.3642	3.50642	0.000172562	0.00295825	NW_017264037.1	2103987	2104307	-	321	VFPFJ_09053	-	-	-_x000D_
gene5063	14.6454	2.00406	27.2868	13.6158	3.76721	0.000177231	0.00301823	NW_017264033.1	2225614	2225871	-	258	VFPFJ_05035	-	-	-_x000D_
gene7009	859.278	401.387	1317.17	3.28154	1.71437	0.000177669	0.00301823	NW_017264035.1	1321204	1321797	+	594	VFPFJ_06974	-	K17553	-_x000D_
gene10434	30.1038	8.18999	52.0175	6.35135	2.66706	0.00017819	0.00302252	NW_017264041.1	446773	448351	+	1579	VFPFJ_10365	GO:0030170;GO:0009058;GO:0008483	-	kynurenine-oxoglutarate transaminase_x000D_
gene9965	217.935	96.4926	339.377	3.51713	1.8144	0.000178728	0.00302709	NW_017264039.1	389368	390615	-	1248	VFPFJ_09902	GO:0004308	K01186	extracellular sialidase neuraminidase gi_x000D_
gene4514	20.67	4.48958	36.8504	8.20797	3.03703	0.000184844	0.00309345	NW_017264033.1	487609	488186	+	578	VFPFJ_04487	-	-	-_x000D_
gene10978	91.8679	19.1838	164.552	8.57766	3.10058	0.00018734	0.00311671	NW_017264046.1	195085	197253	-	2169	VFPFJ_10905	-	-	-_x000D_
gene414	1820.41	32.7007	3608.13	110.338	6.78579	0.000187643	0.00311715	NW_017264030.1	1587789	1590062	-	2274	VFPFJ_00413	GO:0008152;GO:0004553	K12373	beta-hexosaminidase gi_x000D_
gene1539	67.2543	26.6439	107.865	4.04838	2.01735	0.000189889	0.00314518	NW_017264030.1	5103271	5104896	-	1626	VFPFJ_01531	GO:0031047;GO:0006342;GO:0044446;GO:0005634	-	argonaute subunit arb1_x000D_
gene11646	81.8437	21.9223	141.765	6.4667	2.69303	0.000191275	0.00315884	NW_017264078.1	24310	25335	-	1026	VFPFJ_11573	-	-	-_x000D_
gene10562	22.889	5.1983	40.5797	7.80634	2.96465	0.000192779	0.00317902	NW_017264043.1	39074	40887	+	1814	VFPFJ_10492	-	-	-_x000D_
gene5473	55.0921	20.0563	90.1279	4.49374	2.16792	0.000197136	0.00322725	NW_017264033.1	3493697	3493987	-	291	VFPFJ_05443	-	-	-_x000D_
gene10642	88.241	34.9355	141.547	4.05165	2.01851	0.000199758	0.00326069	NW_017264043.1	264976	266091	+	1116	VFPFJ_10570	GO:0016787	-	glycosyl hydrolase_x000D_
gene1650	358.892	165.415	552.369	3.3393	1.73955	0.000204155	0.00331803	NW_017264030.1	5449945	5450520	-	576	VFPFJ_01641	GO:0016846;GO:0008152	-	mss4-like protein gi_x000D_
gene11372	709.421	309.566	1109.28	3.58333	1.8413	0.000205743	0.00333902	NW_017264056.1	61066	62703	-	1638	VFPFJ_11299	GO:0016491	-	dimethylaniline monooxygenase_x000D_
gene10043	60.7304	21.6183	99.8425	4.61844	2.2074	0.000208758	0.00338308	NW_017264039.1	628354	630186	-	1833	VFPFJ_09979	-	-	-_x000D_
gene8586	2903.79	1332.09	4475.49	3.35974	1.74835	0.000213122	0.00343895	NW_017264037.1	573396	575734	+	2339	VFPFJ_08531	-	-	-_x000D_
gene3190	924.966	373.834	1476.1	3.94854	1.98132	0.000215191	0.00346634	NW_017264032.1	339670	340101	-	432	VFPFJ_03170	-	-	-_x000D_
gene9681	32.7753	3.21716	62.3334	19.3753	4.27615	0.000217118	0.00348788	NW_017264038.1	1338391	1339161	-	771	VFPFJ_09619	-	-	-_x000D_
gene7517	3199.08	1552.95	4845.21	3.12	1.64155	0.000217418	0.00348788	NW_017264035.1	2908250	2909002	+	753	VFPFJ_07474	-	-	-_x000D_
gene3624	4074.86	1946.15	6203.57	3.18761	1.67248	0.000217758	0.00348788	NW_017264032.1	1653450	1669859	-	16410	VFPFJ_03604	-	-	-_x000D_
gene8471	509.572	143.161	875.983	6.11886	2.61326	0.000218012	0.00348788	NW_017264037.1	182100	184064	-	1965	VFPFJ_08417	-	-	-_x000D_
gene3545	727.62	335.499	1119.74	3.33754	1.73878	0.000221227	0.0035343	NW_017264032.1	1450128	1451018	+	891	VFPFJ_03525	-	-	-_x000D_
gene1043	490.708	230.296	751.12	3.26154	1.70555	0.000228271	0.00362625	NW_017264030.1	3596017	3597320	-	1304	VFPFJ_01039	-	-	-_x000D_
gene1950	10.542	0	21.0839	Inf	Inf	0.000230331	0.00365383	NW_017264031.1	517682	518095	-	414	VFPFJ_01939	-	-	-_x000D_
gene2386	24.4882	5.99161	42.9847	7.17416	2.84281	0.000236389	0.00373992	NW_017264031.1	1864040	1864495	-	456	VFPFJ_02370	-	-	-_x000D_
gene6067	39.6471	13.2644	66.0298	4.97797	2.31556	0.000238074	0.00375204	NW_017264034.1	1718350	1719644	+	1295	VFPFJ_06037	-	-	-_x000D_
gene11606	1490.1	702.991	2277.21	3.23931	1.69569	0.000238158	0.00375204	NW_017264073.1	23206	24477	+	1272	VFPFJ_11533	-	-	-_x000D_
gene2929	673.586	163.229	1183.94	7.25328	2.85863	0.000238188	0.00375204	NW_017264031.1	3476188	3477669	-	1482	VFPFJ_02910	GO:0055085;GO:0016021	K19792	low affinity iron transporter_x000D_
gene10349	20.9101	4.8736	36.9466	7.58096	2.92238	0.00024109	0.00377696	NW_017264041.1	218360	220370	-	2011	VFPFJ_10280	-	-	-_x000D_
gene2242	3807.26	1786.75	5827.78	3.26167	1.70561	0.00024436	0.00381724	NW_017264031.1	1357523	1368947	-	11425	VFPFJ_02227	-	-	-_x000D_
gene8470	23304.3	3489.49	43119.1	12.3568	3.62724	0.000249054	0.00387981	NW_017264037.1	181266	181709	+	444	VFPFJ_08416	-	-	-_x000D_
gene10546	240.551	108.735	372.367	3.42452	1.7759	0.000251174	0.00390743	NW_017264042.1	339620	341116	+	1497	VFPFJ_10476	GO:0016491;GO:0055114	-	glycerol dehydrogenase_x000D_
gene10761	2417.55	1158.53	3676.58	3.17349	1.66607	0.000251685	0.00390997	NW_017264044.1	203620	204918	-	1299	VFPFJ_10689	GO:0019201;GO:0009197;GO:0016776;GO:0009221;GO:0016310;GO:0044424	K00943	thymidylate kinase_x000D_
gene5133	113.205	23.4015	203.009	8.67505	3.11687	0.000252567	0.00391827	NW_017264033.1	2409754	2410528	-	775	VFPFJ_05105	-	-	-_x000D_
gene2610	13787.2	3433.11	24141.3	7.0319	2.81392	0.000256181	0.00395798	NW_017264031.1	2486492	2487355	+	864	VFPFJ_02594	-	-	-_x000D_
gene4973	2038.08	943.956	3132.2	3.31817	1.73039	0.000260135	0.00399169	NW_017264033.1	1953735	1955300	-	1566	VFPFJ_04945	GO:0006000;GO:0046835;GO:0003873;GO:0006003;GO:0005524	K19029	fructose- -bisphosphatase_x000D_
gene1891	500.114	232.671	767.557	3.29889	1.72198	0.000261202	0.00400217	NW_017264031.1	365220	367091	+	1872	VFPFJ_01881	-	K10586	-_x000D_
gene2109	56.2716	7.47363	105.069	14.0587	3.81339	0.000261528	0.00400217	NW_017264031.1	946325	947347	+	1023	VFPFJ_02096	GO:0016021;GO:0055085;GO:0005215	-	major facilitator superfamily general substrate transporter gi_x000D_
gene7407	94.9999	12.4388	177.561	14.2747	3.83539	0.000263372	0.00401966	NW_017264035.1	2559274	2560158	+	885	VFPFJ_07365	-	-	-_x000D_
gene9950	103.972	42.3675	165.577	3.90812	1.96648	0.000263576	0.00401966	NW_017264039.1	348634	349302	-	669	VFPFJ_09887	GO:0016021	-	membrane-associating domain-containing protein gi_x000D_
gene7282	1691.84	832.383	2551.29	3.06504	1.61591	0.000266024	0.00404349	NW_017264035.1	2163753	2165129	-	1377	VFPFJ_07244	-	-	-_x000D_
gene2426	23.4494	5.74909	41.1497	7.1576	2.83948	0.000266637	0.00404735	NW_017264031.1	1992706	1993410	+	705	VFPFJ_02410	-	-	-_x000D_
gene4725	126.059	4.67513	247.443	52.9274	5.72594	0.000272446	0.00411641	NW_017264033.1	1070119	1070860	-	742	VFPFJ_11777	-	-	-_x000D_
gene9960	2509.63	1224.6	3794.67	3.09871	1.63167	0.000272649	0.00411641	NW_017264039.1	373576	374595	-	1020	VFPFJ_09897	GO:0016021	-	protein gi_x000D_
gene8150	9853.64	4706.1	15001.2	3.18761	1.67247	0.000280987	0.00422531	NW_017264036.1	1865976	1867400	+	1425	VFPFJ_08103	GO:0016021;GO:0005975;GO:0004553	-	glycoside hydrolase family 16_x000D_
gene8679	35.2207	3.7339	66.7074	17.8654	4.15909	0.000284574	0.00427291	NW_017264037.1	825757	826215	-	459	VFPFJ_08624	-	-	-_x000D_
gene10493	46.7748	16.7094	76.8401	4.59862	2.2012	0.000297393	0.00444235	NW_017264042.1	160143	163746	-	3604	VFPFJ_10424	-	-	-_x000D_
gene1780	74.2877	28.7642	119.811	4.16529	2.05842	0.000299368	0.00446003	NW_017264031.1	107499	109553	+	2055	VFPFJ_01770	-	-	-_x000D_
gene9282	209.455	95.785	323.124	3.37343	1.75422	0.000305845	0.00453851	NW_017264038.1	118609	119931	+	1323	VFPFJ_09220	GO:0004650;GO:0005975	-	glycoside hydrolase family 28 gi_x000D_
gene8250	60.2253	8.97095	111.48	12.4267	3.63538	0.000306801	0.00454671	NW_017264036.1	2145955	2148552	-	2598	VFPFJ_08199	GO:0015079;GO:0071805;GO:0016021	-	trk family potassium uptake protein_x000D_
gene6441	195.881	9.39431	382.367	40.702	5.34703	0.000316572	0.0046487	NW_017264034.1	2780568	2781693	+	1126	VFPFJ_06409	-	-	-_x000D_
gene3094	91.8747	26.9498	156.8	5.8182	2.54057	0.000318611	0.00466648	NW_017264032.1	61920	63380	+	1461	VFPFJ_03075	-	-	-_x000D_
gene11257	26.4405	7.95218	44.9288	5.64987	2.49822	0.000331449	0.00482833	NW_017264052.1	184561	186765	+	2205	VFPFJ_11184	-	-	-_x000D_
gene5023	247.364	113.218	381.509	3.36967	1.75261	0.00033221	0.00482833	NW_017264033.1	2103143	2104037	+	895	VFPFJ_04995	GO:0016021	-	duf1275 domain protein_x000D_
gene958	40.1823	13.3736	66.9909	5.00917	2.32457	0.000332234	0.00482833	NW_017264030.1	3353781	3354557	+	777	VFPFJ_00954	-	-	-_x000D_
gene11087	2422.63	896.416	3948.84	4.40514	2.13919	0.000340567	0.00492401	NW_017264049.1	56241	57260	+	1020	VFPFJ_11014	GO:0008270;GO:0016491;GO:0055114	-	alcohol dehydrogenase_x000D_
gene8729	963.875	459.721	1468.03	3.19331	1.67505	0.000342194	0.0049376	NW_017264037.1	965596	966768	+	1173	VFPFJ_08674	-	-	-_x000D_
gene3595	1430.18	703.014	2157.34	3.06871	1.61763	0.000356745	0.00512503	NW_017264032.1	1571006	1575031	+	4026	VFPFJ_03575	GO:0005096;GO:0035091;GO:0007165;GO:0043547	K08773	rho gap domain-containing protein_x000D_
gene11373	351.869	164.671	539.066	3.27358	1.71087	0.0003651	0.00522506	NW_017264056.1	63492	64442	+	951	VFPFJ_11300	-	-	-_x000D_
gene4619	3812.49	1862.64	5762.34	3.09365	1.62931	0.000368682	0.00526294	NW_017264033.1	777525	781084	+	3560	VFPFJ_04592	GO:0036289;GO:0038083;GO:0010697;GO:0045835;GO:0044387;GO:0004712;GO:0004713;GO:0005935;GO:0000079;GO:0004674;GO:0044732;GO:1902402;GO:0044878;GO:0072453;GO:0000320;GO:0005634;GO:0005524;GO:0071341	K03114	protein kinase_x000D_
gene6111	1379.11	668.66	2089.55	3.12498	1.64385	0.000373163	0.00530724	NW_017264034.1	1861629	1863762	+	2134	VFPFJ_06081	GO:0046872	-	cupredoxin [Purpureocillium lilacinum]_x000D_
gene9129	2457.93	1182.94	3732.92	3.15564	1.65793	0.000373198	0.00530724	NW_017264037.1	2160265	2161659	+	1395	VFPFJ_09072	GO:0006535;GO:0016021;GO:0005741	K01738	cysteine synthase 2_x000D_
gene525	84.5696	35.3788	133.76	3.7808	1.91869	0.000373765	0.00530859	NW_017264030.1	1921709	1924306	+	2598	VFPFJ_00523	GO:0044763;GO:0097159;GO:1901363;GO:0022414	-	rna-binding protein gi_x000D_
gene5945	117.705	4.0633	231.347	56.9358	5.83126	0.000375075	0.00532049	NW_017264034.1	1364836	1365715	-	880	VFPFJ_05915	-	-	-_x000D_
gene9658	14014.5	5967.28	22061.7	3.69711	1.8864	0.000379104	0.00536413	NW_017264038.1	1259300	1261654	+	2355	VFPFJ_09596	-	K00637	-_x000D_
gene1430	110.442	3.70276	217.182	58.6541	5.87416	0.000388313	0.00547375	NW_017264030.1	4783814	4785385	+	1572	VFPFJ_01422	GO:0030170;GO:0019752;GO:0016831	K01580	glutamate decarboxylase_x000D_
gene4317	37.3505	12.2005	62.5005	5.1228	2.35693	0.000388795	0.00547375	NW_017264032.1	3698845	3699018	-	174	VFPFJ_04290	-	-	-_x000D_
gene3876	1811.68	655.193	2968.18	4.53023	2.17958	0.000389438	0.00547596	NW_017264032.1	2384353	2385366	-	1014	VFPFJ_03853	GO:0016021;GO:0055114;GO:0004128	K00326	oxidoreductase nad-binding domain-containing protein gi_x000D_
gene2989	75.5315	24.1108	126.952	5.26536	2.39653	0.000391184	0.00549365	NW_017264031.1	3678168	3678587	+	420	VFPFJ_02971	-	-	-_x000D_
gene11377	60.5467	23.6799	97.4135	4.11377	2.04046	0.000402497	0.00563146	NW_017264056.1	70997	75306	-	4310	VFPFJ_11304	-	-	-_x000D_
gene1630	714.919	353.211	1076.63	3.04811	1.60791	0.000407652	0.00568944	NW_017264030.1	5373414	5374481	+	1068	VFPFJ_01621	GO:0051287;GO:0055114;GO:0016616	K03778	d-hydroxyacid dehydrogenase gi_x000D_
gene295	544.614	66.867	1022.36	15.2894	3.93446	0.000424894	0.00589357	NW_017264030.1	1203621	1205101	-	1481	VFPFJ_00295	-	-	-_x000D_
gene3482	145.612	68.6279	222.596	3.24351	1.69756	0.000428286	0.00593331	NW_017264032.1	1281164	1282449	-	1286	VFPFJ_03462	-	-	-_x000D_
gene6403	2572.28	910.91	4233.64	4.64771	2.21652	0.000431042	0.00596079	NW_017264034.1	2676307	2677704	+	1398	VFPFJ_06371	GO:0016020	-	transmembrane alpha-helix domain-containing protein_x000D_
gene5231	17.5849	1.72984	33.4399	19.3312	4.27286	0.000445909	0.0061397	NW_017264033.1	2718473	2719516	+	1044	VFPFJ_05203	-	-	-_x000D_
gene3985	1612.06	289.515	2934.61	10.1363	3.34146	0.000448295	0.00614999	NW_017264032.1	2741426	2743153	+	1728	VFPFJ_03960	GO:0051287;GO:0004617;GO:0016597;GO:0006564;GO:0055114	K00058	phosphoglycerate dehydrogenase_x000D_
gene1777	30.7476	0	61.4952	Inf	Inf	0.000449271	0.00615588	NW_017264031.1	103635	104538	-	904	VFPFJ_01767	-	-	-_x000D_
gene10735	121.565	54.2508	188.879	3.48159	1.79975	0.00045145	0.00617073	NW_017264044.1	135314	136120	+	807	VFPFJ_10663	-	-	-_x000D_
gene8517	13.3889	2.22366	24.5542	11.0422	3.46496	0.000454256	0.00620155	NW_017264037.1	331036	331341	-	306	VFPFJ_08462	-	-	-_x000D_
gene2098	30.7676	8.8688	52.6664	5.9384	2.57007	0.000457064	0.00622171	NW_017264031.1	920992	922877	-	1886	VFPFJ_02085	GO:1902600;GO:0015299;GO:0016021	-	plasma membrane antiporter gi_x000D_
gene3780	973.121	480.059	1466.18	3.05417	1.61078	0.00045818	0.00622171	NW_017264032.1	2141232	2142488	-	1257	VFPFJ_03757	-	-	-_x000D_
gene8566	6743.49	2932.17	10554.8	3.59967	1.84786	0.00045847	0.00622171	NW_017264037.1	487492	503911	-	16420	VFPFJ_08511	-	-	-_x000D_
gene5086	1140.75	557.678	1723.81	3.09106	1.6281	0.000458494	0.00622171	NW_017264033.1	2298126	2299246	+	1121	VFPFJ_05058	GO:0004427;GO:0005737;GO:0006796;GO:0000287	-	sphingolipid long chain base-responsive protein pil1 gi_x000D_
gene10424	19.2057	4.62051	33.7909	7.31324	2.87051	0.000488653	0.00657551	NW_017264041.1	427004	428020	-	1017	VFPFJ_10355	-	-	-_x000D_
gene7715	15.7766	3.50665	28.0465	7.99809	2.99966	0.000491934	0.00661176	NW_017264036.1	424045	424695	-	651	VFPFJ_07671	-	-	-_x000D_
gene4071	846.757	422.152	1271.36	3.01162	1.59054	0.000496723	0.00666023	NW_017264032.1	2983902	2985058	-	1157	VFPFJ_04046	GO:0070403	-	nad-dependent histone silent information regulator sir2 gi_x000D_
gene9240	2398.88	1197.71	3600.06	3.00579	1.58774	0.000499134	0.00667666	NW_017264038.1	14203	17292	-	3090	VFPFJ_09179	GO:0008017;GO:0007018;GO:0005524;GO:0003777;GO:0005874	K10405	kinesin motor domain-containingprotein_x000D_
gene2991	15.3498	3.23243	27.4672	8.49739	3.08702	0.000502779	0.00670169	NW_017264031.1	3684126	3684446	+	321	VFPFJ_02973	-	-	-_x000D_
gene7869	83.4532	35.286	131.62	3.7301	1.89921	0.000503662	0.00670213	NW_017264036.1	931473	932900	-	1428	VFPFJ_07825	-	-	-_x000D_
gene1776	40.3079	1.85021	78.7657	42.5713	5.41181	0.000504014	0.00670213	NW_017264031.1	102013	103109	-	1097	VFPFJ_01766	-	-	-_x000D_
gene5004	704.415	362.126	1046.7	2.89044	1.53129	0.000514422	0.00681639	NW_017264033.1	2058444	2058902	+	459	VFPFJ_04976	-	-	-_x000D_
gene8632	5531.78	1202.43	9861.12	8.20098	3.0358	0.000524228	0.00691379	NW_017264037.1	699707	700717	-	1011	VFPFJ_08577	-	-	-_x000D_
gene10426	87.343	9.82351	164.862	16.7824	4.06888	0.000534101	0.00701117	NW_017264041.1	430454	430912	+	459	VFPFJ_10357	-	-	-_x000D_
gene11414	23.487	6.97746	39.9965	5.73225	2.5191	0.000548239	0.00715506	NW_017264058.1	16138	16511	+	374	VFPFJ_11341	-	-	-_x000D_
gene10929	7299.4	3639.32	10959.5	3.01141	1.59044	0.000553874	0.00720356	NW_017264046.1	49969	51456	+	1488	VFPFJ_10856	GO:0020037;GO:0051213;GO:0055114	K00463	indoleamine -dioxygenase subfamily_x000D_
gene5420	1919.99	939.459	2900.52	3.08743	1.62641	0.000556149	0.00722481	NW_017264033.1	3329031	3330431	-	1401	VFPFJ_05390	GO:0016787;GO:0016021	-	c6 and c2h2 transcription factor rega-like protein_x000D_
gene1507	5774.65	1644.56	9904.73	6.02271	2.59041	0.000565499	0.00732094	NW_017264030.1	5005515	5006792	+	1278	VFPFJ_01499	GO:0050662;GO:0003978;GO:0006012	K01784	udp-glucose 4-epimerase_x000D_
gene8591	114.061	50.5939	177.528	3.50889	1.81102	0.000569784	0.00735581	NW_017264037.1	586503	586772	-	270	VFPFJ_08536	-	-	-_x000D_
gene3409	3491.95	1842.75	5141.14	2.78993	1.48023	0.000570928	0.00735581	NW_017264032.1	1059988	1060621	-	634	VFPFJ_03389	-	-	-_x000D_
gene8593	181.476	85.3279	277.625	3.25362	1.70205	0.000572111	0.00735581	NW_017264037.1	588204	589229	-	1026	VFPFJ_08538	GO:0016491;GO:0055114	-	short chain dehydrogenase reductase gi_x000D_
gene8066	3296.33	1679.42	4913.24	2.92555	1.54871	0.000579998	0.00744022	NW_017264036.1	1616206	1620327	-	4122	VFPFJ_08019	-	-	-_x000D_
gene5924	568.344	278.848	857.84	3.07637	1.62123	0.000581533	0.00745144	NW_017264034.1	1318980	1321552	-	2573	VFPFJ_05894	-	-	-_x000D_
gene113	2126.76	630.283	3623.25	5.7486	2.52321	0.000586035	0.00750058	NW_017264030.1	639224	641197	+	1974	VFPFJ_00114	GO:0001172;GO:0016491;GO:0003968;GO:0016021;GO:0055114	-	ferric cupric reductase transmembrane component 7_x000D_
gene3516	3364.32	1728.67	4999.97	2.89238	1.53226	0.000591308	0.00752673	NW_017264032.1	1394956	1396214	+	1259	VFPFJ_03496	GO:0046983	-	hlh transcription factor gi_x000D_
gene1863	20.2289	4.12848	36.3292	8.79966	3.13745	0.000591309	0.00752673	NW_017264031.1	299790	300968	+	1179	VFPFJ_01853	-	-	-_x000D_
gene1888	541.648	266.464	816.833	3.06546	1.6161	0.000591923	0.00752673	NW_017264031.1	358646	359443	+	798	VFPFJ_01878	GO:0016021	K20318	sys1-related integral membrane protein gi_x000D_
gene5440	43.0606	14.9872	71.134	4.74632	2.24681	0.000614313	0.00778291	NW_017264033.1	3385487	3386951	+	1465	VFPFJ_05410	-	-	-_x000D_
gene2893	77.6694	32.5639	122.775	3.77028	1.91467	0.000618585	0.00782823	NW_017264031.1	3381474	3381972	-	499	VFPFJ_02874	-	-	-_x000D_
gene3625	449.096	216.81	681.382	3.14277	1.65204	0.000628155	0.00791598	NW_017264032.1	1671662	1673451	-	1790	VFPFJ_03605	GO:0016491;GO:0005488	-	cytochrome p450 97b3 gi_x000D_
gene1833	1160.68	598.877	1722.48	2.87619	1.52416	0.000629033	0.00791598	NW_017264031.1	235797	237230	-	1434	VFPFJ_01823	-	-	-_x000D_
gene6664	80.8173	34.1375	127.497	3.73481	1.90104	0.000635564	0.00797347	NW_017264035.1	220261	222894	-	2634	VFPFJ_06629	GO:0097159;GO:1901363	-	meiosis protein mei2_x000D_
gene11604	296.14	128.873	463.407	3.59583	1.84633	0.000655108	0.00818921	NW_017264073.1	19110	19731	-	622	VFPFJ_11531	-	-	-_x000D_
gene7549	1423.6	705.524	2141.67	3.03557	1.60197	0.00067445	0.00837523	NW_017264035.1	3001926	3003182	-	1257	VFPFJ_07506	-	-	-_x000D_
gene7866	5179.65	2558.14	7801.16	3.04954	1.60859	0.000679308	0.00841236	NW_017264036.1	919679	920512	+	834	VFPFJ_07822	-	-	-_x000D_
gene4436	405.254	115.666	694.841	6.00728	2.58671	0.000679681	0.00841236	NW_017264033.1	261197	263159	+	1963	VFPFJ_04409	GO:0046872	-	multicopper oxidase_x000D_
gene3001	243.592	115.255	371.929	3.227	1.69019	0.000685947	0.0084713	NW_017264031.1	3716855	3720723	+	3869	VFPFJ_02982	-	-	-_x000D_
gene5016	361.082	174.171	547.992	3.14628	1.65365	0.000687531	0.00847807	NW_017264033.1	2080218	2082161	+	1944	VFPFJ_04988	-	K00108	-_x000D_
gene8657	17.2839	3.88596	30.6818	7.89555	2.98104	0.000691943	0.00851732	NW_017264037.1	768997	769362	-	366	VFPFJ_08602	-	-	-_x000D_
gene9964	985.067	489.867	1480.27	3.02177	1.5954	0.000692889	0.00851966	NW_017264039.1	387720	389159	+	1440	VFPFJ_09901	-	-	-_x000D_
gene285	2508.53	1320.87	3696.2	2.79831	1.48455	0.000694211	0.00852661	NW_017264030.1	1162710	1164746	-	2037	VFPFJ_00285	GO:0033698;GO:0008270;GO:0032221;GO:0031939;GO:0005737;GO:0030174;GO:0061188;GO:0070210;GO:0061186;GO:0008134;GO:0035064	-	transcriptional regulator cti6_x000D_
gene9236	39.3125	2.04867	76.5763	37.3785	5.22413	0.000701591	0.0085985	NW_017264038.1	7363	8647	+	1285	VFPFJ_09175	GO:0008152	-	endonuclease exonuclease phosphatase family_x000D_
gene1948	554.628	275.246	834.01	3.03005	1.59934	0.000705121	0.00862549	NW_017264031.1	514318	516109	+	1792	VFPFJ_01937	GO:0055085;GO:0016021	-	unc93-like protein_x000D_
gene2294	33.8596	12.1675	55.5516	4.56556	2.19079	0.000711837	0.00868159	NW_017264031.1	1524279	1524518	-	240	VFPFJ_02278	-	-	-_x000D_
gene11293	2861.88	1461.53	4262.23	2.91628	1.54413	0.000712225	0.00868159	NW_017264053.1	117350	119002	-	1653	VFPFJ_11220	-	-	-_x000D_
gene9160	129.578	59.6029	199.552	3.34803	1.74331	0.000725001	0.00880872	NW_017264037.1	2257440	2258507	-	1068	VFPFJ_09101	-	-	-_x000D_
gene5957	5524.67	2812.11	8237.24	2.92921	1.55051	0.000727538	0.00883002	NW_017264034.1	1392860	1394483	+	1624	VFPFJ_05927	GO:0004497;GO:0055114	-	flavin-binding monooxygenase-like protein_x000D_
gene1745	1798.4	897.419	2699.38	3.00793	1.58877	0.000729483	0.00883908	NW_017264031.1	17599	18801	-	1203	VFPFJ_01735	-	-	-_x000D_
gene3014	289.535	141.007	438.063	3.10667	1.63537	0.000730639	0.00883908	NW_017264031.1	3763006	3764211	+	1206	VFPFJ_02995	-	-	-_x000D_
gene9721	128.663	42.6417	214.684	5.03461	2.33188	0.000738193	0.00891133	NW_017264038.1	1438462	1438959	+	498	VFPFJ_09658	-	-	-_x000D_
gene5684	833.448	414.725	1252.17	3.01929	1.59421	0.000746354	0.00899958	NW_017264034.1	557247	558822	-	1576	VFPFJ_05652	GO:0016491;GO:0055114	K03885	pyridine nucleotide-disulfide oxidoreductase gi_x000D_
gene4987	2459.93	538.046	4381.82	8.14394	3.02573	0.000751555	0.00903681	NW_017264033.1	2004927	2006079	-	1153	VFPFJ_04959	GO:0016491;GO:0055114	-	3-oxoacyl-(acyl-carrier-protein) reductase_x000D_
gene717	312.643	143.201	482.085	3.36649	1.75125	0.000759622	0.00908274	NW_017264030.1	2603273	2604070	-	798	VFPFJ_00715	-	-	-_x000D_
gene6458	107.717	37.8473	177.587	4.6922	2.23026	0.00075965	0.00908274	NW_017264034.1	2832977	2833834	-	858	VFPFJ_06425	-	-	-_x000D_
gene6390	14.9207	3.21951	26.6218	8.2689	3.0477	0.000782848	0.00931068	NW_017264034.1	2639523	2640132	-	610	VFPFJ_06359	-	-	-_x000D_
gene11218	39.6589	15.1722	64.1457	4.22786	2.07993	0.000785307	0.0093187	NW_017264051.1	139582	140877	+	1296	VFPFJ_11145	-	-	-_x000D_
gene178	39109.7	20277	57942.5	2.85755	1.51478	0.000789376	0.00934883	NW_017264030.1	825864	827487	-	1624	VFPFJ_00178	GO:0005737;GO:0005975;GO:0004801;GO:0006098	K00616	transaldolase family protein gi_x000D_
gene4512	4745.16	2180.21	7310.12	3.35295	1.74543	0.000791356	0.00936244	NW_017264033.1	482252	483802	-	1551	VFPFJ_04485	GO:0008496;GO:0016021;GO:0016052	-	glycosylhydrolase family 76-2 protein_x000D_
gene4991	1305.26	107.624	2502.9	23.256	4.53953	0.000806746	0.00950458	NW_017264033.1	2013550	2016320	+	2771	VFPFJ_04963	-	-	-_x000D_
gene8736	11917.3	6249.97	17584.7	2.81356	1.4924	0.000809081	0.00951219	NW_017264037.1	980780	986132	-	5353	VFPFJ_08679	GO:0008270;GO:0051903;GO:0006069	K00121	s- glutathione dehydrogenase_x000D_
gene10127	467.196	236.832	697.559	2.94538	1.55845	0.000812645	0.00954414	NW_017264040.1	100372	101764	-	1393	VFPFJ_10063	GO:0044424	-	wd domain-containing protein_x000D_
gene1677	1910.25	338.948	3481.54	10.2716	3.36059	0.00081863	0.00959441	NW_017264030.1	5531911	5533697	+	1787	VFPFJ_01668	GO:0055085;GO:0016021	-	benomyl methotrexate resistance protein_x000D_
gene9001	1379.27	459.693	2298.85	5.00085	2.32217	0.000819724	0.00959725	NW_017264037.1	1771578	1774961	-	3384	VFPFJ_08944	GO:0016491;GO:0030151;GO:0042128;GO:0055114	K10534	nitrate reductase_x000D_
gene4251	328.616	148.213	509.018	3.43436	1.78004	0.000823007	0.00961857	NW_017264032.1	3512825	3513738	-	914	VFPFJ_04224	-	-	-_x000D_
gene10794	1045.42	51.9507	2038.88	39.2464	5.29449	0.000823838	0.00961857	NW_017264044.1	299780	300984	+	1205	VFPFJ_10722	GO:0016020	-	vitamin k epoxide reductase family domain-containing protein_x000D_
gene5656	48.2422	0.854353	95.6301	111.933	6.80649	0.000824107	0.00961857	NW_017264034.1	465212	466246	-	1035	VFPFJ_05624	-	-	-_x000D_
gene3404	10.8725	1.44505	20.2999	14.0479	3.81228	0.000827836	0.00965209	NW_017264032.1	1048375	1048779	+	405	VFPFJ_03384	-	-	-_x000D_
gene11527	193.183	90.2198	296.147	3.28251	1.7148	0.000831871	0.00967909	NW_017264065.1	29688	44472	-	14785	VFPFJ_11454	GO:0032508;GO:0003678;GO:0005524;GO:0006310;GO:0006281;GO:0000723	-	atp-dependent dna helicase pif1_x000D_
gene2529	2340.96	549.052	4132.87	7.52728	2.91213	0.00084081	0.00974284	NW_017264031.1	2291364	2292152	-	789	VFPFJ_02513	-	-	-_x000D_
gene6686	104.272	47.4818	161.062	3.39208	1.76217	0.000842271	0.00974974	NW_017264035.1	347550	350331	-	2782	VFPFJ_06651	-	-	-_x000D_
gene5005	1599.81	854.603	2345.02	2.74398	1.45627	0.000851167	0.00981993	NW_017264033.1	2059249	2060106	+	858	VFPFJ_04977	-	-	-_x000D_
gene8678	5733.36	2541.21	8925.52	3.51232	1.81242	0.000868654	0.00997495	NW_017264037.1	823306	823830	-	525	VFPFJ_08623	GO:0016021	-	non-classical secretion nce2 component gi_x000D_
gene2065	73.2412	25.9334	120.549	4.6484	2.21673	0.000868811	0.00997495	NW_017264031.1	835092	835886	+	795	VFPFJ_02054	-	-	-_x000D_
gene3863	994.153	356.943	1631.36	4.57038	2.19231	0.00087842	0.0100545	NW_017264032.1	2352535	2353353	+	819	VFPFJ_03840	-	-	-_x000D_
gene4150	25.5536	8.42251	42.6848	5.06794	2.3414	0.000887916	0.0101426	NW_017264032.1	3200379	3200798	+	420	VFPFJ_04123	-	-	-_x000D_
gene5852	63.6933	24.9734	102.413	4.10089	2.03594	0.000894999	0.0101925	NW_017264034.1	1094157	1095470	-	1314	VFPFJ_05820	-	-	-_x000D_
gene1228	54.3904	0.284784	108.496	380.976	8.57356	0.000905285	0.0102784	NW_017264030.1	4174777	4175207	+	431	VFPFJ_01221	-	-	-_x000D_
gene3898	2096.35	1100.81	3091.9	2.80875	1.48993	0.000914348	0.0103709	NW_017264032.1	2452958	2454852	+	1895	VFPFJ_03875	GO:0006817;GO:0016021;GO:0005315;GO:0055085	K14640	phosphate-repressible na+ phosphate cotransporter pho89_x000D_
gene7575	13.2089	2.40921	24.0086	9.96533	3.31692	0.000921727	0.0104441	NW_017264036.1	13391	13891	+	501	VFPFJ_07532	GO:0006090;GO:0016310;GO:0008986;GO:0005524	-	phosphoenolpyruvate synthase_x000D_
gene7061	346.734	172.439	521.028	3.02152	1.59527	0.000930592	0.0105128	NW_017264035.1	1485455	1485898	-	444	VFPFJ_07026	-	-	-_x000D_
gene4151	986.827	527.091	1446.56	2.74443	1.45651	0.000935494	0.0105576	NW_017264032.1	3201285	3202567	-	1283	VFPFJ_04124	GO:0008270;GO:0016491;GO:0055114	K18369	alcohol dehydrogenase_x000D_
gene4618	111.888	50.1605	173.615	3.46119	1.79127	0.000942481	0.0106146	NW_017264033.1	774204	775292	+	1089	VFPFJ_04591	-	-	-_x000D_
gene2568	1903.21	1026.23	2780.2	2.70913	1.43783	0.000972995	0.0108719	NW_017264031.1	2378881	2380147	+	1267	VFPFJ_02552	GO:0046416;GO:0003884;GO:0071949;GO:0055114	-	fad dependent oxidoreductase superfamily_x000D_
gene1478	1500.94	799.493	2202.38	2.75472	1.46191	0.000986544	0.0109905	NW_017264030.1	4928800	4930154	+	1355	VFPFJ_01470	GO:0008270;GO:0008108;GO:0006012	K00965	galactose-1-phosphate uridylyltransferase_x000D_
gene4598	934.287	474.533	1394.04	2.93771	1.55469	0.000989289	0.0110057	NW_017264033.1	729804	732638	-	2835	VFPFJ_04572	-	-	-_x000D_
gene7629	1706.33	804.769	2607.89	3.24054	1.69624	0.000989857	0.0110057	NW_017264036.1	188331	190590	-	2260	VFPFJ_07587	GO:0003824	-	duf1237 domain protein gi_x000D_
gene782	17.6896	4.67748	30.7018	6.56374	2.71452	0.000993113	0.0110201	NW_017264030.1	2814210	2814440	-	231	VFPFJ_00778	-	-	-_x000D_
gene1332	1425.38	751.839	2098.92	2.79172	1.48115	0.000994715	0.011027	NW_017264030.1	4490530	4490823	+	294	VFPFJ_01323	-	-	-_x000D_
gene5925	1552.36	805.336	2299.38	2.85518	1.51358	0.000996858	0.0110399	NW_017264034.1	1323432	1326068	+	2637	VFPFJ_05895	GO:0006357;GO:0008270;GO:0000981;GO:0003677;GO:0005634	-	fungal specific transcription factor domain-containing protein_x000D_
gene7873	223.717	108.997	338.438	3.10501	1.6346	0.00100039	0.0110573	NW_017264036.1	948779	950283	+	1505	VFPFJ_07829	GO:0016021	-	integral membrane family protein gi_x000D_
gene5442	132.96	19.6441	246.275	12.5368	3.6481	0.00100774	0.0111276	NW_017264033.1	3389827	3390925	+	1099	VFPFJ_05412	-	-	-_x000D_
gene2981	284.555	141.746	427.364	3.01501	1.59216	0.00101179	0.0111614	NW_017264031.1	3645618	3648002	-	2385	VFPFJ_02963	-	-	-_x000D_
gene9956	309.469	159.694	459.245	2.87578	1.52395	0.00101579	0.0111945	NW_017264039.1	362362	364491	+	2130	VFPFJ_09893	-	-	-_x000D_
gene11292	49.1542	20.5666	77.7419	3.78001	1.91839	0.00101847	0.0112131	NW_017264053.1	116239	117039	+	801	VFPFJ_11219	-	-	-_x000D_
gene3674	7142.24	3759.19	10525.3	2.79988	1.48537	0.00102796	0.0112845	NW_017264032.1	1805866	1808043	+	2178	VFPFJ_03653	GO:0005524	K03695	heat shock protein mitochondrial precursor gi_x000D_
gene10062	29.0539	10.0872	48.0206	4.76056	2.25113	0.00103811	0.0113841	NW_017264039.1	678176	679344	+	1169	VFPFJ_09997	GO:0008270;GO:0016491;GO:0055114	-	alcohol dehydrogenase_x000D_
gene2778	1403.21	731.765	2074.65	2.83513	1.50342	0.00105566	0.0115436	NW_017264031.1	3052262	3053765	-	1504	VFPFJ_02760	GO:0008448;GO:0006044	K01443	n-acetylglucosamine-6-phosphate deacetylase gi_x000D_
gene961	543.303	282.209	804.398	2.85036	1.51114	0.00106185	0.0115775	NW_017264030.1	3362177	3363593	-	1417	VFPFJ_00957	GO:0016491;GO:0055114	-	nad dehydrogenase_x000D_
gene6264	1957.54	1035.26	2879.83	2.78175	1.47599	0.00107299	0.0116652	NW_017264034.1	2272224	2273331	+	1108	VFPFJ_06233	GO:0016787	-	glycoside hydrolase family 16 protein_x000D_
gene10481	2847.96	1200.43	4495.49	3.74489	1.90492	0.00107407	0.0116656	NW_017264042.1	132372	133312	+	941	VFPFJ_10412	GO:0016829;GO:0008152	-	oxaloacetase-like protein gi_x000D_
gene3050	42.0354	2.24479	81.826	36.4515	5.18791	0.00107732	0.0116897	NW_017264031.1	3858855	3859275	-	421	VFPFJ_03031	-	-	-_x000D_
gene9209	77.2196	26.3186	128.121	4.86806	2.28335	0.00108701	0.0117608	NW_017264037.1	2409339	2410913	+	1575	VFPFJ_09149	-	-	-_x000D_
gene2544	632.904	318.747	947.061	2.9712	1.57105	0.00109113	0.011794	NW_017264031.1	2323333	2325196	-	1864	VFPFJ_02528	GO:0046872;GO:0006355	-	c6 transcription factor_x000D_
gene9242	2323.4	1224.03	3422.77	2.79631	1.48352	0.00109632	0.0118114	NW_017264038.1	18134	19190	+	1057	VFPFJ_09181	GO:0016021;GO:0006623;GO:0042171;GO:0035356;GO:0034389;GO:0008152;GO:0005811;GO:0005783;GO:0005794	K22831	vacuolar protein sorting protein_x000D_
gene8143	1225.93	634.278	1817.57	2.86558	1.51883	0.00109693	0.0118114	NW_017264036.1	1844527	1849680	-	5154	VFPFJ_08096	-	-	-_x000D_
gene1264	3164.82	1594.03	4735.62	2.97085	1.57087	0.00110597	0.011886	NW_017264030.1	4273586	4277125	-	3540	VFPFJ_01257	GO:0030259;GO:0016758	-	udp- transferase_x000D_
gene10750	3076.98	1631.92	4522.04	2.77099	1.4704	0.00110889	0.0119061	NW_017264044.1	172930	177040	-	4111	VFPFJ_10678	GO:0008750;GO:0050661;GO:0015992;GO:0016021;GO:0055114	K00323	nad mitochondrial precursor_x000D_
gene5897	374.501	2.63938	746.363	282.78	8.14354	0.00111566	0.011956	NW_017264034.1	1239370	1241359	+	1990	VFPFJ_05866	GO:0050660;GO:0016614;GO:0055114;GO:0016757	-	fad binding domain-containing protein_x000D_
gene5956	2707.07	1434.91	3979.23	2.77316	1.47153	0.00112004	0.0119687	NW_017264034.1	1391304	1392104	-	801	VFPFJ_05926	GO:0016020	-	flavin-binding monooxygenase-like protein gi_x000D_
gene9982	1081.1	473.44	1688.76	3.567	1.83471	0.001137	0.0121155	NW_017264039.1	440342	442176	-	1835	VFPFJ_09919	GO:0016829	K01669	deoxyribodipyrimidine photo-lyase_x000D_
gene6444	422.138	42.2812	801.995	18.9681	4.24551	0.00114113	0.0121364	NW_017264034.1	2791769	2794742	-	2974	VFPFJ_06412	-	-	-_x000D_
gene11388	694.326	238.162	1150.49	4.83069	2.27223	0.00115499	0.0122509	NW_017264056.1	106803	107267	+	465	VFPFJ_11315	-	-	-_x000D_
gene151	30.4593	3.83313	57.0856	14.8927	3.89653	0.00116143	0.012306	NW_017264030.1	753731	754124	-	394	VFPFJ_00152	-	-	-_x000D_
gene5529	66.4096	30.376	102.443	3.37251	1.75382	0.00116392	0.0123207	NW_017264034.1	77653	77955	-	303	VFPFJ_05498	-	-	-_x000D_
gene1595	41.9084	6.17716	77.6397	12.5688	3.65178	0.00116908	0.0123637	NW_017264030.1	5261992	5263740	-	1749	VFPFJ_01586	-	-	-_x000D_
gene8814	457.737	234.276	681.199	2.90768	1.53987	0.00117577	0.0124228	NW_017264037.1	1210135	1211243	+	1109	VFPFJ_08757	GO:0008171;GO:0032259	-	o- family 3_x000D_
gene5849	11.3607	2.06981	20.6516	9.97757	3.31869	0.0011906	0.0125388	NW_017264034.1	1084540	1084929	+	390	VFPFJ_05817	-	-	-_x000D_
gene1892	208.642	103.631	313.654	3.02662	1.59771	0.00119088	0.0125388	NW_017264031.1	367266	368375	-	1110	VFPFJ_01882	-	-	-_x000D_
gene7118	22.8718	6.66448	39.0791	5.86379	2.55183	0.00119121	0.0125388	NW_017264035.1	1664566	1665159	-	594	VFPFJ_07083	-	-	-_x000D_
gene7352	195.725	96.3472	295.102	3.0629	1.6149	0.00122541	0.0128031	NW_017264035.1	2410242	2412047	+	1806	VFPFJ_07312	GO:0016020	-	histidine acid phosphatase gi_x000D_
gene1029	69.9363	31.0307	108.842	3.50756	1.81047	0.00122762	0.0128144	NW_017264030.1	3549382	3549867	-	486	VFPFJ_01025	-	-	-_x000D_
gene5437	4418.54	2301.52	6535.57	2.83967	1.50572	0.00123504	0.012856	NW_017264033.1	3378635	3379315	+	681	VFPFJ_05407	GO:0016020	-	membrane associated eicosanoid glutathione metabolism-like domain-containingprotein_x000D_
gene3397	2253.5	967.599	3539.41	3.65793	1.87103	0.00124035	0.0128994	NW_017264032.1	1027312	1031584	-	4273	VFPFJ_03377	GO:0016021;GO:0006810	K15102	mitochondrial phosphate carrier protein 2_x000D_
gene2489	2026.58	875.272	3177.89	3.63074	1.86026	0.00126006	0.0130802	NW_017264031.1	2170986	2172169	+	1184	VFPFJ_02473	-	-	-_x000D_
gene444	2702.67	1251.94	4153.39	3.31755	1.73012	0.00126202	0.0130805	NW_017264030.1	1670449	1673892	+	3444	VFPFJ_00443	GO:0044464	K21842	protein efr3_x000D_
gene2962	1564.88	735.981	2393.78	3.25251	1.70155	0.00128528	0.0133052	NW_017264031.1	3580221	3582092	-	1872	VFPFJ_02943	GO:0016311;GO:0046390;GO:0050278	K22315	phosphoglycerate mutase family protein_x000D_
gene2436	173.114	36.0975	310.13	8.59145	3.1029	0.00129823	0.0134029	NW_017264031.1	2034594	2035238	+	645	VFPFJ_02420	-	-	-_x000D_
gene9632	910.272	480.846	1339.7	2.78613	1.47826	0.00129947	0.0134029	NW_017264038.1	1177842	1181111	+	3270	VFPFJ_09570	GO:0003723;GO:0005634;GO:0000166;GO:0006396	K22611	u4 u6 snrna-associated-splicing factor prp24_x000D_
gene8020	2771.1	1477.86	4064.34	2.75015	1.45951	0.00130777	0.0134761	NW_017264036.1	1455408	1456576	+	1169	VFPFJ_07973	-	-	-_x000D_
gene9397	862.272	451.568	1272.98	2.81901	1.49519	0.00132436	0.0135764	NW_017264038.1	445915	447953	-	2039	VFPFJ_09334	GO:0016021;GO:0055085;GO:0005215	K03457	ncs1 nucleoside transporter family protein_x000D_
gene2936	316.344	20.5918	612.096	29.7252	4.89361	0.00132531	0.0135764	NW_017264031.1	3485932	3487570	-	1639	VFPFJ_02917	GO:0055085;GO:0016021	-	major facilitator superfamily general substrate transporter_x000D_
gene11628	54.4561	1.47675	107.435	72.751	6.1849	0.00132645	0.0135764	NW_017264075.1	27071	29574	+	2504	VFPFJ_11555	GO:0044454;GO:0005515;GO:0006342;GO:0000775;GO:0007533;GO:0000792;GO:0003682	-	chromo shadow domain-containing protein_x000D_
gene650	1572.55	865.708	2279.39	2.63298	1.3967	0.00132676	0.0135764	NW_017264030.1	2389315	2392138	-	2824	VFPFJ_00648	GO:0006809;GO:0042128;GO:0050464;GO:0030151;GO:0020037;GO:0043546;GO:0055114	K10534	nitrate reductase gi_x000D_
gene8026	625.588	332.468	918.708	2.76329	1.46639	0.00132714	0.0135764	NW_017264036.1	1471372	1474392	-	3021	VFPFJ_07979	-	-	-_x000D_
gene7114	2748.03	1471.64	4024.41	2.73464	1.45135	0.00133028	0.0135961	NW_017264035.1	1656045	1658816	-	2772	VFPFJ_07079	-	-	-_x000D_
gene1423	4942.44	2687.85	7197.03	2.67762	1.42095	0.00134627	0.0136608	NW_017264030.1	4760891	4761636	-	746	VFPFJ_01415	GO:0016972;GO:0016021;GO:0005634;GO:0005829;GO:0055114	-	erv2 protein gi_x000D_
gene7937	105.334	39.0851	171.583	4.38998	2.13422	0.00134631	0.0136608	NW_017264036.1	1163749	1165903	-	2155	VFPFJ_07892	GO:0003824	-	aromatic amino acid aminotransferase_x000D_
gene4423	106.04	50.0325	162.048	3.23885	1.69548	0.00135169	0.0137031	NW_017264033.1	227992	228510	-	519	VFPFJ_04396	-	-	-_x000D_
gene4438	12.7923	2.14556	23.4391	10.9245	3.44949	0.00135954	0.0137495	NW_017264033.1	264587	265043	-	457	VFPFJ_04411	-	-	-_x000D_
gene2817	2930.36	1462.97	4397.75	3.00605	1.58787	0.00136116	0.0137495	NW_017264031.1	3162278	3165421	-	3144	VFPFJ_02799	-	-	-_x000D_
gene1348	215.508	111.318	319.698	2.87192	1.52202	0.00137119	0.0138235	NW_017264030.1	4545469	4546219	+	751	VFPFJ_01339	-	-	-_x000D_
gene1895	593.774	76.9353	1110.61	14.4357	3.85157	0.00137217	0.0138235	NW_017264031.1	372463	373257	+	795	VFPFJ_01885	-	-	-_x000D_
gene4287	1406.72	769.683	2043.76	2.65533	1.40889	0.0013779	0.0138674	NW_017264032.1	3608362	3609645	-	1284	VFPFJ_04260	-	-	-_x000D_
gene1318	21.5543	1.07395	42.0346	39.14	5.29057	0.00139048	0.0139705	NW_017264030.1	4452372	4452728	+	357	VFPFJ_01309	-	-	-_x000D_
gene7431	28.3943	9.86521	46.9234	4.75645	2.24988	0.00139483	0.0140017	NW_017264035.1	2650462	2652434	+	1973	VFPFJ_07389	GO:0016021	-	amino acid transporter gi_x000D_
gene2800	31.5031	11.3208	51.6853	4.5655	2.19077	0.00140424	0.0140712	NW_017264031.1	3114156	3114815	+	660	VFPFJ_02782	-	-	-_x000D_
gene8479	840.264	452.443	1228.09	2.71434	1.4406	0.00141963	0.0142127	NW_017264037.1	210909	212135	+	1227	VFPFJ_08424	-	-	-_x000D_
gene10544	10370.1	5596.89	15143.3	2.70566	1.43598	0.00142191	0.0142227	NW_017264042.1	327923	335584	-	7662	VFPFJ_10474	-	-	-_x000D_
gene7144	8978.28	4888.61	13068	2.67314	1.41854	0.00142315	0.0142227	NW_017264035.1	1732791	1745021	-	12231	VFPFJ_07109	GO:0016567;GO:0016874;GO:0004842	K10592	hect domain-containing protein_x000D_
gene10921	1490.4	327.49	2653.32	8.10197	3.01827	0.00142613	0.0142255	NW_017264046.1	29638	31478	+	1841	VFPFJ_10848	-	-	-_x000D_
gene6534	495.948	39.1121	952.783	24.3603	4.60646	0.00143243	0.0142648	NW_017264034.1	3024355	3027028	-	2674	VFPFJ_06499	GO:0016740	K22248	trehalose synthase (ccg-9)_x000D_
gene7117	19.9659	5.77022	34.1616	5.92032	2.56568	0.00146548	0.0145485	NW_017264035.1	1663573	1664397	+	825	VFPFJ_07082	-	-	-_x000D_
gene6535	171.308	17.5937	325.023	18.4738	4.20741	0.00146744	0.0145491	NW_017264034.1	3027811	3031176	+	3366	VFPFJ_06500	GO:0043167;GO:0016787;GO:0006812;GO:0016020;GO:0000166	-	calcium-transporting atpase 3_x000D_
gene3303	3242.93	1731.59	4754.28	2.74561	1.45713	0.00149404	0.0147221	NW_017264032.1	711912	713528	-	1617	VFPFJ_03283	GO:0046983	-	hlh transcription factor ( gamma) gi_x000D_
gene5132	4053.21	2126.28	5980.14	2.81249	1.49185	0.00149719	0.0147274	NW_017264033.1	2407865	2409151	+	1287	VFPFJ_05104	GO:0016021	-	hypothetical protein VFPFJ_05104 [Purpureocillium lilacinum]_x000D_
gene1835	373.991	197.409	550.573	2.78899	1.47974	0.00151372	0.0148769	NW_017264031.1	237885	239179	-	1295	VFPFJ_01825	-	-	-_x000D_
gene8922	51.9116	21.6899	82.1333	3.78671	1.92095	0.00151574	0.0148838	NW_017264037.1	1520938	1523161	+	2224	VFPFJ_08865	-	-	-_x000D_
gene10128	5661.56	1934.28	9388.84	4.85391	2.27915	0.00151798	0.0148929	NW_017264040.1	102296	103671	-	1376	VFPFJ_10064	GO:0030170;GO:0006828;GO:0016021;GO:0005739;GO:0016530	K15119	mitochondrial carrier protein_x000D_
gene4431	78.3837	36.8474	119.92	3.2545	1.70244	0.00152869	0.0149588	NW_017264033.1	249227	250693	-	1467	VFPFJ_04404	GO:0016021	-	amino acid transporter_x000D_
gene377	723.394	385.728	1061.06	2.75079	1.45985	0.00153423	0.014987	NW_017264030.1	1496812	1497468	+	657	VFPFJ_00376	-	-	-_x000D_
gene11294	1633.42	191.171	3075.68	16.0887	4.00797	0.00154707	0.0150939	NW_017264053.1	119387	120507	-	1121	VFPFJ_11221	-	-	-_x000D_
gene4727	437.521	43.4203	831.622	19.1529	4.25949	0.00154919	0.0150939	NW_017264033.1	1074846	1082453	-	7608	VFPFJ_04699	GO:0031177;GO:0016491;GO:0055114;GO:0016740	-	polyketide synthase_x000D_
gene3099	3626.49	2002.14	5250.84	2.62261	1.391	0.00155863	0.0151727	NW_017264032.1	80410	83650	-	3241	VFPFJ_03080	GO:0016301	K08827	serine threonine-protein kinase prp4_x000D_
gene2208	742.506	397.905	1087.11	2.73208	1.45	0.00156538	0.0152253	NW_017264031.1	1257383	1258008	-	626	VFPFJ_02194	-	-	-_x000D_
gene3913	910.392	148.527	1672.26	11.259	3.493	0.00156799	0.0152375	NW_017264032.1	2488983	2489615	-	633	VFPFJ_03890	-	-	-_x000D_
gene10681	353.753	63.3768	644.129	10.1635	3.34532	0.00157143	0.0152548	NW_017264043.1	353885	355642	-	1758	VFPFJ_10609	GO:0016020	K22134	mfs multidrug transporter_x000D_
gene6387	3851.82	2059.51	5644.13	2.74052	1.45445	0.00157367	0.0152548	NW_017264034.1	2632587	2635004	-	2418	VFPFJ_06356	-	-	-_x000D_
gene7376	14.9787	3.60353	26.3539	7.31336	2.87053	0.00157518	0.0152548	NW_017264035.1	2459964	2460266	+	303	VFPFJ_07334	-	-	-_x000D_
gene8833	2443.82	1231.71	3655.93	2.96818	1.56958	0.00158862	0.0153453	NW_017264037.1	1282542	1283717	-	1176	VFPFJ_08776	GO:0016020	-	hypothetical protein VFPBJ_10155 [Purpureocillium lilacinum] gi_x000D_
gene1390	11.5352	2.34402	20.7263	8.8422	3.14441	0.00160772	0.0155032	NW_017264030.1	4662875	4663765	-	891	VFPFJ_01382	-	-	-_x000D_
gene399	492.641	255.416	729.865	2.85755	1.51478	0.00162304	0.0156242	NW_017264030.1	1556205	1557503	+	1299	VFPFJ_00398	-	-	-_x000D_
gene10345	229.076	90.2227	367.93	4.07802	2.02787	0.0016263	0.0156422	NW_017264041.1	210015	210833	+	819	VFPFJ_10276	GO:0008168;GO:0032259	-	methyltransferase gi_x000D_
gene412	6641.32	3637.96	9644.67	2.65112	1.4066	0.00163264	0.0156508	NW_017264030.1	1584892	1585766	-	875	VFPFJ_00411	-	K20522	-_x000D_
gene117	1156.73	637.055	1676.41	2.63149	1.39588	0.00163275	0.0156508	NW_017264030.1	659370	660533	-	1164	VFPFJ_00118	GO:0000079;GO:0019901	-	cyclin-dependent protein kinase complex component_x000D_
gene11208	447.949	231.249	664.648	2.87416	1.52314	0.00164288	0.0157212	NW_017264051.1	115952	116839	-	888	VFPFJ_11135	GO:0016853;GO:0008152	-	enoyl- hydratase isomerase family protein_x000D_
gene9900	497.985	263.75	732.219	2.77618	1.4731	0.00164773	0.0157451	NW_017264039.1	206661	211675	+	5015	VFPFJ_09837	-	-	-_x000D_
gene10615	10.001	1.67522	18.3269	10.94	3.45154	0.00164819	0.0157451	NW_017264043.1	189974	191218	-	1245	VFPFJ_10545	-	-	-_x000D_
gene3038	1033.12	560.332	1505.92	2.68754	1.42629	0.00165711	0.015817	NW_017264031.1	3823101	3824420	+	1320	VFPFJ_03019	-	-	-_x000D_
gene11275	191.226	96.8543	285.597	2.94873	1.56009	0.00166339	0.01585	NW_017264053.1	63694	65507	-	1814	VFPFJ_11202	GO:0020037;GO:0016705;GO:0004497;GO:0005506;GO:0055114	K10437	phenylacetate 2-hydroxylase_x000D_
gene3017	104.848	50.0783	159.618	3.18737	1.67237	0.00169545	0.0161282	NW_017264031.1	3769473	3770591	-	1119	VFPFJ_02998	-	-	-_x000D_
gene2424	10.1506	1.27007	19.0312	14.9844	3.90538	0.00170177	0.0161747	NW_017264031.1	1988317	1988982	+	666	VFPFJ_02408	-	-	-_x000D_
gene3785	3472.04	1916.23	5027.84	2.62382	1.39167	0.00171175	0.0162559	NW_017264032.1	2157813	2160905	-	3093	VFPFJ_03762	GO:0005519;GO:0043085;GO:0035838;GO:0043332;GO:0035839;GO:0005935;GO:0007121;GO:0008047;GO:0051519;GO:0007118;GO:0007124;GO:0003779;GO:0032880;GO:0005934;GO:0034652;GO:0000133;GO:0005816;GO:0000131;GO:0030953;GO:0090338;GO:2000251	-	actin-interacting protein (bud6 aip3)_x000D_
gene1837	15.2772	4.10791	26.4465	6.43793	2.6866	0.00171866	0.0162993	NW_017264031.1	239807	240628	+	822	VFPFJ_01827	-	-	-_x000D_
gene7490	6152.84	3366.63	8939.05	2.65519	1.40882	0.00171922	0.0162993	NW_017264035.1	2841372	2845900	-	4529	VFPFJ_07447	GO:0030145;GO:0000737;GO:0007131;GO:0034613;GO:0046939;GO:0043047;GO:0010791;GO:0006418;GO:0006303;GO:0030870;GO:0051037;GO:0030437;GO:0000727;GO:0035861;GO:0006284;GO:0016021;GO:0051880;GO:0097552;GO:0004520;GO:0055085;GO:0003691;GO:0031573;GO:0004812;GO:0004017;GO:0008408;GO:0005739;GO:0032947	K10865	double-strand break repair protein mus-23 gi_x000D_
gene7065	341.355	40.1326	642.578	16.0114	4.00102	0.00172842	0.0163452	NW_017264035.1	1498574	1499814	+	1241	VFPFJ_07030	-	-	-_x000D_
gene3782	90.1641	19.4704	160.858	8.26168	3.04644	0.00174166	0.0164566	NW_017264032.1	2148902	2149251	-	350	VFPFJ_03759	-	-	-_x000D_
gene11648	25.93	8.68146	43.1785	4.97364	2.3143	0.00176147	0.0165881	NW_017264078.1	30313	31206	-	894	VFPFJ_11575	-	-	-_x000D_
gene6565	468.744	249.031	688.458	2.76455	1.46704	0.00180144	0.0168799	NW_017264034.1	3111937	3112512	+	576	VFPFJ_06530	-	-	-_x000D_
gene5594	10.7443	2.04867	19.4399	9.48904	3.24626	0.00180552	0.0169041	NW_017264034.1	302911	303357	-	447	VFPFJ_05563	-	-	-_x000D_
gene4033	15.7285	3.97463	27.4823	6.91444	2.78961	0.0018092	0.0169244	NW_017264032.1	2873973	2874272	+	300	VFPFJ_04008	-	-	-_x000D_
gene8870	585.918	313.882	857.954	2.73336	1.45068	0.00184499	0.0172449	NW_017264037.1	1377691	1378437	-	747	VFPFJ_08813	-	-	-_x000D_
gene6239	86.1886	29.2939	143.083	4.88441	2.28819	0.00184658	0.0172455	NW_017264034.1	2199092	2200075	+	984	VFPFJ_06209	-	-	-_x000D_
gene6028	14323.4	7913.52	20733.3	2.61998	1.38956	0.00185433	0.0173035	NW_017264034.1	1605203	1606039	-	837	VFPFJ_05998	GO:0016021;GO:0016192	K08513	vesicle-associated membrane protein 4_x000D_
gene9462	3478.86	1918.84	5038.88	2.626	1.39286	0.00185765	0.0173202	NW_017264038.1	642086	643501	-	1416	VFPFJ_09398	GO:0006355;GO:0043565;GO:0003700;GO:0008270	-	gata-type sexual development transcription factor_x000D_
gene4724	63.5352	3.24064	123.83	38.2115	5.25593	0.00187152	0.0174337	NW_017264033.1	1067239	1068939	+	1701	VFPFJ_04697	GO:0020037;GO:0016705;GO:0004497;GO:0005506;GO:0055114	K22992	cytochrome p450 gi_x000D_
gene10144	70.4468	31.1464	109.747	3.52359	1.81705	0.00187387	0.0174337	NW_017264040.1	150119	151376	+	1258	VFPFJ_10079	GO:0006355;GO:0003700	-	c6 finger domain-containingprotein_x000D_
gene5592	6980.77	3134.86	10826.7	3.45364	1.78812	0.00188534	0.0175058	NW_017264034.1	295257	296282	+	1026	VFPFJ_05561	GO:0016787	-	alpha beta hydrolase fold protein_x000D_
gene502	2392.22	1321.97	3462.46	2.61917	1.38911	0.00189704	0.0175831	NW_017264030.1	1850250	1851775	-	1526	VFPFJ_00500	GO:0030001;GO:0016021;GO:0046873;GO:0055085	K16075	inner membrane magnesium transporter mrs2 precursor_x000D_
gene7761	3521.21	1920.44	5121.99	2.6671	1.41527	0.00192565	0.0177681	NW_017264036.1	621623	623500	-	1878	VFPFJ_07717	GO:0046872	-	mynd domain-containing protein_x000D_
gene1779	21.4417	0.394585	42.4888	107.68	6.7506	0.0019262	0.0177681	NW_017264031.1	105090	106539	-	1450	VFPFJ_01769	GO:0005524;GO:0006437;GO:0004831;GO:0005737	-	tyrosyl-trna synthetase_x000D_
gene4722	166.966	10.7636	323.168	30.0241	4.90805	0.00193114	0.017799	NW_017264033.1	1062982	1064752	+	1771	VFPFJ_04695	GO:0016491;GO:0005488	-	isotrichodermin c-15 hydroxylase gi_x000D_
gene2301	464.394	248.844	679.943	2.7324	1.45017	0.00196149	0.0180492	NW_017264031.1	1540515	1541013	-	499	VFPFJ_02285	-	-	-_x000D_
gene1723	103.599	34.0781	173.119	5.08006	2.34484	0.00196427	0.0180601	NW_017264030.1	5664391	5664885	-	495	VFPFJ_01713	-	-	-_x000D_
gene1149	69.9857	28.0161	111.955	3.9961	1.99859	0.00197909	0.0181519	NW_017264030.1	3915707	3916975	+	1269	VFPFJ_01142	GO:0005975;GO:0004553	-	cellulase family protein gi_x000D_
gene8841	7901.54	4344.54	11458.5	2.63746	1.39915	0.00198457	0.0181873	NW_017264037.1	1309867	1310931	-	1065	VFPFJ_08784	GO:0006520;GO:0016829;GO:0016740	K01620	pyridoxal phosphate-dependent major domain protein_x000D_
gene4401	1964	1074.24	2853.76	2.65653	1.40954	0.00198919	0.0182	NW_017264033.1	178419	180001	+	1583	VFPFJ_04374	-	-	-_x000D_
gene2996	203.737	104.738	302.736	2.8904	1.53127	0.00199207	0.018208	NW_017264031.1	3702757	3703746	+	990	VFPFJ_02978	-	-	-_x000D_
gene3517	588.253	325.165	851.341	2.61818	1.38856	0.0019933	0.018208	NW_017264032.1	1396774	1398042	-	1269	VFPFJ_03497	GO:0016021;GO:0030026;GO:0000329;GO:0006506;GO:0005783;GO:0005794	-	mn2+ homeostasis protein per1_x000D_
gene8801	180.735	66.4489	295.022	4.43983	2.1505	0.00200022	0.0182565	NW_017264037.1	1180983	1182214	+	1232	VFPFJ_08744	-	-	-_x000D_
gene3795	379.274	180.968	577.581	3.19162	1.67429	0.002006	0.0182944	NW_017264032.1	2188492	2190597	+	2106	VFPFJ_03772	-	-	-_x000D_
gene8263	6.18007	0.295351	12.0648	40.849	5.35223	0.00201831	0.0183472	NW_017264036.1	2184032	2184652	-	621	VFPFJ_08212	-	-	-_x000D_
gene3781	5336.6	1625.99	9047.21	5.56411	2.47615	0.00204273	0.0185093	NW_017264032.1	2146691	2148040	-	1350	VFPFJ_03758	-	-	-_x000D_
gene1566	9.88074	1.76389	17.9976	10.2034	3.35097	0.00204372	0.0185093	NW_017264030.1	5186273	5188390	+	2118	VFPFJ_01558	-	-	-_x000D_
gene10053	15.9116	4.5342	27.289	6.01848	2.5894	0.00204436	0.0185093	NW_017264039.1	658198	658788	-	591	VFPFJ_09989	-	-	-_x000D_
gene2437	18203	5600.7	30805.2	5.50024	2.4595	0.00205957	0.0186022	NW_017264031.1	2036615	2039708	+	3094	VFPFJ_02421	-	K20061	-_x000D_
gene8625	12.5468	2.62881	22.4648	8.54563	3.09519	0.00206771	0.0186607	NW_017264037.1	676218	676595	-	378	VFPFJ_08570	-	-	-_x000D_
gene8300	568.952	202.895	935.008	4.60834	2.20425	0.00207914	0.0187339	NW_017264036.1	2282704	2286774	+	4071	VFPFJ_08247	-	-	-_x000D_
gene424	6955.65	3777.95	10133.4	2.68223	1.42343	0.00208354	0.0187585	NW_017264030.1	1615983	1617301	+	1319	VFPFJ_00423	GO:0016021	-	integral membrane protein gi_x000D_
gene1341	413.791	224.29	603.292	2.68979	1.42749	0.00210268	0.0189007	NW_017264030.1	4528562	4530106	+	1545	VFPFJ_01332	-	-	-_x000D_
gene310	12880.9	6034.74	19727.1	3.26893	1.70882	0.00211598	0.0189747	NW_017264030.1	1256976	1258204	-	1229	VFPFJ_00310	GO:0006355	-	c6 transcription factor gi_x000D_
gene4940	179.005	94.5273	263.483	2.78737	1.47891	0.00216035	0.0193265	NW_017264033.1	1852586	1854419	-	1834	VFPFJ_04912	GO:0055085;GO:0016021	-	multidrug resistance protein gi_x000D_
gene1599	73.5808	34.3672	112.794	3.28204	1.71459	0.00217864	0.0194437	NW_017264030.1	5276876	5277220	+	345	VFPFJ_01590	-	-	-_x000D_
gene3372	29.1857	11.1946	47.1769	4.21425	2.07528	0.00219681	0.0195719	NW_017264032.1	955481	956176	+	696	VFPFJ_03352	-	-	-_x000D_
gene10007	4387.81	2512.42	6263.2	2.49289	1.31782	0.00219821	0.0195719	NW_017264039.1	517312	518198	-	887	VFPFJ_09943	-	-	-_x000D_
gene2618	345.774	183.166	508.381	2.77551	1.47276	0.00220453	0.0195817	NW_017264031.1	2515807	2520335	-	4529	VFPFJ_02602	GO:0016887;GO:0006810;GO:0016020;GO:0000166	-	abc multidrug transporter_x000D_
gene318	1816.11	996.824	2635.39	2.64379	1.40261	0.00222319	0.0197319	NW_017264030.1	1271301	1272563	-	1263	VFPFJ_00318	-	-	-_x000D_
gene2185	714.942	309.875	1120.01	3.61439	1.85375	0.00222551	0.019737	NW_017264031.1	1187512	1189360	+	1849	VFPFJ_02171	-	-	-_x000D_
gene4605	49127.4	26768	71486.9	2.67061	1.41717	0.00223424	0.0197988	NW_017264033.1	751009	751316	+	308	VFPFJ_04579	-	-	-_x000D_
gene6007	444.712	243.012	646.411	2.65999	1.41142	0.00224749	0.0199005	NW_017264034.1	1546677	1547253	+	577	VFPFJ_05977	GO:0005829;GO:0006777;GO:0019008;GO:0030366	K03635	molybdenum cofactor synthesis protein 2b gi_x000D_
gene3296	566.592	135.69	997.494	7.35124	2.87799	0.00225401	0.019927	NW_017264032.1	678940	679953	+	1014	VFPFJ_03276	GO:0016746;GO:0016021;GO:0008152	-	1-acyl-sn-glycerol-3-phosphate acyltransferase gi_x000D_
gene8631	450.996	97.5089	804.483	8.25035	3.04446	0.00226096	0.0199727	NW_017264037.1	698928	699365	-	438	VFPFJ_08576	-	-	-_x000D_
gene1803	943.508	199.844	1687.17	8.44244	3.07766	0.00227568	0.0200713	NW_017264031.1	159335	161238	+	1904	VFPFJ_01793	GO:0006537;GO:0003842;GO:0016620;GO:0006561;GO:0055114	K00294	delta-1-pyrroline-5-carboxylate mitochondrial precursor_x000D_
gene5308	575.44	319.069	831.812	2.607	1.38239	0.00227762	0.0200726	NW_017264033.1	2969844	2970766	-	923	VFPFJ_05280	-	-	-_x000D_
gene10358	738.766	398.634	1078.9	2.70648	1.43642	0.00228172	0.020093	NW_017264041.1	247430	250528	+	3099	VFPFJ_10289	-	K00155	-_x000D_
gene5474	4100.01	1732.89	6467.13	3.732	1.89995	0.0023061	0.0202613	NW_017264033.1	3495989	3497779	+	1791	VFPFJ_05444	GO:0016021;GO:0016757	K08098	gpi mannosyltransferase 4_x000D_
gene3758	3893.43	2126.89	5659.98	2.66116	1.41205	0.002307	0.0202613	NW_017264032.1	2080094	2081939	-	1846	VFPFJ_03735	-	K13210	-_x000D_
gene9411	196.546	99.0333	294.059	2.96929	1.57012	0.00230795	0.0202613	NW_017264038.1	485031	487661	-	2631	VFPFJ_09348	GO:0003824	-	hypothetical protein VFPFJ_09348 [Purpureocillium lilacinum]_x000D_
gene5664	541.003	258.221	823.784	3.19023	1.67366	0.00230834	0.0202613	NW_017264034.1	488856	489894	+	1039	VFPFJ_05632	-	-	-_x000D_
gene7337	250.438	133.349	367.526	2.75611	1.46264	0.00231113	0.0202613	NW_017264035.1	2354024	2355211	+	1188	VFPFJ_07298	-	-	-_x000D_
gene9938	605.039	337.315	872.763	2.58739	1.3715	0.00232469	0.0203442	NW_017264039.1	314436	315755	+	1320	VFPFJ_09875	-	-	-_x000D_
gene780	586.58	324.115	849.046	2.61959	1.38934	0.00233485	0.0203856	NW_017264030.1	2809794	2810454	-	661	VFPFJ_00776	-	-	-_x000D_
gene4102	21.5934	7.42666	35.7601	4.8151	2.26757	0.00235057	0.0204594	NW_017264032.1	3067775	3068086	-	312	VFPFJ_04075	-	-	-_x000D_
gene3053	3914.12	593.005	7235.24	12.201	3.60892	0.00237281	0.0205894	NW_017264031.1	3870319	3872259	+	1941	VFPFJ_03034	GO:0016021;GO:0016491;GO:0055114	-	ferric-chelate reductase gi_x000D_
gene524	53.7947	3.76795	103.821	27.5538	4.78418	0.00238295	0.0206455	NW_017264030.1	1918173	1919135	+	963	VFPFJ_00522	GO:0016787	-	alpha beta hydrolase fold protein_x000D_
gene9377	5.81705	0.295351	11.3388	38.3908	5.26269	0.00239741	0.0206962	NW_017264038.1	397335	399053	-	1719	VFPFJ_09314	-	-	-_x000D_
gene2427	291.558	61.7244	521.391	8.44708	3.07845	0.00239894	0.0206962	NW_017264031.1	1993843	1998133	+	4291	VFPFJ_02411	-	-	-_x000D_
gene5673	305.496	127.108	483.884	3.80687	1.92861	0.00239983	0.0206962	NW_017264034.1	517394	518979	+	1586	VFPFJ_05641	-	-	-_x000D_
gene7553	3913.34	2200.26	5626.42	2.55716	1.35454	0.00241939	0.020849	NW_017264035.1	3008507	3010470	+	1964	VFPFJ_07510	GO:0050660;GO:0004499;GO:0055114;GO:0050661	-	steroid monooxygenase_x000D_
gene378	360.403	201.974	518.831	2.5688	1.36109	0.00242365	0.0208697	NW_017264030.1	1498982	1500178	+	1197	VFPFJ_00377	GO:0044425	-	n-glycosylation protein eos1_x000D_
gene4034	151.9	45.1853	258.614	5.72341	2.51688	0.00244033	0.0209812	NW_017264032.1	2875122	2877168	+	2047	VFPFJ_04009	-	-	-_x000D_
gene4948	288.966	150.989	426.943	2.82763	1.4996	0.00244631	0.0210102	NW_017264033.1	1878473	1880377	+	1905	VFPFJ_04920	-	-	-_x000D_
gene3597	2059.91	1064.64	3055.17	2.86967	1.52088	0.00244743	0.0210102	NW_017264032.1	1581565	1582428	-	864	VFPFJ_03577	-	-	-_x000D_
gene4957	2235.15	1134.38	3335.92	2.94074	1.55618	0.00245246	0.0210373	NW_017264033.1	1905465	1908373	+	2909	VFPFJ_04929	-	-	-_x000D_
gene5987	11.1587	2.03576	20.2817	9.96272	3.31654	0.00246683	0.0211284	NW_017264034.1	1485900	1486358	-	459	VFPFJ_05958	-	-	-_x000D_
gene3839	10188	5906.79	14469.3	2.4496	1.29255	0.00248068	0.0212148	NW_017264032.1	2288518	2290046	+	1529	VFPFJ_03816	GO:0016301;GO:0016310	K00898	pyruvate dehydrogenase kinase_x000D_
gene4981	821.943	443.226	1200.66	2.70891	1.43771	0.00249343	0.0212915	NW_017264033.1	1980043	1981488	+	1446	VFPFJ_04953	-	-	-_x000D_
gene2059	893.879	483.84	1303.92	2.69494	1.43025	0.00249635	0.0213003	NW_017264031.1	823320	827490	+	4171	VFPFJ_02048	GO:0016021;GO:0016887;GO:0005524	-	abc transporter gi_x000D_
gene4060	516.927	280.276	753.579	2.6887	1.42691	0.00252555	0.0215168	NW_017264032.1	2957671	2959173	-	1503	VFPFJ_04035	GO:0016491;GO:0055114	-	fad dependent oxidoreductase_x000D_
gene308	1851.88	1032.91	2670.85	2.58576	1.37059	0.00254077	0.0216302	NW_017264030.1	1242726	1245514	-	2789	VFPFJ_00308	GO:0004386	-	helicase-like protein gi_x000D_
gene7535	271.757	150.995	392.519	2.59954	1.37826	0.00257432	0.0218662	NW_017264035.1	2961598	2962614	+	1017	VFPFJ_07492	-	-	-_x000D_
gene7868	1670.46	934.207	2406.71	2.57621	1.36525	0.00261159	0.0221327	NW_017264036.1	925983	928173	-	2191	VFPFJ_07824	GO:0005634	-	g2 mitotic-specific cyclin cdc13_x000D_
gene2000	1796.2	1009.95	2582.45	2.557	1.35445	0.0026892	0.0227562	NW_017264031.1	663452	667027	-	3576	VFPFJ_01989	-	-	-_x000D_
gene3727	963.097	530.944	1395.25	2.62787	1.39389	0.00271173	0.0229124	NW_017264032.1	1982599	1986265	+	3667	VFPFJ_03706	-	-	-_x000D_
gene6988	333.367	182.762	483.972	2.64809	1.40495	0.00272284	0.022989	NW_017264035.1	1271959	1272474	-	516	VFPFJ_06953	-	-	-_x000D_
gene6721	57.0786	26.2411	87.9161	3.35032	1.7443	0.00276093	0.0232489	NW_017264035.1	456291	457350	-	1060	VFPFJ_06686	-	-	-_x000D_
gene333	833.239	470.509	1195.97	2.54186	1.34588	0.00286333	0.0240669	NW_017264030.1	1316910	1318825	-	1916	VFPFJ_00333	GO:0016620;GO:0055114	-	aldehyde dehydrogenase-like protein_x000D_
gene6776	18.6286	5.77022	31.4871	5.45682	2.44806	0.00291237	0.0244062	NW_017264035.1	605528	606061	+	534	VFPFJ_06741	-	-	-_x000D_
gene9656	12830.1	7379.72	18280.6	2.47714	1.30867	0.00295569	0.0247141	NW_017264038.1	1256430	1257812	-	1383	VFPFJ_09594	GO:0003676;GO:0000166	-	pre-mrna splicing factor gi_x000D_
gene2572	57.4781	26.8107	88.1455	3.2877	1.71708	0.00296752	0.0247762	NW_017264031.1	2386747	2388051	+	1305	VFPFJ_02556	-	-	-_x000D_
gene6589	4.509	0	9.01801	Inf	Inf	0.0029833	0.0248711	NW_017264034.1	3169686	3170582	-	897	VFPFJ_06554	-	-	-_x000D_
gene3392	2569.7	1461.93	3677.46	2.51549	1.33084	0.00300763	0.0250554	NW_017264032.1	1006892	1014101	+	7210	VFPFJ_03372	GO:0035556;GO:0004016;GO:0005622;GO:0000287;GO:0006171	K01768	adenylate cyclase_x000D_
gene9109	211.759	112.804	310.714	2.75446	1.46177	0.00302301	0.0251464	NW_017264037.1	2098798	2099625	+	828	VFPFJ_09052	-	-	-_x000D_
gene1652	2348.28	1350.4	3346.17	2.47792	1.30913	0.00305386	0.0253655	NW_017264030.1	5453553	5455077	+	1525	VFPFJ_01643	-	K04709	-_x000D_
gene2484	16.4422	4.69626	28.1881	6.00224	2.5855	0.00307028	0.0254643	NW_017264031.1	2161091	2161937	+	847	VFPFJ_02468	-	-	-_x000D_
gene6646	1528.34	851.228	2205.45	2.5909	1.37346	0.00309056	0.0256137	NW_017264035.1	163950	165955	+	2006	VFPFJ_06611	GO:0000166	-	cell division gtp binding protein_x000D_
gene111	392.857	210.537	575.176	2.73195	1.44993	0.0031078	0.0257187	NW_017264030.1	631469	635878	-	4410	VFPFJ_00112	GO:0042626;GO:0055085;GO:0005524;GO:0016021	-	abc transporter_x000D_
gene3810	377.344	208.554	546.134	2.61867	1.38883	0.00311763	0.0257447	NW_017264032.1	2216237	2217391	-	1155	VFPFJ_03787	GO:0016021	-	chorismate synthase protein_x000D_
gene4803	7.45411	0.875486	14.0327	16.0285	4.00257	0.00311936	0.0257447	NW_017264033.1	1375250	1375664	+	415	VFPFJ_04775	-	-	-_x000D_
gene8788	1228.1	644.493	1811.71	2.81106	1.49111	0.00312194	0.0257447	NW_017264037.1	1135546	1137282	-	1737	VFPFJ_08731	-	-	-_x000D_
gene5909	32.8707	11.7595	53.982	4.59051	2.19866	0.00312237	0.0257447	NW_017264034.1	1272422	1273237	-	816	VFPFJ_05878	GO:0016491;GO:0055114	-	short-chain dehydrogenase reductase sdr_x000D_
gene5991	467.561	28.4331	906.689	31.8885	4.99496	0.00312703	0.0257643	NW_017264034.1	1498250	1499691	-	1442	VFPFJ_05962	GO:0016020	-	integral membrane protein_x000D_
gene3306	9621.76	5670.43	13573.1	2.39366	1.25922	0.00313391	0.0258021	NW_017264032.1	730056	730834	-	779	VFPFJ_03286	-	-	-_x000D_
gene2192	549.073	161.151	936.996	5.81441	2.53963	0.00319319	0.0262135	NW_017264031.1	1201438	1203486	+	2049	VFPFJ_02178	-	-	-_x000D_
gene11231	127.6	65.3515	189.849	2.90504	1.53856	0.00324572	0.0265673	NW_017264051.1	175556	177275	+	1720	VFPFJ_11158	-	-	-_x000D_
gene5822	2760.55	782.895	4738.21	6.05216	2.59745	0.00326322	0.0266911	NW_017264034.1	967646	969227	-	1582	VFPFJ_05790	-	-	-_x000D_
gene1852	744.6	398.078	1091.12	2.74098	1.45469	0.00326853	0.0266957	NW_017264031.1	267958	270784	+	2827	VFPFJ_01842	GO:0020037;GO:0016705;GO:0005506;GO:0004601;GO:0098869;GO:0055114;GO:0006979	K17862	linoleate diol synthase_x000D_
gene4420	2853.55	1634.88	4072.21	2.49083	1.31663	0.00328439	0.0267864	NW_017264033.1	221120	221575	-	456	VFPFJ_04393	-	-	-_x000D_
gene1266	1201.8	635.566	1768.04	2.78183	1.47604	0.00329205	0.0268295	NW_017264030.1	4281418	4284911	-	3494	VFPFJ_01259	GO:0003887;GO:0006260;GO:0003677;GO:0071897;GO:0005760	K02332	dna polymerase gamma gi_x000D_
gene10671	36.2154	15.2978	57.1331	3.73472	1.901	0.00329876	0.0268647	NW_017264043.1	335781	336392	-	612	VFPFJ_10599	-	-	-_x000D_
gene5012	193.33	69.6249	317.034	4.55346	2.18696	0.00330149	0.0268675	NW_017264033.1	2074788	2075268	+	481	VFPFJ_04984	-	-	-_x000D_
gene7062	4176.66	2385.84	5967.48	2.50121	1.32263	0.00330391	0.0268678	NW_017264035.1	1486570	1492023	+	5454	VFPFJ_07027	GO:0005634;GO:0003677	-	myb-like dna-binding protein gi_x000D_
gene6936	23006.9	12860	33153.7	2.57804	1.36627	0.00331673	0.0269526	NW_017264035.1	1122148	1123338	-	1191	VFPFJ_06901	GO:0005789;GO:0006633;GO:0080132;GO:0005506;GO:0020037;GO:0016021;GO:0055114	K19703	inositolphosphorylceramide-b c-26 hydroxylase gi_x000D_
gene4283	148.921	78.7663	219.077	2.78135	1.47579	0.00332153	0.0269722	NW_017264032.1	3604627	3605106	-	480	VFPFJ_04256	-	-	-_x000D_
gene3685	77.7448	30.7894	124.7	4.0501	2.01796	0.00333103	0.0270298	NW_017264032.1	1832560	1833528	+	969	VFPFJ_03664	-	-	-_x000D_
gene5179	3603.91	2074.07	5133.75	2.4752	1.30755	0.00336022	0.0271688	NW_017264033.1	2543474	2544697	-	1224	VFPFJ_05151	-	-	-_x000D_
gene5041	189.259	98.6371	279.881	2.83749	1.50461	0.00336875	0.0272182	NW_017264033.1	2175482	2176884	+	1403	VFPFJ_05013	GO:0051213;GO:0055114	-	family taurine catabolism dioxygenase gi_x000D_
gene9628	100.596	51.5492	149.643	2.90291	1.5375	0.00337378	0.0272393	NW_017264038.1	1167115	1168377	-	1263	VFPFJ_09566	-	-	-_x000D_
gene187	596.824	274.047	919.602	3.35563	1.74658	0.00338948	0.0273465	NW_017264030.1	860064	863594	-	3531	VFPFJ_00187	-	-	-_x000D_
gene6259	46.3322	20.8989	71.7655	3.43393	1.77986	0.00345637	0.0278065	NW_017264034.1	2254615	2257877	+	3263	VFPFJ_06228	GO:0046556;GO:0046373	K01209	alpha-n-arabinofuranosidase c_x000D_
gene11603	1742.63	984.368	2500.9	2.54061	1.34518	0.0035436	0.028373	NW_017264073.1	16710	18733	+	2024	VFPFJ_11530	GO:0016020	-	mfs transporter_x000D_
gene6171	918.688	410.887	1426.49	3.47173	1.79566	0.00354471	0.028373	NW_017264034.1	1999931	2001397	+	1467	VFPFJ_06141	-	-	-_x000D_
gene8684	3307.13	1912.44	4701.82	2.45855	1.29781	0.0035557	0.0283954	NW_017264037.1	843308	844092	-	785	VFPFJ_08629	GO:0016021;GO:0016740	K20815	peptide alpha-n-acetyltransferase gi_x000D_
gene4181	141.184	75.8573	206.511	2.72236	1.44486	0.00355983	0.0283954	NW_017264032.1	3299621	3301478	-	1858	VFPFJ_04153	-	K01424	-_x000D_
gene9609	147.458	36.983	257.933	6.97437	2.80206	0.00358179	0.0285504	NW_017264038.1	1118619	1120691	+	2073	VFPFJ_09547	GO:0016021;GO:0022891;GO:0055085	-	sugar porter family mfs transporter_x000D_
gene9412	132.419	66.6955	198.143	2.97086	1.57088	0.0035875	0.0285704	NW_017264038.1	491322	492416	+	1095	VFPFJ_09349	GO:0016787	-	alpha beta hydrolase protein_x000D_
gene503	1623.34	918.983	2327.7	2.5329	1.34079	0.00358937	0.0285704	NW_017264030.1	1852929	1854016	+	1088	VFPFJ_00501	-	-	-_x000D_
gene4986	98.6335	39.707	157.56	3.96807	1.98844	0.00359844	0.0286223	NW_017264033.1	2003092	2004682	-	1591	VFPFJ_04958	-	-	-_x000D_
gene7520	1051.55	586.761	1516.34	2.58426	1.36975	0.00360575	0.0286602	NW_017264035.1	2911763	2914064	-	2302	VFPFJ_07477	-	-	-_x000D_
gene3378	101.278	35.4264	167.13	4.71768	2.23808	0.00361201	0.0286897	NW_017264032.1	974522	975666	+	1145	VFPFJ_03358	GO:0006281;GO:0016491;GO:0055114	-	dna repair family protein_x000D_
gene6944	1977.21	1112.69	2841.74	2.55393	1.35272	0.00363283	0.0288	NW_017264035.1	1147579	1148694	-	1116	VFPFJ_06909	GO:0016021;GO:0016780;GO:0008654	K00999	cdp-diacylglycerol--inositol 3-phosphatidyltransferase gi_x000D_
gene9755	2555.79	1446.75	3664.82	2.53314	1.34092	0.00365479	0.0289276	NW_017264038.1	1554370	1555364	-	995	VFPFJ_09692	-	-	-_x000D_
gene3836	16.6408	4.86068	28.421	5.84712	2.54773	0.00370756	0.0292987	NW_017264032.1	2278147	2279391	-	1245	VFPFJ_03813	-	-	-_x000D_
gene2042	1369.48	797.508	1941.44	2.43439	1.28356	0.00370949	0.0292987	NW_017264031.1	778077	780071	-	1995	VFPFJ_02031	GO:0006357;GO:0000981;GO:0005634;GO:0008270	-	fungal transcriptional regulatory protein gi_x000D_
gene640	718.524	410.098	1026.95	2.50415	1.32432	0.00372085	0.0293268	NW_017264030.1	2362486	2363516	-	1031	VFPFJ_00638	GO:0015991;GO:0051287;GO:0033179;GO:0015078;GO:0004616;GO:0016021;GO:0055114	-	6-phosphogluconate dehydrogenase gi_x000D_
gene8997	2404.53	1242.75	3566.32	2.86971	1.5209	0.00373549	0.0293794	NW_017264037.1	1761255	1761996	-	742	VFPFJ_08940	GO:0055114;GO:0016491;GO:0045892;GO:0010181	K03809	quinone oxidoreductase gi_x000D_
gene5150	4135.92	2421.28	5850.55	2.41631	1.2728	0.00373796	0.0293794	NW_017264033.1	2453147	2454028	-	882	VFPFJ_05122	-	-	-_x000D_
gene2257	287.429	128.452	446.405	3.47528	1.79713	0.00374412	0.0294073	NW_017264031.1	1409144	1410649	-	1506	VFPFJ_02241	-	-	-_x000D_
gene11245	20.6057	6.79542	34.4159	5.06458	2.34044	0.00375482	0.0294502	NW_017264052.1	111636	112661	+	1026	VFPFJ_11172	-	-	-_x000D_
gene316	118.421	48.6461	188.195	3.86866	1.95183	0.0037729	0.0295598	NW_017264030.1	1267624	1268148	-	525	VFPFJ_00316	-	-	-_x000D_
gene3446	61.0904	28.0502	94.1306	3.35579	1.74665	0.00377404	0.0295598	NW_017264032.1	1173607	1174575	+	969	VFPFJ_03426	-	-	-_x000D_
gene2775	2656.5	1529.36	3783.65	2.47401	1.30685	0.00379483	0.0296982	NW_017264031.1	3042496	3043735	+	1240	VFPFJ_02757	GO:0005975;GO:0006044;GO:0016787;GO:0004342	K02564	glucosamine-6-phosphate isomerase_x000D_
gene6934	24.3822	6.44959	42.3148	6.56085	2.71388	0.00379729	0.0296982	NW_017264035.1	1118019	1118503	-	485	VFPFJ_06899	-	-	-_x000D_
gene4562	5858.5	3324.62	8392.38	2.52431	1.33589	0.00379962	0.0296982	NW_017264033.1	606713	613186	+	6474	VFPFJ_04535	GO:0006914	K17906	autophagy regulatory protein atg2_x000D_
gene5715	1579.38	551.799	2606.95	4.72446	2.24015	0.00381477	0.0297557	NW_017264034.1	656099	659074	-	2976	VFPFJ_05683	-	-	-_x000D_
gene9376	104.644	53.9437	155.344	2.87974	1.52594	0.00381967	0.0297722	NW_017264038.1	396089	397078	+	990	VFPFJ_09313	GO:0008168	-	thiopurine s-methyltransferase family protein gi_x000D_
gene5433	23.5075	8.44308	38.5719	4.56847	2.19171	0.00384828	0.0299331	NW_017264033.1	3370143	3370685	-	543	VFPFJ_05403	-	-	-_x000D_
gene3172	755.645	431.779	1079.51	2.50015	1.32201	0.00385389	0.0299561	NW_017264032.1	291594	293257	+	1664	VFPFJ_03153	-	-	-_x000D_
gene2855	2236.55	914.942	3558.17	3.88895	1.95938	0.00386775	0.0300224	NW_017264031.1	3265759	3268962	-	3204	VFPFJ_02837	-	-	-_x000D_
gene3752	1698.95	950.533	2447.36	2.57473	1.36442	0.00391837	0.0303109	NW_017264032.1	2050878	2052173	+	1296	VFPFJ_03729	GO:0006520	K01424	l-asparaginase protein_x000D_
gene4972	112.19	20.6652	203.715	9.85787	3.30128	0.00393489	0.0303969	NW_017264033.1	1951111	1952622	-	1512	VFPFJ_04944	-	-	-_x000D_
gene4373	151.651	77.9259	225.376	2.89218	1.53216	0.00397267	0.0306677	NW_017264033.1	109345	109737	-	393	VFPFJ_04346	-	-	-_x000D_
gene6457	4901.32	2856.62	6946.01	2.43155	1.28188	0.00397914	0.0306966	NW_017264034.1	2832063	2832500	-	438	VFPFJ_06424	-	-	-_x000D_
gene1947	184.269	53.7857	314.751	5.85195	2.54892	0.00402539	0.0309263	NW_017264031.1	510972	511817	+	846	VFPFJ_01936	-	-	-_x000D_
gene7552	2998.83	1470.74	4526.93	3.07799	1.62199	0.00403326	0.0309657	NW_017264035.1	3006643	3007647	+	1005	VFPFJ_07509	-	-	-_x000D_
gene6989	907.266	474.128	1340.4	2.82709	1.49932	0.00404864	0.0310549	NW_017264035.1	1274240	1276724	-	2485	VFPFJ_06954	-	-	-_x000D_
gene1830	1909.36	1119.21	2699.5	2.41196	1.27021	0.0040504	0.0310549	NW_017264031.1	230752	231352	-	601	VFPFJ_01820	-	-	-_x000D_
gene9288	8.04234	1.3693	14.7154	10.7466	3.42581	0.00406657	0.0311459	NW_017264038.1	134504	135078	-	575	VFPFJ_09226	-	-	-_x000D_
gene2431	6978.64	4083.25	9874.03	2.41818	1.27392	0.00407531	0.031161	NW_017264031.1	2016637	2020319	+	3683	VFPFJ_02415	GO:0003677;GO:0006351;GO:0005634;GO:0008270	-	c2h2 transcription factor gi_x000D_
gene3531	62.8671	32.1587	93.5756	2.90981	1.54092	0.00407883	0.0311668	NW_017264032.1	1425508	1426454	+	947	VFPFJ_03511	-	-	-_x000D_
gene8836	1457.07	182.829	2731.3	14.9391	3.90102	0.00409883	0.0312772	NW_017264037.1	1293636	1295153	-	1518	VFPFJ_08779	GO:0016977;GO:0005576;GO:0000272	-	chitosanase gi_x000D_
gene9994	2464.93	1459.26	3470.59	2.37832	1.24994	0.00411135	0.0313303	NW_017264039.1	481635	482717	-	1083	VFPFJ_09930	GO:0046872;GO:0004471;GO:0051287;GO:0006108;GO:0055114	-	nad-dependent malic mitochondrial_x000D_
gene2953	280.287	157.18	403.393	2.56644	1.35977	0.00420712	0.0319214	NW_017264031.1	3526721	3528741	-	2021	VFPFJ_02934	GO:0006810;GO:0016021;GO:0006357;GO:0008270;GO:0000981;GO:0005634	-	c6 finger domain-containingprotein gi_x000D_
gene3125	600.09	322.016	878.164	2.72708	1.44736	0.00420857	0.0319214	NW_017264032.1	153424	154449	+	1026	VFPFJ_03106	-	-	-_x000D_
gene336	12.5722	3.43911	21.7053	6.31131	2.65794	0.0042352	0.0320748	NW_017264030.1	1328818	1329207	-	390	VFPFJ_00336	-	-	-_x000D_
gene4419	1241.7	566.826	1916.58	3.38125	1.75755	0.00423753	0.0320748	NW_017264033.1	218651	220139	-	1489	VFPFJ_04392	GO:0006457;GO:0000413;GO:0003676;GO:0003755;GO:0000166	K12735	peptidyl-prolyl cis-trans isomerase-like 4_x000D_
gene5160	235.623	86.6802	384.566	4.43661	2.14946	0.00432612	0.0325485	NW_017264033.1	2475291	2476577	+	1287	VFPFJ_05132	-	-	-_x000D_
gene341	1627.24	402.196	2852.29	7.09179	2.82615	0.00433062	0.0325606	NW_017264030.1	1349542	1350247	-	706	VFPFJ_00341	GO:0016021;GO:0035434;GO:0005375	-	ctr copper transporter_x000D_
gene9286	203.256	111.768	294.743	2.63709	1.39895	0.00435176	0.0326541	NW_017264038.1	131097	132851	+	1755	VFPFJ_09224	GO:0005488;GO:0006351	-	mfs transporter gi_x000D_
gene4134	859.063	469.505	1248.62	2.65944	1.41112	0.00435994	0.0326731	NW_017264032.1	3161714	3163718	-	2005	VFPFJ_04107	GO:0016020;GO:0008152;GO:0004571;GO:0005509	K01230	mannosyl-oligosaccharide alpha- -mannosidase precursor_x000D_
gene4690	2349.44	1371.74	3327.14	2.4255	1.27828	0.00437479	0.0327611	NW_017264033.1	971525	973024	-	1500	VFPFJ_04663	GO:0020037;GO:0071949;GO:0051409;GO:0008941;GO:0055114;GO:0019825	-	hypothetical protein VFPFJ_04663 [Purpureocillium lilacinum]_x000D_
gene7209	12996	7456.64	18535.4	2.48576	1.31368	0.00437765	0.0327611	NW_017264035.1	1936589	1937347	-	759	VFPFJ_07172	GO:0005622;GO:0019722;GO:0000166	-	calcipressin family protein_x000D_
gene2417	193.491	92.9149	294.068	3.16492	1.66217	0.00443469	0.0331219	NW_017264031.1	1969764	1970882	-	1119	VFPFJ_02401	-	-	-_x000D_
gene1634	3013.39	1767.66	4259.12	2.40947	1.26872	0.0045027	0.0335188	NW_017264030.1	5391027	5395965	-	4939	VFPFJ_01625	GO:0005737;GO:0004135;GO:0005980;GO:0005978;GO:0004134	K01196	glycogen debranching enzyme_x000D_
gene101	52.3996	11.6438	93.1554	8.00042	3.00008	0.00451581	0.033572	NW_017264030.1	601454	603623	-	2170	VFPFJ_00102	GO:0016021	-	nonselective cation channel gi_x000D_
gene2432	90.157	18.1192	162.195	8.95153	3.16213	0.00452847	0.0336217	NW_017264031.1	2021185	2022054	+	870	VFPFJ_02416	-	-	-_x000D_
gene7323	3999.2	2276.73	5721.68	2.51311	1.32948	0.00457191	0.0339219	NW_017264035.1	2290582	2294079	+	3498	VFPFJ_07285	GO:0055085;GO:0016021	K07300	calcium proton exchanger_x000D_
gene7422	33.5737	2.99991	64.1475	21.3831	4.4184	0.00460999	0.0341819	NW_017264035.1	2621524	2623200	-	1677	VFPFJ_07380	-	-	-_x000D_
gene10169	445.099	253.996	636.203	2.50477	1.32468	0.00461791	0.0342181	NW_017264040.1	207512	208458	+	947	VFPFJ_10103	GO:0051213;GO:0055114	-	phytanoyl- dioxygenase family protein gi_x000D_
gene1598	10304.8	6002.09	14607.6	2.43375	1.28318	0.00462248	0.0342294	NW_017264030.1	5274960	5276741	-	1782	VFPFJ_01589	GO:0004347;GO:0006094;GO:0006096	K01810	glucose-6-phosphate isomerase gi_x000D_
gene10134	1838.8	1064.2	2613.4	2.45574	1.29616	0.00464015	0.0343152	NW_017264040.1	116967	118943	-	1977	VFPFJ_10070	GO:0016021;GO:0016740	-	glycerol:h+ symporter_x000D_
gene8982	309.77	171.622	447.919	2.60992	1.38401	0.00465844	0.0344278	NW_017264037.1	1723141	1724636	+	1496	VFPFJ_08925	GO:0016740	-	class-i aminotransferase_x000D_
gene2677	6606.86	2084.5	11129.2	5.33903	2.41658	0.00468931	0.0345973	NW_017264031.1	2720335	2724754	+	4420	VFPFJ_02659	GO:0006094;GO:0016301;GO:0016310;GO:0004612;GO:0005524;GO:0005829	K01610	phosphoenolpyruvate carboxykinase_x000D_
gene4300	11.7544	3.01283	20.496	6.80291	2.76615	0.00469058	0.0345973	NW_017264032.1	3656604	3657041	-	438	VFPFJ_04273	-	-	-_x000D_
gene2241	8.83598	1.76389	15.9081	9.01874	3.17293	0.00472038	0.0347942	NW_017264031.1	1352987	1353136	-	150	VFPFJ_02226	-	-	-_x000D_
gene8590	1935.23	1125.04	2745.41	2.44028	1.28705	0.00474741	0.0349706	NW_017264037.1	585361	586136	-	776	VFPFJ_08535	-	-	-_x000D_
gene6108	7985.53	4695.32	11275.7	2.40148	1.26393	0.0047508	0.0349727	NW_017264034.1	1850513	1851861	+	1349	VFPFJ_06078	GO:0005829;GO:0046872;GO:0052856;GO:0005739;GO:0005634;GO:0000166	K17759	nad h-hydrate epimerase_x000D_
gene4439	248.155	80.6786	415.631	5.15169	2.36505	0.00478358	0.0351451	NW_017264033.1	266654	267541	+	888	VFPFJ_04412	GO:0016491;GO:0043167	-	oxidoreductase domain-containing protein_x000D_
gene3170	2220.59	1285.63	3155.56	2.45449	1.29542	0.00480507	0.035257	NW_017264032.1	275269	276912	-	1644	VFPFJ_03151	GO:0008270;GO:0016874;GO:0016021	-	ring finger domain-containing protein_x000D_
gene8234	1769.16	1044.66	2493.66	2.38706	1.25524	0.0048182	0.0353304	NW_017264036.1	2095482	2096470	+	989	VFPFJ_08183	-	-	-_x000D_
gene5447	19.582	7.13131	32.0327	4.49183	2.1673	0.00483291	0.0354151	NW_017264033.1	3399025	3399561	+	537	VFPFJ_05417	-	-	-_x000D_
gene7156	86.9352	38.0217	135.849	3.57292	1.8371	0.00483802	0.0354295	NW_017264035.1	1784270	1785121	+	852	VFPFJ_07120	-	-	-_x000D_
gene9089	9.63862	2.05924	17.218	8.36133	3.06373	0.00484696	0.0354387	NW_017264037.1	2039686	2040417	+	732	VFPFJ_09032	-	-	-_x000D_
gene8666	1890.71	807.499	2973.91	3.68287	1.88083	0.00484844	0.0354387	NW_017264037.1	791643	792487	-	845	VFPFJ_08611	-	-	-_x000D_
gene7139	40.6325	13.8551	67.4098	4.86534	2.28254	0.00484871	0.0354387	NW_017264035.1	1724964	1726305	+	1342	VFPFJ_07104	GO:0005975;GO:0017183;GO:0030246;GO:0016853	K01785	aldose 1-epimerase_x000D_
gene7104	273119	161596	384642	2.38026	1.25112	0.00488346	0.0355817	NW_017264035.1	1620037	1622259	-	2223	VFPFJ_07069	GO:0006457;GO:0005524;GO:0051082;GO:0006616;GO:0005737;GO:0005634	-	heat shock protein 70 gi_x000D_
gene5933	754.172	437.794	1070.55	2.44533	1.29003	0.00488771	0.0355817	NW_017264034.1	1340628	1341815	-	1188	VFPFJ_05903	-	-	-_x000D_
gene9593	48.0684	16.215	79.9218	4.92888	2.30126	0.00489039	0.0355817	NW_017264038.1	1070483	1072378	+	1896	VFPFJ_09531	-	-	-_x000D_
gene4387	115.107	56.4128	173.8	3.08087	1.62334	0.00491352	0.0356747	NW_017264033.1	144687	145229	+	543	VFPFJ_04360	-	-	-_x000D_
gene11378	624.106	314.33	933.881	2.97102	1.57096	0.00492706	0.0357331	NW_017264056.1	78981	80240	+	1260	VFPFJ_11305	GO:0020037;GO:0016491;GO:0019825;GO:0055114	K05916	flavohemoglobin gi_x000D_
gene2834	1018.96	588.717	1449.21	2.46163	1.29962	0.00493827	0.0357699	NW_017264031.1	3213638	3215803	-	2166	VFPFJ_02816	GO:0043130;GO:0045471;GO:0008139;GO:0008270	K10632	ring finger protein gi_x000D_
gene6930	450.658	261.917	639.398	2.44122	1.2876	0.00493848	0.0357699	NW_017264035.1	1106155	1106559	-	405	VFPFJ_06895	-	-	-_x000D_
gene3878	881.123	508.37	1253.88	2.46647	1.30244	0.00494242	0.0357754	NW_017264032.1	2386837	2388075	-	1239	VFPFJ_03855	GO:0016021;GO:0016758;GO:0005975	-	integral membrane protein_x000D_
gene176	270.248	156.607	383.89	2.45129	1.29354	0.00494985	0.0357834	NW_017264030.1	821584	822108	+	525	VFPFJ_00176	GO:0005634;GO:0005829	K18178	cytochrome c oxidase assembly protein_x000D_
gene4920	7.94471	0.295351	15.5941	52.7985	5.72242	0.00495421	0.0357917	NW_017264033.1	1786270	1787263	+	994	VFPFJ_04892	-	-	-_x000D_
gene5285	534.542	308.115	760.968	2.46976	1.30437	0.00498324	0.0359553	NW_017264033.1	2883451	2886816	+	3366	VFPFJ_05257	-	-	-_x000D_
gene1070	136.675	73.0558	200.294	2.74166	1.45505	0.00499727	0.0360335	NW_017264030.1	3677089	3682412	-	5324	VFPFJ_01066	GO:0016887;GO:0006810;GO:0016020;GO:0000166	-	abc multidrug transporter_x000D_
gene4284	79.8145	41.8766	117.752	2.81189	1.49154	0.0050525	0.0363851	NW_017264032.1	3605929	3606294	-	366	VFPFJ_04257	-	-	-_x000D_
gene2732	1400.57	820.685	1980.46	2.41318	1.27093	0.00506123	0.0363862	NW_017264031.1	2904163	2906463	-	2301	VFPFJ_02714	-	-	-_x000D_
gene360	487.787	282.659	692.915	2.45142	1.29362	0.00508634	0.0365354	NW_017264030.1	1446410	1447058	+	649	VFPFJ_00359	GO:0016021	-	cbp4 domain-containing protein_x000D_
gene10682	13.8165	0.97472	26.6582	27.3496	4.77345	0.00511794	0.0366827	NW_017264043.1	356636	357959	-	1324	VFPFJ_10610	GO:0008168	-	o-methyltransferase gi_x000D_
gene9292	2602.59	1534.28	3670.9	2.39258	1.25857	0.00511988	0.0366827	NW_017264038.1	141074	141852	-	779	VFPFJ_09230	-	-	-_x000D_
gene8230	4003.23	2351.67	5654.79	2.40459	1.26579	0.00514513	0.036743	NW_017264036.1	2081217	2082362	+	1146	VFPFJ_08179	-	-	-_x000D_
gene3773	56.817	28.9257	84.7084	2.92848	1.55015	0.0051503	0.036743	NW_017264032.1	2117531	2119019	+	1489	VFPFJ_03750	GO:0016491;GO:0055114;GO:0005506	-	gibberellin 3-beta hydroxylase gi_x000D_
gene3749	91.2195	5.9135	176.525	29.8512	4.89972	0.00519976	0.0370195	NW_017264032.1	2043866	2044616	+	751	VFPFJ_03726	-	-	-_x000D_
gene10397	525.787	303.656	747.918	2.46304	1.30044	0.00520543	0.0370365	NW_017264041.1	359599	360601	+	1003	VFPFJ_10328	-	-	-_x000D_
gene9851	1680.84	925.009	2436.67	2.63422	1.39737	0.00521317	0.0370468	NW_017264039.1	3926	7627	-	3702	VFPFJ_09788	GO:0016020	-	hypothetical protein VFPFJ_09788 [Purpureocillium lilacinum]_x000D_
gene1672	6.35585	0.689935	12.0218	17.4245	4.12304	0.00523712	0.0371915	NW_017264030.1	5518344	5520312	+	1969	VFPFJ_01663	-	-	-_x000D_
gene4441	1197.73	702.718	1692.75	2.40885	1.26835	0.00525082	0.0372653	NW_017264033.1	271357	272732	+	1376	VFPFJ_04414	GO:0046872;GO:0005788;GO:0051087;GO:0031072;GO:0006986;GO:0030433;GO:0051082;GO:0034975	K14002	domain containing protein_x000D_
gene8880	1199.82	71.5667	2328.08	32.5301	5.02371	0.0052608	0.0373126	NW_017264037.1	1405245	1406641	-	1397	VFPFJ_08823	-	-	-_x000D_
gene2225	48.806	22.7022	74.9099	3.29968	1.72233	0.00531671	0.0375908	NW_017264031.1	1310498	1311312	+	815	VFPFJ_02211	-	-	-_x000D_
gene8811	85.7628	44.8812	126.644	2.82177	1.4966	0.00533062	0.0376655	NW_017264037.1	1204639	1205349	+	711	VFPFJ_08754	-	-	-_x000D_
gene4837	22.9447	8.56345	37.3259	4.35874	2.12391	0.00538221	0.0379824	NW_017264033.1	1455401	1456086	-	686	VFPFJ_04809	-	-	-_x000D_
gene6733	24996.4	14077.1	35915.7	2.55135	1.35126	0.00538842	0.0379862	NW_017264035.1	493478	494366	-	889	VFPFJ_06698	GO:0020037;GO:0016021;GO:0046872;GO:0070469;GO:0009055;GO:0005739;GO:0055114	K08738	cytochrome c domain-containingprotein gi_x000D_
gene899	93.0377	47.5059	138.57	2.91689	1.54443	0.00547343	0.0385055	NW_017264030.1	3169156	3170157	-	1002	VFPFJ_00895	GO:0003677	-	apses transcription factor xbp1_x000D_
gene1741	16.7751	5.8718	27.6784	4.71377	2.23688	0.00549148	0.0385854	NW_017264031.1	4026	5765	-	1740	VFPFJ_01731	GO:0055085;GO:0016021	-	phthalate transporter gi_x000D_
gene7476	1586	926.067	2245.93	2.42523	1.27812	0.00549164	0.0385854	NW_017264035.1	2802528	2803718	-	1191	VFPFJ_07434	-	K09518	-_x000D_
gene5992	233.59	14.8968	452.283	30.3611	4.92415	0.00550171	0.038632	NW_017264034.1	1500018	1500383	+	366	VFPFJ_05963	-	-	-_x000D_
gene112	4403.59	1201.43	7605.75	6.33057	2.66234	0.00553294	0.0388029	NW_017264030.1	637247	638040	-	794	VFPFJ_00113	GO:0016021	-	gpi anchored protein gi_x000D_
gene5670	168.32	93.1521	243.487	2.61387	1.38619	0.00554247	0.038836	NW_017264034.1	504071	505591	+	1521	VFPFJ_05638	GO:0005975;GO:0004553	K01188	beta-galactosidase (glycoside hydrolase family 1) domain protein_x000D_
gene10191	21.2302	5.68569	36.7747	6.46794	2.69331	0.00561833	0.0392065	NW_017264040.1	251750	252178	+	429	VFPFJ_10124	-	-	-_x000D_
gene9154	2581.97	1506.66	3657.27	2.4274	1.27941	0.00564687	0.0393568	NW_017264037.1	2238785	2241559	+	2775	VFPFJ_09095	GO:0006355;GO:0003700	K09448	transcription factor_x000D_
gene3711	24.6264	9.04905	40.2038	4.44288	2.15149	0.00565765	0.0394076	NW_017264032.1	1919668	1920401	+	734	VFPFJ_03690	-	-	-_x000D_
gene271	678.78	393.184	964.375	2.45273	1.29439	0.00566229	0.0394155	NW_017264030.1	1126914	1127792	-	879	VFPFJ_00271	-	-	-_x000D_
gene4406	820.219	477.493	1162.94	2.43552	1.28423	0.00567925	0.0395092	NW_017264033.1	188653	190314	+	1662	VFPFJ_04379	GO:0016021;GO:0022891;GO:0055085	-	mfs glucose transporter gi_x000D_
gene10871	132.66	29.5146	235.805	7.98942	2.99809	0.00568932	0.0395294	NW_017264045.1	196676	197353	-	678	VFPFJ_10799	GO:0016021	-	hypothetical protein VFPFJ_10799 [Purpureocillium lilacinum] gi_x000D_
gene1884	11154.9	6566.6	15743.2	2.39747	1.26151	0.00569269	0.0395294	NW_017264031.1	348452	349885	+	1434	VFPFJ_01874	GO:0016021	K22723	aureobasidin resistance protein aur1_x000D_
gene4560	85.7778	46.7308	124.825	2.67115	1.41746	0.00571961	0.0396919	NW_017264033.1	600580	602041	-	1462	VFPFJ_04533	GO:0005975;GO:0004553	K22277	endo-beta- - protein_x000D_
gene2517	96247.3	46002.4	146492	3.18444	1.67104	0.00574188	0.0398219	NW_017264031.1	2254174	2255381	-	1208	VFPFJ_02501	GO:0009228	K18278	pyrimidine precursor biosynthesis enzyme thi11 gi_x000D_
gene10614	6460.48	3087.97	9832.98	3.18429	1.67097	0.00574997	0.039829	NW_017264043.1	187664	188560	-	897	VFPFJ_10544	-	-	-_x000D_
gene11643	10.398	2.35224	18.4437	7.84091	2.97102	0.00579119	0.0400898	NW_017264078.1	8625	14052	+	5428	VFPFJ_11570	-	-	-_x000D_
gene4072	31788.7	19226.1	44351.3	2.30683	1.20591	0.00583623	0.0403273	NW_017264032.1	2991840	2993150	+	1311	VFPFJ_04047	GO:0016798;GO:0008152	-	cell wall glucanosyltransferase mwg1 gi_x000D_
gene7545	216.292	113.634	318.95	2.80683	1.48894	0.0058672	0.0404482	NW_017264035.1	2979624	2981865	+	2242	VFPFJ_07502	GO:0006357;GO:0008270;GO:0000981;GO:0003677;GO:0005634	-	fungal specific transcription factor domain-containingprotein gi_x000D_
gene1493	1877.28	550.837	3203.73	5.81611	2.54005	0.00586809	0.0404482	NW_017264030.1	4962328	4965833	-	3506	VFPFJ_01485	GO:0016021;GO:0008152;GO:0003824	-	nrps-like enzyme_x000D_
gene9883	6.31524	0.394585	12.2359	31.0095	4.95464	0.00589121	0.0405827	NW_017264039.1	130961	131734	-	774	VFPFJ_09820	-	-	-_x000D_
gene2438	385.645	56.0675	715.223	12.7565	3.67316	0.0059445	0.0408613	NW_017264031.1	2040790	2042641	+	1852	VFPFJ_02422	-	-	-_x000D_
gene9800	237.665	138.776	336.554	2.42516	1.27808	0.00596623	0.0409492	NW_017264038.1	1730272	1732326	+	2055	VFPFJ_09737	GO:0003333;GO:0015171;GO:0016021	K16261	general amino acid permease_x000D_
gene6080	426.176	252.223	600.13	2.37936	1.25058	0.00599046	0.0410445	NW_017264034.1	1776355	1777596	+	1242	VFPFJ_06050	-	-	-_x000D_
gene5149	18.6286	6.69211	30.5651	4.56734	2.19135	0.00599469	0.0410445	NW_017264033.1	2451652	2451921	+	270	VFPFJ_05121	-	-	-_x000D_
gene9188	669.179	390.078	948.28	2.431	1.28155	0.00600415	0.0410843	NW_017264037.1	2349376	2350349	+	974	VFPFJ_09129	GO:0016021	-	hypothetical protein VFPBJ_08533 [Purpureocillium lilacinum] gi_x000D_
gene464	1367.86	411.082	2324.64	5.65492	2.49951	0.00605278	0.0413444	NW_017264030.1	1740054	1740890	+	837	VFPFJ_00462	-	-	-_x000D_
gene7116	3.91328	0	7.82656	Inf	Inf	0.00605505	0.0413444	NW_017264035.1	1661868	1662380	-	513	VFPFJ_07081	-	-	-_x000D_
gene1354	11.2763	3.03396	19.5187	6.4334	2.68558	0.00605685	0.0413444	NW_017264030.1	4564362	4564835	-	474	VFPFJ_01345	-	-	-_x000D_
gene7729	2202.02	973.023	3431.02	3.52614	1.81809	0.00608483	0.0414851	NW_017264036.1	454925	457076	+	2152	VFPFJ_07685	-	-	-_x000D_
gene10902	9.06421	1.85021	16.2782	8.79806	3.13719	0.00609407	0.041523	NW_017264045.1	309061	309542	+	482	VFPFJ_10830	-	-	-_x000D_
gene7818	927.153	548.883	1305.42	2.37833	1.24995	0.00615421	0.0418083	NW_017264036.1	785978	786903	-	926	VFPFJ_07774	GO:0000384;GO:0071006;GO:0000349;GO:0044732	-	cell cycle control protein cwf16_x000D_
gene736	6575.32	3918.72	9231.92	2.35585	1.23625	0.0061545	0.0418083	NW_017264030.1	2661942	2663432	-	1491	VFPFJ_00734	-	-	-_x000D_
gene1308	13.4511	4.23885	22.6633	5.34657	2.41861	0.00618236	0.0419469	NW_017264030.1	4422209	4422946	+	738	VFPFJ_01299	-	-	-_x000D_
gene5014	137.131	63.3157	210.947	3.33167	1.73625	0.00619357	0.0419977	NW_017264033.1	2077308	2078491	+	1184	VFPFJ_04986	-	-	-_x000D_
gene876	496.213	288.869	703.557	2.43556	1.28425	0.00620079	0.0420213	NW_017264030.1	3095532	3096227	+	696	VFPFJ_00872	GO:0005829;GO:0006729;GO:0042764;GO:0030437;GO:0008124;GO:0005634	K01724	pterin-4-alpha-carbinolamine dehydratase family protein_x000D_
gene4617	15.1136	3.40506	26.8222	7.87716	2.97768	0.00621587	0.0420982	NW_017264033.1	773519	773737	-	219	VFPFJ_04590	-	-	-_x000D_
gene2143	1554.21	930.644	2177.78	2.34008	1.22656	0.00626694	0.0423169	NW_017264031.1	1058398	1059706	-	1309	VFPFJ_02130	GO:0015631;GO:0007023	K21766	tubulin-specific chaperone c gi_x000D_
gene2066	97.5497	23.9235	171.176	7.15514	2.83898	0.0062759	0.0423266	NW_017264031.1	839231	841507	+	2277	VFPFJ_02055	GO:0016021;GO:0022891;GO:0055085	-	sugar inositol transporter_x000D_
gene11249	10.411	2.74918	18.0729	6.57392	2.71675	0.00628653	0.0423729	NW_017264052.1	124320	129739	-	5420	VFPFJ_11176	-	-	-_x000D_
gene2516	7.46102	1.35874	13.5633	9.98227	3.31937	0.0064661	0.0434014	NW_017264031.1	2251583	2253706	+	2124	VFPFJ_02500	GO:0016021;GO:0022891;GO:0055085;GO:0008643	-	mfs monosaccharide transporter gi_x000D_
gene11617	5.07701	0.295351	9.85867	33.3796	5.06089	0.00651829	0.0437257	NW_017264074.1	2200	2883	+	684	VFPFJ_11544	-	-	-_x000D_
gene10959	14.6231	4.68805	24.5582	5.23847	2.38915	0.00652582	0.0437502	NW_017264046.1	134210	134785	-	576	VFPFJ_10886	-	-	-_x000D_
gene6339	83.7178	45.3949	122.041	2.68842	1.42676	0.00654089	0.0437657	NW_017264034.1	2497233	2498196	-	964	VFPFJ_06308	-	-	-_x000D_
gene6920	5937.86	3557.69	8318.03	2.33804	1.2253	0.00654368	0.0437657	NW_017264035.1	1080969	1081643	+	675	VFPFJ_06885	-	-	-_x000D_
gene6905	84.6179	45.1571	124.079	2.74771	1.45823	0.0065813	0.0439651	NW_017264035.1	1008006	1009031	+	1026	VFPFJ_06870	-	-	-_x000D_
gene293	1648.77	970.029	2327.5	2.39942	1.26268	0.00665053	0.0443224	NW_017264030.1	1194197	1196988	-	2792	VFPFJ_00293	GO:0016020	-	hypothetical protein VFPBJ_00261 [Purpureocillium lilacinum] gi_x000D_
gene2556	1620.63	697.098	2544.16	3.64965	1.86776	0.00667728	0.0444123	NW_017264031.1	2354716	2357160	-	2445	VFPFJ_02540	-	-	-_x000D_
gene2857	26.0232	6.55882	45.4876	6.93532	2.79396	0.00669852	0.0444843	NW_017264031.1	3273925	3274383	-	459	VFPFJ_02839	-	-	-_x000D_
gene3981	9.03053	1.93887	16.1222	8.31524	3.05576	0.00672556	0.0446376	NW_017264032.1	2732514	2732780	+	267	VFPFJ_03956	-	-	-_x000D_
gene2399	5198.01	2712.26	7683.75	2.83296	1.50231	0.00674759	0.0447574	NW_017264031.1	1907213	1909983	-	2771	VFPFJ_02383	GO:0008053;GO:0005743;GO:0031307;GO:0051646;GO:0003924;GO:0042803;GO:0005525	K06030	transmembrane gtpase fzo1_x000D_
gene2435	84.5986	34.3994	134.798	3.91861	1.97034	0.00676807	0.044819	NW_017264031.1	2030720	2031061	+	342	VFPFJ_02419	-	-	-_x000D_
gene8694	28.4893	2.40921	54.5694	22.6503	4.50146	0.00681722	0.0451125	NW_017264037.1	862726	864168	+	1443	VFPFJ_08639	-	-	-_x000D_
gene6730	5452.43	3313.2	7591.65	2.29133	1.19619	0.00682115	0.0451125	NW_017264035.1	487526	488710	+	1185	VFPFJ_06695	-	-	-_x000D_
gene8640	78.2699	40.593	115.947	2.85632	1.51416	0.00683153	0.0451546	NW_017264037.1	713117	713559	-	443	VFPFJ_08585	-	-	-_x000D_
gene8919	150.242	30.9397	269.544	8.71191	3.12299	0.00684829	0.0452389	NW_017264037.1	1514609	1515825	+	1217	VFPFJ_08862	GO:0005975;GO:0004553	K01183	class iii chitinase gi_x000D_
gene9475	36.7524	16.956	56.5488	3.33502	1.7377	0.00685422	0.0452515	NW_017264038.1	696055	696384	+	330	VFPFJ_09411	-	-	-_x000D_
gene3634	24.8968	10.699	39.0946	3.65404	1.86949	0.0068745	0.0453588	NW_017264032.1	1703281	1703478	+	198	VFPFJ_03614	-	-	-_x000D_
gene3761	2997.05	1853.55	4140.55	2.23385	1.15953	0.00689324	0.0454559	NW_017264032.1	2091189	2091627	-	439	VFPFJ_03738	-	-	-_x000D_
gene9601	232.133	135.906	328.36	2.41608	1.27267	0.00693811	0.0457249	NW_017264038.1	1092631	1094538	-	1908	VFPFJ_09539	GO:0008270;GO:0006355;GO:0003677;GO:0005634	-	fungal transcriptional regulatory protein_x000D_
gene3081	5.98605	0.590701	11.3814	19.2676	4.2681	0.00701856	0.0461986	NW_017264032.1	20645	22406	-	1762	VFPFJ_03062	-	-	-_x000D_
gene4765	921.139	545.47	1296.81	2.37742	1.24939	0.0070237	0.0461986	NW_017264033.1	1236860	1240345	+	3486	VFPFJ_04737	GO:0051286;GO:0006950;GO:0032153	-	universal stress protein_x000D_
gene3263	35.1699	0	70.3398	Inf	Inf	0.00706526	0.0463835	NW_017264032.1	577273	577515	+	243	VFPFJ_03243	-	-	-_x000D_
gene6727	362.15	126	598.3	4.7484	2.24744	0.00707037	0.0463835	NW_017264035.1	479023	481782	-	2760	VFPFJ_06692	GO:0020037;GO:0016021;GO:0016705;GO:0004497;GO:0005506;GO:0055114	-	cytochrome p450_x000D_
gene7664	27.7896	12.2515	43.3277	3.53652	1.82233	0.00711158	0.0465685	NW_017264036.1	286494	288327	-	1834	VFPFJ_07622	GO:0008484;GO:0008152	-	arylsulfatase [Purpureocillium lilacinum]_x000D_
gene1596	173.648	44.1719	303.125	6.8624	2.77871	0.0071738	0.0469446	NW_017264030.1	5264350	5265795	-	1446	VFPFJ_01587	-	-	-_x000D_
gene6555	603.813	114.236	1093.39	9.57133	3.25872	0.00719404	0.0470264	NW_017264034.1	3083453	3084367	+	915	VFPFJ_06520	-	-	-_x000D_
gene10498	689.158	406.123	972.192	2.39384	1.25933	0.00720053	0.0470415	NW_017264042.1	174945	175702	-	758	VFPFJ_10429	-	-	-_x000D_
gene10221	20.8258	4.0633	37.5884	9.25071	3.20956	0.00720979	0.0470557	NW_017264040.1	317597	317788	-	192	VFPFJ_10154	-	-	-_x000D_
gene6455	3716.58	2073.05	5360.11	2.58562	1.37051	0.00723903	0.0471556	NW_017264034.1	2825368	2828313	+	2946	VFPFJ_06422	-	K20042	-_x000D_
gene4802	74.0425	3.71333	144.372	38.8793	5.28093	0.00724105	0.0471556	NW_017264033.1	1373172	1374780	-	1609	VFPFJ_04774	GO:0016620;GO:0055114	K00128	aldehyde dehydrogenase_x000D_
gene8656	4043.47	2435.67	5651.26	2.32021	1.21425	0.00724662	0.0471556	NW_017264037.1	762930	764552	-	1623	VFPFJ_08601	GO:0016021	-	spx domain-containing protein gi_x000D_
gene321	19280.1	11702.3	26858	2.29511	1.19856	0.0072473	0.0471556	NW_017264030.1	1280743	1281835	+	1093	VFPFJ_00321	GO:0016020	-	hypothetical protein VFPBJ_00291 [Purpureocillium lilacinum] gi_x000D_
gene10971	199.592	118.894	280.29	2.35749	1.23725	0.00727778	0.0473266	NW_017264046.1	171849	172103	+	255	VFPFJ_10898	-	-	-_x000D_
gene2827	14.7386	4.96227	24.515	4.94028	2.30459	0.00730432	0.0474718	NW_017264031.1	3190798	3192039	-	1242	VFPFJ_02809	-	-	-_x000D_
gene3751	12440.4	6341.04	18539.7	2.92377	1.54783	0.00732791	0.0475702	NW_017264032.1	2047556	2048599	+	1044	VFPFJ_03728	GO:0003743;GO:0006413;GO:0017025;GO:0008270;GO:0006355;GO:0006352	K03124	transcription initiation protein gi_x000D_
gene5039	841.775	508.939	1174.61	2.30796	1.20662	0.0073475	0.0476699	NW_017264033.1	2170386	2172713	+	2328	VFPFJ_05011	GO:0016021;GO:0006357;GO:0008270;GO:0000981;GO:0005634	-	zn -c6 fungal-type dna-binding domain-containingprotein_x000D_
gene9245	7932.73	2440.66	13424.8	5.50048	2.45956	0.00738155	0.0478273	NW_017264038.1	26146	26923	+	778	VFPFJ_09184	GO:0046872;GO:0019430;GO:0004784;GO:0055114	K04564	superoxide dismutase gi_x000D_
gene7446	6.67929	0.964154	12.3944	12.8552	3.68428	0.0073822	0.0478273	NW_017264035.1	2688018	2688485	-	468	VFPFJ_07404	-	-	-_x000D_
gene11084	784.6	471.988	1097.21	2.32466	1.21702	0.00739141	0.0478273	NW_017264049.1	50609	51879	-	1271	VFPFJ_11011	-	K12199	-_x000D_
gene8607	12360	7508.3	17211.8	2.29237	1.19684	0.0074468	0.0481182	NW_017264037.1	624217	625587	-	1371	VFPFJ_08552	GO:0016021	K19850	opy2 protein_x000D_
gene6224	170.992	100.644	241.339	2.39795	1.2618	0.0074547	0.0481182	NW_017264034.1	2160431	2160967	+	537	VFPFJ_06194	-	-	-_x000D_
gene2117	12.7073	3.71098	21.7037	5.8485	2.54807	0.00745506	0.0481182	NW_017264031.1	980076	981305	-	1230	VFPFJ_02104	-	-	-_x000D_
gene3481	3041.81	1484.69	4598.93	3.09757	1.63114	0.0075269	0.0485436	NW_017264032.1	1275335	1276548	-	1214	VFPFJ_03461	GO:0008270;GO:0016491;GO:0055114	-	zinc-binding dehydrogenase_x000D_
gene6685	1587.46	953.436	2221.49	2.32998	1.22032	0.00752958	0.0485436	NW_017264035.1	345840	346737	+	898	VFPFJ_06650	GO:0016021	K08501	snare complex subunit gi_x000D_
gene10507	26.6285	11.1541	42.1029	3.77467	1.91635	0.00763431	0.0490224	NW_017264042.1	204510	208921	-	4412	VFPFJ_10437	-	-	-_x000D_
gene10157	32.6953	14.4511	50.9396	3.52496	1.81761	0.00764422	0.049058	NW_017264040.1	176275	176967	+	693	VFPFJ_10092	-	-	-_x000D_
gene2653	36.1681	16.9184	55.4178	3.27559	1.71175	0.00772879	0.049488	NW_017264031.1	2630938	2632335	-	1398	VFPFJ_02637	GO:0030170;GO:0008483	-	-dialkylglycine decarboxylase_x000D_
gene8514	1009.1	601.583	1416.62	2.35482	1.23561	0.00774258	0.0495126	NW_017264037.1	325674	328103	+	2430	VFPFJ_08459	GO:0006357;GO:0000981;GO:0005634;GO:0008270	-	fungal transcriptional regulatory protein_x000D_
gene1243	1835.53	1119.2	2551.85	2.28007	1.18908	0.00774582	0.0495126	NW_017264030.1	4196425	4197941	+	1517	VFPFJ_01236	GO:0016020	-	alpha beta hydrolase fold protein_x000D_
gene4801	284.245	11.0466	557.443	50.4628	5.65715	0.00786456	0.0501578	NW_017264033.1	1369941	1372346	-	2406	VFPFJ_04773	GO:0004620;GO:0016042	-	aldehyde dehydrogenase_x000D_
gene6405	4.99593	0	9.99186	Inf	Inf	0.00788932	0.0502587	NW_017264034.1	2681485	2682422	+	938	VFPFJ_06373	-	-	-_x000D_
gene5135	1493.89	888.516	2099.26	2.36266	1.24041	0.00793187	0.0504727	NW_017264033.1	2414384	2415598	+	1215	VFPFJ_05107	-	-	-_x000D_
gene6700	271.404	160.037	382.77	2.39175	1.25807	0.00795764	0.0505795	NW_017264035.1	378236	378893	-	658	VFPFJ_06665	-	-	-_x000D_
gene6329	695.446	277.665	1113.23	4.00925	2.00333	0.00802914	0.050919	NW_017264034.1	2467237	2469804	+	2568	VFPFJ_06298	GO:0016020	-	galactose oxidase beta-propeller_x000D_
gene3897	644.871	326.988	962.754	2.94431	1.55793	0.00805404	0.050951	NW_017264032.1	2450875	2451372	-	498	VFPFJ_03874	-	-	-_x000D_
gene10068	424.087	253.583	594.592	2.34476	1.22944	0.00805965	0.050951	NW_017264039.1	692225	694033	+	1809	VFPFJ_10003	-	-	-_x000D_
gene3838	1347.48	820.582	1874.38	2.28421	1.19169	0.00806133	0.050951	NW_017264032.1	2284231	2285670	-	1440	VFPFJ_03815	-	-	-_x000D_
gene9159	3605.18	2208.24	5002.12	2.26521	1.17964	0.00808343	0.0510621	NW_017264037.1	2255204	2256697	+	1494	VFPFJ_09100	GO:0008270;GO:0016874;GO:0016021	-	ring-8 protein gi_x000D_
gene4410	54.5141	27.6944	81.3338	2.93683	1.55426	0.0081422	0.0513251	NW_017264033.1	196421	196884	+	464	VFPFJ_04383	-	-	-_x000D_
gene5580	2796.25	1702.14	3890.35	2.28557	1.19255	0.00817849	0.0514063	NW_017264034.1	263776	269457	+	5682	VFPFJ_05549	GO:0045898;GO:0042790;GO:0045892;GO:0017025;GO:0003677;GO:0000228;GO:0016887;GO:0005524;GO:0006364;GO:0005739	K15192	tbp associated factor_x000D_
gene10541	9.9445	2.51901	17.37	6.89556	2.78567	0.00819596	0.0514374	NW_017264042.1	320991	321684	+	694	VFPFJ_10471	-	-	-_x000D_
gene1818	972.4	586.904	1357.89	2.31366	1.21017	0.00819765	0.0514374	NW_017264031.1	198259	200106	+	1848	VFPFJ_01808	-	-	-_x000D_
gene4523	8079.06	4567.14	11591	2.53791	1.34364	0.00824649	0.051671	NW_017264033.1	509150	509854	-	705	VFPFJ_04496	GO:0016021;GO:1990050;GO:2001247;GO:0005758;GO:0032048;GO:0015914;GO:0031314	K02619	preli msf1 gi_x000D_
gene8544	6407.05	4110.65	8703.46	2.1173	1.08222	0.00825024	0.051671	NW_017264037.1	413264	413947	+	684	VFPFJ_08489	-	-	-_x000D_
gene8585	12.0625	3.31639	20.8085	6.27445	2.64949	0.00825473	0.051671	NW_017264037.1	571602	572015	+	414	VFPFJ_08530	-	-	-_x000D_
gene10449	184.295	89.0811	279.509	3.1377	1.64971	0.00825782	0.051671	NW_017264042.1	28938	30512	+	1575	VFPFJ_10380	-	-	-_x000D_
gene4549	1282.97	781.359	1784.59	2.28395	1.19153	0.00826504	0.0516875	NW_017264033.1	564695	566890	-	2196	VFPFJ_04522	GO:0020037;GO:0016705;GO:0004497;GO:0005506;GO:0055114	-	cytochrome p450 52a11_x000D_
gene4402	479.96	282.372	677.548	2.39948	1.26272	0.00832556	0.0519137	NW_017264033.1	180412	181856	-	1445	VFPFJ_04375	GO:0005737;GO:0006415;GO:0016149	K02835	peptide chain release factor 1_x000D_
gene6962	41.9575	20.7668	63.1482	3.04082	1.60446	0.00833064	0.0519137	NW_017264035.1	1211520	1214052	-	2533	VFPFJ_06927	GO:0003723	-	pumilio-family rna binding repeat protein_x000D_
gene4482	3099.24	1681.43	4517.04	2.68643	1.42569	0.00834215	0.0519137	NW_017264033.1	397660	399157	+	1498	VFPFJ_04455	GO:0046872	-	fungal specific transcription factor_x000D_
gene7716	474.178	280.424	667.931	2.38186	1.25209	0.00835171	0.0519142	NW_017264036.1	426283	427821	-	1539	VFPFJ_07672	-	-	-_x000D_
gene1724	53.5508	18.6541	88.4475	4.74144	2.24533	0.00835199	0.0519142	NW_017264030.1	5665323	5666372	-	1050	VFPFJ_01714	GO:0008270;GO:0016491;GO:0055114	-	protein indc11_x000D_
gene8457	266.055	26.1994	505.91	19.31	4.27128	0.00838058	0.0520193	NW_017264037.1	150057	151200	+	1144	VFPFJ_08403	-	-	-_x000D_
gene2349	29.9538	14.2162	45.6915	3.21404	1.68439	0.00838275	0.0520193	NW_017264031.1	1755447	1755863	+	417	VFPFJ_02333	-	-	-_x000D_
gene6260	78.1735	42.2394	114.108	2.70145	1.43373	0.00842481	0.052194	NW_017264034.1	2258197	2260186	-	1990	VFPFJ_06229	GO:0008152;GO:0016740	-	acetyl- acetyltransferase gi_x000D_
gene8141	215.047	69.2698	360.824	5.20897	2.381	0.00844706	0.0522743	NW_017264036.1	1839639	1841696	-	2058	VFPFJ_08094	-	-	-_x000D_
gene6876	751.682	457.721	1045.64	2.28445	1.19185	0.00851145	0.052615	NW_017264035.1	893879	894697	-	819	VFPFJ_06841	GO:0008080	-	gnat family gi_x000D_
gene1966	3153.99	1913.4	4394.58	2.29674	1.19959	0.00854554	0.0527678	NW_017264031.1	557307	562137	+	4831	VFPFJ_01955	GO:0016301;GO:0016310;GO:0000166	K11229	ste ste11 bck1 protein kinase_x000D_
gene3314	23487.2	10039	36935.4	3.67919	1.87939	0.00861047	0.0531105	NW_017264032.1	756581	757883	-	1303	VFPFJ_03294	GO:0055085;GO:0006085;GO:0016021;GO:0005622;GO:0022857;GO:0005524;GO:0000287;GO:0016310;GO:0008776;GO:0006082	K00925	acetate kinase_x000D_
gene7573	132.91	32.0466	233.773	7.2948	2.86687	0.00862154	0.0531497	NW_017264035.1	3132290	3133453	-	1164	VFPFJ_07530	-	-	-_x000D_
gene6030	226.013	47.1318	404.893	8.59066	3.10277	0.00863445	0.0532001	NW_017264034.1	1611503	1612435	-	933	VFPFJ_06000	-	-	-_x000D_
gene6365	1187.19	656.696	1717.68	2.61564	1.38717	0.00866646	0.0533393	NW_017264034.1	2563758	2565242	-	1485	VFPFJ_06334	-	-	-_x000D_
gene7929	1115.39	622.827	1607.95	2.58169	1.36832	0.0086665	0.0533393	NW_017264036.1	1145319	1147371	+	2053	VFPFJ_07884	GO:0006357;GO:0000981;GO:0005634;GO:0008270	-	mercuric reductase_x000D_
gene3008	219.297	91.7147	346.88	3.78216	1.91921	0.00867837	0.0533831	NW_017264031.1	3743519	3744243	-	725	VFPFJ_02989	-	-	-_x000D_
gene1711	92.5223	51.1329	133.912	2.6189	1.38896	0.00871633	0.0535874	NW_017264030.1	5629816	5630118	+	303	VFPFJ_01701	-	-	-_x000D_
gene2748	651.803	392.84	910.766	2.31841	1.21314	0.00872283	0.0535981	NW_017264031.1	2950751	2952436	-	1686	VFPFJ_02730	GO:0005488	-	copper-sensing transcription factor gi_x000D_
gene188	49.2941	26.3351	72.2531	2.74361	1.45607	0.00874557	0.0536792	NW_017264030.1	865179	865732	+	554	VFPFJ_00188	-	-	-_x000D_
gene4298	2604.04	1151.48	4056.6	3.52293	1.81678	0.00877814	0.0538377	NW_017264032.1	3638363	3653119	+	14757	VFPFJ_04271	GO:0008152	K22148	nonribosomal siderophore peptide synthase protein_x000D_
gene7636	7565.35	4600.53	10530.2	2.28891	1.19466	0.00878095	0.0538377	NW_017264036.1	204834	206805	-	1972	VFPFJ_07594	GO:0055085;GO:0016021	-	mfs multidrug transporter_x000D_
gene8820	782.703	245.923	1319.48	5.36544	2.4237	0.00878625	0.0538409	NW_017264037.1	1236438	1238684	-	2247	VFPFJ_08763	GO:0046872	-	lim domain-containing protein_x000D_
gene8039	1044.92	585.231	1504.62	2.57098	1.36232	0.00881687	0.0539991	NW_017264036.1	1530812	1532299	+	1488	VFPFJ_07992	-	-	-_x000D_
gene8735	1912.1	1138.24	2685.97	2.35976	1.23864	0.00886181	0.054186	NW_017264037.1	979489	979644	-	156	VFPFJ_08678	-	-	-_x000D_
gene9477	40.6454	19.4175	61.8732	3.18646	1.67196	0.00889111	0.0543357	NW_017264038.1	701746	702039	+	294	VFPFJ_09413	-	-	-_x000D_
gene3082	146.188	84.1558	208.22	2.47422	1.30697	0.00892175	0.0544343	NW_017264032.1	25716	26764	+	1049	VFPFJ_03063	GO:0004519;GO:0090305;GO:0006308;GO:0003676	-	s1 p1 nuclease_x000D_
gene8519	6356.76	3431.2	9282.32	2.70527	1.43577	0.00898067	0.0547245	NW_017264037.1	334459	336579	-	2121	VFPFJ_08464	GO:0003676;GO:0046872	K21544	c2h2 transcription factor gi_x000D_
gene2468	95.694	53.9807	137.407	2.54549	1.34794	0.00898541	0.0547245	NW_017264031.1	2121590	2122333	-	744	VFPFJ_02452	-	-	-_x000D_
gene9464	28.9089	13.0976	44.7201	3.41437	1.77162	0.00898875	0.0547245	NW_017264038.1	661011	661538	-	528	VFPFJ_09400	-	-	-_x000D_
gene6261	7.321	1.27007	13.3719	10.5285	3.39623	0.00901871	0.0548772	NW_017264034.1	2260304	2260585	-	282	VFPFJ_06230	-	-	-_x000D_
gene6960	2666.8	1635.43	3698.17	2.26128	1.17714	0.00906194	0.0550214	NW_017264035.1	1206728	1208612	-	1885	VFPFJ_06925	GO:0006470;GO:0004722	K01102	protein phophatase 2c family protein_x000D_
gene4699	100.529	58.3963	142.662	2.44299	1.28865	0.00910727	0.055237	NW_017264033.1	998742	1000962	-	2221	VFPFJ_04672	-	-	-_x000D_
gene315	31.6071	7.74549	55.4688	7.16142	2.84025	0.00912592	0.0552638	NW_017264030.1	1265912	1266565	-	654	VFPFJ_00315	-	-	-_x000D_
gene5268	74.1109	27.9058	120.316	4.31151	2.10819	0.0091264	0.0552638	NW_017264033.1	2827517	2828206	-	690	VFPFJ_05240	-	-	-_x000D_
gene6828	483.83	214.493	753.167	3.51139	1.81204	0.0091531	0.0553362	NW_017264035.1	765601	766903	+	1303	VFPFJ_06793	-	-	-_x000D_
gene9015	997.697	411.708	1583.68	3.84662	1.94359	0.00920754	0.0556057	NW_017264037.1	1831419	1831970	-	552	VFPFJ_08958	-	-	-_x000D_
gene3646	1036.35	615.536	1457.17	2.36732	1.24325	0.00925533	0.0557279	NW_017264032.1	1738249	1741717	+	3469	VFPFJ_03625	GO:0003684;GO:0016779;GO:0005634;GO:0042276	K03515	dna damage repair protein mus42 gi_x000D_
gene3895	5.39773	0.295351	10.5001	35.5513	5.15183	0.00926241	0.0557279	NW_017264032.1	2442826	2443464	-	639	VFPFJ_03872	-	-	-_x000D_
gene4067	58.399	16.2937	100.504	6.1683	2.62487	0.00926944	0.0557403	NW_017264032.1	2977156	2978949	+	1794	VFPFJ_04042	GO:0016491	-	fad binding domain-containingprotein gi_x000D_
gene2041	1413.62	890.405	1936.83	2.17523	1.12117	0.00934598	0.0561407	NW_017264031.1	776651	777913	+	1263	VFPFJ_02030	GO:0071949;GO:0004497;GO:0055114	K00480	salicylate hydroxylase_x000D_
gene11083	1399.15	869.386	1928.91	2.21871	1.14972	0.00944943	0.0567016	NW_017264049.1	49323	50318	+	996	VFPFJ_11010	-	-	-_x000D_
gene6018	53.3014	29.0778	77.525	2.66612	1.41474	0.00949115	0.0569216	NW_017264034.1	1571352	1572261	+	910	VFPFJ_05988	-	-	-_x000D_
gene374	776.912	475.272	1078.55	2.26933	1.18227	0.00955486	0.0572428	NW_017264030.1	1489454	1491601	+	2148	VFPFJ_00373	GO:0005886;GO:0051286;GO:0016021	-	ph signal transduction protein_x000D_
gene11749	29.0214	12.6032	45.4396	3.6054	1.85016	0.00957317	0.057292	NW_017264098.1	14801	16820	-	2020	VFPFJ_11676	-	-	-_x000D_
gene1998	239.519	88.0689	390.97	4.43936	2.15035	0.00957325	0.057292	NW_017264031.1	650968	652263	+	1296	VFPFJ_01987	-	-	-_x000D_
gene9104	83.4865	46.6028	120.37	2.5829	1.36899	0.00964819	0.0577098	NW_017264037.1	2086844	2089733	+	2890	VFPFJ_09047	-	-	-_x000D_
gene3562	604.918	346.798	863.038	2.48859	1.31533	0.00969364	0.0579193	NW_017264032.1	1494278	1495437	+	1160	VFPFJ_03542	GO:0016021	-	dsc e3 ubiquitin ligase complex subunit 4_x000D_
gene6780	1426.35	897.324	1955.38	2.17912	1.12375	0.00971413	0.0579811	NW_017264035.1	617314	618328	+	1015	VFPFJ_06745	GO:0016021;GO:0005507	K02258	cytochrome c oxidase assembly protein cox11_x000D_
gene9388	1185.36	384.991	1985.74	5.15789	2.36678	0.00978213	0.0583251	NW_017264038.1	424742	426478	+	1737	VFPFJ_09325	GO:0008236	-	s8 s53 family peptidase_x000D_
gene6092	2162.24	1343.04	2981.44	2.21992	1.15051	0.00981853	0.0585097	NW_017264034.1	1810884	1811885	+	1002	VFPFJ_06062	-	-	-_x000D_
gene5527	430.18	225.418	634.941	2.81672	1.49402	0.00982348	0.0585097	NW_017264034.1	71928	73261	-	1334	VFPFJ_05496	-	K15206	-_x000D_
gene8513	2212.09	1347.02	3077.15	2.28441	1.19182	0.00983702	0.0585594	NW_017264037.1	318389	322584	-	4196	VFPFJ_08458	GO:0003824;GO:0005992	K16055	trehalose-6-phosphate synthase trehalose phosphatase gi_x000D_
gene8192	20.5866	6.62457	34.5487	5.21524	2.38273	0.0098507	0.0586098	NW_017264036.1	2000119	2000418	-	300	VFPFJ_08142	-	-	-_x000D_
gene2561	70.9198	37.2279	104.612	2.81004	1.49059	0.00994435	0.0590112	NW_017264031.1	2365091	2366343	-	1253	VFPFJ_02545	-	-	-_x000D_
gene5441	2729.25	1410.27	4048.22	2.87052	1.52131	0.00996008	0.0590734	NW_017264033.1	3387869	3388372	+	504	VFPFJ_05411	-	-	-_x000D_
gene8211	19.9865	7.60751	32.3655	4.25441	2.08896	0.00998103	0.0591072	NW_017264036.1	2039942	2040457	-	516	VFPFJ_08160	-	-	-_x000D_
gene5117	105.327	59.7463	150.909	2.52582	1.33675	0.0101331	0.0598472	NW_017264033.1	2368212	2369834	-	1623	VFPFJ_05089	-	-	-_x000D_
gene9410	26.7727	11.5951	41.9504	3.61796	1.85517	0.0102704	0.0605018	NW_017264038.1	483729	484010	+	282	VFPFJ_09347	-	-	-_x000D_
gene2557	1006.72	501.902	1511.55	3.01164	1.59055	0.0102987	0.0606031	NW_017264031.1	2358018	2360528	+	2511	VFPFJ_02541	-	-	-_x000D_
gene169	3227.38	2005.98	4448.78	2.21775	1.1491	0.0103219	0.0607078	NW_017264030.1	803756	807170	+	3415	VFPFJ_00169	GO:0009987;GO:0005634	-	zinc finger domain-containing ccch-type_x000D_
gene9079	500.058	303.85	696.265	2.29148	1.19628	0.0103638	0.0608154	NW_017264037.1	2012688	2013641	+	954	VFPFJ_09022	-	-	-_x000D_
gene2648	17266.3	11105.4	23427.2	2.10952	1.07692	0.0104414	0.0610621	NW_017264031.1	2618707	2619497	+	791	VFPFJ_02632	-	-	-_x000D_
gene10711	20.2601	2.93473	37.5855	12.8072	3.67888	0.0104557	0.0611121	NW_017264044.1	80611	81880	-	1270	VFPFJ_10639	-	-	-_x000D_
gene863	92.6749	24.6011	160.749	6.5342	2.70801	0.0104818	0.0612193	NW_017264030.1	3059513	3060782	+	1270	VFPFJ_00859	-	-	-_x000D_
gene2533	111.802	65.7508	157.854	2.40079	1.26351	0.0104958	0.0612193	NW_017264031.1	2298943	2300863	-	1921	VFPFJ_02517	-	-	-_x000D_
gene5235	2190.79	1360.94	3020.65	2.21953	1.15025	0.0105307	0.0613592	NW_017264033.1	2725001	2726522	-	1522	VFPFJ_05207	GO:0055114;GO:0006744;GO:0016712;GO:0031314;GO:0016709;GO:0071949	K06126	ubiquinone biosynthesis monooxygenase coq6_x000D_
gene3021	1892.26	1137.76	2646.75	2.32628	1.21802	0.010545	0.0614109	NW_017264031.1	3775967	3777019	-	1053	VFPFJ_03002	-	-	-_x000D_
gene8686	15.2867	5.9816	24.5917	4.11122	2.03957	0.0105717	0.0615343	NW_017264037.1	846320	847741	+	1422	VFPFJ_08631	-	-	-_x000D_
gene3284	1424.5	888.735	1960.26	2.20567	1.14122	0.0105903	0.0615616	NW_017264032.1	644577	645105	-	529	VFPFJ_03264	GO:0005758;GO:0033617;GO:0005507;GO:0005829;GO:0030001	K18183	mitochondrial copper ion transporter gi_x000D_
gene55	63.8475	34.74	92.9551	2.67574	1.41994	0.0106069	0.0615896	NW_017264030.1	443988	449600	+	5613	VFPFJ_00056	-	-	-_x000D_
gene5775	215.768	88.7577	342.779	3.86196	1.94933	0.0106296	0.0616727	NW_017264034.1	842865	843080	-	216	VFPFJ_05743	-	-	-_x000D_
gene5989	495.186	303.2	687.171	2.2664	1.1804	0.0106338	0.0616727	NW_017264034.1	1490785	1491650	+	866	VFPFJ_05960	GO:0016020	-	c6 transcription factor gi_x000D_
gene7744	1932.25	978.548	2885.95	2.94921	1.56033	0.0107304	0.0621691	NW_017264036.1	505671	506024	-	354	VFPFJ_07700	-	-	-_x000D_
gene9606	50.8992	13.7976	88.0009	6.378	2.6731	0.0107534	0.0622382	NW_017264038.1	1113508	1114403	-	896	VFPFJ_09544	-	-	-_x000D_
gene2472	3279.02	2043.87	4514.17	2.20864	1.14316	0.0108182	0.0625813	NW_017264031.1	2133009	2135393	-	2385	VFPFJ_02456	-	-	-_x000D_
gene1750	803.708	491.078	1116.34	2.27324	1.18475	0.0108581	0.0627797	NW_017264031.1	33928	35088	-	1161	VFPFJ_01740	-	-	-_x000D_
gene6158	13.5431	4.59938	22.4869	4.88912	2.28957	0.0109094	0.063044	NW_017264034.1	1974332	1974739	-	408	VFPFJ_06128	-	-	-_x000D_
gene1540	3597.86	2187.1	5008.63	2.29008	1.1954	0.0109196	0.0630703	NW_017264030.1	5108238	5109481	+	1244	VFPFJ_01532	GO:0000122;GO:0035004;GO:0000827;GO:0050821;GO:0030674;GO:0005829;GO:0000825;GO:0032958;GO:0000821;GO:0000823;GO:0000824;GO:0045944;GO:0005634;GO:0008440;GO:0046854	K00915	inositol polyphosphate multikinase gi_x000D_
gene6025	51.1558	26.7267	75.5849	2.82806	1.49981	0.0110154	0.063406	NW_017264034.1	1588745	1589809	-	1065	VFPFJ_05995	-	-	-_x000D_
gene9657	16.344	3.33166	29.3563	8.81132	3.13936	0.0110455	0.0635369	NW_017264038.1	1258049	1258471	-	423	VFPFJ_09595	-	-	-_x000D_
gene10069	2464.46	1545.09	3383.82	2.19004	1.13096	0.0110638	0.0636099	NW_017264039.1	696392	697441	+	1050	VFPFJ_10004	-	-	-_x000D_
gene4976	2047.5	1297.74	2797.26	2.15549	1.10801	0.0111191	0.0638468	NW_017264033.1	1963149	1964380	-	1232	VFPFJ_04948	GO:0004750;GO:0046872;GO:0005975;GO:0006098	K01783	ribulose-phosphate 3-epimerase_x000D_
gene10399	11.4087	1.54429	21.2732	13.7754	3.78402	0.011122	0.0638468	NW_017264041.1	371471	371644	-	174	VFPFJ_10330	-	-	-_x000D_
gene342	137.702	55.9484	219.456	3.92248	1.97177	0.011131	0.063851	NW_017264030.1	1352076	1352585	+	510	VFPFJ_00342	-	-	-_x000D_
gene6568	463.918	288.014	639.822	2.2215	1.15153	0.0111341	0.063851	NW_017264034.1	3116922	3118002	+	1081	VFPFJ_06533	GO:0006357;GO:0001104;GO:0016592	-	mediator of rna polymerase ii transcription subunit 4_x000D_
gene5780	207.487	127.099	287.876	2.26498	1.1795	0.0112086	0.0642313	NW_017264034.1	852203	852526	+	324	VFPFJ_05748	-	-	-_x000D_
gene10375	9346.73	5850.48	12843	2.1952	1.13435	0.0112463	0.0643853	NW_017264041.1	294886	297773	+	2888	VFPFJ_10306	GO:0016740;GO:0005992	K22337	-trehalose phosphate synthase subunit gi_x000D_
gene707	1093.36	687.91	1498.82	2.1788	1.12354	0.0112807	0.0645272	NW_017264030.1	2577039	2577769	-	731	VFPFJ_00705	GO:0019013;GO:0006396;GO:0030529	K12623	u6 snrna-associated sm-like protein lsm4_x000D_
gene8800	129.343	58.8126	199.872	3.39846	1.76488	0.0113728	0.0648895	NW_017264037.1	1179031	1180529	-	1499	VFPFJ_08743	-	-	-_x000D_
gene4432	19.907	7.69031	32.1238	4.17717	2.06253	0.0114305	0.0651526	NW_017264033.1	250751	251011	+	261	VFPFJ_04405	-	-	-_x000D_
gene11106	25.147	10.2933	40.0007	3.88609	1.95832	0.0114574	0.0652326	NW_017264049.1	109424	110924	-	1501	VFPFJ_11033	GO:0016491	-	salicylate hydroxylase gi_x000D_
gene10979	15.0377	3.21951	26.8559	8.34162	3.06033	0.0114619	0.0652326	NW_017264046.1	197717	197949	-	233	VFPFJ_10906	-	-	-_x000D_
gene10220	133.931	77.8532	190.009	2.44061	1.28724	0.0114892	0.065355	NW_017264040.1	314938	316983	-	2046	VFPFJ_10153	GO:0016020	-	acetylserotonin methytransferase-like protein_x000D_
gene4823	408.379	52.2901	764.467	14.6197	3.86984	0.01151	0.0654072	NW_017264033.1	1415313	1415975	-	663	VFPFJ_04795	-	-	-_x000D_
gene11185	27.7229	12.2298	43.216	3.53366	1.82116	0.0115172	0.0654149	NW_017264051.1	49855	50303	+	449	VFPFJ_11112	-	-	-_x000D_
gene7195	93.2852	50.4928	136.078	2.69499	1.43028	0.011538	0.0654343	NW_017264035.1	1898737	1899465	+	729	VFPFJ_07158	-	-	-_x000D_
gene10297	47.3447	24.4091	70.2802	2.87926	1.5257	0.0115679	0.065538	NW_017264041.1	50837	52419	+	1583	VFPFJ_10228	GO:0005975;GO:0052692	K07407	glycoside hydrolase family 27_x000D_
gene2550	156.383	13.2785	299.487	22.5543	4.49533	0.01162	0.0657338	NW_017264031.1	2336570	2338222	-	1653	VFPFJ_02534	GO:0055085;GO:0016021	-	mfs transporter_x000D_
gene7183	9066.28	5624.68	12507.9	2.22375	1.153	0.0116558	0.0658039	NW_017264035.1	1859575	1861108	+	1534	VFPFJ_07147	GO:0008270	K06874	zinc finger protein zpr1_x000D_
gene9585	274.238	169.099	379.377	2.24352	1.16576	0.0116801	0.0658444	NW_017264038.1	1051085	1052154	+	1070	VFPFJ_09523	-	-	-_x000D_
gene4815	13.892	4.47666	23.3073	5.20641	2.38029	0.0116805	0.0658444	NW_017264033.1	1399887	1400925	+	1039	VFPFJ_04787	-	-	-_x000D_
gene6649	2615.21	1642.91	3587.51	2.18364	1.12673	0.0117138	0.065966	NW_017264035.1	169977	172102	-	2126	VFPFJ_06614	GO:0005829;GO:0003723;GO:0006378;GO:0005524;GO:0004652;GO:0000287;GO:0071050;GO:1990251;GO:0033621;GO:0005847	K14376	poly polymerase_x000D_
gene1274	1790.41	775.355	2805.46	3.61829	1.85531	0.0117301	0.0659922	NW_017264030.1	4324290	4326710	+	2421	VFPFJ_01267	GO:0044699;GO:0071840;GO:0009987;GO:0016020	-	ph-response regulator protein palh prr-4_x000D_
gene8096	147.864	40.8572	254.872	6.23811	2.64111	0.0117554	0.0660671	NW_017264036.1	1709309	1709683	-	375	VFPFJ_08049	-	-	-_x000D_
gene2390	638.516	366.156	910.876	2.48767	1.31479	0.0117632	0.0660671	NW_017264031.1	1880416	1881927	+	1512	VFPFJ_02374	-	K13205	-_x000D_
gene1987	845.974	521.317	1170.63	2.24553	1.16705	0.0118065	0.0662234	NW_017264031.1	623138	624552	+	1415	VFPFJ_01976	GO:0050660;GO:0003995;GO:0055114	K00252	glutaryl- dehydrogenase precursor gi_x000D_
gene11157	31.0481	14.5697	47.5266	3.26202	1.70576	0.0118511	0.0664406	NW_017264050.1	151386	152211	-	826	VFPFJ_11084	-	-	-_x000D_
gene372	456.595	282.854	630.337	2.22849	1.15607	0.0118837	0.0665502	NW_017264030.1	1477856	1479436	-	1581	VFPFJ_00371	GO:0005525	-	sep4b gi_x000D_
gene5752	3800.18	2099.18	5501.17	2.62063	1.38991	0.0118884	0.0665502	NW_017264034.1	772861	774303	-	1443	VFPFJ_05720	GO:0003676;GO:0046872	-	c2h2 finger domain-containingprotein gi_x000D_
gene5058	1483.84	934.673	2033.01	2.17511	1.12109	0.0119343	0.0667408	NW_017264033.1	2210125	2210857	-	733	VFPFJ_05030	-	-	-_x000D_
gene1908	47.4593	20.8478	74.0708	3.55292	1.82901	0.0119589	0.0668454	NW_017264031.1	400894	401523	-	630	VFPFJ_01898	-	-	-_x000D_
gene3448	10.3032	2.62646	17.9799	6.84569	2.7752	0.0119883	0.0669762	NW_017264032.1	1175273	1175554	-	282	VFPFJ_03428	-	-	-_x000D_
gene5230	45.0341	20.4157	69.6525	3.41172	1.7705	0.0120072	0.0670485	NW_017264033.1	2716528	2717391	+	864	VFPFJ_05202	GO:0016021	K22736	vacuolar iron transporter ccc1_x000D_
gene2988	13186.6	6663.03	19710.2	2.95815	1.5647	0.0120854	0.0673518	NW_017264031.1	3674472	3676650	+	2179	VFPFJ_02970	GO:0006357;GO:0000981;GO:0005634;GO:0008270	-	c6 transcription factor -like gi_x000D_
gene6983	14.8617	3.42619	26.2973	7.67536	2.94023	0.01212	0.067478	NW_017264035.1	1263578	1264034	+	457	VFPFJ_06948	-	-	-_x000D_
gene5899	5583.03	3452.32	7713.73	2.23436	1.15986	0.0121484	0.0676025	NW_017264034.1	1246461	1248019	-	1559	VFPFJ_05868	-	-	-_x000D_
gene3756	1733.62	1062.21	2405.04	2.26419	1.179	0.0121617	0.0676404	NW_017264032.1	2068576	2069763	+	1188	VFPFJ_03733	-	-	-_x000D_
gene8492	72.7753	16.858	128.693	7.63393	2.93243	0.0121689	0.0676404	NW_017264037.1	254084	256836	+	2753	VFPFJ_08437	-	K05349	-_x000D_
gene2577	72.9951	37.2572	108.733	2.91844	1.5452	0.0121935	0.0677197	NW_017264031.1	2397049	2397420	+	372	VFPFJ_02561	-	-	-_x000D_
gene6791	519.851	314.102	725.6	2.31008	1.20794	0.0122075	0.0677345	NW_017264035.1	647718	652753	-	5036	VFPFJ_06756	-	-	-_x000D_
gene10849	16.4834	4.1314	28.8354	6.97958	2.80314	0.0122479	0.0678432	NW_017264045.1	126564	126776	-	213	VFPFJ_10777	-	-	-_x000D_
gene3095	8203.69	5020.24	11387.1	2.26824	1.18157	0.012293	0.0679372	NW_017264032.1	64405	66120	-	1716	VFPFJ_03076	GO:0060240;GO:0000122;GO:0042992;GO:0010515;GO:0018107;GO:0045835;GO:0005829;GO:0046777;GO:0018105;GO:0004674;GO:0005634;GO:0005524	-	ran1-like protein kinase_x000D_
gene7816	31.1626	13.972	48.3532	3.46072	1.79107	0.0123715	0.0682707	NW_017264036.1	781944	782333	+	390	VFPFJ_07772	-	-	-_x000D_
gene1787	56.7322	22.9218	90.5426	3.95007	1.98188	0.0126364	0.0695205	NW_017264031.1	120596	121022	-	427	VFPFJ_01777	-	-	-_x000D_
gene1344	84.4958	47.1031	121.889	2.5877	1.37167	0.0126545	0.0695264	NW_017264030.1	4535667	4537849	+	2183	VFPFJ_01335	-	-	-_x000D_
gene6019	61.895	34.1763	89.6138	2.6221	1.39072	0.0126857	0.0696291	NW_017264034.1	1572348	1572947	+	600	VFPFJ_05989	-	-	-_x000D_
gene3851	2685.35	1654.45	3716.25	2.24622	1.1675	0.0127351	0.0698661	NW_017264032.1	2323307	2325247	-	1941	VFPFJ_03828	-	-	-_x000D_
gene3679	1056.56	663.367	1449.75	2.18544	1.12792	0.0127609	0.0699399	NW_017264032.1	1818683	1819894	-	1212	VFPFJ_03658	GO:0003676;GO:0044428;GO:0030529	K13093	rna recognition motif family protein gi_x000D_
gene8002	1629.68	1014.2	2245.15	2.21371	1.14647	0.0128082	0.070136	NW_017264036.1	1390513	1392841	-	2329	VFPFJ_07956	GO:0005978;GO:0004373	K00693	glycogen synthase_x000D_
gene1865	22.1362	5.82719	38.4453	6.59757	2.72193	0.0129055	0.0704695	NW_017264031.1	303043	304176	+	1134	VFPFJ_01855	-	-	-_x000D_
gene4874	3334.65	2103.41	4565.9	2.17071	1.11817	0.0129076	0.0704695	NW_017264033.1	1572375	1572761	+	387	VFPFJ_04846	-	-	-_x000D_
gene3295	2354.19	684.188	4024.19	5.88171	2.55624	0.0129353	0.0705521	NW_017264032.1	674676	676127	-	1452	VFPFJ_03275	-	-	-_x000D_
gene4857	8642.12	2534.32	14749.9	5.82006	2.54103	0.0129513	0.0706051	NW_017264033.1	1514744	1515873	+	1130	VFPFJ_04829	GO:0005789;GO:0000170;GO:0006633;GO:0006665;GO:0005506;GO:0016021;GO:0055114	K04713	fatty acid partial gi_x000D_
gene9839	99.8357	24.314	175.357	7.21219	2.85044	0.0130332	0.0709486	NW_017264038.1	1855575	1856165	+	591	VFPFJ_09776	-	-	-_x000D_
gene11370	142.506	83.0949	201.917	2.42995	1.28093	0.0130483	0.0709968	NW_017264056.1	56280	57433	-	1154	VFPFJ_11297	GO:0016491;GO:0055114	-	3-oxoacyl-reductase gi_x000D_
gene2967	230.041	144.34	315.743	2.18749	1.12928	0.013105	0.0712708	NW_017264031.1	3592874	3595671	+	2798	VFPFJ_02948	-	-	-_x000D_
gene7825	244.095	2.51901	485.672	192.803	7.59098	0.0131447	0.0714179	NW_017264036.1	797739	798875	-	1137	VFPFJ_07781	-	-	-_x000D_
gene2552	113.912	65.5065	162.317	2.47788	1.30911	0.0131648	0.0714754	NW_017264031.1	2341038	2342090	-	1053	VFPFJ_02536	GO:0016829;GO:0008152	K18123	dihydrodipicolinate synthetase_x000D_
gene10925	385.523	232.373	538.672	2.31813	1.21296	0.0132301	0.0717089	NW_017264046.1	37659	39621	+	1963	VFPFJ_10852	-	-	-_x000D_
gene72	370.229	231.162	509.295	2.20319	1.13959	0.0133011	0.0720385	NW_017264030.1	501397	502038	+	642	VFPFJ_00073	-	-	-_x000D_
gene1054	6.64988	1.16027	12.1395	10.4626	3.38717	0.0133744	0.0722822	NW_017264030.1	3626439	3626732	+	294	VFPFJ_01050	-	-	-_x000D_
gene11061	168.127	29.7677	306.486	10.2959	3.364	0.0134873	0.0727486	NW_017264048.1	202242	203722	+	1481	VFPFJ_10988	-	-	-_x000D_
gene7554	6901.33	3588.24	10214.4	2.84663	1.50926	0.013493	0.0727486	NW_017264035.1	3010698	3012194	-	1497	VFPFJ_07511	-	K07192	-_x000D_
gene11602	7884.99	4996.08	10773.9	2.15647	1.10867	0.0135058	0.0727828	NW_017264073.1	14322	15578	+	1257	VFPFJ_11529	GO:0005488	K05916	flavohemoglobin gi_x000D_
gene483	766.293	481.481	1051.1	2.18307	1.12636	0.0135322	0.0727952	NW_017264030.1	1796135	1797456	+	1322	VFPFJ_00481	-	-	-_x000D_
gene317	39.5046	7.94161	71.0675	8.94876	3.16169	0.0135478	0.0728	NW_017264030.1	1268535	1269065	-	531	VFPFJ_00317	-	-	-_x000D_
gene9435	346.953	217.717	476.189	2.18719	1.12908	0.0135841	0.0728707	NW_017264038.1	551045	553347	+	2303	VFPFJ_09371	-	K15069	-_x000D_
gene4889	1495.65	201.239	2790.06	13.8644	3.79331	0.0136533	0.0731226	NW_017264033.1	1608737	1610522	-	1786	VFPFJ_04861	GO:0016021;GO:0016491;GO:0055114	-	flavin-containing amine oxidasedehydrogenase_x000D_
gene8756	230.361	91.0935	369.628	4.05768	2.02065	0.0136906	0.073218	NW_017264037.1	1037147	1037676	-	530	VFPFJ_08699	-	-	-_x000D_
gene5523	639.34	398.441	880.24	2.20921	1.14353	0.013811	0.0737917	NW_017264034.1	56209	57498	-	1290	VFPFJ_05492	-	-	-_x000D_
gene3239	541.02	344.329	737.71	2.14246	1.09927	0.0138267	0.0738409	NW_017264032.1	514425	515037	+	613	VFPFJ_03219	-	-	-_x000D_
gene8361	2984.79	1904.17	4065.41	2.135	1.09424	0.0138636	0.0739949	NW_017264036.1	2472621	2478091	+	5471	VFPFJ_08308	GO:0016706;GO:0005634;GO:0003677;GO:0055114;GO:0008270	K11446	phd transcription factor_x000D_
gene5665	2324.8	1453.05	3196.55	2.1999	1.13744	0.013882	0.0739949	NW_017264034.1	490400	493337	+	2938	VFPFJ_05633	GO:0015079;GO:0071805;GO:0016021	-	potassium transporter_x000D_
gene5277	829.379	426.756	1232	2.88689	1.52952	0.0139051	0.0740413	NW_017264033.1	2855997	2856954	+	958	VFPFJ_05249	GO:0035434;GO:0015088;GO:0015680;GO:0016021;GO:0000329;GO:0015677;GO:0006878	K14686	ctr copper transporter_x000D_
gene1658	91.6871	52.5216	130.853	2.4914	1.31696	0.0139168	0.0740413	NW_017264030.1	5467771	5469864	-	2094	VFPFJ_01649	-	-	-_x000D_
gene9970	356.033	213.419	498.646	2.33646	1.22433	0.0139529	0.074198	NW_017264039.1	408425	410497	-	2073	VFPFJ_09907	-	-	-_x000D_
gene205	186.16	113.109	259.211	2.2917	1.19642	0.0139674	0.0742049	NW_017264030.1	902770	903380	+	611	VFPFJ_00205	-	-	-_x000D_
gene11114	85.1427	1.86077	168.425	90.5133	6.50006	0.0140058	0.0743623	NW_017264049.1	141291	143015	-	1725	VFPFJ_11041	GO:0008236	-	family s53 protease-like protein_x000D_
gene2055	3353.23	1393.57	5312.9	3.81243	1.93071	0.0140102	0.0743623	NW_017264031.1	814140	815803	+	1664	VFPFJ_02044	GO:0016021	-	amino acid transporter_x000D_
gene1836	5.95893	1.18375	10.7341	9.06785	3.18076	0.0141313	0.07497	NW_017264031.1	239333	239746	-	414	VFPFJ_01826	-	-	-_x000D_
gene11233	265.325	46.2246	484.425	10.4798	3.38954	0.014151	0.0750237	NW_017264051.1	180726	186651	-	5926	VFPFJ_11160	GO:0016788;GO:0031177;GO:0071949;GO:0016491;GO:0009058;GO:0055114;GO:0016740	K15321	polyketide synthase_x000D_
gene8660	5733.5	3302.33	8164.67	2.4724	1.30591	0.0141548	0.0750237	NW_017264037.1	777961	778833	-	873	VFPFJ_08605	-	-	-_x000D_
gene2928	3.29879	0	6.59758	Inf	Inf	0.0141991	0.0752232	NW_017264031.1	3475041	3475292	-	252	VFPFJ_02909	-	-	-_x000D_
gene2994	1779.09	1129.96	2428.23	2.14894	1.10363	0.0142744	0.075474	NW_017264031.1	3691778	3693643	-	1866	VFPFJ_02976	-	-	-_x000D_
gene1218	396.147	247.492	544.802	2.20129	1.13835	0.0142854	0.075474	NW_017264030.1	4142704	4143387	+	684	VFPFJ_01211	-	-	-_x000D_
gene5700	17.719	7.31451	28.1234	3.84488	1.94294	0.0142891	0.075474	NW_017264034.1	610590	611165	-	576	VFPFJ_05668	-	-	-_x000D_
gene7487	17582.3	11152.2	24012.4	2.15316	1.10646	0.0142951	0.075474	NW_017264035.1	2836335	2837516	+	1182	VFPFJ_07445	GO:0008237;GO:0006508	-	ubiquitin metalloprotease fusion protein gi_x000D_
gene4564	23.1033	7.60164	38.6049	5.07849	2.3444	0.0143061	0.075474	NW_017264033.1	616873	617497	+	625	VFPFJ_04538	-	-	-_x000D_
gene10415	462.192	160.187	764.196	4.77065	2.25419	0.0143464	0.0756121	NW_017264041.1	404386	406353	+	1968	VFPFJ_10346	GO:0050660;GO:0016614;GO:0055114	K17066	glucose-methanol-choline oxidoreductase_x000D_
gene8863	54.3372	29.9738	78.7007	2.62565	1.39267	0.0145186	0.0763438	NW_017264037.1	1362955	1363698	+	744	VFPFJ_08806	-	-	-_x000D_
gene758	1580.28	981.076	2179.49	2.22153	1.15155	0.0145191	0.0763438	NW_017264030.1	2740958	2742792	-	1835	VFPFJ_00755	GO:0006355;GO:0043565;GO:0003700;GO:0008270	K09184	zn-finger gata type domain-containing protein gi_x000D_
gene11244	28.5544	5.5694	51.5394	9.25404	3.21008	0.0146217	0.0768473	NW_017264052.1	109490	110324	-	835	VFPFJ_11171	GO:0044424	-	gti1 pac2 family protein_x000D_
gene3854	6287.97	3678.55	8897.4	2.41872	1.27424	0.0146881	0.0770527	NW_017264032.1	2330874	2335181	+	4308	VFPFJ_03831	-	-	-_x000D_
gene10180	81.0913	45.7132	116.469	2.54783	1.34927	0.0147555	0.0773345	NW_017264040.1	232080	233459	-	1380	VFPFJ_10114	-	-	-_x000D_
gene7939	783.208	504.303	1062.11	2.1061	1.07457	0.0147679	0.0773633	NW_017264036.1	1169394	1174001	+	4608	VFPFJ_07894	-	-	-_x000D_
gene8637	59.1718	33.5603	84.7833	2.52629	1.33702	0.014785	0.0774168	NW_017264037.1	708670	709149	-	480	VFPFJ_08582	-	-	-_x000D_
gene8821	108.416	42.9259	173.906	4.0513	2.01839	0.014793	0.0774227	NW_017264037.1	1238739	1238963	+	225	VFPFJ_08764	-	-	-_x000D_
gene3896	1296.18	817.154	1775.2	2.17242	1.1193	0.0148738	0.0777374	NW_017264032.1	2447018	2450587	+	3570	VFPFJ_03873	-	-	-_x000D_
gene3827	93.2519	20.1192	166.385	8.26996	3.04788	0.0149568	0.0780982	NW_017264032.1	2257170	2257655	-	486	VFPFJ_03804	-	-	-_x000D_
gene3600	154.131	90.8781	217.383	2.39203	1.25824	0.0150159	0.0782483	NW_017264032.1	1589507	1591992	-	2486	VFPFJ_03580	GO:0008272;GO:0055085;GO:0015116;GO:0016020	-	sulfate permease_x000D_
gene5712	6859.94	4367.35	9352.53	2.14147	1.0986	0.0150202	0.0782483	NW_017264034.1	644546	649274	-	4729	VFPFJ_05680	-	-	-_x000D_
gene7654	753.621	472.676	1034.57	2.18875	1.1301	0.0150292	0.078259	NW_017264036.1	268000	268449	-	450	VFPFJ_07612	-	-	-_x000D_
gene6156	1011.1	639.856	1382.35	2.1604	1.1113	0.0150582	0.0782853	NW_017264034.1	1968734	1969266	+	533	VFPFJ_06126	GO:0016021;GO:0031966	K18182	cytochrome c oxidase assembly protein cox16_x000D_
gene1467	3120.47	1979.17	4261.78	2.15332	1.10656	0.0151597	0.0786413	NW_017264030.1	4886955	4888460	+	1506	VFPFJ_01459	GO:1902580;GO:0006950;GO:0006605;GO:0044425	-	carbohydrate-binding wsc_x000D_
gene9077	3949.49	2536.72	5362.26	2.11385	1.07988	0.0152216	0.0788724	NW_017264037.1	2002934	2007219	+	4286	VFPFJ_09020	GO:0000160;GO:0005622;GO:0023014;GO:0005524;GO:0000155	-	autoinducer 2 sensor kinase phosphatase luxq_x000D_
gene2864	47012.2	30657.2	63367.2	2.06696	1.04751	0.0152241	0.0788724	NW_017264031.1	3292835	3295062	-	2228	VFPFJ_02846	GO:0008260;GO:0046952;GO:0005739	K01027	succinyl- :3-ketoacid-coenzyme a transferase subunit a_x000D_
gene10139	20.6007	0.97472	40.2267	41.27	5.36702	0.0152754	0.0791021	NW_017264040.1	129294	130253	-	960	VFPFJ_10074	-	-	-_x000D_
gene2108	1164.59	738.38	1590.8	2.15444	1.10732	0.0153373	0.0793192	NW_017264031.1	939804	944312	-	4509	VFPFJ_02095	GO:0033566;GO:0051415;GO:0043015;GO:0000923;GO:0030953;GO:0000742;GO:0030989;GO:0044732;GO:0051315	-	anucleate primary sterigmata protein b gi_x000D_
gene4138	30.2054	14.2297	46.1811	3.2454	1.69839	0.0153389	0.0793192	NW_017264032.1	3174255	3175669	+	1415	VFPFJ_04111	GO:0016787	-	alkaline serine protease p32_x000D_
gene11610	2673.9	1685.88	3661.92	2.17211	1.1191	0.0154215	0.0796022	NW_017264073.1	32379	33996	+	1618	VFPFJ_11537	GO:0016020;GO:0016798;GO:0008152	-	glycosyl hydrolase family 16 gi_x000D_
gene6392	2771.68	1764.78	3778.59	2.14111	1.09836	0.0155713	0.0802586	NW_017264034.1	2642382	2646148	+	3767	VFPFJ_06361	GO:0007165;GO:0008270	K19839	rho gtpase activator rga gi_x000D_
gene8869	272.635	166.626	378.643	2.2724	1.18422	0.0155923	0.0803001	NW_017264037.1	1373652	1376218	+	2567	VFPFJ_08812	-	-	-_x000D_
gene4281	34.1696	16.7088	51.6305	3.09001	1.62761	0.0156423	0.0804841	NW_017264032.1	3597707	3598096	-	390	VFPFJ_04254	-	-	-_x000D_
gene6161	329.607	204.547	454.666	2.22279	1.15237	0.0157224	0.080822	NW_017264034.1	1981173	1981958	+	786	VFPFJ_06131	GO:0005634;GO:0005829	K12849	prp38 family protein_x000D_
gene8905	9.6641	3.01283	16.3154	5.41531	2.43704	0.0159069	0.0816387	NW_017264037.1	1480524	1482623	+	2100	VFPFJ_08848	GO:0016021;GO:0022891;GO:0055085;GO:0008643	-	mfs sugar transporter gi_x000D_
gene10851	16.4519	6.64806	26.2557	3.94938	1.98163	0.0159436	0.0817728	NW_017264045.1	130498	130761	+	264	VFPFJ_10779	-	-	-_x000D_
gene10550	355.273	223.014	487.531	2.1861	1.12836	0.0160232	0.0820689	NW_017264042.1	349503	351699	-	2197	VFPFJ_10480	-	-	-_x000D_
gene5040	120.49	65.5119	175.468	2.67841	1.42138	0.0160716	0.0822048	NW_017264033.1	2173475	2173981	+	507	VFPFJ_05012	-	-	-_x000D_
gene4941	31.4645	15.8697	47.0593	2.96535	1.5682	0.016101	0.0823177	NW_017264033.1	1854625	1854939	-	315	VFPFJ_04913	-	-	-_x000D_
gene2571	234.947	146.198	323.696	2.2141	1.14672	0.016111	0.0823194	NW_017264031.1	2384845	2386389	+	1545	VFPFJ_02555	GO:0006357;GO:0008270;GO:0000981;GO:0003677;GO:0005634	-	transcription factor_x000D_
gene4057	88.3749	51.5961	125.154	2.42564	1.27837	0.016116	0.0823194	NW_017264032.1	2950862	2951317	-	456	VFPFJ_04032	-	-	-_x000D_
gene7685	1532.31	989.21	2075.41	2.09805	1.06905	0.0162189	0.0826949	NW_017264036.1	338380	339658	+	1279	VFPFJ_07643	GO:0008270;GO:0016491;GO:0055114	K07119	nadp-dependent oxidoreductase_x000D_
gene1347	93.6439	56.4985	130.789	2.31492	1.21096	0.016402	0.0834776	NW_017264030.1	4542459	4544094	-	1636	VFPFJ_01338	-	-	-_x000D_
gene1206	26.9286	13.6067	40.2505	2.95813	1.56469	0.0164927	0.0837741	NW_017264030.1	4098720	4099880	-	1161	VFPFJ_01199	GO:0016021	K15285	triose-phosphate transporter_x000D_
gene9440	25.4773	1.75097	49.2037	28.1008	4.81254	0.0166668	0.0844542	NW_017264038.1	567909	570405	-	2497	VFPFJ_09376	-	-	-_x000D_
gene6454	303.231	177.082	429.381	2.42475	1.27784	0.0166689	0.0844542	NW_017264034.1	2822855	2824223	-	1369	VFPFJ_06421	GO:0045859;GO:0004672;GO:0019887	K07760	serine threonine protein cmgc group_x000D_
gene10875	16.6644	6.72381	26.605	3.95684	1.98435	0.0167137	0.0845931	NW_017264045.1	209376	210047	+	672	VFPFJ_10803	-	-	-_x000D_
gene3199	6.55813	1.1497	11.9666	10.4084	3.37967	0.0167231	0.0845931	NW_017264032.1	362593	362883	+	291	VFPFJ_03179	-	-	-_x000D_
gene6255	29.1034	0.590701	57.6161	97.5385	6.6079	0.0167263	0.0845931	NW_017264034.1	2242431	2244361	-	1931	VFPFJ_06224	-	-	-_x000D_
gene11055	44.6002	6.73437	82.466	12.2455	3.61418	0.0167856	0.0848076	NW_017264048.1	117610	127551	-	9942	VFPFJ_10982	-	-	-_x000D_
gene5064	196.071	122.802	269.34	2.19329	1.1331	0.0168449	0.0850166	NW_017264033.1	2226511	2231231	-	4721	VFPFJ_05036	GO:0008270;GO:0006355;GO:0003677;GO:0005634	-	fungal specific transcription factor_x000D_
gene11039	38815.5	12857.8	64773.3	5.03767	2.33276	0.0168593	0.0850365	NW_017264048.1	26083	26724	+	642	VFPFJ_10966	-	-	-_x000D_
gene900	39.4224	20.4433	58.4015	2.85676	1.51438	0.0168694	0.0850488	NW_017264030.1	3170366	3170596	+	231	VFPFJ_00896	-	-	-_x000D_
gene4007	146.386	7.26459	285.508	39.3013	5.2965	0.0169341	0.0851358	NW_017264032.1	2800412	2801000	+	589	VFPFJ_03982	-	-	-_x000D_
gene6361	13.2305	4.8736	21.5874	4.42945	2.14713	0.0169644	0.085223	NW_017264034.1	2553392	2554907	-	1516	VFPFJ_06330	-	-	-_x000D_
gene6429	64.2841	34.4434	94.1248	2.73274	1.45035	0.0170286	0.0854692	NW_017264034.1	2745121	2745483	+	363	VFPFJ_06397	-	-	-_x000D_
gene4752	38.102	19.8397	56.3643	2.84099	1.50639	0.0170848	0.085637	NW_017264033.1	1198730	1199527	+	798	VFPFJ_04724	-	-	-_x000D_
gene8609	1744.22	1110.51	2377.92	2.14129	1.09848	0.0170985	0.0856401	NW_017264037.1	634111	634603	+	493	VFPFJ_08554	GO:0045116;GO:0019788;GO:0005524	K10579	nedd8-conjugating enzyme ubc12_x000D_
gene11212	618.437	373.634	863.241	2.31039	1.20814	0.0171153	0.0856401	NW_017264051.1	124613	125810	+	1198	VFPFJ_11139	GO:0016491;GO:0055114	-	glycerol dehydrogenase gcy1 gi_x000D_
gene7201	402.216	256.538	547.894	2.13573	1.09473	0.0171311	0.0856401	NW_017264035.1	1913720	1914818	-	1099	VFPFJ_07164	-	-	-_x000D_
gene5065	14.7864	5.93699	23.6357	3.9811	1.99317	0.0172118	0.0859732	NW_017264033.1	2232075	2232431	+	357	VFPFJ_05037	-	-	-_x000D_
gene9622	148.298	91.3854	205.21	2.24555	1.16707	0.0172188	0.0859732	NW_017264038.1	1150576	1152108	+	1533	VFPFJ_09560	GO:0003824;GO:0008152	K12661	mandelate racemase muconate lactonizing enzyme family protein gi_x000D_
gene6797	224.356	136.718	311.994	2.28202	1.19031	0.017232	0.0859732	NW_017264035.1	676283	677005	-	723	VFPFJ_06762	-	-	-_x000D_
gene5781	1767.59	1145.29	2389.88	2.08671	1.06123	0.0172359	0.0859732	NW_017264034.1	853014	854432	-	1419	VFPFJ_05749	-	-	-_x000D_
gene1910	14.2109	3.51721	24.9046	7.08077	2.82391	0.0172464	0.0859875	NW_017264031.1	404556	404846	+	291	VFPFJ_01900	-	-	-_x000D_
gene2933	16.9166	7.05499	26.7781	3.79563	1.92434	0.0173932	0.0866429	NW_017264031.1	3481564	3482556	+	993	VFPFJ_02914	-	-	-_x000D_
gene4733	127.036	7.72201	246.351	31.9024	4.99559	0.0174316	0.086773	NW_017264033.1	1103128	1104389	-	1262	VFPFJ_04705	GO:0016874;GO:0008152	-	phenylacetyl- ligase protein gi_x000D_
gene5770	5377.78	3526.24	7229.31	2.05015	1.03573	0.0174863	0.0869145	NW_017264034.1	831181	833976	+	2796	VFPFJ_05738	GO:0006357;GO:0008270;GO:0000981;GO:0003677;GO:0005634	-	fungal transcriptional regulatory protein_x000D_
gene6217	1882.44	1218.97	2545.9	2.08856	1.06251	0.0175484	0.0870693	NW_017264034.1	2135535	2136524	+	990	VFPFJ_06187	GO:0008152	-	methyltransferase domain-containing protein_x000D_
gene11099	15.8747	0.679369	31.07	45.7337	5.51518	0.0175786	0.0871807	NW_017264049.1	85586	86203	+	618	VFPFJ_11026	-	-	-_x000D_
gene3964	61.7177	35.7781	87.6573	2.45003	1.2928	0.0176406	0.0874499	NW_017264032.1	2663234	2664016	+	783	VFPFJ_03939	-	-	-_x000D_
gene2062	992.409	634.492	1350.33	2.1282	1.08963	0.0177018	0.0876576	NW_017264031.1	831485	833662	+	2178	VFPFJ_02051	GO:0005576;GO:0030145;GO:0045735	-	spherulin-1b precursor_x000D_
gene9750	23.2201	4.32516	42.1151	9.73722	3.28351	0.0177059	0.0876576	NW_017264038.1	1526706	1528083	+	1378	VFPFJ_09687	-	K18280	-_x000D_
gene8242	3555.59	2309.96	4801.21	2.07848	1.05553	0.0177493	0.0877956	NW_017264036.1	2118550	2123791	+	5242	VFPFJ_08191	GO:0030036;GO:0003779;GO:0017048	K11238	cytokinesis protein sepa_x000D_
gene11605	1822.73	1185.95	2459.51	2.07386	1.05232	0.0177926	0.0879205	NW_017264073.1	21900	22410	+	511	VFPFJ_11532	GO:0005763;GO:0003735;GO:0006412	K02954	mitochondrial 40s ribosomal protein mrp2_x000D_
gene3447	11.7863	3.99576	19.5769	4.8994	2.29261	0.0178929	0.0883119	NW_017264032.1	1174709	1175125	+	417	VFPFJ_03427	-	-	-_x000D_
gene4121	123.842	74.3094	173.376	2.33316	1.22228	0.0179196	0.088405	NW_017264032.1	3127969	3129729	-	1761	VFPFJ_04094	-	-	-_x000D_
gene7815	51.4255	21.0152	81.8358	3.89412	1.9613	0.0179588	0.088521	NW_017264036.1	776171	777337	-	1167	VFPFJ_07771	GO:0016491;GO:0055114	-	apoptosis-inducing factor_x000D_
gene4729	410.542	66.3619	754.721	11.3728	3.50752	0.0180173	0.0887476	NW_017264033.1	1085758	1089083	+	3326	VFPFJ_04701	-	-	-_x000D_
gene4735	222.849	18.5508	427.146	23.0258	4.52518	0.0180206	0.0887476	NW_017264033.1	1108593	1110053	+	1461	VFPFJ_04707	GO:0008270;GO:0070290	-	zn-dependent hydrolase oxidoreductase family protein gi_x000D_
gene1789	25.2422	5.71739	44.767	7.82998	2.96901	0.0180609	0.0889072	NW_017264031.1	128304	128705	+	402	VFPFJ_01779	-	-	-_x000D_
gene6955	574.616	365.833	783.399	2.14141	1.09856	0.0180736	0.0889116	NW_017264035.1	1188354	1188869	+	516	VFPFJ_06920	-	-	-_x000D_
gene10549	86.5757	49.7407	123.411	2.48108	1.31097	0.0180776	0.0889116	NW_017264042.1	348191	349249	+	1059	VFPFJ_10479	-	-	-_x000D_
gene668	11888.4	7653.12	16123.6	2.1068	1.07505	0.0181105	0.0889957	NW_017264030.1	2447584	2453073	-	5490	VFPFJ_00666	GO:0003677;GO:0016459;GO:0005524;GO:0003774;GO:0016021;GO:0016758	K00698	chitin synthase 6_x000D_
gene6634	7334.76	4324.86	10344.7	2.3919	1.25816	0.0181479	0.0891407	NW_017264035.1	129776	131060	+	1285	VFPFJ_06599	GO:0020037;GO:0019825	-	globin-like-protein gi_x000D_
gene7762	23.0267	10.6438	35.4097	3.32678	1.73413	0.0181602	0.0891624	NW_017264036.1	625566	625967	+	402	VFPFJ_07718	-	-	-_x000D_
gene6363	8328.58	5431.33	11225.8	2.06686	1.04744	0.0181681	0.0891624	NW_017264034.1	2559497	2560999	+	1503	VFPFJ_06332	GO:0004506;GO:0050660;GO:0016021;GO:0055114	K00511	squalene monooxygenase gi_x000D_
gene2312	4270.58	2785.5	5755.66	2.06629	1.04705	0.0182601	0.0894735	NW_017264031.1	1581461	1582605	+	1145	VFPFJ_02296	-	-	-_x000D_
gene5427	1178.91	764.2	1593.62	2.08535	1.06029	0.0182633	0.0894735	NW_017264033.1	3351974	3353662	-	1689	VFPFJ_05397	GO:0003824	K01409	glycoprotease family protein_x000D_
gene146	2666.36	1731.65	3601.06	2.07955	1.05627	0.0183155	0.0896123	NW_017264030.1	738597	739517	-	921	VFPFJ_00147	GO:0016020	-	non-anchored cell wall protein variant 1_x000D_
gene3549	2454.83	1600.12	3309.54	2.06831	1.04845	0.0183967	0.0899313	NW_017264032.1	1461532	1462641	-	1110	VFPFJ_03529	-	-	-_x000D_
gene4975	67.7752	40.4943	95.0561	2.3474	1.23106	0.0184731	0.0902653	NW_017264033.1	1961676	1962626	+	951	VFPFJ_04947	GO:0016020	-	indole-diterpene biosynthesis protein_x000D_
gene6159	9057.48	5959.53	12155.4	2.03966	1.02833	0.018481	0.0902653	NW_017264034.1	1975886	1976710	+	825	VFPFJ_06129	-	-	-_x000D_
gene1172	4667.79	3058.86	6276.72	2.05198	1.03702	0.0184901	0.0902704	NW_017264030.1	3996108	3998581	-	2474	VFPFJ_01165	-	-	-_x000D_
gene2990	3.06425	0	6.12851	Inf	Inf	0.018562	0.0905263	NW_017264031.1	3682697	3682873	-	177	VFPFJ_02972	-	-	-_x000D_
gene7353	44.4516	24.0656	64.8377	2.69421	1.42986	0.0185717	0.0905263	NW_017264035.1	2412946	2414379	+	1434	VFPFJ_07313	-	-	-_x000D_
gene6638	2944.9	1718.77	4171.02	2.42674	1.27902	0.0185747	0.0905263	NW_017264035.1	147835	149162	+	1328	VFPFJ_06603	GO:0016021	-	saga-associated factor partial_x000D_
gene2679	2084.45	1272.24	2896.67	2.27683	1.18703	0.0186131	0.0905962	NW_017264031.1	2733778	2734991	+	1214	VFPFJ_02661	GO:0016021	-	integral membrane protein_x000D_
gene6904	12.0496	4.32516	19.774	4.57185	2.19278	0.0186964	0.0908715	NW_017264035.1	1003262	1003474	-	213	VFPFJ_06869	-	-	-_x000D_
gene9910	13.8874	5.1349	22.64	4.40904	2.14046	0.018713	0.0908861	NW_017264039.1	250325	252024	-	1700	VFPFJ_09847	-	-	-_x000D_
gene5824	32.0893	16.5914	47.5873	2.86819	1.52014	0.0187509	0.0910089	NW_017264034.1	974473	974862	+	390	VFPFJ_05792	-	-	-_x000D_
gene639	992.022	643.548	1340.5	2.08298	1.05865	0.0187545	0.0910089	NW_017264030.1	2360064	2361213	+	1150	VFPFJ_00637	GO:0032541;GO:0035621;GO:0032366;GO:0005794;GO:0000750;GO:0006506;GO:0035376;GO:0006897;GO:0016021;GO:0097036;GO:0030148	K21848	arv1-like family protein gi_x000D_
gene10355	24.0792	7.40904	40.7494	5.49996	2.45942	0.018815	0.0911662	NW_017264041.1	236318	236903	-	586	VFPFJ_10286	-	-	-_x000D_
gene9552	37.6974	20.5836	54.8112	2.66285	1.41297	0.018819	0.0911662	NW_017264038.1	939958	942034	-	2077	VFPFJ_09490	GO:0016020;GO:0005488	-	cytochrome p450 3a21_x000D_
gene7288	149.227	30.696	267.757	8.72286	3.1248	0.0188268	0.0911662	NW_017264035.1	2177273	2179722	-	2450	VFPFJ_07250	GO:0055085;GO:0016021	-	opt oligopeptide transporter_x000D_
gene9787	34.2514	17.6735	50.8293	2.87601	1.52407	0.018827	0.0911662	NW_017264038.1	1675411	1677543	+	2133	VFPFJ_09724	-	-	-_x000D_
gene9126	1313.74	873.497	1753.98	2.008	1.00576	0.0188274	0.0911662	NW_017264037.1	2153033	2153882	-	850	VFPFJ_09069	-	-	-_x000D_
gene4476	9.62536	2.58419	16.6665	6.44942	2.68917	0.0188554	0.0912237	NW_017264033.1	375310	376532	-	1223	VFPFJ_04449	-	-	-_x000D_
gene1808	26.0067	11.0044	41.0091	3.72662	1.89787	0.0189285	0.0914986	NW_017264031.1	172179	172881	-	703	VFPFJ_01798	-	-	-_x000D_
gene3580	1154.81	765.899	1543.71	2.01556	1.01118	0.0190937	0.0921783	NW_017264032.1	1538135	1539502	-	1368	VFPFJ_03560	GO:0052855;GO:0005829;GO:0046496;GO:0047453	K17757	atp-dependent -nad h-hydrate dehydratase_x000D_
gene4501	5774.14	3730.75	7817.52	2.09543	1.06725	0.0191036	0.0921868	NW_017264033.1	444715	446439	-	1725	VFPFJ_04474	-	-	-_x000D_
gene6596	112.099	62.7138	161.484	2.57493	1.36454	0.019156	0.0923999	NW_017264034.1	3190319	3191626	+	1308	VFPFJ_06561	-	-	-_x000D_
gene813	718.818	463.154	974.482	2.10401	1.07314	0.0191785	0.0924688	NW_017264030.1	2915196	2916608	+	1413	VFPFJ_00809	-	-	-_x000D_
gene3537	595.17	295.408	894.932	3.02948	1.59907	0.0193756	0.0932198	NW_017264032.1	1435294	1438266	+	2973	VFPFJ_03517	GO:0008168;GO:0032259	-	methyltransferase type partial gi_x000D_
gene8282	12.5082	4.67748	20.3389	4.34826	2.12044	0.0195303	0.093774	NW_017264036.1	2245161	2246294	+	1134	VFPFJ_08230	-	-	-_x000D_
gene10242	3054.13	1984.74	4123.52	2.07762	1.05493	0.0195324	0.093774	NW_017264040.1	362595	365218	-	2624	VFPFJ_10175	GO:0016021;GO:0006508;GO:0004252	K01341	kex1 protease precursor_x000D_
gene9485	102.567	60.9018	144.232	2.36827	1.24383	0.0195943	0.093991	NW_017264038.1	727208	729847	+	2640	VFPFJ_09421	GO:0006357;GO:0008270;GO:0000981;GO:0003677;GO:0016310;GO:0016301;GO:0005634	-	protein kinase subdomain-containing protein_x000D_
gene4417	57.6206	7.08491	108.156	15.2657	3.93223	0.0196249	0.0940473	NW_017264033.1	210784	211140	-	357	VFPFJ_04390	-	-	-_x000D_
gene8973	826.218	528.159	1124.28	2.12867	1.08995	0.0196311	0.0940473	NW_017264037.1	1653810	1659014	+	5205	VFPFJ_08916	GO:0016020	-	acyl- synthetase_x000D_
gene9193	4250.25	2049.37	6451.12	3.14785	1.65437	0.0199513	0.0953878	NW_017264037.1	2357581	2359295	-	1715	VFPFJ_09133	GO:0006470;GO:0046872;GO:0048037;GO:0004724	K06269	serine threonine-protein phosphatase pp-z_x000D_
gene482	127.558	77.5848	177.532	2.28823	1.19423	0.0199533	0.0953878	NW_017264030.1	1795385	1795756	-	372	VFPFJ_00480	-	-	-_x000D_
gene2831	16.7187	6.14546	27.2919	4.44098	2.15088	0.0200298	0.095462	NW_017264031.1	3203587	3205620	+	2034	VFPFJ_02813	-	-	-_x000D_
gene4065	264.558	118.186	410.93	3.47698	1.79784	0.0202516	0.0962193	NW_017264032.1	2969420	2970469	-	1050	VFPFJ_04040	-	K13115	-_x000D_
gene5307	1489.64	987.284	1992	2.01766	1.01268	0.0202553	0.0962193	NW_017264033.1	2968399	2969322	-	924	VFPFJ_05279	-	K08065	-_x000D_
gene1867	50.7372	20.7915	80.683	3.88058	1.95627	0.0203277	0.0965224	NW_017264031.1	312682	313419	-	738	VFPFJ_01857	-	-	-_x000D_
gene1847	447.71	285.62	609.8	2.135	1.09424	0.0207039	0.0980194	NW_017264031.1	258577	260597	-	2021	VFPFJ_01837	GO:0008168;GO:0032259	K15267	ribosomal rna adenine methylase transferase_x000D_
gene2776	298.061	188.162	407.961	2.16814	1.11646	0.0207174	0.0980366	NW_017264031.1	3045861	3047209	-	1349	VFPFJ_02758	-	-	-_x000D_
gene7742	444.919	292.242	597.596	2.04487	1.03201	0.0207349	0.0980366	NW_017264036.1	502426	502959	-	534	VFPFJ_07698	-	-	-_x000D_
gene994	64.5901	38.3435	90.8367	2.36903	1.24429	0.0207546	0.0980366	NW_017264030.1	3466562	3468093	+	1532	VFPFJ_00990	-	-	-_x000D_
gene6825	9.94903	3.23008	16.668	5.16024	2.36744	0.0207591	0.0980366	NW_017264035.1	759820	760414	+	595	VFPFJ_06790	-	-	-_x000D_
gene3853	8.7257	2.54014	14.9113	5.87025	2.55342	0.0207598	0.0980366	NW_017264032.1	2329274	2329636	+	363	VFPFJ_03830	-	-	-_x000D_
gene11082	392.091	253.293	530.888	2.09594	1.0676	0.0207772	0.0980779	NW_017264049.1	48677	49193	-	517	VFPFJ_11009	-	-	-_x000D_
gene8787	18.4421	3.68985	33.1944	8.99615	3.16931	0.02096	0.098858	NW_017264037.1	1129058	1129555	-	498	VFPFJ_08730	-	-	-_x000D_
gene3608	537.512	355.287	719.737	2.02579	1.01849	0.0210028	0.0990183	NW_017264032.1	1615797	1617401	-	1605	VFPFJ_03588	GO:0004519;GO:0090305;GO:0016021;GO:0004527	K12351	inositol phosphosphingolipids phospholipase c_x000D_
gene3000	297.062	191.531	402.593	2.10197	1.07175	0.0210415	0.0991594	NW_017264031.1	3714626	3715681	+	1056	VFPFJ_02981	-	-	-_x000D_
gene4318	663.904	433.763	894.045	2.06114	1.04344	0.021069	0.0992474	NW_017264032.1	3699556	3701506	-	1951	VFPFJ_04291	GO:0016020	-	hypothetical protein VFPBJ_05089 [Purpureocillium lilacinum] gi_x000D_
gene6694	1418.47	935.689	1901.26	2.03193	1.02285	0.0211241	0.0994626	NW_017264035.1	368670	369029	+	360	VFPFJ_06659	-	-	-_x000D_
gene10766	1193.13	600.223	1786.04	2.97563	1.5732	0.0211384	0.0994626	NW_017264044.1	215654	217018	-	1365	VFPFJ_10694	GO:0008236	-	proteinase t-like protein_x000D_
gene2749	744.689	481.559	1007.82	2.09283	1.06545	0.0211656	0.0995356	NW_017264031.1	2955209	2957638	-	2430	VFPFJ_02731	-	K12842	-_x000D_
gene3261	7366.65	2663.85	12069.5	4.53084	2.17978	0.0212126	0.0997152	NW_017264032.1	572218	573460	+	1243	VFPFJ_03241	GO:0009916;GO:0016021;GO:0046872;GO:0070469;GO:0055114	-	alternative oxidase_x000D_
gene1864	101.236	61.0886	141.383	2.31439	1.21063	0.021346	0.100217	NW_017264031.1	301888	302673	+	786	VFPFJ_01854	-	-	-_x000D_
gene3098	4.77571	0.689935	8.86148	12.8439	3.68302	0.0213723	0.100218	NW_017264032.1	79067	79375	-	309	VFPFJ_03079	-	-	-_x000D_
gene3480	7761.85	3590.97	11932.7	3.32299	1.73248	0.0214714	0.100544	NW_017264032.1	1272929	1274927	+	1999	VFPFJ_03460	-	-	-_x000D_
gene8262	170.874	105.213	236.534	2.24815	1.16874	0.0214922	0.100544	NW_017264036.1	2182228	2183346	-	1119	VFPFJ_08211	-	-	-_x000D_
gene7305	131.863	68.2238	195.503	2.86561	1.51884	0.021508	0.100544	NW_017264035.1	2240516	2241685	+	1170	VFPFJ_07267	GO:0016491;GO:0055114	-	oxidoreductase [Purpureocillium lilacinum]_x000D_
gene7445	1675.14	265.602	3084.67	11.6139	3.53778	0.02151	0.100544	NW_017264035.1	2685879	2687533	-	1655	VFPFJ_07403	GO:0016021;GO:0016757	K03843	alpha- -mannosyltransferase alg-2_x000D_
gene10147	11.7086	1.67522	21.7421	12.9786	3.69807	0.0215121	0.100544	NW_017264040.1	154853	156559	-	1707	VFPFJ_10082	-	-	-_x000D_
gene7940	364.069	234.757	493.382	2.10167	1.07153	0.0215691	0.10076	NW_017264036.1	1177397	1179604	+	2208	VFPFJ_07895	-	-	-_x000D_
gene9792	349.687	221.629	477.746	2.15561	1.1081	0.0215879	0.100806	NW_017264038.1	1692761	1697687	-	4927	VFPFJ_09729	GO:0005488;GO:0008152	-	fungal specific transcription factor_x000D_
gene8402	174.503	82.6345	266.371	3.22348	1.68862	0.0216057	0.100847	NW_017264036.1	2590845	2592158	+	1314	VFPFJ_08348	GO:0008270;GO:0016491;GO:0055114	-	alcohol dehydrogenase gi_x000D_
gene718	37.1265	18.8127	55.4403	2.94697	1.55923	0.0216355	0.100911	NW_017264030.1	2605454	2606716	+	1263	VFPFJ_00716	-	-	-_x000D_
gene5710	186.371	118.972	253.77	2.13303	1.0929	0.0216992	0.100997	NW_017264034.1	640230	641059	+	830	VFPFJ_05678	-	-	-_x000D_
gene1345	9.84659	1.44505	18.2481	12.628	3.65855	0.0217637	0.101208	NW_017264030.1	4538207	4539098	-	892	VFPFJ_01336	-	-	-_x000D_
gene4010	1537.21	997.665	2076.76	2.08162	1.05771	0.0218564	0.101544	NW_017264032.1	2807000	2808362	-	1363	VFPFJ_03985	-	K20523	-_x000D_
gene7432	36.153	18.9219	53.3841	2.82128	1.49635	0.0218631	0.101544	NW_017264035.1	2653798	2655617	-	1820	VFPFJ_07390	GO:0055085;GO:0016021	-	mfs transporter_x000D_
gene6539	145.415	95.6523	195.177	2.04048	1.02891	0.0218994	0.101638	NW_017264034.1	3038235	3040471	-	2237	VFPFJ_06504	GO:0016787	K13726	thimet oligopeptidase_x000D_
gene10167	486.897	313.484	660.309	2.10636	1.07475	0.0219052	0.101638	NW_017264040.1	204037	206121	-	2085	VFPFJ_10102	GO:0006357;GO:0008270;GO:0000981;GO:0003677;GO:0005634	K09241	lactose regulatory protein lac9 gi_x000D_
gene1800	2928.22	1668.07	4188.37	2.51091	1.32821	0.0219105	0.101638	NW_017264031.1	151441	154124	+	2684	VFPFJ_01790	GO:0016829;GO:0008152	K18123	dihydrodipicolinate synthetase family protein_x000D_
gene3631	89.7577	31.3384	148.177	4.72829	2.24132	0.0220117	0.102024	NW_017264032.1	1698783	1699402	+	620	VFPFJ_03611	-	-	-_x000D_
gene3200	454.949	292.426	617.472	2.11155	1.0783	0.0221028	0.102404	NW_017264032.1	363715	364858	+	1144	VFPFJ_03180	GO:0043130	-	ubiquitin supergroup_x000D_
gene5528	2399.62	1029.36	3769.87	3.66235	1.87277	0.0221276	0.102434	NW_017264034.1	74902	77013	-	2112	VFPFJ_05497	-	K10268	-_x000D_
gene4006	121.444	29.5029	213.385	7.23269	2.85453	0.0222957	0.103086	NW_017264032.1	2799402	2799745	+	344	VFPFJ_03981	-	-	-_x000D_
gene11067	179.517	111.681	247.353	2.21481	1.14719	0.0223057	0.103089	NW_017264048.1	225181	229112	+	3932	VFPFJ_10994	-	-	-_x000D_
gene7819	430.086	276.476	583.696	2.1112	1.07806	0.0223296	0.103157	NW_017264036.1	787436	788428	+	993	VFPFJ_07775	GO:0005730;GO:0046872	K13102	zinc finger protein rts2_x000D_
gene9897	1114.77	726.749	1502.8	2.06783	1.04812	0.0223834	0.103364	NW_017264039.1	195338	197596	-	2259	VFPFJ_09834	GO:0016020	-	protein gi_x000D_
gene4778	2532.37	1667.96	3396.77	2.03649	1.02608	0.0224939	0.103789	NW_017264033.1	1298517	1300084	+	1568	VFPFJ_04750	GO:0000781;GO:0044783;GO:0000725;GO:0031493;GO:0070911;GO:0034729;GO:0006301;GO:0031151;GO:0031573;GO:0005634;GO:0051598;GO:0006348	K11427	histone-lysine n-methyltransferase gi_x000D_
gene6063	580.707	372.996	788.418	2.11374	1.0798	0.0225105	0.103819	NW_017264034.1	1707741	1709047	+	1307	VFPFJ_06033	-	-	-_x000D_
gene6310	21.6772	7.34799	36.0063	4.90016	2.29283	0.0225748	0.103911	NW_017264034.1	2402072	2403424	-	1353	VFPFJ_06279	GO:0006807;GO:0004356	-	glutamine synthetase gi_x000D_
gene1083	7150.1	3986.12	10314.1	2.5875	1.37156	0.0225786	0.103911	NW_017264030.1	3714202	3714606	-	405	VFPFJ_01079	-	-	-_x000D_
gene9467	218.633	138.453	298.813	2.15822	1.10984	0.0226488	0.10412	NW_017264038.1	674252	676795	-	2544	VFPFJ_09403	-	-	-_x000D_
gene6272	9349.2	6154.2	12544.2	2.03832	1.02738	0.0227179	0.104395	NW_017264034.1	2290821	2291782	-	962	VFPFJ_06241	-	-	-_x000D_
gene5380	24.6341	7.40318	41.865	5.65501	2.49953	0.0228035	0.104742	NW_017264033.1	3200832	3201491	+	660	VFPFJ_05351	-	-	-_x000D_
gene1494	753.963	499.777	1008.15	2.0172	1.01235	0.0229138	0.105123	NW_017264030.1	4969706	4971695	+	1990	VFPFJ_01486	GO:0003824;GO:0008152	K07511	core gi_x000D_
gene3093	22.7664	5.5424	39.9904	7.21535	2.85107	0.0229843	0.105318	NW_017264032.1	60154	61600	+	1447	VFPFJ_03074	-	-	-_x000D_
gene7580	964.113	17.8321	1910.39	107.133	6.74325	0.0230619	0.105631	NW_017264036.1	27989	29884	-	1896	VFPFJ_07537	-	-	-_x000D_
gene9463	534.921	348.303	721.539	2.07158	1.05073	0.0231125	0.10582	NW_017264038.1	643915	644412	+	498	VFPFJ_09399	-	-	-_x000D_
gene4599	918.423	549.144	1287.7	2.34493	1.22954	0.0232258	0.106252	NW_017264033.1	733439	735631	+	2193	VFPFJ_04573	GO:0016021;GO:0022891;GO:0055085	-	mfs monosaccharide transporter gi_x000D_
gene1555	375.171	243.871	506.471	2.0768	1.05436	0.0232996	0.10647	NW_017264030.1	5156127	5158981	-	2855	VFPFJ_01547	-	-	-_x000D_
gene7727	56.4804	33.0307	79.9301	2.41988	1.27493	0.0233019	0.10647	NW_017264036.1	451328	451938	-	611	VFPFJ_07683	-	-	-_x000D_
gene2389	74.1974	45.5582	102.837	2.25726	1.17457	0.0233801	0.106741	NW_017264031.1	1871584	1871790	-	207	VFPFJ_02373	-	-	-_x000D_
gene2907	43.3614	23.5113	63.2116	2.68856	1.42684	0.023429	0.106878	NW_017264031.1	3424138	3424338	-	201	VFPFJ_02888	-	-	-_x000D_
gene1817	8.54474	2.52958	14.5599	5.75587	2.52503	0.023439	0.10688	NW_017264031.1	197581	197856	-	276	VFPFJ_01807	-	-	-_x000D_
gene10328	72.1989	42.4097	101.988	2.40483	1.26593	0.0234595	0.10693	NW_017264041.1	158026	159169	+	1144	VFPFJ_10259	-	-	-_x000D_
gene6633	240.175	148.716	331.634	2.22997	1.15703	0.0235897	0.107393	NW_017264035.1	126857	128782	+	1926	VFPFJ_06598	GO:0003824;GO:0005975	K01182	alpha amylase_x000D_
gene2458	472.077	292.36	651.795	2.22943	1.15667	0.023709	0.107849	NW_017264031.1	2101816	2103582	+	1767	VFPFJ_02442	-	-	-_x000D_
gene669	16776.8	11036.1	22517.6	2.04037	1.02883	0.0238064	0.108235	NW_017264030.1	2457343	2463057	+	5715	VFPFJ_00667	GO:0003677;GO:0016459;GO:0005524;GO:0003774;GO:0016021;GO:0016758	K00698	chitin synthase 6 gi_x000D_
gene8983	4879.55	3193.57	6565.53	2.05586	1.03974	0.0238131	0.108235	NW_017264037.1	1726248	1727762	+	1515	VFPFJ_08926	GO:0003746;GO:0070125;GO:0005739;GO:0006508;GO:0003924;GO:0004190;GO:0005525	-	mitochondrial elongation factor g 1-like protein_x000D_
gene1089	1848.19	1166.99	2529.38	2.16743	1.11599	0.0238905	0.108456	NW_017264030.1	3729728	3733243	-	3516	VFPFJ_01085	-	-	-_x000D_
gene1460	20.0277	9.564	30.4913	3.18813	1.67271	0.0239196	0.108457	NW_017264030.1	4864285	4864644	+	360	VFPFJ_01452	-	-	-_x000D_
gene1333	4910.08	3246.58	6573.59	2.02478	1.01776	0.0240552	0.109028	NW_017264030.1	4491022	4492020	+	999	VFPFJ_01324	GO:1900375;GO:0061432;GO:0001103;GO:0001077;GO:1900478;GO:0061427;GO:0000978;GO:0009086;GO:0046983;GO:0001076;GO:0019237;GO:0000776;GO:0007059;GO:0006338;GO:0001078;GO:0001102;GO:0089713;GO:0005634;GO:0005739	K22484	helix-loop-helix dna-binding domain-containingprotein gi_x000D_
gene938	2575.35	1696.26	3454.43	2.0365	1.02609	0.0240673	0.109039	NW_017264030.1	3284996	3287559	-	2564	VFPFJ_00934	-	-	-_x000D_
gene10783	5.97741	1.2595	10.6953	8.49168	3.08605	0.0241019	0.109108	NW_017264044.1	262430	262698	-	269	VFPFJ_10711	-	-	-_x000D_
gene4347	153.607	74.7139	232.5	3.11186	1.63778	0.024225	0.109609	NW_017264033.1	49542	50016	+	475	VFPFJ_04320	-	-	-_x000D_
gene1909	265.659	159.783	371.534	2.32524	1.21738	0.0242377	0.109609	NW_017264031.1	402193	403871	+	1679	VFPFJ_01899	GO:0055085;GO:0016021	-	mfs transporter gi_x000D_
gene8041	181.507	91.3684	271.645	2.97307	1.57195	0.0242419	0.109609	NW_017264036.1	1534037	1535560	-	1524	VFPFJ_07994	-	-	-_x000D_
gene4723	41.7145	5.36507	78.064	14.5504	3.86299	0.0242625	0.109653	NW_017264033.1	1064948	1065877	-	930	VFPFJ_04696	GO:0016020	-	thioesterase-like superfamily domain-containing protein gi_x000D_
gene1346	13.4164	5.44317	21.3897	3.92963	1.9744	0.0242822	0.109653	NW_017264030.1	4540861	4542100	+	1240	VFPFJ_01337	-	-	-_x000D_
gene7594	1962.23	439.539	3484.92	7.92859	2.98706	0.0242906	0.109653	NW_017264036.1	89428	90063	-	636	VFPFJ_07551	-	-	-_x000D_
gene3961	7749.66	5153.22	10346.1	2.0077	1.00554	0.0243023	0.109662	NW_017264032.1	2644514	2646398	-	1885	VFPFJ_03936	GO:0003676;GO:0046872	-	c2h2 finger domain-containingprotein_x000D_
gene4371	284.454	148.189	420.719	2.83907	1.50542	0.0243491	0.109829	NW_017264033.1	106226	107268	+	1043	VFPFJ_04344	-	-	-_x000D_
gene8264	315.655	172.69	458.62	2.65575	1.40912	0.0243688	0.109874	NW_017264036.1	2185676	2187463	-	1788	VFPFJ_08213	-	-	-_x000D_
gene335	22.0892	10.8552	33.3233	3.0698	1.61814	0.0243974	0.109943	NW_017264030.1	1326286	1326645	+	360	VFPFJ_00335	-	-	-_x000D_
gene7694	94.8104	58.6423	130.978	2.23351	1.15932	0.0244108	0.109943	NW_017264036.1	363559	364482	-	924	VFPFJ_07652	GO:0016787	-	x-pro dipeptidyl-peptidase (s15 family) protein_x000D_
gene6305	2776.3	1839.05	3713.56	2.01928	1.01384	0.0244134	0.109943	NW_017264034.1	2389811	2392974	+	3164	VFPFJ_06274	GO:0016301	-	tkl protein kinase gi_x000D_
gene6404	240.68	52.4646	428.896	8.17495	3.03121	0.0244997	0.110143	NW_017264034.1	2678133	2679533	-	1401	VFPFJ_06372	-	-	-_x000D_
gene3891	48.1586	16.3277	79.9895	4.899	2.29249	0.0245066	0.110143	NW_017264032.1	2435359	2436804	-	1446	VFPFJ_03868	-	-	-_x000D_
gene775	128.798	61.5559	196.041	3.18476	1.67118	0.0245067	0.110143	NW_017264030.1	2793725	2796003	-	2279	VFPFJ_00772	-	-	-_x000D_
gene2960	2160.67	1247.98	3073.37	2.46268	1.30023	0.0246285	0.11047	NW_017264031.1	3560646	3562155	-	1510	VFPFJ_02941	GO:0005488;GO:0006355	-	zn -c6 fungal-type dna-binding domain-containingprotein_x000D_
gene10758	19.7718	4.45553	35.0882	7.87519	2.97732	0.0246654	0.110547	NW_017264044.1	197483	198948	-	1466	VFPFJ_10686	-	-	-_x000D_
gene2564	17.2839	4.10321	30.4645	7.42456	2.8923	0.0247296	0.110744	NW_017264031.1	2370850	2371095	+	246	VFPFJ_02548	-	-	-_x000D_
gene6719	97.7711	60.3669	135.175	2.23923	1.163	0.0247781	0.110856	NW_017264035.1	433836	435433	-	1598	VFPFJ_06684	GO:0016021;GO:0005737;GO:0055085	-	membrane protein_x000D_
gene2532	137.682	32.0942	243.271	7.5799	2.92218	0.0248144	0.110856	NW_017264031.1	2297217	2298596	+	1380	VFPFJ_02516	GO:0020037;GO:0016705;GO:0004497;GO:0005506;GO:0055114	-	cytochrome p450_x000D_
gene5847	605.913	397.821	814.004	2.04616	1.03292	0.0248346	0.110865	NW_017264034.1	1077459	1079304	-	1846	VFPFJ_05815	GO:0016021	-	guanine nucleotide exchange factor-like protein_x000D_
gene2088	145.647	91.5056	199.788	2.18335	1.12654	0.0249288	0.111241	NW_017264031.1	892269	894102	+	1834	VFPFJ_02075	GO:0020037;GO:0016020;GO:0016705;GO:0004497;GO:0005506;GO:0055114	-	cytochrome p450 monooxygenase_x000D_
gene11642	3.95307	0.295351	7.6108	25.7687	4.68755	0.0251054	0.111941	NW_017264078.1	5411	7379	+	1969	VFPFJ_11569	-	-	-_x000D_
gene312	81.0578	49.9257	112.19	2.24714	1.16809	0.0251791	0.112225	NW_017264030.1	1260285	1261351	-	1067	VFPFJ_00312	-	-	-_x000D_
gene10742	13.6575	5.3545	21.9604	4.1013	2.03608	0.0254875	0.113241	NW_017264044.1	156649	156933	-	285	VFPFJ_10670	-	-	-_x000D_
gene5632	10.5826	1.1814	19.9837	16.9152	4.08025	0.0255113	0.113272	NW_017264034.1	397795	398928	+	1134	VFPFJ_05601	-	-	-_x000D_
gene7906	9649.18	6241.45	13056.9	2.09197	1.06486	0.0255147	0.113272	NW_017264036.1	1059950	1061869	+	1920	VFPFJ_07861	GO:0006355;GO:0003700;GO:0003677	-	transcription factor vib-1_x000D_
gene6324	440.736	260.083	621.39	2.3892	1.25653	0.0255808	0.113432	NW_017264034.1	2450360	2450900	+	541	VFPFJ_06293	GO:0048037	-	nad -binding domain protein_x000D_
gene2063	15.3983	5.06972	25.7268	5.0746	2.3433	0.0255927	0.11344	NW_017264031.1	834191	834723	+	533	VFPFJ_02052	-	-	-_x000D_
gene7329	61.3228	27.1841	95.4615	3.51166	1.81215	0.0256205	0.113483	NW_017264035.1	2313170	2314509	+	1340	VFPFJ_07291	GO:0016021	-	plasma membrane ammonium transporter_x000D_
gene11246	8.31955	2.45147	14.1876	5.78739	2.53291	0.0256524	0.113526	NW_017264052.1	113848	116177	-	2330	VFPFJ_11173	-	-	-_x000D_
gene4255	36.3581	16.3036	56.4126	3.46012	1.79082	0.025673	0.113572	NW_017264032.1	3526416	3527360	-	945	VFPFJ_04228	-	-	-_x000D_
gene10839	7431.12	3264.04	11598.2	3.55333	1.82917	0.0257938	0.114017	NW_017264045.1	100131	100520	+	390	VFPFJ_10768	-	-	-_x000D_
gene10840	135.584	86.4688	184.7	2.13603	1.09493	0.0258789	0.114259	NW_017264045.1	104601	106448	+	1848	VFPFJ_10769	-	-	-_x000D_
gene9030	104.582	65.8112	143.353	2.17825	1.12317	0.0259247	0.114373	NW_017264037.1	1869105	1870170	-	1066	VFPFJ_08973	-	-	-_x000D_
gene10170	717.44	407.432	1027.45	2.52176	1.33443	0.0259252	0.114373	NW_017264040.1	208480	210151	-	1672	VFPFJ_10104	GO:0006355	-	fungal transcriptional regulatory protein gi_x000D_
gene2272	15.9301	6.79956	25.0606	3.68562	1.88191	0.0259779	0.114516	NW_017264031.1	1460771	1460953	+	183	VFPFJ_02256	-	-	-_x000D_
gene9438	17.0483	6.24526	27.8513	4.45959	2.15691	0.0259994	0.114521	NW_017264038.1	559584	560325	-	742	VFPFJ_09374	-	-	-_x000D_
gene5674	644.153	415.915	872.391	2.09752	1.06868	0.0263308	0.115845	NW_017264034.1	524213	527791	+	3579	VFPFJ_05642	-	-	-_x000D_
gene99	1597.33	532.536	2662.12	4.99896	2.32163	0.0263634	0.115898	NW_017264030.1	598054	600047	+	1994	VFPFJ_00100	GO:0016021;GO:0022891;GO:0055085	-	maltose partial gi_x000D_
gene1748	10.2564	3.37336	17.1394	5.08082	2.34506	0.0264045	0.116034	NW_017264031.1	24201	25012	-	812	VFPFJ_01738	-	-	-_x000D_
gene3470	2.88959	0	5.77918	Inf	Inf	0.0264209	0.11606	NW_017264032.1	1239388	1240122	+	735	VFPFJ_03450	-	-	-_x000D_
gene10119	28.7035	15.3237	42.0834	2.7463	1.45749	0.0264349	0.116076	NW_017264040.1	71951	72613	-	663	VFPFJ_10055	-	-	-_x000D_
gene1755	21.9729	10.7431	33.2028	3.09063	1.6279	0.0266138	0.116795	NW_017264031.1	46884	48746	-	1863	VFPFJ_01745	GO:0016020	-	mfs transporter_x000D_
gene7736	197.472	126.056	268.887	2.13308	1.09293	0.0266328	0.116809	NW_017264036.1	483606	485408	+	1803	VFPFJ_07692	GO:0055085;GO:0016021	-	bicyclomycin resistance protein gi_x000D_
gene2423	1890.65	1115.28	2666.02	2.39044	1.25728	0.0266963	0.116905	NW_017264031.1	1983431	1986496	-	3066	VFPFJ_02407	GO:0015385;GO:0036376;GO:0016021;GO:1902600;GO:0097623;GO:0006970;GO:0045121;GO:0030007;GO:0005886	-	na(+) h(+) antiporter_x000D_
gene4575	29.617	15.3947	43.8392	2.84768	1.50979	0.0267138	0.11693	NW_017264033.1	655795	656321	-	527	VFPFJ_04549	-	-	-_x000D_
gene10616	522.329	268.019	776.639	2.8977	1.53491	0.0268	0.117142	NW_017264043.1	191755	192119	-	365	VFPFJ_10546	-	-	-_x000D_
gene2700	61.7287	26.4384	97.0189	3.66962	1.87563	0.0268256	0.117168	NW_017264031.1	2804841	2805233	-	393	VFPFJ_02682	-	-	-_x000D_
gene3754	781.302	518.104	1044.5	2.016	1.0115	0.0269475	0.117594	NW_017264032.1	2058971	2060907	-	1937	VFPFJ_03731	GO:0016020	-	drug resistance protein_x000D_
gene9672	474.946	307.06	642.833	2.09351	1.06593	0.0269812	0.117695	NW_017264038.1	1301523	1303326	-	1804	VFPFJ_09610	GO:0016021;GO:0006869;GO:0005319	K06316	oligosaccharide translocation protein variant gi_x000D_
gene9880	2073.91	1375.85	2771.97	2.01472	1.01058	0.0270966	0.118062	NW_017264039.1	118107	119793	+	1687	VFPFJ_09817	-	-	-_x000D_
gene3156	123.23	78.6647	167.795	2.13304	1.09291	0.0272189	0.118548	NW_017264032.1	234338	235419	+	1082	VFPFJ_03137	-	-	-_x000D_
gene6946	760.837	505.012	1016.66	2.01315	1.00945	0.0272455	0.118618	NW_017264035.1	1155240	1157665	+	2426	VFPFJ_06911	GO:0006357;GO:0008270;GO:0000981;GO:0003677;GO:0004590;GO:0006207;GO:0005634	-	fungal transcriptional regulatory protein gi_x000D_
gene2560	20238.6	13366.5	27110.7	2.02826	1.02024	0.0272989	0.118715	NW_017264031.1	2364069	2364527	-	459	VFPFJ_02544	-	-	-_x000D_
gene1331	56.9813	24.9135	89.0491	3.57433	1.83767	0.0272993	0.118715	NW_017264030.1	4488056	4488469	+	414	VFPFJ_01322	-	-	-_x000D_
gene67	8638.99	3453.16	13824.8	4.00353	2.00127	0.0274358	0.119159	NW_017264030.1	484510	486779	+	2270	VFPFJ_00068	-	-	-_x000D_
gene448	509.998	338.393	681.603	2.01423	1.01023	0.0274474	0.119159	NW_017264030.1	1695055	1696767	+	1713	VFPFJ_00447	GO:0003676;GO:0000166	-	rna recognition domain-containing protein_x000D_
gene4879	24714.5	16437.5	32991.4	2.00708	1.0051	0.0274707	0.119159	NW_017264033.1	1588319	1590166	-	1848	VFPFJ_04851	GO:0006468;GO:0005524;GO:0004674	-	serine threonine protein kinase gi_x000D_
gene7415	563.01	240.933	885.088	3.67359	1.87719	0.0274981	0.119159	NW_017264035.1	2585899	2588404	-	2506	VFPFJ_07373	GO:0006355	-	fungal zn binuclear cluster domain-containing protein_x000D_
gene1465	778.74	515.88	1041.6	2.01907	1.01369	0.0275072	0.119159	NW_017264030.1	4878398	4879492	-	1095	VFPFJ_01457	GO:0016020	-	1-phosphatidylinositol phosphodiesterase_x000D_
gene6467	166.68	106.315	227.045	2.13559	1.09464	0.0275265	0.119164	NW_017264034.1	2851491	2852151	+	661	VFPFJ_06434	GO:0016021	-	f-box domain-containing protein_x000D_
gene504	14361.9	9407.76	19316	2.0532	1.03787	0.0275811	0.11927	NW_017264030.1	1856808	1858961	-	2154	VFPFJ_00502	GO:0000079;GO:0019901	K21197	g1 s-specific cyclin pcl5_x000D_
gene10298	5.17578	0.964154	9.3874	9.73641	3.28339	0.0276331	0.119338	NW_017264041.1	53344	53753	+	410	VFPFJ_10229	-	-	-_x000D_
gene8805	111.909	39.6747	184.143	4.64133	2.21454	0.0277963	0.119858	NW_017264037.1	1189407	1190150	-	744	VFPFJ_08748	-	-	-_x000D_
gene592	2451.65	1354.09	3549.21	2.62109	1.39017	0.0278744	0.120057	NW_017264030.1	2161895	2166236	-	4342	VFPFJ_00590	GO:0043547;GO:0005086;GO:0032012	-	guanyl-nucleotide exchange factor_x000D_
gene9158	31.5904	16.9643	46.2166	2.72435	1.44591	0.0279092	0.120069	NW_017264037.1	2249962	2250897	-	936	VFPFJ_09099	-	-	-_x000D_
gene7813	1260.68	820.24	1701.13	2.07394	1.05237	0.0279954	0.120394	NW_017264036.1	763099	767825	+	4727	VFPFJ_07769	GO:0005524;GO:0004386;GO:0008270	K15710	snf2 family helicase atpase_x000D_
gene8611	1170.15	545.886	1794.41	3.28716	1.71684	0.0282325	0.121136	NW_017264037.1	639901	640782	+	882	VFPFJ_08556	GO:0030170;GO:0006520	K01754	threonine dehydratase_x000D_
gene163	53.6031	30.9644	76.2419	2.46224	1.29997	0.0283471	0.121535	NW_017264030.1	786108	788982	-	2875	VFPFJ_00164	-	-	-_x000D_
gene2737	56.8024	33.5445	80.0604	2.38669	1.25501	0.0284432	0.121901	NW_017264031.1	2918741	2921309	-	2569	VFPFJ_02719	-	-	-_x000D_
gene2464	71.6187	25.715	117.522	4.57019	2.19226	0.0285797	0.122346	NW_017264031.1	2113878	2114297	-	420	VFPFJ_02448	GO:0016020	-	7 transmembrane receptor (rhodopsin family) domain-containing protein gi_x000D_
gene2608	5.49698	0.689935	10.304	14.9348	3.9006	0.0286604	0.122578	NW_017264031.1	2480381	2481223	-	843	VFPFJ_02592	GO:0016021	-	tpr repeat containing protein_x000D_
gene7197	3062.83	2024.05	4101.6	2.02643	1.01894	0.0288701	0.123355	NW_017264035.1	1901115	1904162	+	3048	VFPFJ_07160	GO:0016301;GO:0016310	-	wd repeat protein gi_x000D_
gene9713	134.709	47.803	221.616	4.63602	2.21289	0.0289014	0.123442	NW_017264038.1	1418541	1420480	-	1940	VFPFJ_09650	GO:0016021;GO:0008080	-	regulator of g protein signaling superfamily_x000D_
gene2867	4929.71	1869.92	7989.5	4.27264	2.09513	0.0289678	0.123585	NW_017264031.1	3301641	3302029	+	389	VFPFJ_02849	-	-	-_x000D_
gene1907	129.714	63.4525	195.975	3.08853	1.62692	0.0290706	0.123866	NW_017264031.1	398071	400046	-	1976	VFPFJ_01897	-	-	-_x000D_
gene2087	23.6167	11.9474	35.2861	2.95346	1.56241	0.0290749	0.123866	NW_017264031.1	890686	891024	-	339	VFPFJ_02074	-	-	-_x000D_
gene11338	93.1717	57.6988	128.645	2.22959	1.15678	0.0290776	0.123866	NW_017264054.1	173758	175058	-	1301	VFPFJ_11265	-	-	-_x000D_
gene2044	72.952	45.921	99.9829	2.17728	1.12253	0.0291457	0.123984	NW_017264031.1	786447	787129	+	683	VFPFJ_02033	-	-	-_x000D_
gene8404	146.805	94.3195	199.291	2.11294	1.07925	0.0292255	0.124194	NW_017264037.1	1332	2869	-	1538	VFPFJ_08350	-	-	-_x000D_
gene7203	6.00451	1.3693	10.6397	7.77016	2.95794	0.029232	0.124194	NW_017264035.1	1916892	1918262	-	1371	VFPFJ_07166	GO:0008233	-	subtilisin-like serine protease precursor_x000D_
gene66	4.52171	0.590701	8.45272	14.3096	3.83892	0.0292764	0.12429	NW_017264030.1	480272	480433	-	162	VFPFJ_00067	-	-	-_x000D_
gene4082	8.38386	2.44326	14.3245	5.86285	2.5516	0.029349	0.124502	NW_017264032.1	3013388	3013846	+	459	VFPFJ_04056	-	-	-_x000D_
gene7880	156.195	99.5137	212.876	2.13916	1.09705	0.0294445	0.124627	NW_017264036.1	972156	973214	+	1059	VFPFJ_07836	GO:0009987;GO:0003677	K10863	aprataxin-like protein_x000D_
gene5769	292.091	194.317	389.864	2.00633	1.00456	0.0296235	0.125291	NW_017264034.1	825665	826921	-	1257	VFPFJ_05737	-	-	-_x000D_
gene4069	37.5591	13.4817	61.6364	4.57187	2.19279	0.0298496	0.126152	NW_017264032.1	2980057	2982489	-	2433	VFPFJ_04044	-	-	-_x000D_
gene10506	360.107	238.186	482.028	2.02375	1.01703	0.0298944	0.126251	NW_017264042.1	203416	203993	-	578	VFPFJ_10436	-	-	-_x000D_
gene2942	28.0193	15.2685	40.7701	2.67021	1.41695	0.02992	0.126271	NW_017264031.1	3501858	3503796	-	1939	VFPFJ_02923	GO:0016788	K01114	non-hemolytic phospholipase c precursor_x000D_
gene80	2819.9	1749.53	3890.28	2.22361	1.1529	0.0299226	0.126271	NW_017264030.1	538532	543488	-	4957	VFPFJ_00081	GO:0016021;GO:0044267;GO:0046872;GO:0005635;GO:0003824;GO:0005789	K10661	ring finger membrane protein_x000D_
gene3004	500.7	233.479	767.921	3.28903	1.71766	0.0299758	0.126401	NW_017264031.1	3733182	3736649	+	3468	VFPFJ_02985	-	-	-_x000D_
gene1802	934.972	463.702	1406.24	3.03264	1.60058	0.030162	0.126992	NW_017264031.1	157467	158867	-	1401	VFPFJ_01792	-	K00306	-_x000D_
gene5815	6.44895	1.67522	11.2227	6.69921	2.74399	0.0301882	0.127012	NW_017264034.1	939589	941877	+	2289	VFPFJ_05783	GO:0004553	-	glycoside superfamily_x000D_
gene2703	1610.87	155.043	3066.7	19.7797	4.30595	0.0303047	0.127169	NW_017264031.1	2817922	2819427	-	1506	VFPFJ_02685	GO:0016491;GO:0055114	-	sarcosine oxidase_x000D_
gene11517	66.0982	40.1385	92.0578	2.2935	1.19755	0.0304276	0.127542	NW_017264064.1	34902	35360	+	459	VFPFJ_11444	-	-	-_x000D_
gene7175	8.83926	2.90303	14.7755	5.08968	2.34758	0.0305681	0.127933	NW_017264035.1	1841221	1841619	-	399	VFPFJ_07139	-	-	-_x000D_
gene493	372.436	30.7306	714.14	23.2387	4.53846	0.0307475	0.128501	NW_017264030.1	1826980	1827909	-	930	VFPFJ_00491	-	-	-_x000D_
gene7298	8.016	2.33111	13.7009	5.87742	2.55518	0.0307937	0.128646	NW_017264035.1	2215381	2217211	+	1831	VFPFJ_07260	GO:0006817;GO:0016021;GO:0005315;GO:0055085	K14640	phosphate-repressible na+ phosphate cotransporter pho89_x000D_
gene11180	558.424	369.248	747.601	2.02466	1.01768	0.0309927	0.129285	NW_017264051.1	39685	40770	+	1086	VFPFJ_11107	-	K00059	-_x000D_
gene10848	2507.16	999.299	4015.01	4.01783	2.00642	0.0312048	0.12993	NW_017264045.1	124319	125293	-	975	VFPFJ_10776	GO:0044763;GO:0030234;GO:0050794;GO:0050790;GO:0044424	K16833	glc8 protein gi_x000D_
gene3198	741.598	464.196	1019	2.19519	1.13435	0.0312351	0.129932	NW_017264032.1	359106	362434	-	3329	VFPFJ_03178	-	-	-_x000D_
gene123	17.7104	3.62466	31.7961	8.77215	3.13293	0.0312534	0.12994	NW_017264030.1	674621	676016	-	1396	VFPFJ_00124	-	-	-_x000D_
gene2401	311.279	201.66	420.897	2.08716	1.06154	0.0312923	0.130006	NW_017264031.1	1913402	1913641	-	240	VFPFJ_02385	-	-	-_x000D_
gene2021	2041.33	1167.46	2915.2	2.49705	1.32023	0.0314629	0.130576	NW_017264031.1	721950	723665	-	1716	VFPFJ_02010	GO:0055085;GO:0016021	-	mfs transporter gi_x000D_
gene6110	745.545	395.951	1095.14	2.76585	1.46772	0.0315312	0.130787	NW_017264034.1	1859602	1860608	+	1007	VFPFJ_06080	-	-	-_x000D_
gene7399	65.5459	26.8195	104.272	3.88793	1.959	0.0316441	0.130951	NW_017264035.1	2537066	2537655	+	590	VFPFJ_07357	GO:0016846;GO:0008152	-	glutathione-dependent formaldehyde-activating family gfa protein_x000D_
gene4734	390.825	255.953	525.698	2.05389	1.03836	0.0318311	0.13142	NW_017264033.1	1107013	1108225	+	1213	VFPFJ_04706	GO:0003676;GO:0004813;GO:0006419;GO:0005524	-	alanyl-trna editing protein -l_x000D_
gene68	340.827	223.782	457.872	2.04606	1.03285	0.0319158	0.131673	NW_017264030.1	489265	491187	-	1923	VFPFJ_00069	GO:0016301;GO:0044237	-	riboflavin kinase_x000D_
gene2826	222.298	141.481	303.115	2.14245	1.09926	0.0320153	0.131938	NW_017264031.1	3188514	3189669	-	1156	VFPFJ_02808	-	-	-_x000D_
gene6702	11171.1	6288.44	16053.8	2.55291	1.35214	0.0320817	0.132116	NW_017264035.1	382374	382860	+	487	VFPFJ_06667	GO:0006914	K08341	autophagy-related protein 8 gi_x000D_
gene375	7.42048	2.05689	12.7841	6.21525	2.63581	0.0323943	0.133062	NW_017264030.1	1492927	1493381	-	455	VFPFJ_00374	-	-	-_x000D_
gene9461	55.4557	22.1784	88.7329	4.00087	2.00031	0.0325418	0.133571	NW_017264038.1	640657	640989	+	333	VFPFJ_09397	-	-	-_x000D_
gene6316	89.7578	56.2771	123.238	2.18985	1.13083	0.0325587	0.133591	NW_017264034.1	2421342	2422375	+	1034	VFPFJ_06285	-	-	-_x000D_
gene6725	344.632	223.799	465.465	2.07984	1.05647	0.0326292	0.133736	NW_017264035.1	465652	466383	-	732	VFPFJ_06690	-	-	-_x000D_
gene9199	44.6383	18.2919	70.9847	3.88067	1.95631	0.0326296	0.133736	NW_017264037.1	2373368	2373903	-	536	VFPFJ_09139	-	-	-_x000D_
gene8693	60.3792	11.6244	109.134	9.38835	3.23087	0.0328942	0.134723	NW_017264037.1	861029	862664	-	1636	VFPFJ_08638	GO:0016021;GO:0016747	-	acyltransferase gi_x000D_
gene6951	344.056	216.664	471.447	2.17594	1.12164	0.0333069	0.135889	NW_017264035.1	1167288	1169533	-	2246	VFPFJ_06916	-	K09274	-_x000D_
gene8052	156.28	42.5577	270.003	6.3444	2.66548	0.0333987	0.136096	NW_017264036.1	1569001	1569343	-	343	VFPFJ_08005	-	-	-_x000D_
gene259	47.2274	22.9599	71.4949	3.1139	1.63872	0.0334759	0.136263	NW_017264030.1	1085909	1086585	-	677	VFPFJ_00259	-	-	-_x000D_
gene3633	51.5033	31.2145	71.7921	2.29996	1.20161	0.033625	0.13682	NW_017264032.1	1701755	1702360	+	606	VFPFJ_03613	-	-	-_x000D_
gene9260	3.50907	0.284784	6.73335	23.6437	4.56338	0.0337714	0.1373	NW_017264038.1	65770	66096	+	327	VFPFJ_09198	-	-	-_x000D_
gene4054	78.073	47.5575	108.588	2.28331	1.19113	0.0338536	0.137502	NW_017264032.1	2939815	2940837	-	1023	VFPFJ_04029	-	-	-_x000D_
gene4478	402.11	247.442	556.778	2.25014	1.17001	0.0339612	0.13778	NW_017264033.1	382053	382592	+	540	VFPFJ_04451	-	-	-_x000D_
gene438	50.4029	30.5733	70.2325	2.29718	1.19986	0.0340526	0.138061	NW_017264030.1	1656670	1657386	+	717	VFPFJ_00437	GO:0016491;GO:0055114	-	short chain dehydrogenase_x000D_
gene9935	175.449	36.0593	314.839	8.73114	3.12617	0.0342879	0.138815	NW_017264039.1	308293	308662	+	370	VFPFJ_09872	-	-	-_x000D_
gene9297	10.0742	3.41798	16.7305	4.89485	2.29127	0.034346	0.138951	NW_017264038.1	158863	159375	-	513	VFPFJ_09235	-	-	-_x000D_
gene4754	22.0751	11.7518	32.3984	2.75688	1.46304	0.0343796	0.139037	NW_017264033.1	1201504	1203607	+	2104	VFPFJ_04726	GO:0046872;GO:0006355	-	fungal specific transcription factor_x000D_
gene5744	5.14289	0	10.2858	Inf	Inf	0.0344058	0.139043	NW_017264034.1	745135	747840	+	2706	VFPFJ_05712	GO:0016787	-	minor extracellular protease vpr_x000D_
gene9976	422.428	48.7837	796.072	16.3184	4.02843	0.0346035	0.139498	NW_017264039.1	427951	428732	-	782	VFPFJ_09913	-	-	-_x000D_
gene6017	1987.39	1304.97	2669.81	2.04589	1.03273	0.0346231	0.139498	NW_017264034.1	1567974	1570781	+	2808	VFPFJ_05987	GO:0006357;GO:0008270;GO:0000981;GO:0003677;GO:0005634	-	chitinase 1 precursor_x000D_
gene4105	1135.83	257.302	2014.36	7.82879	2.96879	0.03463	0.139498	NW_017264032.1	3069795	3071502	+	1708	VFPFJ_04078	-	-	-_x000D_
gene9871	13.4314	5.213	21.6499	4.15306	2.05417	0.0346511	0.139507	NW_017264039.1	94177	94542	-	366	VFPFJ_09808	-	-	-_x000D_
gene5793	35.4772	21.0669	49.8876	2.36806	1.2437	0.0346949	0.13961	NW_017264034.1	888304	888867	+	564	VFPFJ_05761	-	-	-_x000D_
gene5547	1033.5	685.345	1381.65	2.016	1.0115	0.0347741	0.139759	NW_017264034.1	150449	152296	-	1848	VFPFJ_05516	-	-	-_x000D_
gene9862	5.11032	1.08452	9.13611	8.4241	3.07452	0.0347814	0.139759	NW_017264039.1	57932	58931	+	1000	VFPFJ_09799	GO:0016491;GO:0055114	-	retinol dehydrogenase 8_x000D_
gene8139	20.9059	10.6227	31.1891	2.93608	1.55389	0.0348278	0.139895	NW_017264036.1	1836369	1837570	+	1202	VFPFJ_08092	-	-	-_x000D_
gene8036	66.1587	40.9565	91.361	2.23069	1.15749	0.0348991	0.139947	NW_017264036.1	1514615	1516960	+	2346	VFPFJ_07989	-	-	-_x000D_
gene102	14.1344	3.58005	24.6888	6.89623	2.78581	0.034918	0.139958	NW_017264030.1	604941	605231	-	291	VFPFJ_00103	-	-	-_x000D_
gene3793	1009.02	650.553	1367.49	2.10204	1.07179	0.0349512	0.139965	NW_017264032.1	2180759	2181973	+	1215	VFPFJ_03770	-	-	-_x000D_
gene5628	158.406	101.154	215.658	2.13198	1.09219	0.034961	0.139965	NW_017264034.1	393724	394881	-	1158	VFPFJ_05597	GO:0006568;GO:0001760;GO:0016787;GO:1904984	-	uracil-5-carboxylate decarboxylase gi_x000D_
gene1532	16.2891	3.14376	29.4345	9.36283	3.22695	0.03498	0.139965	NW_017264030.1	5085734	5087245	+	1512	VFPFJ_01524	-	-	-_x000D_
gene1459	157.513	104.766	210.26	2.00694	1.005	0.0350522	0.140147	NW_017264030.1	4860219	4861378	-	1160	VFPFJ_01451	GO:0051539;GO:0046872;GO:0016491;GO:0055114;GO:0016829	K04070	pyruvate formate lyase activating enzyme gi_x000D_
gene10574	43.0738	18.0135	68.1341	3.78239	1.9193	0.0352369	0.140574	NW_017264043.1	72095	72475	-	381	VFPFJ_10504	-	-	-_x000D_
gene6695	15.3291	6.68976	23.9684	3.58286	1.84111	0.0352465	0.140574	NW_017264035.1	369167	369442	-	276	VFPFJ_06660	-	-	-_x000D_
gene7274	167.602	106.295	228.909	2.15353	1.1067	0.0352754	0.14064	NW_017264035.1	2142019	2142285	+	267	VFPFJ_07236	-	-	-_x000D_
gene7684	37.5619	21.5507	53.5731	2.48591	1.31377	0.0353403	0.140848	NW_017264036.1	335198	337261	-	2064	VFPFJ_07642	GO:0016491	-	glucose-methanol-choline oxidoreductase_x000D_
gene7021	4.29721	0.590701	8.00372	13.5495	3.76017	0.0355656	0.141596	NW_017264035.1	1348989	1349189	-	201	VFPFJ_06986	-	-	-_x000D_
gene8618	1794.59	1063.51	2525.68	2.37485	1.24784	0.0356343	0.14177	NW_017264037.1	654753	655849	-	1097	VFPFJ_08563	GO:0008270;GO:0016491;GO:0055114	-	quinone oxidoreductase gi_x000D_
gene3866	19.5357	9.16885	29.9025	3.26131	1.70545	0.0356648	0.14177	NW_017264032.1	2357401	2359244	-	1844	VFPFJ_03843	GO:0055085;GO:0016021	-	major facilitator superfamily transporter_x000D_
gene9928	2342.05	1532.23	3151.87	2.05705	1.04058	0.0357326	0.14191	NW_017264039.1	292706	294134	-	1429	VFPFJ_09865	GO:0016021	-	hypothetical protein VFPFJ_09865 [Purpureocillium lilacinum]_x000D_
gene8240	67.6662	41.3505	93.9818	2.27281	1.18448	0.0361536	0.143229	NW_017264036.1	2114360	2115622	+	1263	VFPFJ_08189	-	-	-_x000D_
gene103	6748.32	3838.05	9658.59	2.51653	1.33144	0.0361665	0.143229	NW_017264030.1	606128	606649	+	522	VFPFJ_00104	-	-	-_x000D_
gene3849	30.9153	16.471	45.3596	2.7539	1.46148	0.0364014	0.143957	NW_017264032.1	2319725	2320075	+	351	VFPFJ_03826	-	-	-_x000D_
gene2793	13.4885	5.81662	21.1605	3.63793	1.86312	0.0365345	0.144432	NW_017264031.1	3100134	3100563	+	430	VFPFJ_02775	-	-	-_x000D_
gene6074	124.023	74.812	173.234	2.3156	1.21138	0.0365493	0.14444	NW_017264034.1	1739819	1743136	+	3318	VFPFJ_06044	GO:0046872;GO:0098655;GO:0005524;GO:0016021;GO:0019829	-	calcium-transporting atpase 3_x000D_
gene9977	11.7864	5.07207	18.5007	3.64757	1.86694	0.0366386	0.144742	NW_017264039.1	431399	432724	-	1326	VFPFJ_09914	-	-	-_x000D_
gene1954	182.796	109.438	256.154	2.34063	1.2269	0.0367986	0.145222	NW_017264031.1	526854	530992	+	4139	VFPFJ_01943	GO:0046872;GO:0005524;GO:0004075	K01941	urea amidolyase_x000D_
gene7283	34.1133	19	49.2266	2.59087	1.37344	0.0368453	0.145253	NW_017264035.1	2166587	2166808	+	222	VFPFJ_07245	-	-	-_x000D_
gene2972	38.9112	19.0975	58.7249	3.07501	1.62059	0.0369944	0.145666	NW_017264031.1	3622618	3623253	-	636	VFPFJ_02953	-	-	-_x000D_
gene7835	64.5408	40.475	88.6066	2.18917	1.13038	0.0370098	0.145666	NW_017264036.1	823694	824234	-	541	VFPFJ_07791	-	-	-_x000D_
gene7424	82.1046	44.6293	119.58	2.67941	1.42191	0.0370288	0.145666	NW_017264035.1	2626842	2627588	+	747	VFPFJ_07382	-	-	-_x000D_
gene8222	13.3085	5.86945	20.7475	3.53482	1.82164	0.0370991	0.145691	NW_017264036.1	2066303	2067010	+	708	VFPFJ_08171	-	-	-_x000D_
gene8293	5.50378	1.24894	9.75862	7.81353	2.96597	0.0371174	0.145691	NW_017264036.1	2266838	2269829	+	2992	VFPFJ_08241	GO:0016020;GO:0046872;GO:0016491	-	cytochrome p450_x000D_
gene3471	7.66624	2.66286	12.6696	4.7579	2.25033	0.0371228	0.145691	NW_017264032.1	1240185	1242134	+	1950	VFPFJ_03451	-	-	-_x000D_
gene3598	4.16955	0.590701	7.7484	13.1173	3.7134	0.0373508	0.146426	NW_017264032.1	1584857	1585117	+	261	VFPFJ_03578	-	-	-_x000D_
gene7316	82.2528	32.272	132.234	4.09747	2.03473	0.037399	0.146564	NW_017264035.1	2269489	2270914	+	1426	VFPFJ_07278	-	-	-_x000D_
gene3196	91.0194	58.3135	123.725	2.12172	1.08524	0.037455	0.146635	NW_017264032.1	354887	355156	+	270	VFPFJ_03176	-	-	-_x000D_
gene3113	2.8689	0	5.7378	Inf	Inf	0.0374693	0.146635	NW_017264032.1	119498	119683	-	186	VFPFJ_03094	-	-	-_x000D_
gene11308	25.4937	6.065	44.9224	7.40683	2.88886	0.0374795	0.146635	NW_017264053.1	161082	161417	+	336	VFPFJ_11235	-	-	-_x000D_
gene11644	3.73822	0.295351	7.1811	24.3138	4.6037	0.0377375	0.147429	NW_017264078.1	14774	15658	+	885	VFPFJ_11571	-	-	-_x000D_
gene1707	13.6628	5.7573	21.5683	3.74625	1.90545	0.0377677	0.147496	NW_017264030.1	5604370	5604681	-	312	VFPFJ_01697	-	-	-_x000D_
gene1626	235.202	14.8644	455.54	30.6462	4.93764	0.0378182	0.14754	NW_017264030.1	5362930	5364925	-	1996	VFPFJ_01617	-	-	-_x000D_
gene3842	15.1509	6.44902	23.8527	3.69866	1.887	0.0381064	0.148304	NW_017264032.1	2303785	2304081	-	297	VFPFJ_03819	-	-	-_x000D_
gene8695	6.19642	1.07395	11.3189	10.5394	3.39773	0.0386129	0.150068	NW_017264037.1	865984	866241	+	258	VFPFJ_08640	-	-	-_x000D_
gene3690	69.9351	44.092	95.7782	2.17224	1.11918	0.0388789	0.150946	NW_017264032.1	1856016	1857199	-	1184	VFPFJ_03669	-	-	-_x000D_
gene200	6.20539	1.67522	10.7356	6.40844	2.67997	0.0389107	0.151017	NW_017264030.1	891105	891314	+	210	VFPFJ_00200	-	-	-_x000D_
gene8393	66.505	21.6758	111.334	5.13634	2.36074	0.0389437	0.151093	NW_017264036.1	2568604	2569446	+	843	VFPFJ_08339	-	-	-_x000D_
gene121	40.9204	21.6875	60.1533	2.77364	1.47178	0.0390704	0.151302	NW_017264030.1	668053	668427	-	375	VFPFJ_00122	-	-	-_x000D_
gene10918	7.35803	0	14.7161	Inf	Inf	0.039257	0.151838	NW_017264046.1	22260	24579	-	2320	VFPFJ_10845	-	-	-_x000D_
gene794	137.56	79.4356	195.685	2.46344	1.30068	0.0392977	0.151943	NW_017264030.1	2857229	2859070	-	1842	VFPFJ_00790	GO:0055085;GO:0016021	-	efflux pump antibiotic resistance protein gi_x000D_
gene10339	21.3611	10.77	31.9522	2.96676	1.56889	0.039389	0.152162	NW_017264041.1	194758	196137	-	1380	VFPFJ_10270	-	-	-_x000D_
gene1023	11.6636	4.86303	18.4643	3.79686	1.92481	0.0394042	0.152162	NW_017264030.1	3533099	3534482	+	1384	VFPFJ_01019	GO:0016798;GO:0008152	-	beta- -mannanase protein_x000D_
gene9465	172.921	87.3384	258.505	2.9598	1.5655	0.0394086	0.152162	NW_017264038.1	662013	664868	-	2856	VFPFJ_09401	GO:0030245;GO:0008422;GO:0102483	K05349	glycosyl hydrolase_x000D_
gene9270	86.8418	52.3619	121.322	2.31699	1.21225	0.0394628	0.152216	NW_017264038.1	88660	89856	-	1197	VFPFJ_09208	-	-	-_x000D_
gene10494	7.30873	2.12442	12.493	5.88067	2.55598	0.0396963	0.152829	NW_017264042.1	164210	164641	+	432	VFPFJ_10425	-	-	-_x000D_
gene7202	28.527	15.6372	41.4168	2.6486	1.40523	0.0397523	0.152863	NW_017264035.1	1914857	1915210	-	354	VFPFJ_07165	-	-	-_x000D_
gene5978	61.2067	38.9988	83.4146	2.1389	1.09687	0.0397663	0.152863	NW_017264034.1	1459647	1460237	+	591	VFPFJ_05949	-	-	-_x000D_
gene10085	88.758	57.8714	119.645	2.06742	1.04783	0.0397785	0.152863	NW_017264039.1	739006	740397	-	1392	VFPFJ_10020	GO:0008236	-	alkaline protease 1_x000D_
gene9802	10.347	4.10556	16.5884	4.04046	2.01452	0.0397798	0.152863	NW_017264038.1	1735229	1736347	+	1119	VFPFJ_09739	GO:0006520;GO:0016829	K01620	threonine aldolase gi_x000D_
gene1350	2135.73	1086.27	3185.19	2.93222	1.55199	0.0403237	0.154531	NW_017264030.1	4550937	4552228	-	1292	VFPFJ_01341	GO:0016021	-	calmodulin a gi_x000D_
gene7374	16.72	7.73201	25.7081	3.32489	1.73331	0.0403851	0.15463	NW_017264035.1	2456806	2457093	+	288	VFPFJ_07332	-	-	-_x000D_
gene11129	371.502	246.523	496.482	2.01394	1.01002	0.0404378	0.154757	NW_017264049.1	195249	197332	-	2084	VFPFJ_11056	GO:0005488;GO:0006351	-	zn 2cys6 transcription factor_x000D_
gene3398	70.4719	38.6899	102.254	2.64291	1.40213	0.0404562	0.154775	NW_017264032.1	1032376	1034206	+	1831	VFPFJ_03378	-	-	-_x000D_
gene2412	5.55321	1.1497	9.95671	8.66024	3.11441	0.0405013	0.154895	NW_017264031.1	1952888	1953079	+	192	VFPFJ_02396	-	-	-_x000D_
gene2411	10.7617	3.23008	18.2933	5.66344	2.50168	0.0406645	0.155414	NW_017264031.1	1950404	1950601	+	198	VFPFJ_02395	-	-	-_x000D_
gene8937	2628.51	359.251	4897.76	13.6333	3.76906	0.0407698	0.155711	NW_017264037.1	1563111	1564703	+	1593	VFPFJ_08880	GO:0008168;GO:0032259	K00574	cyclopropane-fatty-acyl-phospholipid synthase gi_x000D_
gene4003	7.8441	2.64994	13.0383	4.9202	2.29872	0.0413539	0.157188	NW_017264032.1	2791875	2792318	+	444	VFPFJ_03978	-	-	-_x000D_
gene4269	69.0656	6.70032	131.431	19.6156	4.29393	0.0415437	0.15781	NW_017264032.1	3563558	3564802	-	1245	VFPFJ_04242	-	-	-_x000D_
gene5754	215.442	130.859	300.024	2.29273	1.19707	0.0420252	0.159263	NW_017264034.1	777840	778805	+	966	VFPFJ_05722	-	-	-_x000D_
gene5347	4.14153	0.689935	7.59313	11.0056	3.46016	0.0420905	0.15935	NW_017264033.1	3106604	3107894	-	1291	VFPFJ_05319	GO:0046872;GO:0006508;GO:0004252	-	alkaline serine protease_x000D_
gene9939	279.07	159.165	398.976	2.50668	1.32578	0.0422561	0.159869	NW_017264039.1	317079	318002	-	924	VFPFJ_09876	-	-	-_x000D_
gene10377	184.963	122.413	247.514	2.02195	1.01575	0.0422949	0.159962	NW_017264041.1	301517	302038	-	522	VFPFJ_10308	-	-	-_x000D_
gene8646	4.11069	0.569569	7.6518	13.4344	3.74786	0.0425805	0.160665	NW_017264037.1	729865	730267	+	403	VFPFJ_08591	-	-	-_x000D_
gene8053	199.988	53.7535	346.223	6.44094	2.68727	0.0427202	0.160884	NW_017264036.1	1569692	1570022	-	331	VFPFJ_08006	-	-	-_x000D_
gene1117	1314.63	615.498	2013.76	3.27175	1.71006	0.0428911	0.161296	NW_017264030.1	3830360	3832341	-	1982	VFPFJ_01111	-	-	-_x000D_
gene6003	4.08723	0.679369	7.49509	11.0324	3.46368	0.0429589	0.16145	NW_017264034.1	1535689	1536432	+	744	VFPFJ_05973	-	-	-_x000D_
gene11059	112.328	70.699	153.956	2.17763	1.12276	0.0429607	0.16145	NW_017264048.1	189088	195387	-	6300	VFPFJ_10986	GO:0003676;GO:0005524;GO:0004386	-	tlh3 [Purpureocillium lilacinum]_x000D_
gene3607	13.0404	5.78314	20.2977	3.50981	1.81139	0.0429999	0.161544	NW_017264032.1	1612840	1615492	+	2653	VFPFJ_03587	GO:0006468;GO:0005524;GO:0004674	-	kinase domain containing protein_x000D_
gene10736	202.715	135.06	270.37	2.00185	1.00134	0.0432451	0.162258	NW_017264044.1	139145	142407	+	3263	VFPFJ_10664	-	-	-_x000D_
gene9540	595.947	276.02	915.874	3.31814	1.73037	0.0432578	0.162258	NW_017264038.1	900390	901203	+	814	VFPFJ_09478	-	K12861	-_x000D_
gene7394	41.3963	24.6252	58.1673	2.36211	1.24008	0.0432662	0.162258	NW_017264035.1	2527319	2528623	+	1305	VFPFJ_07352	GO:0055085;GO:0016021	-	mfs monocarboxylate transporter protein_x000D_
gene9393	1547.15	505.812	2588.49	5.1175	2.35544	0.0432766	0.162258	NW_017264038.1	437842	438276	+	435	VFPFJ_09330	-	-	-_x000D_
gene1113	114.294	73.0735	155.514	2.12818	1.08962	0.0432973	0.162282	NW_017264030.1	3813266	3814468	-	1203	VFPFJ_01107	GO:0003824	-	glycoside hydrolase family 76 protein gi_x000D_
gene1265	1211.49	689.667	1733.32	2.51327	1.32956	0.0433333	0.162363	NW_017264030.1	4278623	4280471	-	1849	VFPFJ_01258	-	-	-_x000D_
gene6608	4.73778	0.985286	8.49027	8.61705	3.10719	0.0434508	0.162587	NW_017264035.1	29765	30403	+	639	VFPFJ_06573	-	-	-_x000D_
gene3745	603.154	280.159	926.149	3.30579	1.725	0.0435062	0.16274	NW_017264032.1	2037110	2038081	+	972	VFPFJ_03722	-	-	-_x000D_
gene7579	121.623	0.295351	242.951	822.584	9.68402	0.0435308	0.162778	NW_017264036.1	24018	25163	-	1146	VFPFJ_07536	-	K08178	-_x000D_
gene2935	239.19	103.593	374.786	3.61786	1.85513	0.0435838	0.162814	NW_017264031.1	3484551	3485279	-	729	VFPFJ_02916	-	-	-_x000D_
gene8592	16.4696	8.17121	24.7679	3.03112	1.59985	0.0436277	0.162924	NW_017264037.1	587197	587754	+	558	VFPFJ_08537	-	-	-_x000D_
gene5578	148.079	98.4092	197.75	2.00946	1.00681	0.0437866	0.163301	NW_017264034.1	254380	256607	-	2228	VFPFJ_05547	GO:0009987;GO:0043229;GO:0005488	K01148	caf1 family ribonuclease domain-containing protein_x000D_
gene5015	118.807	51.2703	186.344	3.63454	1.86177	0.0438041	0.163312	NW_017264033.1	2078952	2079964	+	1013	VFPFJ_04987	-	-	-_x000D_
gene1060	7.42311	1.55486	13.2914	8.5483	3.09564	0.0438592	0.16337	NW_017264030.1	3647428	3648015	-	588	VFPFJ_01056	-	-	-_x000D_
gene3554	40.2712	11.6291	68.9134	5.92594	2.56704	0.0438657	0.16337	NW_017264032.1	1471664	1473436	+	1773	VFPFJ_03534	-	-	-_x000D_
gene6982	8.20002	2.83549	13.5645	4.78384	2.25817	0.0438922	0.16337	NW_017264035.1	1260258	1261021	+	764	VFPFJ_06947	-	-	-_x000D_
gene2705	278.421	130.833	426.008	3.25611	1.70315	0.0439235	0.163432	NW_017264031.1	2833730	2835319	+	1590	VFPFJ_02687	-	-	-_x000D_
gene2974	79.7665	52.0671	107.466	2.06399	1.04544	0.0440554	0.163869	NW_017264031.1	3627500	3628024	+	525	VFPFJ_02955	-	-	-_x000D_
gene3371	12.4066	5.17717	19.636	3.79281	1.92327	0.0440871	0.163933	NW_017264032.1	955223	955435	+	213	VFPFJ_03351	-	-	-_x000D_
gene6244	12.729	5.15782	20.3001	3.93579	1.97665	0.0448812	0.166029	NW_017264034.1	2206629	2207138	-	510	VFPFJ_06214	-	-	-_x000D_
gene324	84.7575	35.882	133.633	3.72423	1.89694	0.0448867	0.166029	NW_017264030.1	1289403	1290654	-	1252	VFPFJ_00324	-	-	-_x000D_
gene5128	4.62401	0.875486	8.37254	9.56331	3.25751	0.0450638	0.166442	NW_017264033.1	2396989	2397504	+	516	VFPFJ_05100	-	-	-_x000D_
gene3962	7.12281	2.02519	12.2204	6.03421	2.59317	0.0450723	0.166442	NW_017264032.1	2655103	2655546	+	444	VFPFJ_03937	-	-	-_x000D_
gene10564	8.66889	2.93237	14.4054	4.91254	2.29647	0.0452834	0.167058	NW_017264043.1	43073	44186	+	1114	VFPFJ_10494	GO:0008270;GO:0016491;GO:0055114	K13953	alcohol dehydrogenase i gi_x000D_
gene4990	3280.38	1882.19	4678.58	2.48572	1.31366	0.0454009	0.167327	NW_017264033.1	2011790	2012642	+	853	VFPFJ_04962	-	-	-_x000D_
gene1951	8.63801	3.06745	14.2086	4.63205	2.21165	0.0454878	0.167592	NW_017264031.1	519303	520870	-	1568	VFPFJ_01940	GO:0016021	-	membrane transporter_x000D_
gene4314	41.3476	3.02104	79.6742	26.3731	4.72099	0.0456525	0.167869	NW_017264032.1	3691327	3693205	-	1879	VFPFJ_04287	GO:0016021;GO:0055085;GO:0022857	-	membrane transporter_x000D_
gene10819	297.281	183.718	410.844	2.23627	1.1611	0.0457795	0.168172	NW_017264045.1	48977	50401	+	1425	VFPFJ_10748	GO:0003824;GO:0009063	K01684	mandelate racemase muconate lactonizing enzyme family protein gi_x000D_
gene949	899.894	260.034	1539.75	5.92135	2.56592	0.0458855	0.168473	NW_017264030.1	3321046	3322200	-	1155	VFPFJ_00945	-	-	-_x000D_
gene10222	209.686	23.6916	395.68	16.7013	4.06189	0.0459364	0.16853	NW_017264040.1	318162	319223	+	1062	VFPFJ_10155	GO:0016491;GO:0044710	-	fad dependent oxidoreductase superfamily protein_x000D_
gene1684	12.9981	2.29941	23.6967	10.3056	3.36535	0.0459369	0.16853	NW_017264030.1	5545138	5546231	+	1094	VFPFJ_01674	-	-	-_x000D_
gene4307	3961.46	2108.38	5814.54	2.75782	1.46353	0.0461386	0.169127	NW_017264032.1	3679162	3680284	-	1123	VFPFJ_04280	GO:0030170;GO:0008660;GO:0009310	K01505	1-aminocyclopropane-1-carboxylate deaminase_x000D_
gene3312	60.2061	27.9733	92.439	3.30455	1.72445	0.0461388	0.169127	NW_017264032.1	749169	749549	-	381	VFPFJ_03292	-	-	-_x000D_
gene9949	300.039	179.842	420.235	2.33669	1.22447	0.0461448	0.169127	NW_017264039.1	345367	347196	-	1830	VFPFJ_09886	GO:0006357;GO:0008270;GO:0000981;GO:0003677;GO:0005634	-	c6 transcription factor_x000D_
gene9488	6112.57	2589.06	9636.07	3.72184	1.89602	0.0461975	0.16921	NW_017264038.1	753582	754245	-	664	VFPFJ_09424	-	-	-_x000D_
gene8987	4579.07	2643.12	6515.02	2.4649	1.30153	0.046264	0.169326	NW_017264037.1	1737462	1739368	-	1907	VFPFJ_08930	GO:0016021;GO:0019805;GO:0055114;GO:0034354;GO:0043420;GO:0005741;GO:0006569;GO:0004502;GO:0071949	K00486	kynurenine 3-monooxygenase_x000D_
gene4089	21.0929	11.1482	31.0377	2.7841	1.47721	0.0462873	0.169326	NW_017264032.1	3032031	3033449	-	1419	VFPFJ_04062	-	-	-_x000D_
gene4959	3.3205	0.394585	6.24642	15.8304	3.98462	0.0464336	0.16964	NW_017264033.1	1915411	1915767	-	357	VFPFJ_04931	-	-	-_x000D_
gene849	47.0285	28.3967	65.6602	2.31225	1.2093	0.0464353	0.16964	NW_017264030.1	3021624	3022560	+	937	VFPFJ_00845	-	-	-_x000D_
gene7177	21.472	11.325	31.619	2.79197	1.48128	0.0466123	0.170176	NW_017264035.1	1848189	1849112	-	924	VFPFJ_07141	-	-	-_x000D_
gene5800	11.4567	5.0932	17.8202	3.49883	1.80687	0.0467794	0.170731	NW_017264034.1	904637	905071	-	435	VFPFJ_05768	-	-	-_x000D_
gene11341	10.2903	4.2048	16.3759	3.89457	1.96146	0.046805	0.170769	NW_017264055.1	28151	29050	-	900	VFPFJ_11268	-	-	-_x000D_
gene685	26.7755	14.3542	39.1969	2.73068	1.44926	0.0470212	0.171502	NW_017264030.1	2501687	2501932	+	246	VFPFJ_00683	-	-	-_x000D_
gene9285	20.601	10.5569	30.6451	2.90284	1.53747	0.0471575	0.171888	NW_017264038.1	130107	130922	+	816	VFPFJ_09223	-	-	-_x000D_
gene170	6321.88	4020.34	8623.42	2.14495	1.10094	0.0474252	0.172529	NW_017264030.1	807695	808809	-	1115	VFPFJ_00170	GO:0016020	-	rta1 like protein family gi_x000D_
gene1798	143.537	91.6725	195.401	2.13151	1.09188	0.0475153	0.172801	NW_017264031.1	147675	149138	+	1464	VFPFJ_01788	GO:0016810	-	uncharacterized protein toph_05986_x000D_
gene1856	25.0298	5.05094	45.0087	8.91096	3.15558	0.0479224	0.173609	NW_017264031.1	279373	280824	+	1452	VFPFJ_01846	-	-	-_x000D_
gene1832	17.5576	9.23281	25.8824	2.80331	1.48713	0.0486623	0.175668	NW_017264031.1	234386	234866	-	481	VFPFJ_01822	-	-	-_x000D_
gene3262	1141.09	241.188	2040.98	8.46221	3.08103	0.0487342	0.175871	NW_017264032.1	573972	574424	-	453	VFPFJ_03242	-	-	-_x000D_
gene7189	38.4829	24.0122	52.9536	2.20528	1.14096	0.0488053	0.176015	NW_017264035.1	1881053	1882235	-	1183	VFPFJ_07152	-	-	-_x000D_
gene8304	8.69527	3.21951	14.171	4.40161	2.13803	0.0490837	0.176736	NW_017264036.1	2290704	2291006	+	303	VFPFJ_08251	-	-	-_x000D_
gene5657	133.319	58.8144	207.824	3.53355	1.82112	0.0492689	0.17712	NW_017264034.1	468171	476402	+	8232	VFPFJ_05625	GO:0031177;GO:0016491;GO:0055114;GO:0008270;GO:0016740	-	polyketide synthase_x000D_
gene7634	109.426	71.8322	147.021	2.04672	1.03332	0.0494249	0.177404	NW_017264036.1	201870	203207	+	1338	VFPFJ_07592	GO:0071949;GO:0016491;GO:0055114	-	salicylate hydroxylase_x000D_
gene276	65.4776	43.1989	87.7562	2.03145	1.02251	0.0495921	0.177868	NW_017264030.1	1143395	1144884	+	1490	VFPFJ_00276	-	-	-_x000D_
gene2288	5.8946	0	11.7892	Inf	Inf	0.0495951	0.177868	NW_017264031.1	1504435	1504644	-	210	VFPFJ_02272	-	-	-_x000D_
gene6256	34.687	0.86492	68.5091	79.2086	6.30758	0.0496301	0.177907	NW_017264034.1	2244998	2246168	+	1171	VFPFJ_06225	GO:0051213;GO:0055114	K00477	phytanoyl- dioxygenase gi_x000D_
gene10243	30.8727	13.6537	48.0918	3.52225	1.8165	0.0497333	0.178139	NW_017264040.1	365803	366066	-	264	VFPFJ_10176	-	-	-_x000D_
gene700	28.5037	15.7024	41.3049	2.63048	1.39533	0.0499212	0.178496	NW_017264030.1	2546141	2547001	-	861	VFPFJ_00698	-	-	-_x000D_
