# Supplementary material for: Functional characterization of CreA, ZnT, and MTase as key regulators of cadmium resistance in Paecilomyces lilacinus
Source: Front Microbiol. 2026 May 14;17:1792636. doi: 10.3389/fmicb.2026.1792636 (PMC13218079; doi:10.3389/fmicb.2026.1792636)
Supplement: Supplementary file 1 [file Data_Sheet_1.ZIP › mRNA/2_DEG/DESeq/D_vs_A/D_vs_A.DESeq.xlsx]

## Sheet: Sheet1
id	baseMean	baseMeanA	baseMeanB	foldChange	log2FoldChange	pval	padj	Chromosome	Start Site	End Site	Direction	Length	Locus	GO	KEGG	Description_x000D_
gene8398	5896.86	11648.7	145.056	0.0124526	-6.32741	1.37228e-29	1.5456e-25	NW_017264036.1	2583343	2585162	+	1820	VFPFJ_08344	GO:0055114;GO:0006623;GO:0006696;GO:0004497;GO:0006897;GO:0020037;GO:0071210;GO:0000249;GO:0005506;GO:0005783	K09831	cytochrome p450 61_x000D_
gene7584	325.017	646.032	4.00277	0.00619594	-7.33446	1.39344e-28	7.84716e-25	NW_017264036.1	41724	42519	-	796	VFPFJ_07541	-	-	-_x000D_
gene6253	4069.91	102.408	8037.41	78.4844	6.29433	2.37455e-27	8.91485e-24	NW_017264034.1	2235260	2236794	-	1535	VFPFJ_06222	GO:0033609;GO:0045735	-	oxalate decarboxylase oxidase_x000D_
gene2515	3327.74	136.656	6518.83	47.7026	5.576	1.12936e-24	3.18e-21	NW_017264031.1	2246129	2249417	-	3289	VFPFJ_02499	GO:0016491;GO:0055114	K00010	nad -binding domain_x000D_
gene3051	2659.09	130.447	5187.73	39.7688	5.31356	3.05698e-22	6.88615e-19	NW_017264031.1	3867899	3868726	+	828	VFPFJ_03032	-	-	-_x000D_
gene8638	8650.34	530.798	16769.9	31.5937	4.98157	4.08903e-21	7.67579e-18	NW_017264037.1	710894	711946	-	1053	VFPFJ_08583	-	-	-_x000D_
gene11650	2137.3	127.345	4147.25	32.567	5.02534	9.98165e-21	1.60605e-17	NW_017264078.1	40315	41079	+	765	VFPFJ_11577	-	-	-_x000D_
gene10784	147.746	7.06377	288.428	40.832	5.35163	4.76613e-18	6.71011e-15	NW_017264044.1	265460	268693	+	3234	VFPFJ_10712	GO:0055085;GO:0016021	-	opt oligopeptide transporter family gi_x000D_
gene124	3861.24	91.6006	7630.87	83.3059	6.38035	9.32154e-18	1.16654e-14	NW_017264030.1	677860	680125	-	2266	VFPFJ_00125	GO:0046872;GO:0098869;GO:0006979;GO:0042744;GO:0020037;GO:0004096;GO:0055114	K03781	catalase a_x000D_
gene5436	9180.85	974.735	17387	17.8376	4.15685	9.52361e-17	1.07264e-13	NW_017264033.1	3375740	3376207	-	468	VFPFJ_05406	-	-	-_x000D_
gene1576	348.168	668.389	27.947	0.0418125	-4.57992	1.29497e-16	1.32594e-13	NW_017264030.1	5212878	5213372	+	495	VFPFJ_01567	-	-	-_x000D_
gene8149	214.166	12.3026	416.03	33.8164	5.07965	2.22419e-16	2.08759e-13	NW_017264036.1	1864013	1864645	-	633	VFPFJ_08102	-	-	-_x000D_
gene8319	820.146	1553.36	86.9337	0.055965	-4.15933	7.78916e-16	6.74841e-13	NW_017264036.1	2337319	2338624	+	1306	VFPFJ_08266	GO:0016491;GO:0055114;GO:0010181	-	12-oxophytodienoate reductase gi_x000D_
gene10343	411.637	39.5179	783.757	19.833	4.30983	9.58035e-16	7.70739e-13	NW_017264041.1	206457	208286	+	1830	VFPFJ_10274	GO:0016301;GO:0016310;GO:0007165	-	ethylene receptor_x000D_
gene1074	132.762	257.365	8.15841	0.0316998	-4.97938	1.02953e-15	7.73042e-13	NW_017264030.1	3689923	3690510	+	588	VFPFJ_01070	-	-	-_x000D_
gene7482	556.283	1057.99	54.5762	0.0515848	-4.27691	2.1374e-15	1.50459e-12	NW_017264035.1	2822040	2824412	-	2373	VFPFJ_07440	-	-	-_x000D_
gene6538	465.999	883.435	48.5625	0.0549701	-4.18521	3.08008e-15	2.04064e-12	NW_017264034.1	3034850	3037963	+	3114	VFPFJ_06503	-	-	-_x000D_
gene6147	124.332	240.331	8.33336	0.0346746	-4.84998	3.90339e-15	2.44244e-12	NW_017264034.1	1949155	1950831	-	1677	VFPFJ_06117	GO:0055085;GO:0016021	-	integral membrane protein gi_x000D_
gene1499	454.802	53.515	856.089	15.9972	3.99974	6.92076e-15	4.10255e-12	NW_017264030.1	4985307	4986098	-	792	VFPFJ_01491	-	-	-_x000D_
gene10920	1397.15	182.793	2611.5	14.2867	3.8366	7.2903e-15	4.10553e-12	NW_017264046.1	27883	28960	-	1078	VFPFJ_10847	GO:0006631;GO:0003857;GO:0055114	-	3-hydroxyacyl- dehyrogenase_x000D_
gene2425	2848.02	359.444	5336.6	14.8468	3.89208	1.12642e-14	6.04136e-12	NW_017264031.1	1990501	1991651	+	1151	VFPFJ_02409	-	-	-_x000D_
gene2183	3422.53	491.198	6353.86	12.9354	3.69326	2.23329e-14	1.14334e-11	NW_017264031.1	1182347	1182871	-	525	VFPFJ_02169	-	-	-_x000D_
gene296	68.723	2.64994	134.796	50.8675	5.66867	6.50987e-14	3.13746e-11	NW_017264030.1	1205561	1207436	-	1876	VFPFJ_00296	GO:0016021;GO:0022891;GO:0055085	-	hexose carrier protein gi_x000D_
gene10781	140.094	13.0577	267.13	20.4576	4.35457	6.68553e-14	3.13746e-11	NW_017264044.1	257641	260211	-	2571	VFPFJ_10709	-	-	-_x000D_
gene3783	4215.21	606.196	7824.22	12.9071	3.69009	7.70277e-14	3.47025e-11	NW_017264032.1	2150326	2151466	-	1141	VFPFJ_03760	GO:0016020	-	carbohydrate esterase family 3_x000D_
gene11215	869.578	119.543	1619.61	13.5484	3.76005	1.41429e-13	6.1266e-11	NW_017264051.1	132627	135410	-	2784	VFPFJ_11142	-	-	-_x000D_
gene4394	591.036	1131.45	50.6233	0.044742	-4.48223	3.63955e-13	1.47615e-10	NW_017264033.1	162033	162509	+	477	VFPFJ_04367	-	-	-_x000D_
gene11123	1083.93	162.499	2005.37	12.3408	3.62537	3.66972e-13	1.47615e-10	NW_017264049.1	177578	178782	+	1205	VFPFJ_11050	-	-	-_x000D_
gene4721	3072.18	471.23	5673.13	12.039	3.58964	4.52135e-13	1.756e-10	NW_017264033.1	1055771	1061185	-	5415	VFPFJ_04694	GO:0042626;GO:0055085;GO:0005524;GO:0016021	-	abc multidrug transporter_x000D_
gene7483	108.625	210.28	6.96918	0.0331424	-4.91518	8.88041e-13	3.334e-10	NW_017264035.1	2825720	2827675	+	1956	VFPFJ_07441	GO:0016020;GO:0008233	-	eukaryotic aspartyl protease_x000D_
gene3130	1998.23	3742.69	253.762	0.0678021	-3.88253	1.08035e-12	3.92516e-10	NW_017264032.1	167254	169072	-	1819	VFPFJ_03111	-	-	-_x000D_
gene10300	69.1951	4.388	134.002	30.5384	4.93255	1.29987e-12	4.57515e-10	NW_017264041.1	61020	63572	+	2553	VFPFJ_10231	GO:0008484;GO:0016021;GO:0008152	-	sulfatase domain-containingprotein_x000D_
gene2210	176.278	22.8343	329.721	14.4398	3.85197	3.07198e-12	1.04848e-09	NW_017264031.1	1265248	1266451	+	1204	VFPFJ_02196	-	-	-_x000D_
gene3166	137.921	258.856	16.9858	0.0656187	-3.92975	4.43278e-12	1.44798e-09	NW_017264032.1	264957	266343	+	1387	VFPFJ_03147	-	-	-_x000D_
gene10368	69.5641	5.496	133.632	24.3144	4.60374	4.49964e-12	1.44798e-09	NW_017264041.1	278148	279302	-	1155	VFPFJ_10299	-	K09484	-_x000D_
gene4988	116.198	11.9896	220.406	18.383	4.2003	6.20272e-12	1.93259e-09	NW_017264033.1	2007153	2008538	+	1386	VFPFJ_04960	-	-	-_x000D_
gene9675	147.851	18.5954	277.106	14.9018	3.89742	6.34872e-12	1.93259e-09	NW_017264038.1	1314378	1315053	+	676	VFPFJ_09613	-	-	-_x000D_
gene5049	5295.84	930.682	9661	10.3806	3.37581	8.82594e-12	2.61596e-09	NW_017264033.1	2191303	2192847	-	1545	VFPFJ_05021	GO:0016021;GO:0005975;GO:0004553	-	glycoside hydrolase family 5 protein_x000D_
gene7429	495.92	80.284	911.555	11.3541	3.50515	1.40247e-11	4.05028e-09	NW_017264035.1	2642358	2645706	-	3349	VFPFJ_07387	GO:0008553;GO:0046872;GO:0006754;GO:0016021;GO:1902600;GO:0005524	K01535	plasma membrane atpase 2_x000D_
gene10523	60.2897	118.783	1.79609	0.0151208	-6.04733	1.63031e-11	4.59055e-09	NW_017264042.1	266094	266909	+	816	VFPFJ_10453	GO:0016998;GO:0009253;GO:0003796	-	glycoside hydrolase family 24 gi_x000D_
gene10230	106.714	200.663	12.7638	0.0636082	-3.97464	1.96745e-11	5.40473e-09	NW_017264040.1	331763	332746	+	984	VFPFJ_10163	-	-	-_x000D_
gene9848	337.667	55.8708	619.464	11.0874	3.47086	2.44807e-11	6.56492e-09	NW_017264038.1	1890730	1891581	+	852	VFPFJ_09785	-	-	-_x000D_
gene8162	2179.77	419.914	3939.62	9.38197	3.22989	3.42982e-11	8.98374e-09	NW_017264036.1	1894303	1896081	-	1779	VFPFJ_08114	GO:0051287;GO:0055114;GO:0016616	K00122	formate dehydrogenase_x000D_
gene4152	392.406	71.2796	713.532	10.0103	3.32342	3.82448e-11	9.78981e-09	NW_017264032.1	3203223	3204047	+	825	VFPFJ_04125	-	-	-_x000D_
gene11395	234.199	35.3765	433.022	12.2404	3.61358	4.64736e-11	1.16318e-08	NW_017264056.1	127603	129579	+	1977	VFPFJ_11322	GO:0003333;GO:0015171;GO:0016021	K16261	amino-acid permease inda1_x000D_
gene2056	2874.05	62.4878	5685.61	90.9875	6.5076	5.71154e-11	1.36902e-08	NW_017264031.1	816809	817495	+	687	VFPFJ_02045	GO:0008270;GO:0051907;GO:0046294	K03396	glutathione-dependent formaldehyde-activating enzyme protein_x000D_
gene8318	158.482	292.384	24.5791	0.0840645	-3.57236	5.71287e-11	1.36902e-08	NW_017264036.1	2333423	2334859	-	1437	VFPFJ_08265	GO:0016020	-	integral membrane protein_x000D_
gene7309	334.022	608.353	59.6905	0.0981182	-3.34934	6.01745e-11	1.41197e-08	NW_017264035.1	2249104	2249871	+	768	VFPFJ_07271	GO:0016491;GO:0055114;GO:0010181	K07734	transcriptional protein gi_x000D_
gene8582	691.28	127.545	1255.01	9.83977	3.29862	8.26846e-11	1.90056e-08	NW_017264037.1	563656	565223	-	1568	VFPFJ_08527	GO:0020037;GO:0051213;GO:0055114	K00463	indoleamine -dioxygenase family protein_x000D_
gene11216	161.818	19.0869	304.548	15.9559	3.99602	1.09588e-10	2.46858e-08	NW_017264051.1	136243	136743	-	501	VFPFJ_11143	-	-	-_x000D_
gene6462	709.786	146.694	1272.88	8.67709	3.11721	1.24669e-10	2.75323e-08	NW_017264034.1	2841549	2842177	-	629	VFPFJ_06429	-	-	-_x000D_
gene3609	2906.25	612.108	5200.39	8.49587	3.08676	1.33029e-10	2.88136e-08	NW_017264032.1	1620034	1620881	+	848	VFPFJ_03589	-	-	-_x000D_
gene9255	2006.02	425.692	3586.36	8.42477	3.07464	1.42969e-10	3.03823e-08	NW_017264038.1	57498	59281	+	1784	VFPFJ_09194	GO:0055085;GO:0016021	-	major facilitator superfamily transporter_x000D_
gene5382	14799.3	571.049	29027.6	50.832	5.66767	1.48212e-10	3.09132e-08	NW_017264033.1	3201748	3203427	-	1680	VFPFJ_05352	GO:0016021	-	hyphal anastamosis-8 protein gi_x000D_
gene10136	5439.97	599.777	10280.2	17.14	4.09929	1.61337e-10	3.30388e-08	NW_017264040.1	123669	124160	-	492	VFPFJ_10072	-	-	-_x000D_
gene4826	220.09	400.948	39.2329	0.0978505	-3.35328	1.76396e-10	3.54777e-08	NW_017264033.1	1422134	1423160	+	1027	VFPFJ_04798	GO:0005576	-	carbohydrate esterase family 1_x000D_
gene11125	40.3935	2.36281	78.4242	33.1912	5.05273	1.81833e-10	3.59296e-08	NW_017264049.1	182349	184227	+	1879	VFPFJ_11052	-	-	-_x000D_
gene2803	52.476	2.55306	102.399	40.1084	5.32583	1.98468e-10	3.85405e-08	NW_017264031.1	3118503	3119930	+	1428	VFPFJ_02785	-	-	-_x000D_
gene419	77.3934	9.84879	144.938	14.7163	3.87935	2.15228e-10	4.10867e-08	NW_017264030.1	1599788	1600078	+	291	VFPFJ_00418	-	-	-_x000D_
gene9399	46917.8	10104.2	83731.4	8.2868	3.05082	2.5854e-10	4.85322e-08	NW_017264038.1	453413	454456	-	1044	VFPFJ_09336	GO:0009228;GO:0016491;GO:0006950;GO:0052837;GO:0005829;GO:0055114	K03146	thiazole biosynthetic mitochondrial precursor_x000D_
gene9254	1836.95	404.039	3269.86	8.09293	3.01666	2.95739e-10	5.4605e-08	NW_017264038.1	55086	56644	-	1559	VFPFJ_09193	GO:0016491;GO:0055114	-	fad dependent oxidoreductase_x000D_
gene7945	306.935	57.0458	556.825	9.76101	3.28703	3.32392e-10	6.03828e-08	NW_017264036.1	1197851	1199635	-	1785	VFPFJ_07900	GO:0016021;GO:0005975;GO:0004553	-	secreted glucosidase_x000D_
gene1674	219.417	412.971	25.8639	0.0626289	-3.99703	3.91794e-10	7.00441e-08	NW_017264030.1	5523891	5525456	+	1566	VFPFJ_01665	-	-	-_x000D_
gene10622	719.566	157.853	1281.28	8.11692	3.02093	4.07243e-10	7.16684e-08	NW_017264043.1	207564	208019	-	456	VFPFJ_10552	-	-	-_x000D_
gene4008	10591.1	2334.49	18847.8	8.07361	3.01321	4.36395e-10	7.56171e-08	NW_017264032.1	2801994	2802896	-	903	VFPFJ_03983	-	-	-_x000D_
gene4319	7184.92	1621.63	12748.2	7.86137	2.97478	5.22946e-10	8.92415e-08	NW_017264032.1	3702951	3703981	+	1031	VFPFJ_04292	GO:0003824	-	#NAME?_x000D_
gene224	674.319	148.904	1199.73	8.05712	3.01026	5.63944e-10	9.48015e-08	NW_017264030.1	962396	962985	-	590	VFPFJ_00224	-	-	-_x000D_
gene4652	167.879	303.559	32.1992	0.106072	-3.23688	6.3829e-10	1.05721e-07	NW_017264033.1	866359	866691	+	333	VFPFJ_04625	-	-	-_x000D_
gene2514	434.012	86.5945	781.43	9.02401	3.17377	8.05809e-10	1.31534e-07	NW_017264031.1	2243838	2245784	-	1947	VFPFJ_02498	-	-	-_x000D_
gene1593	190.871	36.0746	345.667	9.58201	3.26033	8.65205e-10	1.39211e-07	NW_017264030.1	5255643	5256089	+	447	VFPFJ_01584	-	-	-_x000D_
gene3890	265.677	44.5535	486.8	10.9262	3.44972	9.21208e-10	1.46135e-07	NW_017264032.1	2433639	2433905	+	267	VFPFJ_03867	-	-	-_x000D_
gene9250	1496.55	348.006	2645.09	7.6007	2.92613	1.01073e-09	1.5811e-07	NW_017264038.1	39813	40382	-	570	VFPFJ_09189	-	-	-_x000D_
gene7484	7430.56	13131	1730.08	0.131755	-2.92407	1.04238e-09	1.60826e-07	NW_017264035.1	2829651	2830988	-	1338	VFPFJ_07442	-	-	-_x000D_
gene418	283.18	59.8754	506.484	8.45897	3.08048	1.35925e-09	2.06881e-07	NW_017264030.1	1597290	1597946	+	657	VFPFJ_00417	GO:0016021	-	extracellular serine-rich protein_x000D_
gene879	5990.98	1439.55	10542.4	7.32339	2.87251	1.62331e-09	2.43778e-07	NW_017264030.1	3101928	3103569	-	1642	VFPFJ_00875	GO:0055085;GO:0016021	-	c4-dicarboxylate transporter malic acid transport protein_x000D_
gene9506	45.7415	4.52128	86.9616	19.2339	4.26558	1.91867e-09	2.84341e-07	NW_017264038.1	798560	799603	+	1044	VFPFJ_09443	-	-	-_x000D_
gene6051	3821.79	6721.09	922.492	0.137253	-2.86509	2.04313e-09	2.98854e-07	NW_017264034.1	1674524	1676123	+	1600	VFPFJ_06021	GO:0055114;GO:0009277;GO:0050660;GO:0008762;GO:0005576;GO:1900781;GO:1900554	-	6-hydroxy-d-nicotine oxidase_x000D_
gene8399	204.641	366.454	42.8276	0.116871	-3.09702	2.37618e-09	3.43115e-07	NW_017264036.1	2585208	2585858	-	651	VFPFJ_08345	-	-	-_x000D_
gene7427	82.5925	152.597	12.5878	0.0824904	-3.59963	2.4482e-09	3.4904e-07	NW_017264035.1	2634628	2636187	-	1560	VFPFJ_07385	GO:0003333;GO:0015171;GO:0016021	-	choline transporter_x000D_
gene11411	83.0229	12.477	153.569	12.3082	3.62155	2.86603e-09	4.03501e-07	NW_017264057.1	101998	102927	-	930	VFPFJ_11338	GO:0016757	-	hypothetical protein VFPFJ_11338 [Purpureocillium lilacinum]_x000D_
gene8615	1367.86	2399.68	336.037	0.140034	-2.83615	3.0824e-09	4.28606e-07	NW_017264037.1	649045	650465	+	1421	VFPFJ_08560	GO:0050661;GO:0006561;GO:0005829;GO:0004350;GO:0055114	K00147	gamma-glutamyl phosphate reductase_x000D_
gene759	1967	485.467	3448.53	7.10353	2.82854	3.32575e-09	4.56804e-07	NW_017264030.1	2744284	2745994	+	1711	VFPFJ_00756	GO:0000781;GO:0048188;GO:0006357;GO:0048189;GO:0000723;GO:0042800;GO:0080182;GO:0006348	K14967	set1 complex component ash2_x000D_
gene10248	171.883	309.999	33.7663	0.108924	-3.19861	3.85496e-09	5.23113e-07	NW_017264040.1	376773	377303	+	531	VFPFJ_10181	-	-	-_x000D_
gene11060	166.52	301.231	31.8098	0.105599	-3.24333	4.02962e-09	5.40305e-07	NW_017264048.1	198198	198462	+	265	VFPFJ_10987	GO:0006817;GO:0016021;GO:0005315;GO:0055085	-	phosphate transporter_x000D_
gene4732	271.352	0.590701	542.112	917.744	9.84195	5.53539e-09	7.33472e-07	NW_017264033.1	1094599	1102854	+	8256	VFPFJ_04704	GO:0031177;GO:0016491;GO:0055114;GO:0016740	-	kr domain-containing protein gi_x000D_
gene3080	773.317	192.747	1353.89	7.02417	2.81233	5.8529e-09	7.60706e-07	NW_017264032.1	17649	19109	-	1461	VFPFJ_03061	GO:0004497;GO:0055114	-	flavin-binding monooxygenase_x000D_
gene4418	583.843	119.251	1048.44	8.79183	3.13616	5.876e-09	7.60706e-07	NW_017264033.1	212961	214214	-	1254	VFPFJ_04391	-	-	-_x000D_
gene8838	28.4495	1.65409	55.2449	33.399	5.06173	6.14865e-09	7.85604e-07	NW_017264037.1	1304362	1305132	+	771	VFPFJ_08781	-	-	-_x000D_
gene4738	281.433	0	562.866	Inf	Inf	6.20783e-09	7.85604e-07	NW_017264033.1	1115198	1116138	+	941	VFPFJ_04710	-	-	-_x000D_
gene3477	79.0487	9.03905	149.058	16.4905	4.04356	6.54058e-09	8.08641e-07	NW_017264032.1	1264724	1265635	-	912	VFPFJ_03457	-	-	-_x000D_
gene10953	50160.2	9043.81	91276.6	10.0927	3.33524	6.59847e-09	8.08641e-07	NW_017264046.1	114062	114504	+	443	VFPFJ_10880	GO:0016020	-	membrane-associating domain-containing protein gi_x000D_
gene1077	321.302	567.569	75.0353	0.132205	-2.91915	6.60525e-09	8.08641e-07	NW_017264030.1	3698170	3699789	+	1620	VFPFJ_01073	-	-	-_x000D_
gene5368	5579.09	1436.82	9721.37	6.76591	2.75828	7.56285e-09	9.15919e-07	NW_017264033.1	3165081	3168429	+	3349	VFPFJ_05339	GO:0030246;GO:0006013;GO:0004559;GO:0008270	K01191	alpha-mannosidase gi_x000D_
gene4586	666.752	1163.93	169.576	0.145693	-2.779	8.45504e-09	1.01308e-06	NW_017264033.1	682303	684084	+	1782	VFPFJ_04560	GO:0003333;GO:0015171;GO:0016021	K16261	dicarboxylic amino acid permease_x000D_
gene11584	25.7923	1.28064	50.304	39.2805	5.29574	9.10086e-09	1.07144e-06	NW_017264071.1	40906	41589	-	684	VFPFJ_11511	-	-	-_x000D_
gene3114	161.969	22.1743	301.764	13.6088	3.76646	9.13238e-09	1.07144e-06	NW_017264032.1	120608	122092	+	1485	VFPFJ_03095	-	-	-_x000D_
gene10605	188.123	335.319	40.9261	0.122051	-3.03444	1.03842e-08	1.20575e-06	NW_017264043.1	150753	151466	-	714	VFPFJ_10535	GO:0006520;GO:0036361	-	aspartate racemase_x000D_
gene7652	74.3225	6.07849	142.567	23.4543	4.55178	1.07243e-08	1.23253e-06	NW_017264036.1	260356	262242	-	1887	VFPFJ_07610	-	-	-_x000D_
gene7169	233.471	53.5133	413.429	7.72573	2.94967	1.13627e-08	1.2927e-06	NW_017264035.1	1812360	1813766	-	1407	VFPFJ_07133	GO:0050662;GO:0003824	-	nad dependent epimerase dehydratase_x000D_
gene8397	336.249	590.771	81.7271	0.13834	-2.85371	1.15571e-08	1.30167e-06	NW_017264036.1	2580823	2582189	-	1367	VFPFJ_08343	-	-	-_x000D_
gene6821	13332.8	23163.9	3501.81	0.151175	-2.72571	1.23934e-08	1.37512e-06	NW_017264035.1	747402	748446	+	1045	VFPFJ_06786	GO:0003735;GO:0022627;GO:0006412;GO:0000028	K02998	40s ribosomal protein s0_x000D_
gene6443	2062.38	189.048	3935.72	20.8186	4.3798	1.24534e-08	1.37512e-06	NW_017264034.1	2784057	2789964	+	5908	VFPFJ_06411	GO:0003824	-	polyketide synthase_x000D_
gene8565	12123.2	21053.6	3192.77	0.15165	-2.72119	1.2581e-08	1.37573e-06	NW_017264037.1	485981	486734	-	754	VFPFJ_08510	GO:0005730;GO:0005840;GO:0003735;GO:0005829;GO:0006412	K02891	60s ribosomal protein l22_x000D_
gene1558	2217.97	169.97	4265.97	25.0984	4.64952	1.27729e-08	1.38321e-06	NW_017264030.1	5167864	5168828	-	965	VFPFJ_01550	GO:0006541;GO:0016740	K22211	type 1 glutamine amidotransferase gatase1-like domain protein_x000D_
gene2549	3064.37	123.208	6005.54	48.743	5.60712	1.28951e-08	1.38321e-06	NW_017264031.1	2333848	2334264	+	417	VFPFJ_02533	-	-	-_x000D_
gene9403	70.0453	128.967	11.1234	0.0862497	-3.53534	1.31396e-08	1.39615e-06	NW_017264038.1	462423	463304	+	882	VFPFJ_09340	-	-	-_x000D_
gene9631	65.235	8.22404	122.246	14.8645	3.89379	1.34474e-08	1.4155e-06	NW_017264038.1	1174320	1174640	-	321	VFPFJ_09569	-	-	-_x000D_
gene10509	148.689	265.682	31.6958	0.1193	-3.06734	1.39403e-08	1.45379e-06	NW_017264042.1	224852	226123	-	1272	VFPFJ_10439	-	-	-_x000D_
gene6781	9500.34	16450.7	2549.93	0.155004	-2.68962	1.4941e-08	1.54386e-06	NW_017264035.1	618923	619494	+	572	VFPFJ_06746	GO:0003735;GO:0015934;GO:0006412	K02898	ribosomal protein l26 gi_x000D_
gene7354	900.444	1555.21	245.675	0.157969	-2.66229	1.72554e-08	1.7668e-06	NW_017264035.1	2414937	2415995	+	1059	VFPFJ_07314	-	-	-_x000D_
gene3091	487.952	856.109	119.795	0.13993	-2.83722	1.85954e-08	1.88685e-06	NW_017264032.1	50804	51429	+	626	VFPFJ_03072	-	-	-_x000D_
gene6008	3287.39	821.231	5753.55	7.006	2.80859	2.17046e-08	2.18267e-06	NW_017264034.1	1547486	1548031	-	546	VFPFJ_05978	-	-	-_x000D_
gene7627	165.49	38.1262	292.853	7.68115	2.94132	2.19309e-08	2.18591e-06	NW_017264036.1	185727	187315	-	1589	VFPFJ_07585	GO:0003824	-	glucooligosaccharide oxidase protein gi_x000D_
gene5941	88.0219	159.2	16.8437	0.105802	-3.24056	2.84513e-08	2.81094e-06	NW_017264034.1	1359727	1360614	-	888	VFPFJ_05911	-	-	-_x000D_
gene2666	850.667	233.286	1468.05	6.2929	2.65372	3.08918e-08	3.02551e-06	NW_017264031.1	2666847	2667901	+	1055	VFPFJ_02648	GO:0055085;GO:0016021	K15104	mitochondrial 2-oxoglutarate malate carrier protein gi_x000D_
gene4522	513.788	140.821	886.754	6.29702	2.65467	3.15088e-08	3.04215e-06	NW_017264033.1	507164	507849	-	686	VFPFJ_04495	GO:0005737;GO:0004726;GO:0035335;GO:0003993	K14394	low molecular weight phosphotyrosine protein phosphatase gi_x000D_
gene2060	3492.24	125.667	6858.81	54.5794	5.77028	3.16018e-08	3.04215e-06	NW_017264031.1	828054	829111	+	1058	VFPFJ_02049	-	-	-_x000D_
gene9740	127.612	226.722	28.5023	0.125715	-2.99178	3.24697e-08	3.0992e-06	NW_017264038.1	1490642	1492063	-	1422	VFPFJ_09677	-	-	-_x000D_
gene2921	4973.11	8511.2	1435.02	0.168604	-2.56829	3.29405e-08	3.11772e-06	NW_017264031.1	3457160	3461354	-	4195	VFPFJ_02902	GO:0098662;GO:0046872;GO:0000041;GO:0015662;GO:0019829;GO:0046915;GO:0016020	K01533	copper-transporting atpase_x000D_
gene839	5355.77	561.991	10149.6	18.06	4.17472	3.48192e-08	3.26808e-06	NW_017264030.1	2988962	2989634	-	673	VFPFJ_00835	GO:0016491;GO:0055114;GO:0010181	-	protein bli-3_x000D_
gene2722	52.7417	8.61041	96.873	11.2507	3.49194	3.57989e-08	3.28243e-06	NW_017264031.1	2872471	2874810	-	2340	VFPFJ_02704	-	-	-_x000D_
gene1612	426.753	742.478	111.028	0.149537	-2.74143	3.58285e-08	3.28243e-06	NW_017264030.1	5315126	5316722	+	1597	VFPFJ_01603	GO:0016021;GO:0055114;GO:0016628	K00222	delta -sterol reductase_x000D_
gene6336	32673.4	6191.95	59154.9	9.55351	3.25603	3.58465e-08	3.28243e-06	NW_017264034.1	2486639	2487225	-	587	VFPFJ_06305	-	-	-_x000D_
gene9780	254.425	505.941	2.90937	0.00575042	-7.44212	3.65028e-08	3.31558e-06	NW_017264038.1	1657530	1658279	-	750	VFPFJ_09717	-	-	-_x000D_
gene33	72.9204	8.41138	137.429	16.3385	4.03021	3.91326e-08	3.526e-06	NW_017264030.1	360406	360984	-	579	VFPFJ_00034	-	-	-_x000D_
gene10768	19.1257	38.2513	0	0	-Inf	3.95611e-08	3.53632e-06	NW_017264044.1	225946	226940	-	995	VFPFJ_10696	-	-	-_x000D_
gene3165	50.1025	92.4922	7.71287	0.0833895	-3.58399	4.00035e-08	3.54771e-06	NW_017264032.1	261558	263828	-	2271	VFPFJ_03146	-	-	-_x000D_
gene4258	61.125	10.9627	111.287	10.1515	3.34362	4.42444e-08	3.87931e-06	NW_017264032.1	3537970	3538524	-	555	VFPFJ_04231	-	-	-_x000D_
gene10828	525.559	920.53	130.587	0.141861	-2.81745	4.45522e-08	3.87931e-06	NW_017264045.1	78953	80500	-	1548	VFPFJ_10757	-	-	-_x000D_
gene5366	24670	42303.5	7036.42	0.166332	-2.58786	4.47758e-08	3.87931e-06	NW_017264033.1	3157410	3158483	+	1074	VFPFJ_05337	GO:0000027;GO:0003735;GO:0002181;GO:0070180;GO:0022625	K02941	60s acidic ribosomal protein p0_x000D_
gene2391	14394.6	24671.5	4117.74	0.166903	-2.58292	4.51228e-08	3.87953e-06	NW_017264031.1	1882957	1883825	-	869	VFPFJ_02375	GO:0005840;GO:0003735;GO:0006412	K02960	30s ribosomal protein s9 gi_x000D_
gene1082	2530.36	4561.24	499.468	0.109503	-3.19096	5.34192e-08	4.55804e-06	NW_017264030.1	3708398	3712270	-	3873	VFPFJ_01078	GO:0016021	K21989	uncharacterized protein rsn1_x000D_
gene9644	15927.4	27268.9	4585.92	0.168174	-2.57197	5.46636e-08	4.62914e-06	NW_017264038.1	1222929	1224428	+	1500	VFPFJ_09582	GO:0005080;GO:0034613;GO:0031139;GO:0043022;GO:0031954;GO:0005622;GO:0060733;GO:0032995;GO:0035556	K14753	guanine nucleotide-binding protein beta subunit-like protein_x000D_
gene10973	16478	28190.8	4765.24	0.169035	-2.5646	5.54494e-08	4.66064e-06	NW_017264046.1	181728	182583	+	856	VFPFJ_10900	GO:0003735;GO:0003723;GO:0015934;GO:0005634;GO:0006412	K02900	60s ribosomal protein l27a gi_x000D_
gene9576	17322.7	29651.8	4993.52	0.168405	-2.56999	5.97729e-08	4.98683e-06	NW_017264038.1	1020291	1021439	-	1149	VFPFJ_09514	GO:0005840;GO:0008097;GO:0003735;GO:0006412	K02932	60s ribosomal protein l5_x000D_
gene7546	592.45	170.924	1013.98	5.93231	2.56859	6.15114e-08	5.06792e-06	NW_017264035.1	2982957	2983986	-	1030	VFPFJ_07503	-	-	-_x000D_
gene11143	252.652	45.7578	459.546	10.043	3.32812	6.16447e-08	5.06792e-06	NW_017264050.1	59495	60406	+	912	VFPFJ_11070	-	-	-_x000D_
gene6563	334.85	90.2121	579.488	6.42361	2.68338	6.72511e-08	5.48876e-06	NW_017264034.1	3109701	3110224	+	524	VFPFJ_06528	-	-	-_x000D_
gene9648	15185.8	25899.5	4471.97	0.172666	-2.53394	7.06907e-08	5.72798e-06	NW_017264038.1	1233344	1234359	-	1016	VFPFJ_09586	GO:0005840;GO:0003735;GO:0006412	K02883	eukaryotic ribosomal protein l18_x000D_
gene1169	14449.6	24678.8	4220.35	0.171011	-2.54784	7.12053e-08	5.72847e-06	NW_017264030.1	3987776	3988866	+	1091	VFPFJ_01162	GO:0003735;GO:0003723;GO:0015935;GO:0005829;GO:0006412	K02985	40s ribosomal protein gi_x000D_
gene3621	2769.93	4740.09	799.762	0.168723	-2.56727	7.35703e-08	5.85319e-06	NW_017264032.1	1645564	1647298	-	1735	VFPFJ_03601	GO:0030337;GO:0003677;GO:0006275;GO:0005634	K04802	proliferating cell nuclear antigen_x000D_
gene9687	505.078	141.654	868.502	6.13116	2.61616	7.3795e-08	5.85319e-06	NW_017264038.1	1351236	1351970	-	735	VFPFJ_09625	-	-	-_x000D_
gene4739	895.541	193.149	1597.93	8.27308	3.04843	7.47007e-08	5.8836e-06	NW_017264033.1	1117557	1153462	+	35906	VFPFJ_04711	-	-	-_x000D_
gene7620	197.088	344.188	49.9875	0.145233	-2.78356	7.61254e-08	5.95417e-06	NW_017264036.1	167763	168319	-	557	VFPFJ_07578	GO:0055085;GO:0016021	-	major facilitator superfamily transporter_x000D_
gene10054	7487.79	2182.86	12792.7	5.86054	2.55103	7.98061e-08	6.1734e-06	NW_017264039.1	660342	661343	+	1002	VFPFJ_09990	GO:0016021	K07034	gpr fun34 family protein_x000D_
gene4631	1664.19	2823.04	505.347	0.179008	-2.4819	8.00245e-08	6.1734e-06	NW_017264033.1	807728	809618	+	1891	VFPFJ_04604	GO:0055085;GO:0016021	-	pantothenate transporter_x000D_
gene5753	662.022	192.961	1131.08	5.86171	2.55132	8.11076e-08	6.21439e-06	NW_017264034.1	774444	776302	-	1859	VFPFJ_05721	-	-	-_x000D_
gene11696	181.348	325.899	36.7965	0.112908	-3.14678	8.23412e-08	6.26628e-06	NW_017264084.1	21900	24461	+	2562	VFPFJ_11623	-	-	-_x000D_
gene5438	1442.62	417.504	2467.73	5.91067	2.56332	9.38984e-08	7.08966e-06	NW_017264033.1	3380933	3381310	+	378	VFPFJ_05408	-	-	-_x000D_
gene10974	2117.64	3611.21	624.081	0.172818	-2.53268	9.44197e-08	7.08966e-06	NW_017264046.1	182653	182925	+	273	VFPFJ_10901	-	-	-_x000D_
gene10309	185.2	323.864	46.5367	0.143692	-2.79895	9.62018e-08	7.17563e-06	NW_017264041.1	98447	98803	-	357	VFPFJ_10240	-	-	-_x000D_
gene9017	14152.6	24094.3	4210.86	0.174766	-2.5165	9.85336e-08	7.30121e-06	NW_017264037.1	1833933	1834869	-	937	VFPFJ_08960	GO:0005840;GO:0003735;GO:0006412	K02882	60s ribosomal protein l20_x000D_
gene9548	5352.72	1675.75	9029.69	5.38845	2.42987	1.03228e-07	7.57093e-06	NW_017264038.1	923562	925359	+	1798	VFPFJ_09486	GO:0055085;GO:0016021	-	mfs transporter gi_x000D_
gene4061	7088.29	2132.34	12044.3	5.64838	2.49784	1.04108e-07	7.57093e-06	NW_017264032.1	2961318	2963588	+	2271	VFPFJ_04036	GO:0005737;GO:0016841;GO:0006559	K10775	phenylalanine ammonia-lyase_x000D_
gene9600	572.532	144.632	1000.43	6.91709	2.79016	1.0419e-07	7.57093e-06	NW_017264038.1	1090834	1092198	-	1365	VFPFJ_09538	GO:0016491;GO:0055114	K18097	glycerol dehydrogenase_x000D_
gene5600	1663.96	519.267	2808.66	5.40889	2.43533	1.07144e-07	7.73568e-06	NW_017264034.1	317572	318542	-	971	VFPFJ_05569	GO:0050662;GO:0003824	-	nad dependent epimerase dehydratase family protein_x000D_
gene417	137.21	32.7471	241.673	7.37998	2.88362	1.11062e-07	7.96749e-06	NW_017264030.1	1596182	1596880	+	699	VFPFJ_00416	-	-	-_x000D_
gene1442	10912.4	18551.7	3273.05	0.176429	-2.50284	1.16547e-07	8.30806e-06	NW_017264030.1	4819360	4819976	+	617	VFPFJ_01434	GO:0005840;GO:0003735;GO:0006412	K02962	ribosomal protein s17e_x000D_
gene10204	200.644	349.098	52.1901	0.1495	-2.74179	1.30116e-07	9.21699e-06	NW_017264040.1	284050	285447	-	1398	VFPFJ_10137	GO:0030170;GO:0008483	-	aminotransferase class- partial gi_x000D_
gene8771	12708.5	21605	3811.95	0.176439	-2.50276	1.32026e-07	9.29379e-06	NW_017264037.1	1080770	1081311	-	542	VFPFJ_08714	GO:0005840;GO:0003735;GO:0006412	K02929	ribosomal protein l44e gi_x000D_
gene9961	13281.8	4221.06	22342.5	5.2931	2.40411	1.33036e-07	9.30677e-06	NW_017264039.1	376511	378036	+	1526	VFPFJ_09898	GO:0033609;GO:0045735	-	oxalate decarboxylase oxdc gi_x000D_
gene1448	1481.43	443.433	2519.42	5.68163	2.50631	1.36694e-07	9.50361e-06	NW_017264030.1	4832618	4834480	+	1863	VFPFJ_01440	-	-	-_x000D_
gene1733	795.193	1356	234.383	0.172848	-2.53242	1.37818e-07	9.52295e-06	NW_017264030.1	5687242	5689110	-	1869	VFPFJ_01723	GO:0005488;GO:0006351	-	n-terminal binuclear zn cluster-containing protein gi_x000D_
gene8583	13234.8	1973	24496.6	12.4159	3.63412	1.49e-07	1.01837e-05	NW_017264037.1	566339	567637	-	1299	VFPFJ_08528	-	-	-_x000D_
gene9053	16496.3	27968.5	5024.07	0.179633	-2.47688	1.49188e-07	1.01837e-05	NW_017264037.1	1934243	1935389	+	1147	VFPFJ_08996	GO:0003735;GO:0003723;GO:0015935;GO:0006412	K02981	40s ribosomal protein s2_x000D_
gene1426	565.225	1.08452	1129.36	1041.35	10.0242	1.52517e-07	1.03482e-05	NW_017264030.1	4775888	4777063	-	1176	VFPFJ_01418	-	-	-_x000D_
gene11146	60.7659	11.4835	110.048	9.5832	3.26051	1.55423e-07	1.04822e-05	NW_017264050.1	70606	71423	-	818	VFPFJ_11073	-	-	-_x000D_
gene5958	135.569	28.0526	243.085	8.66534	3.11526	1.63475e-07	1.09597e-05	NW_017264034.1	1395823	1397355	+	1533	VFPFJ_05928	-	-	-_x000D_
gene5073	4536.02	1428.33	7643.71	5.35151	2.41995	1.71769e-07	1.14476e-05	NW_017264033.1	2262569	2264143	-	1575	VFPFJ_05045	-	-	-_x000D_
gene5434	10721.9	2207.09	19236.7	8.71585	3.12364	1.74364e-07	1.15521e-05	NW_017264033.1	3372328	3373869	+	1542	VFPFJ_05404	GO:0016491	-	fumarate reductase_x000D_
gene9743	69.4244	125.03	13.8186	0.110522	-3.17759	1.76311e-07	1.16128e-05	NW_017264038.1	1500075	1501572	+	1498	VFPFJ_09680	GO:0055085;GO:0016021	-	riboflavin transporter mch5 gi_x000D_
gene7027	24074.8	40723.6	7425.96	0.18235	-2.45521	1.81943e-07	1.19141e-05	NW_017264035.1	1370245	1371669	-	1425	VFPFJ_06992	GO:0003735;GO:0022625;GO:0006412;GO:0000027	K02925	60s ribosomal protein l3 gi_x000D_
gene2203	8512.3	2617.23	14407.4	5.50481	2.46069	1.85995e-07	1.21091e-05	NW_017264031.1	1240489	1242685	-	2197	VFPFJ_02189	GO:0005488;GO:0044424;GO:0006366	K09202	metallothionein expression activator gi_x000D_
gene7936	18921.7	31995.9	5847.49	0.182757	-2.452	1.87736e-07	1.21521e-05	NW_017264036.1	1162089	1163370	+	1282	VFPFJ_07891	GO:0005840;GO:0003735;GO:0006412	K02930	60s ribosomal protein l4 gi_x000D_
gene1834	112.779	30.056	195.503	6.50462	2.70146	2.05247e-07	1.32044e-05	NW_017264031.1	237300	237815	-	516	VFPFJ_01824	-	-	-_x000D_
gene9908	234.302	404.788	63.8155	0.157652	-2.66519	2.06337e-07	1.32044e-05	NW_017264039.1	241877	242554	-	678	VFPFJ_09845	GO:0016740	-	gcn5-related n-acetyltransferase domain-containingprotein_x000D_
gene10625	164.371	42.9845	285.757	6.64791	2.7329	2.08891e-07	1.32923e-05	NW_017264043.1	221777	223834	+	2058	VFPFJ_10555	GO:0055114;GO:0045480	K04618	galactose oxidase_x000D_
gene611	25221.5	42608.4	7834.57	0.183874	-2.44321	2.15274e-07	1.35648e-05	NW_017264030.1	2231360	2232446	-	1087	VFPFJ_00609	GO:0003735;GO:0022627;GO:0006412	K02984	40s ribosomal protein s1_x000D_
gene9991	11935.9	20155.8	3715.9	0.184359	-2.43941	2.15582e-07	1.35648e-05	NW_017264039.1	470984	472083	+	1100	VFPFJ_09927	GO:0005840;GO:0003735;GO:0006412	K02894	ribosomal protein l14b l23e gi_x000D_
gene2944	204.614	352.875	56.3529	0.159697	-2.64659	2.21735e-07	1.38054e-05	NW_017264031.1	3507611	3508111	-	501	VFPFJ_02925	GO:0008080;GO:0003677	-	gnat family n-acetyltransferase_x000D_
gene11522	63.3748	12.3801	114.37	9.23818	3.20761	2.23086e-07	1.38054e-05	NW_017264064.1	71037	71966	-	930	VFPFJ_11449	GO:0016757	-	hypothetical protein VFPFJ_11449 [Purpureocillium lilacinum]_x000D_
gene1734	246.407	422.894	69.9196	0.165336	-2.59653	2.23661e-07	1.38054e-05	NW_017264030.1	5689661	5690179	-	519	VFPFJ_01724	-	-	-_x000D_
gene7581	43567.7	13735.8	73399.5	5.34364	2.41782	2.24309e-07	1.38054e-05	NW_017264036.1	33864	34502	-	639	VFPFJ_07538	-	-	-_x000D_
gene4634	254.517	436.055	72.9796	0.167363	-2.57895	2.28218e-07	1.39697e-05	NW_017264033.1	816751	817057	+	307	VFPFJ_04607	-	-	-_x000D_
gene536	17071.5	28791	5352.03	0.185893	-2.42746	2.40928e-07	1.4668e-05	NW_017264030.1	1958427	1959111	-	685	VFPFJ_00534	GO:0005840;GO:0003735;GO:0006412	K02889	60s ribosomal protein l21 gi_x000D_
gene3889	8983.37	2950.8	15015.9	5.08876	2.34731	2.4766e-07	1.49968e-05	NW_017264032.1	2428199	2428995	-	797	VFPFJ_03866	-	-	-_x000D_
gene556	64.7968	13.1164	116.477	8.88025	3.1506	2.55679e-07	1.53996e-05	NW_017264030.1	2039829	2040158	+	330	VFPFJ_00554	-	-	-_x000D_
gene376	224.394	63.4437	385.343	6.07379	2.6026	2.57146e-07	1.54055e-05	NW_017264030.1	1493800	1495635	+	1836	VFPFJ_00375	-	-	-_x000D_
gene3478	60.3595	13.0941	107.625	8.21932	3.03902	2.61005e-07	1.55539e-05	NW_017264032.1	1266173	1266649	+	477	VFPFJ_03458	-	-	-_x000D_
gene9997	219.294	60.3968	378.19	6.26176	2.64657	2.65326e-07	1.57283e-05	NW_017264039.1	492014	493633	+	1620	VFPFJ_09933	GO:0071949;GO:0004497;GO:0055114	-	monooxygenase gi_x000D_
gene7168	456.701	80.7684	832.633	10.3089	3.36582	2.6836e-07	1.58248e-05	NW_017264035.1	1806881	1807518	-	638	VFPFJ_07132	GO:0016020	-	might be a transmembrane protein gi_x000D_
gene6890	15287.6	25772.1	4802.96	0.186362	-2.42382	2.7034e-07	1.58585e-05	NW_017264035.1	947255	948076	+	822	VFPFJ_06855	GO:0005840;GO:0003735;GO:0006412	K02901	60s ribosomal protein l27_x000D_
gene5953	11792.3	19875.6	3709.07	0.186614	-2.42187	2.73281e-07	1.5948e-05	NW_017264034.1	1382461	1383430	+	970	VFPFJ_05923	GO:0005730;GO:0005840;GO:0003735;GO:0005829;GO:0006412	K02993	40s ribosomal protein s7 gi_x000D_
gene7146	18564.8	31279.6	5850.04	0.187024	-2.4187	2.76842e-07	1.60641e-05	NW_017264035.1	1752867	1753563	-	697	VFPFJ_07111	GO:0005840;GO:0003735;GO:0006412	K02995	40s ribosomal protein s8 gi_x000D_
gene6875	19635.4	33046.9	6223.8	0.188332	-2.40865	2.78123e-07	1.60641e-05	NW_017264035.1	892712	893527	+	816	VFPFJ_06840	GO:0003735;GO:0003723;GO:0015935;GO:0006412	K02989	40s ribosomal protein s5 gi_x000D_
gene7113	18921.6	31853.9	5989.25	0.188023	-2.41102	2.82043e-07	1.62074e-05	NW_017264035.1	1652504	1653549	-	1046	VFPFJ_07078	GO:0005840;GO:0043581;GO:0003735;GO:0006412	K02877	ribosomal l15_x000D_
gene107	39.8277	73.5837	6.07166	0.0825137	-3.59922	2.85958e-07	1.6349e-05	NW_017264030.1	617992	619429	-	1438	VFPFJ_00108	GO:0016021;GO:0055085;GO:0005215	-	major facilitator superfamily domain-containingprotein_x000D_
gene9187	3415.51	1084.64	5746.39	5.29797	2.40544	2.92264e-07	1.66062e-05	NW_017264037.1	2341030	2345108	-	4079	VFPFJ_09128	GO:0000155;GO:0000160;GO:0005622;GO:0023014	-	ethylene receptor_x000D_
gene9981	13492.8	22714.7	4270.86	0.188022	-2.41103	2.93406e-07	1.66062e-05	NW_017264039.1	439477	439808	+	332	VFPFJ_09918	GO:0005840;GO:0003735;GO:0006364;GO:0042274;GO:0005634;GO:0005829;GO:0006412	K02971	ribosomal protein s21 gi_x000D_
gene723	63.6123	10.2469	116.978	11.4159	3.51298	2.96563e-07	1.6701e-05	NW_017264030.1	2618912	2619202	-	291	VFPFJ_00721	-	-	-_x000D_
gene4048	151.397	293.326	9.46796	0.0322779	-4.95331	3.05166e-07	1.70999e-05	NW_017264032.1	2929612	2930628	+	1017	VFPFJ_04023	-	-	-_x000D_
gene7447	14946.9	437.86	29456	67.2725	6.07195	3.11318e-07	1.73583e-05	NW_017264035.1	2690308	2692197	+	1890	VFPFJ_07405	GO:0050660;GO:0016614;GO:0055114	-	glucose-methanol-choline oxidoreductase gi_x000D_
gene4639	278.827	81.8688	475.785	5.81156	2.53892	3.15587e-07	1.75096e-05	NW_017264033.1	829186	829959	-	774	VFPFJ_04612	-	-	-_x000D_
gene8278	859.909	1449.22	270.601	0.186722	-2.42104	3.18753e-07	1.75613e-05	NW_017264036.1	2230815	2233475	-	2661	VFPFJ_08226	GO:0097038;GO:0015275;GO:0016021;GO:0070588;GO:0005509;GO:0006874;GO:0006884	K22048	mechanosensitive ion channel family protein_x000D_
gene11473	440.473	81.8575	799.088	9.76194	3.28717	3.19637e-07	1.75613e-05	NW_017264060.1	70902	71813	+	912	VFPFJ_11400	-	-	-_x000D_
gene7143	21012.3	35335.8	6688.76	0.189291	-2.40132	3.26064e-07	1.77774e-05	NW_017264035.1	1730839	1732138	+	1300	VFPFJ_07108	GO:0005840;GO:0003735;GO:0006412	K02991	40s ribosomal protein s6-b_x000D_
gene9210	13257.8	4282.33	22233.2	5.19186	2.37625	3.27269e-07	1.77774e-05	NW_017264037.1	2411469	2412276	+	808	VFPFJ_09150	GO:0016021	-	mitochondrial hypoxia responsive domain containing protein_x000D_
gene3691	263.511	78.0134	449.008	5.75553	2.52495	3.28306e-07	1.77774e-05	NW_017264032.1	1857448	1858446	-	999	VFPFJ_03670	-	-	-_x000D_
gene744	76.0317	134.804	17.259	0.12803	-2.96545	3.33021e-07	1.79465e-05	NW_017264030.1	2693472	2693876	+	405	VFPFJ_00741	-	-	-_x000D_
gene10889	76.5952	135.937	17.2539	0.126926	-2.97794	3.37908e-07	1.81231e-05	NW_017264045.1	275804	277604	-	1801	VFPFJ_10817	GO:0050660;GO:0016614;GO:0055114	-	fad binding domain-containingprotein gi_x000D_
gene10457	33.1679	4.50015	61.8356	13.7408	3.78039	3.48991e-07	1.85739e-05	NW_017264042.1	61998	63771	-	1774	VFPFJ_10388	GO:0016021;GO:0022891;GO:0055085;GO:0008643	-	mfs sugar transporter gi_x000D_
gene9655	1272.57	106.364	2438.77	22.9284	4.51907	3.51148e-07	1.85739e-05	NW_017264038.1	1254058	1255899	+	1842	VFPFJ_09593	GO:0006631;GO:0003857;GO:0055114	-	3-hydroxyacyl- nad binding domain_x000D_
gene10667	25.4761	48.571	2.38125	0.0490261	-4.35031	3.5126e-07	1.85739e-05	NW_017264043.1	321973	323674	-	1702	VFPFJ_10595	GO:0003333;GO:0015171;GO:0016021	-	proline-specific permease_x000D_
gene7915	3417.91	1117.69	5718.12	5.116	2.35502	3.7215e-07	1.95866e-05	NW_017264036.1	1091782	1092657	+	876	VFPFJ_07870	GO:0016887;GO:0005524	K12608	abc transporter gi_x000D_
gene4267	16302	27358.6	5245.53	0.191733	-2.38283	3.97081e-07	2.08015e-05	NW_017264032.1	3558194	3558895	+	702	VFPFJ_04240	GO:0005840;GO:0003735;GO:0006412	K02955	ribosomal protein s11 family gi_x000D_
gene10854	2134.27	680.106	3588.44	5.2763	2.39953	4.03656e-07	2.1048e-05	NW_017264045.1	146178	148020	+	1843	VFPFJ_10782	GO:0090305;GO:0006289;GO:0043231;GO:0004519;GO:0070914	K13281	uv-damage endonuclease gi_x000D_
gene11124	2081.85	600.459	3563.24	5.9342	2.56905	4.18058e-07	2.16986e-05	NW_017264049.1	178949	179494	+	546	VFPFJ_11051	GO:0016831	-	phenolic acid decarboxylase_x000D_
gene9054	383.632	100.12	667.144	6.66342	2.73626	4.21636e-07	2.17839e-05	NW_017264037.1	1935699	1940067	-	4369	VFPFJ_08997	-	-	-_x000D_
gene2627	2069.8	3489.83	649.769	0.186189	-2.42516	4.29156e-07	2.20712e-05	NW_017264031.1	2539061	2540420	+	1360	VFPFJ_02611	GO:0016020	-	integral membrane protein gi_x000D_
gene8550	12303.1	20587.5	4018.57	0.195195	-2.35701	4.34535e-07	2.22462e-05	NW_017264037.1	431810	432386	-	577	VFPFJ_08495	GO:0003723;GO:0006396;GO:0005737	K02908	60s ribosomal protein l30_x000D_
gene9346	162.818	281.155	44.4809	0.158208	-2.6601	4.49557e-07	2.29111e-05	NW_017264038.1	315858	317482	-	1625	VFPFJ_09283	-	-	-_x000D_
gene2392	17326	28986.4	5665.62	0.195458	-2.35507	4.60634e-07	2.32726e-05	NW_017264031.1	1884324	1885305	+	982	VFPFJ_02376	GO:0003735;GO:0022625;GO:0006412	K02912	60s ribosomal protein l32 gi_x000D_
gene3546	1650	530.183	2769.82	5.22427	2.38523	4.60783e-07	2.32726e-05	NW_017264032.1	1451389	1452067	+	679	VFPFJ_03526	-	-	-_x000D_
gene477	9886.9	16574.9	3198.93	0.192999	-2.37333	4.65798e-07	2.33993e-05	NW_017264030.1	1780799	1781230	-	432	VFPFJ_00475	GO:0005840;GO:0003735;GO:0006412	K02979	40s ribosomal protein s28 gi_x000D_
gene6746	565.05	958.505	171.596	0.179024	-2.48177	4.67445e-07	2.33993e-05	NW_017264035.1	527426	530043	+	2618	VFPFJ_06711	-	K11274	-_x000D_
gene2182	214.446	62.6534	366.239	5.84547	2.54732	4.78067e-07	2.38251e-05	NW_017264031.1	1181106	1181979	+	874	VFPFJ_02168	GO:0016021	K07034	gpr1 family protein_x000D_
gene10673	335.048	76.6306	593.465	7.74449	2.95317	4.9051e-07	2.43375e-05	NW_017264043.1	337859	339538	-	1680	VFPFJ_10601	GO:0005488;GO:0006351	-	zn2 cys6 dna-binding protein_x000D_
gene3449	94.0944	24.6939	163.495	6.62087	2.72702	5.02935e-07	2.48446e-05	NW_017264032.1	1178002	1178289	-	288	VFPFJ_03429	-	-	-_x000D_
gene6906	31.3579	3.20894	59.5069	18.5441	4.21289	5.10618e-07	2.51139e-05	NW_017264035.1	1012993	1013265	+	273	VFPFJ_06871	-	-	-_x000D_
gene192	12908.4	21600.5	4216.34	0.195197	-2.357	5.15441e-07	2.51992e-05	NW_017264030.1	873072	873590	+	519	VFPFJ_00192	GO:0005840;GO:0003735;GO:0006412	K02875	ribosomal protein l14_x000D_
gene10962	4683.97	124.462	9243.48	74.2676	6.21466	5.18572e-07	2.51992e-05	NW_017264046.1	138512	139855	-	1344	VFPFJ_10889	GO:0006508;GO:0004181;GO:0008270	-	zinc carboxypeptidase_x000D_
gene7948	93.8626	21.6029	166.122	7.6898	2.94295	5.19063e-07	2.51992e-05	NW_017264036.1	1203339	1206262	+	2924	VFPFJ_07903	GO:0016021	-	glycosyltransferase family 2_x000D_
gene4454	92.7574	184.07	1.44475	0.0078489	-6.99329	5.30271e-07	2.56328e-05	NW_017264033.1	305740	306990	-	1251	VFPFJ_04427	GO:0003824	-	pld-like domain-containing protein gi_x000D_
gene5435	1336.36	68.3355	2604.38	38.1117	5.25216	5.42966e-07	2.61167e-05	NW_017264033.1	3374276	3375380	+	1105	VFPFJ_05405	GO:0019359;GO:0016740;GO:0044424	-	nicotinamide riboside kinase 1_x000D_
gene8491	219.308	2.54014	436.075	171.674	7.42353	5.44919e-07	2.61167e-05	NW_017264037.1	248863	250705	-	1843	VFPFJ_08436	GO:0008430	-	selenium-binding protein gi_x000D_
gene5723	59.781	12.3167	107.245	8.70732	3.12223	5.61743e-07	2.6809e-05	NW_017264034.1	677773	678742	-	970	VFPFJ_05691	-	-	-_x000D_
gene1729	244.661	71.1217	418.2	5.88007	2.55583	5.66557e-07	2.69246e-05	NW_017264030.1	5677835	5679612	+	1778	VFPFJ_01719	GO:0016491;GO:0030151;GO:0042128;GO:0055114	K00387	sulfite mitochondrial precursor gi_x000D_
gene2061	478.55	49.3872	907.713	18.3795	4.20003	5.7165e-07	2.70525e-05	NW_017264031.1	829563	831077	-	1515	VFPFJ_02050	-	-	-_x000D_
gene366	15547.2	26003.5	5090.87	0.195776	-2.35272	5.82633e-07	2.74569e-05	NW_017264030.1	1459698	1460539	+	842	VFPFJ_00365	GO:0005840	K02896	60s ribosomal protein l24 gi_x000D_
gene6112	75.1311	17.7434	132.519	7.46862	2.90084	5.94169e-07	2.78839e-05	NW_017264034.1	1866828	1867953	+	1126	VFPFJ_06082	GO:0016021;GO:0006810;GO:0005215	-	aquaporin-like protein_x000D_
gene742	163.083	280.686	45.4803	0.162033	-2.62564	6.23954e-07	2.91602e-05	NW_017264030.1	2683845	2684591	-	747	VFPFJ_00740	-	-	-_x000D_
gene2769	4091.68	1371.19	6812.17	4.96807	2.31269	6.29253e-07	2.92863e-05	NW_017264031.1	3025590	3029328	-	3739	VFPFJ_02751	GO:0050660;GO:0046872;GO:0050661;GO:0042128;GO:0020037;GO:0051537;GO:0008942;GO:0055114	K17877	nitrite reductase_x000D_
gene5680	14183.7	23723.5	4643.84	0.195749	-2.35292	6.63634e-07	3.07593e-05	NW_017264034.1	544306	546212	+	1907	VFPFJ_05648	GO:0003870;GO:0030170;GO:0006782;GO:0005759	K00643	5-aminolevulinate mitochondrial precursor_x000D_
gene9503	18630.8	31505.1	5756.51	0.182717	-2.45232	7.61711e-07	3.51605e-05	NW_017264038.1	794482	795117	+	636	VFPFJ_09440	-	-	-_x000D_
gene9226	16308.6	27161	5456.29	0.200887	-2.31554	8.07097e-07	3.71034e-05	NW_017264037.1	2463409	2464205	+	797	VFPFJ_09166	GO:0005840;GO:0003735;GO:0006412	K02949	40s ribosomal protein s11_x000D_
gene9904	2992.48	4965.93	1019.03	0.205204	-2.28487	8.33207e-07	3.8148e-05	NW_017264039.1	224570	227678	-	3109	VFPFJ_09841	-	-	-_x000D_
gene1773	117.611	205.149	30.0733	0.146593	-2.77011	8.65412e-07	3.94621e-05	NW_017264031.1	95902	96975	+	1074	VFPFJ_01763	-	-	-_x000D_
gene10453	152.71	262.17	43.2494	0.164967	-2.59975	9.31481e-07	4.21071e-05	NW_017264042.1	50717	51814	+	1098	VFPFJ_10384	-	-	-_x000D_
gene1030	420.837	136.764	704.91	5.15419	2.36575	9.37796e-07	4.21071e-05	NW_017264030.1	3550686	3551609	-	924	VFPFJ_01026	-	-	-_x000D_
gene7371	93.9133	23.9581	163.869	6.83978	2.77395	9.3901e-07	4.21071e-05	NW_017264035.1	2451866	2453200	+	1335	VFPFJ_07329	-	-	-_x000D_
gene4658	8990.56	14970.4	3010.73	0.201113	-2.31392	9.40403e-07	4.21071e-05	NW_017264033.1	885535	886533	-	999	VFPFJ_04631	GO:0005840;GO:0003735;GO:0006412	K02966	40s ribosomal protein s19_x000D_
gene6874	16014.5	26634.1	5394.9	0.202556	-2.30361	9.42111e-07	4.21071e-05	NW_017264035.1	891669	892382	-	714	VFPFJ_06839	GO:0005840	K02975	s25 ribosomal protein domain-containing protein_x000D_
gene3354	542.855	914.349	171.361	0.187413	-2.41571	9.52776e-07	4.24155e-05	NW_017264032.1	894332	895017	+	686	VFPFJ_03334	-	-	-_x000D_
gene9390	1215.82	2029.03	402.623	0.198431	-2.33329	9.82639e-07	4.35727e-05	NW_017264038.1	431371	432954	+	1584	VFPFJ_09327	GO:0070403;GO:0008483	K20247	aminotransferase family protein_x000D_
gene6660	9835.26	16341	3329.48	0.20375	-2.29513	9.93389e-07	4.38766e-05	NW_017264035.1	208872	209245	+	374	VFPFJ_06625	GO:0003735;GO:0002181;GO:0022625	K02905	60s ribosomal protein l29_x000D_
gene4443	3415.37	5650.05	1180.7	0.208971	-2.25863	1.03707e-06	4.56269e-05	NW_017264033.1	278638	280892	+	2255	VFPFJ_04416	GO:0016832;GO:0005975	K01621	xylulose-5-phosphate phosphoketolase_x000D_
gene6153	726.633	247.419	1205.85	4.87371	2.28502	1.05426e-06	4.60656e-05	NW_017264034.1	1959445	1961431	-	1987	VFPFJ_06123	GO:0016491;GO:0055114;GO:0005507	-	laccase-1 precursor_x000D_
gene4884	9340.94	15499.7	3182.22	0.205309	-2.28413	1.05522e-06	4.60656e-05	NW_017264033.1	1598264	1599094	+	831	VFPFJ_04856	GO:0005840;GO:0003735;GO:0006412;GO:0000166	K02893	60s ribosomal protein l25_x000D_
gene5211	18189.9	30164.2	6215.52	0.206056	-2.27889	1.06333e-06	4.62405e-05	NW_017264033.1	2658480	2659277	+	798	VFPFJ_05183	GO:0003735;GO:0003723;GO:0015935;GO:0006412	K02958	ribosomal protein s19 s15 gi_x000D_
gene5263	15825.5	26266.9	5384.11	0.204977	-2.28647	1.0807e-06	4.68153e-05	NW_017264033.1	2818916	2819632	+	717	VFPFJ_05235	GO:0006412;GO:0000462;GO:0003735;GO:0070181;GO:0022627	K02953	ribosomal protein s15 family gi_x000D_
gene4487	21358.6	35467.3	7249.78	0.204407	-2.29048	1.13822e-06	4.89612e-05	NW_017264033.1	408716	409314	+	599	VFPFJ_04460	GO:0005840;GO:0003735;GO:0006414	K02942	60s acidic ribosomal protein domain-containing protein gi_x000D_
gene537	15540.3	25743.7	5336.91	0.20731	-2.27014	1.13894e-06	4.89612e-05	NW_017264030.1	1959502	1960215	+	714	VFPFJ_00535	GO:0003735;GO:0015935;GO:0006412;GO:0019843	K02997	40s ribosomal protein s9_x000D_
gene3504	18121.9	30026.2	6217.62	0.207073	-2.27179	1.16553e-06	4.9914e-05	NW_017264032.1	1347842	1348878	+	1037	VFPFJ_03484	GO:0005840;GO:0003735;GO:0006412;GO:0019843	K02940	ribosomal protein l6_x000D_
gene4266	16918.8	28002.2	5835.34	0.208389	-2.26265	1.17209e-06	5.00048e-05	NW_017264032.1	3556332	3557857	-	1526	VFPFJ_04239	GO:0005840	K02937	60s ribosomal protein l7 gi_x000D_
gene7598	59.957	106.541	13.3729	0.125519	-2.99403	1.22779e-06	5.21834e-05	NW_017264036.1	104394	104849	-	456	VFPFJ_07555	-	-	-_x000D_
gene2856	76.6851	18.7557	134.614	7.17725	2.84343	1.24961e-06	5.27217e-05	NW_017264031.1	3270762	3271283	-	522	VFPFJ_02838	-	-	-_x000D_
gene3925	5532.2	9157.88	1906.52	0.208184	-2.26407	1.24982e-06	5.27217e-05	NW_017264032.1	2524827	2526945	-	2119	VFPFJ_03902	GO:0004410;GO:0005829;GO:0019878	K01655	homocitrate mitochondrial precursor gi_x000D_
gene10008	1073.79	1882.22	265.367	0.140986	-2.82637	1.26649e-06	5.32257e-05	NW_017264039.1	519378	520562	-	1185	VFPFJ_09944	-	-	-_x000D_
gene3661	12885.4	21327	4443.76	0.208364	-2.26282	1.33387e-06	5.58489e-05	NW_017264032.1	1780528	1781477	-	950	VFPFJ_03640	GO:0005840;GO:0003735;GO:0006412	K02918	60s ribosomal protein l35_x000D_
gene5482	24472.3	40480.5	8464.19	0.209093	-2.25778	1.34638e-06	5.61639e-05	NW_017264033.1	3521339	3522386	+	1048	VFPFJ_05452	GO:0005840;GO:0003735;GO:0006412	K02938	60s ribosomal protein l2_x000D_
gene7544	33.2748	5.06736	61.4822	12.133	3.60086	1.36115e-06	5.639e-05	NW_017264035.1	2977031	2978568	-	1538	VFPFJ_07501	GO:0055085;GO:0016021	-	mfs monocarboxylate transporter_x000D_
gene7912	2597.96	854.458	4341.47	5.08096	2.3451	1.36181e-06	5.639e-05	NW_017264036.1	1079423	1080496	-	1074	VFPFJ_07867	GO:0030170;GO:0006520	-	serine family amino acid catabolism-related protein gi_x000D_
gene10344	188.781	55.9801	321.581	5.74457	2.5222	1.37236e-06	5.66185e-05	NW_017264041.1	208436	209901	-	1466	VFPFJ_10275	GO:0008152;GO:0016787	-	peptidase m20 domain-containing 2_x000D_
gene2602	18595.7	30759.7	6431.68	0.209094	-2.25777	1.39342e-06	5.72776e-05	NW_017264031.1	2467706	2468677	+	972	VFPFJ_02586	GO:0005840;GO:0003735;GO:0005829;GO:0006412	K02873	60s ribosomal protein l13_x000D_
gene555	288.347	57.4427	519.251	9.03947	3.17624	1.40166e-06	5.73128e-05	NW_017264030.1	2039206	2039712	-	507	VFPFJ_00553	-	-	-_x000D_
gene1621	985.273	1806.38	164.165	0.0908805	-3.45989	1.40445e-06	5.73128e-05	NW_017264030.1	5340898	5342323	+	1426	VFPFJ_01612	GO:0030170;GO:0009058;GO:0008483	-	aspartate aminotransferase gi_x000D_
gene5081	1148.31	1917.98	378.636	0.197414	-2.34071	1.46765e-06	5.96758e-05	NW_017264033.1	2281254	2284423	+	3170	VFPFJ_05053	GO:0003724;GO:0032508;GO:0030875;GO:1902450;GO:0051301;GO:1902975;GO:0003697;GO:0003727;GO:0097373;GO:0042555;GO:1990518;GO:0033679;GO:0003682;GO:0005524	K02212	dna replication licensing factor mcm4_x000D_
gene3957	6234.5	2290.78	10178.2	4.44313	2.15158	1.48968e-06	6.03535e-05	NW_017264032.1	2628756	2629523	-	768	VFPFJ_03932	-	-	-_x000D_
gene6692	18508.6	30599.8	6417.32	0.209718	-2.25348	1.51288e-06	6.10738e-05	NW_017264035.1	365423	365919	-	497	VFPFJ_06657	GO:0003735;GO:0015935;GO:0006412	K02973	40s ribosomal protein s23 gi_x000D_
gene7388	102.345	193.836	10.8537	0.0559942	-4.15858	1.5784e-06	6.33939e-05	NW_017264035.1	2509231	2510664	-	1434	VFPFJ_07346	GO:0016491	-	fad linked oxidase_x000D_
gene10930	6015.61	2135.41	9895.82	4.63416	2.21231	1.58161e-06	6.33939e-05	NW_017264046.1	51670	52497	-	828	VFPFJ_10857	GO:0005975;GO:0005576;GO:0008810;GO:0030248	-	glycoside hydrolase family 45 protein_x000D_
gene3353	18486.5	30493.4	6479.57	0.212491	-2.23453	1.63179e-06	6.51062e-05	NW_017264032.1	889996	890936	-	941	VFPFJ_03333	GO:0005840;GO:0003735;GO:0006412	K02920	ribosomal protein l36e_x000D_
gene11369	9337.84	2339.25	16336.4	6.98361	2.80397	1.63589e-06	6.51062e-05	NW_017264056.1	52078	53771	-	1694	VFPFJ_11296	GO:0020037;GO:0016021;GO:0016705;GO:0004497;GO:0005506;GO:0055114	-	cytochrome p450_x000D_
gene4737	387.541	0	775.081	Inf	Inf	1.72274e-06	6.83213e-05	NW_017264033.1	1112840	1113687	-	848	VFPFJ_04709	-	-	-_x000D_
gene8427	112.087	192.438	31.7358	0.164915	-2.60021	1.73607e-06	6.85335e-05	NW_017264037.1	65540	67224	+	1685	VFPFJ_08374	GO:0071949;GO:0016491;GO:0055114	K00480	fad binding domain-containing protein_x000D_
gene1751	320.203	102.46	537.945	5.25029	2.3924	1.74026e-06	6.85335e-05	NW_017264031.1	35774	37244	-	1471	VFPFJ_01741	-	-	-_x000D_
gene6545	134.113	227.849	40.3772	0.177211	-2.49646	1.78865e-06	7.01936e-05	NW_017264034.1	3055379	3055606	+	228	VFPFJ_06510	GO:0016021	-	hypothetical protein VFPBJ_02084 [Purpureocillium lilacinum] gi_x000D_
gene948	1330.17	2189.39	470.956	0.215109	-2.21686	1.83498e-06	7.17617e-05	NW_017264030.1	3319807	3320511	+	705	VFPFJ_00944	GO:0004588;GO:0009116;GO:0006221	K00762	orotate phosphoribosyltransferase_x000D_
gene2360	12062.3	19895	4229.58	0.212595	-2.23382	1.84875e-06	7.205e-05	NW_017264031.1	1793785	1794470	-	686	VFPFJ_02344	GO:0005840;GO:0003735;GO:0006412	K02915	ribosomal protein l34ae gi_x000D_
gene10721	589.249	190.418	988.08	5.18901	2.37546	1.88992e-06	7.34005e-05	NW_017264044.1	104662	105636	-	975	VFPFJ_10649	-	-	-_x000D_
gene5619	14702.8	24249	5156.54	0.212649	-2.23345	1.95521e-06	7.56755e-05	NW_017264034.1	364922	365561	+	640	VFPFJ_05588	GO:0003735;GO:0022627;GO:0006412	K02951	40s ribosomal protein s12_x000D_
gene4767	2787.17	977.518	4596.82	4.70254	2.23344	1.96629e-06	7.58436e-05	NW_017264033.1	1245269	1246306	-	1038	VFPFJ_04739	-	-	-_x000D_
gene6165	12227	20094.5	4359.42	0.216945	-2.2046	1.97449e-06	7.59001e-05	NW_017264034.1	1989816	1990792	-	977	VFPFJ_06135	GO:0005840;GO:0003735;GO:0006412	K02978	40s ribosomal protein s27_x000D_
gene10820	16.1358	0.886052	31.3856	35.4218	5.14657	2.01042e-06	7.70183e-05	NW_017264045.1	51316	51618	+	303	VFPFJ_10749	-	-	-_x000D_
gene8518	237.57	55.8802	419.26	7.50283	2.90743	2.06543e-06	7.88576e-05	NW_017264037.1	331925	333265	+	1341	VFPFJ_08463	-	-	-_x000D_
gene7426	213.357	356.894	69.819	0.195629	-2.35381	2.0777e-06	7.90578e-05	NW_017264035.1	2632815	2634563	+	1749	VFPFJ_07384	-	-	-_x000D_
gene5574	17373.3	28584.4	6162.17	0.215578	-2.21372	2.08515e-06	7.90742e-05	NW_017264034.1	244630	245341	+	712	VFPFJ_05543	GO:0005840;GO:0003735;GO:0006412	K02921	60s ribosomal protein l37a_x000D_
gene4873	7411.95	12221	2602.91	0.212987	-2.23116	2.09741e-06	7.92723e-05	NW_017264033.1	1570870	1571644	-	775	VFPFJ_04845	GO:0005840;GO:0003735;GO:0006412	K02903	60s ribosomal protein l28 gi_x000D_
gene9256	178.409	57.2577	299.561	5.23179	2.38731	2.13323e-06	8.03563e-05	NW_017264038.1	59324	60487	-	1164	VFPFJ_09195	-	-	-_x000D_
gene10904	795.372	170.964	1419.78	8.30453	3.0539	2.24404e-06	8.41493e-05	NW_017264045.1	313683	315186	-	1504	VFPFJ_10832	-	-	-_x000D_
gene1099	186.51	312.408	60.613	0.194019	-2.36573	2.24886e-06	8.41493e-05	NW_017264030.1	3760177	3761296	+	1120	VFPFJ_01093	GO:0043167	-	molybdenum cofactor sulfurase_x000D_
gene11554	627.302	170.385	1084.22	6.36336	2.66979	2.28737e-06	8.53067e-05	NW_017264069.1	3336	4694	+	1359	VFPFJ_11481	-	K00274	-_x000D_
gene9504	54.1776	6.0233	102.332	16.9893	4.08656	2.30318e-06	8.56127e-05	NW_017264038.1	795712	796044	-	333	VFPFJ_09441	-	-	-_x000D_
gene4720	2283.88	26.2176	4541.54	173.225	7.4365	2.33086e-06	8.6357e-05	NW_017264033.1	1053888	1055402	+	1515	VFPFJ_04693	GO:0008171;GO:0032259	-	sterigmatocystin 8-o-methyltransferase_x000D_
gene570	16458	27051.4	5864.48	0.21679	-2.20563	2.35604e-06	8.70035e-05	NW_017264030.1	2081214	2082280	+	1067	VFPFJ_00568	GO:0003735;GO:0015934;GO:0006412	K02880	ribosomal protein l17_x000D_
gene3171	5789.03	1755.72	9822.34	5.59449	2.48401	2.37471e-06	8.74063e-05	NW_017264032.1	283100	284792	+	1693	VFPFJ_03152	GO:0005737;GO:0046835;GO:0005524;GO:0006012;GO:0004335	K00849	galactokinase gi_x000D_
gene11115	4443.82	73.088	8814.56	120.602	6.91411	2.45361e-06	9.00163e-05	NW_017264049.1	144902	145643	-	742	VFPFJ_11042	-	-	-_x000D_
gene10527	2575.03	4233.9	916.162	0.216388	-2.20831	2.53655e-06	9.25084e-05	NW_017264042.1	275306	277021	+	1716	VFPFJ_10457	GO:0016021	K20238	cyclopropane-fatty-acyl-phospholipid synthase gi_x000D_
gene8383	5074.74	1290.83	8858.65	6.86273	2.77878	2.53797e-06	9.25084e-05	NW_017264036.1	2548070	2548689	-	620	VFPFJ_08330	-	-	-_x000D_
gene10253	3713.34	368.918	7057.77	19.131	4.25784	2.57374e-06	9.35098e-05	NW_017264040.1	386087	387435	-	1349	VFPFJ_10184	GO:0046872;GO:0016491;GO:0055114	-	2og-fe oxygenase_x000D_
gene9301	32.8258	5.50657	60.145	10.9224	3.44922	2.68801e-06	9.73474e-05	NW_017264038.1	169802	170122	+	321	VFPFJ_09239	-	-	-_x000D_
gene4344	178.881	357.039	0.722374	0.00202323	-8.94912	2.70885e-06	9.77877e-05	NW_017264033.1	36232	38626	+	2395	VFPFJ_04317	GO:0016020;GO:0009987	-	serine threonine protein kinase gi_x000D_
gene6551	197.002	331.446	62.5579	0.188743	-2.40551	2.7309e-06	9.82686e-05	NW_017264034.1	3072286	3073071	+	786	VFPFJ_06516	-	-	-_x000D_
gene3335	7618.32	12502.1	2734.56	0.218729	-2.19278	2.75924e-06	9.89725e-05	NW_017264032.1	825804	826539	+	736	VFPFJ_03315	GO:0005840;GO:0003735;GO:0006412	K02917	60s ribosomal protein l33 gi_x000D_
gene2595	228.901	427.413	30.3892	0.0711005	-3.814	2.85867e-06	0.000102213	NW_017264031.1	2455118	2456311	+	1194	VFPFJ_02579	-	-	-_x000D_
gene122	341.243	113.612	568.873	5.00713	2.32399	2.96951e-06	0.00010584	NW_017264030.1	670151	671714	-	1564	VFPFJ_00123	GO:0050660;GO:0016614;GO:0055114	-	6-hydroxy-d-nicotine oxidase_x000D_
gene2173	135.109	227.916	42.3009	0.185598	-2.42975	3.02142e-06	0.000107351	NW_017264031.1	1156241	1159880	+	3640	VFPFJ_02160	GO:0055085;GO:0016021	-	mfs general substrate transporter_x000D_
gene10672	229.483	64.729	394.237	6.09058	2.60658	3.10664e-06	0.000109707	NW_017264043.1	336924	337807	+	884	VFPFJ_10600	-	-	-_x000D_
gene3701	62.474	15.3965	109.552	7.11536	2.83094	3.10722e-06	0.000109707	NW_017264032.1	1891860	1892666	+	807	VFPFJ_03680	-	-	-_x000D_
gene9449	537.166	184.169	890.163	4.8334	2.27304	3.21878e-06	0.000113291	NW_017264038.1	596922	598151	-	1230	VFPFJ_09385	GO:0008168;GO:0032259	K19308	25s rrna (uridine -n )-methyltransferase_x000D_
gene2267	2750.45	1017.5	4483.4	4.40627	2.13956	3.26584e-06	0.000114254	NW_017264031.1	1445786	1447082	+	1297	VFPFJ_02251	GO:0016491	-	dimethylaniline monooxygenase (n-oxide forming)_x000D_
gene7628	36.0947	7.65918	64.5302	8.42522	3.07471	3.26642e-06	0.000114254	NW_017264036.1	187725	188066	-	342	VFPFJ_07586	-	-	-_x000D_
gene4332	411.293	95.3082	727.278	7.6308	2.93183	3.33925e-06	0.000116117	NW_017264032.1	3741488	3742741	-	1254	VFPFJ_04305	GO:0016740	-	homoserine acetyltransferase_x000D_
gene9370	135.622	229.887	41.3579	0.179906	-2.47469	3.34032e-06	0.000116117	NW_017264038.1	376492	377469	-	978	VFPFJ_09307	-	-	-_x000D_
gene6101	431.417	151.489	711.346	4.69569	2.23134	3.41292e-06	0.000118276	NW_017264034.1	1833928	1834882	-	955	VFPFJ_06071	-	-	-_x000D_
gene3578	565.687	929.76	201.613	0.216844	-2.20527	3.43408e-06	0.000118644	NW_017264032.1	1533855	1535462	+	1608	VFPFJ_03558	-	-	-_x000D_
gene3104	21.4324	40.3658	2.49897	0.0619082	-4.01372	3.60063e-06	0.000124018	NW_017264032.1	92616	94538	+	1923	VFPFJ_03085	-	-	-_x000D_
gene7312	392.15	763.549	20.7504	0.0271763	-5.20151	3.66866e-06	0.000125976	NW_017264035.1	2255970	2257180	-	1211	VFPFJ_07274	-	-	-_x000D_
gene4919	719.479	254.042	1184.92	4.66425	2.22164	3.71013e-06	0.000127013	NW_017264033.1	1782489	1784589	+	2101	VFPFJ_04891	GO:0006072;GO:0009331;GO:0055114;GO:0052591	K00111	glycerol-3-phosphate mitochondrial precursor_x000D_
gene1384	32897.3	53699.3	12095.3	0.22524	-2.15046	3.99312e-06	0.000136115	NW_017264030.1	4651501	4651910	+	410	VFPFJ_01375	GO:0005840;GO:0003735;GO:0006414	K02943	60s acidic ribosomal protein domain-containing protein gi_x000D_
gene1784	21357.9	34879.8	7836	0.224658	-2.1542	4.00019e-06	0.000136115	NW_017264031.1	115692	116674	+	983	VFPFJ_01774	GO:0003735;GO:0015934;GO:0006412	K02872	ribosomal protein eukaryotic archaeal_x000D_
gene3673	18161.8	29612.1	6711.41	0.226644	-2.1415	4.10078e-06	0.000139118	NW_017264032.1	1804146	1805205	-	1060	VFPFJ_03652	GO:0005730;GO:0005840;GO:0003735;GO:0005829;GO:0006412	K02934	ribosomal cytosolic gi_x000D_
gene3650	2348.5	916.69	3780.3	4.12386	2.044	4.22917e-06	0.000143042	NW_017264032.1	1748335	1749100	-	766	VFPFJ_03629	GO:0016021;GO:0005739	K05770	translocator protein_x000D_
gene619	1131.46	1851.76	411.17	0.222043	-2.17109	4.27958e-06	0.000144314	NW_017264030.1	2298173	2300978	+	2806	VFPFJ_00617	GO:0003678;GO:0032508;GO:0042555;GO:0003677;GO:0005524;GO:0006270;GO:0005634	K02541	dna replication licensing factor mcm3_x000D_
gene1569	146.636	247.052	46.2193	0.187083	-2.41825	4.29542e-06	0.000144416	NW_017264030.1	5194481	5195240	-	760	VFPFJ_01561	GO:0016787;GO:0016021	-	dienelactone hydrolase_x000D_
gene7408	2073.43	735.896	3410.96	4.63512	2.21261	4.32883e-06	0.000145106	NW_017264035.1	2561247	2563014	+	1768	VFPFJ_07366	GO:0016311;GO:0003993	-	multiple inositol polyphosphate phosphatase-like protein gi_x000D_
gene369	20326.1	33157.8	7494.47	0.226024	-2.14545	4.51933e-06	0.000151042	NW_017264030.1	1468010	1469209	-	1200	VFPFJ_00368	GO:0005840;GO:0003735;GO:0006412;GO:0019843	K02987	40s ribosomal protein s4 gi_x000D_
gene9789	392.672	645.495	139.849	0.216653	-2.20654	4.53797e-06	0.000151216	NW_017264038.1	1682667	1683200	+	534	VFPFJ_09726	GO:0016740	-	gnat family acetyltransferase gi_x000D_
gene7066	1790	364.195	3215.8	8.82988	3.14239	4.55735e-06	0.000151414	NW_017264035.1	1499999	1500824	-	826	VFPFJ_07031	-	-	-_x000D_
gene9686	3459.98	1334.54	5585.41	4.18527	2.06532	4.65417e-06	0.000154176	NW_017264038.1	1349456	1350646	-	1191	VFPFJ_09624	GO:0055085;GO:0016021	K15100	mitochondrial carrier domain partial gi_x000D_
gene1349	48.9836	11.0443	86.923	7.87042	2.97644	4.72508e-06	0.000156066	NW_017264030.1	4550305	4550502	-	198	VFPFJ_01340	-	-	-_x000D_
gene4764	3369.17	5478.08	1260.26	0.230055	-2.11995	4.85447e-06	0.000159538	NW_017264033.1	1225802	1227391	+	1590	VFPFJ_04736	GO:0003743;GO:0001731;GO:0016021;GO:0016282;GO:0005852;GO:0033290;GO:0006446	K15029	eukaryotic translation initiation factor 3 subunit l gi_x000D_
gene2209	62545.1	23741.6	101349	4.26881	2.09383	4.87131e-06	0.000159538	NW_017264031.1	1261196	1263723	+	2528	VFPFJ_02195	GO:0016832;GO:0005975	K01621	xylulose-5-phosphate phosphoketolase gi_x000D_
gene2626	2763.55	4515.76	1011.34	0.223959	-2.15869	4.87267e-06	0.000159538	NW_017264031.1	2537233	2538304	-	1072	VFPFJ_02610	GO:0016787	-	hydrolase gi_x000D_
gene2619	4096.81	1498.56	6695.05	4.46765	2.15952	5.01502e-06	0.000163255	NW_017264031.1	2521288	2522337	+	1050	VFPFJ_02603	-	-	-_x000D_
gene5994	25897.4	1248.85	50546	40.474	5.33892	5.01521e-06	0.000163255	NW_017264034.1	1502691	1503988	-	1298	VFPFJ_05965	-	K10675	-_x000D_
gene526	102.103	30.4518	173.754	5.70589	2.51245	5.06845e-06	0.000164513	NW_017264030.1	1924564	1925312	+	749	VFPFJ_00524	-	-	-_x000D_
gene7383	3039.8	988.662	5090.94	5.14932	2.36438	5.19385e-06	0.000168099	NW_017264035.1	2485962	2488515	-	2554	VFPFJ_07341	GO:0016810;GO:0009435;GO:0003952;GO:0005524	K01950	nad+ synthase (glutamine-hydrolysing) gi_x000D_
gene2153	11173.4	18183.4	4163.3	0.228961	-2.12683	5.22295e-06	0.000168556	NW_017264031.1	1091149	1091687	+	539	VFPFJ_02140	GO:0006412;GO:0003723;GO:0000462;GO:0003735;GO:0022627	K02969	40s ribosomal protein s20_x000D_
gene4682	316.256	520.722	111.791	0.214684	-2.21971	5.30185e-06	0.000170614	NW_017264033.1	951460	953197	-	1738	VFPFJ_04655	-	-	-_x000D_
gene1075	389.841	641.371	138.312	0.21565	-2.21324	5.3865e-06	0.000172844	NW_017264030.1	3693067	3695025	-	1959	VFPFJ_01071	GO:0030488;GO:0004809;GO:0016301;GO:0016310;GO:0003723	K00555	-dimethylguanosine trna methyltransferase_x000D_
gene4736	140.874	0	281.748	Inf	Inf	5.46455e-06	0.00017485	NW_017264033.1	1111603	1112605	+	1003	VFPFJ_04708	-	-	-_x000D_
gene9791	64.6494	18.3265	110.972	6.0553	2.5982	5.63766e-06	0.000179878	NW_017264038.1	1689060	1691567	-	2508	VFPFJ_09728	GO:0016491;GO:0055114	-	nad dehydrogenase_x000D_
gene4678	93.091	179.994	6.18756	0.0343764	-4.86244	5.76288e-06	0.000183354	NW_017264033.1	940251	943523	-	3273	VFPFJ_04651	-	-	-_x000D_
gene364	6512.2	10573.7	2450.69	0.231771	-2.10923	5.84993e-06	0.000185335	NW_017264030.1	1456943	1457606	+	664	VFPFJ_00363	GO:0006355	K01527	transcription factor btf3a gi_x000D_
gene7529	589.654	1020.12	159.186	0.156046	-2.67996	5.85804e-06	0.000185335	NW_017264035.1	2930919	2931281	+	363	VFPFJ_07486	-	-	-_x000D_
gene9693	255.694	418.502	92.8861	0.221949	-2.1717	6.01348e-06	0.000189719	NW_017264038.1	1372016	1373417	+	1402	VFPFJ_09631	GO:0016021;GO:0015297;GO:0015103;GO:0055085;GO:0015698	K03325	arsenical-resistance protein acr3_x000D_
gene2347	1646.57	558.614	2734.53	4.8952	2.29137	6.06868e-06	0.000190926	NW_017264031.1	1742786	1744236	+	1451	VFPFJ_02331	-	-	-_x000D_
gene660	12047.9	19506.7	4589.06	0.235256	-2.0877	6.79777e-06	0.000213268	NW_017264030.1	2429575	2432499	+	2925	VFPFJ_00658	GO:0032991;GO:0044238;GO:0034645;GO:0043232;GO:0044271;GO:0044444;GO:0010467;GO:0005634	K02927	eukaryotic translation initiation factor 5a gi_x000D_
gene6606	10036.2	16200.8	3871.63	0.238978	-2.06505	6.90136e-06	0.000215917	NW_017264035.1	22923	24183	-	1261	VFPFJ_06571	GO:0003746;GO:0005853;GO:0006414	K03232	elongation factor 1-beta gi_x000D_
gene514	15912.9	25775.6	6050.24	0.234728	-2.09094	7.02672e-06	0.00021923	NW_017264030.1	1892139	1892753	+	615	VFPFJ_00512	GO:0005840;GO:0003735;GO:0006412	K02922	ribosomal protein l37e domain-containing protein_x000D_
gene1434	99.6441	22.6035	176.685	7.81668	2.96656	7.10173e-06	0.000220958	NW_017264030.1	4798252	4799136	-	885	VFPFJ_01426	-	-	-_x000D_
gene11623	20.4722	1.7721	39.1724	22.105	4.4663	7.1495e-06	0.000221832	NW_017264074.1	25578	27533	+	1956	VFPFJ_11550	-	K01426	-_x000D_
gene2682	23186.8	37542.9	8830.65	0.235215	-2.08795	7.19908e-06	0.000222756	NW_017264031.1	2739734	2740884	-	1151	VFPFJ_02664	GO:0005840;GO:0042254	K02936	60s ribosomal protein l8_x000D_
gene4422	17771	28699.5	6842.43	0.238417	-2.06844	7.45429e-06	0.000230021	NW_017264033.1	226586	227429	+	844	VFPFJ_04395	GO:0005840;GO:0003735;GO:0006412;GO:0000166	K02974	40s ribosomal protein s24 gi_x000D_
gene8389	7019.92	11385.7	2654.15	0.233113	-2.1009	7.57271e-06	0.000233037	NW_017264036.1	2561359	2561888	+	530	VFPFJ_08335	GO:0003735;GO:0022625;GO:0006412	K02923	ribosomal protein l38e gi_x000D_
gene1178	1951.75	778.423	3125.07	4.01462	2.00526	7.70462e-06	0.00023645	NW_017264030.1	4016682	4019300	-	2619	VFPFJ_01171	GO:0016740	-	phosphatidylcholine-sterol o-acyltransferase-like protein_x000D_
gene2026	443.112	169.894	716.33	4.21634	2.07599	7.74017e-06	0.000236896	NW_017264031.1	733625	734702	-	1078	VFPFJ_02015	GO:0016787	K14333	-dihydroxybenzoate decarboxylase_x000D_
gene1963	22037.8	37737.6	6338.11	0.167952	-2.57388	7.97902e-06	0.000243544	NW_017264031.1	550063	550998	+	936	VFPFJ_01952	GO:0016491;GO:0055114	-	#NAME?_x000D_
gene561	14.3296	0.964154	27.695	28.7246	4.84422	8.08414e-06	0.000246086	NW_017264030.1	2055919	2058136	+	2218	VFPFJ_00559	GO:0016021;GO:0055085;GO:0005215	-	nucleoside transporter gi_x000D_
gene3336	4794.89	1643.82	7945.95	4.83383	2.27317	8.21607e-06	0.000249153	NW_017264032.1	832646	834068	+	1423	VFPFJ_03316	-	-	-_x000D_
gene9930	6327.25	2499.75	10154.7	4.0623	2.0223	8.22914e-06	0.000249153	NW_017264039.1	296747	299724	+	2978	VFPFJ_09867	-	-	-_x000D_
gene9181	170.294	57.9829	282.606	4.87396	2.28509	8.27806e-06	0.000249962	NW_017264037.1	2326276	2328884	-	2609	VFPFJ_09122	-	-	-_x000D_
gene9414	257.413	52.4581	462.367	8.81402	3.1398	8.46099e-06	0.000254803	NW_017264038.1	494594	498218	-	3625	VFPFJ_09351	GO:0046872;GO:0098655;GO:0005524;GO:0016021;GO:0019829	K01536	calcium-transporting atpase 3_x000D_
gene7711	76.1939	130.937	21.4513	0.16383	-2.60973	8.75943e-06	0.000263087	NW_017264036.1	413677	416774	-	3098	VFPFJ_07667	-	-	-_x000D_
gene4610	3108.84	1173.24	5044.44	4.29957	2.10419	8.92075e-06	0.000267219	NW_017264033.1	758987	759974	+	988	VFPFJ_04584	GO:0008168;GO:0032259	-	methyltransferase type 11_x000D_
gene6788	187.575	309.109	66.0415	0.213652	-2.22667	9.34544e-06	0.000279198	NW_017264035.1	641680	642216	+	537	VFPFJ_06753	GO:0003899;GO:0006351;GO:0000166	-	rna polymerase subunit c17_x000D_
gene5741	969.21	1566.33	372.086	0.237552	-2.07369	9.42573e-06	0.000280852	NW_017264034.1	736745	737341	+	597	VFPFJ_05709	GO:0016021	-	hypothetical protein VFPFJ_05709 [Purpureocillium lilacinum]_x000D_
gene6947	345.441	129.962	560.919	4.31603	2.1097	9.60153e-06	0.000285335	NW_017264035.1	1158548	1160361	+	1814	VFPFJ_06912	GO:0046872	-	zinc finger protein_x000D_
gene6511	226.038	29.9568	422.12	14.0909	3.8167	9.66221e-06	0.000286383	NW_017264034.1	2966884	2968941	-	2058	VFPFJ_06477	GO:0055085;GO:0016021	-	mfs multidrug transporter_x000D_
gene6180	35.1192	62.5253	7.71306	0.123359	-3.01906	9.74932e-06	0.000288206	NW_017264034.1	2022750	2023894	+	1145	VFPFJ_06150	-	-	-_x000D_
gene4545	5701.17	9213.93	2188.42	0.237512	-2.07393	9.83873e-06	0.000290088	NW_017264033.1	556573	557552	+	980	VFPFJ_04518	GO:0008270;GO:0003676	K09250	cellular nucleic acid-binding protein gi_x000D_
gene8934	789.217	1290.08	288.356	0.223518	-2.16154	9.87814e-06	0.00029049	NW_017264037.1	1556803	1559775	-	2973	VFPFJ_08877	GO:0003678;GO:0032508;GO:0042555;GO:0003677;GO:0005524;GO:0006270;GO:0005634	K02542	dna replication licensing factor mcm6 gi_x000D_
gene9770	2741.9	4415.07	1068.73	0.242064	-2.04654	9.99102e-06	0.000293044	NW_017264038.1	1621260	1621993	-	734	VFPFJ_09707	GO:0008270;GO:0003676	K09250	zinc knuckle protein gi_x000D_
gene6254	186.092	12.329	359.854	29.1875	4.86728	1.00946e-05	0.000294755	NW_017264034.1	2240924	2241946	+	1023	VFPFJ_06223	GO:0005975;GO:0004553	K01183	class iii chitinase 2_x000D_
gene3583	14727.1	23717.5	5736.58	0.241871	-2.04769	1.01017e-05	0.000294755	NW_017264032.1	1544787	1545431	-	645	VFPFJ_03563	GO:0005840;GO:0003735;GO:0006412	K02868	60s ribosomal protein l11 gi_x000D_
gene2036	1003.64	1607.59	399.682	0.248622	-2.00797	1.05663e-05	0.000307516	NW_017264031.1	758465	759838	-	1374	VFPFJ_02025	GO:0016773;GO:0016301;GO:0009254;GO:0016310;GO:0005524;GO:0006040	-	anhydro-n-acetylmuramic acid kinase_x000D_
gene609	24383	39199	9567.08	0.244065	-2.03466	1.08998e-05	0.000316402	NW_017264030.1	2224200	2228348	-	4149	VFPFJ_00607	GO:0006412;GO:0005840;GO:0008270;GO:0003735;GO:0030127;GO:0006888;GO:0006886	K14006	protein transporter sec23 gi_x000D_
gene4379	298.749	39.212	558.286	14.2376	3.83164	1.12187e-05	0.000324823	NW_017264033.1	131173	131679	+	507	VFPFJ_04352	-	-	-_x000D_
gene3006	253.875	419.577	88.1724	0.210146	-2.25054	1.13222e-05	0.000326978	NW_017264031.1	3739787	3740449	-	663	VFPFJ_02987	-	-	-_x000D_
gene10346	1288.09	227.261	2348.92	10.3358	3.36957	1.15691e-05	0.000333254	NW_017264041.1	211291	212521	+	1231	VFPFJ_10277	GO:0046872;GO:0016491;GO:0055114	-	2og-fe oxygenase-like protein gi_x000D_
gene6764	62613.2	25161.3	100065	3.97694	1.99166	1.16651e-05	0.000335059	NW_017264035.1	574190	575301	-	1112	VFPFJ_06729	GO:0008270;GO:0016491;GO:0055114	K13953	alcohol dehydrogenase i gi_x000D_
gene1761	31.5636	56.7634	6.36377	0.11211	-3.15701	1.16912e-05	0.000335059	NW_017264031.1	64426	65826	-	1401	VFPFJ_01751	-	-	-_x000D_
gene8515	795.382	213.271	1377.49	6.45889	2.69129	1.18195e-05	0.000337876	NW_017264037.1	328300	329335	-	1036	VFPFJ_08460	-	-	-_x000D_
gene7115	13.8367	0.875486	26.798	30.6093	4.9359	1.22053e-05	0.000348022	NW_017264035.1	1660542	1661658	-	1117	VFPFJ_07080	-	-	-_x000D_
gene4592	111.54	187.442	35.6367	0.190121	-2.39501	1.22799e-05	0.000349264	NW_017264033.1	714401	715698	-	1298	VFPFJ_04566	GO:0016021	-	hypothetical protein VFPFJ_04566 [Purpureocillium lilacinum]_x000D_
gene9754	342.03	127.112	556.949	4.38157	2.13145	1.24677e-05	0.000353006	NW_017264038.1	1534973	1537606	-	2634	VFPFJ_09691	GO:0030245;GO:0008422;GO:0102483	K05349	glycosyl hydrolase_x000D_
gene4651	337.273	605.822	68.7237	0.113439	-3.14001	1.24742e-05	0.000353006	NW_017264033.1	862698	863789	+	1092	VFPFJ_04624	-	-	-_x000D_
gene10329	4138.1	681.049	7595.16	11.1521	3.47925	1.25785e-05	0.000355068	NW_017264041.1	159286	162256	+	2971	VFPFJ_10260	GO:0006468;GO:0005524;GO:0004674	-	protein kinase_x000D_
gene10947	498.861	905.962	91.7597	0.101284	-3.30352	1.28113e-05	0.000360734	NW_017264046.1	97839	98819	-	981	VFPFJ_10874	GO:0008237;GO:0006508	-	major allergen asp f 2-like protein_x000D_
gene11309	231.165	84.8224	377.507	4.45056	2.15399	1.29488e-05	0.000363696	NW_017264053.1	161786	163162	-	1377	VFPFJ_11236	GO:0008270;GO:0016491;GO:0055114	-	phytanoyl- hydroxylase_x000D_
gene9049	18493.8	29703.7	7283.78	0.245214	-2.02788	1.30266e-05	0.000364972	NW_017264037.1	1926355	1926940	+	586	VFPFJ_08992	GO:0005840;GO:0003735;GO:0006412	K02910	60s ribosomal protein l31_x000D_
gene10171	257.061	53.9296	460.192	8.5332	3.09309	1.33591e-05	0.00037336	NW_017264040.1	211171	211768	+	598	VFPFJ_10105	-	-	-_x000D_
gene9283	1841.37	412.663	3270.08	7.92434	2.98629	1.34677e-05	0.000375463	NW_017264038.1	124800	126501	+	1702	VFPFJ_09221	GO:0016021;GO:0022891;GO:0055085;GO:0008643	-	glucose transporter_x000D_
gene9344	1273.23	2047.5	498.957	0.243691	-2.03688	1.36168e-05	0.000378682	NW_017264038.1	310813	311991	-	1179	VFPFJ_09281	GO:0006357;GO:0000981;GO:0005634;GO:0008270	-	voltage-gated potassium channel subunit beta-1 channel subunit beta-1_x000D_
gene6745	426.247	689.484	163.01	0.236423	-2.08056	1.40152e-05	0.000388801	NW_017264035.1	525668	526996	-	1329	VFPFJ_06710	-	-	-_x000D_
gene3529	2028.55	3251.3	805.792	0.247837	-2.01254	1.44382e-05	0.000399491	NW_017264032.1	1421483	1423619	+	2137	VFPFJ_03509	GO:0003730;GO:0017148;GO:0042273;GO:0000900;GO:0015934;GO:0005634	K14844	protein puf6_x000D_
gene3086	3471.41	6346.72	596.102	0.0939229	-3.41238	1.44715e-05	0.000399491	NW_017264032.1	36911	41175	-	4265	VFPFJ_03067	GO:0042626;GO:0055085;GO:0005524;GO:0016021	-	abc transporter_x000D_
gene9599	1439.75	342.404	2537.1	7.40967	2.88941	1.48169e-05	0.000407828	NW_017264038.1	1087661	1090675	+	3015	VFPFJ_09537	-	-	-_x000D_
gene5689	913.432	1465.16	361.704	0.24687	-2.01818	1.48459e-05	0.000407828	NW_017264034.1	574181	575143	+	963	VFPFJ_05657	GO:0016787	-	gdsl lipase acylhydrolase family protein_x000D_
gene11116	151.423	14.2978	288.549	20.1813	4.33495	1.49204e-05	0.000408878	NW_017264049.1	146632	147523	+	892	VFPFJ_11043	-	-	-_x000D_
gene10325	58.1724	17.3071	99.0377	5.72236	2.51661	1.516e-05	0.000414436	NW_017264041.1	148116	150042	-	1927	VFPFJ_10256	-	-	-_x000D_
gene3560	6277.99	372.959	12183	32.6658	5.02971	1.53309e-05	0.000418091	NW_017264032.1	1490193	1490606	-	414	VFPFJ_03540	-	-	-_x000D_
gene2727	835.191	1342.05	328.336	0.244653	-2.03119	1.54717e-05	0.000420912	NW_017264031.1	2888816	2889762	-	947	VFPFJ_02709	GO:0006284;GO:0016799;GO:0003684;GO:0006289;GO:0008270;GO:0003906	K10563	formamidopyrimidine-dna glycosylase_x000D_
gene420	11835.9	4788.3	18883.5	3.94366	1.97954	1.55334e-05	0.000421573	NW_017264030.1	1600746	1602602	+	1857	VFPFJ_00419	GO:0006281;GO:0003913	-	cryptochrome dash_x000D_
gene964	27.5687	4.87125	50.2661	10.3189	3.36722	1.55722e-05	0.000421611	NW_017264030.1	3369380	3370210	+	831	VFPFJ_00960	-	-	-_x000D_
gene4259	620.27	216.051	1024.49	4.74189	2.24546	1.56841e-05	0.000423622	NW_017264032.1	3542471	3544026	+	1556	VFPFJ_04232	-	-	-_x000D_
gene4556	257.355	439.035	75.6755	0.172368	-2.53644	1.57362e-05	0.000424013	NW_017264033.1	592535	593586	+	1052	VFPFJ_04529	-	-	-_x000D_
gene1670	103.426	172.206	34.6454	0.201186	-2.3134	1.59684e-05	0.000428912	NW_017264030.1	5515421	5516312	+	892	VFPFJ_01661	-	-	-_x000D_
gene5889	546.562	879.869	213.255	0.242372	-2.04471	1.59942e-05	0.000428912	NW_017264034.1	1201642	1202383	-	742	VFPFJ_05856	GO:0000413;GO:0003755	K09578	peptidyl-prolyl cis trans isomerase_x000D_
gene11052	136.755	225.412	48.0979	0.213377	-2.22852	1.6499e-05	0.000441396	NW_017264048.1	94957	98628	+	3672	VFPFJ_10979	GO:0000155;GO:0000160;GO:0005622;GO:0016021;GO:0023014	-	two-component osmosensing histidine kinase_x000D_
gene3864	828.178	55.3641	1600.99	28.9175	4.85387	1.66055e-05	0.000443195	NW_017264032.1	2354641	2355086	+	446	VFPFJ_03841	GO:0003723;GO:0090502;GO:0004521	-	ribonuclease ribotoxin gi_x000D_
gene2141	13700.1	5530.48	21869.7	3.95439	1.98346	1.66639e-05	0.0004437	NW_017264031.1	1055091	1057139	-	2049	VFPFJ_02128	GO:0005737;GO:0030145;GO:0004619;GO:0006007	K15633	#NAME?_x000D_
gene2513	485.93	62.8096	909.051	14.4731	3.85531	1.67718e-05	0.000445521	NW_017264031.1	2240660	2242678	-	2019	VFPFJ_02497	GO:0008237;GO:0006508	-	m6 family metalloprotease domain-containing protein_x000D_
gene7003	16183.3	25862.4	6504.29	0.251496	-1.99139	1.70887e-05	0.00045287	NW_017264035.1	1306224	1306765	+	542	VFPFJ_06968	-	K02947	-_x000D_
gene4453	696.545	1123.99	269.097	0.239412	-2.06243	1.7143e-05	0.000453244	NW_017264033.1	304542	305701	+	1160	VFPFJ_04426	-	-	-_x000D_
gene3939	34.8893	61.893	7.88562	0.127407	-2.97248	1.72933e-05	0.000456147	NW_017264032.1	2575357	2577076	-	1720	VFPFJ_03916	-	-	-_x000D_
gene856	147.231	3.52721	290.936	82.4831	6.36603	1.73479e-05	0.000456518	NW_017264030.1	3043615	3044430	-	816	VFPFJ_00852	-	-	-_x000D_
gene8687	682.709	1354.9	10.5204	0.00776469	-7.00886	1.76187e-05	0.000461486	NW_017264037.1	848466	848813	-	348	VFPFJ_08632	-	-	-_x000D_
gene7237	68.7998	20.8191	116.78	5.6093	2.48782	1.76334e-05	0.000461486	NW_017264035.1	2023062	2023922	+	861	VFPFJ_07200	-	-	-_x000D_
gene10872	1065.31	235.796	1894.82	8.03582	3.00645	1.76596e-05	0.000461486	NW_017264045.1	199078	200178	+	1101	VFPFJ_10800	GO:0008270;GO:0016491;GO:0055114	-	alcohol dehydrogenase (nadp+)_x000D_
gene6179	417.957	827.734	8.18031	0.00988277	-6.66087	1.79844e-05	0.000468886	NW_017264034.1	2020061	2020783	+	723	VFPFJ_06149	-	-	-_x000D_
gene9692	527.99	846.734	209.246	0.247121	-2.01671	1.88895e-05	0.000491345	NW_017264038.1	1368045	1369025	-	981	VFPFJ_09630	GO:0016491;GO:0055114	K11811	arsenic resistance protein gi_x000D_
gene4743	25.1269	45.6463	4.60742	0.100938	-3.30847	1.9338e-05	0.000501853	NW_017264033.1	1164211	1165381	-	1171	VFPFJ_04715	-	-	-_x000D_
gene8891	459.238	735.944	182.532	0.248025	-2.01144	1.95692e-05	0.000506684	NW_017264037.1	1436333	1439482	-	3150	VFPFJ_08834	-	-	-_x000D_
gene11420	486.078	148.033	824.123	5.56715	2.47694	1.97424e-05	0.000509998	NW_017264058.1	50928	52616	+	1689	VFPFJ_11347	GO:0016831;GO:0000287;GO:0030976	-	pyruvate decarboxylase_x000D_
gene7876	169.041	278.225	59.8574	0.21514	-2.21665	1.98949e-05	0.000512499	NW_017264036.1	961524	963739	-	2216	VFPFJ_07832	-	K11109	-_x000D_
gene5845	8.73493	0	17.4699	Inf	Inf	1.99303e-05	0.000512499	NW_017264034.1	1074376	1075604	-	1229	VFPFJ_05813	-	-	-_x000D_
gene10231	27.8859	4.50015	51.2717	11.3933	3.51012	2.0176e-05	0.000517636	NW_017264040.1	333745	334372	+	628	VFPFJ_10164	-	-	-_x000D_
gene5151	1508.86	2402.61	615.103	0.256014	-1.9657	2.05147e-05	0.000525131	NW_017264033.1	2458585	2460285	-	1701	VFPFJ_05123	GO:0005730;GO:0006364;GO:0005829	K14791	wd repeat-containing protein_x000D_
gene10623	32.3405	57.8103	6.87076	0.11885	-3.07279	2.10186e-05	0.000536808	NW_017264043.1	208324	209432	-	1109	VFPFJ_10553	-	-	-_x000D_
gene393	1114.52	454.838	1774.2	3.90073	1.96375	2.11053e-05	0.000537803	NW_017264030.1	1543672	1544651	+	980	VFPFJ_00392	GO:0031314;GO:0006744	K18586	ubiquinone biosynthesis protein coq-4_x000D_
gene5920	134.342	46.352	222.333	4.79661	2.26201	2.13788e-05	0.000542605	NW_017264034.1	1303855	1305178	-	1324	VFPFJ_05889	-	-	-_x000D_
gene3862	2038.87	24.8066	4052.94	163.381	7.3521	2.13901e-05	0.000542605	NW_017264032.1	2350814	2351608	-	795	VFPFJ_03839	-	-	-_x000D_
gene1205	971.501	1549.27	393.729	0.254138	-1.97631	2.14699e-05	0.000543405	NW_017264030.1	4097262	4098509	+	1248	VFPFJ_01198	-	K14846	-_x000D_
gene5443	22530.1	35885.3	9174.89	0.255673	-1.96763	2.15805e-05	0.000544981	NW_017264033.1	3391935	3392655	+	721	VFPFJ_05413	GO:0005840;GO:0003735;GO:0003723;GO:0006412	K02964	40s ribosomal protein s18 gi_x000D_
gene9480	24.8805	4.70918	45.0519	9.56682	3.25804	2.20958e-05	0.000556746	NW_017264038.1	709908	711659	-	1752	VFPFJ_09416	GO:0050660;GO:0016614;GO:0055114	-	ubiquitin-conjugating enzyme_x000D_
gene9683	1046.79	245.783	1847.81	7.51805	2.91036	2.25784e-05	0.000567636	NW_017264038.1	1343791	1344912	+	1122	VFPFJ_09621	-	-	-_x000D_
gene1799	136.019	24.8319	247.206	9.95516	3.31544	2.27083e-05	0.000569628	NW_017264031.1	149662	151107	+	1446	VFPFJ_01789	GO:0006562;GO:0004657;GO:0055114	-	proline oxidase_x000D_
gene8424	34.6565	60.7421	8.57083	0.141102	-2.82519	2.33779e-05	0.000585124	NW_017264037.1	60559	61932	+	1374	VFPFJ_08371	-	-	-_x000D_
gene783	3801.82	1546.46	6057.19	3.91682	1.96968	2.44108e-05	0.000609622	NW_017264030.1	2814769	2827918	-	13150	VFPFJ_00779	GO:0007018;GO:0030286;GO:0016887;GO:0005524;GO:0003777	K10413	dynein heavy cytoplasmic_x000D_
gene348	3114.13	1070.46	5157.81	4.81833	2.26853	2.46844e-05	0.00061509	NW_017264030.1	1385928	1389727	-	3800	VFPFJ_00348	GO:0004672;GO:0006468;GO:0005524	-	camk camkl gin4 protein kinase_x000D_
gene1659	3760.45	1510.67	6010.22	3.97852	1.99223	2.47659e-05	0.000615758	NW_017264030.1	5472952	5474142	+	1191	VFPFJ_01650	GO:0016021	-	hpp family protein_x000D_
gene2068	161.703	266.4	57.0071	0.213991	-2.22438	2.50987e-05	0.000622658	NW_017264031.1	844797	845671	-	875	VFPFJ_02057	-	-	-_x000D_
gene9531	564.606	907.365	221.846	0.244494	-2.03213	2.52291e-05	0.000624518	NW_017264038.1	870847	873231	-	2385	VFPFJ_09469	GO:0005829;GO:0000790;GO:0003887;GO:0003677;GO:1902975;GO:0071897	K02325	dna polymerase epsilon subunit b_x000D_
gene10425	178.713	17.3594	340.067	19.5898	4.29203	2.5355e-05	0.000626256	NW_017264041.1	428886	430061	-	1176	VFPFJ_10356	GO:0016020	-	mfs monocarboxylate transporter_x000D_
gene5253	1242.72	1973.43	512.006	0.25945	-1.94647	2.58127e-05	0.000636168	NW_017264033.1	2775391	2778341	-	2951	VFPFJ_05225	GO:0016021	K14556	wd repeat protein_x000D_
gene6442	1036.75	449.513	1623.98	3.61276	1.8531	2.65102e-05	0.00065193	NW_017264034.1	2781915	2783162	-	1248	VFPFJ_06410	-	-	-_x000D_
gene1189	2955.1	4675.85	1234.36	0.263986	-1.92147	2.69984e-05	0.00066249	NW_017264030.1	4051095	4053142	-	2048	VFPFJ_01182	GO:0006541;GO:0003883;GO:0005524;GO:0044210	K01937	ctp synthase_x000D_
gene11363	27.6383	5.78078	49.4958	8.56212	3.09797	2.73225e-05	0.000668986	NW_017264056.1	39676	40949	+	1274	VFPFJ_11290	-	-	-_x000D_
gene8001	3312.27	1385.88	5238.66	3.78003	1.9184	2.75902e-05	0.000673686	NW_017264036.1	1382910	1383947	+	1038	VFPFJ_07955	-	-	-_x000D_
gene11454	520.797	840.155	201.44	0.239765	-2.06031	2.76341e-05	0.000673686	NW_017264059.1	79206	81444	-	2239	VFPFJ_11381	-	-	-_x000D_
gene9105	44.5953	12.585	76.6056	6.08703	2.60574	2.79823e-05	0.000680701	NW_017264037.1	2090185	2091854	-	1670	VFPFJ_09048	GO:0016020	-	endo-polygalacturonase pg1_x000D_
gene7558	13.5877	26.1213	1.05403	0.0403515	-4.63123	2.81435e-05	0.000683147	NW_017264035.1	3032636	3033061	+	426	VFPFJ_07515	-	-	-_x000D_
gene8048	804.886	1290.52	319.25	0.24738	-2.0152	2.8315e-05	0.000685832	NW_017264036.1	1556458	1558793	-	2336	VFPFJ_08001	GO:0032508;GO:0006267;GO:0000784;GO:0051097;GO:0006343;GO:0031939;GO:0005656;GO:0003697;GO:0005829;GO:0030174;GO:0000727;GO:0003688;GO:0031261;GO:0042555;GO:0003682;GO:0031298;GO:0005524;GO:0003678	K02209	dna replication licensing factor mcm5_x000D_
gene10337	18.4764	35.1763	1.7766	0.0505056	-4.30741	2.85221e-05	0.000689366	NW_017264041.1	184787	187555	+	2769	VFPFJ_10268	-	-	-_x000D_
gene1624	2308.32	3662.07	954.569	0.260664	-1.93974	2.88716e-05	0.00069632	NW_017264030.1	5349321	5351260	+	1940	VFPFJ_01615	-	-	-_x000D_
gene4770	4364.68	1884.36	6845	3.63254	1.86098	2.9402e-05	0.000706753	NW_017264033.1	1253153	1262032	+	8880	VFPFJ_04742	GO:0016021	-	fmp27-like protein_x000D_
gene6765	1289.34	532.013	2046.67	3.84703	1.94374	2.94297e-05	0.000706753	NW_017264035.1	577208	577558	-	351	VFPFJ_06730	GO:0030001;GO:0046872	K07213	heavy-metal-associated domain-containing protein gi_x000D_
gene3148	525.154	103.329	946.979	9.16469	3.19609	2.98587e-05	0.000715528	NW_017264032.1	212670	213614	-	945	VFPFJ_03129	GO:0016787	-	esterase lipase gi_x000D_
gene6701	36790.4	13017	60563.7	4.65266	2.21806	3.10272e-05	0.000741951	NW_017264035.1	379432	380744	-	1313	VFPFJ_06666	GO:0006779;GO:0004109;GO:0055114	K00228	coproporphyrinogen iii oxidase_x000D_
gene10446	3141.55	1328.76	4954.33	3.72853	1.89861	3.13883e-05	0.000748997	NW_017264042.1	18637	22009	+	3373	VFPFJ_10377	GO:0016021;GO:0006357;GO:0008270;GO:0000981;GO:0003677;GO:0005634	-	fungal specific transcription factor domain-containing protein gi_x000D_
gene7593	422.608	0.295351	844.92	2860.74	11.4822	3.16573e-05	0.000753818	NW_017264036.1	87218	87546	-	329	VFPFJ_07550	-	-	-_x000D_
gene2733	5543.19	2330.19	8756.19	3.75771	1.90985	3.19867e-05	0.000760054	NW_017264031.1	2907865	2909863	+	1999	VFPFJ_02715	GO:0000001;GO:0005829;GO:0010821;GO:1990456;GO:0055091;GO:0005509;GO:0007264;GO:0031307;GO:0032865;GO:0003924;GO:0005635;GO:0005525	K07870	mitochondrial rho gtpase 1_x000D_
gene10734	145.376	54.3207	236.431	4.35251	2.12185	3.2494e-05	0.000770484	NW_017264044.1	132202	134004	+	1803	VFPFJ_10662	GO:0007165	-	gtpase activating protein rga6_x000D_
gene10903	241.2	387.322	95.0778	0.245475	-2.02635	3.27282e-05	0.000774406	NW_017264045.1	309866	310512	-	647	VFPFJ_10831	-	-	-_x000D_
gene4862	739.79	1177.47	302.11	0.256575	-1.96255	3.30269e-05	0.000779836	NW_017264033.1	1533796	1536435	-	2640	VFPFJ_04834	-	-	-_x000D_
gene9719	231.704	2.05924	461.349	224.038	7.8076	3.3514e-05	0.000788655	NW_017264038.1	1432360	1433425	+	1066	VFPFJ_09656	-	-	-_x000D_
gene7538	126.217	207.504	44.9304	0.216528	-2.20737	3.35404e-05	0.000788655	NW_017264035.1	2966439	2967056	+	618	VFPFJ_07495	-	K17362	-_x000D_
gene3197	131.562	48.3772	214.747	4.43901	2.15024	3.36664e-05	0.000789968	NW_017264032.1	357635	358597	+	963	VFPFJ_03177	-	-	-_x000D_
gene6104	288.921	46.5346	531.307	11.4175	3.51317	3.39004e-05	0.000793805	NW_017264034.1	1844690	1845783	+	1094	VFPFJ_06074	-	-	-_x000D_
gene5551	1700.68	3325.97	75.388	0.0226665	-5.4633	3.4087e-05	0.00079652	NW_017264034.1	165387	165798	-	412	VFPFJ_05520	-	-	-_x000D_
gene4404	10515.2	4406.25	16624.1	3.77284	1.91565	3.41941e-05	0.000797367	NW_017264033.1	184131	185647	-	1517	VFPFJ_04377	GO:0055085;GO:0016021	-	major facilitator superfamily transporter_x000D_
gene3500	92842.7	40032.1	145653	3.63841	1.86331	3.57207e-05	0.000831244	NW_017264032.1	1339136	1339774	+	639	VFPFJ_03480	-	-	-_x000D_
gene5144	47.3311	13.3272	81.3349	6.1029	2.6095	3.60649e-05	0.000837365	NW_017264033.1	2437008	2438999	-	1992	VFPFJ_05116	GO:0055085;GO:0016021	-	allantoate permease_x000D_
gene7763	1405.35	589.623	2221.08	3.76695	1.9134	3.61324e-05	0.000837365	NW_017264036.1	626435	627457	-	1023	VFPFJ_07719	GO:0016021	-	hypothetical protein VFPFJ_07719 [Purpureocillium lilacinum]_x000D_
gene10865	7595.71	11957.9	3233.53	0.27041	-1.88678	3.65959e-05	0.000846365	NW_017264045.1	176738	183937	+	7200	VFPFJ_10793	-	-	-_x000D_
gene4491	1422.63	2344.49	500.771	0.213594	-2.22705	3.67148e-05	0.000847374	NW_017264033.1	417741	419402	-	1662	VFPFJ_04464	GO:0016021	-	neutral amino acid permease_x000D_
gene8009	335.308	540.657	129.958	0.24037	-2.05667	3.68179e-05	0.000848017	NW_017264036.1	1412073	1415659	-	3587	VFPFJ_07963	GO:0016853	K10997	mating-type switching protein swi1_x000D_
gene8668	569.012	235.43	902.594	3.83382	1.93878	3.75591e-05	0.000863322	NW_017264037.1	796738	797476	-	739	VFPFJ_08613	GO:0004577;GO:0005783	K07432	udp-n-acetylglucosamine transferase subunit alg13_x000D_
gene1185	411.518	125.147	697.89	5.57656	2.47938	3.77803e-05	0.000866639	NW_017264030.1	4042096	4043598	+	1503	VFPFJ_01178	GO:0016020	-	major facilitator superfamily general substrate transporter_x000D_
gene8700	3256.36	5126.59	1386.12	0.270378	-1.88695	3.79843e-05	0.000869547	NW_017264037.1	874218	875418	+	1201	VFPFJ_08645	GO:0003743;GO:0001731;GO:0005829;GO:0016282;GO:0071541;GO:0071540;GO:0002183;GO:0033290;GO:0006446;GO:0005634	K03249	eukaryotic translation initiation factor 3 subunit f_x000D_
gene10867	362.834	707.671	17.998	0.0254327	-5.29717	3.94552e-05	0.000899617	NW_017264045.1	190730	191215	+	486	VFPFJ_10795	-	-	-_x000D_
gene8516	681.535	234.473	1128.6	4.81332	2.26703	3.94576e-05	0.000899617	NW_017264037.1	329731	330579	-	849	VFPFJ_08461	-	-	-_x000D_
gene4728	41.0351	0	82.0702	Inf	Inf	4.01278e-05	0.00091305	NW_017264033.1	1084155	1085289	-	1135	VFPFJ_04700	GO:0020037;GO:0016705;GO:0004497;GO:0005506;GO:0055114	-	cytochrome p450 gi_x000D_
gene7642	267.759	430.366	105.152	0.244331	-2.03309	4.11908e-05	0.000935346	NW_017264036.1	223276	224732	+	1457	VFPFJ_07600	-	-	-_x000D_
gene4520	64.8416	109.151	20.5327	0.188113	-2.41033	4.15301e-05	0.000941155	NW_017264033.1	501137	501937	+	801	VFPFJ_04493	-	-	-_x000D_
gene4731	100.946	0	201.893	Inf	Inf	4.23187e-05	0.000956549	NW_017264033.1	1091474	1093240	+	1767	VFPFJ_04703	-	-	-_x000D_
gene7540	425.069	176.681	673.456	3.8117	1.93043	4.23793e-05	0.000956549	NW_017264035.1	2969679	2970726	+	1048	VFPFJ_07497	GO:0016491;GO:0055114	-	oxidoreductase protein_x000D_
gene4696	874.286	359.17	1389.4	3.86837	1.95172	4.26184e-05	0.000960022	NW_017264033.1	991331	992847	-	1517	VFPFJ_04669	-	-	-_x000D_
gene6479	2270.55	3556.36	984.737	0.276895	-1.85259	4.38017e-05	0.000984708	NW_017264034.1	2875464	2878049	-	2586	VFPFJ_06446	GO:0016020;GO:0003824	-	sulfatase domain-containingprotein_x000D_
gene6543	1491.71	2374.86	608.55	0.256246	-1.9644	4.43614e-05	0.000995303	NW_017264034.1	3048825	3049582	+	758	VFPFJ_06508	-	-	-_x000D_
gene1358	374.546	595.598	153.495	0.257715	-1.95615	4.46017e-05	0.000998092	NW_017264030.1	4578200	4583043	+	4844	VFPFJ_01349	GO:0016020	-	cytochrome b561 ferric reductase transmembrane_x000D_
gene1611	69.8297	118.934	20.7258	0.174263	-2.52066	4.46629e-05	0.000998092	NW_017264030.1	5312775	5314616	+	1842	VFPFJ_01602	-	-	-_x000D_
gene5510	4307.84	6778.22	1837.45	0.271082	-1.8832	4.51443e-05	0.00100685	NW_017264034.1	14483	16117	+	1635	VFPFJ_05479	GO:0016787;GO:0003677	-	curved dna-binding protein_x000D_
gene8165	4052.53	1749.34	6355.73	3.63321	1.86124	4.58922e-05	0.00102151	NW_017264036.1	1903038	1903754	+	717	VFPFJ_08115	-	-	-_x000D_
gene287	14.8437	1.75332	27.9341	15.9321	3.99386	4.62357e-05	0.00102713	NW_017264030.1	1169996	1170855	+	860	VFPFJ_00287	-	-	-_x000D_
gene4858	1636.08	705.378	2566.79	3.63889	1.8635	4.63672e-05	0.00102802	NW_017264033.1	1521973	1523338	+	1366	VFPFJ_04830	-	-	-_x000D_
gene4730	170.914	2.46204	339.366	137.839	7.10684	4.72555e-05	0.00104434	NW_017264033.1	1089287	1090648	-	1362	VFPFJ_04702	GO:0004084;GO:0009081	-	branched-chain amino acid aminotransferase gi_x000D_
gene8395	12760.4	5483.64	20037.1	3.65398	1.86947	4.72888e-05	0.00104434	NW_017264036.1	2574029	2577238	+	3210	VFPFJ_08341	GO:0016021;GO:0015693;GO:0046872;GO:0005524;GO:0015444;GO:1903830	-	mg-transporting atpase gi_x000D_
gene4775	161.68	259.796	63.5636	0.244667	-2.03111	4.78352e-05	0.00105434	NW_017264033.1	1285122	1285487	+	366	VFPFJ_04747	GO:0016021	-	integral membrane protein gi_x000D_
gene4863	31.9875	7.89699	56.078	7.10118	2.82806	4.83295e-05	0.00106315	NW_017264033.1	1544120	1544760	+	641	VFPFJ_04835	-	-	-_x000D_
gene413	25.871	5.34393	46.398	8.68237	3.11809	4.88275e-05	0.00107202	NW_017264030.1	1586378	1587277	-	900	VFPFJ_00412	-	-	-_x000D_
gene8804	1930.03	3043.59	816.466	0.268257	-1.89831	4.9833e-05	0.00109196	NW_017264037.1	1187831	1189010	+	1180	VFPFJ_08747	GO:0004151;GO:0019856	K01465	metallo-dependent hydrolase gi_x000D_
gene5905	900.203	60.1813	1740.22	28.9164	4.85381	5.01335e-05	0.00109641	NW_017264034.1	1264965	1265744	+	780	VFPFJ_05874	-	-	-_x000D_
gene2493	1750.4	2741.27	759.539	0.277076	-1.85165	5.03029e-05	0.00109799	NW_017264031.1	2194673	2196230	+	1558	VFPFJ_02477	GO:0005730;GO:0005829;GO:0042254	K14848	ribosome biogenesis protein_x000D_
gene1219	67885.6	29546.8	106224	3.59512	1.84604	5.13104e-05	0.00111781	NW_017264030.1	4145398	4148175	-	2778	VFPFJ_01212	GO:0005829;GO:0042026;GO:0051787;GO:0019538;GO:0005524;GO:0016887;GO:0043335;GO:0005635;GO:0071218	K03695	heat shock protein hsp98_x000D_
gene5359	1298.77	2037.95	559.599	0.274589	-1.86465	5.28215e-05	0.00114851	NW_017264033.1	3143241	3146025	-	2785	VFPFJ_05330	GO:0032040	K14766	rrna maturation protein_x000D_
gene8498	858.847	1367.51	350.185	0.256075	-1.96536	5.38127e-05	0.00116781	NW_017264037.1	274178	275086	+	909	VFPFJ_08443	-	-	-_x000D_
gene9766	1660.69	2621.98	699.395	0.266743	-1.90648	5.4382e-05	0.00117681	NW_017264038.1	1596184	1598934	+	2751	VFPFJ_09703	GO:0003678;GO:0032508;GO:0042555;GO:0003677;GO:0005524;GO:0006270;GO:0005634	K02540	dna replication licensing factor mcm2_x000D_
gene4812	85.7188	141.125	30.3128	0.214794	-2.21897	5.44363e-05	0.00117681	NW_017264033.1	1393133	1395004	+	1872	VFPFJ_04784	GO:0004185;GO:0006508	K01288	carboxypeptidase cpds precursor_x000D_
gene7299	158.518	256.023	61.0123	0.238307	-2.0691	5.53381e-05	0.00119401	NW_017264035.1	2217858	2219976	+	2119	VFPFJ_07261	GO:0005488;GO:0006351	-	zn2 cys6 dna-binding protein_x000D_
gene7877	4548.84	7096.3	2001.39	0.282033	-1.82606	5.56105e-05	0.00119729	NW_017264036.1	964566	966563	+	1998	VFPFJ_07833	GO:0008565;GO:0003676;GO:0006606;GO:0008026;GO:0005524;GO:0005737;GO:0005634	-	importin alpha subunit_x000D_
gene4031	229.265	369.789	88.7415	0.239979	-2.05902	5.57025e-05	0.00119729	NW_017264032.1	2867764	2869068	-	1305	VFPFJ_04006	GO:0005634	-	ribonuclease subunit b_x000D_
gene1985	4879.21	7628.78	2129.65	0.279159	-1.84084	5.59979e-05	0.00120134	NW_017264031.1	618325	620484	+	2160	VFPFJ_01974	GO:0003922;GO:0005524;GO:0016462;GO:0006177	K01951	gmp synthase_x000D_
gene1155	1128.47	1787.32	469.619	0.26275	-1.92824	5.62487e-05	0.00120443	NW_017264030.1	3936433	3940987	+	4555	VFPFJ_01148	GO:0090305;GO:0003887;GO:0000790;GO:0000734;GO:0035861;GO:0001882;GO:0008408;GO:0006279;GO:1902981;GO:0003688;GO:1902975;GO:0000166;GO:0000784;GO:0003697;GO:0043596;GO:0003682	K02320	dna polymerase_x000D_
gene10474	365.96	578.342	153.578	0.265548	-1.91295	5.65651e-05	0.0012089	NW_017264042.1	117202	118311	+	1110	VFPFJ_10405	-	-	-_x000D_
gene52	4606.46	1996.82	7216.1	3.61379	1.85351	5.71891e-05	0.00121993	NW_017264030.1	432374	436264	+	3891	VFPFJ_00053	GO:0000155;GO:0000160;GO:0005622;GO:0016021;GO:0023014	K19691	two-component osmosensing histidine kinase_x000D_
gene5475	28416.8	44487.3	12346.3	0.277525	-1.84931	5.814e-05	0.00123786	NW_017264033.1	3498032	3498990	-	959	VFPFJ_05445	GO:0003735;GO:0003723;GO:0015934;GO:0006412	K02865	60s ribosomal protein l10a_x000D_
gene4915	1415.54	602.51	2228.56	3.6988	1.88706	6.01336e-05	0.0012779	NW_017264033.1	1768798	1770956	+	2159	VFPFJ_04887	GO:0035335;GO:0000188;GO:0033260;GO:0004725;GO:0008138;GO:0005634	K04459	pps1 dual specificty phosphatase_x000D_
gene10172	4796.69	2080.08	7513.31	3.61203	1.85281	6.07443e-05	0.00128844	NW_017264040.1	212524	214989	-	2466	VFPFJ_10106	-	-	-_x000D_
gene2142	1228.52	535.707	1921.34	3.58654	1.84259	6.15198e-05	0.00130112	NW_017264031.1	1057659	1058207	+	549	VFPFJ_02129	-	-	-_x000D_
gene396	353.135	147.738	558.533	3.78057	1.9186	6.15732e-05	0.00130112	NW_017264030.1	1547899	1549462	+	1564	VFPFJ_00395	GO:0016021;GO:0071949;GO:0004497;GO:0055114	-	extracellular salicylate hydroxylase monooxygenase_x000D_
gene2165	3176.09	4961.3	1390.88	0.280347	-1.83472	6.19749e-05	0.00130559	NW_017264031.1	1127321	1128705	+	1385	VFPFJ_02152	GO:0003743;GO:0001731;GO:0016282;GO:0005852;GO:0033290;GO:0006446	K03250	eukaryotic translation initiation factor 3 subunit e gi_x000D_
gene4316	33.7438	8.50005	58.9876	6.93967	2.79487	6.20163e-05	0.00130559	NW_017264032.1	3696680	3697800	-	1121	VFPFJ_04289	-	K19305	-_x000D_
gene2139	24156.7	9819.09	38494.2	3.92035	1.97098	6.29561e-05	0.0013229	NW_017264031.1	1046039	1049112	-	3074	VFPFJ_02126	GO:0055114;GO:0016670;GO:0030328;GO:0006355;GO:0007623;GO:0005737;GO:0005634	-	frequency clock protein_x000D_
gene8091	454.107	714.932	193.282	0.270351	-1.8871	6.3301e-05	0.00132767	NW_017264036.1	1688752	1691038	-	2287	VFPFJ_08044	-	-	-_x000D_
gene4865	2117.12	919.539	3314.71	3.60475	1.8499	6.35672e-05	0.00133078	NW_017264033.1	1549317	1550474	+	1158	VFPFJ_04837	-	-	-_x000D_
gene8494	47.1961	80.4955	13.8968	0.172641	-2.53416	6.38697e-05	0.00133463	NW_017264037.1	258546	259340	-	795	VFPFJ_08439	-	-	-_x000D_
gene3555	2866.84	970.453	4763.23	4.90825	2.29521	6.405e-05	0.00133592	NW_017264032.1	1473757	1475654	-	1898	VFPFJ_03535	GO:0004553;GO:0071704	-	endochitinase b1_x000D_
gene10952	2296.47	1023.26	3569.68	3.48852	1.80262	6.45491e-05	0.00134384	NW_017264046.1	110779	111915	-	1137	VFPFJ_10879	-	-	-_x000D_
gene6331	1820.94	2832.4	809.486	0.285795	-1.80695	6.52325e-05	0.00135556	NW_017264034.1	2472195	2473700	+	1506	VFPFJ_06300	GO:0005730;GO:0030688;GO:0030686;GO:0030515;GO:0005737;GO:0000447	K14797	uncharacterized protein_x000D_
gene11007	279.139	443.078	115.2	0.259999	-1.94342	6.56721e-05	0.00136218	NW_017264047.1	31935	33000	-	1066	VFPFJ_10934	GO:0006468;GO:0005524;GO:0004674	-	casein kinase i isoform delta_x000D_
gene6823	53.7671	16.7112	90.8231	5.43487	2.44225	6.62583e-05	0.00137182	NW_017264035.1	757087	758693	+	1607	VFPFJ_06788	-	-	-_x000D_
gene4446	150.802	241.961	59.6434	0.2465	-2.02034	6.75126e-05	0.00139522	NW_017264033.1	286036	286741	-	706	VFPFJ_04419	-	-	-_x000D_
gene10037	1727.43	2692.48	762.374	0.283149	-1.82037	6.78287e-05	0.00139727	NW_017264039.1	608685	611045	-	2361	VFPFJ_09973	-	K14833	-_x000D_
gene147	2134.67	940.585	3328.76	3.53903	1.82335	6.786e-05	0.00139727	NW_017264030.1	743077	745635	-	2559	VFPFJ_00148	GO:0044763;GO:0003676;GO:0005524;GO:0015629;GO:0044444;GO:0004386;GO:0044237	-	actin cytoskeleton organization protein app1_x000D_
gene11193	15325.9	23880.9	6770.8	0.283523	-1.81846	6.81122e-05	0.00139978	NW_017264051.1	66700	68319	-	1620	VFPFJ_11120	GO:0020037;GO:0016705;GO:0004497;GO:0005506;GO:0055114	K00493	cytochrome p450_x000D_
gene8365	618.37	969.36	267.38	0.275831	-1.85814	6.82304e-05	0.00139978	NW_017264036.1	2484498	2485451	+	954	VFPFJ_08312	-	-	-_x000D_
gene11192	830.81	1423.67	237.946	0.167135	-2.58091	6.84593e-05	0.00140136	NW_017264051.1	64961	66246	+	1286	VFPFJ_11119	GO:0032259;GO:0016126;GO:0003838	-	sterol 24-c-methyltransferase gi_x000D_
gene1415	2858.7	4452.08	1265.33	0.284211	-1.81497	6.8581e-05	0.00140136	NW_017264030.1	4741010	4742298	+	1289	VFPFJ_01407	GO:0006520;GO:0016829	K01620	threonine aldolase_x000D_
gene8177	163.379	263.153	63.6051	0.241704	-2.04869	6.86809e-05	0.00140136	NW_017264036.1	1941570	1944144	+	2575	VFPFJ_08127	GO:0008233	-	ankyrin repeat domain-containing protein_x000D_
gene8619	53.0814	16.3906	89.7723	5.47708	2.45341	7.00582e-05	0.00142537	NW_017264037.1	661751	662285	-	535	VFPFJ_08564	-	-	-_x000D_
gene3005	20.4783	0.964154	39.9924	41.4793	5.37432	7.0164e-05	0.00142537	NW_017264031.1	3737271	3739407	+	2137	VFPFJ_02986	-	-	-_x000D_
gene4708	1629.29	25.0421	3233.55	129.124	7.01262	7.02371e-05	0.00142537	NW_017264033.1	1024408	1025537	-	1130	VFPFJ_04681	GO:0016491;GO:0055114;GO:0005506	-	major facilitator superfamily_x000D_
gene5618	10313.7	16155	4472.3	0.276836	-1.8529	7.08161e-05	0.0014345	NW_017264034.1	363583	364224	-	642	VFPFJ_05587	GO:0005840;GO:0003735;GO:0006412	K02957	ribosomal protein s8 family gi_x000D_
gene4375	335.703	54.4809	616.926	11.3237	3.50127	7.09418e-05	0.0014345	NW_017264033.1	113834	114457	-	624	VFPFJ_04348	GO:0008168;GO:0032259	-	methyltransferase domain-containing protein_x000D_
gene4786	2469.87	3852.93	1086.82	0.282076	-1.82585	7.1409e-05	0.00144136	NW_017264033.1	1322512	1327987	+	5476	VFPFJ_04758	GO:0005730;GO:0003676;GO:0006396	K14792	rrna biogenesis protein rrp5_x000D_
gene1524	81.8694	24.2318	139.507	5.75719	2.52536	7.18635e-05	0.00144794	NW_017264030.1	5062462	5063966	-	1505	VFPFJ_01516	GO:0020037;GO:0016021;GO:0016705;GO:0004497;GO:0005506;GO:0055114	-	cytochrome p450 oxidoreductase gi_x000D_
gene5483	4902.93	7648.67	2157.2	0.282036	-1.82605	7.20196e-05	0.00144849	NW_017264033.1	3523171	3524515	+	1345	VFPFJ_05453	GO:0004001;GO:0005829;GO:0006166;GO:0006167	K00856	adenosine kinase gi_x000D_
gene2078	412.864	651.684	174.044	0.267068	-1.90472	7.23403e-05	0.00145235	NW_017264031.1	867075	867831	+	757	VFPFJ_02065	GO:0016021;GO:0047750;GO:0016125	K01824	emopamil-binding protein gi_x000D_
gene8324	690.493	1086.71	294.277	0.270797	-1.88472	7.33459e-05	0.00146992	NW_017264036.1	2349487	2350131	-	645	VFPFJ_08271	GO:0034599;GO:0006970;GO:0051082;GO:0042274;GO:0005634;GO:0005829;GO:0032880;GO:0000056	-	ankyrin repeat-containing protein_x000D_
gene3020	2748.35	1204.4	4292.29	3.56384	1.83343	7.55018e-05	0.00150996	NW_017264031.1	3774104	3775173	-	1070	VFPFJ_03001	-	-	-_x000D_
gene6895	3689.88	5778.3	1601.45	0.27715	-1.85126	7.56121e-05	0.00150996	NW_017264035.1	958345	960295	+	1951	VFPFJ_06860	GO:0016491;GO:0055114	-	udp-galactopyranose mutase gi_x000D_
gene2140	85.9722	30.3825	141.562	4.65933	2.22012	7.62528e-05	0.00152006	NW_017264031.1	1052577	1053215	+	639	VFPFJ_02127	-	-	-_x000D_
gene4974	56.7628	18.0699	95.4557	5.28258	2.40124	7.7111e-05	0.00153445	NW_017264033.1	1958026	1959482	-	1457	VFPFJ_04946	GO:0004190;GO:0006508	-	aspartic-type endopeptidase_x000D_
gene6127	100.846	198.744	2.94855	0.0148359	-6.07476	7.83294e-05	0.00155595	NW_017264034.1	1905976	1907022	-	1047	VFPFJ_06097	GO:0050662;GO:0003824	-	nadph-dependent methylglyoxal reductase gre2 gi_x000D_
gene3731	28.7088	6.68976	50.7278	7.58291	2.92275	7.97436e-05	0.00158125	NW_017264032.1	2004542	2004940	-	399	VFPFJ_03710	-	-	-_x000D_
gene1204	757.02	1183.04	331	0.279788	-1.83759	8.0582e-05	0.00159507	NW_017264030.1	4094874	4096904	-	2031	VFPFJ_01197	-	K14834	-_x000D_
gene7504	34.3607	61.7933	6.92817	0.112119	-3.1569	8.18993e-05	0.0016183	NW_017264035.1	2874785	2876077	+	1293	VFPFJ_07461	GO:0055085;GO:0016021	-	monocarboxylate permease_x000D_
gene9948	13055.4	849.235	25261.6	29.7463	4.89464	8.34009e-05	0.00164509	NW_017264039.1	344315	345148	+	834	VFPFJ_09885	GO:0016020	K14686	ctr copper transporter family protein gi_x000D_
gene2546	21.0379	4.1731	37.9027	9.08262	3.18311	8.37936e-05	0.00164994	NW_017264031.1	2328582	2329790	+	1209	VFPFJ_02530	GO:0050660;GO:0003995;GO:0055114	K00249	acyl- partial gi_x000D_
gene11251	102.618	167.219	38.0174	0.227352	-2.137	8.40467e-05	0.00165204	NW_017264052.1	143371	146787	+	3417	VFPFJ_11178	GO:0008234	-	ubiquitin carboxyl-terminal family 1_x000D_
gene7485	95.5518	156.829	34.2747	0.218548	-2.19398	8.45812e-05	0.00165965	NW_017264035.1	2832060	2833356	-	1297	VFPFJ_07443	GO:0008236	-	peptidase asp-active site protein gi_x000D_
gene11470	10.4161	0.590701	20.2414	34.2668	5.09874	8.50365e-05	0.00166385	NW_017264060.1	63249	65061	+	1813	VFPFJ_11397	-	-	-_x000D_
gene9186	107.172	17.3018	197.043	11.3885	3.50951	8.50909e-05	0.00166385	NW_017264037.1	2340114	2340317	-	204	VFPFJ_09127	-	-	-_x000D_
gene10843	645.675	284.732	1006.62	3.53532	1.82184	8.76638e-05	0.00171119	NW_017264045.1	108712	110046	-	1335	VFPFJ_10771	-	-	-_x000D_
gene7574	69.3804	22.7685	115.992	5.09441	2.34892	8.90143e-05	0.00173455	NW_017264036.1	773	5245	+	4473	VFPFJ_07531	-	-	-_x000D_
gene5324	3145.2	4867.54	1422.86	0.292316	-1.7744	8.92968e-05	0.00173705	NW_017264033.1	3011315	3013428	-	2114	VFPFJ_05296	GO:0006413;GO:0016887;GO:0005524;GO:0003743	K06174	atp-binding cassette sub-family e member 1 gi_x000D_
gene5352	1074.11	1675.54	472.676	0.282105	-1.8257	9.0119e-05	0.00174666	NW_017264033.1	3124537	3125013	-	477	VFPFJ_05324	GO:0005730;GO:0006364;GO:0030687	-	nucleolar protein gi_x000D_
gene9556	4515.44	6998.79	2032.1	0.29035	-1.78414	9.01512e-05	0.00174666	NW_017264038.1	951446	952619	+	1174	VFPFJ_09494	GO:0003743;GO:0001731;GO:0043614;GO:0016282;GO:0071470;GO:0071541;GO:0071540;GO:0022627;GO:0033290;GO:0034399;GO:0002188;GO:0006446	K03246	eukaryotic translation initiation factor 3 subunit 2_x000D_
gene2589	433.424	187.992	678.856	3.61108	1.85243	9.02564e-05	0.00174666	NW_017264031.1	2432053	2433978	-	1926	VFPFJ_02573	-	-	-_x000D_
gene6460	2543.66	3945.85	1141.46	0.289281	-1.78946	9.17935e-05	0.00177336	NW_017264034.1	2837240	2837916	+	677	VFPFJ_06427	-	-	-_x000D_
gene3760	794.729	355.598	1233.86	3.46981	1.79486	9.1989e-05	0.0017741	NW_017264032.1	2089188	2090063	-	876	VFPFJ_03737	GO:0016021;GO:0006810	K15111	mitochondrial carrier protein pet8_x000D_
gene6178	425.723	693.72	157.727	0.227364	-2.13692	9.24598e-05	0.00178013	NW_017264034.1	2017618	2018256	-	639	VFPFJ_06148	-	-	-_x000D_
gene11464	12.6061	1.37987	23.8324	17.2714	4.11032	9.45777e-05	0.0018178	NW_017264060.1	861	1137	-	277	VFPFJ_11391	-	-	-_x000D_
gene9178	10959.3	16918.7	4999.93	0.295527	-1.75864	9.48729e-05	0.00182036	NW_017264037.1	2318109	2319930	+	1822	VFPFJ_09119	GO:0005829;GO:0055114;GO:0046872;GO:0000166;GO:0006177;GO:0003938	K00088	inosine-5 -monophosphate dehydrogenase_x000D_
gene2711	2511.02	3880.56	1141.48	0.294154	-1.76536	9.65572e-05	0.00184953	NW_017264031.1	2846075	2847160	-	1086	VFPFJ_02693	GO:0017061;GO:0005829;GO:0006166;GO:0019509;GO:0005634	K00772	s-methyl-5 -thioadenosine phosphorylase_x000D_
gene1521	2234.69	851.963	3617.43	4.24599	2.0861	9.71883e-05	0.00185846	NW_017264030.1	5053563	5055059	-	1497	VFPFJ_01513	GO:0005975;GO:0004553	K01179	cel5b endoglucanase_x000D_
gene697	522.741	822.963	222.519	0.270387	-1.8869	9.7472e-05	0.00186072	NW_017264030.1	2531963	2535016	-	3054	VFPFJ_00695	GO:0005524	K11269	sister chromatid cohesion factor_x000D_
gene3052	10059.3	805.111	19313.4	23.9885	4.58427	9.84258e-05	0.00187431	NW_017264031.1	3869135	3869712	-	578	VFPFJ_03033	GO:0016021;GO:0035434;GO:0005375	-	ctr copper transporter gi_x000D_
gene1673	23.6761	41.9834	5.36878	0.127879	-2.96715	9.85992e-05	0.00187431	NW_017264030.1	5521762	5522604	+	843	VFPFJ_01664	-	-	-_x000D_
gene9404	368.637	656.845	80.4297	0.122448	-3.02975	9.86828e-05	0.00187431	NW_017264038.1	463483	464460	-	978	VFPFJ_09341	-	-	-_x000D_
gene9623	22.1663	4.58882	39.7437	8.66099	3.11453	9.95445e-05	0.00188749	NW_017264038.1	1152730	1153260	-	531	VFPFJ_09561	-	-	-_x000D_
gene8713	758.55	334.393	1182.71	3.53688	1.82248	0.000100472	0.00190187	NW_017264037.1	911963	913523	+	1561	VFPFJ_08658	GO:0016491	-	2-nitropropane dioxygenase_x000D_
gene2895	211.142	8.18999	414.094	50.5609	5.65995	0.000100766	0.00190425	NW_017264031.1	3383427	3384557	+	1131	VFPFJ_02876	-	-	-_x000D_
gene9108	31220	48210.6	14229.4	0.295151	-1.76047	0.000101667	0.00191806	NW_017264037.1	2095842	2098009	+	2168	VFPFJ_09051	GO:0005829;GO:0005524	K03283	hsp70 family protein_x000D_
gene4593	73.9001	121.334	26.4662	0.218126	-2.19676	0.000102631	0.00193299	NW_017264033.1	716235	718796	+	2562	VFPFJ_04567	-	-	-_x000D_
gene11750	202.304	58.0203	346.588	5.97356	2.57859	0.000103206	0.00194058	NW_017264098.1	18733	19969	+	1237	VFPFJ_11677	-	-	-_x000D_
gene1579	310.427	487.841	133.013	0.272658	-1.87484	0.000105347	0.00197754	NW_017264030.1	5224234	5225178	+	945	VFPFJ_01570	GO:0055114;GO:0051287	-	glyoxylate reductase protein_x000D_
gene3965	28.0745	7.31686	48.8321	6.67391	2.73853	0.000106766	0.00199831	NW_017264032.1	2664982	2665392	-	411	VFPFJ_03940	-	-	-_x000D_
gene2082	26613.6	41261.6	11965.6	0.289994	-1.7859	0.000106808	0.00199831	NW_017264031.1	880189	880699	+	511	VFPFJ_02069	GO:0005840;GO:0003735;GO:0006412	K02977	ubiquitin gi_x000D_
gene9742	9.32432	18.3365	0.312167	0.0170244	-5.87625	0.000108284	0.00202256	NW_017264038.1	1496242	1496738	+	497	VFPFJ_09679	-	-	-_x000D_
gene1689	1626.31	3222.42	30.1966	0.00937078	-6.73761	0.000108488	0.00202301	NW_017264030.1	5555447	5557645	-	2199	VFPFJ_01679	-	-	-_x000D_
gene5183	10523.6	16807	4240.29	0.252293	-1.98683	0.000111697	0.00207942	NW_017264033.1	2565650	2566990	-	1341	VFPFJ_05155	GO:0005829;GO:0006555;GO:0004478;GO:0046872;GO:0006556;GO:0006730;GO:0005524;GO:0005634	K00789	s-adenosylmethionine synthetase_x000D_
gene291	1317.5	2176.78	458.209	0.210498	-2.24812	0.000112629	0.00209331	NW_017264030.1	1189797	1191189	-	1393	VFPFJ_00291	GO:0050660;GO:0003995;GO:0055114	K00253	isovaleryl- mitochondrial precursor gi_x000D_
gene385	8.62747	0.295351	16.9596	57.4219	5.84353	0.000114977	0.00213343	NW_017264030.1	1523411	1523944	-	534	VFPFJ_00384	-	-	-_x000D_
gene2058	158.931	64.3668	253.496	3.9383	1.97757	0.000115542	0.00214037	NW_017264031.1	820254	821793	+	1540	VFPFJ_02047	GO:0016020	-	mfs transporter gi_x000D_
gene11428	4026.75	1797.82	6255.69	3.4796	1.79892	0.000116845	0.00216095	NW_017264058.1	77307	77603	-	297	VFPFJ_11355	-	-	-_x000D_
gene9856	1665.47	2577.25	753.697	0.292442	-1.77378	0.000117106	0.00216224	NW_017264039.1	32876	34822	+	1947	VFPFJ_09793	GO:0005730;GO:0005654;GO:0000463;GO:0000466;GO:0043021;GO:0030687	K14843	ribosome biogenesis protein pescadillo_x000D_
gene5829	8451.56	13105.7	3797.41	0.289753	-1.78711	0.000117868	0.00217203	NW_017264034.1	1003419	1004915	-	1497	VFPFJ_05797	-	K13199	-_x000D_
gene9830	2629.64	4547.16	712.122	0.156608	-2.67477	0.000118022	0.00217203	NW_017264038.1	1826833	1827768	-	936	VFPFJ_09767	GO:0016906;GO:0030259;GO:0016020;GO:0016126;GO:0015031	-	radc family protein_x000D_
gene10621	104.416	189.549	19.2838	0.101735	-3.29711	0.000118285	0.00217333	NW_017264043.1	205769	206901	+	1133	VFPFJ_10551	-	-	-_x000D_
gene10079	359.606	558.102	161.109	0.288674	-1.79249	0.000119581	0.00219355	NW_017264039.1	723460	726036	+	2577	VFPFJ_10014	-	-	-_x000D_
gene4386	4316.81	6721.65	1911.96	0.284449	-1.81376	0.000124339	0.00227713	NW_017264033.1	142621	143960	-	1340	VFPFJ_04359	GO:0052654;GO:0009082;GO:0052655;GO:0052656	K00826	branched-chain amino acid aminotransferase ii_x000D_
gene9086	1999.57	3083.69	915.447	0.296867	-1.75211	0.000124992	0.00228537	NW_017264037.1	2026818	2030190	+	3373	VFPFJ_09029	GO:0030686;GO:0005730;GO:0008080;GO:0070317;GO:0042274	K14521	nucleolar atpase kre33 gi_x000D_
gene6191	351.715	545.908	157.523	0.288553	-1.79309	0.000125609	0.00229292	NW_017264034.1	2051760	2053370	-	1611	VFPFJ_06161	GO:0016021;GO:0055085;GO:0005215	-	purine-cytosine permease fcy21_x000D_
gene1227	557.18	880.227	234.133	0.265992	-1.91055	0.00012646	0.00230453	NW_017264030.1	4170312	4172667	-	2356	VFPFJ_01220	GO:0009166;GO:0016787	-	ser thr protein phosphatase family_x000D_
gene4597	7344.07	2502.49	12185.7	4.86942	2.28375	0.000126654	0.00230453	NW_017264033.1	728663	729146	+	484	VFPFJ_04571	-	-	-_x000D_
gene3920	3996.89	6142.62	1851.15	0.301362	-1.73043	0.000128162	0.00232822	NW_017264032.1	2509882	2514108	-	4227	VFPFJ_03897	GO:0006189;GO:0004642	K01952	phosphoribosylformylglycinamidine synthase_x000D_
gene96	100.565	197.498	3.63174	0.0183887	-5.76503	0.000129052	0.00234059	NW_017264030.1	588593	589415	+	823	VFPFJ_00097	GO:0008080	-	acyl- n- partial gi_x000D_
gene6970	312.504	489.912	135.096	0.275756	-1.85854	0.000131086	0.00237366	NW_017264035.1	1230179	1231321	-	1143	VFPFJ_06935	GO:0006259	-	dna double-strand break repair and vj recombination xrcc4_x000D_
gene7471	2847.15	1331.93	4362.37	3.27523	1.7116	0.000131735	0.00238159	NW_017264035.1	2786717	2788020	+	1304	VFPFJ_07429	-	-	-_x000D_
gene1615	58.7149	111.652	5.77736	0.0517441	-4.27246	0.000132295	0.00238789	NW_017264030.1	5324925	5327047	-	2123	VFPFJ_01606	GO:0055085;GO:0016021	-	allantoate permease gi_x000D_
gene177	535.11	224.863	845.356	3.75942	1.91051	0.000132704	0.00239143	NW_017264030.1	823858	825159	+	1302	VFPFJ_00177	-	-	-_x000D_
gene5257	215.26	338.805	91.7142	0.270699	-1.88524	0.000134523	0.00242033	NW_017264033.1	2797245	2798516	-	1272	VFPFJ_05229	GO:0003676;GO:0046872	-	zinc finger domain-containing protein_x000D_
gene8046	1232.19	1901.94	562.431	0.295714	-1.75773	0.000137553	0.00247091	NW_017264036.1	1551176	1554011	-	2836	VFPFJ_07999	GO:0032040;GO:0006364	K14555	small nucleolar ribonucleoprotein complex subunit_x000D_
gene7941	5093.84	2370.71	7816.97	3.29731	1.72129	0.000138334	0.00248034	NW_017264036.1	1180256	1182380	+	2125	VFPFJ_07896	GO:0046872;GO:0004471;GO:0051287;GO:0006108;GO:0055114	K00029	malic enzyme_x000D_
gene2308	418.647	184.327	652.967	3.54245	1.82475	0.000138519	0.00248034	NW_017264031.1	1559279	1560235	-	957	VFPFJ_02292	-	K16584	-_x000D_
gene9963	551.427	26.5887	1076.26	40.4783	5.33908	0.000139657	0.00249675	NW_017264039.1	384867	387011	+	2145	VFPFJ_09900	GO:1902358;GO:0016021;GO:0008271	-	sulfate permease_x000D_
gene5363	74.8559	28.3961	121.316	4.27227	2.095	0.00014367	0.00256055	NW_017264033.1	3153065	3153214	+	150	VFPFJ_05334	-	-	-_x000D_
gene2841	73.9944	18.9243	129.065	6.82006	2.76978	0.00014368	0.00256055	NW_017264031.1	3231713	3232702	+	990	VFPFJ_02823	-	-	-_x000D_
gene7829	14639.1	22434.4	6843.81	0.305059	-1.71284	0.000146322	0.00260013	NW_017264036.1	805462	807049	-	1588	VFPFJ_07785	GO:0003746;GO:0006414	K03233	elongation factor 1-gamma 1_x000D_
gene7308	260.767	406.97	114.565	0.281508	-1.82875	0.000146362	0.00260013	NW_017264035.1	2247938	2248531	-	594	VFPFJ_07270	-	-	-_x000D_
gene6892	58.6504	97.0412	20.2597	0.208774	-2.25999	0.000148305	0.00263049	NW_017264035.1	953566	954268	+	703	VFPFJ_06857	GO:0006810;GO:0046912;GO:0016021;GO:0019752;GO:0005215	-	hmgl-like domain-containing protein_x000D_
gene7509	48.3136	81.5946	15.0326	0.184236	-2.44038	0.000149009	0.00263881	NW_017264035.1	2886825	2887742	-	918	VFPFJ_07466	GO:0016787	-	dienelactone hydrolase domain-containing protein_x000D_
gene9336	125.734	210.132	41.3366	0.196718	-2.3458	0.000151209	0.00267357	NW_017264038.1	289653	291431	+	1779	VFPFJ_09273	GO:0016798	K01230	glycosyl hydrolase family 47 protein_x000D_
gene2739	962.789	1480.79	444.784	0.300368	-1.7352	0.000153092	0.00270263	NW_017264031.1	2924278	2926203	-	1926	VFPFJ_02721	GO:0030686;GO:0005730;GO:0032040;GO:0000462	K14788	wd repeat protein_x000D_
gene7878	432.97	672.235	193.704	0.288149	-1.79511	0.000153994	0.0027143	NW_017264036.1	966886	967155	+	270	VFPFJ_07834	-	-	-_x000D_
gene6572	800.528	1234.56	366.493	0.29686	-1.75214	0.0001559	0.0027436	NW_017264034.1	3125816	3127075	+	1260	VFPFJ_06537	-	-	-_x000D_
gene10379	240.62	102.335	378.904	3.70259	1.88853	0.000157128	0.00275944	NW_017264041.1	308879	310818	-	1940	VFPFJ_10310	-	-	-_x000D_
gene1040	30.2689	8.18999	52.3477	6.39167	2.67619	0.000157429	0.00275944	NW_017264030.1	3590333	3591288	-	956	VFPFJ_01036	GO:0012505;GO:0008080;GO:0043231;GO:0044444	-	acetyltransferase gi_x000D_
gene9947	931.286	178.152	1684.42	9.45497	3.24107	0.000157535	0.00275944	NW_017264039.1	341596	342255	+	660	VFPFJ_09884	-	-	-_x000D_
gene2959	3949.09	6061.03	1837.15	0.303109	-1.72209	0.000157869	0.00276099	NW_017264031.1	3553170	3554833	+	1664	VFPFJ_02940	GO:0042450;GO:0004056	K01755	argininosuccinate lyase_x000D_
gene4030	255.552	403.077	108.027	0.268005	-1.89967	0.000160858	0.00280891	NW_017264032.1	2866949	2867651	+	703	VFPFJ_04005	GO:0072686;GO:0007067;GO:0042729	-	dash subunit duo1 gi_x000D_
gene8680	25.0487	5.92407	44.1733	7.45658	2.89851	0.000162677	0.00283628	NW_017264037.1	827169	827612	+	444	VFPFJ_08625	-	-	-_x000D_
gene6896	2365.37	1100.65	3630.09	3.29814	1.72165	0.0001642	0.00285841	NW_017264035.1	963909	971756	+	7848	VFPFJ_06861	GO:0000160;GO:0005622;GO:0023014;GO:0005524;GO:0000155	-	sensor histidine kinase response regulator_x000D_
gene4508	513.84	801.706	225.974	0.281867	-1.82691	0.000164489	0.00285901	NW_017264033.1	473246	475546	-	2301	VFPFJ_04481	GO:0030907;GO:0000083;GO:0051301;GO:0003677	-	transcription factor mbp1_x000D_
gene1688	2755.99	1262.26	4249.71	3.36675	1.75136	0.000166349	0.00288688	NW_017264030.1	5551236	5554750	+	3515	VFPFJ_01678	GO:0000155;GO:0000160;GO:0005622;GO:0016021;GO:0023014	K11231	osmolarity two-component system protein sln1 gi_x000D_
gene11585	202.365	316.984	87.7456	0.276814	-1.85301	0.000166679	0.00288815	NW_017264071.1	49506	50961	-	1456	VFPFJ_11512	-	-	-_x000D_
gene4918	2577.93	3960.98	1194.89	0.301664	-1.72898	0.000168425	0.00291394	NW_017264033.1	1778689	1781040	-	2352	VFPFJ_04890	GO:0009113;GO:0046872;GO:0005524;GO:0004637;GO:0004641;GO:0005737;GO:0006189	K11788	phosphoribosylformylglycinamidine cyclo-ligase_x000D_
gene8099	385.98	599.176	172.784	0.28837	-1.79401	0.00016895	0.00291853	NW_017264036.1	1719887	1721721	+	1835	VFPFJ_08052	-	-	-_x000D_
gene5655	28874.3	2118.19	55630.4	26.2631	4.71497	0.000169474	0.0029231	NW_017264034.1	462851	464775	+	1925	VFPFJ_05623	-	-	-_x000D_
gene3824	2489.79	3854.59	1124.98	0.291854	-1.77668	0.000169896	0.0029259	NW_017264032.1	2250636	2253134	-	2499	VFPFJ_03801	GO:0005737;GO:0005730;GO:0043021;GO:0006364	K14799	pre-rrna processing protein tsr1_x000D_
gene3279	667.627	312.271	1022.98	3.27595	1.71191	0.000172229	0.00295798	NW_017264032.1	633862	634854	-	993	VFPFJ_03259	-	-	-_x000D_
gene6851	8261.1	13253.5	3268.76	0.246634	-2.01955	0.000172284	0.00295798	NW_017264035.1	835651	837592	+	1942	VFPFJ_06816	GO:0005524;GO:0016829	K01648	atp citrate lyase_x000D_
gene9110	166.534	26.9381	306.129	11.3642	3.50642	0.000172562	0.00295825	NW_017264037.1	2103987	2104307	-	321	VFPFJ_09053	-	-	-_x000D_
gene10659	716.876	1113.75	320.005	0.287322	-1.79926	0.000173166	0.00296034	NW_017264043.1	308301	308744	+	444	VFPFJ_10587	-	-	-_x000D_
gene8894	33667.3	53090.1	14244.4	0.268306	-1.89805	0.00017321	0.00296034	NW_017264037.1	1451239	1454835	-	3597	VFPFJ_08837	GO:0003746;GO:0016887;GO:0005524;GO:0006414	K03235	elongation factor 3_x000D_
gene5315	660.57	1019.64	301.501	0.295694	-1.75782	0.000177003	0.00301823	NW_017264033.1	2980756	2983069	+	2314	VFPFJ_05287	GO:0005737	-	kelch repeats protein_x000D_
gene5063	14.6454	2.00406	27.2868	13.6158	3.76721	0.000177231	0.00301823	NW_017264033.1	2225614	2225871	-	258	VFPFJ_05035	-	-	-_x000D_
gene6190	1046.44	1602.17	490.715	0.306282	-1.70707	0.000177641	0.00301823	NW_017264034.1	2049714	2051016	+	1303	VFPFJ_06160	GO:0006267;GO:0030702;GO:0000027;GO:0005656;GO:0005829;GO:0030174;GO:0000775;GO:0097344;GO:0044732;GO:0005720;GO:0003682;GO:0006364;GO:0032153	K14829	wd domain-containing protein gi_x000D_
gene7009	859.278	401.387	1317.17	3.28154	1.71437	0.000177669	0.00301823	NW_017264035.1	1321204	1321797	+	594	VFPFJ_06974	-	K17553	-_x000D_
gene10434	30.1038	8.18999	52.0175	6.35135	2.66706	0.00017819	0.00302252	NW_017264041.1	446773	448351	+	1579	VFPFJ_10365	GO:0030170;GO:0009058;GO:0008483	-	kynurenine-oxoglutarate transaminase_x000D_
gene9965	217.935	96.4926	339.377	3.51713	1.8144	0.000178728	0.00302709	NW_017264039.1	389368	390615	-	1248	VFPFJ_09902	GO:0004308	K01186	extracellular sialidase neuraminidase gi_x000D_
gene5330	994.458	1532.61	456.31	0.297735	-1.7479	0.000179184	0.00303026	NW_017264033.1	3031518	3032114	+	597	VFPFJ_05302	GO:0005634;GO:0042254	K14852	ribosome biogenesis protein gi_x000D_
gene8699	570.05	881.326	258.775	0.29362	-1.76798	0.000179831	0.00303664	NW_017264037.1	871465	873905	-	2441	VFPFJ_08644	GO:0005730;GO:0032040;GO:0034511;GO:0019843;GO:0000462	K14774	u3 small nucleolar rna-associated protein 25_x000D_
gene947	2551.29	3896.68	1205.89	0.309466	-1.69215	0.000180497	0.00304331	NW_017264030.1	3317114	3319234	-	2121	VFPFJ_00943	GO:0000054;GO:1902626;GO:0005730;GO:0006364;GO:0042273;GO:0030687;GO:0005525	K06943	nucleolar gtp-binding protein_x000D_
gene4451	390.04	622.543	157.536	0.253052	-1.98249	0.000180818	0.00304417	NW_017264033.1	298885	299922	+	1038	VFPFJ_04424	GO:0008270;GO:0016491;GO:0055114	-	protein toxd_x000D_
gene1747	1227.78	1868.94	586.622	0.31388	-1.67172	0.000181207	0.00304617	NW_017264031.1	21915	23143	+	1229	VFPFJ_01737	-	-	-_x000D_
gene9355	405.795	627.099	184.491	0.294197	-1.76515	0.00018229	0.0030598	NW_017264038.1	341748	343289	-	1542	VFPFJ_09292	GO:0004497;GO:0005506;GO:0020037;GO:0016705;GO:0032259;GO:0016021;GO:0008168;GO:0055114	-	cytochrome p450_x000D_
gene38	38.6207	65.5117	11.7297	0.179047	-2.48159	0.000183547	0.00307633	NW_017264030.1	387236	388184	-	949	VFPFJ_00039	GO:0005739	-	hypothetical protein VFPBJ_00011 [Purpureocillium lilacinum] gi_x000D_
gene4514	20.67	4.48958	36.8504	8.20797	3.03703	0.000184844	0.00309345	NW_017264033.1	487609	488186	+	578	VFPFJ_04487	-	-	-_x000D_
gene93	22.7202	42.4937	2.94672	0.0693449	-3.85007	0.00018559	0.00310133	NW_017264030.1	582119	583976	-	1858	VFPFJ_00094	GO:0016021;GO:0006810	-	siderophore iron transporter_x000D_
gene3808	996.918	1536.05	457.785	0.298027	-1.74648	0.000186223	0.0031073	NW_017264032.1	2211633	2212844	+	1212	VFPFJ_03785	GO:0097159;GO:1901363	K14838	rna recognition motif domain-containingprotein_x000D_
gene4744	360.425	558.31	162.539	0.291127	-1.78028	0.000186892	0.00311385	NW_017264033.1	1166238	1167119	-	882	VFPFJ_04716	GO:0042026;GO:0016829	-	chaperone hcha gi_x000D_
gene10978	91.8679	19.1838	164.552	8.57766	3.10058	0.00018734	0.00311671	NW_017264046.1	195085	197253	-	2169	VFPFJ_10905	-	-	-_x000D_
gene414	1820.41	32.7007	3608.13	110.338	6.78579	0.000187643	0.00311715	NW_017264030.1	1587789	1590062	-	2274	VFPFJ_00413	GO:0008152;GO:0004553	K12373	beta-hexosaminidase gi_x000D_
gene1641	107.386	171.48	43.2911	0.252456	-1.9859	0.000189519	0.00314368	NW_017264030.1	5425417	5427123	+	1707	VFPFJ_01632	-	-	-_x000D_
gene1539	67.2543	26.6439	107.865	4.04838	2.01735	0.000189889	0.00314518	NW_017264030.1	5103271	5104896	-	1626	VFPFJ_01531	GO:0031047;GO:0006342;GO:0044446;GO:0005634	-	argonaute subunit arb1_x000D_
gene9634	24946.6	38243.7	11649.5	0.304612	-1.71495	0.000190704	0.00315404	NW_017264038.1	1188107	1197653	+	9547	VFPFJ_09572	GO:0003746;GO:0005840;GO:0045859;GO:0006417;GO:0033554;GO:0003735;GO:0006414;GO:0043022;GO:0033674;GO:0019901;GO:0019887	-	translational activator gcn1_x000D_
gene11646	81.8437	21.9223	141.765	6.4667	2.69303	0.000191275	0.00315884	NW_017264078.1	24310	25335	-	1026	VFPFJ_11573	-	-	-_x000D_
gene10562	22.889	5.1983	40.5797	7.80634	2.96465	0.000192779	0.00317902	NW_017264043.1	39074	40887	+	1814	VFPFJ_10492	-	-	-_x000D_
gene5365	585.378	901.861	268.896	0.298157	-1.74586	0.000193136	0.00318025	NW_017264033.1	3155277	3157023	-	1747	VFPFJ_05336	GO:0001510;GO:0016740;GO:0008033;GO:0044424	K15443	trna methyltransferase gi_x000D_
gene10822	1738.67	2659.83	817.516	0.307357	-1.70201	0.000194982	0.00320596	NW_017264045.1	58702	60075	+	1374	VFPFJ_10751	GO:0004519;GO:0090501;GO:0042254	K11883	d-site 20s pre-rrna nuclease_x000D_
gene7295	1469.46	2248.28	690.646	0.307189	-1.7028	0.00019662	0.00322725	NW_017264035.1	2205255	2207582	+	2328	VFPFJ_07257	GO:0042273;GO:0005623;GO:0000055;GO:0030036	K14856	sda1 domain-containingprotein_x000D_
gene10530	63.6961	121.458	5.93445	0.0488602	-4.3552	0.000196947	0.00322725	NW_017264042.1	290411	292417	+	2007	VFPFJ_10460	-	-	-_x000D_
gene5473	55.0921	20.0563	90.1279	4.49374	2.16792	0.000197136	0.00322725	NW_017264033.1	3493697	3493987	-	291	VFPFJ_05443	-	-	-_x000D_
gene6818	5013.12	7663.76	2362.48	0.308266	-1.69775	0.000197942	0.00323574	NW_017264035.1	741956	743919	-	1964	VFPFJ_06783	-	K14565	-_x000D_
gene10642	88.241	34.9355	141.547	4.05165	2.01851	0.000199758	0.00326069	NW_017264043.1	264976	266091	+	1116	VFPFJ_10570	GO:0016787	-	glycosyl hydrolase_x000D_
gene6519	1092.28	1673.17	511.389	0.30564	-1.71009	0.000201087	0.00327764	NW_017264034.1	2986351	2987255	-	905	VFPFJ_06485	GO:0007015;GO:0005934;GO:0005094;GO:0032889;GO:0005935;GO:0050790;GO:0005829	K12462	rho protein gdp dissociation inhibitor containing protein gi_x000D_
gene2221	792.928	1222.87	362.985	0.296831	-1.75229	0.000202081	0.00328908	NW_017264031.1	1301866	1304761	+	2896	VFPFJ_02207	GO:0032300;GO:0005524;GO:0006298;GO:0030983	K08735	dna mismatch repair protein msh-2 gi_x000D_
gene1650	358.892	165.415	552.369	3.3393	1.73955	0.000204155	0.00331803	NW_017264030.1	5449945	5450520	-	576	VFPFJ_01641	GO:0016846;GO:0008152	-	mss4-like protein gi_x000D_
gene11372	709.421	309.566	1109.28	3.58333	1.8413	0.000205743	0.00333902	NW_017264056.1	61066	62703	-	1638	VFPFJ_11299	GO:0016491	-	dimethylaniline monooxygenase_x000D_
gene10043	60.7304	21.6183	99.8425	4.61844	2.2074	0.000208758	0.00338308	NW_017264039.1	628354	630186	-	1833	VFPFJ_09979	-	-	-_x000D_
gene10713	207.258	322.179	92.3375	0.286604	-1.80287	0.000212098	0.00343051	NW_017264044.1	84724	86486	+	1763	VFPFJ_10641	-	-	-_x000D_
gene4792	89.2978	143.307	35.2887	0.246245	-2.02183	0.000212294	0.00343051	NW_017264033.1	1348723	1349945	-	1223	VFPFJ_04764	GO:0016787;GO:0016021;GO:0008152	-	lipase thioesterase_x000D_
gene8586	2903.79	1332.09	4475.49	3.35974	1.74835	0.000213122	0.00343895	NW_017264037.1	573396	575734	+	2339	VFPFJ_08531	-	-	-_x000D_
gene3190	924.966	373.834	1476.1	3.94854	1.98132	0.000215191	0.00346634	NW_017264032.1	339670	340101	-	432	VFPFJ_03170	-	-	-_x000D_
gene2081	15037	23036	7038.06	0.305524	-1.71064	0.000215434	0.00346634	NW_017264031.1	878922	879621	-	700	VFPFJ_02068	GO:0005840;GO:0003735;GO:0006412	K02976	40s ribosomal protein gi_x000D_
gene9681	32.7753	3.21716	62.3334	19.3753	4.27615	0.000217118	0.00348788	NW_017264038.1	1338391	1339161	-	771	VFPFJ_09619	-	-	-_x000D_
gene7517	3199.08	1552.95	4845.21	3.12	1.64155	0.000217418	0.00348788	NW_017264035.1	2908250	2909002	+	753	VFPFJ_07474	-	-	-_x000D_
gene3624	4074.86	1946.15	6203.57	3.18761	1.67248	0.000217758	0.00348788	NW_017264032.1	1653450	1669859	-	16410	VFPFJ_03604	-	-	-_x000D_
gene8471	509.572	143.161	875.983	6.11886	2.61326	0.000218012	0.00348788	NW_017264037.1	182100	184064	-	1965	VFPFJ_08417	-	-	-_x000D_
gene3545	727.62	335.499	1119.74	3.33754	1.73878	0.000221227	0.0035343	NW_017264032.1	1450128	1451018	+	891	VFPFJ_03525	-	-	-_x000D_
gene1103	1579.43	2407.93	750.943	0.311863	-1.68102	0.000221613	0.00353545	NW_017264030.1	3776142	3779384	+	3243	VFPFJ_01097	GO:0032040;GO:0006364	K14554	snorna binding protein_x000D_
gene7783	406.128	628.468	183.788	0.292438	-1.7738	0.000222593	0.00354607	NW_017264036.1	675523	676058	-	536	VFPFJ_07739	GO:0005829;GO:0043528;GO:0000470;GO:0030490;GO:0035657;GO:0018364;GO:0030488;GO:0008168;GO:0070476;GO:0005634	K15448	adomet-dependent trna methyltransferase complex subunit gi_x000D_
gene1640	33.4404	56.906	9.97476	0.175285	-2.51223	0.000223633	0.0035576	NW_017264030.1	5422343	5422993	+	651	VFPFJ_01631	-	-	-_x000D_
gene1043	490.708	230.296	751.12	3.26154	1.70555	0.000228271	0.00362625	NW_017264030.1	3596017	3597320	-	1304	VFPFJ_01039	-	-	-_x000D_
gene1950	10.542	0	21.0839	Inf	Inf	0.000230331	0.00365383	NW_017264031.1	517682	518095	-	414	VFPFJ_01939	-	-	-_x000D_
gene2386	24.4882	5.99161	42.9847	7.17416	2.84281	0.000236389	0.00373992	NW_017264031.1	1864040	1864495	-	456	VFPFJ_02370	-	-	-_x000D_
gene7766	3068.73	4663.3	1474.16	0.316119	-1.66146	0.000236422	0.00373992	NW_017264036.1	633916	636543	+	2628	VFPFJ_07722	GO:0070039;GO:0005730;GO:0000453;GO:0030687;GO:0008650	K14857	et-dependent rrna methyltransferase spb-1_x000D_
gene6067	39.6471	13.2644	66.0298	4.97797	2.31556	0.000238074	0.00375204	NW_017264034.1	1718350	1719644	+	1295	VFPFJ_06037	-	-	-_x000D_
gene11606	1490.1	702.991	2277.21	3.23931	1.69569	0.000238158	0.00375204	NW_017264073.1	23206	24477	+	1272	VFPFJ_11533	-	-	-_x000D_
gene2929	673.586	163.229	1183.94	7.25328	2.85863	0.000238188	0.00375204	NW_017264031.1	3476188	3477669	-	1482	VFPFJ_02910	GO:0055085;GO:0016021	K19792	low affinity iron transporter_x000D_
gene5302	112.793	180.052	45.5348	0.252898	-1.98337	0.000239489	0.00376727	NW_017264033.1	2953065	2953601	+	537	VFPFJ_05274	-	-	-_x000D_
gene8495	1429.56	2839.91	19.2085	0.00676379	-7.20795	0.000239959	0.0037694	NW_017264037.1	269178	269797	+	620	VFPFJ_08440	-	-	-_x000D_
gene10349	20.9101	4.8736	36.9466	7.58096	2.92238	0.00024109	0.00377696	NW_017264041.1	218360	220370	-	2011	VFPFJ_10280	-	-	-_x000D_
gene5343	4449.76	6780.4	2119.12	0.312536	-1.6779	0.000241111	0.00377696	NW_017264033.1	3099497	3100903	+	1407	VFPFJ_05315	GO:0003743;GO:0001731;GO:0005829;GO:0006468;GO:0016282;GO:0004674;GO:0002183;GO:0005852;GO:0005524;GO:0033290;GO:0006446;GO:0005634	K15030	eukaryotic translation initiation factor 3 subunit m_x000D_
gene1128	859.776	1315.3	404.258	0.307351	-1.70204	0.000242169	0.00378826	NW_017264030.1	3858284	3861053	+	2770	VFPFJ_01122	GO:0004004;GO:0003723;GO:0005524;GO:0005634	K14808	atp-dependent rna helicase dbp10_x000D_
gene2242	3807.26	1786.75	5827.78	3.26167	1.70561	0.00024436	0.00381724	NW_017264031.1	1357523	1368947	-	11425	VFPFJ_02227	-	-	-_x000D_
gene11035	322.517	499.741	145.294	0.290738	-1.78221	0.00024736	0.00385875	NW_017264047.1	230852	234862	+	4011	VFPFJ_10962	-	-	-_x000D_
gene8470	23304.3	3489.49	43119.1	12.3568	3.62724	0.000249054	0.00387981	NW_017264037.1	181266	181709	+	444	VFPFJ_08416	-	-	-_x000D_
gene10546	240.551	108.735	372.367	3.42452	1.7759	0.000251174	0.00390743	NW_017264042.1	339620	341116	+	1497	VFPFJ_10476	GO:0016491;GO:0055114	-	glycerol dehydrogenase_x000D_
gene10761	2417.55	1158.53	3676.58	3.17349	1.66607	0.000251685	0.00390997	NW_017264044.1	203620	204918	-	1299	VFPFJ_10689	GO:0019201;GO:0009197;GO:0016776;GO:0009221;GO:0016310;GO:0044424	K00943	thymidylate kinase_x000D_
gene5133	113.205	23.4015	203.009	8.67505	3.11687	0.000252567	0.00391827	NW_017264033.1	2409754	2410528	-	775	VFPFJ_05105	-	-	-_x000D_
gene4000	5519.36	8348.31	2690.42	0.322271	-1.63365	0.000254583	0.00394411	NW_017264032.1	2784960	2786045	-	1086	VFPFJ_03975	GO:0016491;GO:0055114	-	d-arabinitol 2-dehydrogenase gi_x000D_
gene4264	8471.58	12827.1	4116.05	0.320887	-1.63986	0.000255539	0.00395348	NW_017264032.1	3552034	3554776	-	2743	VFPFJ_04237	GO:0003743;GO:0001731;GO:0005829;GO:0010494;GO:0043614;GO:0016282;GO:0071541;GO:0071540;GO:0033290;GO:0006446;GO:0031369	K03252	eukaryotic translation initiation factor 3 subunit c gi_x000D_
gene2610	13787.2	3433.11	24141.3	7.0319	2.81392	0.000256181	0.00395798	NW_017264031.1	2486492	2487355	+	864	VFPFJ_02594	-	-	-_x000D_
gene8806	646.284	989.762	302.807	0.305939	-1.70868	0.000258358	0.00398615	NW_017264037.1	1191226	1192404	+	1179	VFPFJ_08749	GO:0003676;GO:0000166	-	rna recognition motif domain-containingprotein_x000D_
gene2638	26.0193	45.2265	6.81209	0.150622	-2.731	0.000259057	0.00398853	NW_017264031.1	2589573	2590922	+	1350	VFPFJ_02622	-	-	-_x000D_
gene7958	613.614	943.404	283.824	0.300851	-1.73288	0.000259221	0.00398853	NW_017264036.1	1237492	1238666	-	1175	VFPFJ_07913	GO:0006260;GO:0003677;GO:0005524	K10755	replication factor c subunit 4_x000D_
gene1737	52.9097	87.0049	18.8145	0.216247	-2.20925	0.000260039	0.00399169	NW_017264030.1	5697355	5698199	+	845	VFPFJ_01727	-	-	-_x000D_
gene4973	2038.08	943.956	3132.2	3.31817	1.73039	0.000260135	0.00399169	NW_017264033.1	1953735	1955300	-	1566	VFPFJ_04945	GO:0006000;GO:0046835;GO:0003873;GO:0006003;GO:0005524	K19029	fructose- -bisphosphatase_x000D_
gene1891	500.114	232.671	767.557	3.29889	1.72198	0.000261202	0.00400217	NW_017264031.1	365220	367091	+	1872	VFPFJ_01881	-	K10586	-_x000D_
gene2109	56.2716	7.47363	105.069	14.0587	3.81339	0.000261528	0.00400217	NW_017264031.1	946325	947347	+	1023	VFPFJ_02096	GO:0016021;GO:0055085;GO:0005215	-	major facilitator superfamily general substrate transporter gi_x000D_
gene7407	94.9999	12.4388	177.561	14.2747	3.83539	0.000263372	0.00401966	NW_017264035.1	2559274	2560158	+	885	VFPFJ_07365	-	-	-_x000D_
gene9950	103.972	42.3675	165.577	3.90812	1.96648	0.000263576	0.00401966	NW_017264039.1	348634	349302	-	669	VFPFJ_09887	GO:0016021	-	membrane-associating domain-containing protein gi_x000D_
gene9709	840	1623.02	56.9766	0.0351052	-4.83217	0.000263742	0.00401966	NW_017264038.1	1411761	1413284	-	1524	VFPFJ_09646	-	-	-_x000D_
gene7255	2754.56	4135.81	1373.32	0.332055	-1.59051	0.000264498	0.00402573	NW_017264035.1	2095440	2097098	+	1659	VFPFJ_07217	GO:0030170;GO:0006520;GO:0016829;GO:0016765	K17069	o-acetylhomoserine gi_x000D_
gene7282	1691.84	832.383	2551.29	3.06504	1.61591	0.000266024	0.00404349	NW_017264035.1	2163753	2165129	-	1377	VFPFJ_07244	-	-	-_x000D_
gene2426	23.4494	5.74909	41.1497	7.1576	2.83948	0.000266637	0.00404735	NW_017264031.1	1992706	1993410	+	705	VFPFJ_02410	-	-	-_x000D_
gene10613	1414.7	2166.82	662.586	0.305788	-1.7094	0.000267506	0.00405508	NW_017264043.1	185210	186086	+	877	VFPFJ_10543	-	K09702	-_x000D_
gene8855	18.3098	32.9309	3.68878	0.112016	-3.15823	0.000270924	0.00410136	NW_017264037.1	1347883	1348534	-	652	VFPFJ_08798	-	-	-_x000D_
gene4725	126.059	4.67513	247.443	52.9274	5.72594	0.000272446	0.00411641	NW_017264033.1	1070119	1070860	-	742	VFPFJ_11777	-	-	-_x000D_
gene9960	2509.63	1224.6	3794.67	3.09871	1.63167	0.000272649	0.00411641	NW_017264039.1	373576	374595	-	1020	VFPFJ_09897	GO:0016021	-	protein gi_x000D_
gene5886	126.983	199.738	54.2275	0.271493	-1.88101	0.000273992	0.00413116	NW_017264034.1	1195517	1197387	-	1871	VFPFJ_05853	-	-	-_x000D_
gene5215	405.272	632.545	177.999	0.281401	-1.8293	0.000274663	0.00413573	NW_017264033.1	2667068	2668515	+	1448	VFPFJ_05187	-	-	-_x000D_
gene8150	9853.64	4706.1	15001.2	3.18761	1.67247	0.000280987	0.00422531	NW_017264036.1	1865976	1867400	+	1425	VFPFJ_08103	GO:0016021;GO:0005975;GO:0004553	-	glycoside hydrolase family 16_x000D_
gene8679	35.2207	3.7339	66.7074	17.8654	4.15909	0.000284574	0.00427291	NW_017264037.1	825757	826215	-	459	VFPFJ_08624	-	-	-_x000D_
gene292	1066.9	1852.53	281.259	0.151824	-2.71953	0.000284911	0.00427291	NW_017264030.1	1191834	1193681	+	1848	VFPFJ_00292	GO:0016874	K01969	methylcrotonoyl- carboxylase beta mitochondrial precursor gi_x000D_
gene9561	109.482	173.038	45.9262	0.265411	-1.9137	0.000287667	0.0043085	NW_017264038.1	968744	970367	+	1624	VFPFJ_09499	-	-	-_x000D_
gene2676	4424.55	6689.63	2159.47	0.322808	-1.63125	0.000296478	0.00443457	NW_017264031.1	2715631	2717922	+	2292	VFPFJ_02658	GO:0005829;GO:0010494;GO:0003747;GO:0002184;GO:0003924;GO:0018444;GO:0000288;GO:0005525	K03267	eukaryotic peptide chain release factor gtp-binding subunit gi_x000D_
gene10493	46.7748	16.7094	76.8401	4.59862	2.2012	0.000297393	0.00444235	NW_017264042.1	160143	163746	-	3604	VFPFJ_10424	-	-	-_x000D_
gene3984	2147.26	3261.02	1033.51	0.316927	-1.65778	0.000298547	0.00445369	NW_017264032.1	2738647	2739828	+	1182	VFPFJ_03959	GO:0005737;GO:0019243;GO:0046872;GO:0006749;GO:0005634;GO:0004462	K01759	lactoylglutathione lyase_x000D_
gene1780	74.2877	28.7642	119.811	4.16529	2.05842	0.000299368	0.00446003	NW_017264031.1	107499	109553	+	2055	VFPFJ_01770	-	-	-_x000D_
gene5238	725.476	1106.1	344.85	0.31177	-1.68145	0.000300343	0.00446865	NW_017264033.1	2731258	2732993	+	1736	VFPFJ_05210	GO:0005829;GO:0005730;GO:0000472;GO:0032040;GO:0030692;GO:0000480;GO:0000447	K14771	nucleolar complex protein_x000D_
gene9335	103.118	170.689	35.5465	0.208253	-2.26359	0.000301022	0.00447284	NW_017264038.1	285467	287518	+	2052	VFPFJ_09272	GO:0000166	-	kinesin motor domain-containing protein_x000D_
gene9282	209.455	95.785	323.124	3.37343	1.75422	0.000305845	0.00453851	NW_017264038.1	118609	119931	+	1323	VFPFJ_09220	GO:0004650;GO:0005975	-	glycoside hydrolase family 28 gi_x000D_
gene8250	60.2253	8.97095	111.48	12.4267	3.63538	0.000306801	0.00454671	NW_017264036.1	2145955	2148552	-	2598	VFPFJ_08199	GO:0015079;GO:0071805;GO:0016021	-	trk family potassium uptake protein_x000D_
gene2617	898.998	1373.05	424.952	0.309496	-1.69201	0.000307399	0.00454959	NW_017264031.1	2510738	2515226	+	4489	VFPFJ_02601	GO:0042626;GO:0055085;GO:0005524;GO:0016021	-	abc transporter_x000D_
gene3046	1442.77	2188.8	696.749	0.318325	-1.65143	0.000307956	0.00455186	NW_017264031.1	3846466	3848285	+	1820	VFPFJ_03027	GO:0020037;GO:0016021;GO:0016705;GO:0004497;GO:0005506;GO:0032259;GO:0055114;GO:0008168	-	pisatin demethylase gi_x000D_
gene11743	253.322	391.781	114.863	0.293182	-1.77013	0.000310607	0.00458403	NW_017264097.1	15235	17527	+	2293	VFPFJ_11670	-	-	-_x000D_
gene1709	69.0129	130.101	7.92441	0.0609095	-4.03719	0.000310947	0.00458403	NW_017264030.1	5620869	5622044	+	1176	VFPFJ_01699	GO:0004061;GO:0019441	-	cyclase protein_x000D_
gene6452	140.391	220.506	60.2764	0.273355	-1.87115	0.000314354	0.00462819	NW_017264034.1	2814674	2815431	+	758	VFPFJ_06419	GO:0016740	-	acyl- n-acyltransferase gi_x000D_
gene1668	525.63	804.35	246.911	0.30697	-1.70383	0.000316339	0.0046487	NW_017264030.1	5507825	5508949	-	1125	VFPFJ_01659	GO:0006865	-	periplasmic binding protein domain-containing protein_x000D_
gene6441	195.881	9.39431	382.367	40.702	5.34703	0.000316572	0.0046487	NW_017264034.1	2780568	2781693	+	1126	VFPFJ_06409	-	-	-_x000D_
gene1413	2680.36	4041.91	1318.81	0.326285	-1.6158	0.000318366	0.00466648	NW_017264030.1	4726961	4730708	-	3748	VFPFJ_01405	GO:0042790;GO:0005736;GO:0003677;GO:0032549;GO:0001054	K03002	dna-directed rna polymerase i polypeptide 2 gi_x000D_
gene3094	91.8747	26.9498	156.8	5.8182	2.54057	0.000318611	0.00466648	NW_017264032.1	61920	63380	+	1461	VFPFJ_03075	-	-	-_x000D_
gene4866	1024.38	1554.94	493.814	0.317577	-1.65482	0.000322898	0.00472312	NW_017264033.1	1551495	1553669	-	2175	VFPFJ_04838	GO:0003676;GO:0000166	K14573	ribosome biogenesis protein_x000D_
gene2200	3235.97	4904.96	1566.98	0.319468	-1.64626	0.000326351	0.00476744	NW_017264031.1	1230210	1231110	+	901	VFPFJ_02186	GO:0003743;GO:0001731;GO:0016282;GO:0043022;GO:0005852;GO:0033290;GO:0006446	K15028	translation initiation factor subunit eukaryotic_x000D_
gene11257	26.4405	7.95218	44.9288	5.64987	2.49822	0.000331449	0.00482833	NW_017264052.1	184561	186765	+	2205	VFPFJ_11184	-	-	-_x000D_
gene10529	37.7308	63.459	12.0026	0.18914	-2.40247	0.000331527	0.00482833	NW_017264042.1	281555	282193	+	639	VFPFJ_10459	-	-	-_x000D_
gene5023	247.364	113.218	381.509	3.36967	1.75261	0.00033221	0.00482833	NW_017264033.1	2103143	2104037	+	895	VFPFJ_04995	GO:0016021	-	duf1275 domain protein_x000D_
gene958	40.1823	13.3736	66.9909	5.00917	2.32457	0.000332234	0.00482833	NW_017264030.1	3353781	3354557	+	777	VFPFJ_00954	-	-	-_x000D_
gene5515	1407.9	2138.75	677.049	0.316563	-1.65943	0.000332668	0.0048284	NW_017264034.1	41123	41764	+	642	VFPFJ_05484	GO:0003723;GO:0042255;GO:0005634	K07565	60s ribosome subunit biogenesis protein nip7 gi_x000D_
gene11630	180.061	278.559	81.5626	0.292802	-1.772	0.000337301	0.00488935	NW_017264076.1	72	726	-	655	VFPFJ_11557	-	-	-_x000D_
gene6680	5675.57	8523.16	2827.99	0.3318	-1.59161	0.000338146	0.00489529	NW_017264035.1	327478	330898	-	3421	VFPFJ_06645	GO:0004822;GO:0002161;GO:0006428;GO:0006450;GO:0005524;GO:0005737	K01870	isoleucyl-trna synthetase_x000D_
gene11087	2422.63	896.416	3948.84	4.40514	2.13919	0.000340567	0.00492401	NW_017264049.1	56241	57260	+	1020	VFPFJ_11014	GO:0008270;GO:0016491;GO:0055114	-	alcohol dehydrogenase_x000D_
gene8729	963.875	459.721	1468.03	3.19331	1.67505	0.000342194	0.0049376	NW_017264037.1	965596	966768	+	1173	VFPFJ_08674	-	-	-_x000D_
gene10779	633.426	971.629	295.222	0.303843	-1.7186	0.000342383	0.0049376	NW_017264044.1	254649	256298	+	1650	VFPFJ_10707	-	-	-_x000D_
gene7502	301.387	461.329	141.445	0.306604	-1.70555	0.000347261	0.00500153	NW_017264035.1	2867919	2870710	+	2792	VFPFJ_07459	GO:0016020;GO:0044765	-	mg2+ transporter -like zinc transport protein_x000D_
gene193	8370.76	12709.6	4031.87	0.31723	-1.6564	0.000351885	0.00506166	NW_017264030.1	874247	874996	+	750	VFPFJ_00193	GO:0051083;GO:0006620;GO:0070273;GO:0005854;GO:0080025;GO:0051082;GO:0070300;GO:0032266	K03626	atp synthase d chain gi_x000D_
gene3595	1430.18	703.014	2157.34	3.06871	1.61763	0.000356745	0.00512503	NW_017264032.1	1571006	1575031	+	4026	VFPFJ_03575	GO:0005096;GO:0035091;GO:0007165;GO:0043547	K08773	rho gap domain-containing protein_x000D_
gene11458	63.598	102.192	25.0037	0.244673	-2.03107	0.000360329	0.00516992	NW_017264059.1	94028	96181	-	2154	VFPFJ_11385	GO:0000160;GO:0005622;GO:0023014;GO:0005524;GO:0000155	K19692	sensor histidine kinase response regulator fos-1_x000D_
gene5786	3991.98	6075.36	1908.61	0.314156	-1.67045	0.000362982	0.00520135	NW_017264034.1	869726	870751	-	1026	VFPFJ_05754	GO:0006098;GO:0004807;GO:0006094;GO:0006096	K01803	triosephosphate isomerase_x000D_
gene11373	351.869	164.671	539.066	3.27358	1.71087	0.0003651	0.00522506	NW_017264056.1	63492	64442	+	951	VFPFJ_11300	-	-	-_x000D_
gene5783	1522.09	2302.99	741.191	0.321839	-1.63559	0.000366976	0.00524525	NW_017264034.1	865387	866193	+	807	VFPFJ_05751	GO:0005840;GO:0005730;GO:0000027;GO:0006364;GO:0000956;GO:0030687;GO:0005654	K14815	60s acidic ribosomal protein p0 gi_x000D_
gene4619	3812.49	1862.64	5762.34	3.09365	1.62931	0.000368682	0.00526294	NW_017264033.1	777525	781084	+	3560	VFPFJ_04592	GO:0036289;GO:0038083;GO:0010697;GO:0045835;GO:0044387;GO:0004712;GO:0004713;GO:0005935;GO:0000079;GO:0004674;GO:0044732;GO:1902402;GO:0044878;GO:0072453;GO:0000320;GO:0005634;GO:0005524;GO:0071341	K03114	protein kinase_x000D_
gene4686	894.729	1358.81	430.65	0.316932	-1.65775	0.000372388	0.00530724	NW_017264033.1	961618	966564	-	4947	VFPFJ_04659	GO:0016810;GO:0016021	-	carbohydrate esterase family 9 gi_x000D_
gene6111	1379.11	668.66	2089.55	3.12498	1.64385	0.000373163	0.00530724	NW_017264034.1	1861629	1863762	+	2134	VFPFJ_06081	GO:0046872	-	cupredoxin [Purpureocillium lilacinum]_x000D_
gene9129	2457.93	1182.94	3732.92	3.15564	1.65793	0.000373198	0.00530724	NW_017264037.1	2160265	2161659	+	1395	VFPFJ_09072	GO:0006535;GO:0016021;GO:0005741	K01738	cysteine synthase 2_x000D_
gene525	84.5696	35.3788	133.76	3.7808	1.91869	0.000373765	0.00530859	NW_017264030.1	1921709	1924306	+	2598	VFPFJ_00523	GO:0044763;GO:0097159;GO:1901363;GO:0022414	-	rna-binding protein gi_x000D_
gene5945	117.705	4.0633	231.347	56.9358	5.83126	0.000375075	0.00532049	NW_017264034.1	1364836	1365715	-	880	VFPFJ_05915	-	-	-_x000D_
gene11599	128.449	201.227	55.6709	0.276657	-1.85383	0.000377977	0.00535491	NW_017264073.1	11148	11759	+	612	VFPFJ_11526	-	-	-_x000D_
gene9658	14014.5	5967.28	22061.7	3.69711	1.8864	0.000379104	0.00536413	NW_017264038.1	1259300	1261654	+	2355	VFPFJ_09596	-	K00637	-_x000D_
gene11816	35.0354	62.8482	7.22248	0.114919	-3.12131	0.00038311	0.00541401	NW_017264128.1	1767	3144	-	1378	VFPFJ_11743	GO:0020037;GO:0016021;GO:0016705;GO:0004497;GO:0005506;GO:0055114	-	cytochrome p450_x000D_
gene4856	10050.6	15123.6	4977.68	0.329133	-1.60326	0.000386038	0.00544855	NW_017264033.1	1510905	1511981	-	1077	VFPFJ_04828	-	-	-_x000D_
gene1430	110.442	3.70276	217.182	58.6541	5.87416	0.000388313	0.00547375	NW_017264030.1	4783814	4785385	+	1572	VFPFJ_01422	GO:0030170;GO:0019752;GO:0016831	K01580	glutamate decarboxylase_x000D_
gene4317	37.3505	12.2005	62.5005	5.1228	2.35693	0.000388795	0.00547375	NW_017264032.1	3698845	3699018	-	174	VFPFJ_04290	-	-	-_x000D_
gene3876	1811.68	655.193	2968.18	4.53023	2.17958	0.000389438	0.00547596	NW_017264032.1	2384353	2385366	-	1014	VFPFJ_03853	GO:0016021;GO:0055114;GO:0004128	K00326	oxidoreductase nad-binding domain-containing protein gi_x000D_
gene2989	75.5315	24.1108	126.952	5.26536	2.39653	0.000391184	0.00549365	NW_017264031.1	3678168	3678587	+	420	VFPFJ_02971	-	-	-_x000D_
gene6060	707.901	1074.72	341.08	0.317366	-1.65578	0.000393048	0.00551295	NW_017264034.1	1696757	1698498	-	1742	VFPFJ_06030	GO:0007035;GO:0016746;GO:0016021;GO:0005783	K04709	tram lag1 cln8 domain-like protein_x000D_
gene148	1662.76	2509.46	816.054	0.325191	-1.62064	0.000399368	0.00559463	NW_017264030.1	746648	749063	-	2416	VFPFJ_00149	GO:0004386;GO:0003676;GO:0005524;GO:0005634	K13181	atp-dependent rna helicase drs1_x000D_
gene11377	60.5467	23.6799	97.4135	4.11377	2.04046	0.000402497	0.00563146	NW_017264056.1	70997	75306	-	4310	VFPFJ_11304	-	-	-_x000D_
gene659	13297	20104.7	6489.34	0.322777	-1.63139	0.00040466	0.0056547	NW_017264030.1	2427762	2428644	+	883	VFPFJ_00657	GO:0003746;GO:0006452;GO:0045905;GO:0043022;GO:0045901	K03263	translation elongation if5a gi_x000D_
gene1630	714.919	353.211	1076.63	3.04811	1.60791	0.000407652	0.00568944	NW_017264030.1	5373414	5374481	+	1068	VFPFJ_01621	GO:0051287;GO:0055114;GO:0016616	K03778	d-hydroxyacid dehydrogenase gi_x000D_
gene6802	149.107	233.334	64.8793	0.278053	-1.84657	0.000409717	0.00571119	NW_017264035.1	691722	693362	-	1641	VFPFJ_06767	-	-	-_x000D_
gene6148	84.9427	135.03	34.8555	0.258132	-1.95382	0.000410282	0.005712	NW_017264034.1	1951346	1952395	+	1050	VFPFJ_06118	GO:0016740	K00547	homocysteine s-methyltransferase_x000D_
gene3181	5516.1	8336.99	2695.21	0.323283	-1.62913	0.000413955	0.00575602	NW_017264032.1	316683	318220	+	1538	VFPFJ_03161	GO:0005525;GO:0016887;GO:0005524;GO:0005634;GO:0005829;GO:0043023;GO:0043022	K19788	gtp-binding protein_x000D_
gene1314	1493.92	2248.77	739.062	0.328652	-1.60537	0.000414538	0.00575701	NW_017264030.1	4436128	4437957	-	1830	VFPFJ_01305	-	K14767	-_x000D_
gene295	544.614	66.867	1022.36	15.2894	3.93446	0.000424894	0.00589357	NW_017264030.1	1203621	1205101	-	1481	VFPFJ_00295	-	-	-_x000D_
gene3482	145.612	68.6279	222.596	3.24351	1.69756	0.000428286	0.00593331	NW_017264032.1	1281164	1282449	-	1286	VFPFJ_03462	-	-	-_x000D_
gene6403	2572.28	910.91	4233.64	4.64771	2.21652	0.000431042	0.00596079	NW_017264034.1	2676307	2677704	+	1398	VFPFJ_06371	GO:0016020	-	transmembrane alpha-helix domain-containing protein_x000D_
gene7759	366.587	557.019	176.155	0.316247	-1.66088	0.000431328	0.00596079	NW_017264036.1	614181	615190	-	1010	VFPFJ_07715	-	-	-_x000D_
gene7953	4450.05	6706.22	2193.87	0.32714	-1.61202	0.000437811	0.00604297	NW_017264036.1	1219228	1220483	-	1256	VFPFJ_07908	GO:0016070	K11131	centromere microtubule binding protein cbf5_x000D_
gene10910	166.169	300.805	31.5334	0.10483	-3.25387	0.00043855	0.00604577	NW_017264045.1	328771	330167	+	1397	VFPFJ_10838	-	-	-_x000D_
gene5231	17.5849	1.72984	33.4399	19.3312	4.27286	0.000445909	0.0061397	NW_017264033.1	2718473	2719516	+	1044	VFPFJ_05203	-	-	-_x000D_
gene1762	54.0709	87.706	20.4357	0.233002	-2.10159	0.000446959	0.00614664	NW_017264031.1	66418	66708	-	291	VFPFJ_01752	-	-	-_x000D_
gene11695	22.3289	38.5467	6.11103	0.158536	-2.65712	0.000447544	0.00614718	NW_017264084.1	20094	21368	-	1275	VFPFJ_11622	GO:0016021	-	hypothetical protein VFPFJ_11622 [Purpureocillium lilacinum]_x000D_
gene3985	1612.06	289.515	2934.61	10.1363	3.34146	0.000448295	0.00614999	NW_017264032.1	2741426	2743153	+	1728	VFPFJ_03960	GO:0051287;GO:0004617;GO:0016597;GO:0006564;GO:0055114	K00058	phosphoglycerate dehydrogenase_x000D_
gene1777	30.7476	0	61.4952	Inf	Inf	0.000449271	0.00615588	NW_017264031.1	103635	104538	-	904	VFPFJ_01767	-	-	-_x000D_
gene4192	269.256	409.438	129.074	0.315246	-1.66545	0.000450872	0.00617032	NW_017264032.1	3340469	3341860	-	1392	VFPFJ_04164	-	-	-_x000D_
gene10735	121.565	54.2508	188.879	3.48159	1.79975	0.00045145	0.00617073	NW_017264044.1	135314	136120	+	807	VFPFJ_10663	-	-	-_x000D_
gene8517	13.3889	2.22366	24.5542	11.0422	3.46496	0.000454256	0.00620155	NW_017264037.1	331036	331341	-	306	VFPFJ_08462	-	-	-_x000D_
gene8903	366.236	555.74	176.731	0.318011	-1.65285	0.000454811	0.00620162	NW_017264037.1	1476574	1478277	+	1704	VFPFJ_08846	-	-	-_x000D_
gene2098	30.7676	8.8688	52.6664	5.9384	2.57007	0.000457064	0.00622171	NW_017264031.1	920992	922877	-	1886	VFPFJ_02085	GO:1902600;GO:0015299;GO:0016021	-	plasma membrane antiporter gi_x000D_
gene3780	973.121	480.059	1466.18	3.05417	1.61078	0.00045818	0.00622171	NW_017264032.1	2141232	2142488	-	1257	VFPFJ_03757	-	-	-_x000D_
gene8566	6743.49	2932.17	10554.8	3.59967	1.84786	0.00045847	0.00622171	NW_017264037.1	487492	503911	-	16420	VFPFJ_08511	-	-	-_x000D_
gene5086	1140.75	557.678	1723.81	3.09106	1.6281	0.000458494	0.00622171	NW_017264033.1	2298126	2299246	+	1121	VFPFJ_05058	GO:0004427;GO:0005737;GO:0006796;GO:0000287	-	sphingolipid long chain base-responsive protein pil1 gi_x000D_
gene3702	689.188	1036.12	342.261	0.330331	-1.59801	0.000464084	0.00628999	NW_017264032.1	1894982	1895704	-	723	VFPFJ_03681	-	-	-_x000D_
gene10503	298.644	457.744	139.544	0.304851	-1.71382	0.00047065	0.00637131	NW_017264042.1	190971	192497	-	1527	VFPFJ_10433	-	-	-_x000D_
gene8119	1327.52	2000.41	654.63	0.327248	-1.61154	0.000476269	0.00643235	NW_017264036.1	1788726	1789506	+	781	VFPFJ_08072	GO:0000105;GO:0005634;GO:0005829;GO:0004424	K01693	imidazoleglycerol-phosphate dehydratase_x000D_
gene6226	36.1078	60.3094	11.9062	0.197419	-2.34066	0.000476301	0.00643235	NW_017264034.1	2164982	2166439	+	1458	VFPFJ_06196	-	-	-_x000D_
gene10989	78.2865	122.98	33.5931	0.27316	-1.87218	0.000483294	0.00651897	NW_017264046.1	222170	223555	+	1386	VFPFJ_10916	-	-	-_x000D_
gene10696	74.7189	118.188	31.25	0.264409	-1.91915	0.000485976	0.0065473	NW_017264044.1	28754	33808	+	5055	VFPFJ_10624	GO:0016021;GO:0006357;GO:0008270;GO:0000981;GO:0003677;GO:0005634	-	transcriptional activator xlnr_x000D_
gene10424	19.2057	4.62051	33.7909	7.31324	2.87051	0.000488653	0.00657551	NW_017264041.1	427004	428020	-	1017	VFPFJ_10355	-	-	-_x000D_
gene7715	15.7766	3.50665	28.0465	7.99809	2.99966	0.000491934	0.00661176	NW_017264036.1	424045	424695	-	651	VFPFJ_07671	-	-	-_x000D_
gene1403	2792.9	4194.68	1391.12	0.331638	-1.59232	0.000494096	0.0066329	NW_017264030.1	4694620	4695822	-	1203	VFPFJ_01395	GO:0005852;GO:0016282;GO:0033290;GO:0001731;GO:0003743;GO:0005634;GO:0005829	K03247	eukaryotic translation initiation factor 3 subunit h_x000D_
gene4071	846.757	422.152	1271.36	3.01162	1.59054	0.000496723	0.00666023	NW_017264032.1	2983902	2985058	-	1157	VFPFJ_04046	GO:0070403	-	nad-dependent histone silent information regulator sir2 gi_x000D_
gene7536	230.149	355.551	104.746	0.294601	-1.76317	0.000497877	0.00666776	NW_017264035.1	2962889	2963587	-	699	VFPFJ_07493	GO:0006520;GO:0036361	-	aspartate racemase gi_x000D_
gene9240	2398.88	1197.71	3600.06	3.00579	1.58774	0.000499134	0.00667666	NW_017264038.1	14203	17292	-	3090	VFPFJ_09179	GO:0008017;GO:0007018;GO:0005524;GO:0003777;GO:0005874	K10405	kinesin motor domain-containingprotein_x000D_
gene3818	955.752	1569.7	341.81	0.217756	-2.19922	0.000501741	0.00670169	NW_017264032.1	2230273	2231134	+	862	VFPFJ_03795	-	-	-_x000D_
gene2991	15.3498	3.23243	27.4672	8.49739	3.08702	0.000502779	0.00670169	NW_017264031.1	3684126	3684446	+	321	VFPFJ_02973	-	-	-_x000D_
gene1311	1558.87	2345.37	772.374	0.329318	-1.60245	0.000502791	0.00670169	NW_017264030.1	4429426	4430871	+	1446	VFPFJ_01302	GO:0042790;GO:0006362;GO:0005736;GO:0003677;GO:0001054	K03005	rna polymerase i associated factor_x000D_
gene7869	83.4532	35.286	131.62	3.7301	1.89921	0.000503662	0.00670213	NW_017264036.1	931473	932900	-	1428	VFPFJ_07825	-	-	-_x000D_
gene1776	40.3079	1.85021	78.7657	42.5713	5.41181	0.000504014	0.00670213	NW_017264031.1	102013	103109	-	1097	VFPFJ_01766	-	-	-_x000D_
gene5836	289.488	479.744	99.2322	0.206844	-2.27338	0.000505796	0.0067179	NW_017264034.1	1024494	1026822	-	2329	VFPFJ_05804	GO:0032991;GO:0044427	-	armadillo-type fold domain-containing protein_x000D_
gene2760	102.211	160.781	43.6419	0.271437	-1.88131	0.000508164	0.0067414	NW_017264031.1	3003115	3006752	-	3638	VFPFJ_02742	GO:0006301;GO:0032508;GO:0004003;GO:0003677;GO:0000725;GO:0034644;GO:0005524;GO:0044732;GO:0005634	K03657	atp-depentend dna helicase gi_x000D_
gene5004	704.415	362.126	1046.7	2.89044	1.53129	0.000514422	0.00681639	NW_017264033.1	2058444	2058902	+	459	VFPFJ_04976	-	-	-_x000D_
gene1115	2243.29	3407.55	1079.03	0.316658	-1.659	0.000518161	0.00685386	NW_017264030.1	3824988	3827565	-	2578	VFPFJ_01109	GO:0016021	K19327	plasma membrane channel protein_x000D_
gene3134	759.402	1143.44	375.364	0.328276	-1.60702	0.000518466	0.00685386	NW_017264032.1	178776	179491	-	716	VFPFJ_03115	GO:0005737;GO:0003723	K07575	pua rna binding domain-containingprotein_x000D_
gene3606	6448.05	9651.91	3244.18	0.336118	-1.57296	0.000519855	0.00686416	NW_017264032.1	1610322	1611982	+	1661	VFPFJ_03586	GO:0005730;GO:0006457;GO:0005528;GO:0000412;GO:0003755	K14826	fk506-binding protein 4_x000D_
gene8632	5531.78	1202.43	9861.12	8.20098	3.0358	0.000524228	0.00691379	NW_017264037.1	699707	700717	-	1011	VFPFJ_08577	-	-	-_x000D_
gene7495	531.085	805.689	256.482	0.318339	-1.65137	0.000526262	0.0069325	NW_017264035.1	2854076	2855158	+	1083	VFPFJ_07452	GO:0046854;GO:0006508;GO:0004177	K01082	aminopeptidase gi_x000D_
gene9143	1403.4	2102.68	704.114	0.334866	-1.57835	0.000528339	0.00695173	NW_017264037.1	2195040	2198028	-	2989	VFPFJ_09086	GO:0016491;GO:0055114	K14552	sporulation protein_x000D_
gene10466	434.249	657.006	211.493	0.321904	-1.6353	0.000531884	0.00699021	NW_017264042.1	94900	97464	+	2565	VFPFJ_10397	GO:0016787;GO:0006807;GO:0004356	-	protein flug_x000D_
gene10426	87.343	9.82351	164.862	16.7824	4.06888	0.000534101	0.00701117	NW_017264041.1	430454	430912	+	459	VFPFJ_10357	-	-	-_x000D_
gene4952	1478.66	2220.31	737.003	0.331937	-1.59102	0.000536289	0.00703169	NW_017264033.1	1889349	1890410	-	1062	VFPFJ_04924	GO:0005730;GO:0008097;GO:0032153;GO:0005829;GO:0042134;GO:0030687;GO:0000027	K14820	brix domain-containing protein 2_x000D_
gene2658	1387.16	2076.86	697.455	0.335821	-1.57423	0.000542387	0.00710338	NW_017264031.1	2642291	2644020	-	1730	VFPFJ_02641	GO:0006364;GO:0030684;GO:0005634	K14782	protein bfr2_x000D_
gene5187	2907.67	4334.88	1480.45	0.34152	-1.54996	0.000546523	0.00714706	NW_017264033.1	2577494	2578654	-	1161	VFPFJ_05159	GO:0005829;GO:0055114;GO:0004487;GO:0009113;GO:0004488;GO:0009396;GO:0006730;GO:0005634	K00295	methylenetetrahydrofolate dehydrogenase_x000D_
gene1065	280.051	428.107	131.994	0.308321	-1.6975	0.000546992	0.00714706	NW_017264030.1	3656528	3657932	+	1405	VFPFJ_01061	GO:0005829;GO:0046654;GO:0004150;GO:0004156;GO:0003848;GO:0005740	K13941	folic acid synthesis protein gi_x000D_
gene11414	23.487	6.97746	39.9965	5.73225	2.5191	0.000548239	0.00715506	NW_017264058.1	16138	16511	+	374	VFPFJ_11341	-	-	-_x000D_
gene7455	114.531	179.568	49.494	0.275628	-1.85921	0.000552848	0.00720356	NW_017264035.1	2722911	2726330	+	3420	VFPFJ_07413	-	-	-_x000D_
gene5379	25159	37617.1	12700.9	0.337635	-1.56646	0.000553609	0.00720356	NW_017264033.1	3198805	3200338	+	1534	VFPFJ_05350	GO:0004386;GO:0003676;GO:0005524;GO:0005829	K03257	eukaryotic initiation factor 4a gi_x000D_
gene10929	7299.4	3639.32	10959.5	3.01141	1.59044	0.000553874	0.00720356	NW_017264046.1	49969	51456	+	1488	VFPFJ_10856	GO:0020037;GO:0051213;GO:0055114	K00463	indoleamine -dioxygenase subfamily_x000D_
gene5420	1919.99	939.459	2900.52	3.08743	1.62641	0.000556149	0.00722481	NW_017264033.1	3329031	3330431	-	1401	VFPFJ_05390	GO:0016787;GO:0016021	-	c6 and c2h2 transcription factor rega-like protein_x000D_
gene8270	687.503	1038.22	336.787	0.324389	-1.62421	0.000558725	0.00724991	NW_017264036.1	2205967	2206972	+	1006	VFPFJ_08218	GO:0005730;GO:0000463;GO:0000466;GO:0005829;GO:0030687	K14831	protein mak16_x000D_
gene1678	213.542	329.389	97.6959	0.296598	-1.75342	0.000563881	0.00730839	NW_017264030.1	5533958	5535778	-	1821	VFPFJ_01669	GO:0016021;GO:0022891;GO:0055085	-	high affinity glucose transporter ght1_x000D_
gene1507	5774.65	1644.56	9904.73	6.02271	2.59041	0.000565499	0.00732094	NW_017264030.1	5005515	5006792	+	1278	VFPFJ_01499	GO:0050662;GO:0003978;GO:0006012	K01784	udp-glucose 4-epimerase_x000D_
gene11314	133.743	207.96	59.5266	0.286241	-1.8047	0.000566485	0.00732529	NW_017264053.1	177412	178602	+	1191	VFPFJ_11241	GO:0016787	-	glycosyl hydrolase family 88_x000D_
gene8591	114.061	50.5939	177.528	3.50889	1.81102	0.000569784	0.00735581	NW_017264037.1	586503	586772	-	270	VFPFJ_08536	-	-	-_x000D_
gene4038	1761.53	3096.48	426.587	0.137765	-2.85972	0.000570727	0.00735581	NW_017264032.1	2888151	2889023	-	873	VFPFJ_04013	GO:0016491;GO:0055114;GO:0010181	K07005	flavin-nucleotide-binding protein_x000D_
gene3409	3491.95	1842.75	5141.14	2.78993	1.48023	0.000570928	0.00735581	NW_017264032.1	1059988	1060621	-	634	VFPFJ_03389	-	-	-_x000D_
gene3244	366.237	554.278	178.196	0.321492	-1.63715	0.000571767	0.00735581	NW_017264032.1	524221	526554	+	2334	VFPFJ_03224	GO:0000462;GO:0003676;GO:0005730;GO:0008026;GO:0005524;GO:0003724	K14781	atp-dependent rna helicase gi_x000D_
gene8593	181.476	85.3279	277.625	3.25362	1.70205	0.000572111	0.00735581	NW_017264037.1	588204	589229	-	1026	VFPFJ_08538	GO:0016491;GO:0055114	-	short chain dehydrogenase reductase gi_x000D_
gene5788	417.202	637.845	196.559	0.308161	-1.69824	0.000574362	0.00737633	NW_017264034.1	879483	880277	+	795	VFPFJ_05756	-	-	-_x000D_
gene8066	3296.33	1679.42	4913.24	2.92555	1.54871	0.000579998	0.00744022	NW_017264036.1	1616206	1620327	-	4122	VFPFJ_08019	-	-	-_x000D_
gene5924	568.344	278.848	857.84	3.07637	1.62123	0.000581533	0.00745144	NW_017264034.1	1318980	1321552	-	2573	VFPFJ_05894	-	-	-_x000D_
gene113	2126.76	630.283	3623.25	5.7486	2.52321	0.000586035	0.00750058	NW_017264030.1	639224	641197	+	1974	VFPFJ_00114	GO:0001172;GO:0016491;GO:0003968;GO:0016021;GO:0055114	-	ferric cupric reductase transmembrane component 7_x000D_
gene6486	33.067	55.3407	10.7933	0.195035	-2.3582	0.000588021	0.00751745	NW_017264034.1	2899974	2904559	+	4586	VFPFJ_06453	GO:0008270;GO:0016491;GO:0055114	-	d-xylulose reductase a_x000D_
gene3516	3364.32	1728.67	4999.97	2.89238	1.53226	0.000591308	0.00752673	NW_017264032.1	1394956	1396214	+	1259	VFPFJ_03496	GO:0046983	-	hlh transcription factor gi_x000D_
gene1863	20.2289	4.12848	36.3292	8.79966	3.13745	0.000591309	0.00752673	NW_017264031.1	299790	300968	+	1179	VFPFJ_01853	-	-	-_x000D_
gene11174	71.7447	117.804	25.6855	0.218036	-2.19736	0.000591807	0.00752673	NW_017264051.1	20607	22349	-	1743	VFPFJ_11101	-	-	-_x000D_
gene1888	541.648	266.464	816.833	3.06546	1.6161	0.000591923	0.00752673	NW_017264031.1	358646	359443	+	798	VFPFJ_01878	GO:0016021	K20318	sys1-related integral membrane protein gi_x000D_
gene2275	2018.28	3018.91	1017.64	0.33709	-1.5688	0.000592087	0.00752673	NW_017264031.1	1468703	1469698	+	996	VFPFJ_02259	GO:0005829;GO:0016021;GO:0006646;GO:0071852;GO:0003882;GO:0005741;GO:0070317;GO:0010512;GO:0005789;GO:0006659	K17103	phosphatidylserine synthase gi_x000D_
gene31	130.407	210.647	50.1675	0.238159	-2.07	0.00059435	0.00754697	NW_017264030.1	353928	356152	+	2225	VFPFJ_00032	-	-	-_x000D_
gene11655	380.804	571.016	190.592	0.333777	-1.58304	0.00061422	0.00778291	NW_017264079.1	20844	22529	+	1686	VFPFJ_11582	-	-	-_x000D_
gene5440	43.0606	14.9872	71.134	4.74632	2.24681	0.000614313	0.00778291	NW_017264033.1	3385487	3386951	+	1465	VFPFJ_05410	-	-	-_x000D_
gene2893	77.6694	32.5639	122.775	3.77028	1.91467	0.000618585	0.00782823	NW_017264031.1	3381474	3381972	-	499	VFPFJ_02874	-	-	-_x000D_
gene791	649.32	976.957	321.683	0.329271	-1.60265	0.000623403	0.00788035	NW_017264030.1	2851300	2852061	-	762	VFPFJ_00787	GO:0015031;GO:0005634	K15262	bcp1 protein gi_x000D_
gene6020	3465.73	5137.69	1793.78	0.349141	-1.51812	0.000628087	0.00791598	NW_017264034.1	1573967	1577337	+	3371	VFPFJ_05990	GO:0005829;GO:0005739;GO:0042274;GO:0005524;GO:0016887;GO:0005844;GO:0016973	K03235	elongation factor 3_x000D_
gene3625	449.096	216.81	681.382	3.14277	1.65204	0.000628155	0.00791598	NW_017264032.1	1671662	1673451	-	1790	VFPFJ_03605	GO:0016491;GO:0005488	-	cytochrome p450 97b3 gi_x000D_
gene8504	45.5366	73.7412	17.3321	0.235039	-2.08903	0.000629026	0.00791598	NW_017264037.1	284834	286003	+	1170	VFPFJ_08449	-	-	-_x000D_
gene1833	1160.68	598.877	1722.48	2.87619	1.52416	0.000629033	0.00791598	NW_017264031.1	235797	237230	-	1434	VFPFJ_01823	-	-	-_x000D_
gene6718	71.685	114.272	29.098	0.254638	-1.97348	0.000634429	0.00797347	NW_017264035.1	432286	432918	+	633	VFPFJ_06683	GO:0071704;GO:0044237	K01749	porphobilinogen deaminase_x000D_
gene6664	80.8173	34.1375	127.497	3.73481	1.90104	0.000635564	0.00797347	NW_017264035.1	220261	222894	-	2634	VFPFJ_06629	GO:0097159;GO:1901363	-	meiosis protein mei2_x000D_
gene6235	522.475	785.746	259.204	0.329883	-1.59998	0.000635726	0.00797347	NW_017264034.1	2187898	2188629	-	732	VFPFJ_06205	GO:0005829;GO:0019693;GO:0005739;GO:0005634;GO:0047631	K01515	adp-ribose pyrophosphatase gi_x000D_
gene9093	751.474	1136.66	366.289	0.322251	-1.63374	0.000644934	0.00807997	NW_017264037.1	2059114	2059937	-	824	VFPFJ_09036	GO:0004721;GO:0006397;GO:0006470;GO:0005634	K15544	rna polymerase ii subunit a gi_x000D_
gene7625	3863.49	5766.13	1960.85	0.340063	-1.55613	0.000653838	0.00818242	NW_017264036.1	178746	180059	+	1314	VFPFJ_07583	-	-	-_x000D_
gene11604	296.14	128.873	463.407	3.59583	1.84633	0.000655108	0.00818921	NW_017264073.1	19110	19731	-	622	VFPFJ_11531	-	-	-_x000D_
gene7460	57.5429	91.4083	23.6775	0.25903	-1.94881	0.000660446	0.00824526	NW_017264035.1	2746325	2747950	-	1626	VFPFJ_07418	GO:0016021;GO:0016757	-	glycosyltransferase family 32_x000D_
gene9671	2175.06	3232.28	1117.85	0.34584	-1.53182	0.000661056	0.00824526	NW_017264038.1	1299536	1301458	+	1923	VFPFJ_09609	GO:0003676;GO:0005524;GO:0004386	K14811	atp-dependent rna helicase dbp3 gi_x000D_
gene10277	2624.58	3910.24	1338.92	0.342414	-1.54619	0.000663521	0.00826685	NW_017264040.1	447120	448813	+	1694	VFPFJ_10208	GO:0046872;GO:0070006;GO:0070084;GO:0006508;GO:0005829	K01265	methionine aminopeptidase 2_x000D_
gene3426	342.762	521.749	163.775	0.313896	-1.67164	0.000667946	0.00831279	NW_017264032.1	1112538	1113860	-	1323	VFPFJ_03406	GO:0005829;GO:0031391;GO:0070914;GO:0031389;GO:0033314;GO:0003677;GO:0006272;GO:0005524;GO:0007062;GO:0031390;GO:0005634;GO:0005663	K10755	dna replication factor c subunit rfc2_x000D_
gene1617	231.203	348.535	113.871	0.326712	-1.61391	0.00066973	0.00832579	NW_017264030.1	5330670	5331953	+	1284	VFPFJ_01608	-	-	-_x000D_
gene7549	1423.6	705.524	2141.67	3.03557	1.60197	0.00067445	0.00837523	NW_017264035.1	3001926	3003182	-	1257	VFPFJ_07506	-	-	-_x000D_
gene7281	2587.91	3842.19	1333.63	0.347101	-1.52657	0.000677704	0.00840637	NW_017264035.1	2157976	2161835	+	3860	VFPFJ_07243	GO:0044732;GO:0005634	K14794	90s preribosome component rrp12_x000D_
gene7866	5179.65	2558.14	7801.16	3.04954	1.60859	0.000679308	0.00841236	NW_017264036.1	919679	920512	+	834	VFPFJ_07822	-	-	-_x000D_
gene4436	405.254	115.666	694.841	6.00728	2.58671	0.000679681	0.00841236	NW_017264033.1	261197	263159	+	1963	VFPFJ_04409	GO:0046872	-	multicopper oxidase_x000D_
gene3294	6371.75	9476.15	3267.34	0.344796	-1.53619	0.000683847	0.00845463	NW_017264032.1	672052	673962	-	1911	VFPFJ_03274	GO:0005852;GO:0006413;GO:0003743	K03251	eukaryotic translation initiation factor 3 subunit d_x000D_
gene3001	243.592	115.255	371.929	3.227	1.69019	0.000685947	0.0084713	NW_017264031.1	3716855	3720723	+	3869	VFPFJ_02982	-	-	-_x000D_
gene5016	361.082	174.171	547.992	3.14628	1.65365	0.000687531	0.00847807	NW_017264033.1	2080218	2082161	+	1944	VFPFJ_04988	-	K00108	-_x000D_
gene11340	1511.59	2255.6	767.582	0.340301	-1.55512	0.000688001	0.00847807	NW_017264055.1	15334	19837	-	4504	VFPFJ_11267	GO:0042626;GO:0055085;GO:0005524;GO:0016021	-	abc transporter cdr4_x000D_
gene8657	17.2839	3.88596	30.6818	7.89555	2.98104	0.000691943	0.00851732	NW_017264037.1	768997	769362	-	366	VFPFJ_08602	-	-	-_x000D_
gene9964	985.067	489.867	1480.27	3.02177	1.5954	0.000692889	0.00851966	NW_017264039.1	387720	389159	+	1440	VFPFJ_09901	-	-	-_x000D_
gene285	2508.53	1320.87	3696.2	2.79831	1.48455	0.000694211	0.00852661	NW_017264030.1	1162710	1164746	-	2037	VFPFJ_00285	GO:0033698;GO:0008270;GO:0032221;GO:0031939;GO:0005737;GO:0030174;GO:0061188;GO:0070210;GO:0061186;GO:0008134;GO:0035064	-	transcriptional regulator cti6_x000D_
gene10692	11.5934	21.3317	1.85515	0.0869666	-3.52339	0.000699428	0.00858132	NW_017264044.1	15404	17104	-	1701	VFPFJ_10620	-	-	-_x000D_
gene9236	39.3125	2.04867	76.5763	37.3785	5.22413	0.000701591	0.0085985	NW_017264038.1	7363	8647	+	1285	VFPFJ_09175	GO:0008152	-	endonuclease exonuclease phosphatase family_x000D_
gene1948	554.628	275.246	834.01	3.03005	1.59934	0.000705121	0.00862549	NW_017264031.1	514318	516109	+	1792	VFPFJ_01937	GO:0055085;GO:0016021	-	unc93-like protein_x000D_
gene11654	32.4396	53.929	10.9503	0.203049	-2.3001	0.000705325	0.00862549	NW_017264079.1	19321	20622	-	1302	VFPFJ_11581	GO:0006468;GO:0005524;GO:0004674	-	casein kinase i isoform delta_x000D_
gene8280	10631.1	15858.9	5403.29	0.34071	-1.55338	0.000706837	0.0086346	NW_017264036.1	2242566	2243380	+	815	VFPFJ_08228	GO:0061508;GO:0005758;GO:0004550;GO:0006241;GO:0006974;GO:0005829;GO:0042802;GO:0006183;GO:0006228;GO:0016021;GO:0005634;GO:0005524	K00940	nucleoside diphosphate kinase_x000D_
gene2294	33.8596	12.1675	55.5516	4.56556	2.19079	0.000711837	0.00868159	NW_017264031.1	1524279	1524518	-	240	VFPFJ_02278	-	-	-_x000D_
gene11293	2861.88	1461.53	4262.23	2.91628	1.54413	0.000712225	0.00868159	NW_017264053.1	117350	119002	-	1653	VFPFJ_11220	-	-	-_x000D_
gene9884	1104.92	1717.27	492.565	0.28683	-1.80173	0.000717125	0.00873187	NW_017264039.1	133522	134559	+	1038	VFPFJ_09821	-	-	-_x000D_
gene824	275.393	416.72	134.065	0.321716	-1.63614	0.000718764	0.00874238	NW_017264030.1	2939983	2944806	+	4824	VFPFJ_00820	GO:0042626;GO:0055085;GO:0005524;GO:0016021	-	atp-dependent bile acid permease_x000D_
gene9160	129.578	59.6029	199.552	3.34803	1.74331	0.000725001	0.00880872	NW_017264037.1	2257440	2258507	-	1068	VFPFJ_09101	-	-	-_x000D_
gene5957	5524.67	2812.11	8237.24	2.92921	1.55051	0.000727538	0.00883002	NW_017264034.1	1392860	1394483	+	1624	VFPFJ_05927	GO:0004497;GO:0055114	-	flavin-binding monooxygenase-like protein_x000D_
gene1745	1798.4	897.419	2699.38	3.00793	1.58877	0.000729483	0.00883908	NW_017264031.1	17599	18801	-	1203	VFPFJ_01735	-	-	-_x000D_
gene1736	30.1745	50.0995	10.2496	0.204585	-2.28923	0.000729946	0.00883908	NW_017264030.1	5693426	5695021	-	1596	VFPFJ_01726	-	-	-_x000D_
gene3014	289.535	141.007	438.063	3.10667	1.63537	0.000730639	0.00883908	NW_017264031.1	3763006	3764211	+	1206	VFPFJ_02995	-	-	-_x000D_
gene9468	5461.88	8256.33	2667.44	0.323078	-1.63005	0.000732985	0.00885795	NW_017264038.1	679153	680793	+	1641	VFPFJ_09404	GO:0016740;GO:0006595	K00797	spermidine synthase_x000D_
gene9721	128.663	42.6417	214.684	5.03461	2.33188	0.000738193	0.00891133	NW_017264038.1	1438462	1438959	+	498	VFPFJ_09658	-	-	-_x000D_
gene5684	833.448	414.725	1252.17	3.01929	1.59421	0.000746354	0.00899958	NW_017264034.1	557247	558822	-	1576	VFPFJ_05652	GO:0016491;GO:0055114	K03885	pyridine nucleotide-disulfide oxidoreductase gi_x000D_
gene5795	535.787	806.059	265.515	0.329399	-1.60209	0.000747102	0.00899958	NW_017264034.1	889915	894062	+	4148	VFPFJ_05763	-	K14862	-_x000D_
gene4987	2459.93	538.046	4381.82	8.14394	3.02573	0.000751555	0.00903681	NW_017264033.1	2004927	2006079	-	1153	VFPFJ_04959	GO:0016491;GO:0055114	-	3-oxoacyl-(acyl-carrier-protein) reductase_x000D_
gene7512	37.5881	61.59	13.5863	0.220592	-2.18055	0.000751797	0.00903681	NW_017264035.1	2895398	2896793	-	1396	VFPFJ_07469	GO:0016020	-	integral membrane protein gi_x000D_
gene8493	167.322	256.364	78.2802	0.305347	-1.71148	0.000755154	0.00906748	NW_017264037.1	257081	257965	-	885	VFPFJ_08438	-	-	-_x000D_
gene4906	4501.84	6648.71	2354.97	0.354199	-1.49737	0.000757666	0.00908274	NW_017264033.1	1741979	1747081	-	5103	VFPFJ_04878	GO:0042790;GO:0005829;GO:0008270;GO:0005736;GO:0003677;GO:0006406;GO:0001054	K02999	dna-directed rna polymerase i subunit_x000D_
gene1100	124.98	192.517	57.4443	0.298386	-1.74475	0.000758074	0.00908274	NW_017264030.1	3761657	3762139	+	483	VFPFJ_01094	-	-	-_x000D_
gene717	312.643	143.201	482.085	3.36649	1.75125	0.000759622	0.00908274	NW_017264030.1	2603273	2604070	-	798	VFPFJ_00715	-	-	-_x000D_
gene6458	107.717	37.8473	177.587	4.6922	2.23026	0.00075965	0.00908274	NW_017264034.1	2832977	2833834	-	858	VFPFJ_06425	-	-	-_x000D_
gene8847	1157.83	1712.53	603.136	0.352191	-1.50557	0.000768856	0.00918306	NW_017264037.1	1323755	1324386	-	632	VFPFJ_08790	GO:0008080	-	gcn5-related n-acetyltransferase domain-containingprotein gi_x000D_
gene694	1014.64	1656.39	372.895	0.225125	-2.1512	0.000774265	0.00923786	NW_017264030.1	2520645	2523469	+	2825	VFPFJ_00692	GO:0003824	K01115	phospholipase gi_x000D_
gene5232	132.743	216.852	48.6341	0.224273	-2.15667	0.000778885	0.00928316	NW_017264033.1	2720121	2720759	+	639	VFPFJ_05204	-	-	-_x000D_
gene1560	1798.93	2669.45	928.404	0.347789	-1.52372	0.000779849	0.00928482	NW_017264030.1	5173107	5174377	-	1271	VFPFJ_01552	GO:0003723	K14775	electron transfer flavoprotein alpha-subunit_x000D_
gene6390	14.9207	3.21951	26.6218	8.2689	3.0477	0.000782848	0.00931068	NW_017264034.1	2639523	2640132	-	610	VFPFJ_06359	-	-	-_x000D_
gene6850	10957.5	17218.4	4696.67	0.27277	-1.87424	0.000784838	0.0093187	NW_017264035.1	830413	832464	-	2052	VFPFJ_06815	GO:0048037;GO:0046912;GO:0008152	K01648	atp-citrate synthase subunit 1_x000D_
gene11218	39.6589	15.1722	64.1457	4.22786	2.07993	0.000785307	0.0093187	NW_017264051.1	139582	140877	+	1296	VFPFJ_11145	-	-	-_x000D_
gene4125	3706.58	5538.87	1874.3	0.338391	-1.56324	0.000786005	0.0093187	NW_017264032.1	3138530	3140198	+	1669	VFPFJ_04098	GO:0008299;GO:0004421	K01641	hydroxymethylglutaryl- synthase_x000D_
gene178	39109.7	20277	57942.5	2.85755	1.51478	0.000789376	0.00934883	NW_017264030.1	825864	827487	-	1624	VFPFJ_00178	GO:0005737;GO:0005975;GO:0004801;GO:0006098	K00616	transaldolase family protein gi_x000D_
gene4512	4745.16	2180.21	7310.12	3.35295	1.74543	0.000791356	0.00936244	NW_017264033.1	482252	483802	-	1551	VFPFJ_04485	GO:0008496;GO:0016021;GO:0016052	-	glycosylhydrolase family 76-2 protein_x000D_
gene677	2807.86	4171.95	1443.77	0.346067	-1.53088	0.000800034	0.00945449	NW_017264030.1	2482395	2483820	-	1426	VFPFJ_00675	GO:0003676;GO:0006396;GO:0044424	K11090	rna-binding la domain-containingprotein gi_x000D_
gene2444	2054.91	3035.68	1074.14	0.353839	-1.49883	0.000800816	0.00945449	NW_017264031.1	2054580	2057353	-	2774	VFPFJ_02428	-	-	-_x000D_
gene10778	91.7177	142.789	40.646	0.284657	-1.8127	0.000802189	0.00946079	NW_017264044.1	250911	254020	+	3110	VFPFJ_10706	-	-	-_x000D_
gene4991	1305.26	107.624	2502.9	23.256	4.53953	0.000806746	0.00950458	NW_017264033.1	2013550	2016320	+	2771	VFPFJ_04963	-	-	-_x000D_
gene5109	834.572	1242	427.148	0.343921	-1.53985	0.000808173	0.00951145	NW_017264033.1	2351941	2353743	+	1803	VFPFJ_05081	-	K14553	-_x000D_
gene8736	11917.3	6249.97	17584.7	2.81356	1.4924	0.000809081	0.00951219	NW_017264037.1	980780	986132	-	5353	VFPFJ_08679	GO:0008270;GO:0051903;GO:0006069	K00121	s- glutathione dehydrogenase_x000D_
gene10127	467.196	236.832	697.559	2.94538	1.55845	0.000812645	0.00954414	NW_017264040.1	100372	101764	-	1393	VFPFJ_10063	GO:0044424	-	wd domain-containing protein_x000D_
gene11701	17.2526	30.3866	4.11867	0.135542	-2.88318	0.00081739	0.00958986	NW_017264085.1	19787	22860	-	3074	VFPFJ_11628	GO:0004672;GO:0006468;GO:0005524	-	protein kinase-like domain_x000D_
gene1677	1910.25	338.948	3481.54	10.2716	3.36059	0.00081863	0.00959441	NW_017264030.1	5531911	5533697	+	1787	VFPFJ_01668	GO:0055085;GO:0016021	-	benomyl methotrexate resistance protein_x000D_
gene9001	1379.27	459.693	2298.85	5.00085	2.32217	0.000819724	0.00959725	NW_017264037.1	1771578	1774961	-	3384	VFPFJ_08944	GO:0016491;GO:0030151;GO:0042128;GO:0055114	K10534	nitrate reductase_x000D_
gene4251	328.616	148.213	509.018	3.43436	1.78004	0.000823007	0.00961857	NW_017264032.1	3512825	3513738	-	914	VFPFJ_04224	-	-	-_x000D_
gene10794	1045.42	51.9507	2038.88	39.2464	5.29449	0.000823838	0.00961857	NW_017264044.1	299780	300984	+	1205	VFPFJ_10722	GO:0016020	-	vitamin k epoxide reductase family domain-containing protein_x000D_
gene5656	48.2422	0.854353	95.6301	111.933	6.80649	0.000824107	0.00961857	NW_017264034.1	465212	466246	-	1035	VFPFJ_05624	-	-	-_x000D_
gene3404	10.8725	1.44505	20.2999	14.0479	3.81228	0.000827836	0.00965209	NW_017264032.1	1048375	1048779	+	405	VFPFJ_03384	-	-	-_x000D_
gene8364	87.485	134.208	40.7622	0.303725	-1.71916	0.000831116	0.00967909	NW_017264036.1	2482888	2483447	+	560	VFPFJ_08311	-	-	-_x000D_
gene11527	193.183	90.2198	296.147	3.28251	1.7148	0.000831871	0.00967909	NW_017264065.1	29688	44472	-	14785	VFPFJ_11454	GO:0032508;GO:0003678;GO:0005524;GO:0006310;GO:0006281;GO:0000723	-	atp-dependent dna helicase pif1_x000D_
gene1504	735.349	1093.43	377.271	0.345035	-1.53518	0.000833742	0.00969086	NW_017264030.1	4997148	4999619	+	2472	VFPFJ_01496	GO:0003723;GO:0005524;GO:0004386	K14776	atp-dependent rna helicase dbp4_x000D_
gene6656	315.277	473.175	157.379	0.332602	-1.58813	0.000835252	0.00969839	NW_017264035.1	191795	193197	-	1403	VFPFJ_06621	GO:0016021;GO:0016491;GO:0055114;GO:0008270	-	alcohol dehydrogenase -like domain-containing protein gi_x000D_
gene5718	10022.4	14834.2	5210.54	0.351252	-1.50942	0.00083904	0.00973234	NW_017264034.1	663658	666998	-	3341	VFPFJ_05686	GO:0003743;GO:0001731;GO:0016282;GO:0005852;GO:0033290;GO:0006446	K03254	eukaryotic translation initiation factor 3 subunit a_x000D_
gene2529	2340.96	549.052	4132.87	7.52728	2.91213	0.00084081	0.00974284	NW_017264031.1	2291364	2292152	-	789	VFPFJ_02513	-	-	-_x000D_
gene6686	104.272	47.4818	161.062	3.39208	1.76217	0.000842271	0.00974974	NW_017264035.1	347550	350331	-	2782	VFPFJ_06651	-	-	-_x000D_
gene10205	356.559	533.211	179.907	0.337404	-1.56745	0.000846009	0.00978076	NW_017264040.1	285923	287282	+	1360	VFPFJ_10138	GO:0055085;GO:0016021	-	monocarboxylate transporter_x000D_
gene1039	1610.46	2383.21	837.705	0.351503	-1.50839	0.000846687	0.00978076	NW_017264030.1	3589016	3590019	+	1004	VFPFJ_01035	GO:0006260;GO:0003677;GO:0005634;GO:0006310;GO:0006281	K10739	dna-directed rna polymerase i subunit rpa1_x000D_
gene5005	1599.81	854.603	2345.02	2.74398	1.45627	0.000851167	0.00981993	NW_017264033.1	2059249	2060106	+	858	VFPFJ_04977	-	-	-_x000D_
gene2823	1250.65	1849.75	651.548	0.352236	-1.50538	0.000851822	0.00981993	NW_017264031.1	3179771	3182604	-	2834	VFPFJ_02805	GO:0032040;GO:0006364	K14567	small nucleolar ribonucleoprotein complex subunit utp14_x000D_
gene4630	1107	1638.73	575.265	0.351043	-1.51028	0.000865048	0.0099622	NW_017264033.1	803791	806232	-	2442	VFPFJ_04603	-	-	-_x000D_
gene3187	151.838	231.674	72.0028	0.310794	-1.68597	0.000866237	0.00996571	NW_017264032.1	335749	336621	-	873	VFPFJ_03167	GO:0016740	-	n-acetyltransferase ats1 gi_x000D_
gene8678	5733.36	2541.21	8925.52	3.51232	1.81242	0.000868654	0.00997495	NW_017264037.1	823306	823830	-	525	VFPFJ_08623	GO:0016021	-	non-classical secretion nce2 component gi_x000D_
gene2065	73.2412	25.9334	120.549	4.6484	2.21673	0.000868811	0.00997495	NW_017264031.1	835092	835886	+	795	VFPFJ_02054	-	-	-_x000D_
gene7382	144.159	282.073	6.24585	0.0221427	-5.49703	0.000873536	0.010019	NW_017264035.1	2480515	2481237	+	723	VFPFJ_07340	-	-	-_x000D_
gene7128	1091.52	1628.48	554.568	0.340544	-1.55409	0.000874758	0.0100228	NW_017264035.1	1694085	1696228	-	2144	VFPFJ_07093	GO:0003899;GO:0042797;GO:0003677;GO:0005666;GO:0044732	K03023	rna polymerase iii subunit rpc82_x000D_
gene3863	994.153	356.943	1631.36	4.57038	2.19231	0.00087842	0.0100545	NW_017264032.1	2352535	2353353	+	819	VFPFJ_03840	-	-	-_x000D_
gene250	1014.05	1500.85	527.259	0.351307	-1.50919	0.000880799	0.0100715	NW_017264030.1	1045514	1048875	-	3362	VFPFJ_00250	GO:1990116;GO:0010494;GO:1990112;GO:0002181;GO:0005829	-	serologically defined colon cancer antigen 1 gi_x000D_
gene4150	25.5536	8.42251	42.6848	5.06794	2.3414	0.000887916	0.0101426	NW_017264032.1	3200379	3200798	+	420	VFPFJ_04123	-	-	-_x000D_
gene6678	1395.12	2080.82	709.417	0.340931	-1.55245	0.000889803	0.0101538	NW_017264035.1	312260	314028	+	1769	VFPFJ_06643	GO:0008565;GO:0005840;GO:0000139;GO:0048280;GO:0006479;GO:0006886;GO:0008168	K11436	protein arginine n-methyltransferase_x000D_
gene11383	521.825	1012.56	31.0861	0.0307004	-5.0256	0.000892154	0.0101704	NW_017264056.1	90565	92528	+	1964	VFPFJ_11310	GO:0055085;GO:0016021	-	siderophore iron transporter mirb_x000D_
gene5852	63.6933	24.9734	102.413	4.10089	2.03594	0.000894999	0.0101925	NW_017264034.1	1094157	1095470	-	1314	VFPFJ_05820	-	-	-_x000D_
gene10511	129.3	198.722	59.8789	0.301321	-1.73063	0.000899074	0.0102286	NW_017264042.1	231167	233207	-	2041	VFPFJ_10441	GO:0050660;GO:0004499;GO:0055114;GO:0050661	-	flavin-binding monooxygenase-like family protein gi_x000D_
gene4331	3130.81	4950.62	1311.01	0.264818	-1.91693	0.00090464	0.0102784	NW_017264032.1	3738960	3741394	+	2435	VFPFJ_04304	GO:0016021	K19327	plasma membrane channel protein_x000D_
gene1228	54.3904	0.284784	108.496	380.976	8.57356	0.000905285	0.0102784	NW_017264030.1	4174777	4175207	+	431	VFPFJ_01221	-	-	-_x000D_
gene3898	2096.35	1100.81	3091.9	2.80875	1.48993	0.000914348	0.0103709	NW_017264032.1	2452958	2454852	+	1895	VFPFJ_03875	GO:0006817;GO:0016021;GO:0005315;GO:0055085	K14640	phosphate-repressible na+ phosphate cotransporter pho89_x000D_
gene7575	13.2089	2.40921	24.0086	9.96533	3.31692	0.000921727	0.0104441	NW_017264036.1	13391	13891	+	501	VFPFJ_07532	GO:0006090;GO:0016310;GO:0008986;GO:0005524	-	phosphoenolpyruvate synthase_x000D_
gene6559	1051.05	1542.37	559.72	0.362896	-1.46237	0.000924389	0.0104637	NW_017264034.1	3098742	3100265	-	1524	VFPFJ_06524	GO:0016020	-	glycosyltransferase family 31 protein_x000D_
gene8957	1475.21	2182.45	767.974	0.351885	-1.50682	0.000925805	0.0104692	NW_017264037.1	1614174	1614700	-	527	VFPFJ_08900	GO:0003899;GO:0006351	K03016	udp-glucose 4-epimerase gal10 gi_x000D_
gene7061	346.734	172.439	521.028	3.02152	1.59527	0.000930592	0.0105128	NW_017264035.1	1485455	1485898	-	444	VFPFJ_07026	-	-	-_x000D_
gene4151	986.827	527.091	1446.56	2.74443	1.45651	0.000935494	0.0105576	NW_017264032.1	3201285	3202567	-	1283	VFPFJ_04124	GO:0008270;GO:0016491;GO:0055114	K18369	alcohol dehydrogenase_x000D_
gene3215	2068.16	3768.05	368.265	0.0977336	-3.355	0.000937487	0.0105695	NW_017264032.1	396558	396916	-	359	VFPFJ_03195	-	-	-_x000D_
gene4618	111.888	50.1605	173.615	3.46119	1.79127	0.000942481	0.0106146	NW_017264033.1	774204	775292	+	1089	VFPFJ_04591	-	-	-_x000D_
gene4797	46.852	75.3958	18.3081	0.242827	-2.042	0.000943373	0.0106146	NW_017264033.1	1358688	1359891	+	1204	VFPFJ_04769	-	-	-_x000D_
gene2738	199.314	300.28	98.3475	0.327519	-1.61035	0.000945861	0.0106316	NW_017264031.1	2923776	2924158	+	383	VFPFJ_02720	GO:0016021	-	hypothetical protein VFPBJ_06820 [Purpureocillium lilacinum] gi_x000D_
gene3348	8902.45	14626.7	3178.19	0.217286	-2.20233	0.000947043	0.0106316	NW_017264032.1	875170	875789	-	620	VFPFJ_03328	-	-	-_x000D_
gene7191	5543.81	9905.89	1181.73	0.119296	-3.06739	0.000947715	0.0106316	NW_017264035.1	1886423	1888217	+	1795	VFPFJ_07154	GO:0016620;GO:0055114	K00128	aldehyde dehydrogenase gi_x000D_
gene10315	9740.86	14355.8	5125.92	0.357062	-1.48575	0.000949341	0.0106392	NW_017264041.1	115978	118353	+	2376	VFPFJ_10246	GO:0003743;GO:0001731;GO:0005829;GO:0010494;GO:0043614;GO:0016282;GO:0071541;GO:0071540;GO:0006508;GO:0033290;GO:0000166;GO:0006446;GO:0031369	K03253	eukaryotic translation initiation factor 3 subunit b gi_x000D_
gene1138	54.7351	87.1384	22.3318	0.25628	-1.96421	0.000952104	0.0106596	NW_017264030.1	3888512	3889546	-	1035	VFPFJ_01132	-	-	-_x000D_
gene7095	5282.46	7776.74	2788.19	0.358529	-1.47984	0.000962207	0.010762	NW_017264035.1	1595620	1598408	+	2789	VFPFJ_07060	GO:0006874;GO:0055085;GO:0005509;GO:0016021;GO:0032541;GO:0006884	K22048	serine threonine protein kinase_x000D_
gene2568	1903.21	1026.23	2780.2	2.70913	1.43783	0.000972995	0.0108719	NW_017264031.1	2378881	2380147	+	1267	VFPFJ_02552	GO:0046416;GO:0003884;GO:0071949;GO:0055114	-	fad dependent oxidoreductase superfamily_x000D_
gene1249	1746.15	2579.66	912.637	0.353782	-1.49907	0.000978584	0.0109235	NW_017264030.1	4212760	4214860	+	2101	VFPFJ_01242	GO:0005730;GO:0030686;GO:0000447;GO:0044732	K14786	ribosome biogenesis protein kri1 gi_x000D_
gene7459	7.9257	15.1094	0.742058	0.0491125	-4.34777	0.000986504	0.0109905	NW_017264035.1	2744266	2744835	+	570	VFPFJ_07417	-	-	-_x000D_
gene1478	1500.94	799.493	2202.38	2.75472	1.46191	0.000986544	0.0109905	NW_017264030.1	4928800	4930154	+	1355	VFPFJ_01470	GO:0008270;GO:0008108;GO:0006012	K00965	galactose-1-phosphate uridylyltransferase_x000D_
gene4598	934.287	474.533	1394.04	2.93771	1.55469	0.000989289	0.0110057	NW_017264033.1	729804	732638	-	2835	VFPFJ_04572	-	-	-_x000D_
gene7629	1706.33	804.769	2607.89	3.24054	1.69624	0.000989857	0.0110057	NW_017264036.1	188331	190590	-	2260	VFPFJ_07587	GO:0003824	-	duf1237 domain protein gi_x000D_
gene5087	6529.19	9650.25	3408.13	0.353166	-1.50158	0.000992091	0.0110196	NW_017264033.1	2301560	2302776	+	1217	VFPFJ_05059	GO:0004427;GO:0005737;GO:0006796;GO:0005634;GO:0000287	K01507	inorganic pyrophosphatase gi_x000D_
gene782	17.6896	4.67748	30.7018	6.56374	2.71452	0.000993113	0.0110201	NW_017264030.1	2814210	2814440	-	231	VFPFJ_00778	-	-	-_x000D_
gene1332	1425.38	751.839	2098.92	2.79172	1.48115	0.000994715	0.011027	NW_017264030.1	4490530	4490823	+	294	VFPFJ_01323	-	-	-_x000D_
gene5925	1552.36	805.336	2299.38	2.85518	1.51358	0.000996858	0.0110399	NW_017264034.1	1323432	1326068	+	2637	VFPFJ_05895	GO:0006357;GO:0008270;GO:0000981;GO:0003677;GO:0005634	-	fungal specific transcription factor domain-containing protein_x000D_
gene916	1722.36	2532.8	911.921	0.360045	-1.47375	0.000999809	0.0110573	NW_017264030.1	3217883	3221435	-	3553	VFPFJ_00912	GO:0042254;GO:0005524;GO:0005634	K14569	ribosome biogenesis protein_x000D_
gene7873	223.717	108.997	338.438	3.10501	1.6346	0.00100039	0.0110573	NW_017264036.1	948779	950283	+	1505	VFPFJ_07829	GO:0016021	-	integral membrane family protein gi_x000D_
gene5442	132.96	19.6441	246.275	12.5368	3.6481	0.00100774	0.0111276	NW_017264033.1	3389827	3390925	+	1099	VFPFJ_05412	-	-	-_x000D_
gene2981	284.555	141.746	427.364	3.01501	1.59216	0.00101179	0.0111614	NW_017264031.1	3645618	3648002	-	2385	VFPFJ_02963	-	-	-_x000D_
gene9956	309.469	159.694	459.245	2.87578	1.52395	0.00101579	0.0111945	NW_017264039.1	362362	364491	+	2130	VFPFJ_09893	-	-	-_x000D_
gene11292	49.1542	20.5666	77.7419	3.78001	1.91839	0.00101847	0.0112131	NW_017264053.1	116239	117039	+	801	VFPFJ_11219	-	-	-_x000D_
gene11598	2234.4	3621.91	846.881	0.233822	-2.09652	0.00102308	0.0112529	NW_017264073.1	6926	8086	-	1161	VFPFJ_11525	-	-	-_x000D_
gene2094	320.213	497.489	142.936	0.287315	-1.7993	0.00102689	0.0112838	NW_017264031.1	910225	912662	-	2438	VFPFJ_02081	-	-	-_x000D_
gene3674	7142.24	3759.19	10525.3	2.79988	1.48537	0.00102796	0.0112845	NW_017264032.1	1805866	1808043	+	2178	VFPFJ_03653	GO:0005524	K03695	heat shock protein mitochondrial precursor gi_x000D_
gene10062	29.0539	10.0872	48.0206	4.76056	2.25113	0.00103811	0.0113841	NW_017264039.1	678176	679344	+	1169	VFPFJ_09997	GO:0008270;GO:0016491;GO:0055114	-	alcohol dehydrogenase_x000D_
gene7847	4846.91	7138.25	2555.58	0.358011	-1.48192	0.00103905	0.0113841	NW_017264036.1	857357	858545	-	1189	VFPFJ_07803	GO:0006334;GO:0005634	-	nap family protein_x000D_
gene3057	5.53184	11.0637	0	0	-Inf	0.0010405	0.0113889	NW_017264031.1	3885472	3885799	-	328	VFPFJ_03038	-	-	-_x000D_
gene2778	1403.21	731.765	2074.65	2.83513	1.50342	0.00105566	0.0115436	NW_017264031.1	3052262	3053765	-	1504	VFPFJ_02760	GO:0008448;GO:0006044	K01443	n-acetylglucosamine-6-phosphate deacetylase gi_x000D_
gene3989	695.379	1034.74	356.021	0.344069	-1.53923	0.00105777	0.0115554	NW_017264032.1	2751711	2753931	+	2221	VFPFJ_03964	GO:0044464;GO:0005515	-	gtpase binding protein rid1 gi_x000D_
gene5317	597.645	884.979	310.31	0.350641	-1.51193	0.0010595	0.0115631	NW_017264033.1	2986075	2986911	+	837	VFPFJ_05289	GO:0008152;GO:0016787	K06116	2-deoxyglucose-6-phosphate phosphatase_x000D_
gene961	543.303	282.209	804.398	2.85036	1.51114	0.00106185	0.0115775	NW_017264030.1	3362177	3363593	-	1417	VFPFJ_00957	GO:0016491;GO:0055114	-	nad dehydrogenase_x000D_
gene8441	415.722	620.112	211.333	0.340798	-1.55301	0.00106618	0.0116135	NW_017264037.1	103391	107411	+	4021	VFPFJ_08388	GO:0005388;GO:0016021;GO:0070588;GO:0046872;GO:0005524	-	calcium-translocating p-type pmca-type_x000D_
gene9953	737.068	1092.45	381.685	0.349383	-1.51712	0.00106774	0.0116193	NW_017264039.1	355422	356804	-	1383	VFPFJ_09890	GO:0003899;GO:0006359;GO:0005666	K03025	dna-directed rna polymerase iii subunit rpc6_x000D_
gene6264	1957.54	1035.26	2879.83	2.78175	1.47599	0.00107299	0.0116652	NW_017264034.1	2272224	2273331	+	1108	VFPFJ_06233	GO:0016787	-	glycoside hydrolase family 16 protein_x000D_
gene10481	2847.96	1200.43	4495.49	3.74489	1.90492	0.00107407	0.0116656	NW_017264042.1	132372	133312	+	941	VFPFJ_10412	GO:0016829;GO:0008152	-	oxaloacetase-like protein gi_x000D_
gene3050	42.0354	2.24479	81.826	36.4515	5.18791	0.00107732	0.0116897	NW_017264031.1	3858855	3859275	-	421	VFPFJ_03031	-	-	-_x000D_
gene569	6783.65	9992.15	3575.14	0.357795	-1.4828	0.00108127	0.0117212	NW_017264030.1	2079340	2080520	-	1181	VFPFJ_00567	GO:0031167;GO:0005840;GO:0008649;GO:1990258;GO:0031428;GO:0000494;GO:0008033;GO:0003723;GO:0032040;GO:0030686;GO:1990259;GO:0006356	K14563	rrna methyltransferase nop1 gi_x000D_
gene4543	2273.8	3335	1212.6	0.363599	-1.45958	0.00108645	0.0117608	NW_017264033.1	551360	552691	+	1332	VFPFJ_04516	GO:0005524;GO:0006437;GO:0004831;GO:0005737;GO:0005634	K01866	tyrosyl-trna class ib_x000D_
gene9209	77.2196	26.3186	128.121	4.86806	2.28335	0.00108701	0.0117608	NW_017264037.1	2409339	2410913	+	1575	VFPFJ_09149	-	-	-_x000D_
gene2544	632.904	318.747	947.061	2.9712	1.57105	0.00109113	0.011794	NW_017264031.1	2323333	2325196	-	1864	VFPFJ_02528	GO:0046872;GO:0006355	-	c6 transcription factor_x000D_
gene6481	30.0402	49.6761	10.4043	0.209442	-2.25538	0.00109463	0.0118114	NW_017264034.1	2880139	2881660	-	1522	VFPFJ_06448	GO:0016620;GO:0055114	-	aldehyde dehydrogenase_x000D_
gene9242	2323.4	1224.03	3422.77	2.79631	1.48352	0.00109632	0.0118114	NW_017264038.1	18134	19190	+	1057	VFPFJ_09181	GO:0016021;GO:0006623;GO:0042171;GO:0035356;GO:0034389;GO:0008152;GO:0005811;GO:0005783;GO:0005794	K22831	vacuolar protein sorting protein_x000D_
gene11462	440.965	717.742	164.188	0.228756	-2.12812	0.00109667	0.0118114	NW_017264059.1	103672	105864	+	2193	VFPFJ_11389	GO:0000160;GO:0005622;GO:0023014;GO:0005524;GO:0000155	K19692	sensor histidine kinase response regulator fos-1_x000D_
gene8143	1225.93	634.278	1817.57	2.86558	1.51883	0.00109693	0.0118114	NW_017264036.1	1844527	1849680	-	5154	VFPFJ_08096	-	-	-_x000D_
gene1935	263.941	396.42	131.462	0.331622	-1.59239	0.00110594	0.011886	NW_017264031.1	478728	479422	+	695	VFPFJ_01924	-	K14860	-_x000D_
gene1264	3164.82	1594.03	4735.62	2.97085	1.57087	0.00110597	0.011886	NW_017264030.1	4273586	4277125	-	3540	VFPFJ_01257	GO:0030259;GO:0016758	-	udp- transferase_x000D_
gene10750	3076.98	1631.92	4522.04	2.77099	1.4704	0.00110889	0.0119061	NW_017264044.1	172930	177040	-	4111	VFPFJ_10678	GO:0008750;GO:0050661;GO:0015992;GO:0016021;GO:0055114	K00323	nad mitochondrial precursor_x000D_
gene4114	682.998	1009.13	356.868	0.353639	-1.49965	0.00111026	0.0119094	NW_017264032.1	3107687	3109266	+	1580	VFPFJ_04087	GO:0003824	-	glucose sorbosone dehydrogenase_x000D_
gene5897	374.501	2.63938	746.363	282.78	8.14354	0.00111566	0.011956	NW_017264034.1	1239370	1241359	+	1990	VFPFJ_05866	GO:0050660;GO:0016614;GO:0055114;GO:0016757	-	fad binding domain-containing protein_x000D_
gene5902	1325.65	1958.72	692.579	0.353587	-1.49986	0.00111787	0.0119682	NW_017264034.1	1252802	1254210	-	1409	VFPFJ_05871	-	-	-_x000D_
gene7845	863.329	1330.94	395.721	0.297325	-1.74989	0.00111895	0.0119684	NW_017264036.1	851006	853821	+	2816	VFPFJ_07801	GO:0005829;GO:0000472;GO:0034388;GO:0030010;GO:0030515;GO:0032040;GO:0000480;GO:0000447	K14558	periodic tryptophan protein 2_x000D_
gene5956	2707.07	1434.91	3979.23	2.77316	1.47153	0.00112004	0.0119687	NW_017264034.1	1391304	1392104	-	801	VFPFJ_05926	GO:0016020	-	flavin-binding monooxygenase-like protein gi_x000D_
gene1513	2454.67	3615.09	1294.25	0.358014	-1.48191	0.00112142	0.0119721	NW_017264030.1	5024774	5025982	+	1209	VFPFJ_01505	GO:0000049	K15437	multisynthetase complex auxiliary component p43_x000D_
gene6607	2831	4156.08	1505.93	0.362345	-1.46456	0.00113091	0.012062	NW_017264035.1	25252	26604	-	1353	VFPFJ_06572	GO:0004586;GO:0015940;GO:0009446	K01581	ornithine decarboxylase_x000D_
gene9982	1081.1	473.44	1688.76	3.567	1.83471	0.001137	0.0121155	NW_017264039.1	440342	442176	-	1835	VFPFJ_09919	GO:0016829	K01669	deoxyribodipyrimidine photo-lyase_x000D_
gene7557	67.1186	119.047	15.1901	0.127597	-2.97033	0.00114082	0.0121364	NW_017264035.1	3018008	3025851	-	7844	VFPFJ_07514	-	-	-_x000D_
gene6444	422.138	42.2812	801.995	18.9681	4.24551	0.00114113	0.0121364	NW_017264034.1	2791769	2794742	-	2974	VFPFJ_06412	-	-	-_x000D_
gene2083	6166.87	9064.71	3269.04	0.360634	-1.47139	0.0011434	0.0121492	NW_017264031.1	881782	883422	-	1641	VFPFJ_02070	GO:0030686;GO:0032040;GO:0031428;GO:0006364	K14564	nucleolar protein 56_x000D_
gene11388	694.326	238.162	1150.49	4.83069	2.27223	0.00115499	0.0122509	NW_017264056.1	106803	107267	+	465	VFPFJ_11315	-	-	-_x000D_
gene6550	19.7109	33.878	5.54373	0.163638	-2.61142	0.00115515	0.0122509	NW_017264034.1	3071235	3071636	-	402	VFPFJ_06515	-	-	-_x000D_
gene151	30.4593	3.83313	57.0856	14.8927	3.89653	0.00116143	0.012306	NW_017264030.1	753731	754124	-	394	VFPFJ_00152	-	-	-_x000D_
gene5529	66.4096	30.376	102.443	3.37251	1.75382	0.00116392	0.0123207	NW_017264034.1	77653	77955	-	303	VFPFJ_05498	-	-	-_x000D_
gene1595	41.9084	6.17716	77.6397	12.5688	3.65178	0.00116908	0.0123637	NW_017264030.1	5261992	5263740	-	1749	VFPFJ_01586	-	-	-_x000D_
gene8814	457.737	234.276	681.199	2.90768	1.53987	0.00117577	0.0124228	NW_017264037.1	1210135	1211243	+	1109	VFPFJ_08757	GO:0008171;GO:0032259	-	o- family 3_x000D_
gene2889	24.4662	41.243	7.68935	0.18644	-2.42322	0.00118827	0.0125388	NW_017264031.1	3365013	3366593	+	1581	VFPFJ_02870	-	-	-_x000D_
gene5849	11.3607	2.06981	20.6516	9.97757	3.31869	0.0011906	0.0125388	NW_017264034.1	1084540	1084929	+	390	VFPFJ_05817	-	-	-_x000D_
gene1892	208.642	103.631	313.654	3.02662	1.59771	0.00119088	0.0125388	NW_017264031.1	367266	368375	-	1110	VFPFJ_01882	-	-	-_x000D_
gene7118	22.8718	6.66448	39.0791	5.86379	2.55183	0.00119121	0.0125388	NW_017264035.1	1664566	1665159	-	594	VFPFJ_07083	-	-	-_x000D_
gene2113	1127.66	1707.28	548.036	0.320999	-1.63936	0.00120259	0.0126469	NW_017264031.1	967781	968941	+	1161	VFPFJ_02100	-	-	-_x000D_
gene8526	103.191	166.896	39.4869	0.236596	-2.0795	0.00120494	0.0126597	NW_017264037.1	352462	352947	-	486	VFPFJ_08471	GO:0016846;GO:0008152	-	glutathione-dependent formaldehyde-activating enzyme domain-containing protein_x000D_
gene6803	16415	27287.6	5542.47	0.203113	-2.29964	0.00121189	0.0127209	NW_017264035.1	694189	696609	-	2421	VFPFJ_06768	GO:0009086;GO:0032259;GO:0008270;GO:0003871	K00549	5-methyltetrahydropteroyltriglutamate-homocysteine s-methyltransferase gi_x000D_
gene10353	31.9126	52.4253	11.3998	0.217449	-2.20125	0.00121367	0.0127277	NW_017264041.1	230177	233817	+	3641	VFPFJ_10284	-	-	-_x000D_
gene8127	557.647	828.255	287.04	0.34656	-1.52882	0.00121643	0.0127448	NW_017264036.1	1809670	1813281	-	3612	VFPFJ_08080	GO:0003676;GO:0005524;GO:0008026	K14780	deah-box rna helicase gi_x000D_
gene2255	2347.26	3434.55	1259.97	0.366851	-1.44673	0.00121897	0.0127595	NW_017264031.1	1403075	1404981	-	1907	VFPFJ_02239	-	-	-_x000D_
gene1451	1770.61	2616.26	924.958	0.353542	-1.50005	0.00122283	0.0127881	NW_017264030.1	4837987	4839604	-	1618	VFPFJ_01443	-	K19366	-_x000D_
gene7352	195.725	96.3472	295.102	3.0629	1.6149	0.00122541	0.0128031	NW_017264035.1	2410242	2412047	+	1806	VFPFJ_07312	GO:0016020	-	histidine acid phosphatase gi_x000D_
gene1029	69.9363	31.0307	108.842	3.50756	1.81047	0.00122762	0.0128144	NW_017264030.1	3549382	3549867	-	486	VFPFJ_01025	-	-	-_x000D_
gene3571	10406.2	15266.7	5545.64	0.36325	-1.46097	0.0012313	0.0128409	NW_017264032.1	1511536	1512531	+	996	VFPFJ_03551	GO:0005829;GO:0007264;GO:0010972;GO:0003924;GO:0006886;GO:0016973;GO:0005634;GO:0005525	K07936	ran gtpase gi_x000D_
gene2683	235.921	352.362	119.481	0.339084	-1.56028	0.00123328	0.0128496	NW_017264031.1	2741354	2742138	+	785	VFPFJ_02665	GO:0016779;GO:0002144;GO:0002143;GO:0008360;GO:0006450;GO:0000049;GO:0032447	K14168	ncs6 protein_x000D_
gene5437	4418.54	2301.52	6535.57	2.83967	1.50572	0.00123504	0.012856	NW_017264033.1	3378635	3379315	+	681	VFPFJ_05407	GO:0016020	-	membrane associated eicosanoid glutathione metabolism-like domain-containingprotein_x000D_
gene3397	2253.5	967.599	3539.41	3.65793	1.87103	0.00124035	0.0128994	NW_017264032.1	1027312	1031584	-	4273	VFPFJ_03377	GO:0016021;GO:0006810	K15102	mitochondrial phosphate carrier protein 2_x000D_
gene10089	298.721	446.098	151.343	0.33926	-1.55954	0.00124964	0.0129841	NW_017264039.1	754799	755865	-	1067	VFPFJ_10025	-	-	-_x000D_
gene2489	2026.58	875.272	3177.89	3.63074	1.86026	0.00126006	0.0130802	NW_017264031.1	2170986	2172169	+	1184	VFPFJ_02473	-	-	-_x000D_
gene444	2702.67	1251.94	4153.39	3.31755	1.73012	0.00126202	0.0130805	NW_017264030.1	1670449	1673892	+	3444	VFPFJ_00443	GO:0044464	K21842	protein efr3_x000D_
gene1164	2991.05	4392.87	1589.23	0.361775	-1.46684	0.00126241	0.0130805	NW_017264030.1	3974863	3975827	+	965	VFPFJ_01157	GO:0003743;GO:0006413;GO:0005829;GO:0000054;GO:1902626;GO:0005730;GO:0043023;GO:0000463;GO:0043022;GO:0030687;GO:0042256;GO:0000466	K03264	eukaryotic translation initiation factor 6_x000D_
gene2962	1564.88	735.981	2393.78	3.25251	1.70155	0.00128528	0.0133052	NW_017264031.1	3580221	3582092	-	1872	VFPFJ_02943	GO:0016311;GO:0046390;GO:0050278	K22315	phosphoglycerate mutase family protein_x000D_
gene97	45.7886	82.8102	8.7671	0.10587	-3.23964	0.00129485	0.013392	NW_017264030.1	589787	591235	+	1449	VFPFJ_00098	GO:0016491;GO:0055114	-	apoptosis-inducing factor_x000D_
gene2436	173.114	36.0975	310.13	8.59145	3.1029	0.00129823	0.0134029	NW_017264031.1	2034594	2035238	+	645	VFPFJ_02420	-	-	-_x000D_
gene6726	721.284	1067.58	374.987	0.351249	-1.50943	0.00129897	0.0134029	NW_017264035.1	474812	476650	+	1839	VFPFJ_06691	GO:0003333;GO:0015171;GO:0016021	K16261	amino-acid permease partial gi_x000D_
gene9632	910.272	480.846	1339.7	2.78613	1.47826	0.00129947	0.0134029	NW_017264038.1	1177842	1181111	+	3270	VFPFJ_09570	GO:0003723;GO:0005634;GO:0000166;GO:0006396	K22611	u4 u6 snrna-associated-splicing factor prp24_x000D_
gene8020	2771.1	1477.86	4064.34	2.75015	1.45951	0.00130777	0.0134761	NW_017264036.1	1455408	1456576	+	1169	VFPFJ_07973	-	-	-_x000D_
gene5676	3547.53	5215.29	1879.76	0.360433	-1.4722	0.00131754	0.0135644	NW_017264034.1	532048	532752	+	705	VFPFJ_05644	GO:0031120;GO:0042254;GO:0019013;GO:0034513;GO:0031429	K11128	snornp protein gi_x000D_
gene8400	253.835	400.932	106.738	0.266225	-1.90928	0.0013203	0.0135702	NW_017264036.1	2586649	2587305	+	657	VFPFJ_08346	-	-	-_x000D_
gene331	257.863	385.491	130.236	0.337844	-1.56557	0.00132051	0.0135702	NW_017264030.1	1311965	1313093	+	1129	VFPFJ_00331	-	K14827	-_x000D_
gene9397	862.272	451.568	1272.98	2.81901	1.49519	0.00132436	0.0135764	NW_017264038.1	445915	447953	-	2039	VFPFJ_09334	GO:0016021;GO:0055085;GO:0005215	K03457	ncs1 nucleoside transporter family protein_x000D_
gene2936	316.344	20.5918	612.096	29.7252	4.89361	0.00132531	0.0135764	NW_017264031.1	3485932	3487570	-	1639	VFPFJ_02917	GO:0055085;GO:0016021	-	major facilitator superfamily general substrate transporter_x000D_
gene11628	54.4561	1.47675	107.435	72.751	6.1849	0.00132645	0.0135764	NW_017264075.1	27071	29574	+	2504	VFPFJ_11555	GO:0044454;GO:0005515;GO:0006342;GO:0000775;GO:0007533;GO:0000792;GO:0003682	-	chromo shadow domain-containing protein_x000D_
gene650	1572.55	865.708	2279.39	2.63298	1.3967	0.00132676	0.0135764	NW_017264030.1	2389315	2392138	-	2824	VFPFJ_00648	GO:0006809;GO:0042128;GO:0050464;GO:0030151;GO:0020037;GO:0043546;GO:0055114	K10534	nitrate reductase gi_x000D_
gene8026	625.588	332.468	918.708	2.76329	1.46639	0.00132714	0.0135764	NW_017264036.1	1471372	1474392	-	3021	VFPFJ_07979	-	-	-_x000D_
gene7114	2748.03	1471.64	4024.41	2.73464	1.45135	0.00133028	0.0135961	NW_017264035.1	1656045	1658816	-	2772	VFPFJ_07079	-	-	-_x000D_
gene7181	458.137	677.126	239.147	0.35318	-1.50152	0.00133362	0.013618	NW_017264035.1	1857545	1858292	+	748	VFPFJ_07145	-	-	-_x000D_
gene6768	232.382	345.716	119.047	0.34435	-1.53805	0.00133587	0.0136256	NW_017264035.1	582678	584252	+	1575	VFPFJ_06733	-	-	-_x000D_
gene3319	167.654	251.215	84.094	0.334749	-1.57885	0.00133679	0.0136256	NW_017264032.1	772105	773375	+	1271	VFPFJ_03299	-	-	-_x000D_
gene7676	1129.32	1665.07	593.57	0.356483	-1.48809	0.00134034	0.0136432	NW_017264036.1	318482	322255	+	3774	VFPFJ_07634	GO:0005829;GO:0036297;GO:0032138;GO:0032301;GO:0032137;GO:0005524;GO:0016887;GO:0000400;GO:0043570;GO:0000710	K08737	dna mismatch repair protein msh6_x000D_
gene4397	140.967	213.231	68.7027	0.322198	-1.63398	0.00134095	0.0136432	NW_017264033.1	166190	168595	-	2406	VFPFJ_04370	-	-	-_x000D_
gene8031	1316.21	1929.95	702.467	0.363981	-1.45806	0.00134468	0.0136608	NW_017264036.1	1498485	1500284	+	1800	VFPFJ_07984	-	K14793	-_x000D_
gene1423	4942.44	2687.85	7197.03	2.67762	1.42095	0.00134627	0.0136608	NW_017264030.1	4760891	4761636	-	746	VFPFJ_01415	GO:0016972;GO:0016021;GO:0005634;GO:0005829;GO:0055114	-	erv2 protein gi_x000D_
gene7937	105.334	39.0851	171.583	4.38998	2.13422	0.00134631	0.0136608	NW_017264036.1	1163749	1165903	-	2155	VFPFJ_07892	GO:0003824	-	aromatic amino acid aminotransferase_x000D_
gene4423	106.04	50.0325	162.048	3.23885	1.69548	0.00135169	0.0137031	NW_017264033.1	227992	228510	-	519	VFPFJ_04396	-	-	-_x000D_
gene1613	90.9791	141.589	40.3688	0.285112	-1.8104	0.00135754	0.0137495	NW_017264030.1	5316924	5318441	-	1518	VFPFJ_01604	-	-	-_x000D_
gene4438	12.7923	2.14556	23.4391	10.9245	3.44949	0.00135954	0.0137495	NW_017264033.1	264587	265043	-	457	VFPFJ_04411	-	-	-_x000D_
gene4814	18.4427	31.7912	5.09416	0.160238	-2.64171	0.00136037	0.0137495	NW_017264033.1	1396963	1398716	-	1754	VFPFJ_04786	GO:0055085;GO:0016021	-	membrane transporter_x000D_
gene2817	2930.36	1462.97	4397.75	3.00605	1.58787	0.00136116	0.0137495	NW_017264031.1	3162278	3165421	-	3144	VFPFJ_02799	-	-	-_x000D_
gene6359	3429.6	5017.1	1842.09	0.367163	-1.44551	0.00136718	0.013798	NW_017264034.1	2548907	2550021	-	1115	VFPFJ_06328	GO:0003743;GO:0001731;GO:0005829;GO:0043614;GO:0031571;GO:1990611;GO:0033290;GO:0005634	K03237	eukaryotic translation initiation factor 2 subunit alpha_x000D_
gene1348	215.508	111.318	319.698	2.87192	1.52202	0.00137119	0.0138235	NW_017264030.1	4545469	4546219	+	751	VFPFJ_01339	-	-	-_x000D_
gene1895	593.774	76.9353	1110.61	14.4357	3.85157	0.00137217	0.0138235	NW_017264031.1	372463	373257	+	795	VFPFJ_01885	-	-	-_x000D_
gene4287	1406.72	769.683	2043.76	2.65533	1.40889	0.0013779	0.0138674	NW_017264032.1	3608362	3609645	-	1284	VFPFJ_04260	-	-	-_x000D_
gene8462	191.924	347.091	36.7577	0.105902	-3.23919	0.00137898	0.0138674	NW_017264037.1	158120	160309	+	2190	VFPFJ_08408	-	K07106	-_x000D_
gene1318	21.5543	1.07395	42.0346	39.14	5.29057	0.00139048	0.0139705	NW_017264030.1	4452372	4452728	+	357	VFPFJ_01309	-	-	-_x000D_
gene7431	28.3943	9.86521	46.9234	4.75645	2.24988	0.00139483	0.0140017	NW_017264035.1	2650462	2652434	+	1973	VFPFJ_07389	GO:0016021	-	amino acid transporter gi_x000D_
gene6939	29.6608	48.6245	10.6971	0.219995	-2.18446	0.00139719	0.0140129	NW_017264035.1	1132583	1135849	-	3267	VFPFJ_06904	-	-	-_x000D_
gene2800	31.5031	11.3208	51.6853	4.5655	2.19077	0.00140424	0.0140712	NW_017264031.1	3114156	3114815	+	660	VFPFJ_02782	-	-	-_x000D_
gene8479	840.264	452.443	1228.09	2.71434	1.4406	0.00141963	0.0142127	NW_017264037.1	210909	212135	+	1227	VFPFJ_08424	-	-	-_x000D_
gene10544	10370.1	5596.89	15143.3	2.70566	1.43598	0.00142191	0.0142227	NW_017264042.1	327923	335584	-	7662	VFPFJ_10474	-	-	-_x000D_
gene7144	8978.28	4888.61	13068	2.67314	1.41854	0.00142315	0.0142227	NW_017264035.1	1732791	1745021	-	12231	VFPFJ_07109	GO:0016567;GO:0016874;GO:0004842	K10592	hect domain-containing protein_x000D_
gene1079	66.8946	104.177	29.6126	0.284254	-1.81475	0.00142608	0.0142255	NW_017264030.1	3701734	3702453	+	720	VFPFJ_01075	-	-	-_x000D_
gene10921	1490.4	327.49	2653.32	8.10197	3.01827	0.00142613	0.0142255	NW_017264046.1	29638	31478	+	1841	VFPFJ_10848	-	-	-_x000D_
gene7659	63.6089	98.3194	28.8985	0.293925	-1.76648	0.00142723	0.0142255	NW_017264036.1	276770	277906	+	1137	VFPFJ_07617	GO:0016301;GO:0016310	K00866	choline ethanolamine kinase_x000D_
gene6534	495.948	39.1121	952.783	24.3603	4.60646	0.00143243	0.0142648	NW_017264034.1	3024355	3027028	-	2674	VFPFJ_06499	GO:0016740	K22248	trehalose synthase (ccg-9)_x000D_
gene2508	545.887	854.024	237.751	0.278389	-1.84483	0.0014434	0.0143614	NW_017264031.1	2227481	2228801	-	1321	VFPFJ_02492	-	-	-_x000D_
gene4212	15542.2	22639.1	8445.26	0.373038	-1.4226	0.00146446	0.0145485	NW_017264032.1	3389738	3393303	+	3566	VFPFJ_04184	GO:0031965;GO:0008536;GO:0006886;GO:0005829;GO:0034399	K20221	importin beta-4 subunit_x000D_
gene7117	19.9659	5.77022	34.1616	5.92032	2.56568	0.00146548	0.0145485	NW_017264035.1	1663573	1664397	+	825	VFPFJ_07082	-	-	-_x000D_
gene9375	322.85	480.696	165.004	0.343261	-1.54262	0.00146608	0.0145485	NW_017264038.1	394530	395594	-	1065	VFPFJ_09312	GO:0004799;GO:0032259;GO:0006231;GO:0005634	K00560	thymidylate synthase_x000D_
gene6535	171.308	17.5937	325.023	18.4738	4.20741	0.00146744	0.0145491	NW_017264034.1	3027811	3031176	+	3366	VFPFJ_06500	GO:0043167;GO:0016787;GO:0006812;GO:0016020;GO:0000166	-	calcium-transporting atpase 3_x000D_
gene8537	139.331	208.703	69.9576	0.335201	-1.5769	0.00146965	0.0145582	NW_017264037.1	383717	386278	+	2562	VFPFJ_08482	-	-	-_x000D_
gene3475	1034.91	1588.32	481.493	0.303146	-1.72192	0.00147291	0.0145776	NW_017264032.1	1253096	1254106	-	1011	VFPFJ_03455	GO:0005829;GO:1902626;GO:0005730;GO:0008312;GO:0000027;GO:0000463;GO:0008097;GO:0000466	K14847	brix domain-containing protein gi_x000D_
gene5548	3126.69	4787.08	1466.3	0.306303	-1.70697	0.0014747	0.0145825	NW_017264034.1	153395	155228	-	1834	VFPFJ_05517	GO:0055085;GO:0016021	-	multidrug resistance protein_x000D_
gene8070	9.54974	17.6941	1.40538	0.0794264	-3.65424	0.00148424	0.014664	NW_017264036.1	1629100	1629768	+	669	VFPFJ_08023	-	-	-_x000D_
gene7909	5209.11	7551.17	2867.04	0.379681	-1.39714	0.00148595	0.014668	NW_017264036.1	1069096	1070176	-	1081	VFPFJ_07864	GO:0016020	-	hypothetical protein VFPBJ_07985 [Purpureocillium lilacinum] gi_x000D_
gene2471	1348.17	1977.07	719.262	0.363802	-1.45878	0.00149295	0.0147221	NW_017264031.1	2128214	2130184	-	1971	VFPFJ_02455	GO:0004386;GO:0003676;GO:0005524;GO:0005829	K14810	atp-dependent rna helicase dbp9 gi_x000D_
gene3303	3242.93	1731.59	4754.28	2.74561	1.45713	0.00149404	0.0147221	NW_017264032.1	711912	713528	-	1617	VFPFJ_03283	GO:0046983	-	hlh transcription factor ( gamma) gi_x000D_
gene8130	94.9344	148.066	41.8025	0.282323	-1.82458	0.00149714	0.0147274	NW_017264036.1	1818846	1819912	-	1067	VFPFJ_08083	-	-	-_x000D_
gene5132	4053.21	2126.28	5980.14	2.81249	1.49185	0.00149719	0.0147274	NW_017264033.1	2407865	2409151	+	1287	VFPFJ_05104	GO:0016021	-	hypothetical protein VFPFJ_05104 [Purpureocillium lilacinum]_x000D_
gene1835	373.991	197.409	550.573	2.78899	1.47974	0.00151372	0.0148769	NW_017264031.1	237885	239179	-	1295	VFPFJ_01825	-	-	-_x000D_
gene8922	51.9116	21.6899	82.1333	3.78671	1.92095	0.00151574	0.0148838	NW_017264037.1	1520938	1523161	+	2224	VFPFJ_08865	-	-	-_x000D_
gene10128	5661.56	1934.28	9388.84	4.85391	2.27915	0.00151798	0.0148929	NW_017264040.1	102296	103671	-	1376	VFPFJ_10064	GO:0030170;GO:0006828;GO:0016021;GO:0005739;GO:0016530	K15119	mitochondrial carrier protein_x000D_
gene10117	526.869	778.701	275.037	0.353199	-1.50145	0.00152772	0.0149588	NW_017264040.1	64513	67686	+	3174	VFPFJ_10053	GO:0003924;GO:0005525	K12852	elongation factor 2_x000D_
gene2122	25029.7	36632.6	13426.8	0.366527	-1.44801	0.00152846	0.0149588	NW_017264031.1	993652	994282	+	631	VFPFJ_02109	GO:0015078;GO:0016021;GO:0015986;GO:0045263;GO:0015991	K02128	atp synthase protein 9 precursor (lipid-binding protein)_x000D_
gene4431	78.3837	36.8474	119.92	3.2545	1.70244	0.00152869	0.0149588	NW_017264033.1	249227	250693	-	1467	VFPFJ_04404	GO:0016021	-	amino acid transporter_x000D_
gene8942	460.293	680.811	239.776	0.352191	-1.50557	0.00153088	0.0149673	NW_017264037.1	1572430	1573987	-	1558	VFPFJ_08885	GO:0006260;GO:0005634	K03504	dna polymerase subunit cdc27 gi_x000D_
gene377	723.394	385.728	1061.06	2.75079	1.45985	0.00153423	0.014987	NW_017264030.1	1496812	1497468	+	657	VFPFJ_00376	-	-	-_x000D_
gene11294	1633.42	191.171	3075.68	16.0887	4.00797	0.00154707	0.0150939	NW_017264053.1	119387	120507	-	1121	VFPFJ_11221	-	-	-_x000D_
gene3185	3287.31	5303.84	1270.78	0.239596	-2.06133	0.00154903	0.0150939	NW_017264032.1	331210	333028	-	1819	VFPFJ_03165	GO:0003333;GO:0015171;GO:0016021	K16261	probable amino acid transporter_x000D_
gene4727	437.521	43.4203	831.622	19.1529	4.25949	0.00154919	0.0150939	NW_017264033.1	1074846	1082453	-	7608	VFPFJ_04699	GO:0031177;GO:0016491;GO:0055114;GO:0016740	-	polyketide synthase_x000D_
gene3099	3626.49	2002.14	5250.84	2.62261	1.391	0.00155863	0.0151727	NW_017264032.1	80410	83650	-	3241	VFPFJ_03080	GO:0016301	K08827	serine threonine-protein kinase prp4_x000D_
gene2208	742.506	397.905	1087.11	2.73208	1.45	0.00156538	0.0152253	NW_017264031.1	1257383	1258008	-	626	VFPFJ_02194	-	-	-_x000D_
gene3913	910.392	148.527	1672.26	11.259	3.493	0.00156799	0.0152375	NW_017264032.1	2488983	2489615	-	633	VFPFJ_03890	-	-	-_x000D_
gene10681	353.753	63.3768	644.129	10.1635	3.34532	0.00157143	0.0152548	NW_017264043.1	353885	355642	-	1758	VFPFJ_10609	GO:0016020	K22134	mfs multidrug transporter_x000D_
gene6387	3851.82	2059.51	5644.13	2.74052	1.45445	0.00157367	0.0152548	NW_017264034.1	2632587	2635004	-	2418	VFPFJ_06356	-	-	-_x000D_
gene9348	615.13	1010.12	220.144	0.217939	-2.198	0.00157425	0.0152548	NW_017264038.1	320304	320981	-	678	VFPFJ_09285	GO:0005737;GO:0016853;GO:0009072;GO:0016740	K01800	glutathione s-transferase gi_x000D_
gene7376	14.9787	3.60353	26.3539	7.31336	2.87053	0.00157518	0.0152548	NW_017264035.1	2459964	2460266	+	303	VFPFJ_07334	-	-	-_x000D_
gene7721	1500.07	2195.34	804.795	0.366593	-1.44775	0.001577	0.0152593	NW_017264036.1	441290	441868	-	579	VFPFJ_07677	GO:0005634;GO:0005829	-	upf0368 protein_x000D_
gene8476	73.1387	112.218	34.0589	0.303505	-1.72021	0.00157983	0.0152735	NW_017264037.1	203267	204190	-	924	VFPFJ_08421	-	-	-_x000D_
gene8833	2443.82	1231.71	3655.93	2.96818	1.56958	0.00158862	0.0153453	NW_017264037.1	1282542	1283717	-	1176	VFPFJ_08776	GO:0016020	-	hypothetical protein VFPBJ_10155 [Purpureocillium lilacinum] gi_x000D_
gene8059	50.4221	79.529	21.3152	0.268017	-1.8996	0.00159912	0.0154335	NW_017264036.1	1594643	1595307	-	665	VFPFJ_08012	-	-	-_x000D_
gene1390	11.5352	2.34402	20.7263	8.8422	3.14441	0.00160772	0.0155032	NW_017264030.1	4662875	4663765	-	891	VFPFJ_01382	-	-	-_x000D_
gene3169	2058.72	3025.22	1092.23	0.361041	-1.46976	0.00162073	0.0156153	NW_017264032.1	271217	273144	+	1928	VFPFJ_03150	GO:0004018;GO:0044208;GO:0070626;GO:0006189	K01756	adenylosuccinate lyase_x000D_
gene399	492.641	255.416	729.865	2.85755	1.51478	0.00162304	0.0156242	NW_017264030.1	1556205	1557503	+	1299	VFPFJ_00398	-	-	-_x000D_
gene10345	229.076	90.2227	367.93	4.07802	2.02787	0.0016263	0.0156422	NW_017264041.1	210015	210833	+	819	VFPFJ_10276	GO:0008168;GO:0032259	-	methyltransferase gi_x000D_
gene409	1055.48	1563.79	547.179	0.349906	-1.51496	0.00163018	0.0156508	NW_017264030.1	1579050	1580292	-	1243	VFPFJ_00408	-	K14789	-_x000D_
gene6787	1646.44	2395.42	897.464	0.374658	-1.41635	0.00163099	0.0156508	NW_017264035.1	638049	639421	-	1373	VFPFJ_06752	GO:0009165;GO:0016301;GO:0031505;GO:0016310;GO:0006015;GO:0002189;GO:0004749;GO:0000287	K00948	ribose-phosphate pyrophosphokinase ii gi_x000D_
gene412	6641.32	3637.96	9644.67	2.65112	1.4066	0.00163264	0.0156508	NW_017264030.1	1584892	1585766	-	875	VFPFJ_00411	-	K20522	-_x000D_
gene117	1156.73	637.055	1676.41	2.63149	1.39588	0.00163275	0.0156508	NW_017264030.1	659370	660533	-	1164	VFPFJ_00118	GO:0000079;GO:0019901	-	cyclin-dependent protein kinase complex component_x000D_
gene6522	33.7468	61.3059	6.18775	0.100932	-3.30854	0.00163647	0.0156731	NW_017264034.1	2993848	2994907	+	1060	VFPFJ_06487	-	-	-_x000D_
gene11208	447.949	231.249	664.648	2.87416	1.52314	0.00164288	0.0157212	NW_017264051.1	115952	116839	-	888	VFPFJ_11135	GO:0016853;GO:0008152	-	enoyl- hydratase isomerase family protein_x000D_
gene9900	497.985	263.75	732.219	2.77618	1.4731	0.00164773	0.0157451	NW_017264039.1	206661	211675	+	5015	VFPFJ_09837	-	-	-_x000D_
gene10615	10.001	1.67522	18.3269	10.94	3.45154	0.00164819	0.0157451	NW_017264043.1	189974	191218	-	1245	VFPFJ_10545	-	-	-_x000D_
gene3038	1033.12	560.332	1505.92	2.68754	1.42629	0.00165711	0.015817	NW_017264031.1	3823101	3824420	+	1320	VFPFJ_03019	-	-	-_x000D_
gene4335	384.467	569.796	199.139	0.349492	-1.51667	0.0016632	0.01585	NW_017264032.1	3751332	3753005	-	1674	VFPFJ_04308	-	-	-_x000D_
gene11275	191.226	96.8543	285.597	2.94873	1.56009	0.00166339	0.01585	NW_017264053.1	63694	65507	-	1814	VFPFJ_11202	GO:0020037;GO:0016705;GO:0004497;GO:0005506;GO:0055114	K10437	phenylacetate 2-hydroxylase_x000D_
gene10668	227.12	357.877	96.3622	0.269261	-1.89292	0.00168249	0.0160185	NW_017264043.1	325379	328600	+	3222	VFPFJ_10596	GO:0016020	-	mfs general substrate transporter_x000D_
gene3017	104.848	50.0783	159.618	3.18737	1.67237	0.00169545	0.0161282	NW_017264031.1	3769473	3770591	-	1119	VFPFJ_02998	-	-	-_x000D_
gene2424	10.1506	1.27007	19.0312	14.9844	3.90538	0.00170177	0.0161747	NW_017264031.1	1988317	1988982	+	666	VFPFJ_02408	-	-	-_x000D_
gene3785	3472.04	1916.23	5027.84	2.62382	1.39167	0.00171175	0.0162559	NW_017264032.1	2157813	2160905	-	3093	VFPFJ_03762	GO:0005519;GO:0043085;GO:0035838;GO:0043332;GO:0035839;GO:0005935;GO:0007121;GO:0008047;GO:0051519;GO:0007118;GO:0007124;GO:0003779;GO:0032880;GO:0005934;GO:0034652;GO:0000133;GO:0005816;GO:0000131;GO:0030953;GO:0090338;GO:2000251	-	actin-interacting protein (bud6 aip3)_x000D_
gene1837	15.2772	4.10791	26.4465	6.43793	2.6866	0.00171866	0.0162993	NW_017264031.1	239807	240628	+	822	VFPFJ_01827	-	-	-_x000D_
gene7490	6152.84	3366.63	8939.05	2.65519	1.40882	0.00171922	0.0162993	NW_017264035.1	2841372	2845900	-	4529	VFPFJ_07447	GO:0030145;GO:0000737;GO:0007131;GO:0034613;GO:0046939;GO:0043047;GO:0010791;GO:0006418;GO:0006303;GO:0030870;GO:0051037;GO:0030437;GO:0000727;GO:0035861;GO:0006284;GO:0016021;GO:0051880;GO:0097552;GO:0004520;GO:0055085;GO:0003691;GO:0031573;GO:0004812;GO:0004017;GO:0008408;GO:0005739;GO:0032947	K10865	double-strand break repair protein mus-23 gi_x000D_
gene7321	2045.78	3491.22	600.334	0.171955	-2.53989	0.00172111	0.0163035	NW_017264035.1	2285875	2287023	+	1149	VFPFJ_07283	-	-	-_x000D_
gene6972	2188.26	3184.92	1191.6	0.37414	-1.41835	0.0017278	0.0163452	NW_017264035.1	1238617	1240629	-	2013	VFPFJ_06937	GO:0003723;GO:1902626;GO:0070475;GO:0000463;GO:0009383;GO:0030687;GO:0005634	K14835	s-adenosylmethionine-dependent methyltransferase superfamily domain-containing protein_x000D_
gene7065	341.355	40.1326	642.578	16.0114	4.00102	0.00172842	0.0163452	NW_017264035.1	1498574	1499814	+	1241	VFPFJ_07030	-	-	-_x000D_
gene3782	90.1641	19.4704	160.858	8.26168	3.04644	0.00174166	0.0164566	NW_017264032.1	2148902	2149251	-	350	VFPFJ_03759	-	-	-_x000D_
gene6246	1097.18	1606.06	588.307	0.366305	-1.44888	0.00175396	0.0165589	NW_017264034.1	2209700	2211527	-	1828	VFPFJ_06216	-	-	-_x000D_
gene10824	2231.83	3232.51	1231.14	0.380863	-1.39266	0.00176056	0.0165881	NW_017264045.1	65028	66590	-	1563	VFPFJ_10753	GO:0006597;GO:0004014;GO:0008295	K01611	s-adenosylmethionine decarboxylase_x000D_
gene90	1419.11	2067.45	770.774	0.372813	-1.42348	0.00176123	0.0165881	NW_017264030.1	574369	576114	+	1746	VFPFJ_00091	GO:0003676;GO:0005524;GO:0004386	K17679	atp-dependent rna helicase_x000D_
gene11648	25.93	8.68146	43.1785	4.97364	2.3143	0.00176147	0.0165881	NW_017264078.1	30313	31206	-	894	VFPFJ_11575	-	-	-_x000D_
gene7974	513.264	755.884	270.643	0.358049	-1.48177	0.00176309	0.0165895	NW_017264036.1	1278284	1279851	-	1568	VFPFJ_07928	GO:0003723;GO:0001522;GO:0006396;GO:0009982	K03177	trna pseudouridine synthase b_x000D_
gene100	1130.6	1803.54	457.668	0.253761	-1.97846	0.00177133	0.0166531	NW_017264030.1	600687	601360	+	674	VFPFJ_00101	GO:0008152;GO:0016787	-	isochorismatase hydrolase gi_x000D_
gene1705	20.1209	34.0148	6.22693	0.183065	-2.44957	0.00178182	0.0167283	NW_017264030.1	5599429	5600619	+	1191	VFPFJ_01695	GO:0016021;GO:0006950	-	rta1 domain-containingprotein_x000D_
gene11063	72.9313	111.795	34.0675	0.304732	-1.71439	0.00178229	0.0167283	NW_017264048.1	211967	214271	+	2305	VFPFJ_10990	-	-	-_x000D_
gene8432	249.897	448.348	51.4462	0.114746	-3.12348	0.00180134	0.0168799	NW_017264037.1	77131	77542	-	412	VFPFJ_08379	-	-	-_x000D_
gene6565	468.744	249.031	688.458	2.76455	1.46704	0.00180144	0.0168799	NW_017264034.1	3111937	3112512	+	576	VFPFJ_06530	-	-	-_x000D_
gene5594	10.7443	2.04867	19.4399	9.48904	3.24626	0.00180552	0.0169041	NW_017264034.1	302911	303357	-	447	VFPFJ_05563	-	-	-_x000D_
gene4033	15.7285	3.97463	27.4823	6.91444	2.78961	0.0018092	0.0169244	NW_017264032.1	2873973	2874272	+	300	VFPFJ_04008	-	-	-_x000D_
gene8870	585.918	313.882	857.954	2.73336	1.45068	0.00184499	0.0172449	NW_017264037.1	1377691	1378437	-	747	VFPFJ_08813	-	-	-_x000D_
gene6239	86.1886	29.2939	143.083	4.88441	2.28819	0.00184658	0.0172455	NW_017264034.1	2199092	2200075	+	984	VFPFJ_06209	-	-	-_x000D_
gene6028	14323.4	7913.52	20733.3	2.61998	1.38956	0.00185433	0.0173035	NW_017264034.1	1605203	1606039	-	837	VFPFJ_05998	GO:0016021;GO:0016192	K08513	vesicle-associated membrane protein 4_x000D_
gene9462	3478.86	1918.84	5038.88	2.626	1.39286	0.00185765	0.0173202	NW_017264038.1	642086	643501	-	1416	VFPFJ_09398	GO:0006355;GO:0043565;GO:0003700;GO:0008270	-	gata-type sexual development transcription factor_x000D_
gene4724	63.5352	3.24064	123.83	38.2115	5.25593	0.00187152	0.0174337	NW_017264033.1	1067239	1068939	+	1701	VFPFJ_04697	GO:0020037;GO:0016705;GO:0004497;GO:0005506;GO:0055114	K22992	cytochrome p450 gi_x000D_
gene10144	70.4468	31.1464	109.747	3.52359	1.81705	0.00187387	0.0174337	NW_017264040.1	150119	151376	+	1258	VFPFJ_10079	GO:0006355;GO:0003700	-	c6 finger domain-containingprotein_x000D_
gene1876	125.79	191.179	60.4012	0.31594	-1.66228	0.00187448	0.0174337	NW_017264031.1	328975	329367	-	393	VFPFJ_01866	-	-	-_x000D_
gene9662	1622.81	2356.02	889.601	0.377587	-1.40512	0.00187838	0.0174556	NW_017264038.1	1273657	1278161	+	4505	VFPFJ_09600	GO:0003899;GO:0003677;GO:0006351	K03018	dna-directed rna polymerase iii largest subunit_x000D_
gene5592	6980.77	3134.86	10826.7	3.45364	1.78812	0.00188534	0.0175058	NW_017264034.1	295257	296282	+	1026	VFPFJ_05561	GO:0016787	-	alpha beta hydrolase fold protein_x000D_
gene1577	226.362	333.067	119.656	0.359256	-1.47692	0.00189165	0.0175499	NW_017264030.1	5213667	5218553	-	4887	VFPFJ_01568	GO:0035389;GO:0004525;GO:0008270;GO:0034613;GO:0034399;GO:0034507;GO:0090502;GO:0005719;GO:0030422;GO:0005829;GO:0051570;GO:0090052;GO:1904595;GO:1990141;GO:1990188;GO:0003690;GO:0070868;GO:0003725;GO:0033562;GO:0005524;GO:0031618	K11592	rnase3 domain-containingprotein_x000D_
gene502	2392.22	1321.97	3462.46	2.61917	1.38911	0.00189704	0.0175831	NW_017264030.1	1850250	1851775	-	1526	VFPFJ_00500	GO:0030001;GO:0016021;GO:0046873;GO:0055085	K16075	inner membrane magnesium transporter mrs2 precursor_x000D_
gene6166	584.828	854.217	315.44	0.369274	-1.43724	0.00189888	0.0175831	NW_017264034.1	1990882	1991737	+	856	VFPFJ_06136	GO:0006457;GO:0003779;GO:0031683;GO:0007329	-	phosducin family protein gi_x000D_
gene3456	2734.68	3963.21	1506.14	0.380032	-1.39581	0.00189991	0.0175831	NW_017264032.1	1193480	1195197	+	1718	VFPFJ_03436	GO:0040010;GO:0003723;GO:0005730;GO:0006364;GO:0003924;GO:0030687;GO:0005525;GO:0000055	K14538	gtp-binding protein gi_x000D_
gene4806	29.8507	48.9674	10.7339	0.219205	-2.18964	0.00190518	0.0176174	NW_017264033.1	1381624	1382247	+	624	VFPFJ_04778	-	-	-_x000D_
gene7861	1003.83	1457.39	550.272	0.377575	-1.40517	0.00191021	0.0176495	NW_017264036.1	907995	910007	-	2013	VFPFJ_07817	GO:0004489;GO:0035999;GO:0006555;GO:0055114	K00297	methylenetetrahydrofolate reductase_x000D_
gene7761	3521.21	1920.44	5121.99	2.6671	1.41527	0.00192565	0.0177681	NW_017264036.1	621623	623500	-	1878	VFPFJ_07717	GO:0046872	-	mynd domain-containing protein_x000D_
gene1779	21.4417	0.394585	42.4888	107.68	6.7506	0.0019262	0.0177681	NW_017264031.1	105090	106539	-	1450	VFPFJ_01769	GO:0005524;GO:0006437;GO:0004831;GO:0005737	-	tyrosyl-trna synthetase_x000D_
gene4722	166.966	10.7636	323.168	30.0241	4.90805	0.00193114	0.017799	NW_017264033.1	1062982	1064752	+	1771	VFPFJ_04695	GO:0016491;GO:0005488	-	isotrichodermin c-15 hydroxylase gi_x000D_
gene4343	5.12169	10.2434	0	0	-Inf	0.00194491	0.0179113	NW_017264033.1	32970	34012	-	1043	VFPFJ_04316	GO:0016829	-	acetoacetate decarboxylase domain-containing protein gi_x000D_
gene2301	464.394	248.844	679.943	2.7324	1.45017	0.00196149	0.0180492	NW_017264031.1	1540515	1541013	-	499	VFPFJ_02285	-	-	-_x000D_
gene1723	103.599	34.0781	173.119	5.08006	2.34484	0.00196427	0.0180601	NW_017264030.1	5664391	5664885	-	495	VFPFJ_01713	-	-	-_x000D_
gene1106	2433.15	3535.49	1330.81	0.376415	-1.4096	0.00196679	0.0180685	NW_017264030.1	3787929	3790638	+	2710	VFPFJ_01100	GO:0030488;GO:0003723;GO:0016428	K15334	trna (cytosine -c )-methyltransferase_x000D_
gene1102	1790.23	2593.03	987.417	0.380796	-1.39291	0.00197311	0.0181118	NW_017264030.1	3769493	3774558	-	5066	VFPFJ_01096	GO:0016311;GO:0016301;GO:0016310;GO:0003993	K13024	inositol pyrophosphate synthase_x000D_
gene1149	69.9857	28.0161	111.955	3.9961	1.99859	0.00197909	0.0181519	NW_017264030.1	3915707	3916975	+	1269	VFPFJ_01142	GO:0005975;GO:0004553	-	cellulase family protein gi_x000D_
gene8841	7901.54	4344.54	11458.5	2.63746	1.39915	0.00198457	0.0181873	NW_017264037.1	1309867	1310931	-	1065	VFPFJ_08784	GO:0006520;GO:0016829;GO:0016740	K01620	pyridoxal phosphate-dependent major domain protein_x000D_
gene2178	383.479	561.476	205.481	0.365966	-1.45022	0.00198887	0.0182	NW_017264031.1	1168614	1170509	+	1896	VFPFJ_02164	-	-	-_x000D_
gene4401	1964	1074.24	2853.76	2.65653	1.40954	0.00198919	0.0182	NW_017264033.1	178419	180001	+	1583	VFPFJ_04374	-	-	-_x000D_
gene2996	203.737	104.738	302.736	2.8904	1.53127	0.00199207	0.018208	NW_017264031.1	3702757	3703746	+	990	VFPFJ_02978	-	-	-_x000D_
gene3517	588.253	325.165	851.341	2.61818	1.38856	0.0019933	0.018208	NW_017264032.1	1396774	1398042	-	1269	VFPFJ_03497	GO:0016021;GO:0030026;GO:0000329;GO:0006506;GO:0005783;GO:0005794	-	mn2+ homeostasis protein per1_x000D_
gene8801	180.735	66.4489	295.022	4.43983	2.1505	0.00200022	0.0182565	NW_017264037.1	1180983	1182214	+	1232	VFPFJ_08744	-	-	-_x000D_
gene3795	379.274	180.968	577.581	3.19162	1.67429	0.002006	0.0182944	NW_017264032.1	2188492	2190597	+	2106	VFPFJ_03772	-	-	-_x000D_
gene10473	151.831	227.15	76.5116	0.336833	-1.56989	0.00200887	0.0183057	NW_017264042.1	113441	115273	+	1833	VFPFJ_10404	-	-	-_x000D_
gene10895	48.5109	77.1527	19.8692	0.25753	-1.95719	0.00201265	0.0183254	NW_017264045.1	295546	296519	+	974	VFPFJ_10823	GO:0003824	-	acyl- n-acyltransferase gi_x000D_
gene3536	921.298	1339.36	503.235	0.375728	-1.41224	0.00201627	0.0183435	NW_017264032.1	1432727	1433658	-	932	VFPFJ_03516	GO:0044444;GO:0043229;GO:0030529	-	translation machinery-associated protein 22_x000D_
gene8263	6.18007	0.295351	12.0648	40.849	5.35223	0.00201831	0.0183472	NW_017264036.1	2184032	2184652	-	621	VFPFJ_08212	-	-	-_x000D_
gene4032	485.259	713.638	256.88	0.359958	-1.4741	0.00202976	0.0184364	NW_017264032.1	2869723	2872143	+	2421	VFPFJ_04007	GO:0005634;GO:0006260	K10736	dna replication licensing factor mcm10_x000D_
gene4352	72.4555	110.951	33.9602	0.306083	-1.708	0.00204225	0.0185093	NW_017264033.1	59687	61168	-	1482	VFPFJ_04325	-	-	-_x000D_
gene3781	5336.6	1625.99	9047.21	5.56411	2.47615	0.00204273	0.0185093	NW_017264032.1	2146691	2148040	-	1350	VFPFJ_03758	-	-	-_x000D_
gene1566	9.88074	1.76389	17.9976	10.2034	3.35097	0.00204372	0.0185093	NW_017264030.1	5186273	5188390	+	2118	VFPFJ_01558	-	-	-_x000D_
gene10053	15.9116	4.5342	27.289	6.01848	2.5894	0.00204436	0.0185093	NW_017264039.1	658198	658788	-	591	VFPFJ_09989	-	-	-_x000D_
gene5171	232.524	342.814	122.233	0.356557	-1.4878	0.00205824	0.0186022	NW_017264033.1	2508523	2509544	-	1022	VFPFJ_05143	GO:0000462;GO:0043231;GO:0000479;GO:0032040	K14773	rrna-processing protein utp23_x000D_
gene6523	116.985	176.469	57.5004	0.325839	-1.61777	0.00205871	0.0186022	NW_017264034.1	2997531	2999274	-	1744	VFPFJ_06488	GO:0016020;GO:0046872;GO:0016491	-	cytochrome p450_x000D_
gene2437	18203	5600.7	30805.2	5.50024	2.4595	0.00205957	0.0186022	NW_017264031.1	2036615	2039708	+	3094	VFPFJ_02421	-	K20061	-_x000D_
gene8625	12.5468	2.62881	22.4648	8.54563	3.09519	0.00206771	0.0186607	NW_017264037.1	676218	676595	-	378	VFPFJ_08570	-	-	-_x000D_
gene9472	554.328	810.767	297.889	0.367416	-1.44451	0.00207784	0.0187339	NW_017264038.1	689485	690711	-	1227	VFPFJ_09408	-	-	-_x000D_
gene8300	568.952	202.895	935.008	4.60834	2.20425	0.00207914	0.0187339	NW_017264036.1	2282704	2286774	+	4071	VFPFJ_08247	-	-	-_x000D_
gene424	6955.65	3777.95	10133.4	2.68223	1.42343	0.00208354	0.0187585	NW_017264030.1	1615983	1617301	+	1319	VFPFJ_00423	GO:0016021	-	integral membrane protein gi_x000D_
gene7302	157.334	234.834	79.8332	0.339955	-1.55658	0.00209473	0.0188442	NW_017264035.1	2227664	2229438	+	1775	VFPFJ_07264	GO:0030488;GO:0031515;GO:0008168	K03256	trna (adenine-n -)-methyltransferase non-catalytic subunit_x000D_
gene1341	413.791	224.29	603.292	2.68979	1.42749	0.00210268	0.0189007	NW_017264030.1	4528562	4530106	+	1545	VFPFJ_01332	-	-	-_x000D_
gene11112	38.3437	60.4862	16.2013	0.267852	-1.90049	0.00211168	0.0189569	NW_017264049.1	133152	134511	-	1360	VFPFJ_11039	GO:0044710;GO:0016616	-	nucleotide sugar dehydrogenase_x000D_
gene882	998.405	1445.2	551.606	0.381681	-1.38956	0.0021123	0.0189569	NW_017264030.1	3116934	3120871	+	3938	VFPFJ_00878	GO:0010181;GO:0051536;GO:0003824	K15449	flavodoxin and radical sam domain-containing protein_x000D_
gene310	12880.9	6034.74	19727.1	3.26893	1.70882	0.00211598	0.0189747	NW_017264030.1	1256976	1258204	-	1229	VFPFJ_00310	GO:0006355	-	c6 transcription factor gi_x000D_
gene5328	1412.04	2070.21	753.878	0.364156	-1.45737	0.00213112	0.0190856	NW_017264033.1	3026704	3029369	+	2666	VFPFJ_05300	GO:0003678;GO:0032508;GO:0042555;GO:0003677;GO:0005524;GO:0006270;GO:0005634	K02210	dna replication licensing factor mcm7 gi_x000D_
gene5983	30.0185	48.305	11.7319	0.24287	-2.04174	0.00213173	0.0190856	NW_017264034.1	1472962	1475210	+	2249	VFPFJ_05954	GO:0005488;GO:0006351	-	fungal specific transcription factor domain-containing protein gi_x000D_
gene4940	179.005	94.5273	263.483	2.78737	1.47891	0.00216035	0.0193265	NW_017264033.1	1852586	1854419	-	1834	VFPFJ_04912	GO:0055085;GO:0016021	-	multidrug resistance protein gi_x000D_
gene5520	298.01	441.579	154.44	0.349746	-1.51562	0.00216381	0.019342	NW_017264034.1	49745	51580	-	1836	VFPFJ_05489	GO:0003676;GO:0005524;GO:0004386	-	atp-dependent rna helicase mrh4 gi_x000D_
gene7200	524.668	768.999	280.336	0.364546	-1.45583	0.00217092	0.0193902	NW_017264035.1	1910863	1913601	+	2739	VFPFJ_07163	GO:0016787;GO:0097159;GO:1901363	K14807	atp-dependent rna helicase dbp6_x000D_
gene1599	73.5808	34.3672	112.794	3.28204	1.71459	0.00217864	0.0194437	NW_017264030.1	5276876	5277220	+	345	VFPFJ_01590	-	-	-_x000D_
gene1720	4421.7	6357.87	2485.52	0.390936	-1.355	0.00219546	0.0195719	NW_017264030.1	5656888	5659015	+	2128	VFPFJ_01710	GO:0003676;GO:0004824;GO:0005524;GO:0006430;GO:0005737	K04567	lysyl-trna class ii_x000D_
gene3372	29.1857	11.1946	47.1769	4.21425	2.07528	0.00219681	0.0195719	NW_017264032.1	955481	956176	+	696	VFPFJ_03352	-	-	-_x000D_
gene10007	4387.81	2512.42	6263.2	2.49289	1.31782	0.00219821	0.0195719	NW_017264039.1	517312	518198	-	887	VFPFJ_09943	-	-	-_x000D_
gene6880	281.553	409.988	153.117	0.373468	-1.42094	0.00220331	0.0195817	NW_017264035.1	910947	911257	+	311	VFPFJ_06845	GO:0005737;GO:0017183;GO:0009055;GO:0005506;GO:0005634;GO:0008270;GO:0002098	K15455	diphthamide biosynthesis protein gi_x000D_
gene10518	138.284	245.944	30.6244	0.124518	-3.00558	0.00220452	0.0195817	NW_017264042.1	248505	250162	-	1658	VFPFJ_10448	GO:0016021;GO:0006629	-	delta-12 fatty acid desaturase_x000D_
gene2618	345.774	183.166	508.381	2.77551	1.47276	0.00220453	0.0195817	NW_017264031.1	2515807	2520335	-	4529	VFPFJ_02602	GO:0016887;GO:0006810;GO:0016020;GO:0000166	-	abc multidrug transporter_x000D_
gene318	1816.11	996.824	2635.39	2.64379	1.40261	0.00222319	0.0197319	NW_017264030.1	1271301	1272563	-	1263	VFPFJ_00318	-	-	-_x000D_
gene2185	714.942	309.875	1120.01	3.61439	1.85375	0.00222551	0.019737	NW_017264031.1	1187512	1189360	+	1849	VFPFJ_02171	-	-	-_x000D_
gene4605	49127.4	26768	71486.9	2.67061	1.41717	0.00223424	0.0197988	NW_017264033.1	751009	751316	+	308	VFPFJ_04579	-	-	-_x000D_
gene6007	444.712	243.012	646.411	2.65999	1.41142	0.00224749	0.0199005	NW_017264034.1	1546677	1547253	+	577	VFPFJ_05977	GO:0005829;GO:0006777;GO:0019008;GO:0030366	K03635	molybdenum cofactor synthesis protein 2b gi_x000D_
gene9371	167.548	248.297	86.7994	0.349579	-1.51631	0.00224953	0.019903	NW_017264038.1	377896	379293	-	1398	VFPFJ_09308	-	-	-_x000D_
gene3296	566.592	135.69	997.494	7.35124	2.87799	0.00225401	0.019927	NW_017264032.1	678940	679953	+	1014	VFPFJ_03276	GO:0016746;GO:0016021;GO:0008152	-	1-acyl-sn-glycerol-3-phosphate acyltransferase gi_x000D_
gene8631	450.996	97.5089	804.483	8.25035	3.04446	0.00226096	0.0199727	NW_017264037.1	698928	699365	-	438	VFPFJ_08576	-	-	-_x000D_
gene5103	66.696	102.352	31.0399	0.303266	-1.72135	0.0022639	0.019983	NW_017264033.1	2341805	2342710	-	906	VFPFJ_05075	-	-	-_x000D_
gene1803	943.508	199.844	1687.17	8.44244	3.07766	0.00227568	0.0200713	NW_017264031.1	159335	161238	+	1904	VFPFJ_01793	GO:0006537;GO:0003842;GO:0016620;GO:0006561;GO:0055114	K00294	delta-1-pyrroline-5-carboxylate mitochondrial precursor_x000D_
gene5308	575.44	319.069	831.812	2.607	1.38239	0.00227762	0.0200726	NW_017264033.1	2969844	2970766	-	923	VFPFJ_05280	-	-	-_x000D_
gene10358	738.766	398.634	1078.9	2.70648	1.43642	0.00228172	0.020093	NW_017264041.1	247430	250528	+	3099	VFPFJ_10289	-	K00155	-_x000D_
gene5474	4100.01	1732.89	6467.13	3.732	1.89995	0.0023061	0.0202613	NW_017264033.1	3495989	3497779	+	1791	VFPFJ_05444	GO:0016021;GO:0016757	K08098	gpi mannosyltransferase 4_x000D_
gene3758	3893.43	2126.89	5659.98	2.66116	1.41205	0.002307	0.0202613	NW_017264032.1	2080094	2081939	-	1846	VFPFJ_03735	-	K13210	-_x000D_
gene9411	196.546	99.0333	294.059	2.96929	1.57012	0.00230795	0.0202613	NW_017264038.1	485031	487661	-	2631	VFPFJ_09348	GO:0003824	-	hypothetical protein VFPFJ_09348 [Purpureocillium lilacinum]_x000D_
gene5664	541.003	258.221	823.784	3.19023	1.67366	0.00230834	0.0202613	NW_017264034.1	488856	489894	+	1039	VFPFJ_05632	-	-	-_x000D_
gene7337	250.438	133.349	367.526	2.75611	1.46264	0.00231113	0.0202613	NW_017264035.1	2354024	2355211	+	1188	VFPFJ_07298	-	-	-_x000D_
gene11557	7166.97	10708.2	3625.78	0.3386	-1.56235	0.00231237	0.0202613	NW_017264069.1	13563	16472	-	2910	VFPFJ_11484	-	-	-_x000D_
gene5265	236.344	347.906	124.783	0.358668	-1.47928	0.00231341	0.0202613	NW_017264033.1	2820798	2823475	+	2678	VFPFJ_05237	GO:0090305;GO:0036297;GO:0004518	K15363	fanconi-associated nuclease 1_x000D_
gene9938	605.039	337.315	872.763	2.58739	1.3715	0.00232469	0.0203442	NW_017264039.1	314436	315755	+	1320	VFPFJ_09875	-	-	-_x000D_
gene5383	4323.74	6230.83	2416.65	0.387854	-1.36641	0.0023282	0.0203578	NW_017264033.1	3206398	3208048	+	1651	VFPFJ_05353	GO:0003743;GO:0001731;GO:0005850;GO:0043614;GO:0016282;GO:0033290;GO:0003924;GO:0000049;GO:0045903;GO:0005525;GO:0031369	K03242	eukaryotic translation initiation factor 2 subunit gamma_x000D_
gene5875	138.317	207.854	68.7788	0.330899	-1.59554	0.00232986	0.0203578	NW_017264034.1	1159749	1162661	-	2913	VFPFJ_05842	-	-	-_x000D_
gene780	586.58	324.115	849.046	2.61959	1.38934	0.00233485	0.0203856	NW_017264030.1	2809794	2810454	-	661	VFPFJ_00776	-	-	-_x000D_
gene9010	1574.08	2271.8	876.363	0.385756	-1.37424	0.00233797	0.020397	NW_017264037.1	1809742	1811274	+	1533	VFPFJ_08953	GO:0003849;GO:0009073	K01626	phospho-2-dehydro-3-deoxyheptonate aldolase_x000D_
gene3559	982.755	1427.61	537.902	0.376786	-1.40818	0.00234209	0.0204171	NW_017264032.1	1486164	1487309	+	1146	VFPFJ_03539	GO:0044260;GO:0090304	K11135	g-patch rna maturation protein_x000D_
gene10009	1595.9	2288.63	903.162	0.39463	-1.34143	0.00234434	0.020421	NW_017264039.1	521366	523435	-	2070	VFPFJ_09945	GO:0000155;GO:0000160;GO:0005622;GO:0023014	K19692	two-component system protein a_x000D_
gene4102	21.5934	7.42666	35.7601	4.8151	2.26757	0.00235057	0.0204594	NW_017264032.1	3067775	3068086	-	312	VFPFJ_04075	-	-	-_x000D_
gene11271	2023.8	2921.46	1126.15	0.385477	-1.37528	0.00236101	0.0205265	NW_017264053.1	46597	48420	-	1824	VFPFJ_11198	GO:0055085;GO:0016021	-	major facilitator superfamily transporter protein_x000D_
gene8355	569.826	1085.66	53.9867	0.0497269	-4.32983	0.00236289	0.0205265	NW_017264036.1	2462104	2463390	+	1287	VFPFJ_08302	-	-	-_x000D_
gene8990	305.633	448.682	162.584	0.36236	-1.46451	0.00236374	0.0205265	NW_017264037.1	1747522	1749132	-	1611	VFPFJ_08933	GO:0046872;GO:0016813	K01480	proclavaminate amidinohydrolase_x000D_
gene3053	3914.12	593.005	7235.24	12.201	3.60892	0.00237281	0.0205894	NW_017264031.1	3870319	3872259	+	1941	VFPFJ_03034	GO:0016021;GO:0016491;GO:0055114	-	ferric-chelate reductase gi_x000D_
gene2256	2113.08	3041.42	1184.73	0.389531	-1.36019	0.00238128	0.0206455	NW_017264031.1	1405625	1406526	-	902	VFPFJ_02240	-	-	-_x000D_
gene524	53.7947	3.76795	103.821	27.5538	4.78418	0.00238295	0.0206455	NW_017264030.1	1918173	1919135	+	963	VFPFJ_00522	GO:0016787	-	alpha beta hydrolase fold protein_x000D_
gene8367	3190.3	4594.15	1786.45	0.388853	-1.3627	0.0023901	0.0206915	NW_017264036.1	2489475	2491410	-	1936	VFPFJ_08314	GO:0006424;GO:0005524;GO:0004818;GO:0005737	K01885	glutamyl-trna synthetase_x000D_
gene10587	38.2034	69.9461	6.46074	0.0923674	-3.43647	0.00239348	0.0206962	NW_017264043.1	106319	107263	-	945	VFPFJ_10517	GO:0006807;GO:0016810	-	nitrilase cyanide hydratase and apolipoprotein n-acyltransferase_x000D_
gene9377	5.81705	0.295351	11.3388	38.3908	5.26269	0.00239741	0.0206962	NW_017264038.1	397335	399053	-	1719	VFPFJ_09314	-	-	-_x000D_
gene10482	283.22	415.22	151.22	0.364194	-1.45722	0.00239868	0.0206962	NW_017264042.1	136731	138289	+	1559	VFPFJ_10413	GO:0008152;GO:0016813	-	beta-alanine synthase gi_x000D_
gene2427	291.558	61.7244	521.391	8.44708	3.07845	0.00239894	0.0206962	NW_017264031.1	1993843	1998133	+	4291	VFPFJ_02411	-	-	-_x000D_
gene5673	305.496	127.108	483.884	3.80687	1.92861	0.00239983	0.0206962	NW_017264034.1	517394	518979	+	1586	VFPFJ_05641	-	-	-_x000D_
gene7553	3913.34	2200.26	5626.42	2.55716	1.35454	0.00241939	0.020849	NW_017264035.1	3008507	3010470	+	1964	VFPFJ_07510	GO:0050660;GO:0004499;GO:0055114;GO:0050661	-	steroid monooxygenase_x000D_
gene378	360.403	201.974	518.831	2.5688	1.36109	0.00242365	0.0208697	NW_017264030.1	1498982	1500178	+	1197	VFPFJ_00377	GO:0044425	-	n-glycosylation protein eos1_x000D_
gene9896	4259.06	6138.31	2379.81	0.387699	-1.36699	0.00243378	0.0209409	NW_017264039.1	190272	191024	-	753	VFPFJ_09833	GO:0005737;GO:0003999;GO:0009116;GO:0006168	K00759	adenine phosphoribosyltransferase_x000D_
gene4034	151.9	45.1853	258.614	5.72341	2.51688	0.00244033	0.0209812	NW_017264032.1	2875122	2877168	+	2047	VFPFJ_04009	-	-	-_x000D_
gene4948	288.966	150.989	426.943	2.82763	1.4996	0.00244631	0.0210102	NW_017264033.1	1878473	1880377	+	1905	VFPFJ_04920	-	-	-_x000D_
gene3597	2059.91	1064.64	3055.17	2.86967	1.52088	0.00244743	0.0210102	NW_017264032.1	1581565	1582428	-	864	VFPFJ_03577	-	-	-_x000D_
gene4957	2235.15	1134.38	3335.92	2.94074	1.55618	0.00245246	0.0210373	NW_017264033.1	1905465	1908373	+	2909	VFPFJ_04929	-	-	-_x000D_
gene210	140.357	238.261	42.4535	0.178181	-2.48859	0.00246536	0.0211284	NW_017264030.1	909284	910538	-	1255	VFPFJ_00210	-	-	-_x000D_
gene5987	11.1587	2.03576	20.2817	9.96272	3.31654	0.00246683	0.0211284	NW_017264034.1	1485900	1486358	-	459	VFPFJ_05958	-	-	-_x000D_
gene7219	130.314	193.778	66.8492	0.344978	-1.53542	0.00247273	0.0211629	NW_017264035.1	1965646	1967292	+	1647	VFPFJ_07182	-	-	-_x000D_
gene3839	10188	5906.79	14469.3	2.4496	1.29255	0.00248068	0.0212148	NW_017264032.1	2288518	2290046	+	1529	VFPFJ_03816	GO:0016301;GO:0016310	K00898	pyruvate dehydrogenase kinase_x000D_
gene4346	67.6322	122.573	12.6917	0.103544	-3.27168	0.0024899	0.0212775	NW_017264033.1	46806	47657	-	852	VFPFJ_04319	-	-	-_x000D_
gene4981	821.943	443.226	1200.66	2.70891	1.43771	0.00249343	0.0212915	NW_017264033.1	1980043	1981488	+	1446	VFPFJ_04953	-	-	-_x000D_
gene2059	893.879	483.84	1303.92	2.69494	1.43025	0.00249635	0.0213003	NW_017264031.1	823320	827490	+	4171	VFPFJ_02048	GO:0016021;GO:0016887;GO:0005524	-	abc transporter gi_x000D_
gene4644	13.0187	22.8355	3.20185	0.140214	-2.8343	0.00250493	0.0213573	NW_017264033.1	841375	842943	-	1569	VFPFJ_04617	-	-	-_x000D_
gene4060	516.927	280.276	753.579	2.6887	1.42691	0.00252555	0.0215168	NW_017264032.1	2957671	2959173	-	1503	VFPFJ_04035	GO:0016491;GO:0055114	-	fad dependent oxidoreductase_x000D_
gene308	1851.88	1032.91	2670.85	2.58576	1.37059	0.00254077	0.0216302	NW_017264030.1	1242726	1245514	-	2789	VFPFJ_00308	GO:0004386	-	helicase-like protein gi_x000D_
gene9339	292.716	428.566	156.865	0.366023	-1.44999	0.00255334	0.0217208	NW_017264038.1	297594	299191	+	1598	VFPFJ_09276	-	-	-_x000D_
gene9543	352.891	516.693	189.089	0.365959	-1.45024	0.00256216	0.0217793	NW_017264038.1	908784	911445	+	2662	VFPFJ_09481	GO:0005829;GO:0005822;GO:0005824;GO:0071963;GO:0030472;GO:0005874;GO:0090307;GO:0043015;GO:0031122;GO:0000923;GO:0007020;GO:0000930;GO:0044732;GO:0005634	K16570	spindle pole body component_x000D_
gene7535	271.757	150.995	392.519	2.59954	1.37826	0.00257432	0.0218662	NW_017264035.1	2961598	2962614	+	1017	VFPFJ_07492	-	-	-_x000D_
gene9804	800.204	1151.58	448.833	0.389756	-1.35936	0.00259832	0.0220535	NW_017264038.1	1738734	1740711	-	1978	VFPFJ_09741	GO:0016020	-	efflux pump antibiotic resistance protein_x000D_
gene7645	796.935	1160.76	433.114	0.373132	-1.42224	0.00260453	0.0220895	NW_017264036.1	233935	235335	+	1401	VFPFJ_07603	GO:0005730;GO:0042273	-	wd repeat protein_x000D_
gene7868	1670.46	934.207	2406.71	2.57621	1.36525	0.00261159	0.0221327	NW_017264036.1	925983	928173	-	2191	VFPFJ_07824	GO:0005634	-	g2 mitotic-specific cyclin cdc13_x000D_
gene10196	21.2196	35.0799	7.35932	0.209787	-2.253	0.00263265	0.0222944	NW_017264040.1	259401	260575	+	1175	VFPFJ_10129	GO:0008270;GO:0016491;GO:0055114	-	alcohol dehydrogenase_x000D_
gene2000	1796.2	1009.95	2582.45	2.557	1.35445	0.0026892	0.0227562	NW_017264031.1	663452	667027	-	3576	VFPFJ_01989	-	-	-_x000D_
gene484	6850.13	9848.73	3851.53	0.391069	-1.3545	0.00270142	0.0228424	NW_017264030.1	1797898	1799733	-	1836	VFPFJ_00482	GO:0005524	-	regulator protein gi_x000D_
gene3727	963.097	530.944	1395.25	2.62787	1.39389	0.00271173	0.0229124	NW_017264032.1	1982599	1986265	+	3667	VFPFJ_03706	-	-	-_x000D_
gene6988	333.367	182.762	483.972	2.64809	1.40495	0.00272284	0.022989	NW_017264035.1	1271959	1272474	-	516	VFPFJ_06953	-	-	-_x000D_
gene10797	67.0124	117.584	16.441	0.139823	-2.83832	0.00275096	0.0232084	NW_017264044.1	306318	306869	+	552	VFPFJ_10725	-	-	-_x000D_
gene2553	427.715	618.503	236.927	0.383064	-1.38434	0.00275294	0.0232084	NW_017264031.1	2343181	2344783	-	1603	VFPFJ_02537	-	-	-_x000D_
gene6721	57.0786	26.2411	87.9161	3.35032	1.7443	0.00276093	0.0232489	NW_017264035.1	456291	457350	-	1060	VFPFJ_06686	-	-	-_x000D_
gene10443	8597.43	12317.9	4876.95	0.395923	-1.33671	0.00276188	0.0232489	NW_017264042.1	8722	10143	+	1422	VFPFJ_10374	-	K09522	-_x000D_
gene4395	83.2149	125.715	40.7144	0.323861	-1.62655	0.00283325	0.0238319	NW_017264033.1	163233	164534	+	1302	VFPFJ_04368	-	-	-_x000D_
gene333	833.239	470.509	1195.97	2.54186	1.34588	0.00286333	0.0240669	NW_017264030.1	1316910	1318825	-	1916	VFPFJ_00333	GO:0016620;GO:0055114	-	aldehyde dehydrogenase-like protein_x000D_
gene5207	1493.65	2151.19	836.114	0.388675	-1.36336	0.00286722	0.0240817	NW_017264033.1	2648850	2650664	+	1815	VFPFJ_05179	GO:1901363;GO:0097159;GO:0044424	K14837	rna recognition domain-containing protein_x000D_
gene2406	5029.31	7200.38	2858.24	0.396956	-1.33295	0.00287089	0.0240945	NW_017264031.1	1936885	1937927	-	1043	VFPFJ_02390	GO:0006511;GO:0008536;GO:0006606;GO:0006405;GO:0000082;GO:0005737;GO:0005634	K15306	1 domain-containing protein gi_x000D_
gene5445	2094.68	3003.73	1185.63	0.39472	-1.3411	0.00289064	0.0242422	NW_017264033.1	3394334	3396081	+	1748	VFPFJ_05415	GO:0004830;GO:0006436;GO:0005524;GO:0005737	K01867	tryptophanyl-trna synthetase_x000D_
gene6776	18.6286	5.77022	31.4871	5.45682	2.44806	0.00291237	0.0244062	NW_017264035.1	605528	606061	+	534	VFPFJ_06741	-	-	-_x000D_
gene6742	50.8437	78.3641	23.3234	0.297628	-1.74842	0.00292824	0.024521	NW_017264035.1	511805	514801	-	2997	VFPFJ_06707	-	-	-_x000D_
gene6524	78.908	130.385	27.4308	0.210383	-2.24891	0.00293593	0.0245671	NW_017264034.1	3000141	3001073	+	933	VFPFJ_06489	GO:0008152;GO:0016787	-	esterase lipase_x000D_
gene9656	12830.1	7379.72	18280.6	2.47714	1.30867	0.00295569	0.0247141	NW_017264038.1	1256430	1257812	-	1383	VFPFJ_09594	GO:0003676;GO:0000166	-	pre-mrna splicing factor gi_x000D_
gene10013	34.43	55.3148	13.5452	0.244876	-2.02988	0.00295872	0.0247211	NW_017264039.1	533210	533680	-	471	VFPFJ_09949	-	-	-_x000D_
gene2572	57.4781	26.8107	88.1455	3.2877	1.71708	0.00296752	0.0247762	NW_017264031.1	2386747	2388051	+	1305	VFPFJ_02556	-	-	-_x000D_
gene9218	1542.07	2206.67	877.472	0.397644	-1.33045	0.00297531	0.0248229	NW_017264037.1	2435518	2440396	+	4879	VFPFJ_09158	GO:0042626;GO:0055085;GO:0005524;GO:0016021	-	abc bile acid transporter_x000D_
gene6589	4.509	0	9.01801	Inf	Inf	0.0029833	0.0248711	NW_017264034.1	3169686	3170582	-	897	VFPFJ_06554	-	-	-_x000D_
gene3392	2569.7	1461.93	3677.46	2.51549	1.33084	0.00300763	0.0250554	NW_017264032.1	1006892	1014101	+	7210	VFPFJ_03372	GO:0035556;GO:0004016;GO:0005622;GO:0000287;GO:0006171	K01768	adenylate cyclase_x000D_
gene3612	582.765	853.341	312.188	0.365842	-1.45071	0.00301258	0.0250781	NW_017264032.1	1626980	1627684	+	705	VFPFJ_03592	GO:0004170;GO:0046080	K01520	dutp diphosphatase_x000D_
gene9109	211.759	112.804	310.714	2.75446	1.46177	0.00302301	0.0251464	NW_017264037.1	2098798	2099625	+	828	VFPFJ_09052	-	-	-_x000D_
gene8115	80.5	121.395	39.605	0.326249	-1.61595	0.00303738	0.0252472	NW_017264036.1	1780178	1780741	-	564	VFPFJ_08068	-	-	-_x000D_
gene1652	2348.28	1350.4	3346.17	2.47792	1.30913	0.00305386	0.0253655	NW_017264030.1	5453553	5455077	+	1525	VFPFJ_01643	-	K04709	-_x000D_
gene8730	489.431	733.107	245.755	0.335225	-1.5768	0.00306143	0.0254096	NW_017264037.1	967910	969712	-	1803	VFPFJ_08675	GO:0019239	K19572	cecr1 family adenosine deaminase_x000D_
gene2484	16.4422	4.69626	28.1881	6.00224	2.5855	0.00307028	0.0254643	NW_017264031.1	2161091	2161937	+	847	VFPFJ_02468	-	-	-_x000D_
gene6646	1528.34	851.228	2205.45	2.5909	1.37346	0.00309056	0.0256137	NW_017264035.1	163950	165955	+	2006	VFPFJ_06611	GO:0000166	-	cell division gtp binding protein_x000D_
gene7827	223.825	329.053	118.597	0.360419	-1.47225	0.0030972	0.0256498	NW_017264036.1	802509	803508	-	1000	VFPFJ_07783	GO:0006364;GO:0005634	K14795	pre-rrna processing protein_x000D_
gene111	392.857	210.537	575.176	2.73195	1.44993	0.0031078	0.0257187	NW_017264030.1	631469	635878	-	4410	VFPFJ_00112	GO:0042626;GO:0055085;GO:0005524;GO:0016021	-	abc transporter_x000D_
gene3810	377.344	208.554	546.134	2.61867	1.38883	0.00311763	0.0257447	NW_017264032.1	2216237	2217391	-	1155	VFPFJ_03787	GO:0016021	-	chorismate synthase protein_x000D_
gene8043	738.722	1065.33	412.111	0.386838	-1.3702	0.00311844	0.0257447	NW_017264036.1	1544019	1544702	-	684	VFPFJ_07996	-	K14817	-_x000D_
gene4803	7.45411	0.875486	14.0327	16.0285	4.00257	0.00311936	0.0257447	NW_017264033.1	1375250	1375664	+	415	VFPFJ_04775	-	-	-_x000D_
gene8788	1228.1	644.493	1811.71	2.81106	1.49111	0.00312194	0.0257447	NW_017264037.1	1135546	1137282	-	1737	VFPFJ_08731	-	-	-_x000D_
gene5909	32.8707	11.7595	53.982	4.59051	2.19866	0.00312237	0.0257447	NW_017264034.1	1272422	1273237	-	816	VFPFJ_05878	GO:0016491;GO:0055114	-	short-chain dehydrogenase reductase sdr_x000D_
gene5991	467.561	28.4331	906.689	31.8885	4.99496	0.00312703	0.0257643	NW_017264034.1	1498250	1499691	-	1442	VFPFJ_05962	GO:0016020	-	integral membrane protein_x000D_
gene3306	9621.76	5670.43	13573.1	2.39366	1.25922	0.00313391	0.0258021	NW_017264032.1	730056	730834	-	779	VFPFJ_03286	-	-	-_x000D_
gene8407	11.3086	21.563	1.05423	0.0488904	-4.3543	0.00315209	0.0259328	NW_017264037.1	6366	7827	-	1462	VFPFJ_08353	GO:0006357;GO:0008270;GO:0000981;GO:0003677;GO:0005634	-	zn -c6 fungal-type dna-binding domain-containingprotein_x000D_
gene8474	176.527	257.211	95.8429	0.372623	-1.42421	0.0031561	0.0259468	NW_017264037.1	197937	202485	+	4549	VFPFJ_08420	-	-	-_x000D_
gene3825	1094.19	1571.7	616.672	0.39236	-1.34975	0.00317332	0.0260694	NW_017264032.1	2253564	2255286	+	1723	VFPFJ_03802	GO:0019013;GO:0005730;GO:0030529	K14768	small nucleolar ribonucleoprotein complex subunit_x000D_
gene2192	549.073	161.151	936.996	5.81441	2.53963	0.00319319	0.0262135	NW_017264031.1	1201438	1203486	+	2049	VFPFJ_02178	-	-	-_x000D_
gene7537	16076.6	22950	9203.2	0.40101	-1.31829	0.00319687	0.0262246	NW_017264035.1	2964256	2965953	+	1698	VFPFJ_07494	-	-	-_x000D_
gene1378	780.079	1115.8	444.353	0.398235	-1.32831	0.00320325	0.0262578	NW_017264030.1	4638995	4642829	+	3835	VFPFJ_01369	-	K15075	-_x000D_
gene1861	190.592	278.239	102.945	0.369988	-1.43445	0.00322424	0.0264106	NW_017264031.1	295301	296545	-	1245	VFPFJ_01851	-	-	-_x000D_
gene11231	127.6	65.3515	189.849	2.90504	1.53856	0.00324572	0.0265673	NW_017264051.1	175556	177275	+	1720	VFPFJ_11158	-	-	-_x000D_
gene5822	2760.55	782.895	4738.21	6.05216	2.59745	0.00326322	0.0266911	NW_017264034.1	967646	969227	-	1582	VFPFJ_05790	-	-	-_x000D_
gene2616	300.491	437.497	163.484	0.373681	-1.42012	0.00326818	0.0266957	NW_017264031.1	2506386	2507603	+	1218	VFPFJ_02600	GO:0044424	-	upf0665 family protein_x000D_
gene1852	744.6	398.078	1091.12	2.74098	1.45469	0.00326853	0.0266957	NW_017264031.1	267958	270784	+	2827	VFPFJ_01842	GO:0020037;GO:0016705;GO:0005506;GO:0004601;GO:0098869;GO:0055114;GO:0006979	K17862	linoleate diol synthase_x000D_
gene10047	1823.8	2603.15	1044.45	0.401226	-1.31751	0.0032714	0.0266998	NW_017264039.1	642400	645073	-	2674	VFPFJ_09983	-	K14548	-_x000D_
gene4420	2853.55	1634.88	4072.21	2.49083	1.31663	0.00328439	0.0267864	NW_017264033.1	221120	221575	-	456	VFPFJ_04393	-	-	-_x000D_
gene1266	1201.8	635.566	1768.04	2.78183	1.47604	0.00329205	0.0268295	NW_017264030.1	4281418	4284911	-	3494	VFPFJ_01259	GO:0003887;GO:0006260;GO:0003677;GO:0071897;GO:0005760	K02332	dna polymerase gamma gi_x000D_
gene10671	36.2154	15.2978	57.1331	3.73472	1.901	0.00329876	0.0268647	NW_017264043.1	335781	336392	-	612	VFPFJ_10599	-	-	-_x000D_
gene5012	193.33	69.6249	317.034	4.55346	2.18696	0.00330149	0.0268675	NW_017264033.1	2074788	2075268	+	481	VFPFJ_04984	-	-	-_x000D_
gene7062	4176.66	2385.84	5967.48	2.50121	1.32263	0.00330391	0.0268678	NW_017264035.1	1486570	1492023	+	5454	VFPFJ_07027	GO:0005634;GO:0003677	-	myb-like dna-binding protein gi_x000D_
gene6936	23006.9	12860	33153.7	2.57804	1.36627	0.00331673	0.0269526	NW_017264035.1	1122148	1123338	-	1191	VFPFJ_06901	GO:0005789;GO:0006633;GO:0080132;GO:0005506;GO:0020037;GO:0016021;GO:0055114	K19703	inositolphosphorylceramide-b c-26 hydroxylase gi_x000D_
gene4283	148.921	78.7663	219.077	2.78135	1.47579	0.00332153	0.0269722	NW_017264032.1	3604627	3605106	-	480	VFPFJ_04256	-	-	-_x000D_
gene3685	77.7448	30.7894	124.7	4.0501	2.01796	0.00333103	0.0270298	NW_017264032.1	1832560	1833528	+	969	VFPFJ_03664	-	-	-_x000D_
gene7389	44.8559	69.4118	20.2999	0.292456	-1.77371	0.00333509	0.0270433	NW_017264035.1	2511578	2512934	-	1357	VFPFJ_07347	GO:0050660;GO:0003995;GO:0055114	-	acyl- dehydrogenase_x000D_
gene10352	15.5071	26.4073	4.60685	0.174454	-2.51909	0.00334403	0.0270963	NW_017264041.1	227195	228313	+	1119	VFPFJ_10283	GO:0016020	-	integral membrane protein_x000D_
gene9526	66.1074	99.8864	32.3283	0.323651	-1.62749	0.0033513	0.0271169	NW_017264038.1	860093	860692	+	600	VFPFJ_09464	-	-	-_x000D_
gene3390	413.853	602.355	225.352	0.374118	-1.41844	0.00335139	0.0271169	NW_017264032.1	999692	1001344	+	1653	VFPFJ_03370	-	-	-_x000D_
gene5179	3603.91	2074.07	5133.75	2.4752	1.30755	0.00336022	0.0271688	NW_017264033.1	2543474	2544697	-	1224	VFPFJ_05151	-	-	-_x000D_
gene5041	189.259	98.6371	279.881	2.83749	1.50461	0.00336875	0.0272182	NW_017264033.1	2175482	2176884	+	1403	VFPFJ_05013	GO:0051213;GO:0055114	-	family taurine catabolism dioxygenase gi_x000D_
gene9628	100.596	51.5492	149.643	2.90291	1.5375	0.00337378	0.0272393	NW_017264038.1	1167115	1168377	-	1263	VFPFJ_09566	-	-	-_x000D_
gene187	596.824	274.047	919.602	3.35563	1.74658	0.00338948	0.0273465	NW_017264030.1	860064	863594	-	3531	VFPFJ_00187	-	-	-_x000D_
gene3647	306.56	445.718	167.402	0.375578	-1.41282	0.00340335	0.0274388	NW_017264032.1	1741917	1742612	-	696	VFPFJ_03626	GO:0016021	-	carbohydrate-binding wsc_x000D_
gene610	685.17	985.786	384.555	0.3901	-1.35808	0.00343375	0.0276602	NW_017264030.1	2229506	2230784	+	1279	VFPFJ_00608	GO:0016787	-	alpha beta fold family gi_x000D_
gene7559	14.4843	27.3097	1.65888	0.060743	-4.04114	0.00343573	0.0276602	NW_017264035.1	3036935	3038279	-	1345	VFPFJ_07516	GO:0016020	-	integral membrane protein gi_x000D_
gene6259	46.3322	20.8989	71.7655	3.43393	1.77986	0.00345637	0.0278065	NW_017264034.1	2254615	2257877	+	3263	VFPFJ_06228	GO:0046556;GO:0046373	K01209	alpha-n-arabinofuranosidase c_x000D_
gene2110	1158.12	1658.52	657.722	0.396571	-1.33435	0.00347505	0.0279368	NW_017264031.1	954609	956693	-	2085	VFPFJ_02097	-	-	-_x000D_
gene7597	15.9608	27.3538	4.56786	0.166992	-2.58215	0.00348336	0.0279836	NW_017264036.1	102214	104201	+	1988	VFPFJ_07554	GO:0016020	-	uracil permease_x000D_
gene8984	4228.89	6046.09	2411.7	0.398886	-1.32595	0.0035159	0.0282249	NW_017264037.1	1728501	1731037	+	2537	VFPFJ_08927	GO:0003746;GO:0070125;GO:0005739;GO:0003924;GO:0005525	K02355	elongation factor mitochondrial gi_x000D_
gene6508	88.9083	132.274	45.5425	0.344303	-1.53825	0.00352272	0.0282595	NW_017264034.1	2961260	2962088	+	829	VFPFJ_06475	-	-	-_x000D_
gene1796	447.843	648.807	246.879	0.380512	-1.39398	0.00353069	0.0283033	NW_017264031.1	143819	144390	-	572	VFPFJ_01786	GO:0006480;GO:0008168	K16219	alpha n-terminal protein methyltransferase 1_x000D_
gene11603	1742.63	984.368	2500.9	2.54061	1.34518	0.0035436	0.028373	NW_017264073.1	16710	18733	+	2024	VFPFJ_11530	GO:0016020	-	mfs transporter_x000D_
gene6171	918.688	410.887	1426.49	3.47173	1.79566	0.00354471	0.028373	NW_017264034.1	1999931	2001397	+	1467	VFPFJ_06141	-	-	-_x000D_
gene3520	1821.43	2601.61	1041.26	0.400235	-1.32108	0.00354694	0.028373	NW_017264032.1	1403701	1404553	+	853	VFPFJ_03500	GO:0000463;GO:0000466;GO:0005634;GO:0030687	K14842	ribosome biogenesis protein nsa2_x000D_
gene6527	345.664	506.908	184.42	0.363813	-1.45873	0.0035518	0.0283917	NW_017264034.1	3006860	3007310	-	451	VFPFJ_06492	-	-	-_x000D_
gene8684	3307.13	1912.44	4701.82	2.45855	1.29781	0.0035557	0.0283954	NW_017264037.1	843308	844092	-	785	VFPFJ_08629	GO:0016021;GO:0016740	K20815	peptide alpha-n-acetyltransferase gi_x000D_
gene6860	271.159	395.353	146.964	0.371729	-1.42768	0.00355783	0.0283954	NW_017264035.1	852521	853784	-	1264	VFPFJ_06825	-	-	-_x000D_
gene4181	141.184	75.8573	206.511	2.72236	1.44486	0.00355983	0.0283954	NW_017264032.1	3299621	3301478	-	1858	VFPFJ_04153	-	K01424	-_x000D_
gene9609	147.458	36.983	257.933	6.97437	2.80206	0.00358179	0.0285504	NW_017264038.1	1118619	1120691	+	2073	VFPFJ_09547	GO:0016021;GO:0022891;GO:0055085	-	sugar porter family mfs transporter_x000D_
gene9412	132.419	66.6955	198.143	2.97086	1.57088	0.0035875	0.0285704	NW_017264038.1	491322	492416	+	1095	VFPFJ_09349	GO:0016787	-	alpha beta hydrolase protein_x000D_
gene503	1623.34	918.983	2327.7	2.5329	1.34079	0.00358937	0.0285704	NW_017264030.1	1852929	1854016	+	1088	VFPFJ_00501	-	-	-_x000D_
gene4986	98.6335	39.707	157.56	3.96807	1.98844	0.00359844	0.0286223	NW_017264033.1	2003092	2004682	-	1591	VFPFJ_04958	-	-	-_x000D_
gene7520	1051.55	586.761	1516.34	2.58426	1.36975	0.00360575	0.0286602	NW_017264035.1	2911763	2914064	-	2302	VFPFJ_07477	-	-	-_x000D_
gene3378	101.278	35.4264	167.13	4.71768	2.23808	0.00361201	0.0286897	NW_017264032.1	974522	975666	+	1145	VFPFJ_03358	GO:0006281;GO:0016491;GO:0055114	-	dna repair family protein_x000D_
gene5621	400.355	599.542	201.168	0.335536	-1.57546	0.0036174	0.0287123	NW_017264034.1	368807	371116	+	2310	VFPFJ_05590	GO:0009982;GO:0034470;GO:0003723;GO:0001522;GO:0044424	K06176	pseudouridine synthase pus7_x000D_
gene6944	1977.21	1112.69	2841.74	2.55393	1.35272	0.00363283	0.0288	NW_017264035.1	1147579	1148694	-	1116	VFPFJ_06909	GO:0016021;GO:0016780;GO:0008654	K00999	cdp-diacylglycerol--inositol 3-phosphatidyltransferase gi_x000D_
gene2791	301.087	436.207	165.968	0.380479	-1.39411	0.00363356	0.0288	NW_017264031.1	3093774	3095591	+	1818	VFPFJ_02773	GO:0016021;GO:0005975;GO:0004553	K01210	exo-beta- -glucanase_x000D_
gene5002	896.762	1288.24	505.284	0.392228	-1.35023	0.0036518	0.0289242	NW_017264033.1	2052561	2055736	+	3176	VFPFJ_04974	GO:0003887;GO:0003677;GO:0006351;GO:0071897	K02331	dna polymerase v_x000D_
gene9755	2555.79	1446.75	3664.82	2.53314	1.34092	0.00365479	0.0289276	NW_017264038.1	1554370	1555364	-	995	VFPFJ_09692	-	-	-_x000D_
gene5623	815.842	1162.59	469.097	0.403494	-1.30938	0.00366657	0.0290004	NW_017264034.1	376505	378139	+	1635	VFPFJ_05592	GO:0004004;GO:0003676;GO:0005730;GO:0000472;GO:0030686;GO:0005524;GO:0000480;GO:0000447	K14778	atp-dependent rna helicase dbp8_x000D_
gene3836	16.6408	4.86068	28.421	5.84712	2.54773	0.00370756	0.0292987	NW_017264032.1	2278147	2279391	-	1245	VFPFJ_03813	-	-	-_x000D_
gene2042	1369.48	797.508	1941.44	2.43439	1.28356	0.00370949	0.0292987	NW_017264031.1	778077	780071	-	1995	VFPFJ_02031	GO:0006357;GO:0000981;GO:0005634;GO:0008270	-	fungal transcriptional regulatory protein gi_x000D_
gene8330	1988.32	2842.92	1133.72	0.398788	-1.32631	0.00371424	0.0293137	NW_017264036.1	2363214	2364941	-	1728	VFPFJ_08277	GO:0004519;GO:0090501	K15322	trna-splicing endonuclease subunit sen2 gi_x000D_
gene9035	3960.76	5659.03	2262.5	0.399804	-1.32263	0.00371659	0.0293137	NW_017264037.1	1880490	1881369	-	880	VFPFJ_08978	GO:0016846;GO:0008152	-	glutathione-dependent formaldehyde-activating gi_x000D_
gene640	718.524	410.098	1026.95	2.50415	1.32432	0.00372085	0.0293268	NW_017264030.1	2362486	2363516	-	1031	VFPFJ_00638	GO:0015991;GO:0051287;GO:0033179;GO:0015078;GO:0004616;GO:0016021;GO:0055114	-	6-phosphogluconate dehydrogenase gi_x000D_
gene3058	13.3347	23.0575	3.61187	0.156647	-2.67442	0.00372741	0.0293579	NW_017264031.1	3885858	3886722	+	865	VFPFJ_03039	GO:0016021;GO:0055085;GO:0005215	-	allantoin permease_x000D_
gene9824	35.0111	55.1868	14.8353	0.26882	-1.89529	0.00373456	0.0293794	NW_017264038.1	1805150	1806032	-	883	VFPFJ_09761	-	-	-_x000D_
gene8997	2404.53	1242.75	3566.32	2.86971	1.5209	0.00373549	0.0293794	NW_017264037.1	1761255	1761996	-	742	VFPFJ_08940	GO:0055114;GO:0016491;GO:0045892;GO:0010181	K03809	quinone oxidoreductase gi_x000D_
gene5150	4135.92	2421.28	5850.55	2.41631	1.2728	0.00373796	0.0293794	NW_017264033.1	2453147	2454028	-	882	VFPFJ_05122	-	-	-_x000D_
gene2257	287.429	128.452	446.405	3.47528	1.79713	0.00374412	0.0294073	NW_017264031.1	1409144	1410649	-	1506	VFPFJ_02241	-	-	-_x000D_
gene7239	927.176	1328.67	525.677	0.395641	-1.33774	0.00374912	0.029426	NW_017264035.1	2032367	2034936	+	2570	VFPFJ_07202	GO:0016021	-	spx domain-containingprotein_x000D_
gene11245	20.6057	6.79542	34.4159	5.06458	2.34044	0.00375482	0.0294502	NW_017264052.1	111636	112661	+	1026	VFPFJ_11172	-	-	-_x000D_
gene316	118.421	48.6461	188.195	3.86866	1.95183	0.0037729	0.0295598	NW_017264030.1	1267624	1268148	-	525	VFPFJ_00316	-	-	-_x000D_
gene3446	61.0904	28.0502	94.1306	3.35579	1.74665	0.00377404	0.0295598	NW_017264032.1	1173607	1174575	+	969	VFPFJ_03426	-	-	-_x000D_
gene2775	2656.5	1529.36	3783.65	2.47401	1.30685	0.00379483	0.0296982	NW_017264031.1	3042496	3043735	+	1240	VFPFJ_02757	GO:0005975;GO:0006044;GO:0016787;GO:0004342	K02564	glucosamine-6-phosphate isomerase_x000D_
gene6934	24.3822	6.44959	42.3148	6.56085	2.71388	0.00379729	0.0296982	NW_017264035.1	1118019	1118503	-	485	VFPFJ_06899	-	-	-_x000D_
gene4562	5858.5	3324.62	8392.38	2.52431	1.33589	0.00379962	0.0296982	NW_017264033.1	606713	613186	+	6474	VFPFJ_04535	GO:0006914	K17906	autophagy regulatory protein atg2_x000D_
gene748	46580.1	66151.5	27008.8	0.408287	-1.29235	0.00380271	0.0297017	NW_017264030.1	2704167	2706724	-	2558	VFPFJ_00745	GO:0003746;GO:0005525;GO:0006414;GO:0003924	K03234	elongation factor 2_x000D_
gene5715	1579.38	551.799	2606.95	4.72446	2.24015	0.00381477	0.0297557	NW_017264034.1	656099	659074	-	2976	VFPFJ_05683	-	-	-_x000D_
gene3665	1869.28	3368.63	369.937	0.109818	-3.18681	0.00381491	0.0297557	NW_017264032.1	1787706	1789279	+	1574	VFPFJ_03644	GO:0008152;GO:0016746	K09699	branched-chain alpha-keto acid lipoamide acyltransferase_x000D_
gene9376	104.644	53.9437	155.344	2.87974	1.52594	0.00381967	0.0297722	NW_017264038.1	396089	397078	+	990	VFPFJ_09313	GO:0008168	-	thiopurine s-methyltransferase family protein gi_x000D_
gene951	781.103	1125.78	436.424	0.387663	-1.36712	0.00383401	0.0298634	NW_017264030.1	3327645	3329378	-	1734	VFPFJ_00947	-	K14850	-_x000D_
gene3521	3221.19	4581.95	1860.43	0.406035	-1.30033	0.00384716	0.0299331	NW_017264032.1	1405461	1406984	+	1524	VFPFJ_03501	GO:0035241;GO:0006406;GO:0032968;GO:0035242;GO:0060567;GO:0042802;GO:0019919;GO:0005634	K11434	hnrnp arginine n-methyltransferase_x000D_
gene5433	23.5075	8.44308	38.5719	4.56847	2.19171	0.00384828	0.0299331	NW_017264033.1	3370143	3370685	-	543	VFPFJ_05403	-	-	-_x000D_
gene3172	755.645	431.779	1079.51	2.50015	1.32201	0.00385389	0.0299561	NW_017264032.1	291594	293257	+	1664	VFPFJ_03153	-	-	-_x000D_
gene7147	1182.55	1696.23	668.868	0.394326	-1.34254	0.0038598	0.0299814	NW_017264035.1	1757929	1758940	+	1012	VFPFJ_07112	GO:0016021;GO:0005737;GO:0016627;GO:0055114;GO:0006629	K10258	steroid alpha reductase family protein_x000D_
gene2855	2236.55	914.942	3558.17	3.88895	1.95938	0.00386775	0.0300224	NW_017264031.1	3265759	3268962	-	3204	VFPFJ_02837	-	-	-_x000D_
gene4595	2812.34	3999.58	1625.09	0.406315	-1.29933	0.0038721	0.0300354	NW_017264033.1	721289	723760	-	2472	VFPFJ_04569	GO:0042626;GO:0055085;GO:0005524;GO:0016021	-	abc transporter_x000D_
gene10374	1730.97	2465.29	996.639	0.404268	-1.30662	0.00388305	0.0300997	NW_017264041.1	288769	290459	+	1691	VFPFJ_10305	GO:0005730;GO:0000027	K14855	wd repeat protein gi_x000D_
gene4740	4148.5	6648.1	1648.89	0.248025	-2.01144	0.00389274	0.030154	NW_017264033.1	1155289	1159847	+	4559	VFPFJ_04712	GO:0042626;GO:0055085;GO:0005524;GO:0016021	-	abc transporter_x000D_
gene10608	144.58	212.587	76.5731	0.360197	-1.47314	0.00390525	0.0302301	NW_017264043.1	164739	166717	-	1979	VFPFJ_10538	-	-	-_x000D_
gene3752	1698.95	950.533	2447.36	2.57473	1.36442	0.00391837	0.0303109	NW_017264032.1	2050878	2052173	+	1296	VFPFJ_03729	GO:0006520	K01424	l-asparaginase protein_x000D_
gene1064	1470.04	2078.29	861.785	0.414661	-1.27	0.00393191	0.0303947	NW_017264030.1	3653322	3654664	-	1343	VFPFJ_01060	GO:0051213;GO:0018580;GO:0055114	-	oxidoreductase gi_x000D_
gene4972	112.19	20.6652	203.715	9.85787	3.30128	0.00393489	0.0303969	NW_017264033.1	1951111	1952622	-	1512	VFPFJ_04944	-	-	-_x000D_
gene4373	151.651	77.9259	225.376	2.89218	1.53216	0.00397267	0.0306677	NW_017264033.1	109345	109737	-	393	VFPFJ_04346	-	-	-_x000D_
gene6457	4901.32	2856.62	6946.01	2.43155	1.28188	0.00397914	0.0306966	NW_017264034.1	2832063	2832500	-	438	VFPFJ_06424	-	-	-_x000D_
gene4591	84.3026	145.163	23.4425	0.161491	-2.63047	0.0039822	0.0306992	NW_017264033.1	711684	713433	+	1750	VFPFJ_04565	-	-	-_x000D_
gene7494	89.775	132.487	47.0626	0.355223	-1.4932	0.00399135	0.0307487	NW_017264035.1	2852541	2853812	-	1272	VFPFJ_07451	-	-	-_x000D_
gene6069	411.56	592.747	230.372	0.388652	-1.36345	0.00400536	0.0308355	NW_017264034.1	1721809	1723381	+	1573	VFPFJ_06039	GO:0008641	K22132	trna threonylcarbamoyladenosine dehydratase 2_x000D_
gene2259	611.118	872.834	349.403	0.400309	-1.32082	0.00401065	0.0308464	NW_017264031.1	1414875	1418253	+	3379	VFPFJ_02243	GO:0005634	K14544	pre-rrna processing protein utp22_x000D_
gene9246	6479.98	9226.06	3733.91	0.404713	-1.30503	0.00401225	0.0308464	NW_017264038.1	28576	30223	+	1648	VFPFJ_09185	GO:0008168;GO:0032259	K23114	duf89 domain-containing protein_x000D_
gene1947	184.269	53.7857	314.751	5.85195	2.54892	0.00402539	0.0309263	NW_017264031.1	510972	511817	+	846	VFPFJ_01936	-	-	-_x000D_
gene7552	2998.83	1470.74	4526.93	3.07799	1.62199	0.00403326	0.0309657	NW_017264035.1	3006643	3007647	+	1005	VFPFJ_07509	-	-	-_x000D_
gene6989	907.266	474.128	1340.4	2.82709	1.49932	0.00404864	0.0310549	NW_017264035.1	1274240	1276724	-	2485	VFPFJ_06954	-	-	-_x000D_
gene1830	1909.36	1119.21	2699.5	2.41196	1.27021	0.0040504	0.0310549	NW_017264031.1	230752	231352	-	601	VFPFJ_01820	-	-	-_x000D_
gene9288	8.04234	1.3693	14.7154	10.7466	3.42581	0.00406657	0.0311459	NW_017264038.1	134504	135078	-	575	VFPFJ_09226	-	-	-_x000D_
gene1500	960.136	1363.27	557.007	0.408583	-1.2913	0.00407021	0.0311459	NW_017264030.1	4989908	4991983	-	2076	VFPFJ_01492	GO:0005634	-	pre-rrna processing protein esf1 gi_x000D_
gene4044	157.796	235.139	80.4527	0.342149	-1.5473	0.00407057	0.0311459	NW_017264032.1	2919808	2920846	-	1039	VFPFJ_04019	-	-	-_x000D_
gene2431	6978.64	4083.25	9874.03	2.41818	1.27392	0.00407531	0.031161	NW_017264031.1	2016637	2020319	+	3683	VFPFJ_02415	GO:0003677;GO:0006351;GO:0005634;GO:0008270	-	c2h2 transcription factor gi_x000D_
gene3531	62.8671	32.1587	93.5756	2.90981	1.54092	0.00407883	0.0311668	NW_017264032.1	1425508	1426454	+	947	VFPFJ_03511	-	-	-_x000D_
gene11427	636.389	911.623	361.155	0.396167	-1.33582	0.00409774	0.0312772	NW_017264058.1	70504	71385	+	882	VFPFJ_11354	-	K11585	-_x000D_
gene8836	1457.07	182.829	2731.3	14.9391	3.90102	0.00409883	0.0312772	NW_017264037.1	1293636	1295153	-	1518	VFPFJ_08779	GO:0016977;GO:0005576;GO:0000272	-	chitosanase gi_x000D_
gene2273	18.7783	31.1746	6.38201	0.204718	-2.28829	0.00410467	0.0313005	NW_017264031.1	1461249	1461428	-	180	VFPFJ_02257	-	-	-_x000D_
gene9994	2464.93	1459.26	3470.59	2.37832	1.24994	0.00411135	0.0313303	NW_017264039.1	481635	482717	-	1083	VFPFJ_09930	GO:0046872;GO:0004471;GO:0051287;GO:0006108;GO:0055114	-	nad-dependent malic mitochondrial_x000D_
gene7493	77.9301	116.981	38.8796	0.332359	-1.58918	0.00412358	0.0314022	NW_017264035.1	2849755	2851206	+	1452	VFPFJ_07450	-	-	-_x000D_
gene10440	3045.22	4352.29	1738.15	0.399365	-1.32422	0.00412974	0.0314105	NW_017264042.1	4039	5364	-	1326	VFPFJ_10371	GO:0032259;GO:0016126;GO:0003838	K00559	sterol 24-c-methyltransferase_x000D_
gene5888	44.599	68.935	20.2629	0.293943	-1.76639	0.00413045	0.0314105	NW_017264034.1	1199317	1201196	+	1880	VFPFJ_05855	-	-	-_x000D_
gene6655	72.42	108.648	36.1915	0.333106	-1.58595	0.00413303	0.0314105	NW_017264035.1	191308	191754	+	447	VFPFJ_06620	GO:0090502;GO:0006388;GO:0000213	-	trna-splicing endonuclease subunit sen15 gi_x000D_
gene2953	280.287	157.18	403.393	2.56644	1.35977	0.00420712	0.0319214	NW_017264031.1	3526721	3528741	-	2021	VFPFJ_02934	GO:0006810;GO:0016021;GO:0006357;GO:0008270;GO:0000981;GO:0005634	-	c6 finger domain-containingprotein gi_x000D_
gene3125	600.09	322.016	878.164	2.72708	1.44736	0.00420857	0.0319214	NW_017264032.1	153424	154449	+	1026	VFPFJ_03106	-	-	-_x000D_
gene4087	389.059	559.661	218.458	0.390339	-1.3572	0.00420876	0.0319214	NW_017264032.1	3026379	3027748	+	1370	VFPFJ_04060	GO:0005737;GO:0002128;GO:0008175;GO:0002181	K14864	trna (uridine-2 -o-)-methyltransferase trm7_x000D_
gene2812	1027.32	1469.65	584.984	0.398043	-1.329	0.00423114	0.0320695	NW_017264031.1	3148972	3150895	+	1924	VFPFJ_02794	GO:0055085;GO:0016021	-	mfs toxin efflux pump_x000D_
gene336	12.5722	3.43911	21.7053	6.31131	2.65794	0.0042352	0.0320748	NW_017264030.1	1328818	1329207	-	390	VFPFJ_00336	-	-	-_x000D_
gene4419	1241.7	566.826	1916.58	3.38125	1.75755	0.00423753	0.0320748	NW_017264033.1	218651	220139	-	1489	VFPFJ_04392	GO:0006457;GO:0000413;GO:0003676;GO:0003755;GO:0000166	K12735	peptidyl-prolyl cis-trans isomerase-like 4_x000D_
gene11209	107.856	192.448	23.2638	0.120884	-3.04831	0.00424125	0.0320753	NW_017264051.1	117498	118381	-	884	VFPFJ_11136	GO:0016021;GO:0047750;GO:0016125	K01824	emopamil binding protein_x000D_
gene29	5.55058	10.7301	0.371029	0.0345782	-4.85399	0.00424329	0.0320753	NW_017264030.1	347033	349594	-	2562	VFPFJ_00030	-	-	-_x000D_
gene11279	100.134	148.077	52.1918	0.352464	-1.50445	0.00425215	0.0321207	NW_017264053.1	79310	81625	-	2316	VFPFJ_11206	-	-	-_x000D_
gene3384	536.551	760.051	313.05	0.411881	-1.2797	0.00425872	0.0321488	NW_017264032.1	991274	992587	-	1314	VFPFJ_03364	-	-	-_x000D_
gene137	809.663	1154.25	465.075	0.402924	-1.31142	0.00429416	0.032394	NW_017264030.1	716819	718272	+	1454	VFPFJ_00138	GO:0004672;GO:0006468;GO:0005524	-	serine protein kinase_x000D_
gene1143	241.407	348.356	134.458	0.385978	-1.37341	0.00429695	0.032394	NW_017264030.1	3907706	3908184	+	479	VFPFJ_01137	GO:0005730;GO:0003899;GO:0006351;GO:0003676;GO:0008270	K03000	transcription factor s-ii gi_x000D_
gene11351	6.44138	12.2192	0.663512	0.0543006	-4.20289	0.00430906	0.0324635	NW_017264056.1	9596	11413	-	1818	VFPFJ_11278	GO:0016491;GO:0055114	K00274	mao-b gi_x000D_
gene8385	2165	3065.43	1264.58	0.412529	-1.27743	0.00431574	0.0324921	NW_017264036.1	2552773	2554689	-	1917	VFPFJ_08332	GO:0003723;GO:0000462;GO:0004004;GO:0005730;GO:0000463;GO:0005524;GO:0030687;GO:0005635;GO:1990417	K13179	atp-dependent rna helicase has1_x000D_
gene5160	235.623	86.6802	384.566	4.43661	2.14946	0.00432612	0.0325485	NW_017264033.1	2475291	2476577	+	1287	VFPFJ_05132	-	-	-_x000D_
gene341	1627.24	402.196	2852.29	7.09179	2.82615	0.00433062	0.0325606	NW_017264030.1	1349542	1350247	-	706	VFPFJ_00341	GO:0016021;GO:0035434;GO:0005375	-	ctr copper transporter_x000D_
gene9784	42.7987	67.2899	18.3076	0.27207	-1.87795	0.00433359	0.0325612	NW_017264038.1	1667667	1669157	+	1491	VFPFJ_09721	GO:0016773;GO:0009254;GO:0005524;GO:0006040	-	glucokinase regulator family gi_x000D_
gene454	183548	260412	106685	0.409677	-1.28744	0.00434005	0.032588	NW_017264030.1	1712055	1714012	-	1958	VFPFJ_00453	GO:0005737;GO:0003746;GO:0005525;GO:0006414;GO:0003924	K03231	translation elongation factor 1 partial gi_x000D_
gene9286	203.256	111.768	294.743	2.63709	1.39895	0.00435176	0.0326541	NW_017264038.1	131097	132851	+	1755	VFPFJ_09224	GO:0005488;GO:0006351	-	mfs transporter gi_x000D_
gene4134	859.063	469.505	1248.62	2.65944	1.41112	0.00435994	0.0326731	NW_017264032.1	3161714	3163718	-	2005	VFPFJ_04107	GO:0016020;GO:0008152;GO:0004571;GO:0005509	K01230	mannosyl-oligosaccharide alpha- -mannosidase precursor_x000D_
gene9778	274.565	496.012	53.1187	0.107092	-3.22308	0.00436009	0.0326731	NW_017264038.1	1646644	1648017	+	1374	VFPFJ_09715	-	-	-_x000D_
gene4690	2349.44	1371.74	3327.14	2.4255	1.27828	0.00437479	0.0327611	NW_017264033.1	971525	973024	-	1500	VFPFJ_04663	GO:0020037;GO:0071949;GO:0051409;GO:0008941;GO:0055114;GO:0019825	-	hypothetical protein VFPFJ_04663 [Purpureocillium lilacinum]_x000D_
gene7209	12996	7456.64	18535.4	2.48576	1.31368	0.00437765	0.0327611	NW_017264035.1	1936589	1937347	-	759	VFPFJ_07172	GO:0005622;GO:0019722;GO:0000166	-	calcipressin family protein_x000D_
gene11224	1879.08	2664.12	1094.03	0.410653	-1.28401	0.00442383	0.0330847	NW_017264051.1	159836	161268	+	1433	VFPFJ_11151	-	K14859	-_x000D_
gene8017	92.9129	138.207	47.6186	0.344545	-1.53724	0.00442753	0.0330904	NW_017264036.1	1435826	1440210	+	4385	VFPFJ_07970	-	-	-_x000D_
gene2417	193.491	92.9149	294.068	3.16492	1.66217	0.00443469	0.0331219	NW_017264031.1	1969764	1970882	-	1119	VFPFJ_02401	-	-	-_x000D_
gene6835	742.325	1061.49	423.156	0.398641	-1.32684	0.00445985	0.033285	NW_017264035.1	780321	782295	+	1975	VFPFJ_06800	GO:0003723;GO:0005524;GO:0004386	K14809	dead deah box helicase_x000D_
gene11349	51.2793	77.8684	24.6901	0.317075	-1.6571	0.00446243	0.033285	NW_017264056.1	2543	4096	-	1554	VFPFJ_11276	-	-	-_x000D_
gene9425	1107.31	1573.57	641.056	0.407391	-1.29552	0.0044688	0.0333105	NW_017264038.1	526085	527042	-	958	VFPFJ_09362	GO:0030529;GO:0019013	K14561	u3 small nucleolar ribonucleoprotein imp4_x000D_
gene4530	2203.09	3132.75	1273.43	0.406489	-1.29871	0.00447319	0.0333212	NW_017264033.1	520642	521469	+	828	VFPFJ_04503	GO:0019013;GO:0030529;GO:0042254	K11129	ribosomal protein l7ae l30e s12e gadd45_x000D_
gene1634	3013.39	1767.66	4259.12	2.40947	1.26872	0.0045027	0.0335188	NW_017264030.1	5391027	5395965	-	4939	VFPFJ_01625	GO:0005737;GO:0004135;GO:0005980;GO:0005978;GO:0004134	K01196	glycogen debranching enzyme_x000D_
gene7760	1524.17	2164.82	883.53	0.408131	-1.2929	0.00450809	0.0335368	NW_017264036.1	619246	620574	+	1329	VFPFJ_07716	GO:0005730;GO:0042273;GO:0000280;GO:0006364;GO:0044732;GO:0030687;GO:0034399	K14823	rrna processing protein_x000D_
gene101	52.3996	11.6438	93.1554	8.00042	3.00008	0.00451581	0.033572	NW_017264030.1	601454	603623	-	2170	VFPFJ_00102	GO:0016021	-	nonselective cation channel gi_x000D_
gene10533	22.7507	37.0699	8.4314	0.227446	-2.1364	0.00452301	0.0336033	NW_017264042.1	298539	300296	-	1758	VFPFJ_10463	-	-	-_x000D_
gene2432	90.157	18.1192	162.195	8.95153	3.16213	0.00452847	0.0336217	NW_017264031.1	2021185	2022054	+	870	VFPFJ_02416	-	-	-_x000D_
gene7323	3999.2	2276.73	5721.68	2.51311	1.32948	0.00457191	0.0339219	NW_017264035.1	2290582	2294079	+	3498	VFPFJ_07285	GO:0055085;GO:0016021	K07300	calcium proton exchanger_x000D_
gene7422	33.5737	2.99991	64.1475	21.3831	4.4184	0.00460999	0.0341819	NW_017264035.1	2621524	2623200	-	1677	VFPFJ_07380	-	-	-_x000D_
gene10169	445.099	253.996	636.203	2.50477	1.32468	0.00461791	0.0342181	NW_017264040.1	207512	208458	+	947	VFPFJ_10103	GO:0051213;GO:0055114	-	phytanoyl- dioxygenase family protein gi_x000D_
gene1598	10304.8	6002.09	14607.6	2.43375	1.28318	0.00462248	0.0342294	NW_017264030.1	5274960	5276741	-	1782	VFPFJ_01589	GO:0004347;GO:0006094;GO:0006096	K01810	glucose-6-phosphate isomerase gi_x000D_
gene6883	3655.4	5162.33	2148.48	0.416184	-1.26471	0.00463667	0.034312	NW_017264035.1	918926	922357	-	3432	VFPFJ_06848	GO:0002161;GO:0004823;GO:0006450;GO:0005524;GO:0006429;GO:0005737	K01869	leucyl-trna synthetase_x000D_
gene10134	1838.8	1064.2	2613.4	2.45574	1.29616	0.00464015	0.0343152	NW_017264040.1	116967	118943	-	1977	VFPFJ_10070	GO:0016021;GO:0016740	-	glycerol:h+ symporter_x000D_
gene8982	309.77	171.622	447.919	2.60992	1.38401	0.00465844	0.0344278	NW_017264037.1	1723141	1724636	+	1496	VFPFJ_08925	GO:0016740	-	class-i aminotransferase_x000D_
gene6421	431.214	616.23	246.197	0.399521	-1.32366	0.00466884	0.0344821	NW_017264034.1	2719880	2721082	-	1203	VFPFJ_06389	-	-	-_x000D_
gene2677	6606.86	2084.5	11129.2	5.33903	2.41658	0.00468931	0.0345973	NW_017264031.1	2720335	2724754	+	4420	VFPFJ_02659	GO:0006094;GO:0016301;GO:0016310;GO:0004612;GO:0005524;GO:0005829	K01610	phosphoenolpyruvate carboxykinase_x000D_
gene4300	11.7544	3.01283	20.496	6.80291	2.76615	0.00469058	0.0345973	NW_017264032.1	3656604	3657041	-	438	VFPFJ_04273	-	-	-_x000D_
gene2241	8.83598	1.76389	15.9081	9.01874	3.17293	0.00472038	0.0347942	NW_017264031.1	1352987	1353136	-	150	VFPFJ_02226	-	-	-_x000D_
gene8590	1935.23	1125.04	2745.41	2.44028	1.28705	0.00474741	0.0349706	NW_017264037.1	585361	586136	-	776	VFPFJ_08535	-	-	-_x000D_
gene6108	7985.53	4695.32	11275.7	2.40148	1.26393	0.0047508	0.0349727	NW_017264034.1	1850513	1851861	+	1349	VFPFJ_06078	GO:0005829;GO:0046872;GO:0052856;GO:0005739;GO:0005634;GO:0000166	K17759	nad h-hydrate epimerase_x000D_
gene4566	337.687	487.077	188.298	0.386588	-1.37113	0.00476485	0.0350532	NW_017264033.1	629224	631718	+	2495	VFPFJ_04540	GO:0005737;GO:0045548;GO:0009800;GO:0006559	K10775	phenylalanine ammonia-lyase_x000D_
gene8051	3582.89	5079.15	2086.64	0.410824	-1.28341	0.00478036	0.0351444	NW_017264036.1	1567131	1568323	+	1193	VFPFJ_08004	GO:0016491;GO:0055114	-	glycerol dehydrogenase gcy1 gi_x000D_
gene4439	248.155	80.6786	415.631	5.15169	2.36505	0.00478358	0.0351451	NW_017264033.1	266654	267541	+	888	VFPFJ_04412	GO:0016491;GO:0043167	-	oxidoreductase domain-containing protein_x000D_
gene4503	1214.79	1711.15	718.429	0.419852	-1.25205	0.00479631	0.0352157	NW_017264033.1	456686	457630	-	945	VFPFJ_04476	-	-	-_x000D_
gene3170	2220.59	1285.63	3155.56	2.45449	1.29542	0.00480507	0.035257	NW_017264032.1	275269	276912	-	1644	VFPFJ_03151	GO:0008270;GO:0016874;GO:0016021	-	ring finger domain-containing protein_x000D_
gene8234	1769.16	1044.66	2493.66	2.38706	1.25524	0.0048182	0.0353304	NW_017264036.1	2095482	2096470	+	989	VFPFJ_08183	-	-	-_x000D_
gene5447	19.582	7.13131	32.0327	4.49183	2.1673	0.00483291	0.0354151	NW_017264033.1	3399025	3399561	+	537	VFPFJ_05417	-	-	-_x000D_
gene7156	86.9352	38.0217	135.849	3.57292	1.8371	0.00483802	0.0354295	NW_017264035.1	1784270	1785121	+	852	VFPFJ_07120	-	-	-_x000D_
gene9089	9.63862	2.05924	17.218	8.36133	3.06373	0.00484696	0.0354387	NW_017264037.1	2039686	2040417	+	732	VFPFJ_09032	-	-	-_x000D_
gene8666	1890.71	807.499	2973.91	3.68287	1.88083	0.00484844	0.0354387	NW_017264037.1	791643	792487	-	845	VFPFJ_08611	-	-	-_x000D_
gene7139	40.6325	13.8551	67.4098	4.86534	2.28254	0.00484871	0.0354387	NW_017264035.1	1724964	1726305	+	1342	VFPFJ_07104	GO:0005975;GO:0017183;GO:0030246;GO:0016853	K01785	aldose 1-epimerase_x000D_
gene11047	7.20269	13.312	1.0934	0.0821368	-3.60583	0.00486559	0.035539	NW_017264048.1	73302	73964	-	663	VFPFJ_10974	GO:0016021;GO:0006952	-	cfem domain-containing protein_x000D_
gene3214	2827.01	3986.9	1667.12	0.41815	-1.25791	0.00487401	0.0355775	NW_017264032.1	393348	395745	-	2398	VFPFJ_03194	GO:0005654;GO:0000463;GO:0000466;GO:0043021;GO:0070545;GO:0030687	K14824	eukaryotic ribosome biogenesis protein 1_x000D_
gene1470	1519.36	2128.03	910.683	0.427946	-1.2245	0.00487905	0.0355817	NW_017264030.1	4904222	4905758	+	1537	VFPFJ_01462	GO:0005737;GO:0009086;GO:0004414	K00641	homoserine o-acetyltransferase_x000D_
gene7104	273119	161596	384642	2.38026	1.25112	0.00488346	0.0355817	NW_017264035.1	1620037	1622259	-	2223	VFPFJ_07069	GO:0006457;GO:0005524;GO:0051082;GO:0006616;GO:0005737;GO:0005634	-	heat shock protein 70 gi_x000D_
gene4776	29.155	46.6193	11.6907	0.250769	-1.99557	0.00488677	0.0355817	NW_017264033.1	1288358	1289800	+	1443	VFPFJ_04748	-	-	-_x000D_
gene5933	754.172	437.794	1070.55	2.44533	1.29003	0.00488771	0.0355817	NW_017264034.1	1340628	1341815	-	1188	VFPFJ_05903	-	-	-_x000D_
gene9593	48.0684	16.215	79.9218	4.92888	2.30126	0.00489039	0.0355817	NW_017264038.1	1070483	1072378	+	1896	VFPFJ_09531	-	-	-_x000D_
gene7647	116.639	171.207	62.0704	0.362547	-1.46376	0.00490257	0.0356431	NW_017264036.1	248554	250781	+	2228	VFPFJ_07605	GO:0016021;GO:0055085;GO:0005215	K03458	purine permease_x000D_
gene7040	519.644	743.6	295.689	0.397645	-1.33045	0.00490516	0.0356431	NW_017264035.1	1417343	1418523	+	1181	VFPFJ_07005	GO:0005829;GO:0031391;GO:0070914;GO:0031389;GO:0003677;GO:0006272;GO:0007062;GO:0031390;GO:0005634;GO:0005663	K10756	replication factor c subunit 5_x000D_
gene4387	115.107	56.4128	173.8	3.08087	1.62334	0.00491352	0.0356747	NW_017264033.1	144687	145229	+	543	VFPFJ_04360	-	-	-_x000D_
gene9097	80.4882	120.084	40.8925	0.340533	-1.55413	0.00491585	0.0356747	NW_017264037.1	2069253	2070309	+	1057	VFPFJ_09040	-	-	-_x000D_
gene11378	624.106	314.33	933.881	2.97102	1.57096	0.00492706	0.0357331	NW_017264056.1	78981	80240	+	1260	VFPFJ_11305	GO:0020037;GO:0016491;GO:0019825;GO:0055114	K05916	flavohemoglobin gi_x000D_
gene2834	1018.96	588.717	1449.21	2.46163	1.29962	0.00493827	0.0357699	NW_017264031.1	3213638	3215803	-	2166	VFPFJ_02816	GO:0043130;GO:0045471;GO:0008139;GO:0008270	K10632	ring finger protein gi_x000D_
gene6930	450.658	261.917	639.398	2.44122	1.2876	0.00493848	0.0357699	NW_017264035.1	1106155	1106559	-	405	VFPFJ_06895	-	-	-_x000D_
gene3878	881.123	508.37	1253.88	2.46647	1.30244	0.00494242	0.0357754	NW_017264032.1	2386837	2388075	-	1239	VFPFJ_03855	GO:0016021;GO:0016758;GO:0005975	-	integral membrane protein_x000D_
gene176	270.248	156.607	383.89	2.45129	1.29354	0.00494985	0.0357834	NW_017264030.1	821584	822108	+	525	VFPFJ_00176	GO:0005634;GO:0005829	K18178	cytochrome c oxidase assembly protein_x000D_
gene693	2213.75	3154.9	1272.6	0.403373	-1.30981	0.00494989	0.0357834	NW_017264030.1	2517813	2518669	-	857	VFPFJ_00691	GO:0017089;GO:0005737;GO:0051861;GO:0046836	-	ef-hand calcium-binding site gi_x000D_
gene4920	7.94471	0.295351	15.5941	52.7985	5.72242	0.00495421	0.0357917	NW_017264033.1	1786270	1787263	+	994	VFPFJ_04892	-	-	-_x000D_
gene6841	1785.58	2515.35	1055.81	0.419748	-1.25241	0.00497362	0.0359089	NW_017264035.1	798117	800561	+	2445	VFPFJ_06806	GO:0003676;GO:0005524;GO:0008026	K12820	pre-mrna-splicing factor atp-dependent rna helicase prp43_x000D_
gene5285	534.542	308.115	760.968	2.46976	1.30437	0.00498324	0.0359553	NW_017264033.1	2883451	2886816	+	3366	VFPFJ_05257	-	-	-_x000D_
gene1070	136.675	73.0558	200.294	2.74166	1.45505	0.00499727	0.0360335	NW_017264030.1	3677089	3682412	-	5324	VFPFJ_01066	GO:0016887;GO:0006810;GO:0016020;GO:0000166	-	abc multidrug transporter_x000D_
gene2978	311.128	494.23	128.027	0.259043	-1.94874	0.00502428	0.036205	NW_017264031.1	3637378	3640933	-	3556	VFPFJ_02960	GO:0004822;GO:0002161;GO:0006428;GO:0006450;GO:0005524;GO:0005737	-	isoleucyl-trna synthetase_x000D_
gene4284	79.8145	41.8766	117.752	2.81189	1.49154	0.0050525	0.0363851	NW_017264032.1	3605929	3606294	-	366	VFPFJ_04257	-	-	-_x000D_
gene2104	46.9487	75.1561	18.7413	0.249365	-2.00367	0.0050577	0.0363862	NW_017264031.1	933389	933586	-	198	VFPFJ_02091	-	-	-_x000D_
gene2732	1400.57	820.685	1980.46	2.41318	1.27093	0.00506123	0.0363862	NW_017264031.1	2904163	2906463	-	2301	VFPFJ_02714	-	-	-_x000D_
gene1740	150.333	217.814	82.8528	0.380384	-1.39447	0.00506234	0.0363862	NW_017264031.1	1772	3484	-	1713	VFPFJ_01730	GO:0009166;GO:0016787;GO:0000166	-	5 -nucleotidase precursor_x000D_
gene360	487.787	282.659	692.915	2.45142	1.29362	0.00508634	0.0365354	NW_017264030.1	1446410	1447058	+	649	VFPFJ_00359	GO:0016021	-	cbp4 domain-containing protein_x000D_
gene10804	71.0675	106.748	35.3867	0.331497	-1.59293	0.00511166	0.0366765	NW_017264045.1	4948	6406	+	1459	VFPFJ_10732	GO:0016021	-	low temperature requirement protein a gi_x000D_
gene3692	3984.86	5673.97	2295.74	0.404609	-1.3054	0.0051125	0.0366765	NW_017264032.1	1859114	1860834	-	1721	VFPFJ_03671	GO:0020037;GO:0016021;GO:0016705;GO:0004497;GO:0005506;GO:0055114	K05917	cytochrome p450 51_x000D_
gene10682	13.8165	0.97472	26.6582	27.3496	4.77345	0.00511794	0.0366827	NW_017264043.1	356636	357959	-	1324	VFPFJ_10610	GO:0008168	-	o-methyltransferase gi_x000D_
gene9292	2602.59	1534.28	3670.9	2.39258	1.25857	0.00511988	0.0366827	NW_017264038.1	141074	141852	-	779	VFPFJ_09230	-	-	-_x000D_
gene7498	196.669	283.896	109.443	0.385502	-1.37519	0.00513229	0.036743	NW_017264035.1	2859084	2860112	-	1029	VFPFJ_07455	GO:0044237;GO:0050662;GO:0003824	-	nad dependent epimerase dehydratase family protein gi_x000D_
gene2150	754.792	1086.85	422.736	0.388956	-1.36232	0.00513899	0.036743	NW_017264031.1	1077300	1084071	+	6772	VFPFJ_02137	GO:0090305;GO:0006281;GO:0008270;GO:0003887;GO:0006260;GO:0003677;GO:0008408;GO:0008622;GO:0000166;GO:0071897	K02324	dna polymerase epsilon catalytic subunit a gi_x000D_
gene5549	349.067	500.41	197.724	0.395124	-1.33962	0.00514323	0.036743	NW_017264034.1	158723	160578	-	1856	VFPFJ_05518	GO:0008168;GO:0032259	K15264	nol1 nop2 sun domain-containingfamily_x000D_
gene8230	4003.23	2351.67	5654.79	2.40459	1.26579	0.00514513	0.036743	NW_017264036.1	2081217	2082362	+	1146	VFPFJ_08179	-	-	-_x000D_
gene9822	140.187	202.775	77.5991	0.382685	-1.38577	0.00514856	0.036743	NW_017264038.1	1797357	1798948	+	1592	VFPFJ_09759	GO:0006974	-	wd repeat containing protein_x000D_
gene3773	56.817	28.9257	84.7084	2.92848	1.55015	0.0051503	0.036743	NW_017264032.1	2117531	2119019	+	1489	VFPFJ_03750	GO:0016491;GO:0055114;GO:0005506	-	gibberellin 3-beta hydroxylase gi_x000D_
gene3305	3057.41	4322.41	1792.41	0.414679	-1.26993	0.00515114	0.036743	NW_017264032.1	726114	728611	+	2498	VFPFJ_03285	-	K18757	-_x000D_
gene10652	84.7187	133.254	36.1833	0.271536	-1.88079	0.00518578	0.0369668	NW_017264043.1	294445	296292	-	1848	VFPFJ_10580	GO:0016884	-	amidase signature domain protein_x000D_
gene7691	171.73	247.718	95.7429	0.3865	-1.37146	0.00519158	0.0369847	NW_017264036.1	356682	358370	+	1689	VFPFJ_07649	GO:0003333;GO:0015171;GO:0016021	-	amino acid permease family protein_x000D_
gene3749	91.2195	5.9135	176.525	29.8512	4.89972	0.00519976	0.0370195	NW_017264032.1	2043866	2044616	+	751	VFPFJ_03726	-	-	-_x000D_
gene10397	525.787	303.656	747.918	2.46304	1.30044	0.00520543	0.0370365	NW_017264041.1	359599	360601	+	1003	VFPFJ_10328	-	-	-_x000D_
gene9851	1680.84	925.009	2436.67	2.63422	1.39737	0.00521317	0.0370468	NW_017264039.1	3926	7627	-	3702	VFPFJ_09788	GO:0016020	-	hypothetical protein VFPFJ_09788 [Purpureocillium lilacinum]_x000D_
gene2186	35.3578	55.1803	15.5354	0.281539	-1.82859	0.00521346	0.0370468	NW_017264031.1	1189762	1190412	-	651	VFPFJ_02172	GO:0016020	-	scp-like extracellular partial gi_x000D_
gene1672	6.35585	0.689935	12.0218	17.4245	4.12304	0.00523712	0.0371915	NW_017264030.1	5518344	5520312	+	1969	VFPFJ_01663	-	-	-_x000D_
gene4441	1197.73	702.718	1692.75	2.40885	1.26835	0.00525082	0.0372653	NW_017264033.1	271357	272732	+	1376	VFPFJ_04414	GO:0046872;GO:0005788;GO:0051087;GO:0031072;GO:0006986;GO:0030433;GO:0051082;GO:0034975	K14002	domain containing protein_x000D_
gene8880	1199.82	71.5667	2328.08	32.5301	5.02371	0.0052608	0.0373126	NW_017264037.1	1405245	1406641	-	1397	VFPFJ_08823	-	-	-_x000D_
gene8770	382.253	545.554	218.951	0.401337	-1.31711	0.00530332	0.0375658	NW_017264037.1	1079319	1080396	+	1078	VFPFJ_08713	GO:0050385;GO:0004848;GO:0000256	-	ureidoglycolate hydrolase_x000D_
gene7326	310.509	441.664	179.354	0.406087	-1.30014	0.00530888	0.0375658	NW_017264035.1	2300239	2301909	-	1671	VFPFJ_07288	-	-	-_x000D_
gene9338	133.146	222.062	44.2288	0.199173	-2.32791	0.00530955	0.0375658	NW_017264038.1	294677	295141	+	465	VFPFJ_09275	GO:0016491;GO:0055114	-	alpha-ketoglutarate-dependent taurine dioxygenase_x000D_
gene6893	38.2761	66.3809	10.1712	0.153225	-2.70628	0.00530984	0.0375658	NW_017264035.1	954467	955009	+	543	VFPFJ_06858	GO:0019752;GO:0046912	-	homocitrate synthase_x000D_
gene2225	48.806	22.7022	74.9099	3.29968	1.72233	0.00531671	0.0375908	NW_017264031.1	1310498	1311312	+	815	VFPFJ_02211	-	-	-_x000D_
gene8811	85.7628	44.8812	126.644	2.82177	1.4966	0.00533062	0.0376655	NW_017264037.1	1204639	1205349	+	711	VFPFJ_08754	-	-	-_x000D_
gene10042	718.889	1055.16	382.619	0.362617	-1.46348	0.00536149	0.0378598	NW_017264039.1	625495	626095	-	601	VFPFJ_09978	-	K22066	-_x000D_
gene4837	22.9447	8.56345	37.3259	4.35874	2.12391	0.00538221	0.0379824	NW_017264033.1	1455401	1456086	-	686	VFPFJ_04809	-	-	-_x000D_
gene6733	24996.4	14077.1	35915.7	2.55135	1.35126	0.00538842	0.0379862	NW_017264035.1	493478	494366	-	889	VFPFJ_06698	GO:0020037;GO:0016021;GO:0046872;GO:0070469;GO:0009055;GO:0005739;GO:0055114	K08738	cytochrome c domain-containingprotein gi_x000D_
gene5944	1582.44	2242.34	922.536	0.411416	-1.28133	0.0053895	0.0379862	NW_017264034.1	1362351	1364317	-	1967	VFPFJ_05914	GO:0009982;GO:0003723;GO:0005634;GO:0031119	K06173	trna pseudouridine(38-40) synthase gi_x000D_
gene1512	587.955	833.204	342.707	0.411313	-1.28169	0.00540648	0.0380821	NW_017264030.1	5021092	5023936	-	2845	VFPFJ_01504	GO:0005524;GO:0004386	K19001	snf2 family helicase atpase_x000D_
gene5911	25.2296	40.31	10.1491	0.251777	-1.98978	0.00543019	0.0382252	NW_017264034.1	1275653	1277535	-	1883	VFPFJ_05880	GO:0005488;GO:0006351	-	c6 transcription factor_x000D_
gene899	93.0377	47.5059	138.57	2.91689	1.54443	0.00547343	0.0385055	NW_017264030.1	3169156	3170157	-	1002	VFPFJ_00895	GO:0003677	-	apses transcription factor xbp1_x000D_
gene1741	16.7751	5.8718	27.6784	4.71377	2.23688	0.00549148	0.0385854	NW_017264031.1	4026	5765	-	1740	VFPFJ_01731	GO:0055085;GO:0016021	-	phthalate transporter gi_x000D_
gene7476	1586	926.067	2245.93	2.42523	1.27812	0.00549164	0.0385854	NW_017264035.1	2802528	2803718	-	1191	VFPFJ_07434	-	K09518	-_x000D_
gene5992	233.59	14.8968	452.283	30.3611	4.92415	0.00550171	0.038632	NW_017264034.1	1500018	1500383	+	366	VFPFJ_05963	-	-	-_x000D_
gene5000	486.896	689.226	284.566	0.412879	-1.27621	0.00552318	0.0387586	NW_017264033.1	2046499	2046886	+	388	VFPFJ_04972	-	-	-_x000D_
gene112	4403.59	1201.43	7605.75	6.33057	2.66234	0.00553294	0.0388029	NW_017264030.1	637247	638040	-	794	VFPFJ_00113	GO:0016021	-	gpi anchored protein gi_x000D_
gene5670	168.32	93.1521	243.487	2.61387	1.38619	0.00554247	0.038836	NW_017264034.1	504071	505591	+	1521	VFPFJ_05638	GO:0005975;GO:0004553	K01188	beta-galactosidase (glycoside hydrolase family 1) domain protein_x000D_
gene4999	1895.09	2679.62	1110.56	0.414447	-1.27074	0.00554512	0.038836	NW_017264033.1	2044116	2045978	-	1863	VFPFJ_04971	GO:0072428;GO:0004725;GO:0045836;GO:0010971;GO:0033314;GO:1901920;GO:0005829;GO:0005634;GO:0004722;GO:0031662	K02555	m-phase inducer phosphatase_x000D_
gene1035	556.392	784.338	328.446	0.418756	-1.25582	0.00555088	0.038836	NW_017264030.1	3563143	3565276	+	2134	VFPFJ_01031	GO:0044424	-	armadillo-type fold domain-containing protein gi_x000D_
gene8289	90.1078	132.271	47.9443	0.362469	-1.46407	0.00555145	0.038836	NW_017264036.1	2258301	2259785	-	1485	VFPFJ_08237	GO:0030488;GO:0016429;GO:0031515	K07442	trna (adenine-n -)-methyltransferase catalytic subunit trm61_x000D_
gene10968	23.1148	42.9905	3.2392	0.0753471	-3.73031	0.0055652	0.0389081	NW_017264046.1	157404	158129	+	726	VFPFJ_10895	GO:0016021;GO:0016740	-	mipc synthase_x000D_
gene4205	82.7408	121.522	43.9597	0.361743	-1.46696	0.00559394	0.0390847	NW_017264032.1	3371689	3374148	+	2460	VFPFJ_04177	-	-	-_x000D_
gene11111	5548.9	7863.72	3234.08	0.411265	-1.28186	0.00561727	0.0392065	NW_017264049.1	131068	131726	-	659	VFPFJ_11038	GO:1901710;GO:0000413;GO:0005739;GO:0006457;GO:0003755;GO:0005527;GO:0006325;GO:0005634	K09568	peptidyl-prolyl cis-trans isomerase gi_x000D_
gene10191	21.2302	5.68569	36.7747	6.46794	2.69331	0.00561833	0.0392065	NW_017264040.1	251750	252178	+	429	VFPFJ_10124	-	-	-_x000D_
gene298	46.7918	78.3042	15.2794	0.195129	-2.3575	0.00563673	0.0393106	NW_017264030.1	1210068	1212123	-	2056	VFPFJ_00298	GO:0050660;GO:0004499;GO:0055114;GO:0050661	-	flavin-containing monooxygenase gi_x000D_
gene9154	2581.97	1506.66	3657.27	2.4274	1.27941	0.00564687	0.0393568	NW_017264037.1	2238785	2241559	+	2775	VFPFJ_09095	GO:0006355;GO:0003700	K09448	transcription factor_x000D_
gene3711	24.6264	9.04905	40.2038	4.44288	2.15149	0.00565765	0.0394076	NW_017264032.1	1919668	1920401	+	734	VFPFJ_03690	-	-	-_x000D_
gene271	678.78	393.184	964.375	2.45273	1.29439	0.00566229	0.0394155	NW_017264030.1	1126914	1127792	-	879	VFPFJ_00271	-	-	-_x000D_
gene4406	820.219	477.493	1162.94	2.43552	1.28423	0.00567925	0.0395092	NW_017264033.1	188653	190314	+	1662	VFPFJ_04379	GO:0016021;GO:0022891;GO:0055085	-	mfs glucose transporter gi_x000D_
gene9832	329.89	473.578	186.202	0.393181	-1.34674	0.0056842	0.0395192	NW_017264038.1	1832597	1833202	+	606	VFPFJ_09769	GO:0008080	-	gcn5-related n-acetyltransferase domain-containingprotein_x000D_
gene10871	132.66	29.5146	235.805	7.98942	2.99809	0.00568932	0.0395294	NW_017264045.1	196676	197353	-	678	VFPFJ_10799	GO:0016021	-	hypothetical protein VFPFJ_10799 [Purpureocillium lilacinum] gi_x000D_
gene1884	11154.9	6566.6	15743.2	2.39747	1.26151	0.00569269	0.0395294	NW_017264031.1	348452	349885	+	1434	VFPFJ_01874	GO:0016021	K22723	aureobasidin resistance protein aur1_x000D_
gene4560	85.7778	46.7308	124.825	2.67115	1.41746	0.00571961	0.0396919	NW_017264033.1	600580	602041	-	1462	VFPFJ_04533	GO:0005975;GO:0004553	K22277	endo-beta- - protein_x000D_
gene2517	96247.3	46002.4	146492	3.18444	1.67104	0.00574188	0.0398219	NW_017264031.1	2254174	2255381	-	1208	VFPFJ_02501	GO:0009228	K18278	pyrimidine precursor biosynthesis enzyme thi11 gi_x000D_
gene5739	1151.75	1614.48	689.009	0.426767	-1.22848	0.00574931	0.039829	NW_017264034.1	733356	735134	+	1779	VFPFJ_05707	GO:0050660;GO:0002943;GO:0005634;GO:0017150;GO:0005739;GO:0055114	K05542	trna-dihydrouridine synthase 1_x000D_
gene10614	6460.48	3087.97	9832.98	3.18429	1.67097	0.00574997	0.039829	NW_017264043.1	187664	188560	-	897	VFPFJ_10544	-	-	-_x000D_
gene11643	10.398	2.35224	18.4437	7.84091	2.97102	0.00579119	0.0400898	NW_017264078.1	8625	14052	+	5428	VFPFJ_11570	-	-	-_x000D_
gene11825	4.0084	8.0168	0	0	-Inf	0.0058177	0.0402486	NW_017264141.1	566	916	-	351	VFPFJ_11752	-	-	-_x000D_
gene9707	93.0013	167.288	18.7149	0.111872	-3.16007	0.00582253	0.0402573	NW_017264038.1	1404663	1405265	+	603	VFPFJ_09644	-	-	-_x000D_
gene4072	31788.7	19226.1	44351.3	2.30683	1.20591	0.00583623	0.0403273	NW_017264032.1	2991840	2993150	+	1311	VFPFJ_04047	GO:0016798;GO:0008152	-	cell wall glucanosyltransferase mwg1 gi_x000D_
gene1553	827.875	1163.37	492.376	0.423231	-1.24048	0.00585108	0.0404051	NW_017264030.1	5150385	5152420	+	2036	VFPFJ_01545	GO:0006470;GO:0004721;GO:0016020	K01104	dual specificity phosphatase_x000D_
gene2233	329.223	491.472	166.974	0.339741	-1.55749	0.00586467	0.0404482	NW_017264031.1	1333939	1335145	-	1207	VFPFJ_02218	-	-	-_x000D_
gene7545	216.292	113.634	318.95	2.80683	1.48894	0.0058672	0.0404482	NW_017264035.1	2979624	2981865	+	2242	VFPFJ_07502	GO:0006357;GO:0008270;GO:0000981;GO:0003677;GO:0005634	-	fungal specific transcription factor domain-containingprotein gi_x000D_
gene1493	1877.28	550.837	3203.73	5.81611	2.54005	0.00586809	0.0404482	NW_017264030.1	4962328	4965833	-	3506	VFPFJ_01485	GO:0016021;GO:0008152;GO:0003824	-	nrps-like enzyme_x000D_
gene9883	6.31524	0.394585	12.2359	31.0095	4.95464	0.00589121	0.0405827	NW_017264039.1	130961	131734	-	774	VFPFJ_09820	-	-	-_x000D_
gene2326	1104.54	1632.2	576.878	0.353436	-1.50048	0.00592166	0.0407516	NW_017264031.1	1674137	1675509	+	1373	VFPFJ_02310	GO:0016021	-	transmembrane protein_x000D_
gene7987	635.099	895.656	374.542	0.418176	-1.25782	0.00592296	0.0407516	NW_017264036.1	1320124	1322701	-	2578	VFPFJ_07941	GO:0033588;GO:0005829;GO:0006357;GO:0002098;GO:0032447;GO:0005634	K11374	rna polymerase ii elongator subunit_x000D_
gene2438	385.645	56.0675	715.223	12.7565	3.67316	0.0059445	0.0408613	NW_017264031.1	2040790	2042641	+	1852	VFPFJ_02422	-	-	-_x000D_
gene5389	3913.37	5477.31	2349.44	0.428941	-1.22115	0.00594616	0.0408613	NW_017264033.1	3223155	3226728	-	3574	VFPFJ_05359	GO:0004832;GO:0002161;GO:0006438;GO:0005739;GO:0006450;GO:0005524	K01873	valyl-trna synthetase_x000D_
gene9099	483.521	692.784	274.257	0.395877	-1.33688	0.00595602	0.040904	NW_017264037.1	2075540	2077704	+	2165	VFPFJ_09042	GO:0016021;GO:0055085;GO:0005215	-	mfs transporter_x000D_
gene9800	237.665	138.776	336.554	2.42516	1.27808	0.00596623	0.0409492	NW_017264038.1	1730272	1732326	+	2055	VFPFJ_09737	GO:0003333;GO:0015171;GO:0016021	K16261	general amino acid permease_x000D_
gene5090	743.783	1052.37	435.2	0.413545	-1.27388	0.00598145	0.0410287	NW_017264033.1	2306457	2307468	-	1012	VFPFJ_05062	GO:0046570;GO:0019509;GO:0008270;GO:0019284;GO:0005737	K08964	methylthioribulose-1-phosphate dehydratase_x000D_
gene6080	426.176	252.223	600.13	2.37936	1.25058	0.00599046	0.0410445	NW_017264034.1	1776355	1777596	+	1242	VFPFJ_06050	-	-	-_x000D_
gene957	1011.6	1422.36	600.83	0.422417	-1.24326	0.00599427	0.0410445	NW_017264030.1	3351225	3353186	+	1962	VFPFJ_00953	GO:0030942;GO:0006614;GO:0005786;GO:0005047;GO:0008312	K03107	signal recognition particle protein_x000D_
gene5149	18.6286	6.69211	30.5651	4.56734	2.19135	0.00599469	0.0410445	NW_017264033.1	2451652	2451921	+	270	VFPFJ_05121	-	-	-_x000D_
gene9188	669.179	390.078	948.28	2.431	1.28155	0.00600415	0.0410843	NW_017264037.1	2349376	2350349	+	974	VFPFJ_09129	GO:0016021	-	hypothetical protein VFPBJ_08533 [Purpureocillium lilacinum] gi_x000D_
gene6759	335.744	478.906	192.582	0.402129	-1.31427	0.00603134	0.0412453	NW_017264035.1	562110	563879	+	1770	VFPFJ_06724	GO:0001510;GO:0030697;GO:0005634;GO:0008033;GO:0005739	K15331	trna methyltransferase_x000D_
gene464	1367.86	411.082	2324.64	5.65492	2.49951	0.00605278	0.0413444	NW_017264030.1	1740054	1740890	+	837	VFPFJ_00462	-	-	-_x000D_
gene7116	3.91328	0	7.82656	Inf	Inf	0.00605505	0.0413444	NW_017264035.1	1661868	1662380	-	513	VFPFJ_07081	-	-	-_x000D_
gene1354	11.2763	3.03396	19.5187	6.4334	2.68558	0.00605685	0.0413444	NW_017264030.1	4564362	4564835	-	474	VFPFJ_01345	-	-	-_x000D_
gene4043	4979.87	7267.18	2692.56	0.370509	-1.43242	0.00608246	0.0414851	NW_017264032.1	2918192	2919208	-	1017	VFPFJ_04018	-	-	-_x000D_
gene7729	2202.02	973.023	3431.02	3.52614	1.81809	0.00608483	0.0414851	NW_017264036.1	454925	457076	+	2152	VFPFJ_07685	-	-	-_x000D_
gene10902	9.06421	1.85021	16.2782	8.79806	3.13719	0.00609407	0.041523	NW_017264045.1	309061	309542	+	482	VFPFJ_10830	-	-	-_x000D_
gene5468	79.2656	117.422	41.1091	0.350097	-1.51417	0.00610486	0.0415714	NW_017264033.1	3469791	3471567	+	1777	VFPFJ_05438	-	-	-_x000D_
gene94	51.1263	100.535	1.71774	0.017086	-5.87104	0.00612492	0.0416828	NW_017264030.1	584862	585427	+	566	VFPFJ_00095	-	-	-_x000D_
gene3401	1990.58	2819.41	1161.75	0.412054	-1.27909	0.0061474	0.0418083	NW_017264032.1	1039724	1040647	-	924	VFPFJ_03381	-	-	-_x000D_
gene7818	927.153	548.883	1305.42	2.37833	1.24995	0.00615421	0.0418083	NW_017264036.1	785978	786903	-	926	VFPFJ_07774	GO:0000384;GO:0071006;GO:0000349;GO:0044732	-	cell cycle control protein cwf16_x000D_
gene736	6575.32	3918.72	9231.92	2.35585	1.23625	0.0061545	0.0418083	NW_017264030.1	2661942	2663432	-	1491	VFPFJ_00734	-	-	-_x000D_
gene3563	434.065	624.644	243.486	0.389799	-1.3592	0.00617773	0.0419408	NW_017264032.1	1495541	1496752	-	1212	VFPFJ_03543	GO:0008047;GO:0005730;GO:0000472;GO:0004521;GO:0000480;GO:0000447;GO:0043085;GO:0005783	K11108	rna-3 -phosphate cyclase family protein gi_x000D_
gene1308	13.4511	4.23885	22.6633	5.34657	2.41861	0.00618236	0.0419469	NW_017264030.1	4422209	4422946	+	738	VFPFJ_01299	-	-	-_x000D_
gene5014	137.131	63.3157	210.947	3.33167	1.73625	0.00619357	0.0419977	NW_017264033.1	2077308	2078491	+	1184	VFPFJ_04986	-	-	-_x000D_
gene876	496.213	288.869	703.557	2.43556	1.28425	0.00620079	0.0420213	NW_017264030.1	3095532	3096227	+	696	VFPFJ_00872	GO:0005829;GO:0006729;GO:0042764;GO:0030437;GO:0008124;GO:0005634	K01724	pterin-4-alpha-carbinolamine dehydratase family protein_x000D_
gene4617	15.1136	3.40506	26.8222	7.87716	2.97768	0.00621587	0.0420982	NW_017264033.1	773519	773737	-	219	VFPFJ_04590	-	-	-_x000D_
gene1623	295.551	420.891	170.211	0.404406	-1.30612	0.0062249	0.042134	NW_017264030.1	5345157	5347471	+	2315	VFPFJ_01614	-	K01113	-_x000D_
gene5938	1955.88	2774.01	1137.74	0.410144	-1.2858	0.0062556	0.0423164	NW_017264034.1	1352384	1353823	-	1440	VFPFJ_05908	GO:0016021	K08994	upf0187 domain membrane protein_x000D_
gene10814	15.788	26.2071	5.36897	0.204867	-2.28724	0.00625941	0.0423167	NW_017264045.1	33112	35187	-	2076	VFPFJ_10743	-	K06045	-_x000D_
gene11396	14.7442	24.8436	4.64477	0.18696	-2.4192	0.00626609	0.0423169	NW_017264056.1	130579	131377	+	799	VFPFJ_11323	-	-	-_x000D_
gene2143	1554.21	930.644	2177.78	2.34008	1.22656	0.00626694	0.0423169	NW_017264031.1	1058398	1059706	-	1309	VFPFJ_02130	GO:0015631;GO:0007023	K21766	tubulin-specific chaperone c gi_x000D_
gene7393	26.1388	41.3081	10.9694	0.26555	-1.91295	0.00627278	0.0423266	NW_017264035.1	2521977	2522657	+	681	VFPFJ_07351	GO:0008152;GO:0016787	-	haloacid dehalogenase protein_x000D_
gene2066	97.5497	23.9235	171.176	7.15514	2.83898	0.0062759	0.0423266	NW_017264031.1	839231	841507	+	2277	VFPFJ_02055	GO:0016021;GO:0022891;GO:0055085	-	sugar inositol transporter_x000D_
gene11249	10.411	2.74918	18.0729	6.57392	2.71675	0.00628653	0.0423729	NW_017264052.1	124320	129739	-	5420	VFPFJ_11176	-	-	-_x000D_
gene3937	226.524	368.406	84.6421	0.229752	-2.12185	0.00629915	0.0424326	NW_017264032.1	2567989	2569203	-	1215	VFPFJ_03914	-	-	-_x000D_
gene7781	186.405	267.578	105.232	0.393275	-1.34639	0.00635998	0.0428168	NW_017264036.1	673102	673817	-	716	VFPFJ_07737	GO:0006364;GO:0005737	K14851	nucleolar protein 12 gi_x000D_
gene7086	185.804	265.56	106.049	0.39934	-1.32431	0.00637258	0.042876	NW_017264035.1	1567348	1570320	-	2973	VFPFJ_07051	-	-	-_x000D_
gene4643	18.2685	29.6837	6.85328	0.230877	-2.11481	0.00638957	0.0429646	NW_017264033.1	837889	838131	-	243	VFPFJ_04616	-	-	-_x000D_
gene890	431.638	612.007	251.269	0.410565	-1.28432	0.00641386	0.0431022	NW_017264030.1	3139843	3141098	+	1256	VFPFJ_00886	GO:0000290;GO:0016787	K12584	mrna decapping hydrolase_x000D_
gene3207	1018.66	1429.78	607.541	0.424921	-1.23473	0.00646377	0.0434014	NW_017264032.1	379977	382436	+	2460	VFPFJ_03187	GO:0005637;GO:0006388;GO:0003972;GO:0004113;GO:0016310;GO:0051730;GO:0005829;GO:0032056;GO:0005524;GO:0030969	K14679	trna ligase 1_x000D_
gene2516	7.46102	1.35874	13.5633	9.98227	3.31937	0.0064661	0.0434014	NW_017264031.1	2251583	2253706	+	2124	VFPFJ_02500	GO:0016021;GO:0022891;GO:0055085;GO:0008643	-	mfs monosaccharide transporter gi_x000D_
gene11617	5.07701	0.295351	9.85867	33.3796	5.06089	0.00651829	0.0437257	NW_017264074.1	2200	2883	+	684	VFPFJ_11544	-	-	-_x000D_
gene10959	14.6231	4.68805	24.5582	5.23847	2.38915	0.00652582	0.0437502	NW_017264046.1	134210	134785	-	576	VFPFJ_10886	-	-	-_x000D_
gene3368	4044.88	5667.68	2422.07	0.427349	-1.22651	0.00652979	0.0437507	NW_017264032.1	939537	942177	+	2641	VFPFJ_03348	GO:0005829;GO:0006435;GO:0002181;GO:0004829;GO:0005524	K01868	threonyl-trna synthetase_x000D_
gene6339	83.7178	45.3949	122.041	2.68842	1.42676	0.00654089	0.0437657	NW_017264034.1	2497233	2498196	-	964	VFPFJ_06308	-	-	-_x000D_
gene10786	123.746	189.634	57.8588	0.305108	-1.71261	0.00654192	0.0437657	NW_017264044.1	270789	271073	-	285	VFPFJ_10714	-	-	-_x000D_
gene6920	5937.86	3557.69	8318.03	2.33804	1.2253	0.00654368	0.0437657	NW_017264035.1	1080969	1081643	+	675	VFPFJ_06885	-	-	-_x000D_
gene4883	16.8081	27.6034	6.0128	0.217829	-2.19874	0.00656647	0.0438921	NW_017264033.1	1597774	1597929	-	156	VFPFJ_04855	-	-	-_x000D_
gene6905	84.6179	45.1571	124.079	2.74771	1.45823	0.0065813	0.0439651	NW_017264035.1	1008006	1009031	+	1026	VFPFJ_06870	-	-	-_x000D_
gene8768	292.465	413.07	171.86	0.416054	-1.26516	0.00660785	0.0441163	NW_017264037.1	1075122	1077137	-	2016	VFPFJ_08711	GO:0004553;GO:0005975;GO:0016021;GO:0055085;GO:0005215	-	mfs transporter gi_x000D_
gene8201	1409.37	1970.34	848.404	0.430587	-1.21562	0.00662945	0.0442343	NW_017264036.1	2016693	2017699	-	1007	VFPFJ_08151	GO:0016021	-	chaperone-binding protein_x000D_
gene1793	285.222	403.255	167.189	0.414599	-1.27021	0.00664856	0.0443224	NW_017264031.1	135119	136291	+	1173	VFPFJ_01783	-	-	-_x000D_
gene293	1648.77	970.029	2327.5	2.39942	1.26268	0.00665053	0.0443224	NW_017264030.1	1194197	1196988	-	2792	VFPFJ_00293	GO:0016020	-	hypothetical protein VFPBJ_00261 [Purpureocillium lilacinum] gi_x000D_
gene10396	38.068	65.4178	10.7183	0.163843	-2.60961	0.0066582	0.0443473	NW_017264041.1	356750	358843	+	2094	VFPFJ_10327	GO:0003333;GO:0015171;GO:0016021	K16261	proline transporter_x000D_
gene6488	3.94204	7.88408	0	0	-Inf	0.00666778	0.0443849	NW_017264034.1	2907743	2909562	+	1820	VFPFJ_06455	GO:0016021;GO:0022891;GO:0055085;GO:0008643	-	hexose carrier protein gi_x000D_
gene2556	1620.63	697.098	2544.16	3.64965	1.86776	0.00667728	0.0444123	NW_017264031.1	2354716	2357160	-	2445	VFPFJ_02540	-	-	-_x000D_
gene3527	375.17	530.977	219.362	0.413129	-1.27534	0.00667979	0.0444123	NW_017264032.1	1418851	1420002	+	1152	VFPFJ_03507	GO:0005730;GO:0030433	-	tetratricopeptide repeat protein_x000D_
gene5567	2465.42	3438.45	1492.38	0.434026	-1.20415	0.00669591	0.0444843	NW_017264034.1	228376	230255	-	1880	VFPFJ_05536	GO:0006457;GO:0005737;GO:0005524;GO:0051082	K09500	t-complex protein 1 subunit theta gi_x000D_
gene2857	26.0232	6.55882	45.4876	6.93532	2.79396	0.00669852	0.0444843	NW_017264031.1	3273925	3274383	-	459	VFPFJ_02839	-	-	-_x000D_
gene3981	9.03053	1.93887	16.1222	8.31524	3.05576	0.00672556	0.0446376	NW_017264032.1	2732514	2732780	+	267	VFPFJ_03956	-	-	-_x000D_
gene2399	5198.01	2712.26	7683.75	2.83296	1.50231	0.00674759	0.0447574	NW_017264031.1	1907213	1909983	-	2771	VFPFJ_02383	GO:0008053;GO:0005743;GO:0031307;GO:0051646;GO:0003924;GO:0042803;GO:0005525	K06030	transmembrane gtpase fzo1_x000D_
gene8420	924.848	1417.53	432.166	0.304873	-1.71372	0.00676056	0.0448171	NW_017264037.1	48663	49478	-	816	VFPFJ_08367	-	K00799	-_x000D_
gene2435	84.5986	34.3994	134.798	3.91861	1.97034	0.00676807	0.044819	NW_017264031.1	2030720	2031061	+	342	VFPFJ_02419	-	-	-_x000D_
gene5116	3116.84	4354.21	1879.47	0.431645	-1.21208	0.00676881	0.044819	NW_017264033.1	2366463	2367807	+	1345	VFPFJ_05088	GO:0009423;GO:0003849;GO:0009073;GO:0005634;GO:0005739	K01626	phospho-2-dehydro-3-deoxyheptonate aldolase gi_x000D_
gene8694	28.4893	2.40921	54.5694	22.6503	4.50146	0.00681722	0.0451125	NW_017264037.1	862726	864168	+	1443	VFPFJ_08639	-	-	-_x000D_
gene6730	5452.43	3313.2	7591.65	2.29133	1.19619	0.00682115	0.0451125	NW_017264035.1	487526	488710	+	1185	VFPFJ_06695	-	-	-_x000D_
gene8640	78.2699	40.593	115.947	2.85632	1.51416	0.00683153	0.0451546	NW_017264037.1	713117	713559	-	443	VFPFJ_08585	-	-	-_x000D_
gene8919	150.242	30.9397	269.544	8.71191	3.12299	0.00684829	0.0452389	NW_017264037.1	1514609	1515825	+	1217	VFPFJ_08862	GO:0005975;GO:0004553	K01183	class iii chitinase gi_x000D_
gene9475	36.7524	16.956	56.5488	3.33502	1.7377	0.00685422	0.0452515	NW_017264038.1	696055	696384	+	330	VFPFJ_09411	-	-	-_x000D_
gene3634	24.8968	10.699	39.0946	3.65404	1.86949	0.0068745	0.0453588	NW_017264032.1	1703281	1703478	+	198	VFPFJ_03614	-	-	-_x000D_
gene3761	2997.05	1853.55	4140.55	2.23385	1.15953	0.00689324	0.0454559	NW_017264032.1	2091189	2091627	-	439	VFPFJ_03738	-	-	-_x000D_
gene9601	232.133	135.906	328.36	2.41608	1.27267	0.00693811	0.0457249	NW_017264038.1	1092631	1094538	-	1908	VFPFJ_09539	GO:0008270;GO:0006355;GO:0003677;GO:0005634	-	fungal transcriptional regulatory protein_x000D_
gene2852	620.335	882.091	358.579	0.40651	-1.29864	0.00696662	0.045886	NW_017264031.1	3257510	3259184	+	1675	VFPFJ_02834	GO:0005829;GO:0046872;GO:0006302;GO:0003896;GO:0003677;GO:0051539;GO:0006269;GO:1990077;GO:0005635;GO:0005658	K02685	dna primase large subunit_x000D_
gene3081	5.98605	0.590701	11.3814	19.2676	4.2681	0.00701856	0.0461986	NW_017264032.1	20645	22406	-	1762	VFPFJ_03062	-	-	-_x000D_
gene4765	921.139	545.47	1296.81	2.37742	1.24939	0.0070237	0.0461986	NW_017264033.1	1236860	1240345	+	3486	VFPFJ_04737	GO:0051286;GO:0006950;GO:0032153	-	universal stress protein_x000D_
gene9514	7.72202	14.019	1.42506	0.101653	-3.29828	0.00702639	0.0461986	NW_017264038.1	822560	830472	+	7913	VFPFJ_09451	GO:0003824	-	hybrid pks nrps enzyme_x000D_
gene7560	117.191	200.319	34.0637	0.170047	-2.55599	0.00704468	0.0462918	NW_017264035.1	3040113	3046166	-	6054	VFPFJ_07517	-	-	-_x000D_
gene3263	35.1699	0	70.3398	Inf	Inf	0.00706526	0.0463835	NW_017264032.1	577273	577515	+	243	VFPFJ_03243	-	-	-_x000D_
gene6727	362.15	126	598.3	4.7484	2.24744	0.00707037	0.0463835	NW_017264035.1	479023	481782	-	2760	VFPFJ_06692	GO:0020037;GO:0016021;GO:0016705;GO:0004497;GO:0005506;GO:0055114	-	cytochrome p450_x000D_
gene8896	1715.86	2396.4	1035.31	0.432027	-1.21081	0.00707098	0.0463835	NW_017264037.1	1457418	1459439	-	2022	VFPFJ_08839	GO:0004819;GO:0005524;GO:0005737;GO:0006425	K01886	glutaminyl-trna synthetase_x000D_
gene3117	361.042	538.147	183.938	0.341798	-1.54879	0.00709204	0.0464946	NW_017264032.1	129832	131765	+	1934	VFPFJ_03098	GO:0055085;GO:0016021	-	drug resistance protein_x000D_
gene852	394.926	562.898	226.954	0.403189	-1.31047	0.00710469	0.0465504	NW_017264030.1	3028405	3029383	+	979	VFPFJ_00848	-	-	-_x000D_
gene7664	27.7896	12.2515	43.3277	3.53652	1.82233	0.00711158	0.0465685	NW_017264036.1	286494	288327	-	1834	VFPFJ_07622	GO:0008484;GO:0008152	-	arylsulfatase [Purpureocillium lilacinum]_x000D_
gene1596	173.648	44.1719	303.125	6.8624	2.77871	0.0071738	0.0469446	NW_017264030.1	5264350	5265795	-	1446	VFPFJ_01587	-	-	-_x000D_
gene5675	9.33902	16.5109	2.16712	0.131254	-2.92957	0.00717736	0.0469446	NW_017264034.1	528564	530269	-	1706	VFPFJ_05643	-	K04627	-_x000D_
gene6555	603.813	114.236	1093.39	9.57133	3.25872	0.00719404	0.0470264	NW_017264034.1	3083453	3084367	+	915	VFPFJ_06520	-	-	-_x000D_
gene10498	689.158	406.123	972.192	2.39384	1.25933	0.00720053	0.0470415	NW_017264042.1	174945	175702	-	758	VFPFJ_10429	-	-	-_x000D_
gene10221	20.8258	4.0633	37.5884	9.25071	3.20956	0.00720979	0.0470557	NW_017264040.1	317597	317788	-	192	VFPFJ_10154	-	-	-_x000D_
gene11682	22.0964	35.3312	8.86148	0.250812	-1.99532	0.00721106	0.0470557	NW_017264082.1	15623	20804	+	5182	VFPFJ_11609	-	-	-_x000D_
gene9347	1182.58	1907.37	457.789	0.240011	-2.05883	0.00723772	0.0471556	NW_017264038.1	318727	320214	+	1488	VFPFJ_09284	GO:0004334;GO:0009072	K01555	fumarylacetoacetase gi_x000D_
gene6455	3716.58	2073.05	5360.11	2.58562	1.37051	0.00723903	0.0471556	NW_017264034.1	2825368	2828313	+	2946	VFPFJ_06422	-	K20042	-_x000D_
gene4802	74.0425	3.71333	144.372	38.8793	5.28093	0.00724105	0.0471556	NW_017264033.1	1373172	1374780	-	1609	VFPFJ_04774	GO:0016620;GO:0055114	K00128	aldehyde dehydrogenase_x000D_
gene8656	4043.47	2435.67	5651.26	2.32021	1.21425	0.00724662	0.0471556	NW_017264037.1	762930	764552	-	1623	VFPFJ_08601	GO:0016021	-	spx domain-containing protein gi_x000D_
gene321	19280.1	11702.3	26858	2.29511	1.19856	0.0072473	0.0471556	NW_017264030.1	1280743	1281835	+	1093	VFPFJ_00321	GO:0016020	-	hypothetical protein VFPBJ_00291 [Purpureocillium lilacinum] gi_x000D_
gene10971	199.592	118.894	280.29	2.35749	1.23725	0.00727778	0.0473266	NW_017264046.1	171849	172103	+	255	VFPFJ_10898	-	-	-_x000D_
gene2827	14.7386	4.96227	24.515	4.94028	2.30459	0.00730432	0.0474718	NW_017264031.1	3190798	3192039	-	1242	VFPFJ_02809	-	-	-_x000D_
gene7501	9.88906	17.4557	2.32239	0.133044	-2.91002	0.0073162	0.0475215	NW_017264035.1	2865465	2867476	+	2012	VFPFJ_07458	GO:0003333;GO:0015171;GO:0016021	-	amino acid transporter_x000D_
gene3751	12440.4	6341.04	18539.7	2.92377	1.54783	0.00732791	0.0475702	NW_017264032.1	2047556	2048599	+	1044	VFPFJ_03728	GO:0003743;GO:0006413;GO:0017025;GO:0008270;GO:0006355;GO:0006352	K03124	transcription initiation protein gi_x000D_
gene5039	841.775	508.939	1174.61	2.30796	1.20662	0.0073475	0.0476699	NW_017264033.1	2170386	2172713	+	2328	VFPFJ_05011	GO:0016021;GO:0006357;GO:0008270;GO:0000981;GO:0005634	-	zn -c6 fungal-type dna-binding domain-containingprotein_x000D_
gene9245	7932.73	2440.66	13424.8	5.50048	2.45956	0.00738155	0.0478273	NW_017264038.1	26146	26923	+	778	VFPFJ_09184	GO:0046872;GO:0019430;GO:0004784;GO:0055114	K04564	superoxide dismutase gi_x000D_
gene7446	6.67929	0.964154	12.3944	12.8552	3.68428	0.0073822	0.0478273	NW_017264035.1	2688018	2688485	-	468	VFPFJ_07404	-	-	-_x000D_
gene11084	784.6	471.988	1097.21	2.32466	1.21702	0.00739141	0.0478273	NW_017264049.1	50609	51879	-	1271	VFPFJ_11011	-	K12199	-_x000D_
gene7419	743.696	1041.86	445.528	0.427626	-1.22558	0.0073929	0.0478273	NW_017264035.1	2606044	2609094	+	3051	VFPFJ_07377	-	-	-_x000D_
gene1109	5729.87	8028.36	3431.38	0.427407	-1.22632	0.00739299	0.0478273	NW_017264030.1	3796932	3798552	-	1621	VFPFJ_01103	GO:0005829;GO:0003723;GO:0016071;GO:0042175;GO:0008298;GO:0005844;GO:0007126;GO:0007088;GO:0005783	-	nuclear segregation protein_x000D_
gene8042	1291.28	1819.27	763.286	0.419557	-1.25306	0.00742641	0.0480159	NW_017264036.1	1542179	1543723	+	1545	VFPFJ_07995	-	K07019	-_x000D_
gene8607	12360	7508.3	17211.8	2.29237	1.19684	0.0074468	0.0481182	NW_017264037.1	624217	625587	-	1371	VFPFJ_08552	GO:0016021	K19850	opy2 protein_x000D_
gene6224	170.992	100.644	241.339	2.39795	1.2618	0.0074547	0.0481182	NW_017264034.1	2160431	2160967	+	537	VFPFJ_06194	-	-	-_x000D_
gene2117	12.7073	3.71098	21.7037	5.8485	2.54807	0.00745506	0.0481182	NW_017264031.1	980076	981305	-	1230	VFPFJ_02104	-	-	-_x000D_
gene3481	3041.81	1484.69	4598.93	3.09757	1.63114	0.0075269	0.0485436	NW_017264032.1	1275335	1276548	-	1214	VFPFJ_03461	GO:0008270;GO:0016491;GO:0055114	-	zinc-binding dehydrogenase_x000D_
gene6685	1587.46	953.436	2221.49	2.32998	1.22032	0.00752958	0.0485436	NW_017264035.1	345840	346737	+	898	VFPFJ_06650	GO:0016021	K08501	snare complex subunit gi_x000D_
gene4390	51.7337	89.9197	13.5476	0.150664	-2.7306	0.00753486	0.0485436	NW_017264033.1	151409	152149	+	741	VFPFJ_04363	-	-	-_x000D_
gene9342	5993.1	9389.97	2596.22	0.276489	-1.8547	0.00753836	0.0485436	NW_017264038.1	302507	306248	+	3742	VFPFJ_09279	GO:1902358;GO:0016021;GO:0008271	K14708	sulfate permease_x000D_
gene7051	2135.89	2967.23	1304.55	0.439652	-1.18557	0.0075425	0.0485436	NW_017264035.1	1442033	1444029	-	1997	VFPFJ_07016	GO:0009113;GO:0042802;GO:0009116;GO:0004044;GO:0005737;GO:0006189;GO:0046083	K00764	amidophosphoribosyltransferase gi_x000D_
gene5094	263.412	448.342	78.4809	0.175047	-2.51419	0.0075488	0.0485564	NW_017264033.1	2319749	2320510	-	762	VFPFJ_05066	-	-	-_x000D_
gene8778	368.017	525.29	210.745	0.401197	-1.31762	0.00759381	0.048818	NW_017264037.1	1095685	1097349	-	1665	VFPFJ_08721	GO:0003723;GO:0008173;GO:0006396;GO:0001510	K15507	rrna methyltransferase mitochondrial_x000D_
gene7750	968.472	1360.44	576.509	0.423768	-1.23865	0.00760888	0.0488869	NW_017264036.1	582371	583044	-	674	VFPFJ_07706	GO:0046939;GO:0004017;GO:0000462;GO:0006355;GO:0034599;GO:0005524;GO:0016887;GO:0005737;GO:0005634	K18532	duf1671 domain-containing protein_x000D_
gene10507	26.6285	11.1541	42.1029	3.77467	1.91635	0.00763431	0.0490224	NW_017264042.1	204510	208921	-	4412	VFPFJ_10437	-	-	-_x000D_
gene10157	32.6953	14.4511	50.9396	3.52496	1.81761	0.00764422	0.049058	NW_017264040.1	176275	176967	+	693	VFPFJ_10092	-	-	-_x000D_
gene9163	730.717	1023.78	437.658	0.427493	-1.22603	0.00765753	0.0491155	NW_017264037.1	2266627	2268741	+	2115	VFPFJ_09104	GO:0003676;GO:0005524;GO:0004386	K14779	atp-dependent rna helicase rok1_x000D_
gene7497	75.5395	110.357	40.722	0.369002	-1.4383	0.00766691	0.0491476	NW_017264035.1	2857395	2858963	+	1569	VFPFJ_07454	GO:0016020	-	integral membrane protein_x000D_
gene92	57.256	85.0995	29.4125	0.345625	-1.53272	0.0077131	0.0494156	NW_017264030.1	580357	581933	+	1577	VFPFJ_00093	GO:0055085;GO:0016021	K07300	vacuolar h+\ ca2+ exchanger_x000D_
gene2653	36.1681	16.9184	55.4178	3.27559	1.71175	0.00772879	0.049488	NW_017264031.1	2630938	2632335	-	1398	VFPFJ_02637	GO:0030170;GO:0008483	-	-dialkylglycine decarboxylase_x000D_
gene9337	23.467	43.1667	3.76733	0.087274	-3.5183	0.00774164	0.0495126	NW_017264038.1	291615	293508	-	1894	VFPFJ_09274	GO:0055085;GO:0016021	-	mfs transporter gi_x000D_
gene8514	1009.1	601.583	1416.62	2.35482	1.23561	0.00774258	0.0495126	NW_017264037.1	325674	328103	+	2430	VFPFJ_08459	GO:0006357;GO:0000981;GO:0005634;GO:0008270	-	fungal transcriptional regulatory protein_x000D_
gene1243	1835.53	1119.2	2551.85	2.28007	1.18908	0.00774582	0.0495126	NW_017264030.1	4196425	4197941	+	1517	VFPFJ_01236	GO:0016020	-	alpha beta hydrolase fold protein_x000D_
gene9216	574.39	812.617	336.163	0.413679	-1.27342	0.00779325	0.0497875	NW_017264037.1	2428759	2431110	-	2352	VFPFJ_09156	-	K10751	-_x000D_
gene9819	69.0997	101.194	37.0058	0.365694	-1.45129	0.00780759	0.0498509	NW_017264038.1	1788618	1790393	-	1776	VFPFJ_09756	GO:0050660;GO:0016614;GO:0055114	-	fad binding domain-containingprotein_x000D_
gene7692	91.991	133.646	50.3361	0.376637	-1.40875	0.00784967	0.0500911	NW_017264036.1	358843	360417	-	1575	VFPFJ_07650	GO:0016620;GO:0055114	K00129	retinal dehydrogenase 2_x000D_
gene4801	284.245	11.0466	557.443	50.4628	5.65715	0.00786456	0.0501578	NW_017264033.1	1369941	1372346	-	2406	VFPFJ_04773	GO:0004620;GO:0016042	-	aldehyde dehydrogenase_x000D_
gene5350	5162.95	7166.9	3159	0.440777	-1.18188	0.00788015	0.0502287	NW_017264033.1	3117145	3120342	-	3198	VFPFJ_05322	GO:0035091	-	px domain-containing protein_x000D_
gene6405	4.99593	0	9.99186	Inf	Inf	0.00788932	0.0502587	NW_017264034.1	2681485	2682422	+	938	VFPFJ_06373	-	-	-_x000D_
gene1721	499.134	700.335	297.934	0.425416	-1.23305	0.00792637	0.0504662	NW_017264030.1	5659299	5660236	-	938	VFPFJ_01711	GO:0008168;GO:0032259	K19306	methyltransferase gi_x000D_
gene5135	1493.89	888.516	2099.26	2.36266	1.24041	0.00793187	0.0504727	NW_017264033.1	2414384	2415598	+	1215	VFPFJ_05107	-	-	-_x000D_
gene7630	48.282	79.9905	16.5736	0.207195	-2.27094	0.00794615	0.050535	NW_017264036.1	192258	193001	-	744	VFPFJ_07588	GO:0004252;GO:0006508	-	peptidase s1 chymotrypsin active site protein_x000D_
gene6700	271.404	160.037	382.77	2.39175	1.25807	0.00795764	0.0505795	NW_017264035.1	378236	378893	-	658	VFPFJ_06665	-	-	-_x000D_
gene3687	398.137	560.949	235.324	0.41951	-1.25322	0.00797707	0.0506744	NW_017264032.1	1844722	1848147	+	3426	VFPFJ_03666	GO:0016021	-	hypothetical protein VFPFJ_03666 [Purpureocillium lilacinum]_x000D_
gene7513	24.0893	41.0938	7.0847	0.172403	-2.53614	0.00798341	0.0506861	NW_017264035.1	2897633	2899161	-	1529	VFPFJ_07470	-	K19200	-_x000D_
gene5408	308.618	432.532	184.705	0.427032	-1.22758	0.00802214	0.0509033	NW_017264033.1	3272525	3275046	-	2522	VFPFJ_05378	GO:0005524	K19783	dna helicase_x000D_
gene6329	695.446	277.665	1113.23	4.00925	2.00333	0.00802914	0.050919	NW_017264034.1	2467237	2469804	+	2568	VFPFJ_06298	GO:0016020	-	galactose oxidase beta-propeller_x000D_
gene8914	706.977	989.643	424.31	0.42875	-1.22179	0.00804684	0.050951	NW_017264037.1	1503364	1504229	+	866	VFPFJ_08857	GO:0003899;GO:0006359	K03024	dna-directed rna c31 fungi gi_x000D_
gene10194	31.1879	48.4988	13.8769	0.286129	-1.80526	0.00805368	0.050951	NW_017264040.1	256100	257171	+	1072	VFPFJ_10127	-	-	-_x000D_
gene3897	644.871	326.988	962.754	2.94431	1.55793	0.00805404	0.050951	NW_017264032.1	2450875	2451372	-	498	VFPFJ_03874	-	-	-_x000D_
gene4568	137.737	197.68	77.7937	0.393533	-1.34545	0.00805782	0.050951	NW_017264033.1	636667	637923	-	1257	VFPFJ_04542	-	-	-_x000D_
gene10068	424.087	253.583	594.592	2.34476	1.22944	0.00805965	0.050951	NW_017264039.1	692225	694033	+	1809	VFPFJ_10003	-	-	-_x000D_
gene3838	1347.48	820.582	1874.38	2.28421	1.19169	0.00806133	0.050951	NW_017264032.1	2284231	2285670	-	1440	VFPFJ_03815	-	-	-_x000D_
gene9159	3605.18	2208.24	5002.12	2.26521	1.17964	0.00808343	0.0510621	NW_017264037.1	2255204	2256697	+	1494	VFPFJ_09100	GO:0008270;GO:0016874;GO:0016021	-	ring-8 protein gi_x000D_
gene2374	1636.56	2268.89	1004.22	0.442604	-1.17591	0.00809143	0.051084	NW_017264031.1	1822195	1823614	-	1420	VFPFJ_02358	GO:0006457;GO:0046872;GO:0005524;GO:0051082;GO:0031072;GO:0009408	K09503	chaperone protein dnaj 2 gi_x000D_
gene8200	920.459	1286.73	554.187	0.430694	-1.21526	0.00810684	0.0511525	NW_017264036.1	2015338	2016196	+	859	VFPFJ_08150	-	K14839	-_x000D_
gene4410	54.5141	27.6944	81.3338	2.93683	1.55426	0.0081422	0.0513251	NW_017264033.1	196421	196884	+	464	VFPFJ_04383	-	-	-_x000D_
gene1014	952.108	1321.06	583.154	0.441428	-1.17975	0.0081433	0.0513251	NW_017264030.1	3510315	3512549	-	2235	VFPFJ_01010	GO:0003723;GO:0005524;GO:0004386	K14806	atp-dependent rna helicase dbp7_x000D_
gene10048	973.555	1355.75	591.36	0.436187	-1.19698	0.00815107	0.0513302	NW_017264039.1	646053	647563	+	1511	VFPFJ_09984	GO:0004514;GO:0000183;GO:0009435;GO:0001302;GO:0019358;GO:0006348;GO:0016874;GO:0000781;GO:0005634	K00763	nicotinate phosphoribosyltransferase gi_x000D_
gene1823	477.999	674.409	281.589	0.417534	-1.26003	0.00815321	0.0513302	NW_017264031.1	216211	217506	+	1296	VFPFJ_01813	GO:1903469;GO:0090305;GO:0005739;GO:0070914;GO:0006284;GO:0045145;GO:0035861;GO:0017108;GO:0003677;GO:0000287;GO:0051908;GO:0005654;GO:1904162	K04799	flap endonuclease 1_x000D_
gene5964	156.933	224.578	89.2871	0.397577	-1.33069	0.00817592	0.0514063	NW_017264034.1	1406567	1407676	-	1110	VFPFJ_05933	-	-	-_x000D_
gene5580	2796.25	1702.14	3890.35	2.28557	1.19255	0.00817849	0.0514063	NW_017264034.1	263776	269457	+	5682	VFPFJ_05549	GO:0045898;GO:0042790;GO:0045892;GO:0017025;GO:0003677;GO:0000228;GO:0016887;GO:0005524;GO:0006364;GO:0005739	K15192	tbp associated factor_x000D_
gene10691	37.7787	57.1885	18.3688	0.321197	-1.63847	0.00817901	0.0514063	NW_017264044.1	12716	14234	-	1519	VFPFJ_10619	GO:0008171;GO:0032259	-	sterigmatocystin 8-o-methyltransferase_x000D_
gene155	2052.38	3470.94	633.816	0.182606	-2.45319	0.00818559	0.051419	NW_017264030.1	762307	764713	+	2407	VFPFJ_00156	GO:0046872;GO:0005524;GO:0004075	K01968	3-methylcrotonyl- carboxylase subunit alpha_x000D_
gene10541	9.9445	2.51901	17.37	6.89556	2.78567	0.00819596	0.0514374	NW_017264042.1	320991	321684	+	694	VFPFJ_10471	-	-	-_x000D_
gene1818	972.4	586.904	1357.89	2.31366	1.21017	0.00819765	0.0514374	NW_017264031.1	198259	200106	+	1848	VFPFJ_01808	-	-	-_x000D_
gene2829	123.853	177.524	70.1824	0.39534	-1.33883	0.00822675	0.0515913	NW_017264031.1	3199181	3199465	-	285	VFPFJ_02811	-	-	-_x000D_
gene4523	8079.06	4567.14	11591	2.53791	1.34364	0.00824649	0.051671	NW_017264033.1	509150	509854	-	705	VFPFJ_04496	GO:0016021;GO:1990050;GO:2001247;GO:0005758;GO:0032048;GO:0015914;GO:0031314	K02619	preli msf1 gi_x000D_
gene8544	6407.05	4110.65	8703.46	2.1173	1.08222	0.00825024	0.051671	NW_017264037.1	413264	413947	+	684	VFPFJ_08489	-	-	-_x000D_
gene8585	12.0625	3.31639	20.8085	6.27445	2.64949	0.00825473	0.051671	NW_017264037.1	571602	572015	+	414	VFPFJ_08530	-	-	-_x000D_
gene10449	184.295	89.0811	279.509	3.1377	1.64971	0.00825782	0.051671	NW_017264042.1	28938	30512	+	1575	VFPFJ_10380	-	-	-_x000D_
gene4549	1282.97	781.359	1784.59	2.28395	1.19153	0.00826504	0.0516875	NW_017264033.1	564695	566890	-	2196	VFPFJ_04522	GO:0020037;GO:0016705;GO:0004497;GO:0005506;GO:0055114	-	cytochrome p450 52a11_x000D_
gene1578	124.203	177.73	70.6755	0.397656	-1.33041	0.00831312	0.0519137	NW_017264030.1	5221366	5223378	+	2013	VFPFJ_01569	GO:0006810;GO:0016020;GO:0000166	-	proteinase [Purpureocillium lilacinum]_x000D_
gene9616	1392.65	1938.41	846.887	0.436897	-1.19463	0.00831389	0.0519137	NW_017264038.1	1131808	1134108	-	2301	VFPFJ_09554	GO:0034457;GO:0005732;GO:0019013;GO:0006364	K14559	u3 small nucleolar ribonucleoprotein mpp10 gi_x000D_
gene4402	479.96	282.372	677.548	2.39948	1.26272	0.00832556	0.0519137	NW_017264033.1	180412	181856	-	1445	VFPFJ_04375	GO:0005737;GO:0006415;GO:0016149	K02835	peptide chain release factor 1_x000D_
gene6962	41.9575	20.7668	63.1482	3.04082	1.60446	0.00833064	0.0519137	NW_017264035.1	1211520	1214052	-	2533	VFPFJ_06927	GO:0003723	-	pumilio-family rna binding repeat protein_x000D_
gene8716	653.087	903.162	403.012	0.446224	-1.16416	0.0083356	0.0519137	NW_017264037.1	917721	918522	+	802	VFPFJ_08661	GO:0070191;GO:0005737;GO:0055114;GO:0034599	K08968	gaf domain-containingnucleotide-binding protein_x000D_
gene5489	1003.19	1397.48	608.9	0.435712	-1.19855	0.00833659	0.0519137	NW_017264033.1	3531721	3532400	-	680	VFPFJ_05459	GO:0042797;GO:0005736;GO:0006360;GO:0003677;GO:0046983;GO:0001054;GO:0005666	K03020	dna-directed rna polymerase i and iii polypeptide gi_x000D_
gene4895	744.39	1035.23	453.554	0.438121	-1.1906	0.00833927	0.0519137	NW_017264033.1	1636216	1637533	+	1318	VFPFJ_04867	GO:0030176;GO:0032865;GO:0000002;GO:0045040	K17764	mitochondrial outer membrane protein mmm1 gi_x000D_
gene4482	3099.24	1681.43	4517.04	2.68643	1.42569	0.00834215	0.0519137	NW_017264033.1	397660	399157	+	1498	VFPFJ_04455	GO:0046872	-	fungal specific transcription factor_x000D_
gene3457	1031.67	1438.34	625.005	0.434532	-1.20246	0.00834269	0.0519137	NW_017264032.1	1195584	1198588	-	3005	VFPFJ_03437	GO:0090305;GO:0004527	K12585	mitotic control protein dis3_x000D_
gene7716	474.178	280.424	667.931	2.38186	1.25209	0.00835171	0.0519142	NW_017264036.1	426283	427821	-	1539	VFPFJ_07672	-	-	-_x000D_
gene1724	53.5508	18.6541	88.4475	4.74144	2.24533	0.00835199	0.0519142	NW_017264030.1	5665323	5666372	-	1050	VFPFJ_01714	GO:0008270;GO:0016491;GO:0055114	-	protein indc11_x000D_
gene9013	934.513	1312.22	556.808	0.424325	-1.23676	0.00836595	0.0519723	NW_017264037.1	1820759	1826014	-	5256	VFPFJ_08956	GO:0043232;GO:0031981	-	telomere length regulator protein rif1-like protein_x000D_
gene8457	266.055	26.1994	505.91	19.31	4.27128	0.00838058	0.0520193	NW_017264037.1	150057	151200	+	1144	VFPFJ_08403	-	-	-_x000D_
gene2349	29.9538	14.2162	45.6915	3.21404	1.68439	0.00838275	0.0520193	NW_017264031.1	1755447	1755863	+	417	VFPFJ_02333	-	-	-_x000D_
gene9591	60.2733	105.128	15.4189	0.146669	-2.76937	0.00839988	0.0520969	NW_017264038.1	1064610	1066372	-	1763	VFPFJ_09529	GO:0016020	-	mfs monocarboxylate transporter protein gi_x000D_
gene7064	514.199	720.196	308.202	0.427942	-1.22451	0.00841536	0.0521641	NW_017264035.1	1493875	1494821	-	947	VFPFJ_07029	GO:0000935;GO:0008360;GO:0007264;GO:0032956;GO:0032955;GO:0000226;GO:0005938;GO:0034613;GO:0003924;GO:0005525	-	gtp-binding protein rhoc_x000D_
gene6260	78.1735	42.2394	114.108	2.70145	1.43373	0.00842481	0.052194	NW_017264034.1	2258197	2260186	-	1990	VFPFJ_06229	GO:0008152;GO:0016740	-	acetyl- acetyltransferase gi_x000D_
gene684	2925.48	4060.43	1790.54	0.440972	-1.18124	0.00843157	0.0522071	NW_017264030.1	2497527	2501077	+	3551	VFPFJ_00682	GO:0020037;GO:0005506;GO:0003958;GO:0070330;GO:0055114;GO:0010181	K14338	nadph cytochrome p450 gi_x000D_
gene8141	215.047	69.2698	360.824	5.20897	2.381	0.00844706	0.0522743	NW_017264036.1	1839639	1841696	-	2058	VFPFJ_08094	-	-	-_x000D_
gene2986	2204.22	3055.74	1352.7	0.442677	-1.17567	0.00848352	0.0524711	NW_017264031.1	3659446	3662413	+	2968	VFPFJ_02968	GO:0005829;GO:0006609;GO:0005935;GO:0008536;GO:0042991;GO:0005934;GO:0010458;GO:1990023;GO:0008139;GO:0034399;GO:0005635	-	importin beta-2 subunit_x000D_
gene6876	751.682	457.721	1045.64	2.28445	1.19185	0.00851145	0.052615	NW_017264035.1	893879	894697	-	819	VFPFJ_06841	GO:0008080	-	gnat family gi_x000D_
gene8959	1054.91	1464.19	645.639	0.440955	-1.1813	0.00853608	0.0527383	NW_017264037.1	1617277	1618173	+	897	VFPFJ_08902	GO:0004519;GO:0090501;GO:0006388	K15323	trna-splicing endonuclease subunit sen34_x000D_
gene1966	3153.99	1913.4	4394.58	2.29674	1.19959	0.00854554	0.0527678	NW_017264031.1	557307	562137	+	4831	VFPFJ_01955	GO:0016301;GO:0016310;GO:0000166	K11229	ste ste11 bck1 protein kinase_x000D_
gene1317	3627.98	5201.15	2054.81	0.395069	-1.33982	0.00857276	0.0529068	NW_017264030.1	4446197	4447828	+	1632	VFPFJ_01308	GO:0009450;GO:0006536;GO:0030170;GO:0003867;GO:0005829	K13524	4-aminobutyrate aminotransferase gi_x000D_
gene3314	23487.2	10039	36935.4	3.67919	1.87939	0.00861047	0.0531105	NW_017264032.1	756581	757883	-	1303	VFPFJ_03294	GO:0055085;GO:0006085;GO:0016021;GO:0005622;GO:0022857;GO:0005524;GO:0000287;GO:0016310;GO:0008776;GO:0006082	K00925	acetate kinase_x000D_
gene7573	132.91	32.0466	233.773	7.2948	2.86687	0.00862154	0.0531497	NW_017264035.1	3132290	3133453	-	1164	VFPFJ_07530	-	-	-_x000D_
gene6030	226.013	47.1318	404.893	8.59066	3.10277	0.00863445	0.0532001	NW_017264034.1	1611503	1612435	-	933	VFPFJ_06000	-	-	-_x000D_
gene6365	1187.19	656.696	1717.68	2.61564	1.38717	0.00866646	0.0533393	NW_017264034.1	2563758	2565242	-	1485	VFPFJ_06334	-	-	-_x000D_
gene7929	1115.39	622.827	1607.95	2.58169	1.36832	0.0086665	0.0533393	NW_017264036.1	1145319	1147371	+	2053	VFPFJ_07884	GO:0006357;GO:0000981;GO:0005634;GO:0008270	-	mercuric reductase_x000D_
gene3008	219.297	91.7147	346.88	3.78216	1.91921	0.00867837	0.0533831	NW_017264031.1	3743519	3744243	-	725	VFPFJ_02989	-	-	-_x000D_
gene1711	92.5223	51.1329	133.912	2.6189	1.38896	0.00871633	0.0535874	NW_017264030.1	5629816	5630118	+	303	VFPFJ_01701	-	-	-_x000D_
gene2748	651.803	392.84	910.766	2.31841	1.21314	0.00872283	0.0535981	NW_017264031.1	2950751	2952436	-	1686	VFPFJ_02730	GO:0005488	-	copper-sensing transcription factor gi_x000D_
gene539	468.094	651.063	285.125	0.437937	-1.1912	0.00874521	0.0536792	NW_017264030.1	1962734	1967775	+	5042	VFPFJ_00537	GO:0090305;GO:0016035;GO:0003887;GO:0006260;GO:0003677;GO:0008408;GO:0000166;GO:0019985	K02350	dna polymerase zeta catalytic subunit_x000D_
gene188	49.2941	26.3351	72.2531	2.74361	1.45607	0.00874557	0.0536792	NW_017264030.1	865179	865732	+	554	VFPFJ_00188	-	-	-_x000D_
gene4298	2604.04	1151.48	4056.6	3.52293	1.81678	0.00877814	0.0538377	NW_017264032.1	3638363	3653119	+	14757	VFPFJ_04271	GO:0008152	K22148	nonribosomal siderophore peptide synthase protein_x000D_
gene7636	7565.35	4600.53	10530.2	2.28891	1.19466	0.00878095	0.0538377	NW_017264036.1	204834	206805	-	1972	VFPFJ_07594	GO:0055085;GO:0016021	-	mfs multidrug transporter_x000D_
gene8820	782.703	245.923	1319.48	5.36544	2.4237	0.00878625	0.0538409	NW_017264037.1	1236438	1238684	-	2247	VFPFJ_08763	GO:0046872	-	lim domain-containing protein_x000D_
gene8039	1044.92	585.231	1504.62	2.57098	1.36232	0.00881687	0.0539991	NW_017264036.1	1530812	1532299	+	1488	VFPFJ_07992	-	-	-_x000D_
gene5355	1642.75	2281.75	1003.76	0.439909	-1.18472	0.00883521	0.0540821	NW_017264033.1	3137196	3138574	-	1379	VFPFJ_05327	GO:0016021	-	domain-containingprotein gi_x000D_
gene6771	31.9094	49.0014	14.8174	0.302388	-1.72553	0.00885706	0.054186	NW_017264035.1	588319	589484	-	1166	VFPFJ_06736	GO:0005488;GO:0006355	-	c6 transcription factor_x000D_
gene8735	1912.1	1138.24	2685.97	2.35976	1.23864	0.00886181	0.054186	NW_017264037.1	979489	979644	-	156	VFPFJ_08678	-	-	-_x000D_
gene9477	40.6454	19.4175	61.8732	3.18646	1.67196	0.00889111	0.0543357	NW_017264038.1	701746	702039	+	294	VFPFJ_09413	-	-	-_x000D_
gene4882	248.075	352.226	143.924	0.408613	-1.29119	0.00890871	0.0544137	NW_017264033.1	1596714	1597580	-	867	VFPFJ_04854	GO:0005730;GO:0031167;GO:0016433	K18849	nucleolus protein gi_x000D_
gene1167	2375.25	3295.47	1455.02	0.44152	-1.17945	0.00891424	0.0544179	NW_017264030.1	3981547	3983541	+	1995	VFPFJ_01160	GO:0005829;GO:0003723;GO:0009328;GO:0006432;GO:0005524;GO:0004826;GO:0000287;GO:0005634	K01890	phenylalanyl-trna synthetase beta chain_x000D_
gene3082	146.188	84.1558	208.22	2.47422	1.30697	0.00892175	0.0544343	NW_017264032.1	25716	26764	+	1049	VFPFJ_03063	GO:0004519;GO:0090305;GO:0006308;GO:0003676	-	s1 p1 nuclease_x000D_
gene5332	1193.57	1659.4	727.734	0.438551	-1.18918	0.00897274	0.0547157	NW_017264033.1	3037580	3038617	+	1038	VFPFJ_05304	GO:0018344;GO:0004663	K05956	type-2 protein geranylgeranyltransferase subunit beta gi_x000D_
gene8519	6356.76	3431.2	9282.32	2.70527	1.43577	0.00898067	0.0547245	NW_017264037.1	334459	336579	-	2121	VFPFJ_08464	GO:0003676;GO:0046872	K21544	c2h2 transcription factor gi_x000D_
gene2468	95.694	53.9807	137.407	2.54549	1.34794	0.00898541	0.0547245	NW_017264031.1	2121590	2122333	-	744	VFPFJ_02452	-	-	-_x000D_
gene9464	28.9089	13.0976	44.7201	3.41437	1.77162	0.00898875	0.0547245	NW_017264038.1	661011	661538	-	528	VFPFJ_09400	-	-	-_x000D_
gene6261	7.321	1.27007	13.3719	10.5285	3.39623	0.00901871	0.0548772	NW_017264034.1	2260304	2260585	-	282	VFPFJ_06230	-	-	-_x000D_
gene7496	78.0739	112.948	43.1994	0.382471	-1.38658	0.00903075	0.0549208	NW_017264035.1	2855472	2856523	+	1052	VFPFJ_07453	-	-	-_x000D_
gene8616	3463.34	4756.02	2170.67	0.456404	-1.13162	0.00903644	0.0549252	NW_017264037.1	650764	652734	-	1971	VFPFJ_08561	GO:0005829;GO:0006310;GO:0006281;GO:0000723;GO:0035861;GO:0006279;GO:0003697;GO:0006268;GO:1902969;GO:0005662	K07466	replication factor a-like protein_x000D_
gene3729	1860.57	2589.69	1131.46	0.436908	-1.1946	0.00904122	0.0549252	NW_017264032.1	1998534	2000325	+	1792	VFPFJ_03708	-	-	-_x000D_
gene6960	2666.8	1635.43	3698.17	2.26128	1.17714	0.00906194	0.0550214	NW_017264035.1	1206728	1208612	-	1885	VFPFJ_06925	GO:0006470;GO:0004722	K01102	protein phophatase 2c family protein_x000D_
gene5288	6153.27	8492.43	3814.1	0.449117	-1.15484	0.00907934	0.0550973	NW_017264033.1	2895165	2899498	+	4334	VFPFJ_05260	GO:0004736;GO:0006094;GO:0046872;GO:0006090;GO:0003677;GO:0005524;GO:0004075;GO:0009374	K01958	pyruvate carboxylase_x000D_
gene4699	100.529	58.3963	142.662	2.44299	1.28865	0.00910727	0.055237	NW_017264033.1	998742	1000962	-	2221	VFPFJ_04672	-	-	-_x000D_
gene9420	27.5001	43.0955	11.9046	0.276238	-1.85602	0.0091226	0.0552638	NW_017264038.1	511997	513154	-	1158	VFPFJ_09357	GO:0008152;GO:0016787	-	endomembrane protein 70-like protein_x000D_
gene315	31.6071	7.74549	55.4688	7.16142	2.84025	0.00912592	0.0552638	NW_017264030.1	1265912	1266565	-	654	VFPFJ_00315	-	-	-_x000D_
gene5268	74.1109	27.9058	120.316	4.31151	2.10819	0.0091264	0.0552638	NW_017264033.1	2827517	2828206	-	690	VFPFJ_05240	-	-	-_x000D_
gene9006	733.604	1021.46	445.751	0.436387	-1.19632	0.00913512	0.0552869	NW_017264037.1	1789582	1790898	-	1317	VFPFJ_08949	GO:0019706;GO:0016021;GO:0018345;GO:0008270;GO:0005783	K18932	palmitoyltransferase pfa4 gi_x000D_
gene11226	15.5613	28.5077	2.61487	0.091725	-3.44654	0.00915151	0.0553362	NW_017264051.1	163926	165134	+	1209	VFPFJ_11153	-	-	-_x000D_
gene6828	483.83	214.493	753.167	3.51139	1.81204	0.0091531	0.0553362	NW_017264035.1	765601	766903	+	1303	VFPFJ_06793	-	-	-_x000D_
gene9305	7.39972	13.4136	1.38589	0.10332	-3.27481	0.00918187	0.0554803	NW_017264038.1	194385	195422	-	1038	VFPFJ_09243	-	K00988	-_x000D_
gene9015	997.697	411.708	1583.68	3.84662	1.94359	0.00920754	0.0556057	NW_017264037.1	1831419	1831970	-	552	VFPFJ_08958	-	-	-_x000D_
gene670	715.77	993.915	437.625	0.440304	-1.18343	0.00923369	0.0557064	NW_017264030.1	2464176	2467645	-	3470	VFPFJ_00668	GO:0005730;GO:0000463;GO:0000466;GO:0005829	K14861	ribosome biogenesis protein urb1 gi_x000D_
gene1360	1402.15	1946.22	858.079	0.440895	-1.18149	0.00923412	0.0557064	NW_017264030.1	4589321	4591148	-	1828	VFPFJ_01351	GO:0016021;GO:0008168;GO:0032259	K20238	cyclopropane-fatty-acyl-phospholipid synthase_x000D_
gene10066	686.731	953.279	420.183	0.440777	-1.18188	0.00924728	0.0557279	NW_017264039.1	687905	688829	-	925	VFPFJ_10001	GO:0016021	K09660	monosaccharide-p-dolichol utilization protein gi_x000D_
gene1969	484.139	678.724	289.554	0.426616	-1.22899	0.00925295	0.0557279	NW_017264031.1	571219	572178	-	960	VFPFJ_01958	GO:0016021;GO:0000753	-	membrane fusion mating protein fig1 gi_x000D_
gene3646	1036.35	615.536	1457.17	2.36732	1.24325	0.00925533	0.0557279	NW_017264032.1	1738249	1741717	+	3469	VFPFJ_03625	GO:0003684;GO:0016779;GO:0005634;GO:0042276	K03515	dna damage repair protein mus42 gi_x000D_
gene5614	297.005	420.639	173.372	0.412165	-1.27871	0.00926005	0.0557279	NW_017264034.1	353787	355284	-	1498	VFPFJ_05583	-	-	-_x000D_
gene3895	5.39773	0.295351	10.5001	35.5513	5.15183	0.00926241	0.0557279	NW_017264032.1	2442826	2443464	-	639	VFPFJ_03872	-	-	-_x000D_
gene4067	58.399	16.2937	100.504	6.1683	2.62487	0.00926944	0.0557403	NW_017264032.1	2977156	2978949	+	1794	VFPFJ_04042	GO:0016491	-	fad binding domain-containingprotein gi_x000D_
gene6864	3862.4	5334.44	2390.35	0.448097	-1.15812	0.00933098	0.0560805	NW_017264035.1	862577	864607	-	2031	VFPFJ_06829	GO:0042939;GO:0071916;GO:0035442;GO:0031520;GO:0000324;GO:0042937;GO:0016021;GO:0032153	K03305	pot family protein_x000D_
gene2041	1413.62	890.405	1936.83	2.17523	1.12117	0.00934598	0.0561407	NW_017264031.1	776651	777913	+	1263	VFPFJ_02030	GO:0071949;GO:0004497;GO:0055114	K00480	salicylate hydroxylase_x000D_
gene9554	2096.19	2892.64	1299.75	0.449331	-1.15415	0.0093747	0.0562832	NW_017264038.1	946134	949222	-	3089	VFPFJ_09492	GO:0055114;GO:0004488;GO:0009396;GO:0005524;GO:0004329	K00288	c-1-tetrahydrofolate synthase_x000D_
gene11083	1399.15	869.386	1928.91	2.21871	1.14972	0.00944943	0.0567016	NW_017264049.1	49323	50318	+	996	VFPFJ_11010	-	-	-_x000D_
gene6018	53.3014	29.0778	77.525	2.66612	1.41474	0.00949115	0.0569216	NW_017264034.1	1571352	1572261	+	910	VFPFJ_05988	-	-	-_x000D_
gene4659	12038.8	16716.9	7360.69	0.440315	-1.18339	0.00950902	0.0569985	NW_017264033.1	887194	888288	-	1095	VFPFJ_04632	GO:0071577;GO:0016021;GO:0005385	K14709	membrane zinc transporter gi_x000D_
gene374	776.912	475.272	1078.55	2.26933	1.18227	0.00955486	0.0572428	NW_017264030.1	1489454	1491601	+	2148	VFPFJ_00373	GO:0005886;GO:0051286;GO:0016021	-	ph signal transduction protein_x000D_
gene11749	29.0214	12.6032	45.4396	3.6054	1.85016	0.00957317	0.057292	NW_017264098.1	14801	16820	-	2020	VFPFJ_11676	-	-	-_x000D_
gene1998	239.519	88.0689	390.97	4.43936	2.15035	0.00957325	0.057292	NW_017264031.1	650968	652263	+	1296	VFPFJ_01987	-	-	-_x000D_
gene9104	83.4865	46.6028	120.37	2.5829	1.36899	0.00964819	0.0577098	NW_017264037.1	2086844	2089733	+	2890	VFPFJ_09047	-	-	-_x000D_
gene3562	604.918	346.798	863.038	2.48859	1.31533	0.00969364	0.0579193	NW_017264032.1	1494278	1495437	+	1160	VFPFJ_03542	GO:0016021	-	dsc e3 ubiquitin ligase complex subunit 4_x000D_
gene134	138.094	195.204	80.9852	0.414875	-1.26925	0.00969376	0.0579193	NW_017264030.1	703444	705003	-	1560	VFPFJ_00135	-	-	-_x000D_
gene3061	257.789	359.155	156.423	0.435529	-1.19916	0.00969865	0.0579193	NW_017264031.1	3891594	3892792	+	1199	VFPFJ_03042	-	K17989	-_x000D_
gene6780	1426.35	897.324	1955.38	2.17912	1.12375	0.00971413	0.0579811	NW_017264035.1	617314	618328	+	1015	VFPFJ_06745	GO:0016021;GO:0005507	K02258	cytochrome c oxidase assembly protein cox11_x000D_
gene6451	174.852	246.386	103.318	0.419333	-1.25383	0.00975925	0.0582195	NW_017264034.1	2812810	2813992	+	1183	VFPFJ_06418	-	-	-_x000D_
gene9388	1185.36	384.991	1985.74	5.15789	2.36678	0.00978213	0.0583251	NW_017264038.1	424742	426478	+	1737	VFPFJ_09325	GO:0008236	-	s8 s53 family peptidase_x000D_
gene6092	2162.24	1343.04	2981.44	2.21992	1.15051	0.00981853	0.0585097	NW_017264034.1	1810884	1811885	+	1002	VFPFJ_06062	-	-	-_x000D_
gene5527	430.18	225.418	634.941	2.81672	1.49402	0.00982348	0.0585097	NW_017264034.1	71928	73261	-	1334	VFPFJ_05496	-	K15206	-_x000D_
gene8513	2212.09	1347.02	3077.15	2.28441	1.19182	0.00983702	0.0585594	NW_017264037.1	318389	322584	-	4196	VFPFJ_08458	GO:0003824;GO:0005992	K16055	trehalose-6-phosphate synthase trehalose phosphatase gi_x000D_
gene8192	20.5866	6.62457	34.5487	5.21524	2.38273	0.0098507	0.0586098	NW_017264036.1	2000119	2000418	-	300	VFPFJ_08142	-	-	-_x000D_
gene326	385.453	539.125	231.781	0.42992	-1.21786	0.00987381	0.0586898	NW_017264030.1	1299039	1300084	-	1046	VFPFJ_00326	GO:0004519;GO:0090305;GO:0006308;GO:0003676	K05986	nuclease s1 gi_x000D_
gene2574	49.9979	74.7992	25.1966	0.336856	-1.5698	0.00987456	0.0586898	NW_017264031.1	2390115	2391063	+	949	VFPFJ_02558	-	-	-_x000D_
gene8760	388.608	544.881	232.335	0.426395	-1.22974	0.0098828	0.0587078	NW_017264037.1	1057955	1058530	+	576	VFPFJ_08703	GO:0006355;GO:0003677;GO:0003713	-	transcriptional coactivator p15 family protein gi_x000D_
gene95	49.313	96.2055	2.42062	0.0251609	-5.31267	0.00991864	0.0588896	NW_017264030.1	586805	587673	+	869	VFPFJ_00096	-	-	-_x000D_
gene2561	70.9198	37.2279	104.612	2.81004	1.49059	0.00994435	0.0590112	NW_017264031.1	2365091	2366343	-	1253	VFPFJ_02545	-	-	-_x000D_
gene5441	2729.25	1410.27	4048.22	2.87052	1.52131	0.00996008	0.0590734	NW_017264033.1	3387869	3388372	+	504	VFPFJ_05411	-	-	-_x000D_
gene5565	920.124	1286.98	553.268	0.429897	-1.21794	0.00997724	0.0591072	NW_017264034.1	212123	213164	+	1042	VFPFJ_05534	-	-	-_x000D_
gene8211	19.9865	7.60751	32.3655	4.25441	2.08896	0.00998103	0.0591072	NW_017264036.1	2039942	2040457	-	516	VFPFJ_08160	-	-	-_x000D_
gene11196	241.074	445.128	37.0205	0.0831682	-3.58782	0.00998152	0.0591072	NW_017264051.1	76260	78134	-	1875	VFPFJ_11123	GO:0055085;GO:0016021	-	phthalate transporter_x000D_
gene10687	4.76164	9.21112	0.312167	0.0338903	-4.88299	0.0100126	0.0592601	NW_017264044.1	1449	2240	-	792	VFPFJ_10615	GO:0016020;GO:0016491	-	phenol 2-monooxygenase protein_x000D_
gene6549	1172.88	1616.9	728.852	0.450771	-1.14953	0.0100187	0.0592649	NW_017264034.1	3066415	3068664	-	2250	VFPFJ_06514	GO:0044425	-	#NAME?_x000D_
gene917	204.79	331.577	78.0035	0.23525	-2.08773	0.0101189	0.0598265	NW_017264030.1	3223004	3223675	+	672	VFPFJ_00913	-	-	-_x000D_
gene3269	439.698	616.263	263.134	0.426983	-1.22775	0.0101251	0.0598313	NW_017264032.1	601243	603611	-	2369	VFPFJ_03249	GO:0005524;GO:0003682	K02603	origin recognition complex subunit orc1_x000D_
gene5117	105.327	59.7463	150.909	2.52582	1.33675	0.0101331	0.0598472	NW_017264033.1	2368212	2369834	-	1623	VFPFJ_05089	-	-	-_x000D_
gene1715	695.23	964.275	426.185	0.441975	-1.17796	0.0101442	0.0598813	NW_017264030.1	5646427	5648647	+	2221	VFPFJ_01705	GO:0051287;GO:0006468;GO:0004672;GO:0005739;GO:0004449;GO:0006099;GO:0005524;GO:0000287	K08838	serine threonine-protein kinase 24_x000D_
gene6708	377.097	526.16	228.034	0.433393	-1.20625	0.010246	0.060451	NW_017264035.1	397278	399222	-	1945	VFPFJ_06673	GO:0016021;GO:0022891;GO:0055085	K08141	sugar porter family mfs transporter gi_x000D_
gene1362	70.6036	102.499	38.7077	0.377638	-1.40492	0.010263	0.0605018	NW_017264030.1	4601122	4602588	+	1467	VFPFJ_01353	GO:0006355	-	c6 finger domain-containingprotein_x000D_
gene9410	26.7727	11.5951	41.9504	3.61796	1.85517	0.0102704	0.0605018	NW_017264038.1	483729	484010	+	282	VFPFJ_09347	-	-	-_x000D_
gene8088	70.5687	102.763	38.3742	0.373424	-1.42111	0.0102707	0.0605018	NW_017264036.1	1683115	1684753	+	1639	VFPFJ_08041	GO:0005643;GO:0016973	K18723	rna export mediator gle1_x000D_
gene2035	218.335	304.27	132.399	0.435136	-1.20046	0.0102958	0.0606031	NW_017264031.1	756047	757837	-	1791	VFPFJ_02024	GO:0016020	-	alpha beta hydrolase fold-1 protein_x000D_
gene2557	1006.72	501.902	1511.55	3.01164	1.59055	0.0102987	0.0606031	NW_017264031.1	2358018	2360528	+	2511	VFPFJ_02541	-	-	-_x000D_
gene169	3227.38	2005.98	4448.78	2.21775	1.1491	0.0103219	0.0607078	NW_017264030.1	803756	807170	+	3415	VFPFJ_00169	GO:0009987;GO:0005634	-	zinc finger domain-containing ccch-type_x000D_
gene1953	284.59	398.946	170.234	0.42671	-1.22867	0.0103303	0.0607255	NW_017264031.1	523145	525021	-	1877	VFPFJ_01942	GO:0016884	K01426	amidase family protein_x000D_
gene2887	8.82666	15.6037	2.04959	0.131352	-2.92849	0.0103457	0.0607841	NW_017264031.1	3361274	3361837	-	564	VFPFJ_02868	-	-	-_x000D_
gene2152	367.08	512.115	222.045	0.433585	-1.20561	0.0103638	0.0608154	NW_017264031.1	1088618	1090628	-	2011	VFPFJ_02139	GO:0005737;GO:0043130	K18667	activating signal cointegrator 1 complex subunit 2_x000D_
gene9079	500.058	303.85	696.265	2.29148	1.19628	0.0103638	0.0608154	NW_017264037.1	2012688	2013641	+	954	VFPFJ_09022	-	-	-_x000D_
gene4641	34.0369	51.8134	16.2604	0.313825	-1.67197	0.0103672	0.0608154	NW_017264033.1	832354	834151	-	1798	VFPFJ_04614	-	-	-_x000D_
gene6999	243.992	344.071	143.912	0.418262	-1.25752	0.0103728	0.0608164	NW_017264035.1	1302352	1302858	+	507	VFPFJ_06964	GO:0006457;GO:0003676;GO:0000413;GO:0005634;GO:0005829;GO:0003755;GO:0000166	-	peptidyl prolyl cis-trans isomerase cyclophilin_x000D_
gene5334	475.209	663.665	286.753	0.432076	-1.21064	0.0104218	0.0610485	NW_017264033.1	3043034	3046394	-	3361	VFPFJ_05306	GO:0005524;GO:0006298;GO:0030983	K08736	dna mismatch repair protein msh3_x000D_
gene11827	109.352	157.238	61.4671	0.390919	-1.35506	0.0104262	0.0610485	NW_017264146.1	125	1471	-	1347	VFPFJ_11754	GO:0008152;GO:0016787	-	hippurate hydrolase_x000D_
gene4304	414.152	575.355	252.949	0.439641	-1.1856	0.0104286	0.0610485	NW_017264032.1	3668843	3670310	+	1468	VFPFJ_04277	-	-	-_x000D_
gene2648	17266.3	11105.4	23427.2	2.10952	1.07692	0.0104414	0.0610621	NW_017264031.1	2618707	2619497	+	791	VFPFJ_02632	-	-	-_x000D_
gene7809	1392.4	1924.99	859.807	0.446656	-1.16277	0.0104418	0.0610621	NW_017264036.1	746506	747790	-	1285	VFPFJ_07765	-	-	-_x000D_
gene10711	20.2601	2.93473	37.5855	12.8072	3.67888	0.0104557	0.0611121	NW_017264044.1	80611	81880	-	1270	VFPFJ_10639	-	-	-_x000D_
gene863	92.6749	24.6011	160.749	6.5342	2.70801	0.0104818	0.0612193	NW_017264030.1	3059513	3060782	+	1270	VFPFJ_00859	-	-	-_x000D_
gene4092	17839.3	24731	10947.6	0.442669	-1.1757	0.01049	0.0612193	NW_017264032.1	3037603	3038361	-	759	VFPFJ_04065	GO:0006355;GO:0043565;GO:0003700	-	cross-pathway control 1_x000D_
gene7907	1260.04	1740.6	779.47	0.447816	-1.15902	0.0104907	0.0612193	NW_017264036.1	1063561	1064502	+	942	VFPFJ_07862	-	-	-_x000D_
gene2533	111.802	65.7508	157.854	2.40079	1.26351	0.0104958	0.0612193	NW_017264031.1	2298943	2300863	-	1921	VFPFJ_02517	-	-	-_x000D_
gene5026	555.544	768.859	342.23	0.445114	-1.16775	0.0105254	0.0613592	NW_017264033.1	2118471	2121710	-	3240	VFPFJ_04998	GO:0005524;GO:0003677;GO:0008026	K14635	atp-dependent dna helicase mph1_x000D_
gene5235	2190.79	1360.94	3020.65	2.21953	1.15025	0.0105307	0.0613592	NW_017264033.1	2725001	2726522	-	1522	VFPFJ_05207	GO:0055114;GO:0006744;GO:0016712;GO:0031314;GO:0016709;GO:0071949	K06126	ubiquinone biosynthesis monooxygenase coq6_x000D_
gene3021	1892.26	1137.76	2646.75	2.32628	1.21802	0.010545	0.0614109	NW_017264031.1	3775967	3777019	-	1053	VFPFJ_03002	-	-	-_x000D_
gene8686	15.2867	5.9816	24.5917	4.11122	2.03957	0.0105717	0.0615343	NW_017264037.1	846320	847741	+	1422	VFPFJ_08631	-	-	-_x000D_
gene11044	27.5377	42.7409	12.3345	0.288588	-1.79292	0.0105855	0.0615616	NW_017264048.1	58161	58664	-	504	VFPFJ_10971	-	-	-_x000D_
gene3284	1424.5	888.735	1960.26	2.20567	1.14122	0.0105903	0.0615616	NW_017264032.1	644577	645105	-	529	VFPFJ_03264	GO:0005758;GO:0033617;GO:0005507;GO:0005829;GO:0030001	K18183	mitochondrial copper ion transporter gi_x000D_
gene7505	213.943	363.442	64.4434	0.177314	-2.49562	0.0105928	0.0615616	NW_017264035.1	2876312	2877244	-	933	VFPFJ_07462	-	-	-_x000D_
gene55	63.8475	34.74	92.9551	2.67574	1.41994	0.0106069	0.0615896	NW_017264030.1	443988	449600	+	5613	VFPFJ_00056	-	-	-_x000D_
gene4967	321.741	449.092	194.39	0.43285	-1.20806	0.0106085	0.0615896	NW_017264033.1	1940421	1940741	-	321	VFPFJ_04939	-	-	-_x000D_
gene5775	215.768	88.7577	342.779	3.86196	1.94933	0.0106296	0.0616727	NW_017264034.1	842865	843080	-	216	VFPFJ_05743	-	-	-_x000D_
gene5989	495.186	303.2	687.171	2.2664	1.1804	0.0106338	0.0616727	NW_017264034.1	1490785	1491650	+	866	VFPFJ_05960	GO:0016020	-	c6 transcription factor gi_x000D_
gene7035	1802.95	2479.82	1126.08	0.454097	-1.13893	0.0106665	0.0618303	NW_017264035.1	1400285	1402882	-	2598	VFPFJ_07000	GO:0016208;GO:0005524;GO:0003987;GO:0019427	K01895	acetate-- ligase_x000D_
gene7744	1932.25	978.548	2885.95	2.94921	1.56033	0.0107304	0.0621691	NW_017264036.1	505671	506024	-	354	VFPFJ_07700	-	-	-_x000D_
gene838	825.25	1146.96	503.542	0.439023	-1.18763	0.0107378	0.06218	NW_017264030.1	2987901	2988863	+	963	VFPFJ_00834	GO:0017183;GO:0004164;GO:0032259	K00586	diphthine synthase_x000D_
gene9606	50.8992	13.7976	88.0009	6.378	2.6731	0.0107534	0.0622382	NW_017264038.1	1113508	1114403	-	896	VFPFJ_09544	-	-	-_x000D_
gene2472	3279.02	2043.87	4514.17	2.20864	1.14316	0.0108182	0.0625813	NW_017264031.1	2133009	2135393	-	2385	VFPFJ_02456	-	-	-_x000D_
gene1750	803.708	491.078	1116.34	2.27324	1.18475	0.0108581	0.0627797	NW_017264031.1	33928	35088	-	1161	VFPFJ_01740	-	-	-_x000D_
gene6158	13.5431	4.59938	22.4869	4.88912	2.28957	0.0109094	0.063044	NW_017264034.1	1974332	1974739	-	408	VFPFJ_06128	-	-	-_x000D_
gene1540	3597.86	2187.1	5008.63	2.29008	1.1954	0.0109196	0.0630703	NW_017264030.1	5108238	5109481	+	1244	VFPFJ_01532	GO:0000122;GO:0035004;GO:0000827;GO:0050821;GO:0030674;GO:0005829;GO:0000825;GO:0032958;GO:0000821;GO:0000823;GO:0000824;GO:0045944;GO:0005634;GO:0008440;GO:0046854	K00915	inositol polyphosphate multikinase gi_x000D_
gene7220	267.517	374.415	160.619	0.428985	-1.221	0.0109466	0.0631783	NW_017264035.1	1967370	1968705	+	1336	VFPFJ_07183	GO:0052718;GO:0052717;GO:0006400;GO:0006382;GO:0008270;GO:0005829	K15442	trna-specific adenosine-34 deaminase subunit tad3 gi_x000D_
gene1693	37.4628	56.7159	18.2097	0.321069	-1.63905	0.0109512	0.0631783	NW_017264030.1	5564468	5565936	-	1469	VFPFJ_01683	-	-	-_x000D_
gene7712	13.2838	22.3704	4.19722	0.187624	-2.41408	0.0109551	0.0631783	NW_017264036.1	417127	417555	+	429	VFPFJ_07668	-	-	-_x000D_
gene7892	2159.33	3106.17	1212.49	0.39035	-1.35716	0.0109656	0.0632065	NW_017264036.1	995492	996364	-	873	VFPFJ_07848	-	-	-_x000D_
gene3116	639.234	1012.95	265.523	0.26213	-1.93165	0.0109859	0.0632909	NW_017264032.1	125904	127209	+	1306	VFPFJ_03097	GO:0055085;GO:0016021	-	monocarboxylate transporter_x000D_
gene6025	51.1558	26.7267	75.5849	2.82806	1.49981	0.0110154	0.063406	NW_017264034.1	1588745	1589809	-	1065	VFPFJ_05995	-	-	-_x000D_
gene4547	30.6142	46.8835	14.3449	0.305969	-1.70854	0.0110171	0.063406	NW_017264033.1	561864	562232	-	369	VFPFJ_04520	-	-	-_x000D_
gene9657	16.344	3.33166	29.3563	8.81132	3.13936	0.0110455	0.0635369	NW_017264038.1	1258049	1258471	-	423	VFPFJ_09595	-	-	-_x000D_
gene10069	2464.46	1545.09	3383.82	2.19004	1.13096	0.0110638	0.0636099	NW_017264039.1	696392	697441	+	1050	VFPFJ_10004	-	-	-_x000D_
gene6215	3825.04	5458.91	2191.16	0.401392	-1.31692	0.0111033	0.0638042	NW_017264034.1	2131024	2131743	-	720	VFPFJ_06185	-	-	-_x000D_
gene4976	2047.5	1297.74	2797.26	2.15549	1.10801	0.0111191	0.0638468	NW_017264033.1	1963149	1964380	-	1232	VFPFJ_04948	GO:0004750;GO:0046872;GO:0005975;GO:0006098	K01783	ribulose-phosphate 3-epimerase_x000D_
gene10399	11.4087	1.54429	21.2732	13.7754	3.78402	0.011122	0.0638468	NW_017264041.1	371471	371644	-	174	VFPFJ_10330	-	-	-_x000D_
gene342	137.702	55.9484	219.456	3.92248	1.97177	0.011131	0.063851	NW_017264030.1	1352076	1352585	+	510	VFPFJ_00342	-	-	-_x000D_
gene6568	463.918	288.014	639.822	2.2215	1.15153	0.0111341	0.063851	NW_017264034.1	3116922	3118002	+	1081	VFPFJ_06533	GO:0006357;GO:0001104;GO:0016592	-	mediator of rna polymerase ii transcription subunit 4_x000D_
gene5780	207.487	127.099	287.876	2.26498	1.1795	0.0112086	0.0642313	NW_017264034.1	852203	852526	+	324	VFPFJ_05748	-	-	-_x000D_
gene405	218.522	308.242	128.802	0.41786	-1.25891	0.0112118	0.0642313	NW_017264030.1	1569166	1573220	-	4055	VFPFJ_00404	GO:0016491;GO:0055114;GO:0010181	-	fmn binding oxidoreductase_x000D_
gene10375	9346.73	5850.48	12843	2.1952	1.13435	0.0112463	0.0643853	NW_017264041.1	294886	297773	+	2888	VFPFJ_10306	GO:0016740;GO:0005992	K22337	-trehalose phosphate synthase subunit gi_x000D_
gene9080	3245.2	5040.57	1449.83	0.287632	-1.7977	0.0112501	0.0643853	NW_017264037.1	2014610	2018467	+	3858	VFPFJ_09023	GO:0016020	-	meiotically up-regulated protein_x000D_
gene707	1093.36	687.91	1498.82	2.1788	1.12354	0.0112807	0.0645272	NW_017264030.1	2577039	2577769	-	731	VFPFJ_00705	GO:0019013;GO:0006396;GO:0030529	K12623	u6 snrna-associated sm-like protein lsm4_x000D_
gene6840	419.738	657.229	182.248	0.277297	-1.8505	0.01131	0.0646622	NW_017264035.1	794876	797450	-	2575	VFPFJ_06805	GO:0035246;GO:0008168	K02516	protein methyltransferase_x000D_
gene1401	98.8149	140.911	56.7186	0.402513	-1.31289	0.0113201	0.0646871	NW_017264030.1	4690559	4691836	+	1278	VFPFJ_01393	GO:0051287;GO:0005829;GO:0005634;GO:0055114;GO:0016616	K00015	glyoxylate reductase_x000D_
gene3750	736.241	1015	457.482	0.450721	-1.14969	0.0113679	0.0648895	NW_017264032.1	2044879	2046176	-	1298	VFPFJ_03727	GO:0004048;GO:0000162;GO:0005829	K00766	anthranilate phosphoribosyltransferase_x000D_
gene11199	444.387	617.269	271.506	0.43985	-1.18492	0.0113687	0.0648895	NW_017264051.1	87165	88696	-	1532	VFPFJ_11126	-	-	-_x000D_
gene8800	129.343	58.8126	199.872	3.39846	1.76488	0.0113728	0.0648895	NW_017264037.1	1179031	1180529	-	1499	VFPFJ_08743	-	-	-_x000D_
gene2636	1683.76	2401.8	965.715	0.402079	-1.31445	0.0114087	0.0650612	NW_017264031.1	2580913	2585909	-	4997	VFPFJ_02620	GO:0042626;GO:0055085;GO:0005524;GO:0016021	-	abc transporter cdr4_x000D_
gene4432	19.907	7.69031	32.1238	4.17717	2.06253	0.0114305	0.0651526	NW_017264033.1	250751	251011	+	261	VFPFJ_04405	-	-	-_x000D_
gene4132	8749.46	12066.4	5432.53	0.45022	-1.1513	0.0114469	0.0652131	NW_017264032.1	3157779	3158283	+	505	VFPFJ_04105	GO:0019013;GO:0003723;GO:0000462;GO:0000398;GO:0032040;GO:0046540;GO:0031428	K12845	ribonucleoprotein-associated protein gi_x000D_
gene11106	25.147	10.2933	40.0007	3.88609	1.95832	0.0114574	0.0652326	NW_017264049.1	109424	110924	-	1501	VFPFJ_11033	GO:0016491	-	salicylate hydroxylase gi_x000D_
gene10979	15.0377	3.21951	26.8559	8.34162	3.06033	0.0114619	0.0652326	NW_017264046.1	197717	197949	-	233	VFPFJ_10906	-	-	-_x000D_
gene10220	133.931	77.8532	190.009	2.44061	1.28724	0.0114892	0.065355	NW_017264040.1	314938	316983	-	2046	VFPFJ_10153	GO:0016020	-	acetylserotonin methytransferase-like protein_x000D_
gene7879	461.989	639.336	284.643	0.445217	-1.16742	0.011508	0.0654072	NW_017264036.1	967652	971785	+	4134	VFPFJ_07835	GO:0008565;GO:0003676;GO:0006606;GO:0008026;GO:0005524;GO:0005737;GO:0005634	-	dead deah box helicase_x000D_
gene4823	408.379	52.2901	764.467	14.6197	3.86984	0.01151	0.0654072	NW_017264033.1	1415313	1415975	-	663	VFPFJ_04795	-	-	-_x000D_
gene11185	27.7229	12.2298	43.216	3.53366	1.82116	0.0115172	0.0654149	NW_017264051.1	49855	50303	+	449	VFPFJ_11112	-	-	-_x000D_
gene2014	32.8317	57.0945	8.569	0.150085	-2.73615	0.0115252	0.0654167	NW_017264031.1	702941	704739	+	1799	VFPFJ_02003	GO:0055085;GO:0016021	-	mfs multidrug transporter_x000D_
gene5008	2268.54	3127.72	1409.36	0.450601	-1.15008	0.0115291	0.0654167	NW_017264033.1	2065318	2067280	+	1963	VFPFJ_04980	GO:0004643;GO:0005829;GO:0003937;GO:0006189	K00602	bifunctional purine biosynthesis protein ade16_x000D_
gene7195	93.2852	50.4928	136.078	2.69499	1.43028	0.011538	0.0654343	NW_017264035.1	1898737	1899465	+	729	VFPFJ_07158	-	-	-_x000D_
gene2916	154.785	217.259	92.3122	0.424895	-1.23482	0.0115487	0.0654619	NW_017264031.1	3447300	3447794	+	495	VFPFJ_02897	-	-	-_x000D_
gene10297	47.3447	24.4091	70.2802	2.87926	1.5257	0.0115679	0.065538	NW_017264041.1	50837	52419	+	1583	VFPFJ_10228	GO:0005975;GO:0052692	K07407	glycoside hydrolase family 27_x000D_
gene2755	6219.53	8522.4	3916.67	0.459573	-1.12163	0.0115863	0.0656093	NW_017264031.1	2975401	2977706	+	2306	VFPFJ_02737	GO:0005737;GO:0000166;GO:0003723	K13126	polyadenylate-binding protein_x000D_
gene1704	122.458	173.335	71.5803	0.412959	-1.27593	0.0115971	0.065637	NW_017264030.1	5597281	5598750	-	1470	VFPFJ_01694	-	-	-_x000D_
gene2550	156.383	13.2785	299.487	22.5543	4.49533	0.01162	0.0657338	NW_017264031.1	2336570	2338222	-	1653	VFPFJ_02534	GO:0055085;GO:0016021	-	mfs transporter_x000D_
gene5937	371.437	511.674	231.2	0.45185	-1.14608	0.0116457	0.0658039	NW_017264034.1	1350479	1352077	+	1599	VFPFJ_05907	GO:0016021;GO:0055085;GO:0005215	-	major facilitator superfamily transporter_x000D_
gene7012	2983.95	4098.49	1869.41	0.456121	-1.13251	0.0116499	0.0658039	NW_017264035.1	1325214	1327642	+	2429	VFPFJ_06977	GO:0006420;GO:0005524;GO:0004814;GO:0005737	K01887	arginyl-trna synthetase_x000D_
gene10747	17.5113	28.0931	6.92962	0.246667	-2.01937	0.0116506	0.0658039	NW_017264044.1	167039	168007	+	969	VFPFJ_10675	-	-	-_x000D_
gene7183	9066.28	5624.68	12507.9	2.22375	1.153	0.0116558	0.0658039	NW_017264035.1	1859575	1861108	+	1534	VFPFJ_07147	GO:0008270	K06874	zinc finger protein zpr1_x000D_
gene3618	87.3705	133.927	40.8145	0.304752	-1.71429	0.0116738	0.0658444	NW_017264032.1	1640051	1641196	-	1146	VFPFJ_03598	-	-	-_x000D_
gene9585	274.238	169.099	379.377	2.24352	1.16576	0.0116801	0.0658444	NW_017264038.1	1051085	1052154	+	1070	VFPFJ_09523	-	-	-_x000D_
gene4815	13.892	4.47666	23.3073	5.20641	2.38029	0.0116805	0.0658444	NW_017264033.1	1399887	1400925	+	1039	VFPFJ_04787	-	-	-_x000D_
gene8483	36.2779	57.5855	14.9703	0.259967	-1.9436	0.0117043	0.0659459	NW_017264037.1	222169	224175	-	2007	VFPFJ_08428	GO:0016021;GO:0006857;GO:0005215	-	oligopeptide transporter_x000D_
[truncated: 9,264 more rows]
