# Supplementary material for: Functional characterization of CreA, ZnT, and MTase as key regulators of cadmium resistance in Paecilomyces lilacinus
Source: Front Microbiol. 2026 May 14;17:1792636. doi: 10.3389/fmicb.2026.1792636 (PMC13218079; doi:10.3389/fmicb.2026.1792636)
Supplement: Supplementary file 1 [file Data_Sheet_1.ZIP › mRNA/2_DEG/Heatmap/all.heatmap.xlsx]

## Sheet: Sheet1
Sample	D1	D2	D3	B3	C1	C3	B2	B1	C2	A1	A2	A3
gene3184	-0.62631	0.50282	1.28031	0.848264	-0.26301	1.68964	0.756292	-0.86249	-0.24	-1.02284	-0.518929	-1.54374
gene6850	0.0729776	1.14995	1.39794	-0.0380648	-0.0820822	1.09897	0.348869	-0.0179477	0.211339	-1.99242	-0.908263	-1.24128
gene11192	0.325807	1.2981	1.16	0.498255	0.0789982	1.0812	0.456279	-0.786553	-0.209168	-1.82544	-0.84013	-1.23735
gene6851	0.28496	1.22724	1.48368	-0.0260669	0.0520723	1.15286	0.52019	-0.465062	-0.318196	-1.63421	-1.02322	-1.25424
gene10444	-0.341592	1.32175	1.28006	0.133196	-0.673314	1.13707	0.0776896	-0.94584	1.05826	-1.271	-1.3981	-0.378182
gene4791	0.2995	0.170857	1.76919	-0.211052	0.374196	0.927005	0.65648	-1.50361	0.657353	-0.601907	-1.25838	-1.27963
gene6522	0.150931	0.879101	1.81737	0.288143	0.382357	1.32627	-0.150292	-1.02956	-0.338058	-1.02421	-1.2452	-1.05687
gene6708	0.0891897	0.514132	1.52157	0.135498	0.49408	1.60913	0.266206	-1.10942	-0.0624706	-1.4564	-1.25673	-0.744787
gene298	0.322089	1.06296	1.9845	0.138253	-0.335936	1.19048	-0.752341	-0.866836	-0.30253	-1.4074	-0.938174	-0.0950662
gene11174	0.439874	1.3814	1.85288	-0.349833	0.165658	1.17306	-0.673787	-1.04764	-0.523197	-0.982506	-0.960505	-0.47541
gene6550	0.620908	1.31112	1.91829	-0.585724	0.27412	0.955877	-0.798659	-1.09992	-0.149904	-0.709755	-0.833944	-0.902403
gene2113	0.808671	1.06289	1.93224	-0.619118	0.0803513	0.97448	-0.407329	-1.2053	-0.293408	-1.12593	-1.07379	-0.133768
gene6892	0.688397	1.16842	1.74063	-0.282704	0.588922	1.0301	-0.62493	-1.24625	-0.629004	-0.854348	-1.194	-0.385227
gene7504	0.826781	1.08243	2.00273	-0.0373624	0.364302	0.657275	-0.801501	-1.20813	-0.463931	-0.904793	-1.13307	-0.384724
gene11313	0.393927	1.60099	1.68764	-0.602709	-0.185416	1.18493	-0.223633	-0.978955	-0.346125	-0.875458	-1.25617	-0.399029
gene4776	0.166493	1.41964	1.78641	-0.563515	-0.139713	1.15089	-0.400826	-1.23445	0.185811	-0.947638	-1.19854	-0.224571
gene10895	0.254356	0.964616	1.69419	-0.0483936	0.426502	1.15941	-0.124613	-1.26505	0.11092	-1.07414	-1.60735	-0.490446
gene7493	0.646327	1.06592	1.72234	-0.339846	0.403852	1.02276	-0.280885	-0.651028	-0.0515125	-1.50563	-1.41463	-0.617672
gene6226	0.133863	0.966989	1.25687	0.13312	0.336439	1.99382	-0.786287	-0.850582	-0.214532	-1.07258	-1.0566	-0.84052
gene10968	0.0945036	1.91109	1.03988	0.0631188	-0.077442	1.34759	-0.512295	-0.762945	0.0503788	-1.42315	-1.0405	-0.690221
gene2680	0.347301	1.64047	0.915954	0.249946	0.31071	1.49267	-0.454244	-1.27655	-0.541933	-0.940161	-1.3345	-0.409657
gene10867	0.77798	1.55727	1.09093	0.267418	0.364075	1.04037	-0.470837	-1.21676	-0.0816455	-0.920681	-1.34023	-1.06788
gene1077	0.838627	1.08994	1.36227	0.0866926	0.896127	1.01267	-0.276602	-1.00703	-0.54233	-0.997008	-1.27703	-1.18632
gene4862	0.472656	1.16272	1.25574	0.380815	0.765569	1.17581	-0.0883499	-0.985317	-0.457739	-1.11981	-1.211	-1.3511
gene10042	0.221481	1.49153	1.65084	-0.339623	0.119501	1.3271	-0.183753	-1.33512	-0.811109	-0.614199	-0.979458	-0.547195
gene10518	0.329276	1.7652	1.34313	-0.20682	0.532562	1.1341	-0.377735	-1.13248	-1.00936	-0.893858	-0.828439	-0.655566
gene3057	0.453099	1.52615	1.53848	-0.657229	0.028147	1.26717	0.167963	-0.985782	-0.380658	-0.985782	-0.985782	-0.985782
gene6789	0.195156	1.4695	1.41411	-0.384253	0.640023	1.04856	0.424703	-0.708904	-0.719352	-1.14448	-1.38023	-0.854838
gene1573	-0.244944	1.24835	1.61054	-0.158421	-0.0186472	1.40793	0.178887	-0.774339	-0.854331	0.171676	-1.06524	-1.50146
gene4147	0.315863	0.825606	1.49142	0.355799	-0.0048982	1.59433	0.0212242	-1.1153	-1.01826	-0.0736018	-0.897853	-1.49433
gene3056	-0.219968	0.938562	1.91369	-0.506103	0.795279	1.3891	-0.441918	-1.04349	-0.410146	-0.838616	-0.478261	-1.09813
gene46	-0.030599	1.67457	1.00688	-0.265088	0.456812	1.55156	-0.72266	-1.26207	0.116961	-0.797916	-0.521018	-1.20743
gene1490	-0.420033	1.53541	1.55566	0.0469016	-0.102183	1.49857	-0.611507	-1.29624	0.0422672	-0.623399	-0.917622	-0.707834
gene436	0.20311	1.2065	1.60292	-0.275744	-0.140685	1.59241	-0.94909	-1.47201	0.0277308	-0.559091	-0.337557	-0.898486
gene6771	0.642644	1.30563	1.25196	-0.240591	0.317463	1.03785	-0.0223516	-0.692772	0.120019	-0.435042	-1.6488	-1.636
gene6788	0.69133	1.07366	1.20984	-0.20694	0.615602	0.90075	0.397104	-0.402022	-0.0954325	-0.876261	-1.42359	-1.88404
gene10456	0.959332	1.08781	0.932646	0.52001	0.432886	1.0879	0.0280385	-0.542911	-0.472192	-0.863196	-1.36592	-1.8044
gene8903	0.696706	1.00348	1.00828	0.276053	0.668408	1.04912	0.48181	-0.872241	-0.624274	-0.432229	-1.63135	-1.62376
gene2036	0.746488	0.750835	1.17993	-0.714116	0.357216	1.04528	0.234168	-0.0871198	0.252028	-0.150917	-2.00454	-1.60926
gene2975	0.693571	1.4739	1.21455	-0.508557	0.390617	0.413218	0.123925	-1.11652	0.282504	0.026464	-1.01418	-1.97951
gene3131	0.258146	1.70904	1.01766	-0.432553	-0.229601	1.04262	0.317962	-0.733422	0.128136	0.0728535	-1.68806	-1.46279
gene3166	1.36097	1.62536	1.31518	-0.298548	0.0778538	0.560651	-0.380555	-1.21224	-0.526308	-0.53504	-0.666196	-1.32111
gene7642	1.40298	1.56419	1.07326	-0.120607	0.634038	0.362744	-0.463598	-1.27448	-0.203036	-1.06768	-0.804349	-1.10345
gene8042	1.09499	1.75972	1.01658	-0.0283151	0.364413	0.818939	-0.422927	-1.26023	-0.470479	-1.12798	-0.667533	-1.07719
gene4743	1.32105	1.35078	1.69335	-0.876989	0.637177	0.152169	-0.472924	-0.610521	-0.617712	-0.521098	-1.06595	-0.989336
gene10623	0.98246	1.77181	1.42655	-0.815239	0.336103	0.636361	-0.246758	-0.537017	-0.536479	-1.05542	-0.954409	-1.00796
gene3354	1.26563	1.76711	1.09104	-0.800801	0.655327	0.602044	-0.659721	-0.853347	-0.449188	-0.893859	-0.83728	-0.88696
gene7512	1.35879	1.28618	1.33213	0.162576	0.581679	0.473714	-0.650682	-0.867641	-0.334339	-1.0249	-0.922281	-1.39523
gene8318	1.33746	1.37624	1.41307	-0.411204	0.564901	0.469114	-0.371512	-0.551518	-0.555797	-0.769454	-0.985378	-1.51592
gene9740	1.45173	1.36856	1.40258	-0.157425	0.170353	0.408173	-0.383211	-0.96127	-0.107119	-0.583924	-1.36143	-1.24702
gene10474	1.31151	1.21252	1.2354	-0.228931	0.54033	0.753857	-0.736193	-0.862861	-0.209096	-0.213488	-1.58385	-1.21921
gene8319	1.19294	1.37374	1.37575	-0.218084	0.531402	0.774312	-0.644654	-0.816077	-0.670588	-0.447031	-1.48181	-0.969901
gene1963	0.943612	0.703554	1.43827	-0.859046	0.797776	1.32776	0.19462	-1.30101	-0.744779	-0.992063	-0.730033	-0.778655
gene4641	0.900643	1.14855	1.27351	-0.559406	-0.101714	1.70186	-0.197589	-1.34131	-0.450044	-0.546909	-1.00968	-0.817912
gene2617	0.891835	1.29554	1.11964	-0.934151	0.493368	1.42473	-0.257377	-0.492787	-0.441706	-0.644868	-1.53943	-0.91479
gene3165	1.05264	1.41694	1.35174	-0.544212	0.417865	0.988049	-0.302064	-1.1184	-0.341442	-0.537712	-1.08693	-1.29647
gene7497	1.25828	1.2549	1.22308	-0.52851	0.339868	1.17237	-0.386277	-0.87126	-0.904472	-0.22826	-0.959318	-1.3704
gene5317	0.953672	1.21094	1.37684	0.0950627	0.707832	0.719114	-0.397827	-1.22635	-1.3069	-0.00792386	-1.25502	-0.869444
gene8051	0.929979	1.32206	1.03753	0.160283	0.735884	1.0897	-0.543808	-1.29602	-1.37288	-0.285707	-0.755473	-1.02155
gene10778	0.948203	1.62472	0.826107	-0.204188	0.99893	0.706408	-0.302589	-0.868175	-1.23926	-0.105056	-1.23588	-1.14922
gene8289	1.08231	1.10416	1.03462	-0.266919	1.22842	0.872048	-0.293418	-1.24478	-1.06281	-0.301783	-0.96013	-1.19172
gene11827	1.20313	1.64561	1.10514	-0.280131	0.715428	0.513577	-0.358097	-0.854265	-0.776704	-0.665644	-1.53499	-0.713061
gene7691	1.38492	0.919944	1.54269	-0.344196	0.532193	0.82727	-0.308538	-1.33561	-0.948845	-0.552448	-1.18309	-0.534285
gene10353	1.30631	1.40659	1.47323	-0.680572	0.359066	0.821226	-0.543116	-0.997413	-0.691016	-0.608549	-1.059	-0.786762
gene6551	1.17456	1.4484	1.46196	-0.325089	0.350561	0.719047	-0.279998	-1.45961	-0.668497	-0.900602	-0.851152	-0.669581
gene4644	0.657711	0.931194	2.0452	-0.363617	0.742812	0.768376	-0.422894	-0.810063	-0.882858	-0.478669	-1.15504	-1.03215
gene509	0.615831	1.39289	1.36941	-0.700822	0.645314	1.12833	0.00714043	-0.901046	-1.40166	-0.273036	-0.971759	-0.910588
gene10008	0.773871	1.32991	1.41086	-0.623394	0.379213	1.27884	-0.1682	-1.16632	-0.831966	-0.223907	-1.15931	-0.999593
gene2658	0.830513	1.14605	1.37215	-0.263975	0.518293	1.15553	-0.0118676	-1.30923	-1.04912	-0.125905	-1.28997	-0.972474
gene1613	0.179837	1.65245	1.58613	0.184539	0.408652	0.886277	-0.607426	-0.55878	-0.402487	-0.754601	-1.22468	-1.34991
gene5887	0.348891	1.38143	1.5172	0.386882	0.265771	1.13304	-0.895033	-1.07075	-0.277175	-0.406271	-0.934309	-1.44967
gene1079	0.495047	1.51806	1.41957	0.615272	0.78631	0.41505	-0.87953	-0.519476	-0.532942	-0.939669	-0.850468	-1.52722
gene3058	0.331117	1.50446	1.99749	0.137706	0.354324	0.194952	-0.45169	-0.920586	-0.257627	-0.670351	-0.649761	-1.57004
gene4964	0.382904	1.15902	2.23977	-0.90518	0.257509	0.43158	-0.542593	-0.326181	-0.870707	0.189919	-0.696266	-1.31977
gene10472	0.0623383	1.64731	2.0485	-0.0159311	0.19197	0.327148	-0.617675	-1.09475	-0.719405	0.0505991	-1.13305	-0.747058
gene11383	0.644003	2.04486	1.69791	-0.542934	0.163049	0.0395336	-0.724786	-0.784552	-0.654192	-0.0840129	-0.944678	-0.85421
gene97	0.499421	2.04665	1.71006	-0.442662	-0.301181	0.416976	-0.75633	-0.60866	-0.963326	0.00345069	-0.703764	-0.90064
gene3618	0.317035	1.87567	1.27965	0.142945	-0.877667	0.556569	0.303362	-0.857689	-0.0700164	-1.45308	0.084078	-1.30086
gene6052	0.830038	1.49318	1.77128	-0.173999	-0.305009	0.546039	-0.583225	-0.926114	-0.441528	-1.20319	0.262629	-1.27009
gene6488	1.92897	1.17173	1.42476	-0.271718	-0.921821	0.0793906	0.117525	-0.167412	-0.595968	-0.921821	-0.921821	-0.921821
gene6826	0.774759	1.5432	1.51349	-0.261883	-0.464674	0.937775	-0.0850972	0.0166941	-1.04557	-1.51041	-1.00568	-0.412585
gene10010	0.947349	2.22265	0.717587	0.439425	-0.0962812	0.544411	-0.780401	-0.355068	-0.675766	-0.870232	-1.1096	-0.984071
gene1689	1.04006	1.98966	1.48457	-0.743147	-0.141868	-0.0393771	-0.727195	-0.743278	0.303313	-0.893704	-0.621892	-0.907143
gene4454	0.851861	2.05606	1.64034	-0.607583	-0.079833	-0.0803614	-0.875844	-0.48257	0.00754641	-0.778119	-0.775652	-0.875844
gene1674	1.09739	1.68443	1.81646	-0.771148	0.0393136	-0.178526	-0.315745	-0.227679	-0.250203	-0.864976	-1.08324	-0.946083
gene4556	0.958078	1.92397	1.54415	-0.426204	0.379579	-0.128474	-0.332275	-0.983785	-0.19178	-0.934212	-1.02636	-0.782683
gene9742	1.0009	2.00656	1.19233	-0.0831063	-0.663765	0.533466	-0.595102	-0.562539	0.206258	-1.08766	-1.08766	-0.859688
gene5680	1.16614	1.71989	1.58458	-0.14843	-0.524499	0.194104	0.0198465	-1.04141	-0.1661	-1.19646	-0.811332	-0.796328
gene7482	1.46076	1.78711	1.35548	-0.31137	-0.0849898	0.0386467	-0.34911	-0.781239	-0.165061	-1.09103	-0.769479	-1.08972
gene10491	1.02337	0.73296	1.8884	1.07612	-0.883065	-0.0923117	-0.288715	-0.215851	0.0614948	-0.838119	-1.3557	-1.10859
gene1412	0.255959	0.510293	2.51714	0.0668859	-0.374518	0.449701	-0.218196	0.1582	0.0523184	-1.2198	-1.17743	-1.02055
gene10705	0.817027	0.606789	2.68341	-0.455696	-0.155806	0.111654	-0.572701	-0.915249	-0.619749	-0.772752	-0.595938	-0.130986
gene6742	1.20381	0.454204	2.32316	0.537333	-0.026553	-0.200126	-0.585152	-0.834473	-0.420564	-1.33141	-0.593797	-0.526426
gene10463	0.767849	0.412892	2.34692	-0.605666	0.139491	0.491992	-0.812307	-0.793863	0.604952	-1.0653	-1.0653	-0.421649
gene11226	0.464674	0.281161	2.29551	0.11219	0.776928	0.485097	-0.161266	-1.06386	-0.0721578	-1.36836	-0.96887	-0.781038
gene1962	1.37677	0.314414	1.12356	-0.402181	0.541638	1.6693	-0.86355	-1.32492	-1.2046	-0.55379	-0.255281	-0.421359
gene7496	1.1621	0.860661	1.3994	-0.27428	0.451325	1.31864	-1.1299	-1.4347	-0.625128	-0.227905	-0.628393	-0.871821
gene7509	1.6892	0.551768	1.05759	-0.077889	0.82751	0.921906	-1.10453	-1.34413	-0.711461	-0.288477	-0.308333	-1.21316
gene3187	1.7299	0.889732	0.987585	0.546551	-0.010685	0.93228	-0.820064	-1.42852	-1.09243	-0.818907	-0.653063	-0.262381
gene4653	1.3604	0.831488	0.988781	0.605258	-0.00973995	1.51074	-1.08591	-1.08591	-0.882934	-0.675636	-0.66507	-0.891474
gene7721	1.25005	0.782221	1.1265	0.386572	0.879746	1.04621	-0.927584	-1.00022	-1.28754	-0.752107	-1.15412	-0.349728
gene1167	0.964925	0.958138	1.31835	0.412297	0.59428	1.15614	-1.00636	-1.05268	-1.38791	-0.395087	-1.03568	-0.52642
gene5389	0.958703	0.537101	1.40918	0.534069	0.753753	1.24547	-0.91523	-1.18946	-1.32104	-0.630276	-0.852144	-0.530132
gene4856	1.15161	0.904363	1.35861	0.406674	0.711487	1.03363	-0.86648	-1.01071	-1.17646	-0.776047	-0.909842	-0.826845
gene8896	1.11676	0.726243	1.26096	0.356188	0.890189	1.14038	-0.633422	-0.897638	-1.45524	-0.841057	-0.84028	-0.823086
gene4264	1.03288	0.561318	1.16964	0.49242	0.937247	1.22362	-0.455903	-1.38417	-1.33918	-0.605879	-0.905146	-0.726846
gene5718	0.896538	0.763149	1.37302	0.406584	0.672829	1.27524	-0.392783	-1.36737	-1.17266	-0.88463	-0.972549	-0.59737
gene2165	1.01851	0.754184	1.27827	0.505342	0.778464	1.14044	-0.43289	-1.32921	-1.14015	-0.825153	-1.13416	-0.613657
gene5343	0.979363	0.852593	1.27913	0.437313	0.805198	1.14113	-0.567699	-1.33579	-1.21353	-0.888018	-0.915943	-0.573738
gene5475	1.09774	1.03272	1.11144	0.517067	0.790759	0.920522	-0.989113	-1.43249	-1.29966	-0.663497	-0.589023	-0.496471
gene193	0.956509	0.906037	1.10884	0.550983	0.850402	0.950975	-1.09929	-1.53872	-1.19706	-0.746694	-0.732702	-0.00928078
gene2082	1.05458	0.914288	1.07096	0.496127	0.887261	0.872631	-0.921973	-1.70578	-1.24445	-0.628291	-0.610628	-0.184736
gene5443	1.05508	0.935262	1.09246	0.508503	0.852142	0.943164	-0.879023	-1.64958	-1.1875	-0.687985	-0.696663	-0.285862
gene2081	0.997732	0.883507	1.07276	0.569677	0.818778	1.00339	-0.931144	-1.58331	-1.27166	-0.849716	-0.58556	-0.124466
gene9634	1.01826	0.920604	1.1654	0.530634	0.819151	0.970598	-0.869583	-1.53199	-1.25079	-0.813111	-0.671995	-0.287176
gene6660	1.1408	0.950086	1.09132	0.393019	0.983779	0.823082	-0.920637	-1.53759	-1.07871	-0.597758	-1.00742	-0.23997
gene1384	1.09087	0.970195	1.07285	0.626382	0.852649	0.925272	-0.970475	-1.3817	-1.14636	-0.698195	-0.978883	-0.36261
gene2153	1.13362	1.07351	1.06305	0.439055	0.908818	0.918141	-0.914695	-1.39105	-1.0414	-0.739016	-0.966924	-0.483114
gene8565	1.10569	1.01819	1.12186	0.526264	0.835985	0.909186	-0.878985	-1.41609	-0.987608	-0.828614	-1.05763	-0.34823
gene369	1.04211	0.945133	1.14897	0.393905	0.815286	0.948855	-0.798532	-1.71686	-1.05987	-0.718568	-0.857308	-0.143124
gene8389	1.03925	0.962358	1.09191	0.419444	0.867658	0.895699	-0.842226	-1.74066	-1.08218	-0.70621	-0.807411	-0.097621
gene1784	1.01119	0.95745	1.14291	0.478479	0.792843	0.978144	-0.816435	-1.6922	-1.10112	-0.72863	-0.779508	-0.243132
gene5482	1.02255	0.879625	1.14443	0.481551	0.870244	0.968923	-0.818913	-1.71201	-1.06421	-0.719718	-0.78789	-0.264581
gene3335	1.05694	0.949651	1.14174	0.369377	0.872521	0.910692	-0.779323	-1.75336	-1.06386	-0.673649	-0.791014	-0.239726
gene5619	1.0763	0.98362	1.06471	0.432362	0.891067	0.91125	-0.702129	-1.71038	-1.07514	-0.748076	-0.848156	-0.275426
gene4487	1.06843	1.01246	1.08733	0.472515	0.811642	0.906784	-0.845417	-1.67621	-1.03905	-0.656572	-0.93129	-0.21062
gene3673	1.02979	0.902847	1.13892	0.480236	0.847918	0.943672	-0.798798	-1.69734	-1.14067	-0.568844	-0.882077	-0.255661
gene9049	0.999209	0.910545	1.08958	0.512951	0.869573	0.924408	-0.853511	-1.75065	-1.09785	-0.572311	-0.871632	-0.16031
gene514	1.08009	0.951668	1.11067	0.532664	0.683116	0.968616	-0.822079	-1.66825	-1.16096	-0.538973	-0.930536	-0.206019
gene5618	0.937523	1.0678	1.09946	0.535354	0.712041	0.988572	-0.805897	-1.676	-1.16826	-0.667816	-0.834562	-0.188218
gene4422	1.03251	0.899268	1.13457	0.569355	0.834896	0.978247	-0.772632	-1.59959	-1.16702	-0.544327	-0.921348	-0.443925
gene3583	1.03691	0.898546	1.07679	0.613519	0.846138	0.939978	-0.86961	-1.6338	-1.16301	-0.565464	-0.896571	-0.283438
gene7003	1.00925	0.927464	1.13865	0.541085	0.854844	0.92477	-0.865326	-1.6203	-1.16802	-0.579136	-0.894334	-0.268941
gene609	1.1031	0.943106	1.16491	0.431924	0.812567	0.983944	-0.875624	-1.52794	-1.10703	-0.640291	-0.922362	-0.366315
gene5211	1.09273	0.934284	1.10937	0.478776	0.897642	0.949488	-0.799053	-1.53423	-1.14303	-0.656173	-0.940792	-0.38902
gene5574	1.0821	0.919592	1.12681	0.461316	0.909241	0.932378	-0.752851	-1.58438	-1.07323	-0.6928	-0.991175	-0.337013
gene5366	1.07832	0.931168	1.14476	0.540472	0.805436	0.959152	-0.855175	-1.60269	-0.95334	-0.729938	-0.966064	-0.352106
gene660	1.01896	0.903911	1.13102	0.584733	0.865055	0.973512	-0.866809	-1.5862	-1.09753	-0.675609	-0.866925	-0.384111
gene6875	1.05077	0.911149	1.1512	0.557794	0.852695	0.970003	-0.753372	-1.58371	-1.03869	-0.75737	-0.912242	-0.448221
gene2682	0.93252	0.974595	1.17653	0.480048	0.733473	1.01718	-0.786862	-1.76621	-1.06536	-0.593446	-0.833838	-0.268635
gene570	0.995719	0.967918	1.15095	0.528048	0.790913	0.922245	-0.805536	-1.74538	-1.01921	-0.609169	-0.900405	-0.276094
gene2602	1.0093	0.955675	1.15086	0.431978	0.827185	0.961289	-0.686478	-1.73945	-1.03992	-0.636242	-0.936323	-0.297874
gene4884	0.98261	0.970011	1.20587	0.389922	0.814755	0.95189	-0.66839	-1.77551	-1.01262	-0.643504	-0.872698	-0.342335
gene5263	1.04222	0.931372	1.11203	0.411387	0.821694	0.965564	-0.71957	-1.81538	-0.970147	-0.642042	-0.899989	-0.237129
gene7027	1.00233	0.895338	1.19204	0.43824	0.765581	1.00285	-0.687607	-1.77102	-0.978419	-0.651164	-0.9704	-0.237775
gene536	1.02425	0.918599	1.13428	0.476383	0.833467	1.0028	-0.747802	-1.6992	-0.968097	-0.645156	-0.988452	-0.341075
gene537	1.01456	0.914704	1.19002	0.454654	0.79698	1.00886	-0.689931	-1.70925	-1.0026	-0.676914	-0.925126	-0.375946
gene9226	1.03695	0.953539	1.14989	0.475361	0.803075	0.951948	-0.736879	-1.70768	-1.03903	-0.719942	-0.881826	-0.285416
gene3661	1.03188	0.92033	1.10504	0.490462	0.849298	1.00485	-0.703539	-1.68519	-1.06755	-0.720016	-0.888098	-0.337459
gene6890	1.00709	0.929866	1.10002	0.495965	0.888697	0.976446	-0.694769	-1.71162	-0.998849	-0.728229	-0.933855	-0.330765
gene2392	1.02962	0.849541	1.12424	0.552993	0.842133	1.03039	-0.773924	-1.6834	-1.00167	-0.640605	-0.936221	-0.3931
gene3353	1.04355	0.976708	1.14163	0.488512	0.819946	0.93589	-0.750393	-1.68208	-1.05739	-0.585561	-0.918265	-0.412551
gene3504	1.03561	0.924132	1.10872	0.503017	0.849878	0.963225	-0.77858	-1.71679	-1.05911	-0.622729	-0.876787	-0.33058
gene4266	0.994578	0.976368	1.20549	0.455827	0.778318	0.992857	-0.717966	-1.69534	-1.03088	-0.60876	-0.862466	-0.488026
gene4267	0.980334	0.938887	1.14995	0.522819	0.78042	1.08387	-0.738416	-1.61959	-0.983205	-0.782254	-0.933567	-0.399248
gene7936	1.01287	0.955062	1.18847	0.548582	0.760268	0.993938	-0.789221	-1.60155	-1.05273	-0.745878	-0.883906	-0.385898
gene9053	1.03238	0.944136	1.16784	0.544318	0.774698	0.982946	-0.795126	-1.63827	-1.00502	-0.783972	-0.863468	-0.360459
gene7146	1.02084	0.926829	1.15628	0.418743	0.858866	0.954206	-0.64999	-1.69181	-0.974851	-0.646656	-1.10058	-0.27188
gene9991	1.0375	0.883907	1.13911	0.473148	0.828703	0.97484	-0.572907	-1.7299	-0.96675	-0.663653	-1.09082	-0.313177
gene7113	0.988612	0.908156	1.15137	0.517728	0.82495	1.00477	-0.647043	-1.68285	-0.971945	-0.652267	-1.07739	-0.36409
gene9017	1.01352	0.939076	1.15502	0.502849	0.820356	0.978135	-0.667832	-1.67637	-0.921155	-0.710735	-1.06126	-0.371599
gene5953	1.03812	0.974277	1.14983	0.464393	0.815042	0.944653	-0.66342	-1.67459	-0.980441	-0.677712	-1.04683	-0.343319
gene7143	1.01124	0.924245	1.16923	0.469709	0.807817	0.963431	-0.655783	-1.7331	-0.974046	-0.681693	-1.01187	-0.289184
gene10973	1.05319	0.868575	1.10824	0.502479	0.931993	1.00609	-0.710305	-1.57827	-0.9538	-0.744654	-1.06942	-0.414109
gene1442	1.06825	0.952007	1.1652	0.368228	0.836094	0.991527	-0.666326	-1.6073	-0.930074	-0.713184	-1.1219	-0.342517
gene1169	1.04536	0.939372	1.19847	0.450062	0.828208	0.981601	-0.676648	-1.57015	-0.976675	-0.82847	-1.01597	-0.375166
gene2391	1.10191	0.894992	1.14702	0.451057	0.873321	0.959551	-0.599094	-1.59728	-1.00894	-0.749326	-1.05864	-0.414572
gene9576	1.08477	0.947157	1.18595	0.376357	0.807547	0.942672	-0.817867	-1.60074	-0.991271	-0.689017	-1.05461	-0.190945
gene4873	0.99735	0.901808	1.1447	0.489857	0.857829	1.00644	-0.775935	-1.59702	-0.995262	-0.843342	-1.00237	-0.184051
gene6874	1.07177	0.871881	1.09226	0.462086	0.960414	0.960998	-0.724262	-1.56786	-0.99857	-0.81785	-1.06207	-0.248794
gene611	1.05318	0.880776	1.12761	0.474398	0.84975	0.990024	-0.69478	-1.68422	-0.941796	-0.749494	-1.03752	-0.267931
gene192	1.07668	0.901969	1.1191	0.454791	0.880955	0.957573	-0.731112	-1.66707	-1.01956	-0.714871	-0.960078	-0.298382
gene9981	1.05785	0.8661	1.09075	0.480558	0.925286	0.973278	-0.709639	-1.69343	-0.988325	-0.722524	-0.969769	-0.310126
gene8771	1.05771	0.948825	1.10379	0.522203	0.855863	0.908451	-0.740132	-1.64575	-0.930633	-0.764827	-1.08176	-0.233737
gene366	1.06096	0.952118	1.0991	0.532086	0.848217	0.940756	-0.765032	-1.62963	-1.0226	-0.775894	-0.947635	-0.29245
gene2360	1.04468	0.926552	1.12542	0.485893	0.854066	0.937696	-0.74056	-1.66217	-1.04224	-0.674407	-1.01413	-0.240801
gene6692	1.0647	0.892795	1.1082	0.489155	0.873397	0.936272	-0.743861	-1.66693	-1.05711	-0.701057	-0.989514	-0.206056
gene4658	1.01928	0.997328	1.10773	0.409763	0.852564	0.910445	-0.566595	-1.79973	-0.926874	-0.789282	-0.950757	-0.263865
gene477	1.08571	0.985199	1.10196	0.429188	0.872205	0.892754	-0.623756	-1.7129	-0.929402	-0.712301	-1.03779	-0.350868
gene6821	1.09218	0.899359	1.1356	0.377812	0.808091	0.97274	-0.543073	-1.65085	-0.854075	-0.849092	-1.21003	-0.178655
gene9644	1.00881	0.870126	1.23944	0.44701	0.747608	1.05978	-0.581057	-1.61467	-0.962115	-0.876789	-1.03824	-0.299901
gene8550	1.03804	0.969062	1.15501	0.44566	0.893693	0.947131	-0.688999	-1.57278	-0.991727	-0.515927	-1.11084	-0.56832
gene9648	1.01468	0.954964	1.17372	0.574853	0.823413	0.961769	-0.711215	-1.58033	-0.954228	-0.646054	-1.04828	-0.563294
gene6165	1.1056	0.949889	1.18221	0.457207	0.839365	0.995971	-0.521529	-1.40864	-1.04519	-0.784961	-1.02823	-0.741683
gene6781	1.04745	0.990045	1.12681	0.485814	0.834219	0.985664	-0.545922	-1.62279	-0.848	-0.815032	-1.03438	-0.603878
gene10974	1.15585	0.872914	1.07307	0.32888	1.0614	0.877575	-0.679271	-1.68755	-0.887132	-0.730094	-0.972475	-0.413163
gene364	1.10942	0.885236	1.10068	0.376484	0.966996	1.06202	-0.742431	-1.45444	-1.00622	-0.969156	-0.849245	-0.479351
gene2122	1.0064	0.941165	1.43681	0.402034	0.63342	0.928906	-1.00312	-1.42587	-0.791341	-1.13338	-0.785671	-0.209351
gene5829	0.935743	0.862421	1.22618	0.3896	0.816182	1.1825	-0.557928	-1.18094	-1.00984	-1.34625	-1.01567	-0.301992
gene8804	0.731685	0.857851	1.36792	0.494399	0.617011	1.28525	-0.762137	-1.3153	-1.02573	-1.00382	-1.08844	-0.158693
gene454	1.23235	1.14829	1.25625	0.179806	0.233935	1.05607	-1.20309	-1.3995	-1.17894	-0.440895	-0.463928	-0.420341
gene9953	1.25322	1.12859	1.24425	0.0420717	0.348998	0.937522	-0.56576	-1.49291	-1.57141	-0.41136	-0.474134	-0.43908
gene10315	0.951	0.686763	1.24497	0.430433	0.833292	1.17837	-0.720597	-1.54569	-1.3934	-0.699503	-0.494868	-0.470763
gene1403	0.879706	0.960843	1.2815	0.331723	0.774484	1.08163	-0.491038	-1.6257	-1.30245	-0.667811	-0.669733	-0.553151
gene3294	0.965946	0.844976	1.31352	0.381392	0.729728	1.12203	-0.521975	-1.46116	-1.40827	-0.701252	-0.696695	-0.568238
gene5116	0.985116	0.698933	1.17388	0.199737	0.668016	1.27085	-0.58525	-1.97615	-1.10285	-0.477333	-0.475324	-0.379618
gene5379	0.966607	0.909515	1.267	0.329832	0.539422	1.08619	-0.622693	-1.85411	-1.24195	-0.462303	-0.618516	-0.298996
gene1106	0.615878	0.760729	1.33598	0.26224	0.730894	1.36065	-0.607041	-1.7196	-1.28286	-0.623478	-0.635232	-0.198155
gene4918	0.785009	0.784883	1.3848	0.145794	0.71263	1.31001	-0.574993	-1.69395	-1.02861	-0.711301	-0.888741	-0.225531
gene698	0.71102	0.794186	1.27736	0.418478	0.745036	1.20054	-0.554481	-1.83365	-1.04561	-0.709774	-0.882782	-0.120324
gene1299	0.714347	0.891741	1.0606	0.573984	0.771982	1.26742	-0.84569	-1.4148	-1.48529	-0.241556	-0.978776	-0.313968
gene10374	0.577226	0.982735	1.38186	0.475409	0.403068	1.33077	-0.449209	-1.61603	-1.23951	-0.32188	-0.853837	-0.670602
gene791	0.672462	1.11694	1.36932	0.45111	0.53973	1.13472	-0.58084	-1.45144	-1.32643	-0.429075	-1.0085	-0.487998
gene1985	0.919083	0.866996	1.48704	0.0903723	0.611437	1.24316	-0.700783	-1.39345	-1.1517	-0.563854	-1.01722	-0.391081
gene7829	1.08794	0.942802	1.41191	0.27407	0.542287	1.02172	-0.681919	-1.44462	-1.26725	-0.331558	-0.925161	-0.630231
gene5383	0.929006	0.762204	1.36126	0.460887	0.660613	1.22405	-0.592563	-1.32983	-1.35332	-0.56627	-0.969741	-0.586297
gene6359	1.05363	0.921083	1.34374	0.345522	0.668293	1.08509	-0.644556	-1.36005	-1.26375	-0.539746	-0.95292	-0.656342
gene9556	1.01433	0.927796	1.27202	0.42245	0.723926	1.08798	-0.551342	-1.40612	-1.26942	-0.556272	-0.925848	-0.739497
gene8716	0.767607	0.447564	1.05276	0.90397	0.711114	1.17862	-0.743642	-1.06326	-1.36665	0.292429	-1.52391	-0.65661
gene4740	1.10523	0.502436	0.948865	0.357467	0.901099	0.988426	-0.705061	-1.01758	-0.690531	0.555694	-1.63292	-1.31312
gene6464	1.61354	0.555315	0.531323	0.605375	0.502184	0.973008	-0.920935	-1.32502	-0.768612	0.524685	-1.41611	-0.874755
gene11340	0.888706	1.03157	1.17412	0.763475	0.578193	0.890187	-1.4229	-0.889291	-1.27976	-0.10483	-1.17946	-0.450004
gene6452	0.813929	1.26714	1.23162	0.286731	0.841666	0.877356	-1.07486	-0.845008	-0.671422	-0.523109	-1.66411	-0.539942
gene10608	0.834247	0.970117	1.14123	0.0987558	0.450663	1.3352	-1.07121	-1.73773	-0.875391	-0.123942	-1.05587	0.0339208
gene8441	1.20735	1.08025	1.32165	-0.242947	0.117914	1.37006	-0.856032	-1.17753	-1.1059	-0.427471	-1.0467	-0.240656
gene1481	1.1659	0.57433	1.41617	0.170446	0.90953	0.891073	-1.01358	-1.29412	-1.26085	-0.380007	-1.10122	-0.0776635
gene1482	1.23402	0.85133	1.27604	0.0569145	0.774359	0.866078	-0.478945	-1.33936	-1.34905	-0.474165	-1.29975	-0.117474
gene3460	0.840062	1.00873	1.30799	0.0391858	0.814388	0.755996	-0.905712	-1.46652	-1.41777	0.167608	-1.14911	0.00515977
gene9692	1.10257	1.20848	1.49734	0.126073	0.425682	0.559097	-0.943857	-1.36759	-1.19141	0.0829293	-1.11072	-0.388596
gene174	0.515358	0.927043	1.28041	-0.624156	0.272384	1.3006	0.0553705	-1.71671	-1.19585	0.585318	-1.13446	-0.265307
gene4192	0.847149	1.11288	1.55158	-0.340331	0.62427	0.982982	-0.539337	-1.40236	-1.27147	-0.244278	-0.237347	-1.08374
gene9118	0.821518	1.22393	1.32052	-0.551065	0.486112	0.900374	-0.172827	-1.72566	-1.48871	0.140449	-0.606243	-0.348396
gene9249	0.812273	0.870337	1.39775	-0.470762	0.334044	1.23534	-0.139453	-1.87679	-1.33276	0.0339429	-0.235228	-0.628693
gene5187	0.891659	0.904869	1.32303	0.0292378	0.437292	1.20954	-0.502888	-1.9406	-1.15852	-0.0988602	-0.474359	-0.62039
gene7847	0.638344	1.05607	1.40195	-0.0945625	0.287296	1.22006	-0.305973	-2.08092	-1.02758	-0.178021	-0.45023	-0.466435
gene7218	1.45884	0.867516	1.27158	-0.195108	0.472304	0.763302	0.166362	-1.41371	-1.1998	-0.107883	-0.968114	-1.11528
gene6559	1.27498	0.672557	1.26532	-0.346667	0.643349	1.25181	-0.510771	-1.29584	-1.11439	0.129218	-0.782687	-1.18688
gene6560	1.00433	0.601542	1.26645	-0.13893	0.220005	1.33161	-0.266484	-1.33626	-1.2432	0.520553	-0.436004	-1.52362
gene3527	0.271737	0.990063	1.48457	-0.229814	0.442243	1.42682	0.283574	-1.61742	-1.29429	-0.44004	-0.76976	-0.547682
gene3563	0.319763	1.1647	1.48668	-0.112659	0.355169	1.18893	0.0457333	-1.85298	-1.15565	-0.257733	-0.939212	-0.242754
gene2738	0.837839	0.992926	1.23547	-0.445474	0.616886	1.09757	0.41231	-1.6545	-1.22434	-0.102536	-0.996104	-0.770044
gene8806	0.77211	1.30627	1.33952	-0.214711	0.437181	0.946492	0.233741	-1.766	-0.950556	-0.3413	-0.774029	-0.988724
gene3559	0.570864	1.06269	1.21517	-0.135031	0.71631	1.25271	0.264295	-1.83019	-1.0492	-0.590885	-0.800784	-0.675942
gene6835	0.505171	1.26626	1.16042	-0.273926	0.648668	1.13812	0.388383	-1.86825	-1.0118	-0.506689	-0.588936	-0.85743
gene7827	0.574216	1.42752	1.36712	-0.0158465	0.515425	0.614713	0.402769	-1.88688	-0.973146	-0.749016	-0.830612	-0.44626
gene331	0.916546	1.19923	1.24129	-0.28319	0.641523	1.07785	-0.0473162	-1.55757	-1.04321	-0.384509	-1.27602	-0.484616
gene951	0.607265	1.03931	1.27434	-0.0988224	0.761655	1.05582	-0.0222849	-1.66812	-0.954053	-0.563717	-1.48606	0.0546791
gene670	0.502615	0.830117	1.16664	0.55683	0.783891	1.3196	-0.462417	-1.79035	-1.17516	-0.475356	-0.299648	-0.956761
gene1103	0.550684	0.888615	1.26105	0.420334	0.593511	1.43103	-0.269579	-1.69258	-1.09177	-0.405429	-0.730778	-0.955086
gene9143	0.612353	0.853308	1.2702	0.205181	0.66168	1.43922	-0.16819	-1.69274	-1.20958	-0.426621	-0.783573	-0.761238
gene1413	0.648126	0.725685	1.40374	0.285716	0.52338	1.4878	-0.249696	-1.61469	-1.1725	-0.463874	-0.697527	-0.876158
gene7766	0.610515	0.840747	1.32875	0.258277	0.4643	1.49822	-0.199483	-1.73504	-1.10338	-0.458652	-0.655904	-0.848346
gene2823	0.821934	0.706639	1.19236	0.0985694	0.757945	1.36155	-0.231791	-1.93686	-1.05157	-0.397326	-0.55255	-0.768906
gene4906	0.797695	0.614718	1.28195	0.230802	0.632436	1.4207	-0.281202	-1.84491	-1.18397	-0.425401	-0.492986	-0.749825
gene10037	0.651784	0.999802	1.4278	0.121611	0.505213	1.29415	-0.212137	-1.72185	-1.04769	-0.466307	-0.599685	-0.952688
gene5253	0.677438	0.927728	1.35286	0.0377963	0.5408	1.48569	-0.272649	-1.69626	-0.944353	-0.65344	-0.629882	-0.825735
gene5359	0.666405	0.956335	1.36231	-0.00635299	0.583765	1.40296	-0.179132	-1.72668	-1.03416	-0.551942	-0.697499	-0.776002
gene677	0.552917	0.945717	1.31347	0.103814	0.644288	1.38746	-0.123877	-1.75773	-1.19758	-0.576409	-0.739929	-0.552144
gene6818	0.693389	0.962638	1.37803	0.122632	0.566146	1.27134	-0.259473	-1.76754	-1.23097	-0.511061	-0.720387	-0.50475
gene9086	0.60707	0.817661	1.31544	0.219975	0.57216	1.43563	-0.279049	-1.84547	-1.17413	-0.56273	-0.505173	-0.601381
gene9856	0.684104	0.950554	1.37583	0.0629963	0.595506	1.31621	-0.240636	-1.81099	-1.06304	-0.70194	-0.5583	-0.610292
gene1014	0.464431	0.947056	1.32854	0.145564	0.6384	1.31266	-0.329923	-1.72134	-1.02736	0.0834523	-0.65547	-1.18601
gene8928	0.608738	0.874484	1.22074	0.227325	0.503119	1.26427	-0.0976583	-1.7471	-1.4377	0.00715848	-0.305859	-1.11752
gene2444	0.644472	0.802358	1.29563	0.303067	0.590731	1.39167	-0.1796	-1.59545	-1.31699	-0.323343	-0.516652	-1.09589
gene3273	0.44512	0.748234	1.26797	0.216716	0.567113	1.58581	-0.177449	-1.59891	-1.3924	-0.211328	-0.473543	-0.977328
gene7281	0.755012	0.923925	1.25264	-0.0705978	0.419174	1.37089	-0.0861157	-1.90932	-1.14257	-0.205453	-0.439683	-0.867898
gene9671	0.647771	0.913485	1.24822	0.0210036	0.595672	1.32391	0.00428308	-1.88339	-1.08239	-0.26637	-0.504534	-1.01766
gene1035	0.605676	0.854928	1.29551	-0.00709535	0.334048	1.46316	-0.00120165	-1.80694	-1.24289	-0.0024482	-0.592299	-0.900445
gene3456	0.472901	0.993213	1.37399	0.0717017	0.31272	1.30038	-0.0998697	-1.9655	-1.24724	-0.11146	-0.375769	-0.725063
gene8385	0.530084	0.994594	1.37361	0.0333538	0.405878	1.38019	-0.249174	-1.7962	-1.251	-0.104414	-0.515731	-0.801192
gene8718	0.591588	0.923696	1.31033	-0.0611386	0.551958	1.31837	-0.195804	-1.81308	-1.41207	-0.0573062	-0.433814	-0.722727
gene10719	0.500194	1.27891	1.32977	-0.110129	0.503047	1.11332	0.0435452	-1.59023	-1.45616	-0.249048	-0.366266	-0.996947
gene916	0.569144	0.837373	1.35732	-0.0664762	0.461955	1.45401	0.0946939	-1.8036	-1.05819	-0.282218	-0.540977	-1.02303
gene947	0.558365	0.8948	1.38768	-0.0662337	0.47704	1.45012	0.151086	-1.65812	-1.09075	-0.46311	-0.591914	-1.04898
gene90	0.488547	1.16234	1.56368	-0.0852746	0.272913	1.44511	-0.502584	-1.55736	-0.940324	-0.435088	-0.553	-0.858956
gene8043	0.575056	1.23798	1.34792	-0.134959	0.42501	1.08125	-0.128114	-1.92719	-1.29593	-0.176873	-0.445072	-0.559075
gene6427	0.542616	1.12961	1.34533	-0.235935	0.581012	1.22854	-0.0906108	-1.85064	-1.25347	-0.298232	-0.651214	-0.447004
gene7809	0.534896	1.05596	1.42603	-0.253491	0.381084	1.31658	-0.246386	-1.90912	-1.22131	-0.220641	-0.475141	-0.38846
gene1560	0.679729	1.04903	1.41131	-0.0904142	0.352599	1.31851	-0.345498	-1.80335	-1.22375	-0.306967	-0.33421	-0.706986
gene3825	0.504087	1.05879	1.37836	-0.00201824	0.559537	1.19667	-0.135216	-1.96571	-1.18668	-0.382438	-0.419411	-0.605968
gene8031	0.556034	1.04538	1.32527	0.0389451	0.623869	1.26168	-0.31462	-1.86497	-1.17206	-0.270124	-0.415203	-0.814203
gene7200	0.388681	1.17509	1.50951	-0.0705094	0.245248	1.27316	0.0485581	-1.76558	-1.13192	-0.22959	-0.653572	-0.789093
gene3475	0.354247	1.20979	1.51705	0.00465827	0.433782	1.25524	-0.06271	-1.76265	-0.91221	-0.57603	-0.771453	-0.68971
gene5515	0.593821	1.2328	1.40372	-0.132922	0.531223	1.2296	-0.232459	-1.73532	-1.07183	-0.472027	-0.644047	-0.702549
gene5783	0.547223	1.01834	1.30053	-0.0396193	0.540943	1.29289	0.035985	-2.02176	-0.939064	-0.508523	-0.502923	-0.724034
gene8200	0.347256	1.09479	1.34038	0.018673	0.420566	1.29842	-0.0206571	-2.04068	-1.03608	-0.474787	-0.241365	-0.70652
gene409	0.429533	1.29467	1.44571	-0.211733	0.267798	1.10585	0.0896429	-1.97823	-1.06524	-0.397976	-0.403323	-0.576691
gene8270	0.589777	1.29251	1.4101	-0.158193	0.454532	1.11077	0.00694154	-1.72348	-1.22611	-0.675145	-0.459738	-0.621963
gene10443	0.739883	0.889572	1.27832	0.302765	0.489789	1.10207	-0.549902	-2.03416	-1.26233	-0.0318421	-0.560221	-0.363953
gene1351	0.768778	0.953387	1.23256	-0.0121878	0.481593	1.20922	-0.546034	-1.89602	-1.41453	0.0589341	-0.559149	-0.276549
gene4530	0.639576	0.925289	1.27068	0.264133	0.498054	1.15282	-0.509301	-2.04219	-1.30408	-0.337185	-0.470657	-0.087139
gene484	0.686249	0.855601	1.3317	0.199808	0.547891	1.25817	-0.540212	-1.89504	-1.23465	-0.2751	-0.767918	-0.166496
gene3606	0.707508	0.895096	1.31358	0.151145	0.447749	1.29849	-0.345561	-2.00814	-1.13117	-0.351925	-0.612597	-0.364177
gene8984	0.610634	0.986426	1.33626	0.0732817	0.490725	1.29465	-0.519663	-1.90636	-1.26086	-0.339884	-0.530719	-0.234485
gene2528	0.601182	0.997591	1.31616	0.41087	0.283577	1.13448	-0.24116	-1.73933	-1.67162	-0.118332	-0.418371	-0.555048
gene7959	0.324231	0.984034	1.35315	0.367397	0.253581	1.35599	-0.368334	-1.83628	-1.44508	-0.136012	-0.226753	-0.62592
gene2918	0.567654	0.958843	1.1306	0.237011	0.661127	1.20603	-0.135648	-1.86921	-1.57303	-0.425144	-0.575797	-0.182426
gene2083	0.608639	0.879655	1.27587	0.369212	0.474826	1.3052	-0.308316	-1.943	-1.27392	-0.551967	-0.331112	-0.505088
gene569	0.610065	0.957639	1.31653	0.315935	0.490474	1.2178	-0.377386	-1.93989	-1.29982	-0.414942	-0.475112	-0.401292
gene7953	0.636062	1.01106	1.35379	0.317784	0.413245	1.18346	-0.333341	-1.94668	-1.20116	-0.540356	-0.575603	-0.318259
gene5676	0.555072	0.957945	1.27876	0.483775	0.573441	1.31509	-0.388645	-1.72122	-1.27379	-0.689606	-0.686848	-0.403974
gene5944	0.502176	0.927673	1.24189	0.264775	0.556639	1.42678	-0.390499	-1.84256	-1.25152	-0.523642	-0.70652	-0.205201
gene5811	0.720074	1.0214	1.273	0.164635	0.570808	1.23409	-0.474836	-1.59496	-1.60884	-0.338653	-0.516143	-0.450571
gene11201	0.447107	0.92063	1.30362	0.138673	0.455634	1.46947	-0.332037	-1.75688	-1.48748	-0.44482	-0.405723	-0.308198
gene7760	0.52954	1.08287	1.38215	0.0803728	0.426416	1.29619	-0.606286	-1.80402	-1.31921	-0.231767	-0.382998	-0.453261
gene3521	0.670114	0.863408	1.41975	0.0704043	0.549979	1.40487	-0.47785	-1.68887	-1.28354	-0.545373	-0.483342	-0.499552
gene9153	0.759153	0.757716	1.26354	0.10148	0.58354	1.44496	-0.316547	-1.63255	-1.51248	-0.4804	-0.308716	-0.659688
gene7051	0.550877	0.723859	1.30727	0.308002	0.576553	1.35915	-0.220143	-1.87788	-1.35078	-0.135294	-0.635686	-0.605929
gene6841	0.601846	0.77744	1.29383	0.261819	0.448659	1.42229	-0.289015	-1.89785	-1.2944	-0.28481	-0.31487	-0.724936
gene4212	0.688557	0.85241	1.37526	0.190298	0.375719	1.32805	-0.305765	-1.88493	-1.31896	-0.33868	-0.440034	-0.521938
gene8979	0.711545	0.899877	1.30242	0.202448	0.512974	1.33749	-0.3954	-1.78799	-1.34909	-0.417703	-0.385486	-0.631078
gene11224	0.619532	0.907919	1.34222	0.0769991	0.441049	1.26752	-0.0963246	-1.98881	-1.28028	-0.30101	-0.495851	-0.492973
gene6972	0.519543	0.891218	1.31901	0.138964	0.489294	1.32292	-0.26759	-2.02124	-1.26216	-0.28896	-0.420814	-0.42019
gene3257	0.533347	1.021	1.41078	0.135953	0.453739	1.2838	-0.266023	-1.76372	-1.3733	-0.286691	-0.555998	-0.592882
gene9616	0.506633	0.936775	1.3335	0.0179698	0.520214	1.43909	-0.262483	-1.7563	-1.40852	-0.363561	-0.404021	-0.559291
gene1249	0.75413	0.905542	1.27071	0.247152	0.62195	1.24484	-0.289134	-1.86383	-1.13942	-0.346624	-0.836217	-0.569101
gene9108	0.837883	0.892433	1.30692	0.235345	0.599873	1.18161	-0.472625	-1.87967	-1.15652	-0.313434	-0.740477	-0.491345
gene5489	0.565346	0.990107	1.32762	0.0924501	0.636578	1.30777	-0.346847	-1.74789	-1.16276	-0.112878	-0.965527	-0.583973
gene8046	0.641991	1.00069	1.38654	0.107073	0.615358	1.32734	-0.37263	-1.67098	-1.09251	-0.405149	-0.912002	-0.625715
gene3808	0.607589	1.12739	1.39436	0.0963414	0.554012	1.16265	-0.319785	-1.86744	-1.05459	-0.500443	-0.794142	-0.405944
gene5330	0.567344	1.21288	1.47012	0.128857	0.513918	1.12964	-0.31357	-1.70987	-1.117	-0.51973	-0.783422	-0.579166
gene3520	0.598301	1.04927	1.46283	0.0402373	0.523014	1.13071	-0.0293699	-1.83733	-1.11457	-0.345559	-0.832664	-0.644876
gene5171	0.504828	0.905738	1.43669	0.094947	0.716271	1.16578	-0.135984	-1.92511	-1.09097	-0.352465	-0.846636	-0.47309
gene10822	0.726662	0.95329	1.42976	-0.053299	0.450361	1.32147	-0.216656	-1.86158	-0.873565	-0.395886	-0.879472	-0.601086
gene8894	0.739386	0.788721	1.41122	-0.235216	0.556896	1.34244	-0.102752	-1.97494	-0.918596	-0.348006	-0.671412	-0.58774
gene3529	0.618478	0.995647	1.35004	0.23893	0.491877	1.33835	-0.13886	-1.7422	-1.01056	-0.477198	-0.94311	-0.721399
gene1128	0.647746	1.00145	1.33695	0.114135	0.644806	1.31478	-0.170309	-1.72248	-1.03074	-0.538864	-0.861742	-0.735735
gene148	0.619364	0.953645	1.29343	0.0925201	0.640578	1.33514	-0.0833558	-1.82661	-1.00963	-0.431865	-0.913822	-0.669396
gene2471	0.61222	0.932472	1.16079	0.0879605	0.764292	1.37713	-0.0397159	-1.78235	-1.20545	-0.476385	-0.852671	-0.578306
gene4786	0.540625	0.870043	1.25401	0.112521	0.555401	1.4763	0.00445323	-1.89741	-0.945201	-0.500912	-0.897559	-0.572268
gene7295	0.606262	0.905105	1.33509	-0.110657	0.597555	1.45407	-0.00371923	-1.74345	-1.00655	-0.413455	-0.883708	-0.736538
gene1500	0.884737	0.857895	1.24459	-0.109259	0.628676	1.30998	-0.387979	-1.59683	-1.51898	-0.0572701	-0.55752	-0.698046
gene3214	0.677999	1.03668	1.38858	0.117689	0.473969	1.297	-0.732638	-1.58045	-1.22163	0.0169521	-0.775543	-0.698607
gene2259	0.495993	0.879913	1.50931	-0.199645	0.577982	1.37276	-0.184515	-1.72626	-1.31736	-0.345297	-0.601473	-0.46141
gene2755	0.798085	0.743841	1.4344	-0.170941	0.633006	1.29416	-0.274444	-1.64721	-1.42259	-0.275546	-0.821009	-0.291754
gene9425	0.595126	1.12182	1.32671	0.160841	0.500978	1.21191	-0.0925792	-1.58115	-1.42119	-0.202455	-0.80837	-0.811636
gene1143	0.763402	1.07791	1.19605	-0.099844	0.747213	1.12311	-0.0389726	-1.58511	-1.53253	-0.165945	-0.772829	-0.712451
gene1721	0.683468	1.09606	1.37012	-0.142239	0.538816	1.15411	0.0344289	-1.64184	-1.4752	-0.329373	-0.656513	-0.631839
gene8914	0.745206	1.21387	1.39818	-0.125174	0.367101	1.16288	-0.134043	-1.68396	-1.16888	-0.225444	-0.919661	-0.630067
gene4952	0.694975	1.09491	1.26737	0.0878815	0.662841	1.16843	-0.207997	-1.78847	-1.26193	-0.344083	-0.726088	-0.647835
gene1204	0.768018	1.0339	1.39055	0.0828924	0.563795	1.19647	-0.171496	-1.72575	-1.11297	-0.519236	-0.77619	-0.729986
gene1205	0.787454	1.04304	1.3042	0.0507464	0.690531	1.17869	-0.102651	-1.65093	-1.16859	-0.451143	-0.798126	-0.883232
gene9662	1.19768	0.834007	1.63082	-0.0342413	0.319918	1.11795	-0.246608	-1.08978	-0.899893	-1.20426	-0.695915	-0.929669
gene3920	0.871553	0.788208	1.52515	0.162245	0.467025	1.36361	-0.161944	-0.967334	-1.21741	-0.73663	-1.11473	-0.97974
gene8891	1.1174	0.785167	1.43955	0.222164	0.532934	1.13005	-0.146398	-1.17899	-1.33125	-0.658223	-1.01405	-0.898348
gene3130	0.909094	1.32358	1.26767	-0.00186647	0.390348	1.15867	-0.174302	-1.31061	-0.513408	-0.649588	-1.25971	-1.13987
gene6655	0.70861	1.22536	1.28382	0.0928353	0.50765	1.30983	-0.264546	-1.42022	-0.684976	-0.492819	-1.11308	-1.15246
gene3086	0.840419	1.18132	1.63519	0.0117909	0.479501	0.976408	-0.575007	-1.36352	-0.594347	-0.521709	-0.831127	-1.23892
gene6572	1.1778	1.21993	1.50926	-0.146399	0.468917	0.840325	-0.353458	-1.28296	-1.05135	-0.499635	-0.968983	-0.913453
gene9770	0.922473	1.17857	1.49963	0.202262	0.39241	1.01965	-0.491552	-1.51723	-0.928591	-0.544443	-1.05669	-0.67649
gene1982	0.146566	0.865482	1.69903	0.496776	0.209116	1.47735	-0.268093	-1.44093	-0.899842	-0.536663	-1.09193	-0.656865
gene7302	0.628111	1.20584	1.47014	0.0238883	0.47609	1.11786	0.082571	-1.59355	-1.00441	-0.847156	-0.890832	-0.668556
gene7974	0.490722	1.05731	1.42434	0.0639761	0.61251	1.28548	0.131179	-1.44372	-1.04732	-1.05935	-0.994614	-0.520515
gene5795	0.298304	1.15949	1.42598	-0.160987	0.53725	1.54737	-0.0589065	-1.35512	-1.04702	-0.88804	-0.863765	-0.594543
gene5207	0.412232	1.03991	1.49796	0.17838	0.511664	1.43158	-0.288255	-1.55696	-0.996444	-0.733458	-0.791222	-0.705396
gene7845	0.42161	1.03439	1.5539	0.0852562	0.38179	1.45372	-0.166556	-1.45152	-1.15662	-0.597909	-0.896643	-0.661408
gene10117	0.535664	1.01557	1.33642	0.215074	0.738421	1.34131	-0.233141	-1.43577	-1.13403	-0.858539	-1.08411	-0.436859
gene1935	0.444835	1.12259	1.38652	0.0346513	0.583149	1.34669	-0.0391651	-1.62662	-0.964046	-0.685805	-1.05933	-0.543469
gene7783	0.620635	0.928336	1.54902	0.13728	0.601045	1.17445	-0.0763843	-1.56562	-0.892122	-0.80934	-1.21851	-0.448785
gene3305	0.446819	1.02153	1.53181	-0.0472139	0.429274	1.54803	-0.491104	-1.56522	-0.839856	-0.659452	-0.847612	-0.527004
gene9468	0.602252	1.06806	1.64513	0.0284486	0.319815	1.30818	-0.48901	-1.46115	-0.978587	-0.891663	-0.880645	-0.270822
gene1340	0.527436	0.338765	1.34949	-0.0481758	0.594519	1.88665	-0.113627	-1.62238	-0.88902	-0.646374	-0.502855	-0.87443
gene10824	1.09842	0.603896	1.38555	-0.303494	0.596785	1.32343	0.0636932	-1.45341	-1.32052	-0.412765	-0.909048	-0.672543
gene6020	0.731429	0.717496	1.32569	-0.4358	0.621178	1.57708	0.128779	-1.19133	-1.2206	-0.168152	-1.05984	-1.02593
gene4866	0.689	1.0839	1.36186	0.0539326	0.705473	1.21724	-0.312564	-1.45658	-1.22164	-0.282121	-1.04606	-0.792431
gene8699	0.650249	1.07071	1.26495	0.158578	0.771166	1.30844	-0.245437	-1.41429	-1.15778	-0.562291	-1.12341	-0.720878
gene2255	0.909029	0.780839	1.38222	0.125375	0.632267	1.31621	-0.275146	-1.30368	-1.38511	-0.346477	-0.977275	-0.858259
gene3824	0.712175	0.875886	1.52965	0.115046	0.520839	1.32175	-0.302955	-1.50113	-1.22868	-0.411627	-0.812665	-0.818286
gene9178	0.833437	0.808695	1.38205	0.128574	0.573492	1.34819	-0.201746	-1.63551	-1.15791	-0.461374	-0.820576	-0.797323
gene2739	0.894613	0.950264	1.35954	-0.169317	0.588396	1.30551	-0.2743	-1.47255	-1.07176	-0.186905	-1.17615	-0.747349
gene5151	0.697782	0.922488	1.36512	0.0580159	0.558284	1.38172	-0.320144	-1.66556	-0.866102	-0.244116	-1.1748	-0.71268
gene1504	0.920423	0.853349	1.12949	-0.054938	0.814055	1.32435	-0.134563	-1.77112	-0.964926	-0.392922	-0.906829	-0.816378
gene1189	0.938566	0.844339	1.31164	-0.00512356	0.822046	1.28856	-0.511603	-1.53708	-1.03254	-0.480079	-1.02665	-0.612074
gene9010	0.911403	0.809761	1.38971	-0.0861141	0.681804	1.30553	-0.147471	-1.55834	-0.933326	-0.514556	-1.14462	-0.713782
gene2493	0.81714	0.942842	1.33705	0.30423	0.550859	1.2082	-0.271538	-1.62938	-1.0768	-0.280446	-1.06062	-0.841548
gene1314	0.610102	1.03254	1.24465	0.231071	0.558081	1.27191	0.0290613	-1.63338	-1.05166	-0.18508	-1.03718	-1.07011
gene6331	0.674754	0.887505	1.36705	0.124288	0.567255	1.21065	0.0891384	-1.72291	-0.922544	-0.163005	-1.07385	-1.03833
gene7759	0.871587	0.833447	0.980493	0.466883	0.806605	1.30873	-0.0872953	-1.54623	-1.19517	-0.456316	-0.957886	-1.02485
gene5109	0.702027	1.04989	1.32808	0.154327	0.661105	1.2073	0.028318	-1.34812	-1.29271	-0.522039	-0.87469	-1.09349
gene10047	0.673634	0.766578	1.27197	0.24941	0.617233	1.47427	-0.0586362	-1.3993	-1.45646	-0.513181	-0.644329	-0.981192
gene5623	0.81126	0.736932	1.33446	0.31864	0.769308	1.2655	-0.150664	-1.32126	-1.32536	-0.513674	-0.761051	-1.16408
gene2746	0.554385	1.33103	1.72016	-0.345996	0.337448	0.865513	-1.16527	-1.2453	-1.33526	-0.438367	-0.307871	0.0295365
gene8228	0.30786	1.11592	2.23135	-0.145121	0.478234	0.485732	-1.08274	-1.14878	-0.963348	-0.808961	-0.163119	-0.307026
gene2218	0.63747	1.39891	1.29048	-0.570815	0.30443	0.944959	-0.670704	-1.71091	-0.798491	-1.07485	-0.354186	0.603709
gene2233	0.712358	1.3317	1.26477	-0.51109	0.300617	0.995581	-0.473375	-1.75659	-0.926696	-0.72898	-0.830484	0.622184
gene6128	1.16708	1.03392	1.16333	0.291972	0.00207138	0.933998	-1.13743	-1.66371	-0.905193	-1.0002	-0.373054	0.487209
gene10529	0.939858	1.32866	1.60026	0.312973	0.140754	0.745846	-0.791839	-1.14585	-1.32367	-0.924435	-0.741542	-0.141019
gene5786	1.00334	1.22334	1.37329	0.127716	0.563886	0.710294	-0.78637	-1.06097	-1.37092	-1.42782	-0.330546	-0.025235
gene5521	0.802444	0.945161	1.18954	-0.232411	0.696648	1.1703	-0.654862	-1.93956	-1.24208	-0.592854	-0.219028	0.0767022
gene9246	1.16842	1.01143	1.1065	-0.189736	0.342823	1.07057	-0.844121	-1.89077	-1.30616	-0.269387	-0.129388	-0.0701691
gene2123	0.426636	0.799696	1.10153	-0.280949	0.753614	0.919028	-0.972452	-2.03347	-1.47302	0.295229	0.113108	0.351049
gene6549	1.10638	0.603532	1.07077	-0.424917	0.673724	1.0758	-1.44881	-1.68547	-1.217	-0.0644927	0.157679	0.152816
gene3418	0.291051	0.762439	1.55788	0.188929	0.523374	1.40907	-0.807102	-1.5232	-0.993122	-1.11269	-0.57957	0.28294
gene1109	0.576286	0.831105	1.3199	0.282826	0.568122	1.36876	-0.580603	-1.79118	-1.0843	-1.03678	-0.399726	-0.0543985
gene5476	0.4278	0.618718	1.3266	0.178332	0.618707	1.63618	-0.530686	-1.79125	-1.06611	-0.903999	-0.313483	-0.200818
gene4132	0.699429	1.14985	1.16149	0.269717	0.564127	1.0596	-0.527026	-1.90572	-1.4122	-0.447464	-0.174285	-0.437511
gene5002	0.624565	1.03047	1.21835	-0.0917944	0.863703	1.19488	-0.376912	-1.79368	-1.35547	-0.690837	-0.229863	-0.39342
gene4997	0.154717	0.928557	1.34697	-0.0245695	0.282472	1.42137	-0.22416	-2.04018	-1.21772	-0.620303	0.239947	-0.247104
gene5685	0.548284	0.64843	1.30822	0.0127495	0.443441	1.52269	-0.458196	-2.06165	-1.16659	-0.32532	-0.153679	-0.318381
gene9565	0.0929585	0.77258	1.56278	0.316676	0.597465	1.62477	-0.734018	-1.17032	-0.712316	-1.21313	-0.969124	-0.168316
gene5621	0.406717	0.908775	1.53062	0.343456	0.558211	1.398	-0.814911	-1.39926	-0.99366	-0.906257	-0.915291	-0.116395
gene6840	0.260192	0.867052	1.57737	0.250051	0.697363	1.39515	-0.634534	-1.30227	-0.927098	-1.03107	-1.08215	-0.0700568
gene7879	0.616153	0.571718	1.54329	0.00114908	0.671193	1.5906	-0.900801	-1.36354	-0.700318	-0.617079	-1.14886	-0.263509
gene3457	0.397594	0.824231	1.53471	0.17968	0.797896	1.47551	-0.572953	-1.24134	-1.12298	-0.714985	-1.00999	-0.547379
gene1075	0.702889	1.01472	1.35413	0.125933	0.770655	1.36634	-0.535382	-1.2526	-0.765083	-0.862399	-1.22376	-0.69545
gene5836	0.475417	0.961986	1.62281	0.148562	0.670295	1.34487	-0.543432	-1.13132	-0.724257	-0.956539	-1.22988	-0.638503
gene7645	0.620049	0.793634	1.27998	-0.187832	0.724664	1.44616	-0.401231	-1.75348	-0.891251	-1.02222	-0.770869	0.162394
gene8778	0.498484	1.08418	1.05585	-0.0220762	0.833578	1.37955	-0.299506	-1.5788	-0.675012	-1.09326	-1.27334	0.090345
gene10045	0.39226	0.69412	1.45029	0.177589	0.46325	1.66237	-0.0935894	-1.33213	-1.21119	-0.89085	-1.07237	-0.239764
gene1440	0.429306	0.527642	1.45269	0.170792	0.757942	1.65445	-0.358506	-1.16569	-1.18316	-1.05475	-1.02098	-0.209729
gene5083	0.361702	0.786244	1.33418	-0.203568	0.779344	1.61614	0.125633	-1.21094	-0.819583	-1.07586	-1.32897	-0.36431
gene5549	0.332542	1.03758	1.55008	-0.303484	0.667895	1.4565	-0.113169	-1.1112	-0.93203	-0.881326	-1.30267	-0.400721
gene8959	0.378532	0.291516	1.18093	0.834481	0.632611	1.79697	-0.807779	-0.843777	-1.27243	-0.502962	-1.28572	-0.402376
gene7800	0.39488	0.817063	1.66956	0.163664	0.383143	1.56341	-0.824745	-1.19272	-1.02164	-0.396323	-1.13634	-0.41994
gene8090	0.517014	0.535445	1.6327	0.204118	0.557515	1.4908	-0.734091	-1.19451	-1.37996	-0.1878	-1.08217	-0.359056
gene10893	0.971695	0.790589	0.98535	0.387908	0.848419	1.26226	-0.193852	-1.33846	-1.19886	-0.545952	-1.48115	-0.487953
gene6894	1.09089	0.795785	0.862017	0.117973	0.533746	1.49564	0.135425	-1.32359	-0.918811	-0.617953	-1.60741	-0.563712
gene8671	0.465436	1.12774	1.25009	0.448242	0.652641	1.15224	-0.237338	-1.20397	-0.93833	-0.521839	-1.77821	-0.416703
gene3750	0.679156	0.693685	1.48233	0.487529	0.691363	1.32168	-0.400967	-1.2569	-0.907977	-0.68068	-1.3239	-0.785316
gene2676	0.992882	0.714628	1.30193	0.293365	0.688216	1.30169	-0.351467	-1.13449	-0.92091	-0.541809	-1.52902	-0.815013
gene7987	0.703819	0.66995	1.50179	0.135171	0.720801	1.38583	-0.352145	-1.17105	-0.982854	-0.525209	-1.50616	-0.57994
gene5315	1.06264	0.833446	1.46069	0.254505	0.677716	0.991914	-0.518037	-1.18978	-1.07321	-0.760891	-1.42079	-0.318206
gene8324	0.839901	1.06243	1.36989	0.340239	0.578621	0.995975	-0.174413	-1.33303	-0.898421	-0.881179	-1.52036	-0.379657
gene3207	0.886596	0.955189	1.5079	0.0925569	0.625079	1.18352	-0.679122	-0.915091	-1.16351	-0.391186	-1.37757	-0.724365
gene574	0.915591	1.03532	1.51856	0.18615	0.429345	1.27722	-0.830202	-1.01637	-1.03824	-0.696952	-1.06719	-0.713224
gene2178	0.849249	0.825241	1.46502	0.411053	0.746545	1.19033	-0.757533	-1.31934	-0.722233	-0.79661	-1.10123	-0.790486
gene2200	0.942244	0.859413	1.2795	0.500491	0.781012	1.13325	-0.381491	-1.0247	-1.06218	-0.989726	-1.34454	-0.693279
gene4764	1.08727	0.892574	1.28257	0.262395	0.793907	1.11368	-0.32013	-1.19011	-1.02952	-0.98222	-1.14013	-0.770281
gene6190	0.943218	0.961641	1.2283	0.304693	0.741286	1.19439	-0.543002	-1.0732	-0.970835	-0.294944	-1.12758	-1.36397
gene8957	0.80321	0.92022	1.21751	0.264549	0.862628	1.26158	-0.239986	-0.97932	-1.19216	-0.523181	-1.33945	-1.0556
gene948	1.0065	0.935879	1.35191	0.0901173	0.784661	1.12105	-0.341814	-1.26938	-1.08608	-0.481192	-1.18633	-0.925323
gene2374	0.955629	0.584025	1.28121	0.503899	0.642203	1.34952	-0.566225	-1.2467	-1.23225	-0.275346	-1.27689	-0.719064
gene1720	0.88458	0.703706	1.42791	0.536999	0.578126	1.20498	-0.588309	-1.39081	-1.31881	-0.310667	-0.870588	-0.857125
gene4543	0.927631	0.855395	1.34124	0.390667	0.641491	1.15673	-0.39729	-1.38127	-1.22576	-0.291554	-0.911756	-1.10553
gene5332	0.684297	0.797134	1.13789	0.403708	0.958751	1.47026	-0.540322	-0.939893	-1.19321	-0.684816	-1.26782	-0.825979
gene1102	0.523945	0.424328	1.12323	0.606984	0.935261	1.63949	-0.102154	-1.06376	-1.13899	-0.908208	-1.08131	-0.958814
gene7907	0.516914	0.792483	1.13522	0.277041	0.994459	1.57116	-0.266613	-1.27686	-1.07457	-0.728231	-0.894391	-1.04661
gene8365	0.701742	0.892706	1.14792	0.125741	0.725042	1.4064	0.193159	-1.00691	-0.950406	-0.554964	-1.4368	-1.24363
gene9355	0.78049	0.89013	1.22365	0.154381	0.479027	1.44846	0.159626	-0.918817	-1.0241	-0.567013	-1.48951	-1.13631
gene3244	0.649092	1.08991	1.53079	0.0919081	0.794192	1.11064	-0.229829	-1.0033	-1.08257	-0.840366	-1.12625	-0.984217
gene2683	0.415599	0.845312	1.5178	0.225843	0.886447	1.16828	0.0955702	-1.29853	-0.965063	-0.715698	-1.31354	-0.862022
gene5238	0.500465	0.877793	1.43452	0.465705	0.774421	1.24652	-0.0863735	-1.23967	-0.97777	-0.910166	-1.19687	-0.888568
gene10116	0.672087	1.22184	1.13854	0.137607	0.758121	0.791109	0.216647	-1.03151	-1.57399	-1.58173	-0.665088	-0.0836467
gene4125	1.03943	0.947201	1.17171	0.128722	0.957792	0.795717	-0.136943	-1.28363	-1.46287	-1.2323	-0.868444	-0.0563922
gene6895	0.948762	0.983496	1.29706	-0.0146062	0.903833	1.02174	-0.40673	-1.37997	-1.1544	-1.15016	-0.92054	-0.128499
gene610	0.846259	0.924405	1.44252	0.390872	0.769245	1.04795	-0.454029	-1.11347	-1.3243	-1.16972	-0.761488	-0.598252
gene838	0.852953	0.872053	1.29238	0.351185	0.644506	1.23083	-0.542199	-1.02401	-1.54701	-1.23555	-0.697595	-0.197544
gene3692	0.494236	0.854035	0.725872	0.719359	0.635206	1.58789	-0.0589547	-1.37759	-1.14757	-1.55899	-0.320552	-0.552951
gene5565	0.135477	1.13377	1.16139	-0.0835085	0.729489	1.47487	0.150772	-1.55351	-1.403	-0.953785	-0.446878	-0.345096
gene5739	1.05521	0.412957	1.12794	0.269301	0.849249	1.34714	-0.224628	-1.41346	-1.64964	-0.525877	-0.553275	-0.694924
gene7220	0.550809	0.762979	1.22622	0.689976	0.945927	1.14225	-0.258854	-1.45865	-1.34617	-1.13948	-0.492698	-0.62232
gene9163	0.624391	0.821247	1.28057	0.354216	0.903606	1.30156	-0.39437	-1.32142	-1.51253	-0.867672	-0.524245	-0.665352
gene1311	0.530639	1.07719	1.31695	0.163101	0.630657	1.4131	-0.315228	-1.58075	-1.16935	-0.671998	-0.615379	-0.778928
gene5352	0.655801	1.07245	1.34312	0.163847	0.578765	1.29133	-0.113956	-1.53687	-1.19915	-0.923258	-0.535786	-0.796284
gene2663	0.818951	0.918424	1.28623	0.0235676	0.846342	1.24937	-0.32624	-1.41236	-1.40503	-0.806834	-0.837499	-0.354926
gene9517	0.64518	1.19379	1.17383	0.087306	0.776279	1.20218	-0.192715	-1.37229	-1.60189	-0.686597	-0.704928	-0.520147
gene4096	0.327472	1.11332	1.53597	0.439437	0.537356	1.23985	-0.320178	-0.992978	-1.16365	-1.21506	-1.08893	-0.412613
gene7750	0.736343	1.11417	1.33909	0.362502	0.549477	1.29828	-0.475755	-0.914717	-1.14315	-1.0467	-1.21273	-0.606807
gene2758	0.356755	0.939798	1.1623	0.786351	0.572995	1.32792	-0.25927	-1.35785	-1.30277	-1.23751	-0.881726	-0.106991
gene8440	0.808806	0.962319	1.40015	0.227767	0.395477	1.27429	-0.396737	-1.1409	-1.04203	-1.46859	-0.960203	-0.0603502
gene1796	0.667838	1.04911	1.42472	0.192668	0.365731	1.39035	-0.76495	-1.31483	-1.20515	-1.0395	-0.68241	-0.083575
gene3169	0.700134	0.878608	1.41836	0.343076	0.493659	1.25016	-0.714092	-1.41128	-1.07373	-1.23286	-0.781422	0.129383
gene5088	0.6103	1.1386	1.26837	0.165454	0.761498	1.15619	-0.788899	-1.73211	-1.15972	-0.740232	-0.466312	-0.213151
gene6678	0.690517	1.21678	1.43537	0.124234	0.437409	1.14815	-0.795416	-1.59629	-1.10388	-0.600516	-0.824621	-0.131729
gene1678	1.0087	1.02604	1.14733	0.193098	0.748008	0.941235	-0.676983	-1.61298	-1.11133	-1.1826	-0.641285	0.160765
gene3488	0.599845	0.977984	1.43511	0.125176	0.792916	0.967042	-0.433869	-1.74768	-1.24326	-1.04232	-0.411735	-0.0192102
gene6759	0.597318	0.912297	1.57239	0.1012	0.550413	1.05257	-0.0915007	-1.83419	-0.70626	-1.24059	-0.668419	-0.245236
gene3925	0.798214	0.924529	1.34713	0.299334	0.741946	1.23527	-0.582043	-1.61806	-0.825922	-0.899202	-0.897477	-0.523717
gene5365	0.679039	0.873118	1.44913	0.209838	0.924947	1.19306	-0.438415	-1.44711	-1.05744	-0.784809	-0.960469	-0.64089
gene8700	0.92291	0.802988	1.31026	0.350159	0.762074	1.19656	-0.333292	-1.58978	-1.07186	-0.774166	-0.895661	-0.680195
gene7128	0.954121	1.17526	1.18385	0.244991	0.676497	1.13221	-0.292709	-1.38216	-1.06874	-1.04761	-0.910745	-0.664961
gene3181	0.837775	1.03169	1.3968	0.208725	0.532687	1.22855	-0.332785	-1.31842	-1.15143	-1.13859	-0.908658	-0.386331
gene8127	0.638743	1.10561	1.42435	0.323365	0.600497	1.18005	-0.285399	-1.45546	-1.06335	-1.06695	-0.827614	-0.573849
gene10511	0.515853	0.55787	1.46764	1.21158	0.0517665	1.15843	0.00156983	-1.3048	-1.06487	-1.27771	-0.903058	-0.41427
gene3855	0.467854	0.271485	0.963986	0.881056	0.626101	1.52799	-0.0622198	-1.71971	-1.42947	-0.456752	-0.0406607	-1.02966
gene3107	0.10892	1.91364	0.650102	0.526965	0.320187	1.32102	-0.222865	-1.26826	-0.982436	-0.823259	-0.394442	-1.14957
gene9097	0.379253	1.5887	1.6604	0.561447	0.321863	0.526543	-0.498788	-1.23083	-1.23884	-0.932369	-0.388941	-0.748439
gene6291	0.638324	1.45106	1.38922	0.25161	0.741872	0.598034	-0.299876	-1.49279	-1.28438	-0.385246	-0.506612	-1.10122
gene7781	0.908647	1.17394	1.22617	0.538021	0.810728	0.62423	-0.325851	-1.5914	-1.35928	-0.419727	-0.928611	-0.656852
gene1969	1.58246	0.92009	1.18822	-0.31763	0.788611	-0.196165	-1.29536	-1.47668	-0.978172	-0.616206	-0.116384	0.51722
gene8432	1.71763	0.968622	1.00187	0.0335354	0.828225	-0.0573866	-1.55435	-1.30122	-0.896966	-0.709344	-0.00978125	-0.0208278
gene11349	1.74567	0.439142	1.51706	-0.103293	0.520224	0.52979	-1.41134	-1.16036	-0.998907	-0.56376	-0.491792	-0.0224351
gene5000	1.82529	0.759783	1.20235	-0.0846677	0.573906	0.431319	-1.57507	-1.18853	-0.896162	-0.458095	-0.440487	-0.149642
gene7064	1.62862	0.649522	1.15222	0.113357	1.15818	0.0356636	-1.1457	-1.35706	-0.895957	-1.09517	-0.290013	0.0463459
gene1082	1.6238	0.914778	1.25308	0.00751904	0.802255	0.464085	-1.27075	-1.34297	-0.758556	-0.833725	-0.569267	-0.290259
gene8770	1.55855	0.86495	1.17457	-0.00190785	0.6284	0.54402	-1.06998	-1.76422	-0.78643	-0.908916	-0.223925	-0.0151165
gene4204	1.54933	0.621446	0.501936	0.56835	0.966511	0.658319	-1.19218	-1.569	-1.43228	-0.570351	0.0031753	-0.105257
gene7537	1.28365	0.820916	0.936807	0.655636	0.478308	0.64289	-1.498	-1.48069	-1.33382	-0.544176	0.348179	-0.309696
gene7529	1.31613	0.957239	0.675221	0.371179	1.15182	0.527638	-1.96525	-1.09505	-0.665963	-0.669503	-0.395378	-0.20809
gene8815	1.51068	0.535607	0.649083	0.423913	0.956186	0.310312	-1.96298	-1.10727	-0.850081	-0.94826	0.270071	0.212739
gene2508	0.922905	1.31442	1.55269	-1.08785	-0.00445231	0.489811	-0.850406	-1.27814	-0.756308	-1.12206	0.232495	0.5869
gene4659	1.21627	0.849238	1.21312	-0.826066	0.542504	0.418055	-1.04198	-1.82246	-0.75187	-0.821735	0.470755	0.554172
gene6286	1.3153	1.44094	1.27784	-0.82595	-0.0579143	0.040054	-1.21397	-1.7769	-0.263674	-0.237284	-0.0379868	0.339536
gene8176	0.825649	1.28141	1.34731	-0.774051	0.508584	0.416712	-1.43891	-1.38107	-0.505745	-0.695545	-0.508357	0.924018
gene6285	0.518027	2.25601	0.795196	-0.143662	1.04036	-0.350035	-0.676361	-1.23981	-0.567086	-1.16324	-0.185932	-0.283458
gene9503	1.30654	1.43136	0.89912	-0.271543	0.761742	0.238521	-1.80993	-1.45738	-0.354128	-0.328289	-0.156348	-0.259664
gene5551	1.3413	1.64355	0.988935	-0.319232	0.465792	0.0454314	-1.44518	-1.23031	0.40971	-0.870571	-0.782028	-0.247394
gene6543	1.24908	1.51988	0.974523	-0.29332	0.933554	0.0155702	-1.32513	-1.4288	0.0501813	-1.08419	-0.478861	-0.132496
gene9625	1.14768	0.817816	1.06471	-1.51877	0.43902	0.776878	-0.451212	-1.69563	-1.08738	0.328462	0.532221	-0.353793
gene2384	0.119116	0.856212	1.0559	-0.486047	-0.120614	1.21242	-0.378657	-2.1858	-1.36855	0.300783	0.634145	0.361094
gene6014	0.662354	0.943258	1.04603	-1.05825	-0.201466	0.366324	-0.85686	-1.87492	-1.08619	0.165697	0.820045	1.07398
gene6021	0.67721	1.19023	1.22723	-1.17626	-0.349339	0.364724	-1.06774	-1.52198	-1.08224	0.101363	0.853272	0.783529
gene6026	0.753143	0.895262	1.14435	-0.90299	0.132346	0.832503	-0.77871	-2.05355	-1.18563	0.111091	0.50772	0.544477
gene8246	0.524082	0.874682	1.41608	-0.576865	0.0434678	0.606205	-1.21609	-1.72384	-1.31208	-0.0988773	0.716139	0.747102
gene3260	0.562339	1.05051	1.77828	-1.18235	-0.944472	0.998172	-0.906303	-1.51259	0.0645519	-0.058425	0.0338693	0.116421
gene6493	-0.351685	1.41764	2.32776	-0.527248	-0.708692	0.5456	-0.862776	-0.950627	-0.548798	-0.111723	0.322429	-0.551873
gene2978	0.672607	1.87745	1.70088	-0.993572	-0.577853	0.299557	-0.945371	-1.0325	-0.421308	0.364832	-0.438458	-0.506266
gene8487	0.358541	2.0134	1.8239	-0.544977	-0.670265	0.300614	-0.945091	-0.974599	-0.629379	-0.0558553	-0.641025	-0.0352622
gene88	0.565691	2.20373	1.57972	-0.704253	-0.532016	0.117049	-0.711007	-1.0712	-0.779384	0.0632632	-0.406397	-0.325193
gene4744	1.40567	0.532022	1.03986	0.202888	1.17301	0.786605	-1.03959	-1.09585	-1.02419	-1.4645	-0.170099	-0.345829
gene5620	1.04873	0.711062	1.04875	0.457661	0.972078	0.873665	-0.840675	-1.14203	-1.36843	-1.57306	-0.119087	-0.0686535
gene5650	0.984648	0.763193	1.1156	-0.0997292	0.930844	0.941181	-0.672875	-1.14997	-0.879821	-1.96902	-0.066425	0.102372
gene5938	0.689776	1.09403	1.05635	-0.0111324	1.00598	1.27824	-1.05051	-1.00137	-1.05107	-1.48327	-0.351353	-0.175676
gene4568	1.16635	0.729957	1.3193	-0.441033	0.976336	0.575498	-1.39902	-1.05922	-0.403032	-1.61125	0.212456	-0.0663395
gene9056	1.00331	0.907307	1.09482	0.0915236	1.02075	0.366615	-1.42584	-0.960316	-0.952471	-1.6087	-0.107082	0.570081
gene1648	1.38118	0.931205	0.667521	0.175548	1.15873	0.265003	-0.322128	-0.630093	-0.677923	-2.15802	0.0548532	-0.845878
gene693	1.1919	0.993237	0.883852	0.383911	0.858245	0.316002	-0.698073	0.0712802	-0.781621	-2.30321	-0.439935	-0.475591
gene11630	1.30505	0.37037	1.34968	0.198605	0.868233	0.517082	-1.30911	-0.385194	0.0158647	-1.97332	-0.301366	-0.655891
gene4634	1.2613	0.534577	0.955153	0.478878	1.31514	0.819592	-1.19882	-0.564964	-0.513653	-1.45267	-0.578428	-1.05611
gene1666	1.49027	0.991696	1.13234	0.0750269	-0.163025	0.557161	-0.970723	-1.30018	-0.255313	-1.3423	0.800264	-1.01522
gene9667	1.53859	0.847958	1.16033	-0.348208	0.4569	0.607663	-1.26348	-0.872653	-0.201186	-1.5239	0.529268	-0.931287
gene5699	0.624113	1.00494	1.64905	0.258189	0.388305	0.0464125	-0.954974	-0.880901	-0.149329	-2.21172	-0.0177051	0.243616
gene1611	0.855536	1.24686	1.87526	-0.468705	-0.172102	0.539079	-0.992261	-1.05526	0.346752	-1.47352	-0.248144	-0.453493
gene6726	1.65175	1.13945	1.26275	0.0297022	-0.200577	0.097016	-0.833128	-0.909794	0.115238	-1.91073	-0.0712339	-0.370443
gene1668	1.67789	1.09828	1.41068	-0.611271	-0.116456	0.113687	-1.20151	-1.06729	0.0114569	-1.406	0.155943	-0.0654046
gene9908	1.60667	1.15859	1.54635	-0.184886	-0.33209	-0.0348985	-1.39777	-0.975349	0.12168	-1.19783	-0.416522	0.106052
gene2235	1.54384	1.00561	0.0383629	0.444134	1.39182	-0.650963	-0.424146	-0.0583029	-0.80114	-1.91568	0.152693	-0.726222
gene11111	1.72842	1.23717	0.678768	0.0576006	1.09675	-0.100934	-0.876557	-0.152551	-1.06563	-1.45936	-0.788602	-0.355083
gene862	1.66419	0.595063	0.489295	0.588795	1.34652	-0.00977042	-1.37867	0.0407426	-1.04962	-1.38812	-0.716187	-0.182246
gene5350	1.78889	1.16789	1.22481	0.220394	-0.119477	-0.133564	-0.265812	-0.978308	-1.5901	-0.621801	0.233271	-0.926196
gene2186	2.07473	1.03144	0.788549	-0.119454	0.423764	-0.81181	-1.30823	-0.0601969	-0.393481	-1.4719	0.156511	-0.30992
gene480	2.32408	0.668471	1.04541	-0.280092	0.285443	-0.648455	-1.1888	-0.92282	-0.243338	-1.0613	-0.107314	0.128721
gene3182	2.08908	0.329052	0.898325	-0.808013	0.678415	-0.0187231	0.0223291	-0.951256	-0.860002	-1.68553	0.345595	-0.0392724
gene2829	1.85775	0.347702	1.45902	-0.570247	0.580938	0.0691948	-0.448478	-0.345735	-0.915789	-1.84908	-0.226955	0.0416862
gene8476	2.15236	0.258715	1.4198	-0.0863833	0.384008	0.117091	-0.342959	-0.525331	-0.660261	-1.60517	-0.341767	-0.770104
gene1362	1.0408	0.650338	0.973109	0.666668	1.48496	0.448509	0.0278144	-1.13043	-0.908851	-1.07755	-0.908474	-1.2669
gene3578	0.776065	0.641063	1.27134	0.793755	1.32246	0.333174	0.0340047	-0.966448	-0.430953	-1.32458	-1.27051	-1.17937
gene5888	0.921882	1.62504	1.17231	0.0240219	0.963631	0.05258	0.0237656	-1.32602	-0.491827	-0.567059	-1.1501	-1.24823
gene4032	0.622475	1.38092	1.05328	0.248682	1.07445	0.566993	0.390076	-1.02283	-1.31339	-0.78695	-1.2879	-0.925796
gene4092	0.92982	1.38185	0.857079	0.386426	1.0531	0.483152	0.165688	-0.602262	-0.966598	-1.0578	-1.53485	-1.09561
gene3621	1.37805	1.00889	0.955927	0.326272	1.14196	0.646843	-0.550268	-0.858444	-1.05662	-1.27705	-1.06003	-0.655523
gene619	1.17391	0.996244	0.994026	0.363027	1.30461	0.689087	-0.506678	-1.04814	-1.02313	-0.98255	-1.12785	-0.832556
gene7958	1.25194	1.11186	0.872427	0.483389	1.24384	0.60396	-0.687556	-0.966322	-1.03209	-1.09343	-1.00338	-0.784637
gene7876	1.30739	1.05544	1.08761	0.121023	1.29252	0.331026	-0.592468	-1.23599	-0.739538	-1.37073	-0.857697	-0.39859
gene6746	1.37026	1.16296	0.809097	0.15711	1.41414	0.268567	-0.514442	-0.965116	-1.21379	-1.08663	-1.00563	-0.396533
gene697	1.29917	1.09333	0.744982	0.199264	1.52193	0.333969	-0.52755	-1.16426	-1.06197	-1.22172	-0.831466	-0.385672
gene9543	1.35513	0.850693	0.902304	0.57986	1.281	0.389447	-0.463044	-0.926168	-1.17924	-1.34878	-1.01759	-0.423603
gene4508	1.07407	1.20851	0.994542	0.532278	1.29071	0.184943	-0.454111	-1.04908	-1.29245	-1.19141	-0.944175	-0.353831
gene7455	1.17487	1.14243	0.988275	0.473965	1.32114	0.197794	-0.672307	-0.989567	-1.00162	-1.44623	-0.813495	-0.375257
gene1823	1.56367	1.09863	0.813406	-0.0280702	1.19083	0.325135	-0.471104	-1.28211	-1.15565	-0.87217	-1.09156	-0.0910028
gene8934	0.865618	1.26831	1.04192	0.322721	1.30691	0.398887	-0.404645	-1.32239	-1.04198	-1.28606	-0.943893	-0.205389
gene8048	1.12236	1.27472	1.0068	0.309728	1.2105	0.28779	-0.618369	-1.36129	-1.29363	-1.07535	-0.530897	-0.332359
gene5081	0.986339	1.21476	1.10772	0.300515	1.16906	0.51256	-0.666086	-1.24808	-1.22897	-1.20447	-0.785747	-0.157601
gene9766	1.08056	1.10785	1.06723	0.370436	1.24995	0.45087	-0.724994	-1.3094	-1.32393	-0.971389	-0.753021	-0.244162
gene3269	1.16245	1.17807	0.741734	0.281626	1.48141	0.285937	-0.362662	-1.42108	-1.32918	-0.900586	-0.587362	-0.530361
gene7040	1.16473	1.04179	0.859595	0.49591	1.36438	0.417812	-0.384307	-1.32734	-1.32105	-0.97779	-0.802834	-0.530892
gene3426	1.06945	1.23761	0.803708	0.353498	1.33499	0.437626	-0.245583	-1.24394	-1.29059	-1.23527	-0.742559	-0.478928
gene5334	1.07401	1.10156	0.845725	0.232617	1.54199	0.363732	-0.203257	-1.20109	-1.32266	-1.0939	-0.551976	-0.786755
gene465	1.27024	0.750046	0.740528	0.240304	1.6247	0.431044	-0.201473	-1.52365	-1.0727	-0.528141	-1.09197	-0.63892
gene7926	1.26124	0.832969	0.980422	0.182203	1.34476	0.596637	-0.511541	-1.23829	-1.5958	-0.44967	-0.821371	-0.581549
gene452	1.45823	0.834103	0.522628	0.198098	1.56369	0.508333	-0.65309	-0.953725	-1.62009	-0.795538	-0.488628	-0.574008
gene5321	1.61566	0.790046	0.599215	0.0998323	1.60247	0.0143494	-0.506441	-1.05456	-1.52449	-0.873493	-0.583676	-0.178912
gene6867	1.23438	0.889989	0.672656	0.630764	1.36962	0.418222	-0.780804	-1.19922	-1.4465	-1.01189	-0.786726	0.0095039
gene7676	1.31658	0.664515	0.834176	0.457528	1.44444	0.465047	-0.658133	-1.05368	-1.59118	-0.97446	-0.754902	-0.14993
gene9375	1.39265	0.907537	0.777588	0.323026	1.42021	0.378333	-0.772009	-0.848173	-1.51757	-0.981673	-0.858201	-0.221717
gene9531	1.3524	1.15496	0.809491	0.429596	1.20923	0.419103	-0.878734	-1.37247	-1.10273	-0.783686	-0.85105	-0.38611
gene2221	1.28513	1.09631	1.03482	0.240173	1.11289	0.564398	-0.798002	-1.13718	-1.48822	-0.807144	-0.719232	-0.38394
gene5697	1.18579	1.14511	0.833466	0.447793	1.15756	0.579831	-0.842613	-1.30096	-1.44692	-0.931282	-0.465468	-0.362309
gene8942	1.05792	1.1422	0.909671	0.749288	1.16892	0.35142	-0.255378	-0.506061	-1.31926	-1.10801	-1.15981	-1.0309
gene7165	1.27758	0.931931	0.774456	0.513762	1.56882	0.121933	-0.651268	-0.481384	-1.50719	-0.990982	-0.914484	-0.643177
gene8760	1.42954	1.10994	0.588771	0.561506	1.29569	0.269453	-0.394301	-0.732748	-1.50142	-1.08325	-0.784558	-0.758609
gene6423	0.872489	1.2588	1.27443	0.252425	1.19257	0.231632	-0.57093	-0.301041	-1.5301	-1.19947	-1.05465	-0.426156
gene8088	0.688089	0.975315	1.5048	0.506188	1.41129	0.0724721	-0.470471	-0.827785	-1.48892	-0.9874	-0.659409	-0.724173
gene8154	1.05005	1.11692	0.728563	0.519123	1.12518	0.528041	-0.360213	-0.969692	-1.81985	-1.16564	-0.00140034	-0.751081
gene160	1.18938	0.692559	1.18218	0.327075	1.07123	0.879355	-0.914379	-0.943591	-1.51598	-0.917365	-0.16296	-0.887499
gene2332	1.38064	0.584779	0.936488	0.203815	1.39806	0.735154	-1.03747	-0.705112	-1.24255	-1.15038	-0.17178	-0.931641
gene11656	1.47962	1.31197	1.07986	-0.196036	0.532506	0.881844	-0.615641	-0.484414	-1.33476	-1.07816	-0.895446	-0.681335
gene9305	1.66553	0.820731	1.44012	0.112774	0.3463	0.834495	-0.859305	-0.841456	-1.10724	-0.876045	-0.645368	-0.89054
gene9896	1.23166	0.868145	1.40327	-0.168101	0.808228	1.06023	-0.427628	-1.02273	-1.27254	-1.01449	-0.76905	-0.696978
gene2406	1.20707	0.987021	1.44354	0.22118	0.707333	0.816902	-0.425753	-1.05312	-1.22171	-0.697082	-0.872882	-1.1125
gene3571	1.31479	1.01187	1.40083	0.098019	0.631979	0.880503	-0.556281	-1.06894	-1.17452	-0.769605	-1.12192	-0.646732
gene6606	1.10726	0.98126	1.45855	0.298996	0.566479	1.04182	-0.554575	-1.06098	-1.07715	-0.808626	-1.10599	-0.847034
gene2275	1.55538	1.05227	1.04134	0.275156	0.759274	0.685704	-0.83298	-1.4063	-0.597887	-0.992297	-0.585697	-0.953963
gene4682	1.31253	0.982124	1.1171	0.218914	0.868838	0.829968	-0.360126	-1.29965	-0.433709	-0.890382	-1.27895	-1.06666
gene2727	1.58343	0.941652	1.30074	0.225192	0.735198	0.540678	-0.677416	-0.793472	-0.907596	-1.35765	-0.865688	-0.725068
gene1358	1.49831	0.716206	1.16147	0.43567	1.10231	0.424351	-0.57214	-0.700265	-0.556037	-1.30717	-1.25398	-0.948722
gene1512	1.6702	0.509072	0.984742	0.388182	1.16799	0.600151	-0.578499	-0.937873	-0.709749	-1.32542	-1.06805	-0.70073
gene6069	1.19351	0.817666	1.20287	-0.169325	0.987571	1.18713	-0.735243	-0.818975	-0.674614	-1.37892	-1.10603	-0.505638
gene6235	1.15328	0.742545	1.43902	-0.0857126	1.057	0.908601	-0.457125	-0.680885	-0.859739	-1.38077	-1.13439	-0.70183
gene10473	1.18712	1.03708	1.27056	-0.158794	0.985374	0.835702	-0.948097	-0.849072	-0.214507	-1.41755	-1.00239	-0.725422
gene2574	1.01011	1.09071	1.14611	0.0885664	1.09622	0.864459	-0.803329	-0.889129	-0.613537	-1.59913	-0.997687	-0.393366
gene2626	0.999506	1.29072	1.11646	0.451678	0.745586	0.982562	-1.10281	-1.08815	-0.974987	-1.00537	-0.717667	-0.69752
gene659	1.04939	0.955419	1.2295	0.436149	0.794987	1.03022	-0.827461	-0.886588	-1.17855	-1.35507	-0.864864	-0.38314
gene8280	1.2486	0.970301	1.16341	0.391269	0.852052	0.890569	-0.968763	-0.743482	-1.17691	-1.26359	-0.870447	-0.493013
gene1181	0.868826	0.980056	1.46317	0.0658726	0.664152	1.24313	-0.860824	-1.1625	-1.20325	-1.01521	-0.65898	-0.384444
gene73	0.682998	0.763338	1.65326	0.191305	0.918342	1.08749	-1.11409	-1.14574	-1.10895	-0.806942	-0.774774	-0.346246
gene10204	0.837904	0.845325	1.39505	-0.166643	1.30909	1.00866	-0.717115	-1.12853	-0.808506	-1.24415	-0.626974	-0.704118
gene4397	0.978868	0.780214	1.43383	-0.162792	1.07394	1.0121	-0.656807	-1.45424	-1.07543	-0.985916	-0.634515	-0.309241
gene10605	1.54373	1.18479	1.49119	-0.34389	0.338783	0.534885	-0.984813	-1.18054	-0.504248	-0.921301	-0.98711	-0.171482
gene11743	1.51962	1.00028	1.32457	0.0093701	0.863625	0.448414	-0.857001	-1.07961	-0.940682	-0.89667	-1.16022	-0.231688
gene9472	1.25832	1.10671	1.57081	-0.217608	0.786954	0.585022	-0.600531	-1.03778	-0.850827	-1.22641	-0.916506	-0.458145
gene1612	1.21229	0.975837	1.53699	-0.0705196	0.508126	0.944614	-1.00732	-0.876561	-0.491322	-1.30967	-1.10424	-0.318223
gene4545	0.828766	1.14945	1.46244	0.178667	0.478288	1.16246	-0.898858	-0.97794	-0.774847	-0.941935	-1.38127	-0.285218
gene515	0.828672	0.867185	1.4951	-0.303454	0.835398	1.18758	-0.664897	-1.16197	-0.86524	-1.06052	-1.20731	0.0494572
gene7495	1.26043	1.04365	1.36572	-0.213152	0.767719	0.780256	-0.77131	-1.13804	-0.799858	-0.866595	-1.38957	-0.0392466
gene8177	1.09008	0.984537	1.71345	-0.157616	0.524634	0.75476	-0.975463	-1.07581	-0.650958	-0.87779	-1.31659	-0.0132418
gene4443	1.62083	0.996418	1.07092	0.0354185	1.04924	0.495712	-1.07051	-0.936397	-0.719714	-0.516842	-1.1284	-0.89669
gene11696	1.81508	0.7505	1.19763	0.0254835	0.920059	0.245795	-1.2192	-0.478105	-0.303383	-0.765983	-1.17489	-1.01299
gene8278	1.85508	0.998403	1.10216	-0.138793	0.67575	0.493869	-1.10465	-0.937083	-0.231133	-0.817066	-1.0171	-0.879443
gene3104	1.22967	1.07855	1.21959	-0.511956	1.27862	0.693279	-0.855949	-0.489077	-0.589788	-0.879609	-1.03896	-1.13437
gene137	1.29915	0.68034	1.13136	0.294121	1.348	0.666977	-1.01704	-0.583486	-0.851804	-1.07025	-1.24453	-0.652834
gene6745	1.31917	0.942801	1.09574	0.236877	1.05594	0.717069	-0.793074	-0.453737	-1.05828	-0.702169	-1.5348	-0.825535
gene1640	1.76032	1.178	1.19826	-0.603573	0.834124	0.0910802	-0.614883	-1.18439	-0.396038	-0.444493	-1.24147	-0.576937
gene2887	1.67843	1.1495	0.939429	-0.381907	1.22128	-0.160342	-0.124234	-1.27557	-0.586375	-0.572324	-1.27557	-0.612322
gene4999	1.87107	1.0677	1.05707	-0.281746	0.848755	0.0374033	-1.14955	-1.03775	-1.01173	-0.906906	-0.439409	-0.0549082
gene7419	2.02314	0.697135	1.11159	-0.413422	1.03053	0.044912	-0.952879	-1.11444	-0.642346	-0.794495	-0.860091	-0.129633
gene1737	1.54852	0.785027	1.12425	0.196945	1.39296	-0.0341049	-1.20528	-0.755445	-0.483628	-1.19346	-0.926177	-0.449602
gene2760	1.32226	1.12629	0.914058	-0.387895	1.47366	0.528014	-0.947718	-1.25341	-0.605723	-0.953621	-0.783918	-0.431993
gene4030	1.16076	1.32567	0.965056	0.50985	1.12864	-0.134657	-0.408581	-1.11346	-0.567737	-1.73947	-0.670673	-0.455395
gene2146	1.2924	1.03801	0.78886	0.493482	1.30831	-0.217041	-0.663384	-0.708822	-1.35258	-1.55501	-0.628996	0.204769
gene2068	1.38841	1.26861	0.797027	-0.110851	1.49717	-0.135867	-0.442417	-0.897448	-0.991413	-1.4003	-0.748435	-0.224477
gene4031	1.33995	1.32182	0.965502	0.0548913	1.2467	-0.0181419	-0.592339	-1.24111	-0.995882	-1.20772	-0.786348	-0.0873209
gene5520	1.43716	1.25266	0.826582	0.213037	1.27538	-0.147684	-0.668837	-1.12528	-1.28335	-1.08652	-0.668329	-0.0248281
gene3638	0.875633	0.870775	0.982057	-0.105908	1.48409	0.518255	-0.818582	-1.2364	-0.911126	-1.50898	-0.671191	0.52137
gene4335	1.54709	0.709478	1.1922	-0.271776	1.02916	0.377215	-0.676362	-1.07227	-1.21368	-1.24566	-0.781048	0.405659
gene5518	1.28073	0.686493	1.2077	-0.0675791	1.07628	0.259539	-1.07105	-1.21775	-1.02041	-1.36094	-0.456744	0.683745
gene1155	1.21117	1.01622	0.879187	0.338917	1.29995	0.440352	-0.874423	-1.23966	-1.21732	-1.30018	-0.502343	-0.0518641
gene8009	1.2315	1.05153	0.77926	0.0955568	1.48345	0.419392	-0.525793	-1.3465	-1.06412	-1.33348	-0.585256	-0.205539
gene3422	0.757693	1.09792	0.848851	0.317172	1.62361	0.284617	-0.827539	-1.13322	-1.33616	-1.34524	-0.339821	0.0521145
gene9013	0.971147	1.09925	1.07998	0.159748	1.28786	0.4662	-0.727735	-1.24786	-1.54591	-1.09766	-0.233631	-0.211386
gene3612	1.19782	0.908067	0.587434	0.269038	1.52505	0.253546	-0.92268	-1.24283	-1.3623	-1.13939	-0.472979	0.399215
gene2852	1.2962	1.05366	0.80509	0.0494841	1.29931	0.166964	-0.861258	-1.54487	-1.18347	-1.06435	-0.309183	0.292417
gene797	1.36378	0.933818	0.829933	0.0537363	1.32533	0.109432	-0.835346	-1.49425	-1.37808	-0.924995	-0.239172	0.255814
gene2150	0.979645	1.23849	0.965514	0.00417796	1.21054	0.139764	-1.01361	-1.34115	-1.29955	-1.2122	0.00453525	0.323839
gene3322	1.23934	0.77115	0.971185	0.102318	1.2634	0.444742	-1.05349	-1.06314	-1.26762	-1.40106	-0.398227	0.391401
gene5328	1.13226	0.931972	0.881587	0.223738	1.23193	0.380274	-0.827204	-1.29889	-1.34182	-1.45618	-0.0983192	0.240641
gene2128	0.837597	0.66489	0.795648	-0.670188	1.88703	0.681147	-1.00417	-0.576632	-0.938109	-1.12764	-1.01836	0.468795
gene9825	0.609211	0.720459	1.22116	-0.0198543	1.76266	0.776805	-1.34512	-1.15361	-0.504862	-0.591058	-0.930773	-0.545022
gene10089	0.857657	0.803936	1.35811	0.199903	1.14258	0.856115	-0.768353	-1.10905	-0.147143	-1.29698	-1.3798	-0.51698
gene1112	0.694003	0.704116	1.63153	0.105001	1.21863	0.778264	-1.06765	-1.21515	-0.439704	-0.870987	-1.27285	-0.265215
gene11198	0.991669	0.735969	1.06621	0.0390061	1.33159	1.02101	-0.727515	-1.53723	-0.71059	-0.748686	-1.22837	-0.233053
gene6523	0.754673	0.977913	1.41267	-0.0847017	1.30731	0.670902	-0.253726	-1.15952	-0.753916	-0.997138	-1.47752	-0.396951
gene2870	1.81729	1.05995	0.85505	-0.323726	0.77062	-0.0659428	-0.681164	-0.925233	-1.60172	0.25085	-1.08948	-0.0664899
gene1039	1.56775	0.792716	0.797113	0.155475	1.2527	0.522325	-0.208995	-0.726061	-1.22453	-0.454699	-1.43083	-1.04296
gene8616	1.46417	0.603456	0.682624	0.334077	1.2531	0.322927	-0.098005	-0.740139	-1.52462	0.263315	-1.34963	-1.21128
gene6276	1.29006	0.666164	0.962012	0.434258	1.32961	0.262496	-0.91279	-1.031	-1.54374	0.311565	-0.903606	-0.865026
gene9693	1.3519	0.65745	1.40763	0.55411	0.575497	0.638758	-0.56881	-0.725047	-1.59274	-0.157161	-1.13595	-1.00564
gene10492	2.53782	0.958975	-0.0147201	0.376061	0.27519	0.16762	-0.853715	-1.02332	-0.429051	-0.415959	-0.703561	-0.875344
gene7557	1.96248	0.728846	0.0407842	0.748534	0.459145	1.07946	-0.360732	-1.10823	-0.870629	-0.578266	-0.94854	-1.15284
gene10586	2.15576	-0.231741	1.27242	0.743701	0.392467	-0.0158441	-0.521972	-0.452675	-1.44912	-0.760977	-0.269837	-0.862176
gene11100	2.18816	0.644728	0.535355	0.331815	0.872938	0.38371	-1.09014	-0.640314	-1.21466	-0.872477	-0.626707	-0.512404
gene6584	1.73582	0.219917	0.689107	1.05432	1.09595	0.378392	-1.07652	-0.559903	-1.38615	-0.633002	-0.933998	-0.583929
gene512	1.24985	0.0136079	0.736648	1.12652	1.29212	0.502022	-1.14261	-1.07015	-1.24086	-1.1711	0.238343	-0.534396
gene5417	1.65379	0.250206	0.665943	0.910203	1.16814	0.312535	-1.19494	-0.677264	-1.3401	-0.834539	0.122506	-1.03648
gene10989	1.0195	0.037424	0.908423	0.521168	1.44055	1.19808	-0.256599	-1.44307	-0.959818	-1.0024	-0.41	-1.05326
gene4331	1.48486	0.0985029	1.06236	0.456701	1.16849	1.05243	-0.866715	-0.960463	-0.919612	-1.01335	-0.459707	-1.10351
gene5468	1.21494	-0.262123	0.994496	0.921661	0.952958	1.29803	-0.819573	-1.08978	-0.830258	-0.953561	-0.18997	-1.23682
gene100	1.63299	0.183564	1.18858	0.493852	0.884991	0.897043	-1.04596	-1.0855	-0.934548	-0.317353	-1.01271	-0.884954
gene9080	1.89659	0.166144	0.966739	0.281735	0.952518	0.897586	-1.02276	-1.13522	-0.960028	-0.667715	-0.693091	-0.682494
gene7909	1.24218	0.410252	1.07326	0.596018	1.24092	0.776874	-1.11264	-1.4164	-1.22377	-0.381885	-0.491154	-0.713651
gene8201	1.59209	0.560436	0.910805	0.302332	1.13312	0.778171	-1.00715	-1.15228	-1.41048	-0.704214	-0.429509	-0.57333
gene8364	1.32493	0.242841	1.00489	0.378639	1.16944	1.03618	-0.746506	-1.11351	-1.2235	-0.258353	-0.367587	-1.44746
gene2016	1.02826	0.0106542	1.22693	0.67813	1.49513	0.913991	-0.955202	-1.10746	-0.858175	-0.617994	-0.865076	-0.949183
gene711	1.44325	-0.0059106	0.896229	0.772872	1.48633	0.624066	-0.61271	-0.823434	-1.27114	-0.5234	-1.02605	-0.9601
gene8426	2.27704	-0.253912	1.58814	-0.241271	0.515538	-0.333351	-1.22292	-0.700386	-0.131936	-0.625461	-0.338586	-0.532897
gene10196	1.78665	0.411045	1.36922	0.0714875	1.02223	0.346509	-1.20233	-0.794784	-0.609409	-0.787183	-0.47197	-1.14147
gene4591	2.20121	0.278295	1.13705	0.483863	0.624555	0.101914	-0.947962	-0.500718	-0.937057	-0.994442	-0.514878	-0.931832
gene10384	1.6638	0.145538	1.71201	-0.912745	0.660768	0.675772	-0.154768	-0.602722	-0.684868	-1.15284	-0.197115	-1.15284
gene4310	1.47168	-0.0509989	1.65899	-0.0246783	0.634588	0.745992	0.0580763	-1.68956	-0.531495	-0.495063	-0.611151	-1.16638
gene7511	1.51671	-0.131027	1.8332	-0.130522	0.640453	0.327021	-0.000407326	-0.897969	-1.15831	0.146134	-0.674414	-1.47086
gene4503	0.609007	0.10529	0.94775	2.2323	0.281243	0.569116	-0.485001	-1.24865	-0.691519	-0.486478	-1.18523	-0.647825
gene3011	0.00445638	-0.532346	0.944636	2.19281	0.220483	1.3153	-0.93018	-0.920736	-0.336696	-0.763731	-0.357462	-0.836533
gene1740	0.380858	-0.223922	0.643555	1.83394	0.864767	1.11838	-0.676828	-0.552852	0.0699421	-1.52887	-1.1408	-0.788171
gene8461	-0.0593134	-0.0582012	1.3095	1.62148	0.825343	1.29287	-0.675704	-0.58617	-0.6071	-0.998576	-1.04231	-1.02182
gene2667	1.77399	-0.826584	0.831666	0.69093	0.602698	0.92546	-0.233869	0.152757	-0.339584	-0.740719	-1.50608	-1.33066
gene7536	1.32635	-0.153952	0.589464	0.986602	0.993367	0.794677	-0.365426	0.424168	-0.479565	-1.15874	-1.37832	-1.57863
gene8311	1.61564	-0.559845	0.914198	0.35016	0.863156	0.489584	0.0434014	-0.084788	-0.129428	-0.0535951	-1.44275	-2.00573
gene10484	1.26195	-0.896226	0.751928	0.838916	1.04687	0.796441	-0.0176463	0.245821	-0.329829	-0.751116	-0.959537	-1.98757
gene9230	1.03858	-0.843848	0.647671	0.792852	0.806711	0.867431	0.0747652	0.58322	-0.170606	-0.299683	-1.44984	-2.04726
gene11357	0.938875	-0.469119	0.768946	1.25127	1.08132	0.879164	-0.299397	-0.293249	-0.988616	0.161741	-1.39951	-1.63142
gene9338	0.864782	-0.103316	0.686049	1.44893	0.814206	0.71615	-0.334733	-0.0164724	-0.681215	0.039552	-1.61276	-1.82118
gene10236	1.23358	-0.258634	0.584171	1.55544	1.25347	0.392773	-0.986651	-0.485482	-0.684387	-0.0610346	-1.20095	-1.34229
gene2926	0.932315	-0.338107	0.631811	1.62409	1.09826	0.854568	-0.59937	-0.618098	-1.01352	-0.025349	-1.39866	-1.14794
gene10795	1.08476	-0.868464	0.201251	1.32412	1.27238	0.29856	-0.559387	0.979527	-0.648121	-0.360178	-1.23248	-1.49198
gene10796	0.831885	-0.684345	0.204493	1.67787	1.7702	0.227252	-0.876608	0.225746	-0.712997	-0.632105	-1.07363	-0.95776
gene11386	0.84595	-1.05698	0.5525	1.66393	1.54506	0.47746	-0.721258	-0.0335147	-0.75396	-0.422263	-0.972987	-1.12394
gene4895	0.613417	-0.0605799	0.777375	0.558022	1.38314	1.32016	0.133695	-0.152848	-0.426091	-1.25943	-1.6338	-1.25307
gene6803	0.380041	0.121021	1.21514	0.817329	0.782029	1.22808	-0.0578524	0.183398	-0.319107	-1.21204	-1.71919	-1.41885
gene882	0.647798	-0.00854711	1.00848	0.870185	0.815915	1.35596	-0.11647	0.0323016	-0.322758	-1.64143	-1.31625	-1.32518
gene11112	0.534595	-0.5634	0.962509	1.10034	0.552793	1.58707	-0.231871	0.0162845	0.0577138	-1.30798	-1.34193	-1.36612
gene1138	0.266679	-0.106307	1.1236	1.37747	0.601944	1.167	0.13619	-0.0582889	-0.347546	-1.15799	-1.35728	-1.64547
gene8462	1.0649	-0.210465	1.2647	1.28813	0.819224	1.01905	-0.891356	-0.616158	-0.737695	-0.759202	-1.27435	-0.966772
gene11196	0.823157	-0.967403	0.78508	1.35509	1.25995	1.10432	-0.526557	-0.209709	-0.581669	-0.51188	-1.30966	-1.22071
gene9337	0.740119	-0.771224	0.927794	1.96328	0.833849	0.821095	-0.432003	-0.390431	-0.90885	-0.856179	-1.05591	-0.871542
gene3185	0.328537	-0.184615	0.807418	1.0876	1.1015	1.48724	0.153106	-0.388301	-0.72839	-0.796051	-1.16322	-1.70483
gene8851	0.316387	-0.507929	0.925423	1.44742	0.650066	1.54212	-0.0542584	-0.34248	-0.872727	-0.460446	-0.93348	-1.7101
gene3274	0.736257	-0.426374	1.0766	1.03812	0.848632	1.51863	-0.201918	-0.764037	-1.17894	-0.368187	-0.774321	-1.50446
gene383	0.716736	-0.471194	1.01499	0.9901	1.06813	1.32597	-0.156371	-0.516858	-1.37341	-0.109574	-1.42926	-1.05926
gene5561	0.520023	1.10518	0.779518	-0.312805	1.43429	0.822436	-0.0096871	0.27795	-0.738848	-0.912022	-1.81118	-1.15485
gene8884	0.816377	0.776888	0.869092	0.0160262	0.927207	0.825383	-0.151985	0.449754	-0.109304	-0.861433	-2.02834	-1.52967
gene5886	1.26401	0.868093	0.852687	0.230939	1.22227	0.19925	-0.341321	-0.0577748	-0.178404	-0.856197	-2.00086	-1.20269
gene6508	1.10507	0.370579	0.484623	0.320455	1.41492	0.61722	0.0747971	-0.051104	-0.135664	-0.696679	-2.119	-1.38522
gene2916	1.55901	0.689139	0.86862	0.600731	1.16801	0.401699	-0.494799	-0.729266	-0.629407	-0.661154	-1.38135	-1.39124
gene3215	1.65096	0.753419	0.693171	0.268457	1.23198	0.371233	-0.662552	-0.510817	-0.36815	-0.442173	-1.56675	-1.41877
gene8615	1.69968	0.97636	0.982087	0.223884	0.925905	0.363886	-0.440909	-0.516519	-0.64991	-1.03661	-1.27681	-1.25104
gene11585	1.57316	0.914002	0.617201	0.130771	1.24438	0.518613	-0.104532	-0.4843	-0.751596	-0.874909	-1.27636	-1.50644
gene1553	1.8785	0.486884	0.728709	0.238074	1.02141	0.477145	-0.186114	-0.267168	-0.634448	-0.885818	-1.44555	-1.41163
gene1617	1.23067	0.584549	1.02061	-0.152099	1.0166	0.82389	-0.236887	0.0746135	-0.429455	-0.51729	-1.60465	-1.81055
gene7747	1.26455	0.957911	0.833199	0.466806	0.683855	0.850811	-0.570375	-0.00866123	-0.604845	-0.613988	-1.63317	-1.6261
gene1099	1.63581	0.621688	1.15912	0.018233	0.737307	0.692324	-0.286882	-0.378537	-0.453877	-0.734127	-1.68857	-1.3225
gene9404	1.79053	0.459477	1.20764	0.208633	0.811938	0.514408	-0.649907	-0.468747	-0.388387	-0.705731	-1.35589	-1.42397
gene11462	1.7628	0.317873	0.554681	0.27761	0.925357	0.69603	-0.295292	-0.0610961	-0.0501274	-0.96259	-1.71789	-1.44735
gene250	1.83257	0.776383	0.551632	0.249369	0.951433	0.156641	-0.315108	-0.099786	-0.225098	-0.676806	-1.62034	-1.58088
gene9419	1.37126	1.05512	0.879992	0.272061	1.41955	-0.0103086	-0.525836	-0.660273	-0.185675	-1.28301	-1.04699	-1.28589
gene2013	1.31564	0.902252	0.869825	0.274954	1.16665	0.0342112	-0.51298	0.376993	-0.298674	-1.61096	-1.28081	-1.2371
gene3390	1.06838	1.07012	0.747284	0.120612	1.31323	0.50375	-0.409809	-0.174233	-0.347039	-1.98249	-1.16632	-0.743486
gene10779	1.66478	1.54474	0.361283	-0.430122	1.05033	0.434811	-0.360747	-0.303856	-0.887543	-1.24228	-0.960749	-0.87064
gene9051	1.55538	0.693455	0.682256	-0.446188	1.75079	0.340656	-0.333045	-0.58537	-0.538096	-0.998135	-1.42407	-0.697632
gene1100	1.72118	0.921698	0.735551	-0.437194	1.12454	0.108273	0.113048	-0.47806	0.00141286	-1.32786	-1.45735	-1.02523
gene8091	1.84362	0.758636	0.89334	-0.744081	1.07841	0.538606	-0.130313	-0.458518	-0.41058	-1.02374	-1.28784	-1.05754
gene3384	1.84028	0.0563092	0.817269	0.579587	0.960409	0.202319	-0.45975	0.443283	-1.03543	-0.704551	-1.24406	-1.45566
gene4643	1.13478	0.42513	0.742114	0.922867	0.887926	0.11144	-0.54849	0.561889	-0.643862	-0.0722922	-1.97458	-1.54693
gene10460	1.21419	0.403164	1.13596	0.90576	1.41227	-0.276028	-0.36517	-0.588668	-0.924379	-0.457763	-1.78358	-0.675761
gene4652	1.20634	0.857477	0.868074	1.31877	0.397758	0.366378	-0.73344	-0.479807	-0.871395	0.0504106	-1.65219	-1.32838
gene6180	1.52594	1.18159	0.586419	0.955319	0.686438	-0.205487	-0.5387	-0.142734	-0.671053	-0.333668	-1.51789	-1.52618
gene2839	0.96616	1.08534	-0.135824	0.468059	1.58133	0.7477	0.0218174	-0.261072	-1.43894	-0.547709	-1.4166	-1.07027
gene5251	1.10862	0.639652	0.85381	0.817756	1.0068	0.850753	-0.548533	-0.619439	-1.14381	-1.15439	-1.69961	-0.1116
gene9781	0.987596	0.285618	0.661991	1.36205	0.761802	1.0145	-0.237844	-0.583304	-0.72818	-1.22545	-1.8455	-0.45328
gene1715	1.60729	0.363126	0.785103	0.663784	1.37426	0.449554	-0.541106	-0.615109	-1.00569	-1.33853	-1.14	-0.602682
gene6859	1.57618	0.334717	0.77309	1.06709	0.837161	0.516562	-0.237367	-0.158853	-0.980514	-1.36837	-1.18735	-1.17234
gene3233	0.69753	0.37108	0.422616	1.12609	1.50213	0.705853	0.0939152	-0.122682	-0.654606	-1.42816	-1.3481	-1.36567
gene9542	1.05293	0.152135	0.524848	1.24367	1.40276	0.488456	-0.252622	-0.0137647	-0.745601	-1.06754	-1.70985	-1.07542
gene1705	0.639259	0.426781	1.38954	0.571207	1.12782	0.525656	-0.113926	0.451042	-1.02403	-1.21096	-1.41871	-1.36368
gene6481	0.594542	0.620847	0.808512	1.36629	0.913073	0.568921	-0.122209	0.240713	-0.803548	-1.31181	-1.3666	-1.50873
gene1378	1.1425	-0.0444375	1.07249	0.512045	0.940886	1.32005	-0.140193	-0.0892666	-1.05755	-1.27026	-1.34445	-1.04181
gene2959	0.954721	0.515858	1.1975	0.581417	0.75261	1.21699	-0.35692	-0.32807	-0.562067	-1.36575	-1.61157	-0.994731
gene7877	1.06085	0.486024	1.18911	0.549038	0.814977	1.14621	-0.104102	-0.520769	-0.68172	-1.20406	-1.42615	-1.3094
gene5265	1.31677	0.553194	0.805477	0.49906	1.34272	0.67536	-0.254511	-0.357096	-0.751276	-1.42882	-1.44831	-0.952575
gene6768	1.11629	0.268407	1.07542	0.406275	1.44034	0.759268	-0.191039	-0.273299	-0.687411	-1.41269	-1.27216	-1.22939
gene7181	0.824509	0.454927	0.966909	0.378934	1.11007	1.04322	0.105223	0.0539617	-0.582325	-1.58099	-1.46715	-1.3073
gene6806	0.746424	0.553889	0.721281	0.784439	1.33107	1.03068	-0.304077	-0.0798515	-0.872974	-1.6295	-1.29542	-0.98596
gene7299	0.939601	0.478411	0.967248	0.449002	1.16424	1.14057	-0.440916	-0.223791	-0.496996	-1.51598	-1.60208	-0.859315
gene5026	1.01692	0.566574	0.675578	0.693617	1.31235	0.777918	0.145226	-0.392012	-0.911679	-1.08817	-1.02387	-1.77245
gene2445	1.02819	0.566644	0.577555	0.737782	1.15386	0.882322	0.520197	-0.580021	-1.08315	-1.12339	-1.3567	-1.32329
gene6460	1.04667	0.48863	0.619789	0.72575	1.24902	0.996452	0.201032	-0.44943	-1.1716	-1.27179	-1.16259	-1.27193
gene9014	0.735486	0.718651	1.05165	0.429643	1.13164	1.01799	0.105017	-0.225997	-1.1955	-1.07005	-1.51925	-1.17927
gene6680	0.993147	0.294093	1.1222	0.701721	0.837353	1.04548	-0.111051	-0.14265	-0.786883	-0.757519	-1.75397	-1.44191
gene7480	1.04945	0.310126	0.843854	0.488978	0.798737	1.25773	0.19591	0.066547	-0.969481	-1.00687	-1.39621	-1.63876
gene1693	-0.262924	0.795378	1.70586	0.136813	0.485801	0.796769	-0.806463	0.0144119	0.86911	-1.75247	-1.15981	-0.822475
gene1641	0.603717	0.551403	1.28763	0.0374857	0.967296	1.19037	-1.07616	-0.34633	0.462296	-1.2984	-1.58415	-0.795159
gene10194	0.271462	0.959324	1.39399	0.00266532	0.8857	1.17706	-0.979159	-0.632656	0.344082	-1.72047	-0.791663	-0.910335
gene6246	0.448507	0.502121	1.38096	-0.196363	1.17222	1.04012	-0.84372	-0.0632224	0.14461	-2.02229	-1.00204	-0.560904
gene4114	0.828918	0.283991	1.57905	0.026658	0.805319	1.15342	-0.905915	0.0594942	-0.172967	-1.71016	-1.17816	-0.769658
gene6612	0.839894	0.122532	1.76102	-0.0495905	0.588248	1.01797	-0.921553	0.221399	0.137326	-1.63035	-1.1864	-0.900505
gene2921	1.05957	0.660697	1.34122	0.0221243	0.995254	0.724632	-0.695371	-0.0472756	0.0200935	-1.13631	-1.39157	-1.55306
gene8474	1.12396	0.469019	1.66929	-0.603214	0.842123	1.09661	-0.88272	-0.495567	-0.0418399	-0.971102	-0.944201	-1.26235
gene4592	1.07888	1.2647	1.53477	-0.174454	0.45007	0.601516	-0.450773	-0.866764	-0.135647	-1.65018	-1.16185	-0.490275
gene6718	0.962445	1.12426	1.49227	0.134223	0.219148	0.760265	-0.709976	-0.477966	-0.163568	-1.74794	-1.45049	-0.142674
gene10621	0.76854	1.18013	1.93452	0.24872	0.588813	0.395787	-1.02677	-0.492681	-0.634622	-1.07209	-1.13656	-0.75378
gene4814	1.1019	0.755181	1.86707	0.505334	0.51053	0.416518	-0.809769	-0.749568	-0.282004	-1.33243	-0.960513	-1.02225
gene742	1.15035	1.20051	0.985475	-0.136853	1.01293	0.765058	-0.582374	-0.81398	-0.0964993	-0.863674	-1.78092	-0.840017
gene796	1.1334	1.14312	1.05174	-0.308474	0.761788	0.866618	-0.21699	-0.150378	-0.192964	-1.20554	-1.72565	-1.15667
gene10466	1.18694	0.826994	1.16271	0.0438957	0.986348	0.86145	-0.686696	-0.115071	-0.503267	-1.03121	-1.75643	-0.975664
gene10509	1.25842	0.717964	1.27091	-0.0274016	0.785015	0.868397	-0.49656	-0.375555	-0.185023	-1.25987	-1.84301	-0.713283
gene4352	1.12508	0.380066	1.67819	-0.0354905	1.0428	0.705791	-0.992647	-0.547429	-0.201024	-1.41483	-1.28541	-0.4551
gene4686	1.06981	0.391954	1.19774	-0.00422594	1.22272	0.849298	-0.535598	-0.276053	-0.0697455	-1.73057	-1.53241	-0.582919
gene4812	1.30482	0.570686	1.29101	-0.0832954	0.923997	0.686175	-0.902392	-0.624505	0.439897	-1.11426	-1.58425	-0.907883
gene9346	1.40159	1.05942	1.19	-0.231773	0.974817	0.313227	-1.02821	-0.217861	0.00451112	-1.25844	-1.47144	-0.735843
gene2636	0.143455	0.395331	1.39882	0.0247406	0.584828	1.72832	-0.18684	-0.218183	-0.517835	-2.07638	-0.464493	-0.811753
gene9554	0.70585	0.158239	1.29126	0.656826	0.868526	1.33144	-0.709368	0.211562	-0.886602	-1.48945	-0.990835	-1.14745
gene10937	0.844808	0.612639	1.40874	-0.0920562	1.16489	1.03991	-0.243704	-0.336945	-1.05285	-1.66523	-0.922506	-0.757713
gene3120	0.802899	0.194125	1.57048	-0.118972	1.26532	1.17405	-0.277381	-0.343765	-1.02907	-1.34928	-0.948074	-0.94032
gene10205	0.627792	0.410948	1.39552	-0.0272228	1.18175	0.928069	-0.193232	0.121518	-0.20433	-1.67384	-1.14086	-1.42611
gene5911	0.665088	0.1235	1.34159	-0.300088	1.24136	1.18707	-0.174037	0.407905	-0.657699	-1.61382	-1.14633	-1.07455
gene2304	0.48279	0.333226	1.3334	0.108763	0.935043	1.6966	-0.183719	-0.61753	-0.563323	-0.830051	-1.17458	-1.52062
gene1875	-0.0382297	0.878514	1.49981	0.0240368	0.768683	1.67512	-0.577631	-0.497423	-0.747589	-0.640561	-0.797735	-1.54699
gene9514	0.0683505	0.28633	1.511	0.348474	0.790326	1.89049	-0.619341	-0.577569	-0.670368	-1.05664	-0.77976	-1.19129
gene4407	0.845413	1.06398	1.32484	-0.1198	0.386337	1.43726	-0.165885	-0.396981	-1.05294	-0.868468	-1.46158	-0.992188
gene6939	0.724183	0.548956	1.73804	-0.115595	0.348563	1.50488	-0.0537672	-0.750182	-0.710313	-0.814442	-1.42397	-0.99635
gene8059	0.266851	0.99691	1.38259	0.18728	0.197736	1.61121	-0.359534	0.170451	-0.692982	-1.27764	-1.24329	-1.23958
gene4087	0.720129	0.949783	1.24495	0.393501	0.440723	1.38998	-0.180825	-0.605886	-0.474796	-1.31576	-1.51591	-1.04588
gene8330	0.38536	0.735512	1.23668	0.240693	0.768171	1.52679	-0.0009069	-0.309608	-0.663141	-1.35531	-1.54847	-1.01578
gene5408	0.994202	-0.303509	1.12672	0.254609	1.35941	1.20134	-0.606602	0.132102	-0.808876	-1.09757	-1.63296	-0.61886
gene7668	0.974713	0.317749	1.35337	-0.197405	1.28624	1.13119	-0.514403	-0.462938	-0.47379	-1.01766	-1.71449	-0.682565
gene8768	1.00445	-0.175099	1.43194	-0.137603	1.19433	1.20686	-0.245453	-0.356946	-0.254236	-1.55014	-1.29327	-0.824832
gene2616	0.340012	0.700701	1.35513	0.306576	0.7583	1.35336	-0.221978	-0.58489	-0.229895	-1.32614	-1.8773	-0.573877
gene6860	0.456173	0.635812	1.20007	0.299279	1.17586	1.20073	-0.476721	-0.355117	-0.493397	-1.69304	-1.5535	-0.396146
gene1338	0.39348	0.140485	1.29844	0.305071	0.850611	1.08121	-0.0311444	0.186621	0.199277	-1.53466	-1.96856	-0.92083
gene4547	0.0957971	-0.0977167	1.11272	0.385363	1.14392	1.28798	-0.181323	0.28757	0.0372308	-1.5264	-1.95865	-0.586493
gene7239	0.506048	0.254178	0.955566	0.346778	0.741786	1.68854	0.134347	-0.230322	-0.291853	-1.78644	-1.4825	-0.836131
gene7692	0.960593	0.0563196	0.943729	0.185713	0.913882	1.47203	-0.474237	0.153138	-0.203902	-1.81107	-1.38566	-0.810533
gene1994	1.08002	-0.297496	0.605175	0.424655	0.477916	2.12195	-0.523196	-0.514538	-0.10612	-1.52763	-1.05597	-0.684774
gene5090	0.960113	0.663777	1.15583	0.338587	0.553897	1.17861	-0.0759688	-0.79562	0.0592708	-1.81402	-1.31709	-0.907389
gene9336	0.990163	0.175112	1.40958	0.574853	0.691434	1.22687	-0.666317	-1.11618	-0.0266607	-1.63677	-0.850431	-0.77165
gene10294	0.58647	0.0352178	1.07324	0.71767	1.05152	1.2436	-0.401269	-0.221886	-0.357844	-2.12565	-0.486453	-1.11462
gene1401	0.785016	0.107162	1.15934	0.719299	1.10202	1.27956	-0.745696	-0.713716	-0.548885	-1.84161	-0.48908	-0.813409
gene4038	0.883514	0.371874	1.43649	0.465231	0.868829	1.02933	-0.5562	-0.695962	-0.267929	-1.96058	-0.649926	-0.924671
gene11193	0.886632	0.31516	0.974019	0.985944	0.887777	1.25205	-0.814132	-0.70936	-0.149307	-1.46704	-1.36453	-0.797217
gene5866	1.10556	-0.14181	1.01694	0.763437	1.29785	0.879994	-0.619947	-0.347174	-0.244128	-1.59183	-1.4709	-0.648002
gene8208	1.17714	1.35348	0.60756	0.573626	0.35839	0.188414	0.395633	-0.148954	-0.87907	-2.19129	-0.979737	-0.455194
gene7457	1.02447	1.08396	0.859267	0.320815	0.852276	0.62518	0.13915	-0.838721	-0.978556	-1.6057	-1.59546	0.113311
gene9749	0.617508	0.986931	0.446765	0.864435	0.67445	1.31501	0.206654	-0.603854	-0.675178	-1.86244	-1.33212	-0.638162
gene6999	0.663428	1.1076	1.00178	0.767334	0.896349	0.846074	0.153078	-1.04527	-0.765657	-1.49437	-1.15703	-0.973306
gene9093	0.572055	1.21766	1.12054	0.504614	0.896767	0.945126	-0.11662	-0.819712	-0.822017	-1.63257	-1.2609	-0.604944
gene1288	1.05562	0.39716	0.971448	0.668255	1.03165	0.6007	-0.555464	-0.297987	-0.457162	-2.3613	-0.823203	-0.229718
gene9216	0.973473	0.761161	0.622261	0.904525	1.22964	0.11894	-0.336874	-0.137645	-0.22765	-2.20734	-1.19592	-0.504569
gene852	0.259553	1.3732	1.29455	0.34446	0.788723	0.497183	-0.125168	0.187643	-0.750558	-1.92668	-1.26248	-0.680429
gene1065	0.500935	0.786239	1.3794	0.128645	0.82545	0.771524	-0.104944	0.152623	-0.22653	-2.03895	-1.49221	-0.682185
gene3807	0.788187	0.683246	1.25455	0.105051	0.834384	1.08849	-0.192571	0.123796	-0.690358	-1.65264	-1.64171	-0.700424
gene551	0.438881	0.436871	0.71021	0.52456	0.861286	1.08542	0.144113	0.12834	0.102164	-2.39991	-1.16661	-0.865317
gene4548	0.348708	0.524041	1.24481	0.0651732	1.2641	1.15197	-0.135453	-0.457037	-0.212841	-2.0033	-1.23926	-0.550912
gene5110	0.579407	0.276449	1.00994	0.27424	1.44443	0.996749	-0.231253	-0.305539	-0.391936	-2.23198	-0.956897	-0.463616
gene10440	0.707223	0.986222	0.960191	0.585277	0.844019	1.34042	-0.233014	-1.37589	-1.08228	-1.21006	-0.839303	-0.682806
gene5355	0.616535	0.392474	1.02294	0.551915	1.20817	1.41542	-0.0732547	-1.32897	-0.86818	-1.38786	-0.762099	-0.78709
gene8119	0.744586	0.664477	1.19432	0.471893	0.970027	1.31224	-0.149313	-1.19068	-0.804546	-1.28154	-1.18611	-0.745354
gene7859	1.28991	0.330894	1.25464	0.82157	0.834757	0.850742	-0.434395	-1.0474	-0.943423	-1.51818	-0.57677	-0.862343
gene7860	1.38962	0.388137	1.25819	0.745569	0.937867	0.714069	-0.373878	-1.06569	-1.04024	-1.24669	-0.956525	-0.750435
gene5324	1.3	0.496286	1.13514	0.538372	0.803639	1.17712	-0.279133	-1.03708	-0.904322	-1.13252	-1.03768	-1.05982
gene957	0.979862	0.745041	1.34917	0.692928	0.70905	0.975786	-0.228785	-1.00202	-0.954732	-1.24189	-0.720546	-1.30387
gene582	0.828068	0.638135	1.03233	1.04952	0.809208	0.909244	-0.0219061	-0.398616	-1.31551	-1.55415	-0.981779	-0.994556
gene10066	0.943936	0.281809	1.27204	0.612648	0.91946	1.07334	0.107924	-0.521677	-0.927729	-1.59465	-1.04402	-1.12309
gene7878	1.10507	0.667539	1.08709	0.426754	1.04692	0.799873	0.18604	-0.528606	-0.926436	-1.49181	-1.28973	-1.0827
gene6166	0.964986	0.567008	0.707754	1.11765	0.950755	0.97262	0.151024	-0.923669	-1.42816	-0.846186	-1.21886	-1.01492
gene10048	0.894337	0.15373	0.991692	0.746944	1.31369	1.08154	-0.0687399	-0.590937	-1.21892	-1.16289	-1.4286	-0.711844
gene6039	0.830756	0.312712	1.08335	0.650419	0.969934	1.29323	0.256454	-0.888788	-1.04455	-1.23795	-1.26487	-0.960692
gene4692	1.2108	0.414058	1.07826	0.814184	0.864657	0.851175	-0.574236	-0.649266	-1.15225	-1.82154	-0.261652	-0.774196
gene11199	1.51642	0.430336	1.17903	0.477095	0.965812	0.478629	-0.599063	-0.569274	-1.2279	-1.69158	-0.813838	-0.145663
gene7844	1.10497	0.451095	0.920827	0.549947	1.28477	0.768551	-0.798298	-0.897429	-1.04795	-1.79511	-0.640873	0.0995056
gene4041	1.15365	0.718459	1.35037	0.261687	0.924191	0.75852	-0.861629	-0.932688	-1.12955	-1.63388	-0.514542	-0.0945828
gene5087	1.07914	0.597007	1.2013	0.604102	0.952315	1.00268	-0.899389	-0.821509	-1.06933	-1.59301	-0.666456	-0.386838
gene9007	1.21756	0.181263	0.973047	0.417436	1.10053	1.19991	-0.776945	-1.2963	-1.32277	-1.17607	-0.543247	0.0255848
gene10482	0.857812	0.336593	1.05658	0.77918	0.976698	1.36013	-0.617072	-1.38977	-0.966685	-1.26907	-0.821158	-0.303242
gene228	0.726198	0.509593	1.25372	0.571408	1.03111	1.0944	-0.743555	-1.32721	-0.956864	-1.62598	-0.404324	-0.128491
gene3046	1.05385	0.167085	1.15683	0.576209	1.31779	0.974416	-1.33938	-0.597369	-0.595133	-1.25315	-1.15621	-0.304929
gene3647	1.06876	0.681843	1.14911	0.669267	1.13097	0.783016	-0.986402	-0.926471	-0.813643	-1.31604	-1.20474	-0.23566
gene4039	1.21676	0.444625	0.747636	0.473771	1.69583	0.647105	-1.08968	-0.949595	-0.830978	-1.39543	-0.647423	-0.312622
gene8061	1.283	0.51736	0.907978	0.451874	1.48623	0.397844	-0.728831	-0.849856	-1.08152	-1.39833	-1.1356	0.149855
gene11396	1.63809	0.318775	1.53092	-0.210602	0.715686	0.845821	-0.508309	-0.435499	-1.03073	-1.35139	-0.99971	-0.513058
gene3729	1.44052	0.739342	1.13642	-0.192426	1.25894	0.601165	-0.434918	-0.651703	-1.0248	-1.47943	-1.07089	-0.322215
gene4881	1.26238	0.817585	1.07622	0.0993518	1.13962	0.648036	-0.447394	-0.407747	-1.15026	-1.74143	-1.02815	-0.268209
gene649	1.5811	0.912417	0.786721	0.378437	0.696506	0.678862	-0.172545	-0.608363	-0.699572	-1.92871	-0.935418	-0.689434
gene8990	1.45085	0.709378	0.933276	0.0334176	0.916669	0.860772	-0.311544	-0.205929	-0.530651	-1.80294	-1.30843	-0.744874
gene11314	1.11031	0.93842	0.993719	0.50967	0.431187	1.21532	-0.580582	-0.761111	-0.479076	-1.94822	-0.795599	-0.634034
gene9339	1.20721	0.7313	1.20915	0.241232	0.906509	0.853653	-0.708789	-0.45514	-0.511136	-1.9487	-0.709467	-0.815822
gene4882	0.830217	0.94691	0.981409	0.487916	1.19731	0.821759	-0.317158	-0.897053	-0.509221	-1.678	-1.37155	-0.492543
gene2078	1.06172	0.850826	1.17298	0.283311	1.06214	1.03532	-0.559609	-1.19205	-0.618171	-1.34097	-1.01437	-0.741122
gene2627	0.72366	1.04186	0.941658	0.0590697	1.11469	1.26406	-0.187758	-1.2328	-0.354232	-1.41372	-1.16155	-0.794925
gene5614	0.278351	1.02271	1.29725	0.254739	0.762453	1.33119	-0.130007	-0.715939	-0.865744	-1.7533	-1.14375	-0.33795
gene5863	0.608963	0.839691	1.2166	-0.266405	1.28469	1.20124	-0.461122	-0.784878	-0.92112	-1.47364	-1.19518	-0.0488256
gene1357	0.877098	-0.0702108	1.4949	0.353252	1.33326	1.16927	-0.769274	-0.490115	-1.06335	-1.07198	-1.0485	-0.714347
gene2273	0.758351	0.11085	1.04588	0.468381	1.28863	1.52147	-0.83654	-0.428957	-1.20046	-1.36388	-0.748803	-0.614927
gene4691	0.749836	0.317815	1.40418	0.719736	0.905443	1.30274	-0.657621	-0.555041	-1.39637	-0.843324	-1.10077	-0.846618
gene7501	0.840369	0.438291	1.34239	0.784476	0.639178	1.37593	-0.440408	-0.687806	-1.21572	-1.21226	-1.05438	-0.810062
gene3368	1.05635	0.611866	1.18175	0.700929	0.82795	1.16013	-0.968492	-0.421639	-1.12086	-1.24305	-1.09278	-0.692145
gene2711	1.01709	0.39714	1.31742	0.670841	0.928846	1.18156	-0.768132	-0.836254	-1.36712	-0.96412	-0.914241	-0.663036
gene7012	0.964314	0.592148	1.46916	0.545092	0.748399	1.11661	-0.652793	-0.722982	-1.31922	-1.3032	-0.853326	-0.584203
gene10892	0.72357	0.397834	1.26921	0.85638	1.18211	0.889453	-0.712485	-0.309732	-0.972349	-1.62825	-1.11932	-0.576423
gene2674	0.818785	0.13681	1.28844	0.869106	0.924431	1.13596	-0.646499	-0.296333	-0.955115	-1.67592	-1.14933	-0.450329
gene8083	0.81559	0.340032	1.16874	0.594387	1.07618	0.949846	0.0339028	-0.530167	-0.803073	-2.01778	-1.05504	-0.572606
gene7147	0.52235	0.628445	1.13109	0.505844	1.02267	1.244	-0.116348	-0.530807	-0.700617	-1.92064	-1.15155	-0.634428
gene9649	0.561169	0.792365	1.1008	0.789288	0.987416	1.05334	-0.141602	-0.673194	-0.897996	-1.71446	-1.24043	-0.616695
gene1513	0.895662	0.609937	1.37278	0.479383	0.76167	1.25996	-0.623657	-0.623983	-0.864143	-1.64249	-0.827606	-0.797523
gene5483	0.633738	0.795379	1.38311	0.636957	0.815029	1.27609	-0.700589	-0.947513	-1.01938	-1.26519	-0.933579	-0.674055
gene7219	0.526848	0.428226	1.54291	0.707315	0.728511	1.39883	-0.530517	-0.964966	-0.94215	-1.37497	-0.871025	-0.64902
gene3240	0.835764	0.448733	1.20297	0.464454	0.91823	1.29595	-0.675532	-0.969524	-0.757892	-1.74924	-0.937119	-0.07679
gene5008	0.712772	0.489427	1.42707	0.227036	0.888536	1.38688	-0.588919	-0.936731	-1.17839	-1.36037	-0.991005	-0.076304
gene8956	0.671588	0.653253	1.15199	0.428764	1.21536	1.1476	-0.29362	-0.887406	-1.1527	-1.38772	-1.26967	-0.277446
gene10527	0.901493	0.601129	1.23815	0.469876	1.04185	1.13919	-0.60118	-0.801181	-0.686502	-1.52296	-1.28428	-0.495581
gene8219	1.05816	0.458099	1.12726	0.400701	1.0933	1.23118	-0.585526	-0.64903	-1.05768	-1.50705	-1.05169	-0.517715
gene3338	0.882063	0.326006	1.19354	0.745255	0.839486	1.32248	-0.152612	-0.620172	-1.07738	-1.22508	-0.873725	-1.35986
gene5280	0.67328	0.586105	0.917405	0.57819	0.87324	1.52792	0.0681832	-0.5524	-0.969534	-1.28385	-0.977523	-1.44102
gene2986	0.628164	0.591872	1.38431	0.456354	0.649645	1.38659	-0.117668	-0.254442	-1.03069	-0.994296	-1.42652	-1.27333
gene8121	0.94387	0.691139	1.2802	0.282761	0.780265	1.1954	-0.01027	-0.637132	-1.02185	-0.752981	-1.18536	-1.56604
gene1402	0.0287861	0.487086	1.43228	0.920046	0.465255	1.55954	-0.0781521	-0.471254	-0.73455	-0.980503	-1.43998	-1.18856
gene1470	0.665253	0.0633396	1.29385	0.846302	0.565648	1.39492	0.0496462	-0.612179	-0.929074	-0.342971	-1.66347	-1.33125
gene5183	0.545889	0.442151	1.28905	0.816115	0.499635	1.38807	0.0656738	-0.677921	-0.613982	-0.769535	-1.25403	-1.73112
gene521	0.263636	0.447223	1.21217	0.497356	0.993311	1.1424	0.376877	-0.452351	-0.360602	-1.06723	-1.99892	-1.05387
gene6964	0.759925	0.924902	1.23109	0.544366	0.73123	0.857367	0.0338885	-0.655949	-0.539707	-0.846316	-1.9804	-1.06039
gene7160	0.373401	1.0437	0.966623	0.480631	1.13275	1.03654	0.0511009	-0.595089	-0.639741	-1.33144	-1.77802	-0.740449
gene2885	0.335263	0.0314731	1.32068	0.472729	1.08063	1.48984	0.185961	-0.784457	-1.04503	-0.621983	-1.65934	-0.805764
gene5410	0.460693	0.796456	1.16029	0.551826	0.517702	1.48014	-0.10854	-0.429602	-1.05221	-0.392504	-1.75035	-1.23391
gene7150	0.476734	0.559815	1.06335	0.822075	0.787816	1.02856	0.13756	-0.487242	-1.41104	-0.0710401	-1.95214	-0.954455
gene4775	0.885121	0.629421	0.916478	0.465403	1.13951	1.21001	-0.802973	-0.772033	-0.260934	-0.429331	-1.67174	-1.30894
gene4491	0.918319	-0.0775644	0.788562	0.881558	1.23392	1.41872	-0.600189	-0.57552	-0.465205	-0.835606	-1.35511	-1.33189
gene6479	1.01355	0.359425	1.16689	0.617127	1.16235	1.02477	-0.848368	-0.313321	-0.464368	-1.06561	-1.40699	-1.24545
gene3702	1.21844	0.457247	0.591963	1.24795	1.09792	0.601617	-0.563262	-0.184427	-0.823324	-0.723102	-1.38003	-1.54099
gene11454	1.40737	0.273561	0.943938	0.761031	1.10315	0.914222	-0.768571	-0.5615	-0.950655	-0.558836	-1.36312	-1.20059
gene10079	1.35607	0.419636	0.930865	0.802967	1.01889	0.781386	-0.183184	-0.71688	-0.95748	-0.686758	-1.20233	-1.56318
gene7038	1.21329	0.321782	0.810895	0.91318	1.17079	0.964533	-0.340235	-0.568796	-1.064	-0.855543	-1.14765	-1.41824
gene4595	1.32055	0.754986	0.406031	0.420392	1.22589	1.1874	-0.765906	-0.790576	-0.381271	-0.862247	-0.967737	-1.54752
gene9006	1.33337	0.793814	0.581331	0.856667	1.29823	0.635553	-0.490397	-0.893731	-0.957289	-1.12264	-0.748711	-1.2862
gene9830	1.23201	0.0961853	0.879792	0.795327	0.856717	1.05115	-0.206498	-0.378238	-0.510373	-0.622564	-1.21303	-1.98047
gene4394	1.35157	0.709796	1.10776	0.212321	0.596752	0.866966	-0.238159	-0.401413	-0.0825755	-0.9388	-1.35353	-1.83069
gene4883	1.35437	0.453801	1.10039	0.172426	0.687188	1.23963	-0.631456	-0.707317	-0.128038	-0.719402	-1.02571	-1.79588
gene2884	0.755444	0.336166	1.37827	0.259	1.10362	0.943236	0.12842	-0.751128	-0.663565	-0.283429	-1.57801	-1.62802
gene1747	1.15515	0.580522	1.04491	0.465623	0.480034	1.33446	-0.34535	-0.645957	-0.73616	-0.394319	-0.991834	-1.94707
gene6191	0.901744	0.842196	1.28483	0.163924	0.469328	1.29431	-0.0526581	-1.01295	-0.633882	-0.483133	-0.943227	-1.83048
gene6607	1.02393	0.560664	1.33857	-0.106481	1.03137	1.12416	0.212287	-0.882969	-0.884324	-1.1808	-1.1676	-1.06881
gene7095	1.02171	0.50542	1.02855	0.0906548	1.21392	1.40343	-0.20477	-1.05165	-0.879085	-0.966263	-1.08111	-1.08081
gene5567	1.13516	0.396421	1.21134	0.348341	0.959689	1.17966	-0.246031	-0.757264	-1.31418	-0.633221	-1.52204	-0.757872
gene63	1.47135	0.0833635	1.35781	0.090272	0.718884	1.24228	-0.21707	-0.872232	-0.869623	-0.525398	-1.20926	-1.27037
gene644	0.913776	0.368143	1.51691	0.525438	0.596287	1.32224	-0.249061	-0.95538	-0.753192	-0.75389	-1.39673	-1.13455
gene1577	0.854167	0.416331	1.7129	0.290091	0.840139	1.19039	-0.887347	-0.571563	-0.697046	-0.88365	-1.20803	-1.05638
gene7502	1.00544	0.947749	1.39862	0.377697	0.611755	1.0167	-0.809146	-0.537493	-0.538036	-0.722169	-1.5259	-1.22522
gene7086	1.11934	0.698097	1.36843	0.108723	0.893139	1.20648	-0.727171	-0.605429	-1.04889	-1.15665	-0.74602	-1.11003
gene5445	1.08051	0.811469	1.39276	0.259015	0.840632	1.06856	-0.742259	-0.624729	-1.00152	-0.75046	-1.37613	-0.957847
gene8367	1.04876	0.751734	1.50745	0.305018	0.64966	1.10359	-0.733895	-0.581799	-1.12647	-0.710433	-1.44502	-0.76861
gene6883	1.14118	0.678659	1.47803	0.248713	0.553843	1.19573	-0.339337	-0.696929	-1.29928	-0.937622	-1.15267	-0.870313
gene748	0.994041	0.819899	1.53574	0.440317	0.405974	1.12904	-0.481818	-0.422383	-1.04589	-1.0135	-1.29889	-1.06254
gene6893	0.941042	0.991776	2.02161	-0.733807	-0.0753537	0.808464	-0.606408	-0.994524	-0.83029	0.143147	-1.27569	-0.389973
gene2638	0.691143	1.52088	2.03942	-0.802338	0.0629971	0.579162	-0.877327	-0.971524	-0.719245	-0.464724	-0.702239	-0.356205
gene9824	1.22579	1.42335	1.61642	-0.457107	0.10447	0.552165	-0.981866	-1.28098	-1.03698	-0.117303	-0.737047	-0.310914
gene10670	1.04136	1.25279	1.31188	-0.171449	0.0305631	0.63973	-1.73567	-1.3777	-0.579064	0.272884	-0.904026	0.21871
gene11209	0.848635	1.96853	1.31633	-0.317303	0.0355287	0.562519	-1.15639	-1.14245	-0.78565	-0.518316	-0.850742	0.0393031
gene3061	2.01427	0.924002	1.38487	-0.298526	0.144925	-0.453639	-0.333752	-0.817884	-1.04615	0.328748	-1.2123	-0.634565
gene8847	2.24938	0.791802	1.54164	-0.589836	-0.279388	-0.155789	-0.376126	-0.601354	-0.682966	-0.211509	-1.0028	-0.683057
gene11063	1.90928	1.66958	0.971922	-0.674341	-0.750976	-0.403799	-0.286542	-0.794643	-0.292595	0.381537	-0.847966	-0.881458
gene10797	2.02148	1.49755	0.82929	-0.960164	-0.0337352	-0.614863	-0.857877	-0.752371	-0.385419	0.5857	-0.616783	-0.71281
gene10910	2.11813	1.51429	0.809539	-0.578043	0.0164791	-0.441773	-0.686111	-0.70876	-0.216605	0.166379	-1.01617	-0.977353
gene11048	0.686592	1.98363	1.26949	-0.520955	0.2822	0.349606	-0.283953	-0.932529	-0.854176	0.302413	-1.39917	-0.883152
gene6178	0.910059	1.56345	1.43013	-0.402843	0.257213	0.582258	-0.48469	-1.31774	-0.595364	0.305095	-1.41531	-0.832271
gene7659	1.1055	1.45944	1.40545	-0.864713	0.114191	0.35601	-0.872265	-0.891254	-0.423044	0.760657	-0.791118	-1.35885
gene8423	1.39666	1.36901	1.2835	-0.431133	0.0805991	0.0970132	-0.834871	-0.952349	-0.827518	0.850743	-1.36912	-0.662538
gene4446	1.20451	1.57089	1.44644	-0.524377	0.169908	0.255022	-0.955758	-1.15112	-0.452079	0.406647	-1.17412	-0.795963
gene5232	0.947371	1.75264	1.6093	-0.584137	-0.00751859	0.0302242	-0.709139	-1.08308	-0.820332	0.553796	-0.935525	-0.753601
gene10786	1.32947	1.06774	1.09469	-0.176822	0.304805	0.370507	-1.29888	-0.536841	-0.425911	0.946681	-1.31854	-1.35691
gene6545	1.45534	1.45128	0.948751	-0.0655407	0.451897	0.274331	-0.730392	-0.695612	-0.397125	0.253132	-1.5539	-1.39217
gene7354	1.44157	1.12159	0.934379	0.278367	0.679362	0.596472	-0.909195	-0.833538	-0.459226	0.0343277	-1.48417	-1.39993
gene1861	1.18585	1.53485	1.09014	0.330273	0.674031	-0.339557	-1.07905	-0.804366	-1.03738	0.539079	-1.06509	-1.02877
gene8130	1.76591	1.10759	0.888672	-0.39783	0.596634	0.132766	-0.651493	-0.354108	-1.19938	0.565302	-1.31092	-1.14315
gene10687	0.750466	1.22251	1.74957	-0.983051	1.22201	-0.101067	-0.0692765	-0.983051	-0.144498	-0.983051	-0.983051	-0.697511
gene544	0.542203	1.04518	2.25948	-0.73246	0.979965	-0.0397892	-0.520017	-0.924885	-0.470382	-0.916375	-0.805557	-0.417363
gene11695	1.37049	0.990352	1.57161	-1.07153	1.11625	-0.231318	-0.637273	-0.91906	0.00858011	-0.259372	-0.855699	-1.08302
gene2879	1.51149	0.18931	2.04447	-0.517761	0.897277	-0.296634	-0.418731	-0.920004	0.0942034	-0.676216	-0.828098	-1.07931
gene5215	0.920648	1.53416	2.05422	-0.294517	-0.16767	0.0392232	-0.846735	-0.821286	-0.582737	-1.19059	-0.552751	-0.0919608
gene2595	1.0058	1.81741	1.67791	-0.589617	0.385465	-0.0523334	-0.743172	-0.874488	-0.742931	-1.02104	-0.22276	-0.640242
gene5875	1.12188	1.66207	1.53923	-0.609771	0.473077	0.136144	-1.07334	-0.875974	-0.692288	-1.20802	-0.349838	-0.123173
gene4453	1.64151	1.5003	1.04479	-0.113354	0.500535	0.247275	-0.805265	-1.08593	-0.443716	-1.40439	-0.372863	-0.708877
gene7538	1.45463	1.42389	1.25089	-0.204516	0.554196	0.386551	-1.33452	-1.00159	-0.789405	-1.0631	-0.222737	-0.454294
gene4593	1.01638	1.02253	1.85527	-0.155573	0.139462	0.857709	-0.860213	-1.28245	-0.0681231	-1.19303	-0.651944	-0.680019
gene6051	1.2234	1.33779	1.51855	-0.0803931	0.309894	0.847678	-0.963354	-1.05405	-0.556188	-0.895418	-0.766928	-0.920976
gene10453	1.28118	1.15648	1.40397	-0.798895	0.734629	0.791137	-0.726484	-1.2424	-0.301356	-1.17844	-0.744737	-0.375079
gene11251	1.2742	0.929051	1.45217	-0.420465	0.78197	0.81176	-1.43367	-0.98574	-0.512264	-1.17119	-0.490708	-0.235113
gene10659	2.01065	1.06511	1.28413	-0.256227	-0.137606	-0.26353	-1.28693	-1.20848	-0.453409	-0.582669	-0.499949	0.328905
gene10828	1.85403	1.37098	1.29237	-0.515821	-0.367228	-0.196664	-1.14167	-1.25273	-0.663245	-0.429653	-0.168414	0.218039
gene4651	1.84579	0.842008	1.69883	-0.0387149	-0.254119	0.21691	-1.19557	-0.954854	-0.835353	-0.803599	-0.081309	-0.440022
gene9789	1.84699	1.19687	1.54593	-0.369657	-0.376246	0.0187996	-1.22956	-0.685669	-0.674054	-0.941158	0.0688307	-0.40108
gene7308	1.79682	1.09658	1.15681	-0.623046	-0.0682256	0.776047	-0.955784	-1.49138	-0.652025	0.0304311	-0.760539	-0.305691
gene10335	1.73796	0.798957	1.78008	-0.43333	-0.0633306	0.661888	-0.909036	-0.909036	-0.669127	-0.428646	-0.657342	-0.909036
gene1673	1.65292	1.17447	1.60001	-0.745499	0.320998	0.266562	-1.09288	-0.950166	-0.551011	-0.357518	-0.341504	-0.976377
gene8427	1.67624	1.1702	1.59068	-0.384393	0.473042	-0.0143131	-1.27059	-0.768181	-0.840735	-0.707944	-0.661266	-0.262749
gene4797	1.67392	1.36018	1.5403	-0.906668	0.189966	0.106538	-0.997565	-0.952527	-0.662779	-0.526211	-0.683517	-0.141644
gene8855	1.43509	1.38513	1.68912	-0.84051	0.153002	0.438965	-0.816081	-0.96417	-0.578915	-0.697797	-0.829922	-0.373911
gene1115	1.79989	1.63823	0.822437	-0.376132	0.140194	-0.315517	-1.22598	-0.719965	-0.0340091	-0.982402	-1.03407	0.287328
gene4451	1.74784	1.15153	1.22432	-0.73282	0.0561169	-0.207877	-1.31126	-0.81023	-0.100603	-1.00432	-0.761978	0.749283
gene1670	1.43373	0.798425	1.78907	-0.427605	0.158333	0.519024	-1.45898	-0.3204	0.040636	-0.823811	-1.21333	-0.49508
gene8493	1.51973	0.862808	1.42322	-0.0728461	0.278052	0.591788	-1.42861	-0.601229	-0.219397	-1.46018	-0.949596	0.0562581
gene1621	1.73463	0.798869	1.26006	0.00704988	0.298337	0.259375	-0.897175	-0.814348	0.480689	-1.56085	-1.13418	-0.432464
gene3091	1.84509	0.908889	1.41253	-0.523816	0.0473144	0.209503	-0.933655	-0.00786368	0.0919475	-1.5083	-1.00568	-0.535949
gene5257	1.69913	0.830569	1.43537	-0.705121	-0.00513107	0.0893059	-1.21888	-0.325223	0.812397	-1.27428	-0.877778	-0.460359
gene10587	2.40747	0.443232	1.37385	-0.445732	0.1376	0.125625	-0.844063	-0.488286	-0.582821	-0.640012	-0.944958	-0.541908
gene9743	2.09033	1.03255	1.31825	-0.487623	-0.122636	0.515831	-0.859621	-0.776193	-0.569495	-0.756454	-0.927736	-0.457198
gene210	2.24044	1.41004	0.784284	-0.600166	0.0924747	-0.24285	-0.865836	-1.22824	-0.559775	-0.469017	-0.269502	-0.291861
gene9335	2.24342	0.915795	1.14033	-0.605834	0.470954	-0.213619	-0.449196	-1.21958	-0.590022	-0.569679	-0.243754	-0.878817
gene2889	2.13098	0.97518	1.1381	-1.00436	0.538105	-0.0918838	-1.00436	-0.791801	-0.737221	-0.819243	-0.16775	-0.16574
gene38	1.99613	1.35384	1.29948	-1.02808	0.213691	-0.675293	-0.647965	-0.364696	-0.503358	-0.853635	-0.605117	-0.184998
gene10309	1.47009	1.72711	1.25904	-0.553731	0.309018	0.227453	-1.19297	-0.796643	-0.224151	-0.563046	-0.758816	-0.903343
gene9390	1.63538	1.58344	1.33473	-0.758186	-0.165035	-0.024312	-1.15894	-0.506887	0.307168	-0.714707	-0.931154	-0.601495
gene7312	1.71447	1.86525	0.966586	-0.679676	0.0217849	-0.499384	-0.967805	-0.863312	0.261081	-0.434733	-0.830232	-0.554028
gene8687	1.71465	1.82927	0.802151	-0.644264	0.160288	-0.175238	-0.959803	-0.943926	0.410763	-0.763925	-0.792084	-0.637882
gene10889	1.61426	0.977062	1.78943	-0.384777	0.117714	0.0645234	-0.914358	-0.654887	0.225288	-1.04453	-1.07244	-0.717286
gene6147	1.8097	1.23749	1.52295	-0.521865	-0.196456	0.118287	-0.554947	-0.831002	0.143776	-1.08351	-0.867071	-0.777361
gene7309	1.61106	1.09173	1.30742	-0.574543	0.223412	0.844858	-0.636464	-1.16493	0.0700525	-0.812491	-1.15508	-0.805021
gene7620	1.83118	1.19555	1.2476	-0.661884	0.34547	0.444009	-0.806618	-0.882183	-0.197907	-0.72928	-1.28771	-0.498237
gene9371	1.65393	0.909576	1.57145	-0.933071	0.643251	0.284987	-0.590809	-0.933841	-0.17995	-0.82654	-1.23944	-0.359544
gene10248	1.51517	1.63882	1.31037	-0.731264	-0.326793	-0.0846342	-0.283354	-1.21243	0.38373	-0.696771	-1.15978	-0.353062
gene1736	1.56566	1.10989	1.77878	-0.510267	-0.378515	0.241869	-0.853598	-0.909699	-0.0602513	0.0258192	-1.2402	-0.76948
gene110	0.812251	1.94469	0.972303	-0.703938	0.367595	-0.459664	-0.822123	-0.58493	0.583376	-0.217064	-1.83363	-0.058864
gene1013	0.934331	2.13101	0.0928881	-0.980066	0.130252	-0.901245	-1.40655	-0.934891	0.666712	0.577799	-0.388107	0.0778558
gene5095	1.4077	1.94541	0.298606	-0.716583	0.176694	-1.1703	-1.42503	-0.739418	0.39003	0.198781	-0.626943	0.261048
gene5971	1.84751	1.55603	0.107048	-1.44606	0.58202	-0.46796	-0.488016	0.27269	0.13634	-0.231697	-1.36747	-0.500439
gene10455	1.69682	1.67966	0.0213743	-1.11614	0.859759	-0.422825	-0.901235	-0.50261	0.043335	0.387082	-0.427701	-1.31752
gene5094	1.91643	1.67243	0.344914	-0.78334	0.409667	-0.968165	-1.18821	-0.528434	0.218933	0.240579	-0.716279	-0.618522
gene7499	1.34217	0.832388	0.97206	-1.27437	0.533624	0.0794028	-0.234519	-0.0698267	1.03789	-0.306361	-1.16166	-1.75081
gene9526	1.50777	0.964037	0.636247	-0.599322	0.718388	-0.260948	-0.344635	-0.475354	1.17773	-0.280576	-1.58365	-1.45968
gene1572	0.981988	1.05728	1.10386	-0.793279	1.00642	-0.226142	-0.605549	-0.318834	0.582114	0.387481	-1.52706	-1.64827
gene6524	0.674462	1.76664	0.986383	-0.374633	0.841049	0.0890564	-0.680355	-0.454464	0.249395	-0.0220915	-1.79677	-1.27868
gene3904	1.95271	1.48819	0.806713	-0.523843	-0.722386	-0.484388	-1.13857	-0.169189	-0.803795	0.425693	0.214061	-1.0452
gene6770	2.12013	1.52875	1.01818	-0.153813	-0.625812	-0.413481	-0.88981	-0.513684	-0.747594	-0.286977	-0.123242	-0.912649
gene5103	1.3119	1.85543	1.48457	-0.429562	-0.352265	-0.737536	-0.484883	-0.951016	-0.96137	0.256715	-0.214863	-0.777123
gene7630	0.998115	2.14989	1.38307	-0.837367	-0.716033	-0.513679	-0.900822	-0.692139	-0.478474	-0.0215821	0.26303	-0.634011
gene7635	1.04527	2.04767	1.17531	-0.898594	-0.852353	-0.726666	-0.747647	-0.890239	-0.785129	0.25363	0.478406	-0.0996656
gene6541	1.68436	1.26965	1.25971	-0.564433	-1.09844	-0.922445	-1.39268	-0.518933	-0.31123	0.191551	-0.0853146	0.488202
gene9869	1.6055	1.25151	0.931231	-0.933631	-0.625924	0.231643	-1.13875	-1.16814	-0.88404	0.185734	-0.450776	0.995638
gene3006	1.84925	1.66313	1.0881	-0.778426	-0.523374	-0.813864	-0.58603	-0.511728	-0.2048	-1.09078	-0.397051	0.305575
gene1074	1.78361	1.72092	1.32583	-0.739977	-0.571258	-0.0891126	-0.560293	-0.916586	-0.289046	-0.73768	-0.405792	-0.520619
gene6145	1.98335	1.47306	1.23083	-0.73219	-0.927551	-0.227721	-0.690216	-0.843408	0.00386818	-0.727126	-0.0852335	-0.457658
gene10462	1.05129	1.42159	1.58587	-0.492794	-0.564932	-0.15555	-1.0273	-1.18394	-0.213589	-1.15016	-0.218777	0.948293
gene8818	1.06023	1.73126	1.15782	-1.14296	-0.617934	-0.477257	-1.12107	-0.915227	-0.210523	-0.741006	0.882605	0.394045
gene10947	1.11203	1.57685	1.68168	-0.554697	-0.820553	-0.0511523	-0.752114	-1.14786	-0.625213	-1.00858	0.28966	0.299942
gene4806	1.29599	1.55693	1.66944	-1.10576	-0.571693	-0.241887	-0.961819	-0.455277	-0.741073	-0.847848	0.300696	0.102304
gene7171	1.56741	-0.269425	2.11943	-1.19333	-0.598441	-0.539241	-0.733895	-0.627267	-0.132295	-0.629822	0.413802	0.623072
gene10352	0.81311	1.35626	2.23984	-0.932276	-0.33242	-0.510376	-0.362593	-0.767815	-0.292723	-0.653045	0.374317	-0.932276
gene11825	1.11851	1.09626	2.40213	-0.292254	-0.323114	-0.702398	-0.259858	-0.229688	-0.702398	-0.702398	-0.702398	-0.702398
gene7459	1.80617	0.473504	1.9161	-0.552754	-0.377175	-0.543252	-0.780372	-0.780372	0.739679	-0.340784	-0.780372	-0.780372
gene9840	1.60198	0.316539	2.20951	-0.23937	-0.708202	-0.219684	-0.708202	-0.708202	0.580237	-0.708202	-0.708202	-0.708202
gene4826	1.63666	1.11285	1.55756	-1.19577	-0.362344	-0.295617	-0.833771	-0.188224	0.774456	-0.717573	-0.910941	-0.57728
gene9403	1.86287	1.13933	1.35658	-1.06492	-0.0720259	-0.0849834	-0.740415	-0.704975	0.496905	-1.06229	-0.871481	-0.254585
gene6304	-0.0372345	0.77824	1.7984	-0.91077	1.59857	-0.503194	-1.06798	-0.631228	-1.35168	0.180942	0.308671	-0.162746
gene4958	0.301013	1.04802	2.16682	-1.01143	-0.135543	-0.808913	-1.36786	-0.214694	-0.930206	0.761831	0.23553	-0.0445615
gene4960	0.655767	1.21536	1.9093	-0.635437	0.592592	-0.653496	-1.02509	0.157057	-1.31367	0.560909	-0.532879	-0.930413
gene8501	0.799031	1.50139	1.51025	-0.576649	1.00128	-0.00722495	-1.07663	0.337499	-0.559186	-0.844725	-0.946583	-1.13845
gene3923	0.176352	1.80152	1.43545	-1.1659	1.18018	-0.148076	-0.594488	-0.417614	-0.954695	0.154093	-0.315041	-1.15178
gene4632	0.431855	2.31696	1.27546	-0.686307	0.202978	0.104902	-0.19509	-0.363176	-0.546085	-0.271789	-0.837093	-1.43262
gene7598	1.31006	1.86262	1.41763	-0.376209	0.0802664	-0.10526	-0.838315	-0.885131	-0.676364	-0.0117176	-1.13568	-0.641908
gene8321	1.09902	1.75868	1.77452	-0.286166	0.014144	-0.470345	-0.933382	-0.933382	-0.706559	0.0949372	-0.695552	-0.715913
gene10503	1.43944	1.71402	1.2976	-0.442185	0.495739	-0.00019471	-0.898347	-0.31295	-1.05092	-0.614161	-1.09083	-0.537216
gene8494	1.36735	1.49569	1.60063	-0.021227	0.509605	-0.415894	-0.905069	-0.301132	-1.12869	-0.959373	-0.727801	-0.514082
gene6538	1.7228	1.62802	1.50282	-0.532586	-0.254346	-0.286979	-0.643275	-0.414197	-0.256002	-0.917265	-0.760279	-0.788708
gene7584	1.56406	1.75978	1.5541	-0.502295	-0.114157	-0.412161	-0.815846	-0.559866	-0.428523	-0.499759	-0.770734	-0.774593
gene10230	1.84748	1.33546	1.68714	-0.506396	-0.417265	-0.450839	-0.764255	-0.742741	-0.349791	-0.881543	-0.3542	-0.403049
gene1576	1.58332	1.58796	1.60967	-0.82975	0.0213951	-0.383011	-0.892064	-0.668187	-0.30627	-0.922502	-0.536813	-0.263751
gene7382	0.896361	2.15745	1.64759	-0.550803	-0.326297	-0.65388	-0.715045	-0.647019	-0.418448	-0.715045	-0.0672915	-0.607572
gene7558	1.53069	1.86409	1.48831	-0.661798	-0.48659	-0.289695	-0.661798	-0.661798	-0.661798	-0.661798	-0.136028	-0.661798
gene8495	1.12132	2.0495	1.56353	-0.592204	-0.371778	-0.141591	-0.704739	-0.62549	-0.0519304	-0.678228	-0.720655	-0.847737
gene96	0.984168	2.18129	1.51746	-0.370094	-0.404365	-0.313777	-0.608975	-0.707626	-0.0843422	-0.487826	-0.850091	-0.855821
gene10530	0.971109	2.30948	1.45726	-0.558951	-0.465928	-0.38945	-0.678123	-0.671096	-0.371994	-0.438261	-0.59395	-0.570097
gene4678	1.08096	2.21742	1.51473	-0.627368	-0.601786	-0.541848	-0.567599	-0.627368	-0.444302	-0.491569	-0.43563	-0.475646
gene10523	1.22367	1.90177	1.77363	-0.447025	-0.413023	-0.498499	-0.630621	-0.625093	-0.508841	-0.5682	-0.499755	-0.70801
gene4048	1.20139	2.01163	1.65281	-0.36114	-0.401476	-0.451531	-0.563266	-0.610537	-0.47588	-0.525968	-0.725725	-0.750302
gene6179	1.14992	2.04128	1.63546	-0.317861	-0.489154	-0.379487	-0.658051	-0.573451	-0.380084	-0.457329	-0.816461	-0.754786
gene6127	1.05216	2.18365	1.41241	-0.502731	-0.293231	0.13076	-0.827293	-0.55019	-0.506249	-0.499883	-0.77212	-0.827293
gene7483	1.36622	1.93287	1.53613	-0.62961	-0.172176	-0.12617	-0.647391	-0.74823	-0.662853	-0.481051	-0.757027	-0.610708
gene9780	1.24623	1.9399	1.54249	-0.759286	0.0464613	-0.0813092	-0.662316	-0.649993	-0.395072	-0.564441	-0.854725	-0.807936
gene10768	1.15505	2.17066	1.32462	-0.585249	0.26753	-0.472849	-0.694567	-0.694567	-0.386921	-0.694567	-0.694567	-0.694567
gene4344	1.25299	2.26817	1.24562	-0.630045	-0.362296	-0.235938	-0.550928	-0.622111	-0.378958	-0.654032	-0.653379	-0.679092
gene8355	0.963327	2.20034	1.53203	-0.691074	-0.184318	-0.335663	-0.677001	-0.4774	-0.244885	-0.899733	-0.610306	-0.575312
gene2093	0.00210506	1.60463	1.89873	-0.821844	-0.272955	0.502682	-1.21881	0.177029	0.0862675	-0.941926	-1.17498	0.159076
gene8483	-0.04531	1.60095	2.30733	-0.619115	-0.295114	-0.304029	-0.523002	-0.0824593	0.345406	-1.19342	-0.509296	-0.681945
gene7597	0.544472	2.23884	1.5052	-0.760364	0.399073	-0.639293	-0.874944	-0.874944	-0.338237	-0.430501	-0.108346	-0.66096
gene4343	0.498232	2.56715	1.2366	-0.641665	0.0362805	-0.641665	-0.100315	-0.641665	-0.387965	-0.641665	-0.641665	-0.641665
gene8750	0.244391	2.39177	1.69001	-0.689321	-0.213	-0.358674	-0.512848	-0.76773	-0.469563	-0.23079	-0.557343	-0.526895
gene95	0.294237	2.45391	1.40516	-0.722578	0.185926	0.0371752	-0.560359	-0.801778	-0.39231	-0.508556	-0.801778	-0.58905
gene93	0.502674	2.1556	1.68358	-0.742307	-0.604527	0.349691	-0.305791	-0.813279	-0.214024	-0.82674	-0.736099	-0.448785
gene10726	0.272956	2.33583	1.60366	-0.38714	-0.564286	0.0940528	-0.659569	-0.852556	0.0369206	-0.413066	-0.807135	-0.659673
gene94	0.351215	2.44152	1.59136	-0.257273	-0.495872	-0.46548	-0.752696	-0.436434	-0.198901	-0.558659	-0.64866	-0.570113
gene4315	0.300615	2.30385	1.45456	-0.916398	-0.501089	0.112854	-0.780884	-0.916398	-0.573067	-0.673589	0.352533	-0.162989
gene8482	-0.115825	2.37015	1.78022	-0.492817	-0.571015	-0.606847	-0.444352	-0.392291	-0.606847	-0.455096	0.10474	-0.570018
gene4718	0.764941	-0.209477	0.36431	-0.426015	-1.11391	1.09705	-1.28506	-1.55647	1.77187	0.456812	-0.232895	0.368854
gene9366	1.76492	-0.126042	-0.354045	-0.868684	1.41542	-0.683506	-1.7282	-0.488199	0.787894	-0.559907	0.475886	0.364458
gene10702	1.92561	1.4999	0.0143073	-0.886558	0.0444622	-1.20218	-1.39801	-0.449467	0.12225	-0.25872	-0.151593	0.740002
gene11284	1.75095	1.23171	0.277015	-0.862848	0.64026	-0.738925	-1.66099	-0.837206	-0.512044	0.146061	-0.323765	0.889786
gene2623	1.82623	1.26117	-0.0942351	-1.33918	1.21261	-0.830757	-1.15183	-0.570505	-0.0689199	-0.554122	0.377887	-0.0683416
gene2520	1.69122	1.44602	0.186808	-0.730703	1.28258	-0.814187	-1.55229	-0.387933	-0.077672	-0.488256	-0.60429	0.0487074
gene9327	1.94471	1.05274	0.33178	-1.22155	0.911843	-0.631536	-1.55564	-0.642862	0.375542	-0.40348	-0.332856	0.171313
gene1918	1.13057	0.259167	1.45766	-0.437364	-0.186891	0.386361	-1.94752	-0.113895	1.05661	-1.42858	-0.384552	0.20842
gene8017	0.86231	0.704121	1.7115	-0.691786	0.779206	0.391633	-1.52682	-0.12387	0.179605	-1.74575	-0.370104	-0.170051
gene11060	1.4008	1.51117	1.20328	-0.996247	-0.43176	-0.781868	-1.15343	-0.799268	0.709013	-0.993109	0.127891	0.203522
gene2854	1.53439	1.43067	0.478686	-1.31343	0.38885	-1.00298	-0.950533	-0.424654	0.999476	-1.14358	0.221569	-0.218475
gene11282	2.1531	0.673948	1.25717	-1.25209	-0.390031	-0.475303	-0.799263	-0.619453	0.183127	-1.10586	0.318757	0.0558949
gene7393	1.93093	0.678554	1.07091	-1.35725	0.571931	-0.110654	-1.32269	-0.330593	0.518937	-0.978837	-0.0430137	-0.628231
gene10555	-0.680575	1.01765	-0.676282	0.831751	0.688082	-0.0964854	2.01888	0.518558	-1.06567	-0.482425	-0.979958	-1.09353
gene10554	-0.296846	1.32353	-0.418124	0.938666	0.490851	0.0401802	1.74424	0.122757	-0.167837	-1.20422	-1.19942	-1.37379
gene8690	-0.129206	0.570201	-0.0915071	0.857557	0.782291	-0.336683	2.07509	0.392322	-0.467716	-1.14178	-1.42153	-1.08904
gene4090	-0.404909	1.578	-0.0579242	-0.0310008	0.285098	-0.297694	1.72338	0.848454	-0.0332678	-0.942443	-1.20302	-1.46467
gene1044	-0.122542	1.75982	0.54778	0.0152436	-0.356707	-0.222797	1.52751	0.579649	-0.350634	-1.59133	-0.397341	-1.38866
gene3401	0.188449	1.19695	0.322068	0.209702	0.111753	0.356726	1.28252	0.760705	-0.0433454	-1.5037	-0.890755	-1.99108
gene3402	0.0734361	1.39028	0.162732	0.186408	0.075405	0.2265	1.50752	0.489929	0.194121	-1.46993	-1.09424	-1.74217
gene4390	0.12948	1.68704	0.803183	0.358146	0.360119	-0.63288	1.28767	-0.107832	-0.137895	-0.805282	-1.76192	-1.17982
gene9710	-0.893781	1.68787	0.323438	0.5076	0.659546	-0.828168	1.60293	0.386584	-0.632015	-1.00148	-1.13565	-0.676882
gene2519	-0.345845	0.267882	0.344112	1.55016	1.01032	1.05193	0.369341	0.0160372	-0.0853963	-1.29128	-1.74398	-1.14328
gene2675	0.0656998	-0.0304255	0.333299	1.27102	1.10527	1.01336	0.607749	-0.0704681	0.129019	-1.6523	-1.55346	-1.21876
gene5169	0.231463	0.563868	0.31234	1.24916	0.264991	0.968904	0.648587	0.344827	-0.173546	-1.26823	-0.920722	-2.22164
gene10209	0.250181	0.128945	0.855392	0.974432	0.948123	0.778586	0.463181	0.359407	-0.35618	-1.10151	-1.10087	-2.19969
gene4304	-0.129835	0.452226	0.708602	0.78796	0.747631	1.36867	0.292233	0.26186	-0.0631593	-1.14417	-1.21061	-2.07142
gene744	0.268611	0.58694	0.430561	0.929704	0.82322	1.00832	0.653711	0.0144622	-0.253224	-0.963728	-1.36281	-2.13577
gene1080	0.935986	0.0138107	-0.131863	1.52572	0.813184	0.335644	0.477366	0.517836	-0.10005	-1.4147	-1.28896	-1.68397
gene1704	0.655035	0.213118	0.0804442	1.02722	0.75517	0.0987626	0.47599	1.20466	9.59129e-05	-1.50496	-1.04205	-1.96349
gene9528	0.69891	0.221496	0.324169	1.00346	1.00097	0.13604	0.494126	0.862483	-0.063757	-1.42329	-1.71651	-1.5381
gene3818	-0.0446723	0.673928	0.157755	0.728693	1.00059	0.121724	1.24566	0.796146	-0.376615	-1.99467	-1.12954	-1.179
gene10208	0.0378545	0.130776	0.182034	1.27363	1.14061	0.555138	0.724298	0.859098	-0.711142	-1.40873	-1.17965	-1.60391
gene8078	0.219819	0.190272	-0.340508	0.823103	0.910616	0.767842	0.849023	0.997966	0.109057	-1.80942	-1.29798	-1.41978
gene3682	1.14815	0.91072	0.104924	0.486584	1.41121	-0.0865404	0.289761	0.496457	-0.849259	-1.59296	-1.56412	-0.754926
gene3948	0.788785	0.835418	0.605994	0.924905	1.05208	-0.0458212	0.269665	0.480697	-0.940409	-2.05676	-1.17755	-0.737005
gene5302	0.44815	0.737951	0.579938	1.009	1.04354	0.206684	0.65824	-0.146029	0.0200488	-1.7722	-1.77593	-1.00939
gene6802	0.781055	1.16878	0.634086	0.593811	1.34251	0.364196	0.0708422	-0.296893	-0.527582	-1.45408	-1.70304	-0.97368
gene5821	0.318578	1.0257	-0.648401	0.800351	1.40905	0.684478	0.386341	-0.0926375	-0.470244	-2.30987	-0.486938	-0.616404
gene906	0.432601	0.198844	0.108382	1.80388	1.1966	0.00288752	0.0961295	0.235776	-0.344043	-2.03168	-0.44914	-1.25024
gene907	-0.344451	-0.159513	0.233312	1.91954	-0.293563	-1.24404	0.551195	1.60171	-0.0397642	-0.439372	-1.53513	-0.249917
gene6816	0.722408	-0.985404	-1.10338	2.20406	0.337229	-0.665104	-0.0650044	1.30872	0.0897573	-0.678343	-0.505174	-0.659772
gene7417	-0.456872	-0.89768	-0.583905	2.11402	0.581642	-0.657661	0.031504	1.08309	1.01426	-1.01544	-0.140077	-1.07288
gene4399	1.1802	-0.497001	0.162028	1.64664	0.591853	-0.416746	-0.878521	1.5123	-1.09467	-0.372576	-0.812788	-1.02072
gene1471	0.671862	-1.04652	-0.0948432	1.61293	0.997047	-0.250699	0.635993	0.476415	0.698925	-1.15519	-1.0601	-1.48582
gene1609	1.08283	-0.409953	-0.259717	1.16759	1.15643	0.141851	0.33602	0.858541	-0.0276468	-0.736608	-1.68646	-1.62288
gene646	0.564266	-0.234171	-0.29859	1.53496	1.54398	0.02463	0.279231	0.538128	0.00301724	-1.18507	-1.69143	-1.07896
gene1271	1.29458	-0.542139	-0.0581019	0.643367	0.842652	0.288328	0.252105	1.16043	-0.237072	-0.142736	-1.43215	-2.06927
gene2095	1.11032	-1.24674	-0.104308	0.511194	0.86459	0.235266	0.460067	1.55105	0.0985722	-0.780747	-0.990431	-1.70884
gene3177	1.28314	0.0495693	-0.926076	0.807175	1.18723	0.475058	0.21152	1.08953	-0.392315	-1.32135	-1.08908	-1.3744
gene8173	0.770816	-0.871458	-0.622057	1.1973	0.973279	0.761253	-0.108906	1.57183	-0.561182	-1.28959	-0.610533	-1.21076
gene1055	-0.226088	-0.554716	-1.42314	1.3894	0.644812	0.169631	0.238583	1.84646	0.315249	-0.7631	-1.43205	-0.20503
gene5181	0.200697	-1.44768	-1.25683	1.12061	0.770926	0.150517	0.52185	1.63183	0.440434	0.00373978	-1.0467	-1.0894
gene9574	0.438191	-0.724915	-1.2533	1.04563	0.39916	-0.127623	0.369919	1.51727	0.778856	0.435229	-1.61968	-1.25874
gene1758	0.215765	-0.749475	-0.205857	1.62977	0.357784	0.243758	0.112937	1.16016	0.938559	-0.564073	-1.67039	-1.46894
gene3128	0.127726	-0.645081	-1.30721	1.2311	0.544269	0.0583659	0.837794	1.17051	1.14594	-0.618318	-1.40912	-1.13597
gene9533	-0.174193	-0.622445	-0.758526	1.37933	0.648417	-0.0841511	1.00063	1.50123	0.576036	-0.919617	-1.30033	-1.24638
gene3467	-0.331503	-1.1735	-0.322482	1.78861	1.14138	0.255684	0.206067	1.31008	0.125684	-1.18507	-0.996235	-0.818724
gene4353	-0.0445805	-0.964251	0.152151	0.90281	1.45957	0.568211	-0.00732627	1.63405	-0.41007	-1.22482	-1.42314	-0.642614
gene7254	0.181718	-1.11536	-0.853446	1.05168	1.49321	0.279822	0.0613552	1.7511	-0.33276	-0.46555	-1.22354	-0.828215
gene5774	-0.121037	-0.73991	-0.639816	1.06393	0.467407	0.987819	0.557557	1.48454	0.398527	-0.437307	-1.14197	-1.87974
gene7624	-0.0235589	-1.16021	-0.49284	0.64156	0.659601	1.0983	0.148776	1.85264	0.245128	-0.312825	-0.999288	-1.65729
gene10211	0.161069	-0.446009	-0.212791	0.98595	0.0561171	0.179165	0.6546	2.06585	0.0664596	-0.552152	-1.06599	-1.89226
gene3716	-0.379625	-0.795614	-0.0988092	0.876955	0.0953611	0.101073	0.456212	2.34488	0.552534	-0.795841	-1.1512	-1.20593
gene3817	0.239822	-0.333265	-0.70608	0.687227	1.0181	-0.0103082	1.28131	1.69209	-0.468665	-1.32572	-0.728991	-1.34552
gene11814	0.17011	-0.431548	-0.368371	1.25094	-0.18137	0.5004	1.04509	1.8519	-0.648466	-0.886349	-0.691396	-1.61093
gene9849	-0.0162606	-0.56955	-0.154505	0.907596	-0.0543685	0.688243	1.09409	1.85333	-0.781721	-0.711278	-0.400327	-1.85525
gene5831	-1.01998	-0.0186005	0.0155753	0.715492	0.227443	-0.243556	0.557861	2.23	-0.00331753	-1.97883	-0.340948	-0.141143
gene2757	-0.677984	-0.259603	-0.845119	1.61155	-0.478662	-0.135541	1.03493	1.43654	0.799857	-1.67557	-0.361987	-0.448408
gene5460	-0.882279	-0.600812	-0.764325	0.564516	0.118855	-0.0513187	1.61406	1.47315	0.823579	-1.83907	-0.205474	-0.250886
gene10321	-0.295548	0.643251	-1.03042	0.516217	-0.0475319	0.318479	1.43829	1.93415	-0.729135	-1.20741	-0.972105	-0.568234
gene9718	-0.028784	0.728274	-0.442653	0.429826	0.355868	-0.750412	1.86296	1.02135	-0.123032	-2.04865	-0.791966	-0.212783
gene9941	-0.0234199	0.432086	-0.028079	0.299846	-0.207148	-0.607336	1.41416	1.72605	0.450317	-1.95223	-1.05693	-0.447316
gene7275	-0.678514	-0.900948	-0.504627	1.21057	2.06112	0.313116	0.270074	0.597156	0.446299	-1.44618	-0.736861	-0.6312
gene7276	-0.629083	-0.320979	-0.229721	1.26353	1.85216	0.402277	0.268267	0.555066	0.206156	-1.90174	-1.00311	-0.462827
gene10058	-0.711947	-0.585555	-0.152342	0.644439	0.960777	0.181265	1.04856	0.945678	1.0764	-2.20017	-0.473061	-0.734042
gene2863	-0.618582	-0.931538	-0.406399	0.945553	1.44317	-0.429321	0.749557	1.10613	0.85111	-1.89066	-0.451898	-0.367116
gene5327	-0.254699	-0.0231371	0.102151	1.35541	0.473971	-0.175033	0.256094	1.16993	1.16805	-1.90277	-1.25555	-0.914414
gene770	-0.0403964	-0.269081	-0.384603	1.09813	0.552553	-0.191009	0.82722	1.14872	1.13001	-2.08533	-0.94659	-0.839627
gene513	0.630696	-0.493801	0.196951	1.06823	0.865255	-0.340519	-0.217588	0.869769	1.21162	-2.1697	-0.708643	-0.912271
gene9561	0.774203	-0.0365506	0.041681	1.27928	0.651769	-0.345673	-0.283481	1.18687	0.896244	-1.69764	-1.22534	-1.24136
gene5635	0.539942	-1.28423	-0.0473394	0.910037	1.10169	0.0487531	-0.232511	1.09425	0.834725	-2.15211	-0.632764	-0.180437
gene9816	0.32905	-0.870573	0.303618	0.60718	1.33709	0.691029	-0.199011	0.551206	0.863033	-2.34842	-0.683163	-0.581038
gene5881	0.101504	-0.200859	0.197136	0.173587	1.56264	0.411654	0.0477763	1.59387	0.108737	-1.8254	-1.20062	-0.97003
gene5691	0.610553	-0.618942	0.559767	0.816365	1.01935	0.360042	-0.227067	1.0928	0.244545	-2.37679	-0.890017	-0.590613
gene8822	0.486675	-0.578488	0.817201	0.271045	0.951014	0.220113	0.537733	1.10728	0.284801	-2.37336	-0.959652	-0.764366
gene10461	0.0618525	-0.617624	0.0130123	1.71725	0.27358	-0.168972	0.986772	1.17837	0.422527	-1.34815	-1.13243	-1.38619
gene9418	0.324307	-0.930945	-0.374696	1.61817	0.737886	0.334996	0.6826	0.743079	0.508	-1.95187	-0.626681	-1.06485
gene3278	-0.187866	-0.720121	-0.243798	0.987442	1.07232	0.172114	0.866404	1.36232	0.503272	-1.79891	-0.77227	-1.2409
gene4896	-0.0980142	-1.1577	-0.0803249	1.22464	0.421131	0.416782	1.07913	1.0976	0.796521	-1.61998	-1.07195	-1.00784
gene4201	-0.418332	-1.35025	0.400131	1.75033	0.31373	1.24152	0.16894	0.671394	0.0133967	-1.59697	-0.152092	-1.0418
gene7327	0.25151	-0.585058	0.699767	1.7322	0.362634	0.525035	1.09375	-0.0786966	-0.205813	-1.58213	-0.606585	-1.6066
gene7884	-0.193425	-0.835119	0.579947	1.80624	0.73896	0.8258	0.894834	-0.0442224	-0.077759	-1.42417	-1.24132	-1.02977
gene9386	-0.481157	-0.899559	-0.676006	1.76249	0.750809	0.846652	0.933259	0.567742	0.240569	-1.50826	-0.316116	-1.22042
gene9385	-0.525015	-0.961885	-0.993255	1.49693	1.0499	0.571115	0.682766	0.692508	0.0174972	-1.85731	0.518622	-0.691885
gene9387	0.0224423	-1.11205	-1.07124	1.97597	0.8942	0.354766	0.745291	0.442276	-0.354461	-1.41869	0.385845	-0.864355
gene5200	-0.46784	-0.110124	-0.561716	1.45432	0.941416	0.681099	1.30337	0.229552	-0.048445	-2.08282	-0.663188	-0.675627
gene8755	-1.41342	-0.0864229	-0.129092	1.51171	0.648654	1.14943	0.880737	0.667531	-0.587291	-1.71773	-0.521622	-0.402483
gene10528	-0.532456	-1.0612	-0.438987	1.19264	1.16678	1.3598	0.476381	-0.897441	1.24183	-1.00022	-0.588954	-0.918167
gene830	-0.224489	-1.04492	0.55915	-0.524814	0.906996	2.15576	0.337547	0.304107	0.326492	-0.513733	-1.6973	-0.584794
gene6544	-0.00990548	-0.199909	-0.634895	0.350831	2.38341	0.57217	-1.40949	0.216171	0.777817	-1.16864	-0.303538	-0.574017
gene7310	0.206275	0.220357	0.38396	-0.343352	1.5287	1.6611	-1.01469	0.0227835	0.720723	-0.78556	-1.30015	-1.30015
gene4131	0.670303	-0.651436	0.207229	0.112819	1.6679	1.66406	-0.234087	-0.289622	0.141388	-1.35263	-0.394606	-1.54131
gene9352	1.08391	-0.723307	-0.790166	-0.306772	1.89252	1.35202	-0.0288574	0.258999	0.2764	-1.00492	-1.00492	-1.00492
gene1531	-0.0964283	-0.920497	-0.448572	1.52832	1.59491	1.30731	-0.206171	0.00757727	-0.389631	-1.64518	-0.669922	-0.0617182
gene4202	0.525051	-0.545243	-0.209711	1.57324	1.63762	1.21739	-0.0753152	-0.368852	-1.02272	-1.08575	-0.931059	-0.714651
gene11109	-0.490289	-0.0238665	1.13262	0.608902	1.80961	0.732564	-0.276127	0.582669	-0.739903	-1.54404	-1.30896	-0.483176
gene1227	0.684293	-0.259516	0.480167	0.809175	1.88652	1.18031	-0.34739	-0.721939	-0.449555	-1.48021	-0.938228	-0.843624
gene9969	0.610082	0.156258	0.403099	0.591718	1.77862	1.2881	-0.266656	-0.932843	-0.9458	-1.66518	-0.775018	-0.242379
gene1914	0.918199	-0.152557	0.813486	0.413699	1.63711	0.935772	-1.10122	0.485256	-0.744208	-1.51788	-0.757578	-0.930072
gene5100	1.09178	-0.0650883	1.04025	0.453995	1.55876	0.738251	-0.455246	-0.220689	-0.441642	-1.78829	-0.777447	-1.13463
gene684	0.755968	-0.00545168	0.407284	1.00009	1.64472	0.991707	-0.524853	-0.080148	-0.474271	-1.75793	-0.803126	-1.15399
gene7625	0.874	0.128958	0.240424	0.976621	1.48478	1.06499	-0.980521	0.27886	-0.450819	-1.62033	-1.059	-0.937967
gene1360	0.687738	-0.0544685	0.563342	0.708173	1.29465	1.13879	-0.0519459	0.258426	-0.237042	-1.94053	-1.32363	-1.04351
gene3648	0.511232	-0.0590971	0.827585	1.11662	1.3689	1.09563	-0.216751	-0.172316	-0.788948	-1.74532	-1.19991	-0.737619
gene6060	0.681123	0.0832884	0.888079	0.814402	1.55523	0.853555	-0.350363	-0.193293	-0.534257	-1.81236	-1.33094	-0.654463
gene7461	0.538124	-0.26398	0.150769	0.331809	1.4761	0.377244	-0.196736	0.777404	0.630644	-1.51073	-2.20272	-0.107918
gene2643	0.0755545	0.379682	0.239472	-0.0432879	1.61309	1.02405	-0.674604	0.0391956	1.21995	-1.5358	-1.39787	-0.939427
gene9832	0.764456	0.648007	0.245285	-0.0127813	1.24886	0.456265	-0.332651	-0.045512	1.25855	-1.95369	-1.31454	-0.96226
gene10695	1.77364	-0.855064	-0.0306477	0.498066	0.654798	0.00219216	-0.343123	0.796554	1.12236	-1.3445	-0.996574	-1.27771
gene10396	0.582263	-0.970263	0.194498	0.65751	1.07811	0.599301	-0.461617	0.806572	1.35522	-1.04029	-1.29619	-1.5051
gene7320	1.4288	-1.16662	-0.140483	1.02039	0.950358	0.826416	-0.670224	0.197756	0.866431	-0.971559	-1.28626	-1.05501
gene1702	0.893832	-0.858197	1.24025	0.329584	0.536372	0.998511	0.388722	0.45137	0.246643	-1.68987	-1.41515	-1.12207
gene291	0.639819	-0.43369	0.675674	0.611618	0.801637	0.560755	0.359345	0.636172	0.819633	-1.84418	-1.49361	-1.33317
gene292	0.818157	-0.344185	0.886955	0.549177	0.769457	0.676599	0.0302357	0.639119	0.551957	-1.97505	-1.49206	-1.11036
gene7603	1.09338	-0.443548	0.652516	0.330146	1.13097	0.701954	-0.249861	1.12562	-0.242079	-1.71298	-1.45001	-0.936115
gene9523	1.17855	-0.184916	0.988033	0.659212	0.775461	0.947427	-0.350557	0.503054	-0.223129	-1.65211	-1.43098	-1.21003
gene1579	1.13199	0.164745	0.548175	0.671098	0.746984	0.628436	-0.0355121	0.728707	0.0108268	-2.02857	-1.43464	-1.13224
gene2789	1.17667	0.142805	0.783187	0.605715	0.929012	0.381809	-0.109431	0.85507	-0.380829	-1.9115	-1.29665	-1.17586
gene1317	1.00125	-0.812305	0.554228	0.587291	1.62324	0.380946	0.226797	0.374893	0.0905312	-1.75252	-1.29159	-0.982759
gene9347	1.0835	-0.488342	0.523781	0.591068	1.1263	0.730501	-0.253686	0.399669	0.400284	-2.19773	-1.19542	-0.719917
gene4141	0.584219	0.369933	-0.459295	0.86045	1.44237	0.889881	-0.103818	0.353838	0.298903	-1.86637	-1.48574	-0.88437
gene4490	0.602062	-0.561482	0.0773822	1.59017	1.13277	1.04195	-0.514763	0.5781	-0.159553	-1.31719	-1.30581	-1.16363
gene10747	1.45497	-0.0530447	0.0980125	1.15367	0.641558	0.703636	0.0281482	0.0630358	0.324963	-1.41871	-1.39519	-1.60105
gene3152	1.02778	-0.197618	0.0565185	1.07381	0.791332	1.012	0.411416	0.00224673	0.257394	-1.87804	-1.09577	-1.46107
gene2486	0.16232	-0.285491	0.236735	0.894218	0.94111	0.33611	0.305794	0.550009	1.27376	-0.906374	-1.60559	-1.90261
gene10109	0.312567	0.012424	0.0447164	0.780618	0.318968	0.320688	0.790969	0.690432	1.20333	-0.931595	-1.32932	-2.2138
gene11655	0.552103	-0.105317	-0.166255	0.653563	0.428326	-0.0715533	0.626446	1.11967	1.28445	-0.927456	-1.44689	-1.94708
gene918	-0.319911	-0.132668	0.0601686	1.06946	0.389167	0.585909	0.347809	1.22522	1.01065	-1.16765	-1.0221	-2.04605
gene1733	0.0741117	0.301531	0.195124	0.6144	0.267999	0.842544	0.632799	0.916047	0.913535	-1.46361	-1.46941	-1.82507
gene1734	0.195659	0.0492995	0.26555	0.77517	0.0871261	0.979698	0.355468	0.90027	1.04053	-1.6244	-1.30138	-1.72298
gene4898	0.254263	-0.212345	0.132915	0.708606	0.617323	0.843137	1.05526	0.758938	0.435618	-1.36691	-1.21055	-2.01626
gene9772	0.142209	-0.289786	0.202698	0.772974	0.70236	0.447376	0.485967	1.25869	0.843602	-1.67769	-1.29322	-1.59518
gene11068	0.282649	-0.31955	0.232184	1.26326	0.679511	0.750394	0.497617	0.657678	0.576582	-1.47762	-1.63908	-1.50363
gene9804	0.572955	-0.219352	0.0826636	0.874286	0.857205	0.540655	0.457411	1.00745	0.470557	-1.19275	-1.75767	-1.69342
gene6604	-0.6689	-0.261939	0.232619	1.55066	0.970942	0.134746	0.537928	0.845327	0.698296	-1.17791	-1.64363	-1.21814
gene3868	-0.769731	-0.333077	0.560227	0.997906	0.757093	0.550321	0.219199	1.21499	0.890319	-1.49295	-0.98105	-1.61325
gene6603	-0.554675	-0.105461	0.333541	0.943428	1.15162	0.615124	0.172631	1.15905	0.59055	-1.25533	-1.41395	-1.63653
gene7961	0.245991	0.00838676	0.693853	0.783192	0.214711	-0.218167	0.454451	1.52397	0.758036	-1.44719	-1.53178	-1.48546
gene10713	0.263857	0.369262	0.662063	0.754113	0.238053	0.48386	0.650458	0.838659	0.509309	-1.00483	-1.79925	-1.96555
gene8400	0.114126	0.0512198	1.10553	1.20336	0.325982	0.170255	0.477097	0.843736	0.298706	-1.27972	-1.52588	-1.7844
gene4017	0.0424914	-0.0724159	0.254837	1.97495	-0.0891101	0.537522	0.409435	0.293235	0.647157	-1.24679	-0.776104	-1.9752
gene4338	0.333125	0.486271	-0.708677	1.44565	0.0399131	0.845484	0.394314	0.266968	1.09878	-1.34092	-1.33184	-1.52907
gene10013	-0.00125376	0.895823	0.411732	0.52387	-0.156174	0.203232	0.482142	0.651337	1.44761	-1.94021	-1.27792	-1.24018
gene42	0.290192	0.287678	0.859941	1.3479	-0.185744	0.272141	-0.260602	0.871266	0.902557	-1.59416	-1.18363	-1.60754
gene7485	0.52952	1.06038	0.147643	0.930391	0.208589	0.206686	-0.186447	1.10928	0.509785	-1.86933	-1.09964	-1.54687
gene4158	0.495346	-0.0791333	-0.3858	0.828122	0.867158	-0.143252	1.16548	0.53056	0.520224	-0.0184388	-2.0966	-1.68366
gene7396	0.923699	-0.509892	-0.840522	0.819127	0.665635	-0.289875	1.05215	1.17392	0.47772	-0.399969	-1.97778	-1.09421
gene1793	0.76929	-0.250821	-0.0821568	0.334419	0.422445	-0.632011	1.24562	1.37492	0.761646	-0.934578	-1.8412	-1.16758
gene999	0.407047	0.12173	-0.168055	0.59594	0.434129	-0.985191	1.24441	1.42326	0.725187	-0.794973	-1.63308	-1.3704
gene4172	0.407049	0.137651	-0.541925	1.20895	0.538959	-0.47468	0.805293	1.41108	0.57901	-1.51139	-1.3446	-1.21539
gene9459	0.777724	0.44658	-0.603797	0.762813	0.313946	-0.428555	1.08581	1.26152	0.46649	-1.08226	-1.10838	-1.89188
gene895	0.131954	0.00430231	0.419149	0.228108	0.977448	0.418674	0.525562	0.8025	0.533556	-0.490009	-2.74348	-0.807768
gene9460	0.314354	-0.112848	0.115129	0.0203575	0.280665	0.44518	0.945683	1.33114	0.446438	0.094926	-2.25041	-1.63061
gene7321	1.34004	0.22922	0.205172	-0.135981	0.854987	-0.298505	0.363808	0.767158	1.0474	-1.68548	-1.3506	-1.33723
gene4835	1.16287	-0.678464	0.41929	-0.158352	0.744628	-0.616538	0.444774	1.29363	1.16548	-1.14606	-1.46906	-1.1622
gene8727	1.118	-0.516994	-0.0739404	-0.0238032	1.34555	-0.265134	0.184686	0.930108	1.19508	-0.943525	-1.59115	-1.35887
gene844	1.05494	-0.282009	-0.00575323	0.527055	1.42223	0.0257468	0.464521	0.276986	0.88941	-1.30172	-1.61177	-1.45963
gene10041	0.823936	-0.395428	0.317946	0.885644	1.10749	-0.115692	0.250104	1.15771	0.28083	-1.04151	-1.88364	-1.38738
gene6621	1.16092	-0.123534	0.200375	0.370277	0.860706	0.129443	0.300073	1.16118	0.407162	-0.991239	-1.93307	-1.5423
gene6451	0.937091	0.0409488	0.561408	0.610795	1.28077	0.0633258	0.0822458	0.67575	0.334418	-1.266	-1.87929	-1.44146
gene7460	0.749255	-0.289403	0.96218	0.373926	1.26164	0.153838	-0.314789	0.73209	0.674888	-1.13752	-1.95538	-1.21072
gene799	0.32033	-0.875471	-0.144269	0.822974	0.214468	0.250232	1.03161	1.57182	-0.441022	0.486051	-1.37294	-1.86378
gene8834	-0.0119934	-0.992984	-0.438915	1.62432	0.58641	0.874563	0.36303	0.849495	-0.382851	0.573492	-1.28726	-1.7573
gene405	0.0323948	-0.127046	0.250937	1.26205	1.03271	0.802947	-0.380603	0.883585	0.125439	-0.258622	-1.66748	-1.95631
gene8924	0.34405	-0.432618	0.862774	1.09202	0.846617	1.4072	0.106319	0.101986	-0.648156	-0.372757	-1.72549	-1.58194
gene9342	0.668143	-0.266611	0.759463	1.02895	0.84093	1.11106	0.0917116	0.127622	-0.671079	-0.107463	-1.77114	-1.81158
gene3871	0.176467	0.0237135	0.350839	1.35501	1.09394	1.09962	0.023944	0.23803	-0.710206	-0.185139	-1.73986	-1.72635
gene917	0.467747	-0.425862	0.621657	1.5302	1.07932	1.03133	-0.382129	0.0898189	-0.582713	-0.252365	-1.44825	-1.72875
gene1971	0.226404	-0.567286	0.834265	0.900485	0.654481	1.07943	0.713443	0.491579	-0.41357	-0.356462	-2.03745	-1.52532
gene11356	0.527295	-0.548886	0.607643	1.27865	0.920445	0.937254	0.175719	0.1264	-0.600798	0.117004	-1.7485	-1.79223
gene8511	0.578186	-0.852267	0.751454	1.236	0.695251	0.870265	0.224856	0.362992	-0.56303	0.18124	-1.71375	-1.7712
gene5398	0.533013	-0.0853763	-0.288063	2.01084	0.328328	0.246501	0.743775	-0.0615138	0.0347666	-0.04358	-1.77931	-1.63938
gene632	-0.510006	-0.830425	0.219014	1.5029	0.258528	1.34724	0.847719	0.38078	0.240706	-0.390377	-1.74201	-1.32407
gene11461	0.0134901	-0.442679	0.125953	1.29803	-0.0416325	1.32606	0.647088	0.946657	-0.294057	-0.137334	-1.73616	-1.70543
gene4036	0.123899	-0.516314	0.273351	1.40296	0.425037	0.994225	0.25927	1.00476	-0.289432	-0.140857	-1.95647	-1.58043
gene8835	-0.011856	-0.571663	0.0174328	1.54883	0.458313	0.907286	0.53276	1.13834	-0.16364	-0.616391	-1.68051	-1.5589
gene3117	1.52282	0.813318	0.658564	-0.192287	-0.0380701	0.0495254	-0.156765	0.473156	0.0324026	0.472601	-2.29956	-1.3357
gene9333	0.710901	0.90865	0.189342	0.281632	0.265782	-0.301113	0.561981	0.868452	0.110798	0.421425	-2.18363	-1.83422
gene9334	0.981959	1.13871	0.239615	-0.056097	0.538454	-0.485079	-0.140702	1.0633	0.0608501	0.364049	-1.89075	-1.81431
gene7255	0.772265	0.331612	0.664358	0.797419	0.531826	-0.106653	0.211401	0.987938	-0.217015	-0.0263805	-1.79286	-2.15391
gene7701	0.437303	0.0833356	0.436581	1.0123	0.622199	0.566151	0.342782	0.553576	-0.47088	0.41716	-1.8313	-2.1692
gene6880	0.97589	0.493512	0.605569	0.826014	0.52152	0.652975	0.299736	0.0620836	-0.57522	-0.0283301	-2.29272	-1.54103
gene8860	1.20944	0.58471	0.0826989	0.343905	0.637399	0.242836	0.570812	0.797386	-0.61143	-0.052565	-2.01883	-1.78636
gene10903	1.20754	1.20339	0.70103	-0.0721684	0.566651	0.496191	-0.492244	0.193111	0.114342	-0.303084	-1.57074	-2.04402
gene1569	0.734412	1.02334	0.713768	0.480161	0.931745	0.0219759	-0.525146	0.462699	-0.0494026	0.0258396	-1.81511	-2.00428
gene1164	0.641628	1.37845	1.10722	0.245211	0.321305	0.718562	-0.0672337	-0.250503	-0.586337	-0.011826	-2.10789	-1.38859
gene11598	1.2438	0.973295	0.726942	0.563968	0.533971	0.350466	-0.493928	-0.370526	-0.627163	0.585774	-1.90954	-1.57706
gene5054	0.825722	0.751469	0.839264	0.380968	0.347835	0.751283	-0.15337	-0.0581915	-0.522558	0.676644	-1.70561	-2.13345
gene2104	0.947025	0.953574	-0.451883	0.12941	0.782966	-0.425702	1.12371	0.479607	0.574949	-0.811442	-1.30139	-2.00082
gene4000	1.23982	0.974824	0.505711	-0.343939	0.769436	0.505204	0.446632	-0.147447	-0.215208	-0.171619	-1.21368	-2.34974
gene9822	0.734425	0.726168	0.620828	0.622131	1.31804	-0.0115572	0.706582	-0.0794262	-0.641005	-0.723397	-1.07599	-2.1968
gene4346	0.257145	0.85351	-0.0950491	1.06226	0.580039	0.194713	1.58147	0.0453433	-0.49118	-0.691404	-1.78371	-1.51314
gene6140	0.333285	0.593834	0.227269	1.066	0.485946	0.123102	1.42734	0.27049	-0.645975	-0.281904	-1.72237	-1.87702
gene7892	-0.236245	1.26706	0.766914	0.452369	0.454435	0.329082	0.890427	0.414899	0.0244202	-0.734133	-2.0801	-1.54913
gene9709	-0.125761	0.60737	0.231254	0.781495	0.701019	0.315347	1.18437	0.480817	0.448152	-1.04056	-1.68708	-1.89643
gene2105	0.575059	0.739181	0.141571	0.123197	0.349922	0.484773	0.912305	0.450825	0.179717	0.195982	-2.10969	-2.04285
gene6580	0.108725	0.941142	0.265299	0.104034	-0.224531	0.850534	0.782941	0.638602	0.284946	0.112902	-1.35562	-2.50897
gene1874	-0.0630794	-0.0712772	0.0247377	0.591468	-0.0347686	0.70828	1.07948	0.970306	0.175301	0.392704	-1.28343	-2.48972
gene3474	0.231861	0.222645	-0.0928157	0.976429	0.464391	0.356048	1.28744	0.185686	-0.305566	0.525638	-1.68867	-2.16309
gene7618	0.731186	-0.0857622	0.0172158	-0.337782	0.451947	-0.762934	0.438989	2.13312	0.727606	-0.794354	-0.769345	-1.74988
gene7326	0.58254	-0.386348	0.448586	0.00822017	0.527403	-0.0254426	0.39931	1.52436	1.07951	-1.97547	-0.869582	-1.31308
gene9594	0.999157	-0.736433	0.202525	0.0996139	0.69305	-0.56343	0.664685	1.70577	0.586817	-1.71902	-0.751806	-1.18092
gene2780	0.350294	-0.292466	-0.575653	0.0458051	0.579595	-0.559831	0.650581	1.80486	1.31589	-1.71667	-0.513302	-1.0891
gene9737	0.509098	-0.238318	0.0514218	-0.203321	-0.00397364	-0.612325	1.00608	1.83442	1.22508	-1.47225	-0.940662	-1.15525
gene6431	0.528596	-0.623959	-0.0724946	0.282021	0.82972	-0.0902485	0.500352	1.48966	1.19968	-1.22994	-1.69902	-1.11437
gene912	0.571387	-0.251865	-0.566975	0.279766	0.724527	-0.0245868	0.84312	1.61201	0.784862	-1.0576	-1.90075	-1.0139
gene2781	0.529992	-0.698954	-0.435023	0.595985	1.02539	-0.0569198	0.525724	1.47769	0.937197	-1.37052	-0.938959	-1.5916
gene3937	0.455592	-0.692711	-0.0888486	0.407525	0.375045	0.0846211	0.443925	1.51169	1.46249	-1.2276	-1.10947	-1.62226
gene1578	0.297315	-0.602628	-0.190144	0.350127	0.184312	-0.0950949	0.753075	2.11054	0.865259	-1.41152	-1.24795	-1.01329
gene3514	0.12009	-0.708278	-0.235772	0.601646	0.155091	-0.450265	1.11843	1.63333	1.30642	-1.02802	-1.27279	-1.23989
gene891	0.0459906	-0.859871	-0.405041	0.929077	0.221894	-0.287275	1.08028	1.77679	0.91578	-1.25343	-0.972717	-1.19148
gene10366	-0.149668	-0.947321	0.361654	0.357148	0.703534	-0.484023	0.697726	2.16148	0.468869	-0.580483	-1.40787	-1.18104
gene428	0.195316	-0.789002	0.215181	0.622244	1.43411	0.0400518	0.35893	1.28954	0.661161	-1.07652	-1.24583	-1.7052
gene1913	0.345899	-0.352175	0.559733	0.458697	0.569143	0.0699271	0.149859	1.70364	0.831708	-1.33562	-1.52163	-1.47918
gene2155	0.301635	-0.526728	0.343702	-0.0605602	0.904668	0.158895	0.179741	1.6804	1.10594	-1.35734	-1.45782	-1.27254
gene9828	0.683389	-1.11772	0.512251	-0.443452	1.07716	-0.641156	0.265959	0.573971	1.98097	-0.655946	-1.11772	-1.11772
gene10337	0.840269	-0.563814	0.753178	0.109817	0.233932	-0.278562	-0.391831	1.29627	1.69466	-1.14839	-1.26991	-1.27561
gene10524	0.156598	-0.876445	-0.0510835	0.00349642	0.718471	-0.191451	-0.191487	1.55401	1.98512	-1.14821	-1.08507	-0.873945
gene10525	0.343555	-1.06831	0.33119	0.242789	0.77203	-0.254899	-0.315752	1.51454	1.70458	-1.26825	-0.984497	-1.01698
gene2790	0.800396	-1.2541	0.578711	0.500568	0.907984	0.405534	0.185691	0.968004	0.86159	-1.70657	-1.29665	-0.951166
gene6576	0.651945	-1.52251	0.422834	0.579613	0.944725	0.242921	0.31803	1.04795	0.937015	-1.63639	-1.17084	-0.815301
gene4162	1.03607	-1.01192	0.705046	0.405974	0.864481	0.440211	0.225428	0.779194	0.755244	-1.44008	-1.68767	-1.07197
gene155	0.507405	-0.936893	0.533731	0.41048	0.633512	0.3012	0.571408	1.16909	1.01982	-1.64728	-1.58894	-0.97353
gene3665	0.840465	-0.773156	0.759428	0.33022	0.643864	0.399049	0.334546	0.841042	0.983047	-1.84631	-1.46369	-1.0485
gene2154	0.742126	-1.62522	0.038207	-0.181979	0.573218	0.116697	0.796612	1.26592	1.32958	-1.3456	-1.1325	-0.577062
gene6592	0.289393	-1.54532	0.135796	0.142787	0.657266	-0.0551822	0.624499	1.40116	1.4702	-1.48215	-0.836501	-0.801942
gene7137	0.461157	-1.1211	0.0133216	0.540735	0.453544	-0.196902	0.708477	1.18073	1.31716	-2.09168	-0.93822	-0.327212
gene6240	0.368414	-1.08801	0.464031	0.282326	0.600943	0.247763	0.402954	1.24935	1.32581	-1.87506	-1.05574	-0.922765
gene8010	0.528225	-1.32512	0.247799	0.434732	0.815965	0.118952	0.206236	1.00589	1.34607	-2.0603	-0.824258	-0.49419
gene4389	-0.0989784	0.450399	-0.0795866	0.183003	1.06488	0.104587	1.59665	0.349001	0.661942	-1.70607	-1.70607	-0.819753
gene3025	-0.348665	0.132716	-0.144036	0.180142	-0.040589	0.659451	1.56179	1.03689	0.855498	-1.89988	-1.51082	-0.482503
gene3024	0.128729	-0.0938704	-0.108424	0.454424	0.060031	0.822189	1.13452	1.08962	0.896698	-1.45659	-1.90639	-1.02094
gene6045	-0.100837	0.113478	-0.262238	0.468668	0.334293	0.676463	1.10687	1.33303	0.742186	-1.39936	-1.69375	-1.31879
gene579	-0.0606104	0.140298	0.579367	-0.0163975	0.248832	0.202877	0.884699	1.5132	0.874283	-1.92169	-1.12442	-1.32045
gene2413	-0.196695	0.229805	-0.0213225	0.166086	0.0267818	0.411534	1.38119	1.34924	0.777861	-2.0204	-0.850057	-1.25402
gene5068	-0.216195	-0.163398	-0.0913355	0.471006	0.174871	0.12156	0.997457	1.3827	1.13418	-2.26913	-0.525429	-1.01629
gene7849	0.103638	0.304353	-0.170645	-0.14819	0.122761	0.0173102	1.10255	1.50165	0.935781	-2.30626	-0.513591	-0.949371
gene3933	-0.422552	-0.042138	0.32311	0.306004	0.370836	0.328139	0.486141	1.1545	1.52176	-2.19388	-0.930626	-0.901286
gene3934	-0.739246	-0.38618	-0.112059	0.379447	0.334674	0.0460263	0.750239	1.3597	1.68026	-1.93438	-0.920424	-0.458053
gene7719	-0.126264	-0.441991	0.237921	-0.101915	0.269377	-0.186244	0.647998	1.33478	1.81256	-1.979	-0.993201	-0.474014
gene522	-0.0845274	-0.572639	-0.0350512	0.664919	0.558887	-0.186736	0.698465	1.63852	1.23559	-1.50498	-1.19829	-1.21416
gene9716	0.0905002	-0.650157	0.0611392	0.665242	0.189243	0.0263605	0.739332	1.4976	1.35186	-1.56002	-1.45951	-0.951596
gene10533	0.00785067	-0.148561	0.376138	0.338646	0.340463	-0.0141568	0.396315	1.37686	1.56273	-1.70488	-1.26663	-1.26478
gene7698	-0.116492	-0.491312	0.17737	0.346413	0.0147129	-0.0298309	0.693701	1.54009	1.68629	-1.40343	-1.25357	-1.16394
gene3515	0.186398	-0.834951	0.374339	0.266583	0.191275	0.310237	1.03352	1.14147	1.39584	-1.52935	-1.42841	-1.10695
gene10543	-0.00291262	-0.548145	0.337536	-0.369773	0.483071	0.304724	0.688245	1.48207	1.44393	-1.63048	-1.49086	-0.697404
gene134	0.0498782	-0.516831	0.421016	-0.158151	0.417033	-0.119718	0.67576	1.55687	1.55759	-1.33441	-1.31854	-1.2305
gene7709	-0.129792	-0.629049	0.355784	0.0482139	0.347778	-0.125822	0.806809	1.90382	1.15508	-1.40801	-1.27901	-1.04581
gene1878	0.840435	-0.434928	-0.928766	0.0211103	1.25719	-0.280844	0.431025	1.01504	1.50225	-1.01917	-0.899579	-1.50376
gene5951	0.626844	-0.426655	-1.15527	0.166431	1.08675	0.446955	0.586577	0.442268	1.68523	-0.993755	-0.861443	-1.60393
gene5964	0.186318	0.0952654	-0.414403	-0.755892	0.552835	-0.65251	1.03442	1.22297	1.87932	-0.818215	-1.16518	-1.16493
gene10508	-0.280096	0.60603	0.161443	-0.702182	0.949991	-0.671646	0.917456	0.404443	1.92733	-1.43852	-0.676438	-1.19781
gene11183	0.203261	0.384942	-0.301843	-1.1329	1.12005	-0.944753	0.882633	0.643388	1.877	-1.14676	-0.764994	-0.820031
gene2537	-0.0598144	1.2077	0.421556	0.253168	-1.08931	-1.03761	0.144637	1.76795	1.09179	-0.527261	-0.919424	-1.25338
gene8344	1.24883	-0.0680691	0.812665	0.781433	-1.49856	-1.01056	-0.772949	1.54025	0.708662	-0.152266	-1.05876	-0.530674
gene1122	-0.616939	0.127342	1.38141	-0.306799	-0.692233	-0.298612	1.2593	0.83067	1.47816	-0.908815	-0.805376	-1.44811
gene10591	-0.025779	0.0399405	0.151914	-0.178596	-0.364435	-1.10352	0.551109	1.75421	1.84069	-0.469997	-0.787936	-1.4076
gene10668	0.0158287	0.163637	-0.377312	-0.646219	-0.494464	-0.64796	1.21589	1.01703	2.25671	-1.00668	-0.677151	-0.819306
gene8714	-0.107611	-0.253972	-0.360011	-0.287662	-0.26905	-0.8282	1.14414	1.63668	1.90986	-0.936021	-0.61966	-1.02849
gene3084	-0.0488323	-0.309546	-0.171534	-0.417896	-0.568315	-0.952486	1.0676	1.5569	2.05334	-0.935795	-0.613453	-0.659984
gene8594	0.0379918	0.020209	-0.244424	-0.119038	-0.567239	-0.946698	1.02015	1.45681	2.00793	-1.19631	-0.71451	-0.754862
gene9783	-0.0608564	-0.126987	0.0446425	-0.644543	-0.48465	-0.283507	-0.385572	0.788578	2.90285	-0.463743	-0.579148	-0.707066
gene9784	0.354804	-0.238005	0.871818	-1.13892	-0.361586	-0.353547	0.00961523	1.17138	2.20853	-1.13446	-0.661736	-0.727887
gene11194	0.0674277	0.0302664	1.27107	0.427482	-0.567246	0.0275862	0.215504	1.16656	1.37951	-1.37613	-1.62051	-1.02151
gene1953	0.468404	-0.0952557	0.170856	0.126408	-0.450968	-0.0398256	0.440553	1.16	1.95894	-1.81385	-0.98407	-0.941184
gene2553	0.235075	-0.4466	0.459907	-0.487563	0.0749352	0.0191194	0.340692	1.54335	1.81095	-1.63621	-1.00328	-0.91038
gene7035	0.606569	-0.405033	0.560332	-0.39979	-0.116488	-0.328546	0.371283	1.49881	1.68157	-1.81395	-0.851819	-0.802944
gene10696	0.138538	-0.379165	0.335063	0.0357435	0.55703	0.596437	0.184507	1.19971	1.58739	-1.52712	-1.2904	-1.43774
gene7389	0.156144	-0.338644	0.0198265	0.347918	0.351703	0.363162	-0.356552	1.42531	1.84835	-1.39739	-1.09074	-1.32909
gene10535	-0.167862	0.291978	0.564374	-0.0801621	0.0889397	0.208169	-0.367318	1.13936	2.08326	-1.25087	-1.14774	-1.36212
gene10814	-0.173568	-0.183081	0.152528	-0.0166774	-0.319731	0.356946	0.372062	1.48	1.962	-0.952475	-1.262	-1.416
gene85	-0.903104	-0.7031	0.362371	-0.189626	-0.342751	0.305659	0.448714	1.68902	1.96162	-0.936895	-0.621524	-1.07039
gene10983	0.0896423	-0.949012	-0.0151201	-0.136655	-0.198851	0.654868	-0.071183	1.07901	2.39433	-0.949012	-0.949012	-0.949012
gene11352	-0.152641	-0.485519	0.143485	-0.378776	-0.0229362	-0.350025	0.0152864	1.53199	2.37417	-1.12847	-0.755794	-0.790769
gene11599	0.762924	1.55185	1.24908	-0.121904	-0.680733	-0.0473002	0.321019	0.654301	-0.073821	-1.41068	-0.391039	-1.8137
gene6470	0.411217	2.38225	0.213344	-0.479337	-0.00670206	-0.299339	0.380629	-0.0119199	0.646771	-1.74943	-0.569512	-0.917976
gene2110	1.95039	1.17828	0.671625	-0.422115	-0.435651	-1.28558	0.0467199	0.254308	0.794071	-0.854557	-0.716424	-1.18107
gene3705	1.44663	1.58873	0.763013	-0.739251	0.122342	-0.846823	-0.318049	0.401999	0.632353	-1.58004	-0.36028	-1.11062
gene5548	0.342871	1.34514	0.605553	-0.82018	-0.106679	-0.551671	1.05463	1.02701	0.815731	-0.934523	-1.11157	-1.66631
gene3348	1.10153	1.64237	0.357785	-0.120488	0.263654	-0.863854	0.169491	0.266172	1.01447	-1.52342	-1.25046	-1.05725
gene10613	1.02855	0.982532	-0.014399	-0.310598	-0.134997	-0.843645	1.08564	0.828165	1.18755	-1.1238	-1.27987	-1.40512
gene8898	0.605177	1.22796	-0.136796	-0.471744	-0.300606	-0.7352	0.628645	0.849477	1.71976	-1.57048	-1.08654	-0.729644
gene10692	1.01964	0.730932	0.685524	-0.999515	-0.442654	-0.671971	0.0192954	-0.1063	2.25023	-0.48615	-0.999515	-0.999515
gene8654	0.460953	1.34739	0.937658	-1.18482	-0.0915866	-0.664638	-0.205461	-0.0431832	1.62415	0.419054	-1.26345	-1.33607
gene106	0.92931	1.11041	-0.177303	-1.65188	0.0567698	-1.17664	0.323443	0.0812169	1.94239	-0.692655	-0.133681	-0.611382
gene7713	0.873644	0.478436	-0.0415552	-0.938208	0.461958	-1.36527	0.569188	0.911724	1.76357	-0.602337	-0.745893	-1.36527
gene10896	1.04179	0.553746	-0.374244	-1.27934	0.978881	-1.09827	0.497169	0.444956	1.71095	-0.416643	-1.00641	-1.05258
gene7712	0.774781	0.56795	-0.438012	-1.01739	0.359752	-1.14568	0.82417	0.455461	2.07422	-0.499207	-1.14666	-0.809374
gene6969	1.38276	0.677845	-0.0621735	-0.367827	0.076843	-0.945842	-0.789617	1.36778	1.45749	-1.19486	-1.16085	-0.441549
gene5788	0.455063	1.00703	0.713627	-0.740081	-0.525722	-0.639613	-0.0808864	1.0377	1.82096	-1.34661	-1.28446	-0.417006
gene9099	0.697471	1.26926	0.400588	-0.675796	-0.574232	-0.920886	-0.161093	0.922994	1.84949	-1.27797	-0.711577	-0.818246
gene2812	1.39686	0.248141	0.600664	-0.612587	-0.491145	-0.114357	0.206347	1.08671	1.02346	-0.00284303	-1.40246	-1.9388
gene978	1.38203	0.330318	0.101766	-0.00751246	-0.0731781	-1.03704	0.696149	0.681536	1.40932	-0.657532	-0.898497	-1.92736
gene11351	1.12847	-0.057778	1.13641	0.251843	-0.27043	-0.656768	-0.284375	-0.0428045	2.0542	-1.20584	-1.0183	-1.03463
gene3939	1.17918	0.767679	1.23387	-0.0977517	-0.275051	-0.178589	-0.701381	-0.197693	1.70271	-1.24704	-1.03736	-1.14857
gene7711	0.515947	0.979872	0.317852	-0.979503	0.279489	-0.204072	0.680204	0.20289	1.87285	-1.1466	-1.47719	-1.04175
gene2035	0.333884	0.209596	0.585716	-0.61029	0.44754	-0.182392	0.251825	0.675101	1.94826	-0.356878	-1.66606	-1.63631
gene4113	0.288466	0.302617	0.187602	-0.15925	-0.500091	0.191794	0.340723	0.490905	2.38685	-0.755132	-1.43477	-1.33972
gene3719	0.859764	0.400089	1.99638	-0.908959	0.117819	0.00949064	0.577886	0.93763	-0.913046	-0.905643	-1.24476	-0.926649
gene10646	1.362	0.937298	0.89685	-1.14147	0.730395	-1.3175	-0.803094	1.32347	0.0984686	-0.779525	-0.548636	-0.758252
gene10691	1.01093	-0.167259	1.35415	-1.06775	0.168688	-0.982925	-0.897746	1.90203	0.529515	-0.346908	-0.870009	-0.632717
gene37	2.65118	-0.0479828	1.13638	0.0706526	-0.422505	-0.361643	-0.760025	0.208029	-0.773549	-0.37795	-0.91284	-0.409743
gene29	2.30003	1.17939	1.08599	-0.468468	-0.486079	-0.689263	-0.689263	0.30168	-0.689263	-0.466224	-0.689263	-0.689263
gene5675	2.35479	1.2187	0.757157	0.00630384	-0.509051	-0.277779	-0.989339	0.155503	-0.812536	-0.463809	-0.450595	-0.989339
gene36	2.71968	-0.447762	0.110258	0.219481	-0.0490123	-0.77898	0.288552	0.766591	-0.491869	-0.77898	-0.77898	-0.77898
gene4043	2.13388	0.389363	0.679303	0.355863	-0.524575	-0.813821	0.826662	-0.277901	0.419315	-1.2744	-1.39144	-0.522258
gene3133	0.905566	1.03195	0.0585044	-1.06976	0.68863	0.448198	-1.19381	1.71886	0.20218	-1.15954	-0.501251	-1.12953
gene4566	0.872576	0.791492	0.205966	-1.10611	0.794963	0.663667	-1.68063	0.597476	1.3857	-0.95792	-0.898741	-0.668439
gene8497	1.63863	0.480162	0.292482	-0.754052	0.40657	-0.0871339	-0.924247	1.22322	1.00714	-0.646842	-1.31454	-1.32139
gene8498	1.53767	0.711794	0.560466	-0.73967	0.486101	-0.386342	-0.646081	1.07817	0.765365	-0.676014	-1.91032	-0.781136
gene31	1.80668	0.716152	0.364206	-0.994147	1.08834	0.368499	-0.668757	0.553231	0.0961489	-0.738269	-1.53558	-1.0565
gene8420	1.65113	0.186953	0.3743	-0.954118	1.51776	-0.0994051	-0.596252	0.599496	0.654135	-0.992938	-1.22489	-1.11617
gene6864	1.69452	0.629926	0.897951	-0.643422	0.703153	0.781482	-0.387148	-0.0214451	0.252673	-1.06539	-1.51546	-1.32683
gene10009	1.75019	0.0298357	0.600988	-0.372438	1.23872	0.559581	-0.26281	0.232564	0.115044	-0.782041	-1.50193	-1.60771
gene11817	1.98129	0.237889	0.627066	-0.360952	0.870449	0.264773	-0.660475	0.428915	0.356822	-0.865889	-1.54585	-1.33404
gene11052	1.17249	0.639981	0.923614	-0.533032	0.784323	0.0456903	-0.831239	0.583742	1.1229	-1.0944	-1.4826	-1.33147
gene11007	1.29789	0.46929	0.524208	0.0920129	0.938511	0.218067	-0.397699	0.737644	0.61761	-1.6735	-1.48866	-1.33537
gene11654	1.22964	0.559022	0.774415	-0.237698	1.43544	0.0755648	-0.393074	0.403168	0.37518	-1.36075	-1.59047	-1.27043
gene11390	1.64589	-0.45319	0.720673	-1.36709	1.47907	0.248054	-0.676423	0.0791454	0.37476	-1.63479	-0.00213924	-0.41396
gene11671	1.63882	-0.0661768	1.07265	-0.653207	1.5889	-0.0609238	-0.927807	0.520025	-0.838201	-1.40584	-0.526755	-0.341481
gene7191	1.06515	-0.360115	0.771703	0.302605	0.517115	0.362815	-0.104514	1.10031	0.745106	-1.89199	-0.982296	-1.52588
gene9884	1.33814	-0.118244	0.498404	0.0608036	0.757973	-0.0726784	0.11209	1.3548	0.364755	-1.70792	-1.053	-1.53513
gene8837	1.10374	-0.940579	0.686831	0.424706	1.14902	-0.0704724	-0.892071	1.02163	0.769572	-1.8763	-0.586374	-0.7897
gene8504	1.22089	-0.316983	1.30801	-0.0214944	0.427007	-0.0969481	-0.723687	1.10511	0.900947	-1.55791	-1.15536	-1.08959
gene8885	1.77295	-0.435656	0.683063	-0.194457	0.496868	-0.12401	-0.566055	1.12223	0.68143	-1.90338	-0.937092	-0.595886
gene3116	1.53845	-0.495379	0.999478	-0.951428	0.38937	-0.415777	0.143846	0.887283	1.1867	-1.57722	-0.827965	-0.87735
gene5288	0.786315	-0.103811	1.37155	-0.353274	0.45318	0.466793	-0.325296	0.676748	0.730072	-2.4423	-0.422272	-0.837701
gene1923	1.58536	-0.590744	0.462477	0.446232	1.02243	0.732883	-1.47329	0.83487	-0.166896	-1.51972	-0.821634	-0.511972
gene4395	1.15144	-0.22527	1.07514	0.699469	1.08358	0.845403	-1.08237	0.185556	-0.53415	-0.938354	-1.89273	-0.367716
gene4689	1.54486	-0.364078	1.03263	0.324109	1.09354	0.734404	-1.2848	0.166906	-0.176474	-1.12656	-1.56593	-0.3786
gene10652	1.31436	-0.052649	0.626991	0.660615	1.687	0.725887	-1.33363	-0.72316	-0.429742	-1.05532	-1.18907	-0.231285
gene5902	0.880374	0.00918102	0.917015	0.402336	1.76116	0.701416	-1.25527	-0.215565	-0.234351	-1.57959	-1.19071	-0.19601
gene5983	1.84477	-0.0638514	1.64847	-0.131884	0.235588	0.706457	-0.486541	-0.0434235	-0.87003	-0.499388	-1.57018	-0.769993
gene5937	1.28005	0.196844	1.01838	-0.713546	1.4917	0.764291	-0.628248	0.170321	-0.937688	-0.19373	-1.78519	-0.663181
gene10161	1.3481	0.15132	1.35984	-0.148113	1.5805	0.404806	-1.35768	-0.140859	-1.14185	-0.538205	-0.854367	-0.663495
gene2634	1.32922	0.0019091	1.4827	-0.385175	1.31478	0.750748	-1.37775	0.0725849	-0.501632	-0.885729	-1.02642	-0.775237
gene3059	1.98586	-0.0140524	1.1637	-0.764359	0.784969	0.60567	-1.53723	-0.851783	-0.104182	-0.844833	-0.552253	0.128495
gene4444	1.83621	0.241392	0.945814	-0.657936	1.35619	0.470276	-1.53961	-0.807286	-0.642281	-0.0840868	-0.79888	-0.319803
gene6215	1.46122	-0.00506812	0.786359	-0.783125	1.60555	1.20363	-1.32802	-0.687079	-0.602384	-0.496744	-0.795186	-0.359156
gene4354	1.71229	0.0224948	1.11977	0.427985	0.993812	0.370364	-1.31297	-0.451787	-0.645488	-1.06681	-1.40303	0.233365
gene9707	1.97575	0.24021	1.20658	0.376981	0.533891	0.390846	-1.32719	-0.466768	-0.286702	-1.36081	-1.00668	-0.276103
gene11279	1.67798	0.788112	1.41173	-0.669452	1.04548	0.0349704	-1.18218	-0.481752	-0.234482	-0.898836	-1.20565	-0.285919
gene9778	1.83731	0.441759	1.07758	-0.488747	1.16783	0.346716	-1.20348	-0.641777	-0.127014	-1.1265	-1.17837	-0.10531
gene2791	1.55816	0.373164	1.30446	-0.46119	1.25403	0.423145	-0.831554	-0.952497	-0.518392	-1.44013	-0.890336	0.181147
gene2094	1.68587	0.355618	0.914683	-0.259254	1.34769	0.472875	-0.626499	-0.749717	-0.206244	-1.47027	-1.38662	-0.0781369
gene3989	1.65169	0.568696	1.05336	-0.128213	1.27938	0.270445	-0.608342	-0.660233	-0.693078	-1.61118	-1.10911	-0.0134154
gene11682	1.94931	0.290965	0.975405	-0.72345	1.20791	-0.301597	-1.34778	0.392052	0.0583642	-0.87181	-0.9364	-0.692969
gene5741	1.49067	0.889216	0.817887	-1.35323	1.19251	0.356725	-1.40024	0.221358	0.0318649	-0.502331	-1.14892	-0.59551
gene694	2.04232	1.44398	0.51188	-0.0483697	0.501811	-0.506186	-1.02975	-0.04824	-0.257691	-1.35061	-0.965322	-0.293813
gene11044	2.15342	0.650067	0.757882	-0.303981	0.336769	0.00328909	-1.44753	0.0959962	0.26829	-1.23392	-1.2064	-0.0738762
gene7506	2.26122	1.08495	0.820392	-0.73253	0.494899	-0.394434	-1.23591	-0.476495	-0.018442	-0.727648	-0.881793	-0.194207
gene6970	2.00832	1.17827	0.473698	-0.481235	0.807656	-0.322429	-0.430177	0.0667768	0.198429	-1.0052	-1.33796	-1.15614
gene1709	2.08877	0.727028	0.864172	0.0244203	0.961454	-0.192753	-0.714289	-0.157061	-0.384564	-1.3573	-0.660741	-1.19914
gene8099	2.10025	1.04876	0.778767	0.0148845	0.547852	-0.0440263	-0.673184	0.064829	-0.453606	-1.06817	-1.37426	-0.942104
gene11701	1.81165	1.0442	1.13019	-0.311222	0.439576	0.314501	0.285041	-0.458576	-0.823839	-1.02195	-1.3524	-1.05717
gene11782	2.16878	1.1672	0.325544	-0.940361	0.777311	-0.109763	0.417178	-0.573174	-0.409451	-0.937412	-0.929766	-0.956084
gene7505	2.16532	0.978024	0.802079	-0.813997	0.773466	-0.103902	-1.01984	-0.501355	-0.432721	0.0758659	-1.19234	-0.730609
gene8424	1.95533	0.546079	1.49396	-0.58549	0.783559	0.059471	-0.877299	-0.397083	-0.360905	-0.397415	-1.05503	-1.16518
gene3941	2.31527	0.687544	0.474412	-0.557848	0.98536	-0.0324173	-0.69167	-0.272595	-0.420605	-0.631893	-1.56342	-0.292141
gene11816	2.14637	0.571047	0.809837	-0.142224	0.9162	0.444158	-0.604956	-0.829019	-0.298066	-0.780169	-1.35105	-0.882129
gene4630	2.03859	0.747842	0.711156	-0.347941	0.714669	0.401196	-0.182202	-0.132056	-0.467448	-0.592332	-1.75075	-1.14072
gene11047	2.22794	0.299094	1.55414	-0.903333	0.258911	-0.903333	-0.636336	0.106226	-0.0282169	-0.423968	-0.647796	-0.903333
gene8526	2.23591	0.459127	1.15311	-0.529355	0.230053	-0.375012	-0.0751292	-0.0849408	0.314274	-1.3898	-0.788907	-1.14932
gene9591	2.38375	0.402033	1.09679	-1.01263	0.202763	-0.583825	-0.282343	-0.259308	0.205212	-1.27741	-0.0239328	-0.851103
gene8525	2.71842	0.0613886	0.757045	-0.373579	-0.215942	0.306283	-0.229318	-0.641595	0.181665	-0.905655	-1.00288	-0.655832
gene11818	2.56928	0.272899	0.412732	-0.602413	1.06428	-0.591043	-0.580242	-0.559423	0.123095	-0.867052	-0.867052	-0.37507
gene7559	2.506	0.218441	0.961308	0.00450675	0.738541	-0.352799	-0.225496	-0.931557	-0.698842	-0.810173	-0.807036	-0.602895
gene9365	1.85821	-0.0176483	0.168836	-0.19106	1.20903	-0.226622	-0.439813	0.999135	-0.130178	-0.225225	-1.18989	-1.81478
gene10741	1.84857	0.806389	0.33895	0.754618	1.33168	-0.643035	-0.89665	-0.334485	-0.467551	-0.44546	-0.923551	-1.36948
gene1876	1.61934	0.460881	0.446375	0.275823	1.45023	-0.328565	-0.819071	-0.249608	0.469323	-0.452558	-0.991157	-1.88102
gene9831	2.33694	0.201085	0.469657	-0.195751	0.557998	0.553575	-0.116134	-0.163131	-0.423398	-0.588169	-0.772845	-1.85983
gene4393	2.49627	0.171282	0.705101	0.0280142	-0.0505443	0.780567	-1.02709	-0.094694	-0.483401	-0.471334	-1.02709	-1.02709
gene10467	2.37018	0.120007	0.679323	-0.258301	0.791346	-0.0486215	-0.841752	0.120902	-0.18666	-0.128135	-1.24238	-1.37591
gene8407	2.60959	0.046454	0.769254	-0.20016	0.334738	-0.2866	-0.661141	0.185008	0.119274	-0.826529	-1.1134	-0.976486
gene6407	1.64073	-0.287895	0.874731	0.214761	1.48364	0.804545	-0.787503	-0.309274	-0.419345	-1.45656	-0.819167	-0.938669
gene7513	1.80332	-0.546284	1.03288	-0.105751	1.16173	0.741142	-0.992649	0.022257	0.0422768	-1.37636	-0.860173	-0.922379
gene2326	1.8732	-0.263768	0.911824	0.103913	0.949704	0.855858	-0.424983	-0.21487	-0.0594684	-1.14171	-1.46485	-1.12485
gene2741	1.9568	-0.4027	0.928495	-0.212424	1.02122	0.94623	-0.335608	-0.304601	-0.346335	-0.723115	-1.50868	-1.01928
gene8537	1.79725	0.0647806	1.20922	0.346689	0.981712	0.419224	-0.867326	0.00536041	-0.666978	-0.916917	-1.49498	-0.878029
gene8730	1.59948	-0.335459	1.22385	0.263895	1.196	0.713878	-0.635482	-0.212393	-0.341429	-0.861828	-1.53545	-1.07507
gene11280	2.52486	0.173438	0.325002	-0.494715	0.615615	0.817269	-0.743162	-0.406231	-0.241074	-1.04802	-0.474956	-1.04802
gene7397	2.06021	0.143526	0.336489	-0.415202	1.39989	0.757638	-0.929547	-0.44379	-0.601043	-1.45893	-0.378289	-0.470943
gene2014	2.08715	0.00100413	0.536971	0.350658	0.957366	0.703738	-1.04172	-1.01187	0.229067	-0.886686	-1.0599	-0.865787
gene7560	2.00305	-0.0830345	0.572098	0.157193	1.53429	0.394494	-0.244803	-0.520652	-0.6829	-0.854376	-1.17821	-1.09714
gene10654	1.92968	-0.525212	0.602814	-0.208629	1.53016	0.883276	-0.549605	-0.518933	-0.217863	-0.975228	-0.975228	-0.975228
gene9725	2.22427	-0.44247	0.570347	-0.471586	1.65862	0.288905	-0.670808	-0.670808	-0.474056	-0.670808	-0.670808	-0.670808
gene11350	0.059402	-0.252362	-0.422856	0.872076	-0.00294121	0.243484	-0.806247	0.436719	2.53308	-1.32204	-0.539594	-0.798725
gene2500	0.810408	-0.698781	-0.0825194	0.37644	0.871519	0.667214	-1.02564	0.0127707	1.81095	-1.91153	-0.123013	-0.707819
gene3928	1.18286	1.03123	0.287523	-0.367734	0.948952	0.103339	-0.448292	-0.837616	0.932018	-1.93833	0.413367	-1.30733
gene11557	0.394282	0.633685	-0.0441997	-0.308775	0.525177	-0.560196	0.818248	0.709391	1.51361	-2.18755	-0.304468	-1.1892
gene4663	1.61702	0.631688	0.0172018	0.174705	0.512289	-1.04943	0.660554	0.218587	0.857745	-1.95336	-0.585433	-1.10157
gene297	0.171407	0.516652	0.835603	0.748187	0.268165	0.426039	1.39811	0.298214	-0.629273	-2.26089	-0.69823	-1.07398
gene6527	0.969173	0.782397	0.377058	0.603142	-0.240344	-0.26794	1.61858	-0.276029	-0.326695	-2.23348	-1.01087	0.00500527
gene1327	0.745689	0.314633	0.728301	0.395632	1.24346	-0.430901	0.41375	0.598734	-0.0267379	-2.49991	-0.894775	-0.587872
gene3536	1.51448	0.50367	0.815086	0.364411	0.725094	0.363611	-0.00642259	0.352845	-0.272409	-1.9418	-0.981823	-1.43674
gene6519	1.54636	0.419592	1.07604	0.146095	0.740342	0.128662	-0.0136721	0.32179	-0.362815	-2.17813	-0.761708	-1.06255
gene6501	0.95756	0.388357	0.895986	0.201733	1.33473	0.451457	-0.114352	0.529597	-0.632023	-2.16869	-0.97882	-0.865526
gene890	0.897793	0.271663	0.73706	0.516835	0.929194	0.269527	-0.0536281	0.779768	-0.0967371	-2.48655	-0.801685	-0.963234
gene4044	1.90009	0.0466972	0.661123	1.03047	0.342597	0.093609	0.210576	-0.422701	-0.0691068	-1.96566	-0.897622	-0.930082
gene4462	1.08014	-0.286128	1.49836	0.917564	0.349802	-0.642633	-0.0807594	0.500947	-0.226013	-2.34699	-0.28182	-0.482467
gene3789	0.238079	0.492396	0.513136	-1.3849	0.419772	0.983659	0.644881	0.616884	1.29799	-1.37203	-1.15003	-1.29983
gene1794	1.38493	0.301711	0.91406	-0.392585	-0.101796	1.00987	0.552067	0.541104	0.0674386	-1.66191	-1.61422	-1.00067
gene92	1.27703	0.0976304	0.792899	-0.503673	0.668163	0.746346	0.614243	-0.137727	0.547535	-2.23887	-0.811883	-1.05169
gene1761	0.71654	0.912571	0.719741	-0.789108	1.08923	0.654395	0.26156	0.877644	-0.365226	-1.48041	-0.872634	-1.72431
gene1762	0.93414	0.699962	0.938899	-0.690813	1.12884	0.833104	0.0281717	0.170404	0.220867	-1.75862	-1.28067	-1.22428
gene3349	0.534293	-0.410285	0.974205	-0.284042	0.625883	0.601447	0.869402	0.740203	0.749651	-1.34446	-1.07034	-1.98596
gene4097	0.633682	-0.258143	0.00624796	-0.39924	1.13513	0.74347	1.03416	1.16128	0.167816	-1.55889	-1.10661	-1.55889
gene1697	-0.476933	0.15693	1.63325	0.417573	0.728524	1.02845	-0.384922	0.437488	0.532785	-1.15863	-1.2286	-1.68591
gene4792	-0.0944182	0.0343592	0.634625	0.645291	0.636334	1.12348	-0.0308163	0.65542	0.980062	-1.76343	-1.52033	-1.30058
gene3870	-0.207512	0.00362194	0.609456	1.15567	0.742607	0.976411	0.00671464	0.611256	0.507883	-1.76075	-0.815618	-1.82975
gene7484	0.180766	0.351962	0.504882	0.806783	0.807471	1.06849	0.0720549	0.347888	0.582672	-1.89316	-1.20247	-1.62734
gene2256	0.966711	0.462418	0.787882	0.106153	0.319797	0.449678	0.594294	0.815208	0.161323	-0.925846	-1.9898	-1.74782
gene5636	0.922513	-0.0694058	0.764959	0.323954	0.51777	0.768307	0.149535	1.03504	0.298784	-1.49507	-1.65791	-1.55847
gene7861	0.605488	0.0759304	0.978956	0.614043	0.210881	0.600778	0.528691	0.894601	0.294697	-1.54685	-1.73504	-1.52217
gene3134	1.10978	0.514423	0.564181	0.391657	0.733245	0.417288	0.356134	0.82299	-0.203435	-1.38476	-1.80394	-1.51757
gene3319	0.990342	0.452962	0.724722	0.722605	0.950839	0.453304	0.0119603	0.471861	-0.119445	-1.28574	-1.49055	-1.88286
gene10206	0.737237	0.249355	1.02364	0.254479	0.871699	0.820326	0.0387928	0.377333	0.377353	-1.56514	-1.45004	-1.73504
gene1623	0.716809	0.822985	0.957101	0.0733793	0.430515	0.718591	0.358008	0.63167	0.0801663	-1.54549	-1.58524	-1.65849
gene9344	0.789693	0.797088	0.533547	0.117246	0.633606	0.459692	0.213793	0.545146	0.756068	-1.39753	-1.6329	-1.81545
gene4205	0.360899	-0.0736835	0.71504	0.719416	0.797131	1.15406	0.0246921	0.689474	0.240202	-1.21163	-1.83689	-1.5787
gene5573	0.244672	0.570932	0.159646	0.718425	0.797749	1.12024	0.427781	0.784475	-0.159503	-1.30557	-1.60227	-1.75658
gene2985	0.357325	0.406966	0.71198	0.969914	0.977659	0.956601	0.104858	0.403032	-0.316588	-1.27157	-1.81136	-1.48882
gene5689	0.576532	0.375471	0.707217	0.719661	1.00013	0.950169	0.25123	0.418735	-0.344872	-1.41718	-1.60611	-1.63098
gene1622	-0.0192751	0.315498	1.09969	0.188409	0.792282	1.0213	0.262732	0.623267	0.159507	-0.711728	-1.73878	-1.9929
gene4631	0.754199	0.445517	0.691781	0.646238	0.778896	1.03319	0.188549	0.148733	-0.315426	-0.587498	-1.88733	-1.89685
gene6689	0.503698	0.536193	0.662889	0.594675	0.87662	1.06069	0.0547438	0.68789	-0.622669	-0.869391	-1.54432	-1.94101
gene8115	0.997576	0.910812	1.03411	0.168531	0.922434	0.491838	0.529703	0.0245399	-0.849179	-1.45025	-1.30454	-1.47557
gene10103	1.00057	0.494303	0.822494	0.386214	0.503446	0.439034	0.90341	0.413677	-0.280418	-1.81573	-1.50427	-1.36274
gene2984	0.38424	0.605262	0.66519	0.674971	0.51821	1.06922	0.865344	0.240426	-0.408185	-1.72187	-1.28217	-1.61063
gene6787	0.694216	0.40789	1.28557	0.122882	0.270843	1.29588	0.405881	-0.0513191	0.0398061	-1.25425	-1.69026	-1.52714
gene7068	0.678196	0.328005	1.34758	0.44379	0.238346	0.900632	0.753134	-0.758925	0.359591	-1.14882	-1.68195	-1.45957
gene279	0.148751	1.46053	1.04827	0.703301	0.253199	0.697363	0.573322	-0.29613	-0.292262	-1.2892	-1.5915	-1.41565
gene4967	0.515278	0.838676	0.505365	0.867265	-0.0230618	0.902059	0.921693	0.0359011	-0.0896179	-0.857002	-1.61295	-2.00361
gene11035	1.18324	1.11441	1.20179	-0.185224	0.496505	0.651983	-0.497252	-0.149745	0.278814	-1.78401	-1.22051	-1.08999
gene9370	1.2898	1.1762	1.26107	0.138577	0.138705	0.619624	-0.642215	-0.316541	0.182627	-1.83335	-0.962418	-1.05209
gene3687	0.966041	1.37195	1.61437	-0.312132	0.200467	0.524665	-0.944157	-0.073765	0.198711	-1.33007	-1.0607	-1.15538
gene7647	1.29422	1.43629	1.46224	-0.66196	0.46985	0.160629	-0.861423	-0.588708	0.351703	-1.26412	-0.824703	-0.974015
gene1773	1.0513	1.69907	1.17497	-0.361296	0.472281	-0.0459239	-0.0494462	-0.173936	-0.168332	-1.86852	-1.19866	-0.531501
gene10195	0.708863	1.14966	1.34945	-0.511784	1.37082	0.585808	-0.54662	-0.418644	-0.368174	-1.68554	-1.02329	-0.610543
gene10804	1.05201	1.40978	0.99722	-0.582368	1.23734	0.219864	-0.954493	0.155728	-0.144466	-1.47288	-1.07813	-0.8396
gene10667	1.173	1.3575	1.20825	-0.215297	0.308828	0.124291	0.0589541	-0.543593	0.593629	-1.38092	-1.37613	-1.30851
gene2152	1.41198	0.614646	0.982891	-0.262307	0.742133	0.524102	0.053496	-0.590618	0.683471	-1.66287	-1.43138	-1.06554
gene326	1.82682	0.875253	1.04845	-0.758405	0.482266	0.0342031	0.123245	-0.476797	0.365058	-1.68259	-1.13483	-0.702681
gene107	1.03511	1.20744	0.361683	-0.652635	1.09735	0.327032	0.236698	-0.52246	0.912448	-1.13126	-1.29603	-1.57537
gene7498	1.12579	0.933563	1.05267	-1.1297	0.765996	0.491445	-0.0565438	-0.884045	0.980911	-1.48125	-0.687817	-1.11101
gene10359	1.3548	0.453403	1.10835	0.459851	1.03717	-0.0346824	-0.85994	-0.00326177	0.293644	-1.98387	-0.997865	-0.827592
gene9420	1.63522	0.553344	0.596762	0.36704	1.34912	-0.225815	-0.9721	-0.619279	0.44896	-1.52882	-1.30395	-0.300485
gene9819	1.99078	-0.0403006	1.01882	-0.78438	0.924293	0.317145	-0.777676	-0.238826	0.527913	-1.61325	-0.604068	-0.720454
gene11458	1.83026	0.255163	0.754203	-0.158564	0.882296	0.546626	-0.822431	0.222085	0.372034	-1.42829	-1.21807	-1.23532
gene1624	1.71072	0.383506	1.19591	-0.437576	1.02221	0.297593	-0.935051	-0.106852	0.229901	-1.44857	-0.564231	-1.34755
gene6486	0.702431	0.999007	1.43653	-0.323141	0.629521	0.26864	-1.07913	-0.587345	1.26423	-1.18144	-1.29001	-0.839287
gene1615	1.59508	-0.165313	1.39588	-0.347652	0.581363	0.0794759	-0.863689	-0.577572	1.35233	-1.07827	-0.99329	-0.97833
gene7388	1.55192	0.215443	1.3641	0.348019	0.0805676	0.638961	-0.285409	-0.731275	0.696735	-1.22669	-1.21544	-1.43693
gene10865	1.58786	1.07339	0.677714	-0.129446	0.513455	-0.0345095	-0.439512	0.835804	-0.113246	-0.793938	-1.62227	-1.5553
gene2944	1.69331	0.931762	0.851395	-0.36598	0.186625	-0.264774	0.273184	0.977109	-0.394046	-1.17369	-1.52066	-1.19423
gene5889	1.14295	0.697745	0.741075	0.630158	0.388906	-0.463204	0.350182	0.814496	0.259414	-1.29397	-1.75201	-1.51574
gene3984	1.13115	0.770608	0.668565	-0.164541	0.210065	0.209287	0.294644	0.996894	0.508746	-1.58633	-1.3065	-1.73259
gene9904	1.30705	0.363181	0.698175	-0.160193	0.470246	-0.242704	0.365053	1.02813	0.64504	-1.70853	-1.28989	-1.47555
gene6537	0.81475	0.280504	1.29268	0.0554097	-0.0740222	0.564409	-0.350206	1.03144	0.46723	-0.859567	-2.29066	-0.931978
gene2173	0.423446	0.4144	1.27376	-0.0990399	0.355798	0.492603	-0.295066	0.664315	1.21074	-1.26157	-1.65032	-1.52907
gene4386	0.825834	0.0444785	1.33153	-0.336078	-0.143057	0.556889	0.743614	0.392078	0.943659	-1.16711	-1.74803	-1.44381
gene1415	1.46833	0.712483	1.15849	0.265816	0.427112	0.619058	-0.11204	-0.198097	-0.0979893	-1.12618	-1.85046	-1.26653
gene5941	1.45472	1.10817	1.45534	-0.40716	0.185611	0.256312	-0.159727	0.199427	-0.221129	-1.4357	-1.47257	-0.963294
gene7427	1.45061	0.767812	1.38306	-0.358376	0.50566	0.370139	-0.620847	0.172473	0.271271	-1.52616	-1.46916	-0.946481
gene4520	0.462716	0.751533	1.45315	-0.0421213	1.13153	0.138585	-0.281965	0.480301	0.147199	-1.46187	-1.8782	-0.900852
gene719	1.06277	0.253529	1.76183	-0.524288	0.697454	0.209553	-0.682494	0.259734	0.568725	-0.6669	-1.84006	-1.09985
gene10990	0.387057	0.145203	1.51922	0.967924	0.634106	0.972249	-0.713531	0.0472213	-0.44006	-1.37464	-0.253152	-1.89159
gene6355	0.407155	0.0241469	1.90732	0.555185	0.587048	0.828985	-0.679677	-0.351239	0.265365	-1.8282	-0.419215	-1.29688
gene8399	1.00431	0.990624	1.5385	0.586285	0.410116	0.572095	-0.382727	-0.34033	-0.428357	-1.26749	-1.06566	-1.61736
gene10277	0.801591	0.633721	1.22344	0.702474	0.647327	0.901259	-0.300259	-0.0823949	-0.0820027	-1.63766	-1.34197	-1.46553
gene8397	1.07583	0.851821	1.19778	0.53498	0.250684	0.772662	0.172778	-0.54228	0.0690861	-1.5044	-1.44907	-1.42987
gene8398	0.911545	0.860636	1.12898	0.513453	0.555414	0.842511	0.11047	-0.50412	0.0288973	-1.40521	-1.49452	-1.54805
gene6772	1.50371	0.8085	1.36045	0.336398	0.374034	0.731533	-0.507365	-0.595454	-0.898044	-1.33067	-0.313925	-1.46917
gene8070	1.77473	0.699321	1.39432	0.222217	-0.0210988	0.419754	-0.15392	-0.0769253	-0.790799	-1.45254	-0.56253	-1.45254
gene539	1.4582	0.398412	1.32781	0.308692	1.09856	0.569362	-0.396937	-0.552179	-0.651873	-1.23747	-0.83752	-1.48505
gene7426	1.44161	0.307508	1.19468	0.73891	0.568176	0.613718	0.0293801	-0.589077	-0.331365	-1.70679	-0.805793	-1.46095
gene2134	1.5905	0.478601	0.0776192	0.205313	-0.456156	1.31892	-0.221763	0.204491	0.814282	-1.06985	-1.37292	-1.56905
gene6421	1.41209	0.170337	0.699131	0.612664	0.415661	-0.0776706	0.151688	0.312292	0.610771	-2.35106	-0.967693	-0.988201
gene11271	1.62296	0.0282235	0.493319	0.623798	0.750365	0.1127	-0.386761	0.491178	0.487772	-2.01236	-1.23585	-0.97535
gene9348	1.65282	0.0401437	0.773718	0.455998	0.638842	-0.210589	-0.43839	0.422798	0.789982	-1.85032	-1.15971	-1.11529
gene5510	1.01399	0.572917	1.18962	0.0682844	0.573758	0.613716	-0.462207	0.527069	0.269905	-2.04075	-1.36698	-0.959317
gene6148	1.49416	0.500944	1.18847	0.318976	0.320963	0.353966	-0.76569	0.153563	0.239587	-2.03202	-1.33704	-0.435874
gene11459	0.65313	0.185821	0.95383	0.0988178	0.67193	0.398536	-0.638221	0.966485	0.93959	-2.13809	-1.15873	-0.933097
gene6656	0.592601	0.158776	0.942519	-0.014352	0.659538	0.65778	-0.270853	0.836293	1.01029	-1.7561	-1.51724	-1.29926
gene4586	0.905441	0.185144	0.840572	0.736883	0.716194	0.854078	-0.309237	-0.15588	0.725982	-1.87236	-1.15346	-1.47336
gene824	0.692189	0.480142	1.37049	0.111741	0.744898	0.696569	-0.645578	-0.0996813	0.693904	-2.15718	-0.852681	-1.03481
gene10207	0.862663	0.0208432	0.685742	0.450318	1.37014	0.882306	0.0730587	0.0153509	0.0199582	-1.613	-0.888883	-1.87849
gene9218	1.33831	0.371055	0.817397	-0.181367	1.51511	0.265247	-0.4241	-0.418751	0.403201	-1.65837	-0.430572	-1.59716
gene10901	1.81483	0.779043	0.202442	0.123252	1.11745	-0.0544208	-0.708322	0.283074	0.219925	-1.09401	-0.914654	-1.76861
gene4330	1.33438	0.889078	0.251541	0.238521	1.08085	0.26344	-0.790697	0.523064	0.264401	-1.63982	-0.708397	-1.70635
gene1451	1.9262	0.501452	0.385796	0.591867	1.07022	-0.240889	-0.362674	0.0286973	0.0437688	-1.37502	-1.35485	-1.21457
gene7494	1.65667	-0.134924	0.67279	0.462242	1.01547	0.381045	-0.22718	0.103601	0.358423	-1.34208	-1.29563	-1.65043
gene6719	-0.939114	-0.790508	-0.927876	-0.192272	-0.522784	-0.774538	0.956775	1.70508	1.84558	0.218501	-0.662172	0.0833315
gene11078	-0.681689	-1.06826	-0.544402	-0.0078073	-0.263526	-0.846293	1.36459	1.30311	2.00747	-0.132719	-0.745938	-0.384537
gene1226	-0.848923	-1.27441	-0.558565	-0.0232411	-0.432984	-0.743804	1.48114	1.37237	1.79644	-0.132394	-0.515334	-0.1203
gene10844	-0.680579	-0.41772	-0.482522	-0.626769	-0.698926	-0.592214	1.53763	1.18481	2.0777	-0.249365	-0.212238	-0.83981
gene4561	-0.8552	-0.497285	-0.678456	-0.0860251	-0.466438	-0.765159	1.34255	1.41497	1.97836	-0.771292	0.043772	-0.659792
gene1028	-0.781007	-0.24259	-1.01449	-0.280119	-0.594991	-0.829034	1.4734	1.74106	1.58667	-0.127274	-0.387368	-0.544262
gene5713	-0.764335	-0.313273	-1.24753	0.156604	-0.636577	-1.05796	1.34045	1.67306	1.52956	-0.0579107	-0.111154	-0.51094
gene8978	-0.959616	-0.231867	-1.16045	-0.123208	-0.443059	-1.10042	1.23327	1.37801	1.9348	-0.179077	-0.162299	-0.186085
gene1825	-0.628649	-0.245841	-0.812759	0.0137901	-0.688447	-1.07424	1.24385	1.24481	2.15249	-0.439742	-0.242097	-0.523167
gene9452	-0.681431	-0.152168	-0.932624	0.0228372	-0.619752	-1.19357	1.23444	1.64385	1.76736	-0.572262	-0.151406	-0.365283
gene121	-0.470938	-1.35176	-0.831481	0.0805993	-0.851853	-0.641634	0.856005	1.66362	1.70357	-0.703233	0.459351	0.0877486
gene11180	-0.996919	-1.30207	-0.881975	-0.212719	0.249811	-0.446927	1.26032	1.48883	1.65647	-0.739599	0.214109	-0.289338
gene1987	-0.777166	-1.20649	-0.992998	-0.228974	-0.139758	-0.804801	0.910323	1.54699	1.87841	-0.579253	0.385766	0.00795357
gene10819	-0.651917	-0.241446	-1.07582	-0.830147	-0.666491	-0.814922	1.09388	1.28835	2.0608	-0.586027	0.324496	0.0992494
gene11275	-0.582887	-0.852513	-0.88211	-0.890413	-0.550716	-0.959107	0.454584	1.69939	1.90541	-0.132073	0.600599	0.189842
gene2677	-0.78931	-0.705119	-1.03047	-0.386943	-0.801748	-1.14648	0.878735	1.5209	1.65568	-0.386264	0.709363	0.481647
gene1948	-0.920609	-0.835325	-0.5977	-0.895734	-0.798178	-0.501419	0.871902	1.5299	2.06852	0.0276764	-0.0862817	0.137253
gene1951	-0.996732	-0.807666	-0.465567	-0.531909	-0.632694	-0.742789	0.84531	1.14911	2.34627	-0.527577	0.276542	0.0877037
gene2571	-1.25208	-0.800603	-0.648302	-0.540372	-0.627856	-0.792321	1.33786	1.32436	1.81114	-0.302667	0.34773	0.143106
gene2552	-0.578626	-1.13861	-0.888502	-0.591991	-0.164254	-0.744083	0.858727	1.71053	1.96817	-0.324226	-0.0402874	-0.0668542
gene7394	-0.487186	-0.803562	-1.05128	-0.900477	-0.448475	-0.659625	1.07362	1.50294	2.01651	-0.218452	0.127288	-0.151305
gene8593	-1.06617	-0.905885	-1.06611	-0.166728	-0.204352	-0.842629	1.26988	1.56738	1.73438	-0.158092	-0.00640022	-0.155265
gene4255	-0.913775	-0.385691	-0.991124	-0.1966	-0.645733	-0.898137	1.15766	1.79025	1.71376	-0.300855	0.104011	-0.433773
gene6260	-0.77972	-0.781565	-0.794433	-0.172702	-0.505056	-0.986443	1.12759	1.73402	1.83204	-0.420482	0.0292436	-0.282487
gene6539	-1.05824	0.0106474	-1.0804	-0.161394	-1.296	-0.693024	0.696573	1.29077	2.08733	0.0840356	0.106248	0.0134532
gene2533	-1.145	-0.229697	-0.669198	-0.675997	-0.880498	-1.20039	0.916596	1.64794	1.62461	0.0346295	0.564472	0.0125408
gene10843	-0.810724	-0.677438	-0.84372	-0.60642	-0.754949	-1.01258	1.3801	1.54602	1.70535	-0.021284	0.0272093	0.0684374
gene9622	-1.17037	-0.58162	-0.703078	-0.572575	-0.801397	-0.748903	1.26872	1.85194	1.49084	0.0181832	0.0135293	-0.0652676
gene1465	-0.879128	-0.773011	-1.24998	0.11964	-0.692852	-1.11437	1.32969	1.10498	1.57832	0.875942	-0.288884	-0.0103441
gene6702	-0.95387	-0.313439	-1.3677	-0.159197	-0.723481	-1.1904	1.44222	1.22051	1.3931	0.786713	0.0253539	-0.159805
gene3795	-0.748759	-0.737101	-1.17298	-0.440882	-0.599253	-0.89383	1.31548	1.43481	1.78383	0.326846	0.0298968	-0.298055
gene321	-1.34041	-0.697511	-1.09223	-0.298834	-0.621104	-0.795369	1.44845	1.21023	1.60402	0.481463	0.198364	-0.0970591
gene4251	-1.0951	-0.949179	-1.02262	-0.316964	-0.520957	-0.607592	1.61845	1.06143	1.7851	0.344449	-0.0545571	-0.242469
gene1818	-0.949808	-0.856784	-1.10514	-0.076688	-0.792521	-1.15352	1.28162	1.27673	1.61836	0.498133	0.0830282	0.176587
gene3080	-1.2055	-0.813743	-1.16495	-0.189343	-0.790442	-0.869673	1.01153	1.38194	1.67281	0.495778	0.341352	0.130239
gene1264	-1.18682	-0.647815	-1.36386	0.00509934	-0.784286	-0.758837	1.15148	1.3008	1.64955	0.617653	0.0141078	0.00292421
gene7114	-1.27046	-0.655627	-1.09395	-0.0120956	-0.888112	-0.889417	1.26173	1.30856	1.57421	0.577882	0.215683	-0.128398
gene4152	-1.14439	-0.95435	-1.16525	0.200415	-0.813332	-0.852276	0.897386	1.56157	1.59163	0.0897128	0.161773	0.427108
gene7742	-1.4134	-0.505647	-1.15533	-0.0116829	-0.994952	-0.677784	1.28611	1.25139	1.60949	0.0755201	0.233808	0.302481
gene2648	-1.07158	-0.263167	-1.50037	0.270882	-0.658143	-0.91409	0.93952	1.67735	1.559	0.185319	-0.0737578	-0.150953
gene5529	-1.05325	-0.500074	-1.373	0.629933	-0.633881	-1.09269	1.23831	1.55183	1.33522	0.111315	-0.0666862	-0.147035
gene11082	-1.04196	-0.65128	-1.16155	0.0523412	-0.886411	-0.826361	1.31295	1.42379	1.63493	0.0823458	0.374807	-0.313604
gene11083	-1.01006	-0.431433	-1.15677	0.094649	-0.809744	-1.02248	1.31638	1.34433	1.72784	0.270661	0.0555578	-0.378921
gene1332	-1.12933	-0.556537	-1.0324	0.400023	-1.22643	-0.845514	1.10139	1.33367	1.69055	0.339721	-0.00566467	-0.0694804
gene1333	-0.876965	-0.797413	-1.10479	0.442153	-0.86333	-0.766059	1.15852	1.45028	1.78694	0.16485	-0.249863	-0.344335
gene9282	-0.881582	-0.756036	-1.1129	0.114109	-0.984855	-0.741314	1.2779	1.24408	1.91732	-0.0897282	0.0935524	-0.0805512
gene9126	-1.41422	-0.142358	-1.08391	0.410558	-1.10908	-0.864167	2.04119	0.692107	0.904494	0.217201	0.383974	-0.0357896
gene4879	-1.13184	-0.904907	-1.0847	0.693301	-0.858087	-0.918042	1.73718	0.973373	0.956038	0.610006	0.416469	-0.488795
gene9077	-1.34759	-0.583532	-1.2985	0.257684	-0.677893	-0.63982	1.71655	1.23611	1.07279	0.518286	0.257539	-0.511629
gene5769	-1.92737	-0.353487	-0.610323	-0.15516	-1.20037	0.142605	1.70155	1.09053	0.991667	0.340119	0.233758	-0.253517
gene5775	-1.58117	-0.857838	-1.28265	0.34998	-0.716806	-0.0479542	1.58785	0.994225	1.11166	-0.195359	0.8155	-0.177439
gene6267	-0.387637	0.197818	-0.851343	0.795591	-0.0341099	-0.859365	1.82701	1.30516	0.849922	-0.618504	-0.897072	-1.32746
gene8803	-0.781627	0.188326	-0.162325	0.314179	-0.645183	-0.327417	1.98913	1.19671	1.15171	-0.743938	-0.914834	-1.26473
gene9037	-0.578541	0.571807	-0.602343	0.0685501	-0.390125	-0.509356	1.52847	1.47136	1.36442	-0.523622	-1.34309	-1.05753
gene9038	-0.989686	0.534375	-0.612626	0.331076	-0.749729	-0.174229	1.53644	1.05968	1.11586	0.601915	-1.17297	-1.48011
gene1975	-0.365301	-0.246847	-0.69184	0.484775	-0.967901	-0.540449	1.65786	1.21419	1.02795	0.694613	-0.618083	-1.64897
gene7304	-0.549495	-0.362663	-0.600737	0.327148	-0.402253	-0.825437	1.62859	1.00791	1.54321	0.232104	-0.239202	-1.75917
gene4510	-0.892427	-0.0821593	-0.394377	0.930153	-0.58203	-0.422713	1.40477	1.20397	1.33502	0.00355122	-0.852468	-1.65129
gene833	-0.71384	-0.015191	-0.788751	0.686495	-0.439379	-0.54534	1.38657	1.32106	1.60852	-0.273389	-0.892857	-1.3339
gene1047	-0.916836	-0.121377	-0.77717	0.00484967	-0.217368	-0.422831	1.33006	1.72846	1.469	0.108536	-1.07811	-1.10722
gene10876	-0.432597	0.0486542	-0.860361	0.293926	-0.241142	-0.926514	1.46002	0.996391	1.84193	0.0524129	-0.950702	-1.28202
gene4860	-0.319627	0.0638787	-0.867423	0.364659	-0.403723	-0.805532	1.44139	1.22007	1.52616	0.284085	-1.04507	-1.45886
gene5626	-0.657497	0.0976625	-0.956525	0.197901	-0.471791	-1.00086	1.44148	1.54985	1.46409	0.177553	-0.801385	-1.04047
gene9142	-0.447871	-0.209893	-0.977074	0.372445	-0.327713	-0.806551	1.43575	1.58397	1.41148	-0.0068035	-0.63603	-1.39171
gene116	-0.529004	-0.0367162	-0.604125	-0.160235	-0.88151	-0.952219	1.47517	1.99225	1.00702	-0.407794	0.223591	-1.12642
gene4001	-0.585075	0.40968	-0.359948	0.0592914	-1.20715	-1.39626	1.18908	1.59089	1.43575	-0.199057	0.0135979	-0.950796
gene338	-0.690249	-0.483495	-1.25162	0.54896	-0.472013	-1.16805	1.28171	1.32801	1.73954	0.0500156	-0.370163	-0.512659
gene6653	-0.770052	-0.17107	-1.15854	0.444563	-0.510141	-1.08004	1.42083	1.40864	1.64737	-0.225501	-0.240961	-0.765103
gene4551	-0.526804	-0.717155	-0.850289	0.551468	-0.41174	-0.926753	1.5509	1.42991	1.62579	-0.443492	-0.497246	-0.784591
gene1038	-0.738563	-0.40852	-1.00643	0.153221	-0.246625	-1.02913	1.51191	1.52442	1.64331	-0.14227	-0.578539	-0.682787
gene5193	-0.81759	-0.418003	-0.721126	0.244215	-0.44592	-0.927079	1.50553	1.35594	1.8288	-0.222413	-0.870387	-0.511963
gene9553	-1.12787	-0.329437	-0.694859	0.327342	-0.0742138	-1.3521	1.34024	1.56467	1.45005	-0.0942809	-0.0984693	-0.911078
gene1316	-0.661488	-0.100049	-0.920928	0.663012	-0.421826	-0.930547	1.68164	1.47676	1.24358	-0.468033	-0.444554	-1.11757
gene2357	-0.664301	-0.112502	-0.998739	0.652604	-0.575124	-1.14423	1.35273	1.47306	1.43609	0.0167921	-0.277373	-1.15901
gene7714	-0.504987	-0.0142515	-0.72809	0.270178	-0.76336	-1.10551	1.39078	1.57645	1.6588	-0.393484	-0.535643	-0.85088
gene3642	-0.745677	0.00765616	-0.94855	0.596042	-0.2679	-1.245	1.27042	1.50217	1.61028	-0.716383	-0.418959	-0.644103
gene5289	-0.6576	0.0211832	-0.788157	0.570468	-0.230162	-1.33096	1.17652	1.75412	1.42407	-0.465647	-0.781858	-0.691978
gene2794	-0.932673	-0.558209	-0.65796	0.00457705	-0.514729	-1.07504	1.2967	1.70679	1.70453	-0.496674	-0.467082	-0.0102322
gene8506	-0.766927	-0.517953	-0.570599	0.0109081	-0.255678	-0.837017	1.11601	1.95324	1.65867	-0.593704	-0.891075	-0.305876
gene6800	-0.525464	-0.575553	-0.916203	0.237281	-0.13914	-0.756541	1.57018	1.72591	1.40818	-0.932373	-0.485852	-0.610423
gene2330	-0.705561	-0.761519	-0.751774	0.27258	-0.267355	-0.68043	1.35915	1.79211	1.56193	-0.583179	-0.347872	-0.888074
gene460	-0.425987	-0.752266	-0.612669	0.212321	-0.283082	-0.710574	1.27448	1.80521	1.66319	-0.596845	-0.746913	-0.826875
gene9901	-0.166119	-0.321406	-0.932698	-0.0670034	-0.708247	-1.20143	1.41601	1.45101	1.68157	0.256007	-0.537903	-0.869802
gene4277	-0.325212	-0.808206	-0.403196	-0.0211901	-0.859348	-1.05261	1.3063	1.60643	1.77704	-0.316235	-0.0788937	-0.82488
gene9439	-0.707429	-0.768615	-0.791199	0.105643	-0.581338	-1.17826	1.28493	1.58252	1.76563	0.0107737	-0.286253	-0.436399
gene6263	-0.614379	-0.473441	-0.584554	0.0546456	-0.574244	-0.881667	1.33562	1.66877	1.76758	-0.124876	-0.778857	-0.794597
gene9813	-0.809239	-0.597115	-0.515845	0.0582592	-0.541494	-0.460302	1.40157	1.61705	1.798	-0.47461	-0.529596	-0.946683
gene4614	-0.35547	-0.852341	-0.484148	-0.254953	-0.286262	-0.783014	1.34225	1.62574	1.79741	-0.0613791	-0.687053	-1.00078
gene6321	-0.338202	-0.720574	-0.704778	0.201973	-0.427487	-0.59593	1.57678	1.65024	1.49278	-0.244376	-0.888253	-1.00218
gene7977	-0.665347	-0.544477	-0.758825	0.609007	-0.637201	-0.615516	1.07046	1.59676	1.79917	-0.451237	-0.249054	-1.15373
gene4276	-1.02227	-0.701276	-0.718921	0.0252971	-0.722746	-0.564497	1.30809	1.49424	1.84959	-0.122256	0.0257568	-0.851011
gene630	-0.802977	-0.476512	-1.13689	0.0906092	-0.503627	-0.666794	1.43748	1.44009	1.74507	0.116186	-0.340149	-0.902496
gene6740	-0.978766	-0.476703	-1.01018	0.297089	-0.752023	-0.681243	1.31933	1.3125	1.89482	0.145982	-0.416818	-0.653995
gene9300	-1.11928	0.17369	-1.2248	0.862775	-0.811497	-1.39578	1.46384	0.882204	1.16025	0.427584	0.195421	-0.614414
gene9921	-0.832876	0.302443	-1.45537	1.24068	-0.415591	-1.4348	0.949962	0.9794	1.46189	-0.0616916	-0.202563	-0.531481
gene9537	-0.781526	0.17912	-1.35836	0.30616	-0.724014	-1.10791	1.46737	1.37469	1.376	0.361224	-0.509351	-0.583396
gene9539	-1.03631	0.332912	-1.48916	0.40004	-0.915881	-1.28532	1.23973	1.23089	1.27177	0.496815	-0.13591	-0.109575
gene4471	-0.904473	0.138306	-1.274	0.476961	-0.542371	-1.44294	1.26073	1.59771	1.25159	0.0585629	-0.184078	-0.435989
gene9298	-0.846422	-0.0160365	-1.13886	0.957489	-0.790079	-1.30751	1.15254	1.54142	1.29941	-0.290023	-0.056286	-0.505643
gene2397	-1.29483	-0.0704399	-1.0444	0.508254	-0.567699	-1.0487	1.27875	1.45326	1.57282	-0.116236	-0.125742	-0.545038
gene2396	-1.39951	0.272718	-1.16115	0.290398	-0.712559	-1.28748	1.24117	1.2868	1.43067	0.0337397	0.252331	-0.247115
gene7943	-1.48039	0.340401	-1.14018	0.484203	-0.839802	-1.07643	1.26841	1.18323	1.44341	-0.0387116	0.236092	-0.380225
gene6498	-0.19282	-0.335837	-1.30554	0.566966	-0.805903	-1.2834	1.23685	1.8798	1.08704	-0.369883	-0.364653	-0.112618
gene5528	-0.567179	-0.663394	-1.57163	0.689308	-0.710093	-1.25071	1.00519	1.51855	1.25228	0.552925	-0.15603	-0.0992258
gene1307	-0.790365	-0.605667	-1.26063	0.397672	-0.544429	-1.16037	1.37686	1.53306	1.24987	0.634699	-0.238937	-0.591756
gene2401	-0.59981	-0.462073	-1.49034	0.37957	-0.647156	-1.41068	1.58428	1.17349	1.15116	0.62472	-0.105337	-0.19781
gene10100	-1.01862	-0.683187	-0.658012	0.467987	-0.851286	-0.901699	1.81423	1.57961	0.655598	0.687718	-0.446311	-0.646033
gene4553	-1.14741	-0.659489	-0.858621	0.659045	-0.627902	-0.852554	1.55103	1.3419	1.22109	0.657866	-0.638634	-0.646327
gene5342	-0.630478	-0.336343	-1.14973	0.546541	-0.61559	-1.02227	1.47324	1.70455	0.67747	0.664743	-0.105081	-1.20705
gene904	-0.622636	-0.715786	-0.952829	0.781863	-0.894789	-0.840297	1.28559	1.50556	1.0522	0.317706	0.41535	-1.33192
gene3375	-0.282663	-1.04571	-1.35105	0.47781	-0.111809	-0.673498	1.41699	1.75417	0.847444	0.453615	-0.430468	-1.05483
gene4782	-0.450159	-0.647759	-1.14015	0.88715	-0.425489	-1.00255	0.997732	1.66733	1.35935	0.354086	-0.603947	-0.9956
gene7441	-0.473643	-0.737947	-1.4138	0.672104	-0.474417	-0.8261	1.12484	1.64041	1.17451	0.655581	-0.348487	-0.993045
gene1741	-1.03978	-0.516922	-1.07702	-0.396143	0.0870206	-1.20409	-0.24848	0.974646	2.04515	0.0175525	1.2957	0.0623587
gene7744	-1.46428	-0.226664	-1.70259	0.158198	0.213143	-0.680536	-0.029537	1.03383	1.4987	-0.619488	1.00392	0.815299
gene200	-0.827742	-1.01901	-1.95384	0.961597	-0.391697	-0.0377263	-0.207125	0.941525	1.05466	-0.0772351	1.52674	0.0298601
gene4057	-0.772625	-1.37541	-1.64511	0.447141	-0.079536	-0.33408	-0.233803	1.06774	1.91504	-0.0891361	0.628069	0.47171
gene2000	-0.955824	-1.19591	-1.94961	0.721153	-0.272025	-0.455663	-0.108965	1.19326	1.23674	0.501678	0.569306	0.715871
gene3197	-0.979177	-1.24874	-1.7199	0.649574	-0.331474	-0.615425	0.162464	1.41494	1.42623	0.328881	0.342222	0.570399
gene10339	-0.19056	-1.22914	-1.26921	0.0173923	-1.11195	-0.161205	0.248262	1.42494	1.97804	0.236074	-0.479836	0.53721
gene8002	-0.337409	-0.783413	-0.742789	0.0609554	-1.32506	-0.933683	-0.447014	1.42683	2.08813	0.535498	0.0033132	0.454641
gene8922	-0.783795	-1.36179	-1.05357	-0.476311	0.0423819	-0.486149	-0.201143	0.55173	2.39834	0.062371	0.648287	0.659651
gene9792	-0.81969	-1.50243	-1.15603	-0.597267	0.65118	-0.721727	0.573211	0.920478	1.98409	0.473788	-0.0989088	0.293314
gene2544	-1.06594	-1.40306	-0.697328	-0.104179	-0.569122	-0.751031	0.294898	1.46241	1.91554	0.670609	-0.136185	0.383398
gene2981	-1.15752	-1.13993	-1.0248	-0.119352	-0.267394	-0.977706	0.609729	1.57833	1.77099	0.405415	-0.00206697	0.324299
gene10952	-1.25768	-0.785259	-1.33967	-0.358566	-0.712642	-0.395437	0.633669	1.57956	1.7429	0.322791	0.20453	0.365796
gene9286	-1.41041	-1.04625	-0.807912	-0.426427	-0.532074	-1.07961	0.814023	1.35901	1.49359	0.534765	0.543037	0.558265
gene9754	-1.24897	-1.31388	-1.10944	-0.257132	-0.498692	-0.816409	0.405696	1.3199	1.45405	0.519224	0.681916	0.863726
gene375	-0.240359	-1.27788	-1.0828	-0.3596	-0.886664	-1.046	0.550561	1.74398	1.26782	0.369903	-0.0564327	1.01747
gene7353	-0.582314	-1.22686	-1.07979	-0.618065	-0.330193	-0.603101	0.383876	1.89783	1.71492	-0.237561	0.0609643	0.620297
gene7634	-0.634753	-1.27212	-1.03836	-0.205864	-0.447468	-1.09719	0.544656	1.73854	1.71729	0.169777	0.360339	0.16515
gene10498	-0.340496	-1.44147	-1.02922	-0.529339	-0.121846	-1.35474	0.705126	1.05841	1.53841	-0.244601	0.98988	0.769901
gene5989	-0.473199	-1.28773	-1.4274	-0.321318	-0.0835084	-1.18035	0.177268	1.39357	1.37351	0.0570038	0.618295	1.15385
gene961	-0.973886	-1.1284	-1.16103	-0.433452	-0.517476	-1.03279	0.612264	0.860241	1.38386	0.022294	0.993235	1.37514
gene9256	-1.06151	-0.816501	-1.2285	-0.867268	-0.755228	-0.789496	0.696881	0.963665	1.31846	0.301448	1.16118	1.07687
gene10735	-0.950064	-1.06168	-1.53011	-0.27782	-0.663061	-0.843051	0.703475	1.04393	1.30445	0.250627	1.06386	0.959435
gene2666	-1.07615	-1.04411	-1.3051	-0.416845	-0.780241	-0.921675	0.691801	1.10328	1.23612	0.596196	0.946719	0.970011
gene10434	-0.874988	-1.13756	-1.13412	-1.0741	-0.12231	-0.680756	0.382928	1.29931	1.82394	0.264124	0.676976	0.576555
gene10546	-1.06601	-1.07295	-1.27838	-0.827543	-0.245224	-0.462817	0.695296	1.5219	1.38416	-0.232135	1.01039	0.573318
gene9285	-1.20067	-1.42558	-0.61497	0.0676195	-0.255098	-1.3841	0.393706	1.4822	1.04461	0.252595	1.21439	0.425284
gene4765	-1.32572	-1.52363	-1.01436	0.272376	-0.670155	-0.682799	0.194878	1.3739	1.02211	0.545886	0.923153	0.884358
gene8640	-0.952829	-1.61617	-0.868314	-0.227701	-0.688972	-0.903351	0.202202	1.2909	1.17655	0.85366	1.04001	0.694012
gene8814	-0.847045	-1.19685	-1.01232	-0.00114557	-0.437658	-1.04127	0.339726	2.20627	0.687063	-0.079603	0.948263	0.434577
gene3836	-0.795932	-1.35787	-1.04522	-0.686585	-0.511534	-0.841364	0.520902	1.63979	1.32955	0.533131	0.953105	0.262034
gene9485	-0.557694	-1.39538	-1.33333	-0.355663	-0.701848	-0.789556	0.686632	1.75449	0.789652	0.566477	1.07723	0.258985
gene10550	-1.36558	-1.17621	-0.828933	0.138764	0.00242566	-1.02626	0.506271	1.598	1.7032	-0.181749	0.15725	0.472817
gene8713	-1.32391	-1.32183	-1.19854	0.105818	0.325529	-0.622634	0.898396	1.63979	1.39952	-0.224946	0.186733	0.136071
gene10971	-1.72699	-0.556181	-1.61605	0.513889	-0.0349084	-0.389467	0.601512	1.70178	1.1312	-0.126383	0.262801	0.238794
gene4151	-1.2919	-0.792401	-1.49151	0.281052	-0.376786	-0.345298	0.155467	1.75662	1.50419	-0.38064	0.226461	0.754737
gene3838	-1.44488	-1.0219	-1.38907	1.34455	-0.542536	-0.901543	0.584088	1.08779	0.947374	0.380666	0.466561	0.488902
gene736	-1.20517	-0.905881	-1.41909	1.16239	-0.392552	-1.1574	0.605442	1.29151	0.970756	0.936761	-0.00436992	0.117598
gene7628	-1.35293	-0.432873	-1.38732	0.694292	-0.731809	-1.22681	0.0542043	1.04043	1.53056	0.519967	0.673559	0.61872
gene4283	-1.78573	-0.905825	-0.911516	0.398673	-0.510066	-0.648737	0.336902	1.31185	1.74598	0.526433	0.397204	0.0448357
gene7627	-1.13248	-0.918943	-1.14906	0.632957	-1.10545	-0.897754	0.32428	1.33359	1.6421	0.429167	0.473893	0.367695
gene9283	-1.00928	-1.20405	-1.27674	0.651558	-0.907131	-0.810111	0.349278	1.18087	1.63681	0.788796	0.29393	0.306074
gene10449	-0.921141	-1.14769	-1.63194	0.165562	-0.159985	-0.403809	1.25443	1.11207	1.43067	0.503452	0.541102	-0.742716
gene9862	-1.17258	-0.946973	-1.34896	-0.122021	0.137843	-0.651952	1.45921	1.59636	1.20063	0.367143	-0.0844174	-0.434281
gene6904	-0.716185	-0.852088	-1.76817	-0.0570988	0.113577	-1.26171	1.24305	1.35525	1.1864	0.376662	0.297124	0.0831923
gene10253	-1.10619	-1.22202	-1.55693	0.650371	-0.376346	-0.750689	1.09223	1.46328	1.02455	0.205082	0.551626	0.0250305
gene6261	-0.908942	-1.06356	-1.12258	-0.023406	-0.500481	-1.08553	1.36017	1.59483	1.11921	0.30324	0.69336	-0.366316
gene10170	-0.69942	-1.17664	-1.24173	0.51937	-0.715381	-1.03579	0.760207	1.66927	1.17346	0.964664	-0.24008	0.0220748
gene5752	-0.921685	-1.24944	-1.35689	0.776123	-0.378554	-0.86491	0.945979	1.57739	0.978912	0.784367	-0.503084	0.211793
gene4523	-0.747049	-1.24516	-1.32073	0.325136	-0.824177	-0.545169	0.262127	1.41614	1.72237	0.94231	-0.253857	0.268053
gene7415	-0.682589	-1.43234	-1.00644	0.695793	-0.652888	-0.974352	0.180228	1.31414	1.64471	0.987737	-0.325896	0.251892
gene5230	-0.424217	-1.2447	-1.1883	0.273158	-0.388039	-1.25016	1.01962	1.11898	1.86035	0.521978	-0.170636	-0.128051
gene1265	-0.491431	-0.677267	-1.37348	-0.157059	-0.503661	-1.3258	0.953754	1.61684	1.48345	0.759291	-0.276122	-0.00851321
gene6646	-0.455988	-1.00592	-1.35082	0.131248	-0.724748	-1.0855	0.665658	1.55512	1.76194	0.504098	-0.0831717	0.0880774
gene7716	-0.401536	-0.97839	-1.31257	0.0924329	-0.452593	-1.18705	0.697916	1.55967	1.85699	0.348091	-0.216629	-0.006333
gene2143	-0.355318	-0.600777	-1.80929	0.319002	-0.778409	-1.06528	0.250845	1.52971	1.58592	0.637039	0.0171114	0.269447
gene6457	-0.822437	-0.731523	-1.60453	0.247183	-0.39034	-0.647769	0.232068	1.69222	1.86577	0.382894	-0.185099	-0.0384383
gene813	-0.427646	-0.797154	-1.33978	0.0814972	-0.249971	-1.17728	0.414357	1.81151	1.76002	0.325056	-0.512296	0.111693
gene8618	-0.820669	-1.64519	-1.05996	-0.490738	1.17531	-0.750152	0.898792	1.32507	0.746705	1.0096	-0.412768	0.0239918
gene11129	-0.236001	-2.10856	-1.29906	-0.51325	0.637022	-0.491657	0.690216	1.60137	0.69997	0.367067	0.429415	0.223464
gene9672	-0.337343	-1.85348	-1.51782	0.0648337	0.606333	-0.914295	0.581414	1.58652	0.568998	0.789594	0.0600834	0.365168
gene205	-1.33948	-1.22691	-1.33907	0.0642292	0.969327	-0.194525	1.50344	1.36432	0.643148	-0.518925	0.280524	-0.206078
gene2819	-0.607698	-1.06467	-1.14446	0.924337	1.45802	-0.884235	0.784281	1.46922	0.500257	-1.13943	-0.320087	0.0244626
gene2862	-0.717307	-1.26249	-1.12671	0.791378	1.78963	-0.763523	0.398539	1.09537	0.984499	-0.904688	-0.0346492	-0.250047
gene7195	-0.470005	-2.03795	-1.35466	1.13656	0.034576	0.253376	0.610543	1.41968	0.910965	0.123894	-0.355597	-0.271379
gene2826	-0.910008	-2.0959	-1.00407	0.557104	0.509825	0.075544	0.647603	1.75225	-0.0839174	0.490798	0.507567	-0.446795
gene700	-1.25254	-1.92678	-0.988953	0.578106	0.234469	-0.297639	0.662342	1.66195	0.907251	0.378429	0.239432	-0.196073
gene3842	-1.09465	-2.316	-0.388381	0.854226	-0.312826	-0.466295	0.372098	0.983893	0.890488	0.1816	1.1327	0.163147
gene7283	-1.43868	-1.86335	-0.797023	0.757598	-0.535006	-0.330949	0.157505	1.3253	0.942121	0.446237	0.453159	0.883098
gene9411	-0.829062	-1.86842	-1.1508	0.473918	-0.668689	0.046741	-0.0164483	1.5761	1.27435	0.771012	0.344038	0.0472597
gene2776	-0.462634	-1.27323	-1.56561	0.448547	0.165637	-0.601033	0.30531	2.24166	0.987987	-0.00806793	-0.141293	-0.0972704
gene5628	-0.823443	-1.71687	-0.991736	-0.325259	-0.0204173	-0.442998	0.823923	2.05936	0.994709	0.419835	0.0468376	-0.0239383
gene718	-0.882705	-1.1254	-1.22427	-0.00813999	-0.216308	-0.587895	0.556278	2.1984	1.02023	0.784288	-0.514387	-9.49838e-05
gene2777	-0.572364	-0.957311	-1.12959	0.641225	-0.427667	-1.00251	0.855998	1.68031	1.6766	0.205336	-0.508445	-0.461584
gene3198	-0.19596	-1.39178	-1.45788	0.720664	-0.159001	-0.791884	0.462049	1.57414	1.68613	0.114712	-0.386283	-0.174899
gene5604	-0.567271	-1.42331	-1.1329	0.806253	0.555824	-0.488495	0.822172	1.63142	1.28406	0.0208422	-0.907011	-0.601584
gene7906	-0.832969	-1.6865	-0.940592	0.625962	0.0908164	-0.67352	0.814185	1.49994	1.60052	0.164912	-0.297846	-0.364916
gene2935	-1.56823	-0.700315	-1.47264	1.10083	-0.668471	-0.0585556	0.852896	1.19131	1.0538	0.844329	-0.492555	-0.0823885
gene7685	-1.37551	-0.751162	-1.65425	0.463295	-0.442885	-0.293338	0.866423	1.85459	0.889643	0.563304	-0.0145067	-0.105595
gene9410	-0.970348	-1.41613	-1.32693	1.05296	-0.338115	0.126109	0.951564	0.70759	1.83193	-0.0222381	-0.0606249	-0.535759
gene5368	-1.11775	-1.27305	-1.27757	0.54391	-0.675249	-0.114475	0.714829	1.49329	1.72043	-0.146205	0.0981772	0.0336683
gene6458	-0.858828	-1.56257	-0.98819	0.448064	-0.51565	-0.281041	0.389457	1.814	1.63696	0.282197	-0.0583546	-0.306042
gene7629	-0.506979	-1.42616	-1.12942	0.715149	-0.997724	-0.177081	0.359953	1.48779	1.8571	0.187008	-0.183006	-0.186628
gene11418	-0.0605577	-0.617638	-0.293053	1.93102	-0.952025	-0.158662	1.6065	0.402765	-1.32496	0.110372	0.436611	-1.08038
gene9640	-1.02121	-0.0933098	-1.71049	1.0609	0.146268	-0.385179	1.7148	1.01957	0.000544009	0.0443951	0.461574	-1.23786
gene9642	-1.1778	-0.702142	-1.05903	0.961788	0.115254	-0.451357	1.78276	0.995234	0.33075	-0.316689	0.847628	-1.3264
gene3752	-1.25081	-1.46365	-1.32108	1.66015	-0.216496	0.0514109	0.753227	1.04623	0.530121	-0.106405	0.765984	-0.448681
gene10050	-1.18672	-1.1442	-0.702924	0.869493	-0.544127	-0.345976	1.15184	1.75114	1.11512	-0.0787913	0.0971125	-0.98196
gene5754	-0.741574	-1.35398	-0.935131	0.901139	-0.466799	-0.424084	1.20551	2.01167	0.304692	0.14497	0.27248	-0.918894
gene6043	-0.933897	-1.01374	-0.0692154	0.996477	0.392807	0.850176	1.30048	0.760754	0.507146	-1.87769	0.157898	-1.07119
gene6398	-0.999197	-0.348275	0.143272	1.05066	-0.524401	0.463488	1.1788	0.746104	1.22901	-1.76188	0.12248	-1.30006
gene925	-0.415671	-0.449972	0.343675	0.756648	0.195529	0.383277	1.04193	1.06071	0.875286	-2.00209	-0.132121	-1.6572
gene10316	-0.446311	-0.151956	-0.25199	1.09831	0.307722	1.45218	0.884068	0.894515	-0.215106	-1.46975	-0.242213	-1.85946
gene1433	-0.416253	0.546497	-0.0904251	0.570367	-0.293339	0.392258	1.72487	0.838367	0.0604559	-0.833935	-0.141425	-2.35744
gene3415	-0.721697	0.195744	-0.647311	1.4453	0.271818	0.0966394	1.695	0.933722	-0.0634455	-1.11924	-0.463888	-1.62263
gene10712	-0.079684	-0.0823193	0.666344	0.959786	-0.49826	0.458205	1.14987	0.93546	0.563078	-0.546842	-1.503	-2.02264
gene6093	-0.954885	-0.255345	0.932489	0.0809301	-0.278204	1.3308	0.925976	1.15959	0.470552	-0.402416	-1.20095	-1.80853
gene7050	0.307092	0.591525	-0.189788	0.477942	-0.178555	0.0918292	0.583957	1.48073	1.05404	-1.48729	-0.789563	-1.94192
gene9035	-0.203085	0.376453	-0.0917226	0.145799	-0.102778	-0.00961163	1.12644	1.1964	1.49979	-0.691127	-1.42404	-1.82251
gene9217	-0.516998	-0.357935	-0.0509118	0.7552	-0.799189	0.353292	1.02384	2.15852	0.277697	-0.728665	-0.45895	-1.6559
gene9805	-1.0181	-0.130774	-0.640219	0.759471	-0.323118	-0.373289	1.49022	1.91784	0.731787	-0.819496	-0.385413	-1.20891
gene10859	-0.337432	-1.06513	-0.82306	0.237364	0.710644	-1.06513	1.96175	1.27505	0.79962	-0.111221	-0.779309	-0.803154
gene1305	-0.489244	-0.244201	-0.731403	-0.0543925	-0.368538	-1.24763	1.98197	1.6861	0.782475	0.0595501	-0.423873	-0.950823
gene5419	0.274887	-0.599689	-0.605106	0.0549055	-0.10625	-0.935763	1.7365	1.34219	1.29667	-0.265863	-0.686177	-1.5063
gene1118	-0.0930628	-0.784344	-0.664296	0.648651	-0.0646351	-0.806322	1.2418	1.63366	1.45855	-0.417583	-1.20006	-0.952359
gene6885	0.287748	-0.572254	-0.797542	0.599439	-0.383451	-1.06892	1.15387	1.62469	1.48401	-0.329116	-1.11352	-0.884956
gene3476	-0.357708	-0.672191	-0.625534	0.375113	-0.160027	-0.648192	1.58509	1.34323	1.28788	0.43302	-1.30255	-1.25813
gene1048	-0.647013	-0.482326	-0.915348	0.309354	-0.03241	-0.542936	1.53075	1.59726	1.11687	0.410979	-1.34384	-1.00134
gene7099	-0.699657	-0.789004	-0.944403	0.341045	-0.0991087	-0.562625	1.63089	1.44176	1.21408	0.504159	-0.941779	-1.09535
gene105	-0.281212	-0.604205	-0.853531	0.327512	-0.0039143	-0.496448	1.26125	1.63741	1.46167	0.00421208	-1.05717	-1.39557
gene5625	-0.181042	-0.675481	-0.707245	-0.123846	0.100375	-0.625122	1.71838	1.51235	1.16872	0.224776	-1.08435	-1.32751
gene2606	-0.143685	-0.402374	-1.08213	0.705845	-0.09061	-1.0249	1.22714	1.45025	1.14428	0.591534	-1.18118	-1.19417
gene5622	-0.370184	-0.564369	-0.989719	0.431932	-0.221048	-1.08735	1.67858	1.54089	1.21687	0.0780313	-0.860393	-0.853243
gene9863	0.0854101	-0.266108	-1.04577	0.418539	-0.178283	-1.3497	1.65571	1.31092	1.05609	0.324904	-0.787474	-1.22423
gene11008	0.370007	-0.635863	-0.814187	1.55348	-0.0902482	-0.870651	0.803532	1.3252	1.10025	-0.411805	-1.41045	-0.919266
gene10510	-0.34222	-0.849232	-0.983395	1.19678	-0.200796	-0.562253	1.27411	0.941563	1.55511	0.180537	-1.14074	-1.06946
gene3557	-0.493238	-1.16794	-0.45901	1.33825	-0.135543	-0.731815	1.0812	1.51729	0.916044	0.332911	-1.10567	-1.09247
gene6599	-0.128251	-1.18143	-1.05718	1.17237	0.0135216	-0.680252	1.12723	1.40675	1.0822	0.194483	-0.60458	-1.34487
gene7738	-0.515664	-0.861872	-0.868575	0.786614	-0.477647	-0.875024	1.11237	1.67736	1.52497	0.0736388	-0.799717	-0.776449
gene8323	-0.577191	-0.708224	-0.727951	0.932443	-0.834866	-0.628154	1.04642	1.82831	1.39033	-0.128073	-0.892076	-0.700977
gene8377	-0.675327	-0.880344	-0.641303	0.964066	-0.314167	-0.779487	1.71195	1.33986	1.22654	-0.271551	-0.784561	-0.895683
gene637	-0.451132	-0.9607	-0.624316	0.706704	-0.0744128	-0.873752	1.25262	1.54705	1.42549	0.148845	-1.02272	-1.07368
gene6993	-0.169922	-0.829074	-0.807539	0.737203	-0.160479	-1.07797	1.17363	1.60062	1.48683	-0.104361	-0.801653	-1.04728
gene5017	-0.51357	-0.377358	-1.18961	0.849824	-0.673083	0.187502	1.15571	1.69126	1.10464	0.0232017	-1.10636	-1.15216
gene2356	-0.385347	-0.752042	-0.997029	1.26903	-0.447467	-0.126736	1.21545	1.63909	0.969577	-0.508017	-0.524491	-1.35202
gene3414	-0.602553	-0.641052	-1.10763	0.86294	-0.377256	-0.523163	1.34696	1.62358	1.27357	-0.210189	-0.393287	-1.25192
gene2957	-0.357166	-0.484675	-1.21762	1.44458	-0.240059	-0.544705	0.973287	1.40861	0.597284	0.743829	-0.86737	-1.45599
gene752	0.0174488	-1.09608	-1.07729	0.62026	0.0355717	-0.205621	1.24316	1.78377	0.3362	0.562616	-0.567631	-1.65241
gene7098	-0.27136	-0.711833	-0.77958	0.179215	-0.170315	-0.332118	1.43844	2.36211	-0.103731	0.320511	-1.04729	-0.884048
gene1408	0.0863387	-1.1332	-0.926863	1.18725	0.0195172	-0.586646	1.14965	1.88123	0.60845	-0.678977	-0.566278	-1.04048
gene2536	-0.251674	-0.988242	-0.627462	0.756068	-0.00801195	-0.988242	1.05055	2.29715	0.534639	-0.574483	-0.21205	-0.988242
gene2725	0.134789	-1.1685	-0.762258	1.33802	0.335106	-1.08528	0.812497	1.88787	0.207245	0.11114	-1.04	-0.770642
gene7416	-0.0186727	-1.43738	-0.645812	0.901329	0.142666	-0.367261	0.331611	2.18868	0.864774	-0.0225847	-0.860079	-1.07727
gene4321	-0.730536	-1.23413	-0.0247657	0.913173	-0.570759	0.203814	1.75186	1.42458	0.395688	-0.0258128	-0.681283	-1.42183
gene4322	-0.898505	-1.13695	0.135346	1.17679	-0.60924	0.545982	1.28082	1.33985	-0.114575	0.474489	-0.485923	-1.70808
gene10471	-0.670558	-0.362834	0.288715	0.937646	-0.934683	-0.125227	1.10836	1.42933	0.48533	0.810429	-1.52178	-1.44473
gene2591	-0.392043	-0.907713	0.302251	0.540085	-1.22743	-0.748279	1.23759	1.74865	1.06639	0.265108	-0.945742	-0.938877
gene2946	-0.474498	-0.493812	0.0128689	-0.0941564	-0.36175	-0.207724	1.3939	2.12251	0.541815	-0.432383	-1.8418	-0.164964
gene3936	-0.592595	-0.451851	0.104898	-0.0603356	-0.402764	-0.167709	1.11625	2.10148	1.29324	-1.10293	-0.922192	-0.91548
gene6130	-0.406427	-0.654276	0.137198	0.0380822	-0.0886013	-0.0838906	1.23759	1.94546	1.11002	-0.878248	-1.54872	-0.808184
gene3508	0.216298	-0.601385	-0.378743	0.0152437	-0.297281	0.142167	1.31094	1.28717	1.3182	-0.00358797	-0.913278	-2.09575
gene1718	0.0129856	-0.654402	-0.885802	0.516657	-0.359652	-0.520201	1.15068	1.77693	1.32536	-0.293229	-0.462425	-1.6069
gene9360	-0.365357	-1.08081	-0.499513	0.35383	-0.063136	-0.0104279	1.36329	1.63745	1.07453	-0.0154142	-0.581528	-1.81293
gene11460	0.32588	-0.788022	-0.405593	0.468861	-0.27638	0.959619	0.802787	1.66103	0.585839	-0.229211	-1.18355	-1.92126
gene3224	-0.499348	-0.33918	-0.671938	0.869807	-0.0341786	0.285497	0.921878	1.79627	0.904518	-0.363961	-1.11754	-1.75183
gene3911	-0.145086	-0.4646	-0.546076	0.187243	-0.139973	0.171319	1.20664	1.91769	0.820386	0.0164491	-1.48225	-1.54175
gene3869	-0.766144	-0.335225	0.130029	0.710142	0.414234	0.435633	0.78024	1.39981	1.02093	-0.479454	-1.43263	-1.87756
gene459	-0.942236	-1.0994	0.154198	0.592174	0.203912	0.106905	0.782918	1.57679	1.49818	-0.479709	-1.06056	-1.33317
gene10005	-0.509675	-0.484148	-0.25215	0.703881	-0.302583	0.0365595	1.08192	1.42509	1.50078	-0.428779	-0.951044	-1.81984
gene10813	-0.147678	-0.612327	0.307007	0.418866	-0.295617	-0.0651613	0.801608	1.5631	1.52404	-0.462149	-1.40572	-1.62596
gene2404	-0.0460661	-0.915929	0.630081	0.810561	0.613755	-0.147281	1.15933	1.26178	0.639602	-1.24706	-1.39846	-1.36033
gene7735	0.343321	-1.0512	0.348788	0.87781	0.0610337	-0.309771	1.50554	1.18703	0.570026	-0.660361	-1.77057	-1.10164
gene119	-0.335904	-0.475482	-0.195505	0.897836	-0.0930425	-0.311121	1.57289	1.49295	0.746463	-0.408915	-1.67686	-1.21332
gene9431	-0.808231	-0.402649	-0.104105	0.596228	-0.042619	-0.140504	1.7029	1.2578	1.17186	-0.56056	-1.15815	-1.51196
gene9494	-0.044731	-0.276016	-0.0755431	0.52969	0.23416	0.309402	1.44553	1.30763	0.634467	-0.646449	-1.8168	-1.60135
gene777	0.123223	-0.143804	-0.238235	0.737647	-0.0260399	-0.199767	1.54041	1.07801	0.814193	-0.322281	-1.25454	-2.10881
gene8103	-0.0132384	-0.184581	-0.26699	0.349294	-0.0236681	0.060397	1.34385	1.53921	1.0185	-0.710116	-1.23442	-1.87823
gene8080	-0.460895	-1.1094	-0.593421	0.818205	0.118058	-0.214116	0.61133	1.29956	1.78508	-0.618627	0.0498024	-1.68557
gene1757	-0.746291	-1.05877	-0.832877	1.65153	-0.160698	0.197868	0.215496	1.21486	1.59035	-0.247527	-0.739294	-1.08465
gene8345	-0.957487	-1.04247	-0.969514	1.03135	-0.501733	0.35839	0.184423	1.76647	1.54338	-0.104908	-0.330016	-0.977892
gene11150	-0.516064	-0.640439	-0.941223	0.89423	0.423426	-0.429606	0.824419	1.97034	0.86592	-1.5286	-0.144693	-0.777717
gene5163	-0.762069	-0.703113	-0.611037	0.394795	-0.0557892	-0.399761	0.94015	2.22218	1.22277	-1.13714	-0.503705	-0.60728
gene1943	-0.57905	-1.36975	-0.988245	1.05589	0.626124	-0.505309	0.346541	1.85511	1.10044	-1.06629	-0.354152	-0.121312
gene2865	-0.825259	-1.02148	-0.785577	0.867946	0.92403	-0.232356	0.882387	1.52094	1.11189	-1.48632	-0.515363	-0.440842
gene979	-0.795614	-1.23629	-0.544696	0.886391	0.353969	-0.267745	0.900409	1.51361	1.41859	-1.46772	-0.354145	-0.406762
gene2761	-0.954109	-1.10136	-0.795772	0.76999	0.902431	-0.37528	1.0309	1.76793	0.942573	-0.853102	-0.647777	-0.686424
gene2817	-1.09426	-1.14437	-1.38385	0.571588	0.735347	-0.423866	0.937293	1.55003	1.24907	-0.807458	0.0042932	-0.193819
gene4706	-0.335692	-1.12123	-0.0591552	-0.151924	0.738362	0.280948	-0.487556	2.37053	0.980773	-1.04796	-0.147004	-1.02009
gene10807	-0.29438	-1.04893	0.466644	0.142535	1.05371	0.230802	-0.0921457	1.8673	1.01569	-1.42414	-0.861838	-1.05526
gene8622	-0.349632	-0.980348	0.362062	0.155564	0.758028	-0.190398	0.140975	1.75183	1.57711	-1.17832	-0.809892	-1.23698
gene1625	-0.10921	-0.800974	-0.28887	-0.2584	0.953565	0.103844	-0.0453719	1.88055	1.5938	-1.30134	-0.940461	-0.787129
gene4232	-0.272726	-0.739207	-0.08462	0.383639	0.650799	0.121305	-0.130685	1.53307	1.85734	-1.54164	-0.80648	-0.970794
gene4357	0.0849681	-1.04201	-0.107284	0.157356	0.816974	0.265217	0.178879	1.63121	1.49002	-1.4591	-1.17894	-0.837292
gene9818	-0.267295	-0.98644	-0.124739	0.284121	0.788104	0.202147	0.378863	1.5666	1.54241	-1.6368	-0.785811	-0.961161
gene10547	-0.206193	-0.989343	-0.500171	0.00230554	0.566284	0.102448	0.547136	1.85322	1.37831	-1.82539	-0.446879	-0.481728
gene199	-0.141691	-1.36469	0.103983	0.290106	0.615339	0.0387426	0.168169	1.49443	1.69413	-1.58688	-0.39859	-0.913053
gene1119	-0.0856934	-0.956962	0.193485	0.205436	0.335907	-0.340557	0.645236	1.70056	1.59056	-1.56206	-0.841436	-0.884476
gene1162	-0.0153997	-1.24926	-0.11197	-0.00498057	0.343291	0.157066	0.731339	1.65715	1.60321	-1.1529	-0.672543	-1.28501
gene817	-0.03726	-1.14066	-0.0468184	0.704679	0.445603	-0.281315	0.409058	1.93255	1.09507	-1.41438	-0.369225	-1.29729
gene4805	0.503829	-1.25294	-0.169296	0.348296	0.357479	-0.172853	0.51555	1.72604	1.39462	-1.39746	-0.86155	-0.991714
gene6432	0.615262	-1.06189	0.0552256	0.208243	0.421726	-0.182059	0.0792364	1.68801	1.51644	-1.5745	-0.735737	-1.02995
gene5098	0.162117	-1.72304	0.0203512	-0.0206976	0.396412	-0.399082	0.704972	1.55587	1.6799	-0.964645	-0.806527	-0.605636
gene2496	0.0348148	-1.49572	-0.426809	0.0770131	0.695839	-0.645713	0.792765	1.91976	1.27627	-0.529034	-0.904631	-0.794551
gene7923	-0.174729	-1.7737	-0.276042	0.331804	0.422156	-0.668895	0.561074	1.76638	1.56982	-0.674425	-0.353935	-0.729503
gene1088	-0.52624	-0.699824	-0.506897	0.893555	0.556619	-0.346481	0.710675	1.84173	1.20159	-0.764017	-1.31634	-1.04438
gene3707	-0.37329	-0.660451	-0.442325	0.549744	0.220561	-0.683607	0.70969	1.93498	1.52962	-1.27541	-0.585813	-0.923704
gene9221	-0.0911734	-0.658065	-0.503052	0.937274	0.344022	-0.467618	0.656135	1.84708	1.17429	-1.55737	-0.96275	-0.718773
gene9307	-0.306126	-0.798274	-0.396182	0.347331	1.09576	-0.702625	0.825407	1.51506	1.43165	-1.21621	-0.598635	-1.19716
gene3463	-0.0364181	-1.09056	-0.962992	1.00766	0.857519	-0.909762	0.662334	1.49544	1.31311	-1.01414	-0.690754	-0.631439
gene3464	-0.0354664	-1.14755	-0.632825	1.04654	0.782986	-0.851518	0.637223	1.54476	1.2951	-1.04721	-0.710995	-0.881042
gene2542	-0.946186	-0.921819	-0.137812	0.735265	-0.114678	0.861659	0.575975	1.63006	1.32682	-0.960737	-1.31513	-0.733412
gene8994	-0.468747	-1.15466	-0.155059	0.40186	0.741035	0.127771	0.314476	1.49045	1.65341	-0.784309	-1.66644	-0.499784
gene8639	-0.156966	-1.2448	-0.892444	0.820797	0.690283	0.0155283	0.766564	1.72831	0.992762	-1.32955	-0.391727	-0.998767
gene9345	-0.400658	-1.27017	-0.64527	0.725243	0.541125	0.403378	0.999033	1.4581	1.2462	-0.992981	-0.899581	-1.16442
gene9437	-1.14452	-0.754475	-0.331564	0.352139	0.666759	0.0604381	1.39212	1.41439	1.23479	-1.31551	-0.838591	-0.735978
gene4546	-0.324606	-1.09095	-0.121931	0.436566	0.303693	0.303776	0.759029	1.45229	1.54962	-1.75351	-0.816388	-0.697576
gene6002	-0.433966	-0.603797	-0.260252	0.374372	0.450483	0.0227532	0.944555	1.36421	1.71359	-1.43981	-1.06266	-1.06948
gene9817	-0.137237	-0.849759	-0.145683	0.337665	0.576802	0.0721209	0.876245	1.31139	1.59327	-1.6773	-1.10246	-0.855053
gene11303	0.133991	-0.963931	-0.813128	0.586114	0.0778915	-0.380276	1.00581	1.55287	1.63463	-1.15642	-1.00919	-0.668354
gene1543	0.0518452	-0.591892	-0.39824	0.591308	-0.0753241	-0.166521	0.676878	1.54951	1.81002	-1.10066	-1.22123	-1.1257
gene8993	-0.246486	-0.704396	-0.299989	0.561854	-0.01805	-0.603387	0.92474	1.89537	1.45389	-0.644724	-1.22069	-1.09813
gene7612	-0.132673	-0.936095	-0.244114	0.384161	0.346528	-0.395114	0.784286	2.03552	1.20514	-0.662557	-1.44614	-0.938944
gene9605	-0.357535	-0.880525	-0.104086	0.0591228	0.125522	-0.483599	0.986253	1.9668	1.47351	-0.667852	-1.31618	-0.801433
gene8025	-0.152843	-0.550712	-0.858448	0.267924	0.19788	-0.551862	1.22758	1.86301	1.35555	-0.811381	-0.801252	-1.18545
gene4088	-0.459087	-0.423248	-0.591633	0.201681	0.406944	-0.261835	1.24792	1.74245	1.37113	-1.19669	-0.975567	-1.06207
gene8117	-0.102822	-0.634094	-0.326025	0.199897	0.311213	-0.405447	0.923691	1.95227	1.37376	-1.15505	-1.13849	-0.998897
gene10597	-0.126024	-0.380945	-1.0926	0.0456611	0.204159	-0.78318	1.02011	1.76496	1.63198	-1.15211	-0.882972	-0.249047
gene6591	-0.692159	-0.0690262	-0.338339	-0.155888	0.490711	-0.666199	1.2503	1.73096	1.43845	-0.94561	-1.22488	-0.818313
gene834	-0.528765	-0.468236	-0.0850917	0.103576	-0.0445011	-0.698615	0.962506	1.82535	1.7045	-1.2793	-0.946598	-0.544831
gene8764	-0.429181	-0.548229	-0.203047	-0.0113888	0.397618	-0.568726	1.0508	1.7471	1.46057	-1.29303	-1.41223	-0.190265
gene8172	-0.152251	-0.495597	-0.347876	0.829418	-0.445175	0.129373	0.845577	1.61059	1.46686	-1.17005	-0.748653	-1.52222
gene11070	-0.162837	-0.0875483	-0.208477	0.562805	-0.471177	-0.368492	1.05385	1.43814	1.71375	-0.887632	-1.22129	-1.36109
gene5209	-0.439742	-0.0781565	-0.635754	0.409448	-0.241589	-0.067639	1.02151	1.63568	1.67388	-1.05716	-0.934054	-1.28643
gene1064	-0.16673	-0.255723	0.0234526	-0.0441719	0.0709905	-0.42446	1.0133	1.55197	1.70287	-0.786094	-1.05956	-1.62584
gene7151	-0.235235	-0.535212	-0.0397866	0.0771641	0.340372	-0.223293	1.31913	1.28314	1.61075	-0.852344	-1.29915	-1.44554
gene6342	-0.228675	-0.610843	-0.276146	0.345366	-0.0538098	-0.41719	1.5506	1.37325	1.48811	-0.633671	-1.07132	-1.46567
gene1108	-0.197478	-0.341749	-0.364924	0.807805	0.0948827	-0.666708	1.24737	1.52504	1.28984	-0.962256	-0.91861	-1.51322
gene6083	-0.499312	-0.21401	-0.0308879	0.581465	-0.0892958	-0.312098	1.28624	1.46289	1.41067	-1.09919	-0.972912	-1.52356
gene1303	-0.368411	-0.43967	-0.641083	0.539987	-0.161578	-0.243182	0.993505	1.07485	2.10964	-0.348868	-1.30952	-1.20567
gene8331	-0.50873	-0.403523	-0.397255	-0.0456991	-0.469474	-0.106984	1.00089	1.62869	1.90206	-0.210714	-1.10605	-1.28321
gene622	-0.546614	-0.333979	-0.354578	0.252718	-0.258745	-0.407857	1.21285	1.40702	1.887	-1.34323	-0.437879	-1.0767
gene262	-0.300584	-0.349987	-0.234309	0.108162	-0.691814	-0.447834	1.35377	1.57556	1.74934	-0.77578	-0.779754	-1.20677
gene3490	-0.356012	-0.666887	-0.24133	0.436814	-0.423743	-0.219183	1.26477	1.45435	1.78075	-1.07204	-0.957778	-0.999708
gene5284	-0.555773	0.185019	-0.584799	0.125663	-0.371399	-0.591514	0.902472	1.44359	2.11846	-0.741394	-0.886917	-1.04341
gene5833	-0.655819	0.122145	-0.118502	0.0627902	-0.327623	-0.4737	0.756082	1.51008	2.0859	-0.792878	-1.19033	-0.978147
gene10140	-0.843802	-0.204067	-0.632042	0.36127	-0.325129	-0.713672	1.23106	1.399	1.96933	-0.745806	-0.554537	-0.941605
gene6711	-0.598761	-0.0274002	-0.545744	0.392038	-0.335082	-0.839041	1.37684	1.21858	1.91668	-0.554444	-0.957808	-1.04586
gene6767	-0.725178	-0.755114	-0.460741	-0.0584017	-0.0207567	-0.417899	1.29869	1.45468	1.74868	-1.49836	0.069024	-0.634619
gene8221	-0.752395	-0.605249	-0.2779	-0.0854448	0.319033	-0.163063	1.00571	1.39096	1.69684	-1.94465	-0.0956238	-0.488216
gene5962	-0.231343	-0.545038	-0.582427	0.0467075	0.515865	-0.158759	1.05027	1.31927	1.63798	-1.8281	-0.165764	-1.05866
gene5949	-0.18195	-1.11161	-0.0456005	-0.102982	0.29962	-0.57892	0.972353	1.56863	1.70749	-1.49085	-0.192087	-0.844095
gene9534	-0.358003	-1.04081	-0.219287	0.0110095	0.211144	-0.449397	0.820764	1.42453	1.92682	-1.63263	-0.0539337	-0.640202
gene313	-0.343392	-0.603501	-0.302927	-0.350633	-0.625931	0.267792	1.56231	1.25859	1.81536	-1.1714	-0.673718	-0.832557
gene437	-0.953883	-0.556601	-0.372137	-0.153518	-0.121781	0.162033	1.13378	1.6931	1.73703	-1.02418	-0.482802	-1.06104
gene2243	-0.554934	-0.22141	-0.346582	-0.431986	-0.114988	-0.00744068	1.24106	1.78663	1.5812	-1.3606	-0.733602	-0.837341
gene5762	-0.353361	-0.146216	-0.279888	-0.495587	-0.205938	-0.24546	1.42403	1.64687	1.60947	-0.90907	-0.722745	-1.3221
gene5106	-0.0602401	-0.492623	-0.383179	0.0058993	0.129592	-0.301984	1.09712	1.68489	1.64366	-1.16199	-0.894594	-1.26655
gene9417	-0.341876	-0.436519	-0.416607	-0.127194	-0.00461594	-0.495227	1.2879	1.67365	1.69798	-1.26936	-0.591899	-0.976232
gene5842	-0.255861	-0.559908	-0.063713	0.333901	0.0566025	-0.344618	1.31771	1.60361	1.39695	-1.36554	-1.1436	-0.975523
gene7253	-0.247563	-0.503841	-0.00373465	0.154046	-0.111873	-0.546729	1.05677	1.58755	1.81237	-1.1614	-0.957443	-1.07814
gene2742	-0.150361	-0.554065	-0.0303951	-0.108188	0.127076	-0.310206	0.738792	1.35538	2.14849	-1.27239	-0.834741	-1.10939
gene778	-0.196526	-0.353319	-0.189262	0.115471	0.0737741	-0.471048	0.889235	1.47507	1.94229	-1.44094	-0.775433	-1.06931
gene8082	-0.414818	-0.0411663	0.00771699	-0.141462	-0.0953429	-0.0937486	1.12634	1.24084	1.94576	-1.07963	-1.13749	-1.317
gene10035	-0.00821199	-0.543572	-0.0245556	-0.33457	-0.173637	-0.0585772	1.25765	1.5232	1.69878	-1.12774	-0.931774	-1.27698
gene10261	-0.1718	-0.587392	0.161762	-0.185868	0.0314835	0.0342182	1.10459	1.30259	1.82539	-1.52999	-0.955479	-1.0295
gene1396	-0.871448	-1.13301	-0.740347	0.368668	-0.188145	-0.470577	0.957847	1.56861	1.97699	-0.451336	-0.443955	-0.573297
gene4128	-0.664811	-0.729227	-0.728772	0.10444	0.0385042	-0.827423	0.922957	1.58452	2.0869	-0.652998	-0.493014	-0.641072
gene10020	-0.624719	-0.650108	-0.557361	0.39218	-0.400786	-0.591763	0.759878	1.93703	1.82179	-0.424156	-0.796485	-0.865502
gene3356	-0.581728	-0.784594	-0.83419	0.380986	-0.0831715	-0.855842	1.12096	1.8365	1.6101	-0.364091	-0.906057	-0.538874
gene766	-0.680703	-0.92066	-0.647043	0.290201	-0.423814	-0.634446	1.08712	1.70718	1.85016	-0.273396	-0.892254	-0.462346
gene1008	-0.283082	-1.16686	-0.671349	0.163621	0.11113	-0.39135	1.29928	1.38606	1.87007	-0.68028	-0.872417	-0.764821
gene3231	0.0238494	-0.916762	-0.661685	-0.0183265	0.145065	-0.755778	0.896539	1.80276	1.79365	-0.546308	-0.932036	-0.83097
gene5107	-0.10707	-0.740184	-0.992083	-0.0267865	0.0840467	-0.418133	1.10007	1.70739	1.78954	-0.700553	-0.756981	-0.939264
gene1397	-0.418789	-1.25358	-0.621789	0.67691	-0.236036	-0.410245	0.800217	1.58077	1.89016	-0.402604	-0.696933	-0.908087
gene7707	-0.407805	-0.925769	-0.692947	0.419193	-0.213296	-0.422549	0.989507	1.66639	1.88358	-0.612239	-0.84307	-0.84099
gene2286	-0.37751	-0.920523	-0.607257	0.890514	0.0591502	-0.538999	0.915461	1.77666	1.45873	-0.772372	-0.76753	-1.11633
gene4129	-0.408742	-0.794075	-0.597741	0.52106	0.138774	-0.376807	1.1433	1.5485	1.70828	-0.893044	-0.915645	-1.07386
gene2329	-0.387186	-1.02501	-0.236024	0.465199	-0.329351	-0.582313	1.20215	1.62147	1.67024	-1.237	-0.509627	-0.652558
gene6115	-0.143843	-0.986408	-0.14611	0.53282	0.0987878	-0.885816	0.979388	1.55783	1.7265	-1.06553	-0.917313	-0.750308
gene6652	-0.237045	-0.97221	-0.36427	0.595527	0.0266431	-0.804496	1.21545	1.1644	1.88164	-1.28039	-0.835818	-0.389431
gene329	-0.0376537	-1.08545	-1.0587	0.973705	-0.209329	-0.771004	1.05968	1.51169	1.56127	-0.64728	-0.587141	-0.709785
gene120	-0.2475	-1.07967	-0.789619	0.306596	-0.404981	-0.845891	0.924829	1.75333	1.80578	-0.88228	-0.0954526	-0.445148
gene4804	0.0426137	-0.75747	-0.7681	0.503164	-0.329893	-1.07257	0.779584	1.73919	1.83348	-0.807233	-0.571784	-0.590993
gene4157	-0.425703	-1.08324	-0.534863	0.273344	0.116291	-0.67792	0.766587	1.77348	1.83763	-1.08898	-0.307664	-0.648958
gene5178	-0.625035	-1.11275	-0.473131	0.136775	0.115411	-0.486839	0.971242	1.89658	1.6495	-0.923322	-0.345012	-0.803418
gene7167	-0.403751	-1.12366	-0.506588	-0.0273328	0.183975	-0.540892	1.01403	1.81738	1.71653	-0.95106	-0.35067	-0.827961
gene9757	-0.492954	-1.14912	-0.328759	0.326697	0.332891	-0.422458	1.08603	1.60398	1.62692	-1.29824	-0.536943	-0.748045
gene2983	-0.611591	-0.834229	-0.346557	0.0182423	0.204549	-0.426097	0.999099	1.88597	1.63788	-1.20119	-0.54821	-0.777869
gene6659	-0.541761	-0.774251	-0.360436	0.173948	0.122725	-0.357417	0.900597	1.5513	1.97912	-1.25698	-0.549218	-0.88763
gene696	-0.39083	-0.627164	-0.373912	-0.229719	0.0191384	-0.875827	1.11449	1.76719	1.77705	-1.23393	-0.4587	-0.487789
gene3748	-0.2874	-0.952638	-0.394751	-0.21482	-0.149334	-0.478884	1.08165	1.80806	1.76185	-1.18172	-0.246447	-0.745576
gene1376	-0.609138	-0.502951	-0.353422	-0.177463	-0.289248	-0.562044	1.2852	1.72999	1.75989	-1.13482	-0.314378	-0.831613
gene5198	-0.606489	-0.735065	-0.277284	-0.0620292	-0.238161	-0.596157	1.07594	1.72253	1.93483	-0.973974	-0.558408	-0.685731
gene621	-0.605736	-0.962912	-0.157188	-0.110043	-0.0591622	-0.510917	0.81067	1.60169	2.09553	-1.15301	-0.400113	-0.548803
gene6658	-0.685919	-1.10951	-0.389883	0.120258	-0.226379	-0.72835	1.12921	1.7373	1.7946	-0.797213	-0.272795	-0.571319
gene9075	-0.670513	-0.870971	-0.652752	-0.0644044	-0.236798	-0.545728	1.30051	1.54805	1.87656	-1.0141	-0.0650599	-0.604795
gene3118	-0.357516	-1.19458	-0.24047	-0.0804036	-0.17103	-0.596922	0.681152	1.08738	2.49428	-0.781937	-0.134213	-0.705745
gene9401	0.0475936	-0.333974	-0.93561	0.160832	0.104926	-0.676858	0.604476	1.36705	2.17921	-1.09615	-0.310266	-1.11123
gene10019	-0.674101	-0.9139	-0.967046	0.834047	-0.249712	-0.244152	0.363512	2.02051	1.61946	-0.406594	-0.694925	-0.687099
gene4781	-0.907394	-0.907394	-0.907394	0.385983	-0.163306	-0.359904	0.831772	2.14267	1.38987	-0.234625	-0.362889	-0.907394
gene7924	-0.795242	-0.942696	-0.705957	0.417753	-0.394064	-0.682446	0.877214	2.08027	1.54278	-0.425386	-0.321454	-0.650774
gene440	-1.02945	-0.663258	-0.647641	0.932593	-0.333536	-0.602682	1.23085	1.29835	1.72312	-1.11778	-0.345966	-0.444607
gene5367	-0.965208	-0.715056	-0.61627	1.09938	-0.4298	0.0429354	0.723362	1.54734	1.63386	-1.25475	-0.370559	-0.695232
gene6176	-0.835026	-0.825483	-0.714696	0.640658	0.0934147	0.0220884	0.620786	1.81439	1.68019	-1.059	-0.584472	-0.852849
gene4206	-0.531533	-0.147353	-0.248384	0.662585	-0.439318	-0.494676	0.0685899	1.76714	2.01533	-1.07703	-0.498315	-1.07703
gene6449	-0.413826	-0.891554	-0.0942413	0.70685	-0.262053	0.05399	-0.0420155	1.62227	2.01416	-1.15558	-0.418754	-1.11925
gene439	-0.578186	-1.07854	-0.170769	0.353995	-0.0306105	0.511242	0.692861	1.8861	1.36056	-1.33176	-0.56292	-1.05197
gene9915	-0.73116	-1.50243	-0.257196	0.412314	0.118299	0.0217842	0.721173	1.85444	1.52008	-0.924141	-0.425011	-0.808154
gene1312	-0.54424	-0.743601	0.146732	0.350017	0.19126	-0.236262	0.657207	1.88164	1.49372	-1.11985	-0.650697	-1.42593
gene4519	-0.642504	-0.97544	-0.208017	0.453957	-0.0535586	-0.445168	0.837067	2.11153	1.37078	-0.74915	-0.583618	-1.11588
gene9113	-0.828655	-1.13071	-0.00745602	0.597552	-0.221535	-0.250418	0.795999	2.03799	1.23606	-0.797875	-0.172053	-1.25891
gene4577	-0.851914	0.751683	-0.589942	0.127935	-0.293772	-0.442368	1.39939	1.34317	1.44332	-1.49964	-0.642611	-0.745251
gene5736	-0.512074	0.454007	-0.744912	0.941683	-0.337855	-0.650572	0.795508	1.07785	1.81242	-1.62366	-0.831927	-0.380466
gene2487	-0.319361	0.215572	-0.551276	0.589813	-0.0407704	-0.833731	1.30974	1.45493	1.29762	-1.73588	-0.615215	-0.771449
gene9400	-0.415282	0.431741	-0.714722	0.438449	-0.148254	-0.936638	0.725833	1.52071	1.83346	-1.27123	-0.458118	-1.00595
gene2723	-0.521527	-0.56048	-1.6419	1.21086	0.336174	-0.550745	0.695425	1.76887	0.875852	-0.818092	0.088091	-0.882529
gene1909	-1.14528	-0.580684	-1.25007	0.882135	-0.749465	-0.807828	0.973946	1.61159	1.24057	-0.624271	0.556727	-0.10737
gene438	-1.53264	-0.801295	-1.13246	0.671291	-0.0156904	-0.181939	1.18213	1.73525	1.17966	-0.347573	-0.245659	-0.511082
gene9608	-0.762828	-0.940664	-1.36968	0.493046	-0.260969	-0.872524	1.15651	1.6625	1.46794	-0.187513	0.137897	-0.52372
gene2607	-0.805933	-0.61986	-0.963141	0.48052	-0.375454	-1.06911	1.25209	1.87213	1.38861	-0.248295	-0.304551	-0.607014
gene9607	-0.739024	-0.821812	-1.10081	0.679728	-0.145085	-0.704967	1.23325	1.8847	1.2843	-0.417311	-0.463768	-0.689195
gene3225	-1.03454	-0.0292576	-0.559099	0.125371	-0.778781	-0.248293	1.75675	1.42274	1.21845	-0.889687	0.2369	-1.22056
gene776	-0.461282	-0.826916	-0.703189	-0.0750461	-0.659361	-0.0926994	1.54995	1.60288	1.44295	-0.994478	0.245354	-1.02816
gene289	-1.10571	0.20371	-0.5261	0.850001	-0.397924	-0.712527	1.23495	1.14056	1.53497	-1.40267	0.131395	-0.950649
gene144	-1.13482	0.295885	-0.78713	0.421513	-1.06549	-0.603847	1.29435	1.51455	1.51788	-0.791275	-0.00730791	-0.654324
gene9296	-1.4824	-0.145588	-0.863583	0.725346	-0.815238	-0.347263	1.43867	1.10362	1.5766	-0.694452	0.167851	-0.663562
gene1802	-1.55801	-0.650291	-0.73746	0.284283	-0.248842	1.34518	-0.201846	-0.699777	0.986814	-1.00194	1.05978	1.4221
gene4751	-1.38102	-0.0311058	0.178413	-0.348323	-0.33833	0.113504	-0.890319	-1.2415	1.63467	-0.339297	1.63511	1.00821
gene7245	-0.54294	0.344869	0.58097	-0.740768	-0.297382	0.830818	-0.463973	-1.84155	0.465889	-1.11164	1.45733	1.31839
gene2577	-1.66754	-0.00944535	-0.504389	0.502252	0.107523	0.756971	-0.140983	-1.1296	-0.927722	-0.0888811	1.82741	1.27441
gene1803	-1.01334	-0.623026	-0.146097	0.522316	0.102214	1.26236	-0.730412	-1.69031	-0.600032	0.117698	1.34396	1.45466
gene2679	-1.60557	-0.00502642	-0.0858885	0.238202	0.152365	1.10763	-0.652376	-1.05885	-1.03196	0.106654	0.934294	1.90052
gene2558	-0.778174	0.546669	0.0507976	0.0597213	-0.114798	0.0874988	-1.02651	-1.10543	-1.34099	0.179848	1.57779	1.86358
gene424	-0.548668	0.350544	-0.334788	-0.499763	-0.157963	0.10361	-0.921132	-0.862247	-1.28823	0.56821	1.51361	2.07682
gene5710	-0.449882	-0.0929524	-0.172785	-0.4908	-0.128482	0.821287	-0.823025	-1.19705	-1.27533	0.359604	1.64764	1.80178
gene9398	-0.625196	0.706032	-0.0390433	-0.438068	0.265273	0.649039	-0.85712	-1.05782	-1.69365	0.023692	1.52562	1.54125
gene2630	-0.65956	0.0405893	0.245687	0.245677	-0.704047	0.233524	-0.570624	-0.931499	-1.31675	-0.202503	2.2421	1.37741
gene282	-0.717347	0.53108	-0.00127626	0.0100746	-0.315239	-0.000652444	-1.12118	-0.810623	-0.696714	-0.660948	2.12868	1.65414
gene749	-0.71633	-0.0561852	0.341216	-0.360045	0.0437401	0.188198	-0.8011	-0.798334	-1.15019	-0.513256	2.0335	1.78878
gene9104	-0.871714	-0.359323	-0.544832	-0.948608	0.273306	0.464957	0.315988	-1.37325	-0.700398	0.366123	2.08165	1.2961
gene102	-0.560147	-1.35051	-0.502364	-0.911935	0.5226	0.844843	-0.150605	-0.404577	-0.390177	-0.529836	2.09081	1.34189
gene849	-0.842648	-1.10647	-0.0357158	-0.433466	0.24791	1.17029	-0.620388	-0.803352	-1.04861	0.315173	1.91931	1.23796
gene2705	-1.09834	-0.457763	-0.0192528	-0.259541	0.430309	-0.00788482	-0.678144	-0.599584	-0.43809	-0.783887	1.79364	2.11854
gene3421	-1.1324	-0.320159	-0.000862899	-1.03965	0.755484	0.0382026	-0.564474	-0.439316	-0.0231302	-0.847776	1.37222	2.20186
gene4572	-0.728754	-0.185323	0.200833	-0.550042	0.421308	0.575922	-2.00373	-0.81882	0.0954699	-0.120743	1.44441	1.66946
gene1093	-0.354937	-0.268676	0.0811545	-0.49189	0.899823	0.297167	-1.40246	-0.851891	-0.795224	-0.473568	1.20089	2.15961
gene1117	-0.344508	-0.899106	0.0775924	-0.457348	0.737946	0.200144	-1.25251	-0.649821	-0.475784	-0.590669	1.70312	1.95095
gene8299	0.0500232	-0.472115	0.0648292	-0.901125	0.476098	-0.120105	-1.33115	-0.590556	-0.448163	-0.498856	1.751	2.02012
gene8052	-0.692418	0.135437	-0.524177	-0.212115	-0.447924	0.183729	-0.59335	-0.0194077	-1.09412	-0.691315	1.7576	2.19806
gene8053	-1.10919	-0.168975	-0.362823	0.211685	-0.118926	0.236844	-0.699943	0.0376314	-0.534179	-1.24821	1.64824	2.10785
gene10758	-0.297263	-0.816597	-0.359064	-0.200584	0.471356	-0.527215	-0.715426	-0.81493	-0.208742	-0.539425	1.87466	2.13323
gene2532	-0.301184	-0.774235	0.000390178	-0.394586	-0.0469463	-0.226902	-0.875599	-0.695273	-0.451475	-0.340688	1.83096	2.27554
gene11642	-0.382849	-0.644217	-0.644217	-0.644217	0.306679	-0.092743	-0.644217	-0.0301857	-0.644217	-0.644217	2.03861	2.02579
gene7288	-0.170243	-0.813444	-0.605376	0.203321	0.660944	-0.560895	-0.887746	-0.278219	-0.8241	-0.540214	2.03598	1.77999
gene8693	0.0427803	-0.603812	-0.512247	-0.34305	0.333732	-0.676849	-0.775139	-0.497892	-0.509141	-0.501324	2.29717	1.74577
gene7720	-0.143964	-0.0130576	0.504149	-1.49069	-1.00455	0.440381	0.185668	-0.676423	-1.2267	0.410294	0.96443	2.05047
gene10782	-1.10996	0.380632	0.364151	-1.2481	-0.955275	0.383967	0.251069	-1.17812	-0.59075	1.69455	0.699294	1.30854
gene3512	-1.10542	0.23155	0.333892	-1.04534	-1.20973	-0.617702	-0.527523	-0.363425	0.26877	1.46333	0.675567	1.89602
gene3927	-0.781614	1.66323	0.489216	-1.20946	-0.644869	0.781317	-0.695403	-1.01202	-0.543565	-0.315469	1.59159	0.677044
gene683	-0.0861611	0.725734	0.135693	-1.30535	-1.52939	0.618984	-0.427159	-0.566658	-0.67792	0.153416	2.05273	0.906083
gene5715	-1.07865	0.222834	-0.272128	-1.11899	-0.984749	-0.0770326	-0.122711	-0.673901	0.0679241	0.329956	1.73176	1.97569
gene9585	-1.29745	0.0760841	-0.248779	-1.14853	-0.300871	-0.321382	-0.243599	-0.87549	0.430152	0.357456	2.11512	1.45729
gene10377	-1.73042	0.297744	-0.40267	-0.287993	-0.640729	-0.111464	0.10599	-0.624834	0.486649	-0.612925	1.6237	1.89695
gene5793	-1.55957	0.518922	-0.714682	-0.463116	-1.18299	-0.129085	-0.496162	-0.0827097	0.523096	0.25072	1.71553	1.62005
gene4478	-0.721892	0.297781	-0.139153	-1.2566	-1.64042	-0.313994	-0.214957	0.0783899	1.08753	-0.244863	1.54761	1.52056
[truncated: 1,760 more rows]
