# Supplementary material for: Functional characterization of CreA, ZnT, and MTase as key regulators of cadmium resistance in Paecilomyces lilacinus
Source: Front Microbiol. 2026 May 14;17:1792636. doi: 10.3389/fmicb.2026.1792636 (PMC13218079; doi:10.3389/fmicb.2026.1792636)
Supplement: Supplementary file 1 [file Data_Sheet_1.ZIP › mRNA/2_DEG/Heatmap/B_vs_A.heatmap.xlsx]

## Sheet: Sheet1
Sample	B3	B1	B2	A1	A2	A3
gene297	0.748187	0.298214	1.39811	-2.26089	-0.69823	-1.07398
gene5821	0.800351	-0.0926375	0.386341	-2.30987	-0.486938	-0.616404
gene9386	1.76249	0.567742	0.933259	-1.50826	-0.316116	-1.22042
gene9418	1.61817	0.743079	0.6826	-1.95187	-0.626681	-1.06485
gene5200	1.45432	0.229552	1.30337	-2.08282	-0.663188	-0.675627
gene8755	1.51171	0.667531	0.880737	-1.71773	-0.521622	-0.402483
gene4201	1.75033	0.671394	0.16894	-1.59697	-0.152092	-1.0418
gene906	1.80388	0.235776	0.0961295	-2.03168	-0.44914	-1.25024
gene9385	1.49693	0.692508	0.682766	-1.85731	0.518622	-0.691885
gene9387	1.97597	0.442276	0.745291	-1.41869	0.385845	-0.864355
gene7275	1.21057	0.597156	0.270074	-1.44618	-0.736861	-0.6312
gene3948	0.924905	0.480697	0.269665	-2.05676	-1.17755	-0.737005
gene7276	1.26353	0.555066	0.268267	-1.90174	-1.00311	-0.462827
gene890	0.516835	0.779768	-0.0536281	-2.48655	-0.801685	-0.963234
gene9816	0.60718	0.551206	-0.199011	-2.34842	-0.683163	-0.581038
gene513	1.06823	0.869769	-0.217588	-2.1697	-0.708643	-0.912271
gene5691	0.816365	1.0928	-0.227067	-2.37679	-0.890017	-0.590613
gene4462	0.917564	0.500947	-0.0807594	-2.34699	-0.28182	-0.482467
gene5635	0.910037	1.09425	-0.232511	-2.15211	-0.632764	-0.180437
gene5831	0.715492	2.23	0.557861	-1.97883	-0.340948	-0.141143
gene2757	1.61155	1.43654	1.03493	-1.67557	-0.361987	-0.448408
gene2863	0.945553	1.10613	0.749557	-1.89066	-0.451898	-0.367116
gene5736	0.941683	1.07785	0.795508	-1.62366	-0.831927	-0.380466
gene2862	0.791378	1.09537	0.398539	-0.904688	-0.0346492	-0.250047
gene1943	1.05589	1.85511	0.346541	-1.06629	-0.354152	-0.121312
gene2819	0.924337	1.46922	0.784281	-1.13943	-0.320087	0.0244626
gene8173	1.1973	1.57183	-0.108906	-1.28959	-0.610533	-1.21076
gene817	0.704679	1.93255	0.409058	-1.41438	-0.369225	-1.29729
gene4206	0.662585	1.76714	0.0685899	-1.07703	-0.498315	-1.07703
gene6449	0.70685	1.62227	-0.0420155	-1.15558	-0.418754	-1.11925
gene9221	0.937274	1.84708	0.656135	-1.55737	-0.96275	-0.718773
gene5367	1.09938	1.54734	0.723362	-1.25475	-0.370559	-0.695232
gene3463	1.00766	1.49544	0.662334	-1.01414	-0.690754	-0.631439
gene3464	1.04654	1.54476	0.637223	-1.04721	-0.710995	-0.881042
gene11150	0.89423	1.97034	0.824419	-1.5286	-0.144693	-0.777717
gene3707	0.549744	1.93498	0.70969	-1.27541	-0.585813	-0.923704
gene439	0.353995	1.8861	0.692861	-1.33176	-0.56292	-1.05197
gene6176	0.640658	1.81439	0.620786	-1.059	-0.584472	-0.852849
gene8639	0.820797	1.72831	0.766564	-1.32955	-0.391727	-0.998767
gene6850	-0.0380648	-0.0179477	0.348869	-1.99242	-0.908263	-1.24128
gene6851	-0.0260669	-0.465062	0.52019	-1.63421	-1.02322	-1.25424
gene4386	-0.336078	0.392078	0.743614	-1.16711	-1.74803	-1.44381
gene7711	-0.979503	0.20289	0.680204	-1.1466	-1.47719	-1.04175
gene6788	-0.20694	-0.402022	0.397104	-0.876261	-1.42359	-1.88404
gene10667	-0.215297	-0.543593	0.0589541	-1.38092	-1.37613	-1.30851
gene107	-0.652635	-0.52246	0.236698	-1.13126	-1.29603	-1.57537
gene1761	-0.789108	0.877644	0.26156	-1.48041	-0.872634	-1.72431
gene3349	-0.284042	0.740203	0.869402	-1.34446	-1.07034	-1.98596
gene4097	-0.39924	1.16128	1.03416	-1.55889	-1.10661	-1.55889
gene3118	-0.0804036	1.08738	0.681152	-0.781937	-0.134213	-0.705745
gene36	0.219481	0.766591	0.288552	-0.77898	-0.77898	-0.77898
gene5548	-0.82018	1.02701	1.05463	-0.934523	-1.11157	-1.66631
gene5964	-0.755892	1.22297	1.03442	-0.818215	-1.16518	-1.16493
gene4090	-0.0310008	0.848454	1.72338	-0.942443	-1.20302	-1.46467
gene10613	-0.310598	0.828165	1.08564	-1.1238	-1.27987	-1.40512
gene1122	-0.306799	0.83067	1.2593	-0.908815	-0.805376	-1.44811
gene7461	0.331809	0.777404	-0.196736	-1.51073	-2.20272	-0.107918
gene895	0.228108	0.8025	0.525562	-0.490009	-2.74348	-0.807768
gene10396	0.65751	0.806572	-0.461617	-1.04029	-1.29619	-1.5051
gene10695	0.498066	0.796554	-0.343123	-1.3445	-0.996574	-1.27771
gene7485	0.930391	1.10928	-0.186447	-1.86933	-1.09964	-1.54687
gene42	1.3479	0.871266	-0.260602	-1.59416	-1.18363	-1.60754
gene9561	1.27928	1.18687	-0.283481	-1.69764	-1.22534	-1.24136
gene3177	0.807175	1.08953	0.21152	-1.32135	-1.08908	-1.3744
gene3868	0.997906	1.21499	0.219199	-1.49295	-0.98105	-1.61325
gene1734	0.77517	0.90027	0.355468	-1.6244	-1.30138	-1.72298
gene9772	0.772974	1.25869	0.485967	-1.67769	-1.29322	-1.59518
gene1704	1.02722	1.20466	0.47599	-1.50496	-1.04205	-1.96349
gene918	1.06946	1.22522	0.347809	-1.16765	-1.0221	-2.04605
gene428	0.622244	1.28954	0.35893	-1.07652	-1.24583	-1.7052
gene6603	0.943428	1.15905	0.172631	-1.25533	-1.41395	-1.63653
gene1913	0.458697	1.70364	0.149859	-1.33562	-1.52163	-1.47918
gene7961	0.783192	1.52397	0.454451	-1.44719	-1.53178	-1.48546
gene7050	0.477942	1.48073	0.583957	-1.48729	-0.789563	-1.94192
gene2781	0.595985	1.47769	0.525724	-1.37052	-0.938959	-1.5916
gene3937	0.407525	1.51169	0.443925	-1.2276	-1.10947	-1.62226
gene7321	-0.135981	0.767158	0.363808	-1.68548	-1.3506	-1.33723
gene3984	-0.164541	0.996894	0.294644	-1.58633	-1.3065	-1.73259
gene9904	-0.160193	1.02813	0.365053	-1.70853	-1.28989	-1.47555
gene7191	0.302605	1.10031	-0.104514	-1.89199	-0.982296	-1.52588
gene10533	0.338646	1.37686	0.396315	-1.70488	-1.26663	-1.26478
gene10696	0.0357435	1.19971	0.184507	-1.52712	-1.2904	-1.43774
gene9884	0.0608036	1.3548	0.11209	-1.70792	-1.053	-1.53513
gene10524	0.00349642	1.55401	-0.191487	-1.14821	-1.08507	-0.873945
gene10525	0.242789	1.51454	-0.315752	-1.26825	-0.984497	-1.01698
gene7389	0.347918	1.42531	-0.356552	-1.39739	-1.09074	-1.32909
gene10337	0.109817	1.29627	-0.391831	-1.14839	-1.26991	-1.27561
gene10535	-0.0801621	1.13936	-0.367318	-1.25087	-1.14774	-1.36212
gene10814	-0.0166774	1.48	0.372062	-0.952475	-1.262	-1.416
gene134	-0.158151	1.55687	0.67576	-1.33441	-1.31854	-1.2305
gene2155	-0.0605602	1.6804	0.179741	-1.35734	-1.45782	-1.27254
gene1878	0.0211103	1.01504	0.431025	-1.01917	-0.899579	-1.50376
gene8727	-0.0238032	0.930108	0.184686	-0.943525	-1.59115	-1.35887
gene2944	-0.36598	0.977109	0.273184	-1.17369	-1.52066	-1.19423
gene4835	-0.158352	1.29363	0.444774	-1.14606	-1.46906	-1.1622
gene10865	-0.129446	0.835804	-0.439512	-0.793938	-1.62227	-1.5553
gene2173	-0.0990399	0.664315	-0.295066	-1.26157	-1.65032	-1.52907
gene7460	0.373926	0.73209	-0.314789	-1.13752	-1.95538	-1.21072
gene4205	0.719416	0.689474	0.0246921	-1.21163	-1.83689	-1.5787
gene6451	0.610795	0.67575	0.0822458	-1.266	-1.87929	-1.44146
gene11194	0.427482	1.16656	0.215504	-1.37613	-1.62051	-1.02151
gene4162	0.405974	0.779194	0.225428	-1.44008	-1.68767	-1.07197
gene10041	0.885644	1.15771	0.250104	-1.04151	-1.88364	-1.38738
gene6621	0.370277	1.16118	0.300073	-0.991239	-1.93307	-1.5423
gene10509	-0.0274016	-0.375555	-0.49656	-1.25987	-1.84301	-0.713283
gene6802	0.593811	-0.296893	0.0708422	-1.45408	-1.70304	-0.97368
gene7299	0.449002	-0.223791	-0.440916	-1.51598	-1.60208	-0.859315
gene1709	0.0244203	-0.157061	-0.714289	-1.3573	-0.660741	-1.19914
gene2921	0.0221243	-0.0472756	-0.695371	-1.13631	-1.39157	-1.55306
gene4394	0.212321	-0.401413	-0.238159	-0.9388	-1.35353	-1.83069
gene9404	0.208633	-0.468747	-0.649907	-0.705731	-1.35589	-1.42397
gene7560	0.157193	-0.520652	-0.244803	-0.854376	-1.17821	-1.09714
gene8615	0.223884	-0.516519	-0.440909	-1.03661	-1.27681	-1.25104
gene8399	0.586285	-0.34033	-0.382727	-1.26749	-1.06566	-1.61736
gene7388	0.348019	-0.731275	-0.285409	-1.22669	-1.21544	-1.43693
gene7877	0.549038	-0.520769	-0.104102	-1.20406	-1.42615	-1.3094
gene11350	0.872076	0.436719	-0.806247	-1.32204	-0.539594	-0.798725
gene7625	0.976621	0.27886	-0.980521	-1.62033	-1.059	-0.937967
gene684	1.00009	-0.080148	-0.524853	-1.75793	-0.803126	-1.15399
gene4586	0.736883	-0.15588	-0.309237	-1.87236	-1.15346	-1.47336
gene10277	0.702474	-0.0823949	-0.300259	-1.63766	-1.34197	-1.46553
gene882	0.870185	0.0323016	-0.11647	-1.64143	-1.31625	-1.32518
gene6060	0.814402	-0.193293	-0.350363	-1.81236	-1.33094	-0.654463
gene1360	0.708173	0.258426	-0.0519459	-1.94053	-1.32363	-1.04351
gene9347	0.591068	0.399669	-0.253686	-2.19773	-1.19542	-0.719917
gene7181	0.378934	0.0539617	0.105223	-1.58099	-1.46715	-1.3073
gene1317	0.587291	0.374893	0.226797	-1.75252	-1.29159	-0.982759
gene1702	0.329584	0.45137	0.388722	-1.68987	-1.41515	-1.12207
gene4792	0.645291	0.65542	-0.0308163	-1.76343	-1.52033	-1.30058
gene1579	0.671098	0.728707	-0.0355121	-2.02857	-1.43464	-1.13224
gene292	0.549177	0.639119	0.0302357	-1.97505	-1.49206	-1.11036
gene3665	0.33022	0.841042	0.334546	-1.84631	-1.46369	-1.0485
gene10013	0.52387	0.651337	0.482142	-1.94021	-1.27792	-1.24018
gene291	0.611618	0.636172	0.359345	-1.84418	-1.49361	-1.33317
gene11007	0.0920129	0.737644	-0.397699	-1.6735	-1.48866	-1.33537
gene6656	-0.014352	0.836293	-0.270853	-1.7561	-1.51724	-1.29926
gene5510	0.0682844	0.527069	-0.462207	-2.04075	-1.36698	-0.959317
gene9348	0.455998	0.422798	-0.43839	-1.85032	-1.15971	-1.11529
gene1412	0.0668859	0.1582	-0.218196	-1.2198	-1.17743	-1.02055
gene3348	-0.120488	0.266172	0.169491	-1.52342	-1.25046	-1.05725
gene4520	-0.0421213	0.480301	-0.281965	-1.46187	-1.8782	-0.900852
gene5941	-0.40716	0.199427	-0.159727	-1.4357	-1.47257	-0.963294
gene7427	-0.358376	0.172473	-0.620847	-1.52616	-1.46916	-0.946481
gene2675	1.27102	-0.0704681	0.607749	-1.6523	-1.55346	-1.21876
gene5302	1.009	-0.146029	0.65824	-1.7722	-1.77593	-1.00939
gene2519	1.55016	0.0160372	0.369341	-1.29128	-1.74398	-1.14328
gene7884	1.80624	-0.0442224	0.894834	-1.42417	-1.24132	-1.02977
gene3184	0.848264	-0.86249	0.756292	-1.02284	-0.518929	-1.54374
gene11192	0.498255	-0.786553	0.456279	-1.82544	-0.84013	-1.23735
gene7426	0.73891	-0.589077	0.0293801	-1.70679	-0.805793	-1.46095
gene3578	0.793755	-0.966448	0.0340047	-1.32458	-1.27051	-1.17937
gene6460	0.72575	-0.44943	0.201032	-1.27179	-1.16259	-1.27193
gene8397	0.53498	-0.54228	0.172778	-1.5044	-1.44907	-1.42987
gene8398	0.513453	-0.50412	0.11047	-1.40521	-1.49452	-1.54805
gene7327	1.7322	-0.0786966	1.09375	-1.58213	-0.606585	-1.6066
gene4017	1.97495	0.293235	0.409435	-1.24679	-0.776104	-1.9752
gene5169	1.24916	0.344827	0.648587	-1.26823	-0.920722	-2.22164
gene2486	0.894218	0.550009	0.305794	-0.906374	-1.60559	-1.90261
gene3319	0.722605	0.471861	0.0119603	-1.28574	-1.49055	-1.88286
gene10484	0.838916	0.245821	-0.0176463	-0.751116	-0.959537	-1.98757
gene10209	0.974432	0.359407	0.463181	-1.10151	-1.10087	-2.19969
gene4304	0.78796	0.26186	0.292233	-1.14417	-1.21061	-2.07142
gene3870	1.15567	0.611256	0.00671464	-1.76075	-0.815618	-1.82975
gene3152	1.07381	0.00224673	0.411416	-1.87804	-1.09577	-1.46107
gene7484	0.806783	0.347888	0.0720549	-1.89316	-1.20247	-1.62734
gene10208	1.27363	0.859098	0.724298	-1.40873	-1.17965	-1.60391
gene8400	1.20336	0.843736	0.477097	-1.27972	-1.52588	-1.7844
gene11068	1.26326	0.657678	0.497617	-1.47762	-1.63908	-1.50363
gene9528	1.00346	0.862483	0.494126	-1.42329	-1.71651	-1.5381
gene646	1.53496	0.538128	0.279231	-1.18507	-1.69143	-1.07896
gene6604	1.55066	0.845327	0.537928	-1.17791	-1.64363	-1.21814
gene1471	1.61293	0.476415	0.635993	-1.15519	-1.0601	-1.48582
gene1080	1.52572	0.517836	0.477366	-1.4147	-1.28896	-1.68397
gene4338	1.44565	0.266968	0.394314	-1.34092	-1.33184	-1.52907
gene4490	1.59017	0.5781	-0.514763	-1.31719	-1.30581	-1.16363
gene1138	1.37747	-0.0582889	0.13619	-1.15799	-1.35728	-1.64547
gene11112	1.10034	0.0162845	-0.231871	-1.30798	-1.34193	-1.36612
gene10747	1.15367	0.0630358	0.0281482	-1.41871	-1.39519	-1.60105
gene6481	1.36629	0.240713	-0.122209	-1.31181	-1.3666	-1.50873
gene3024	0.454424	1.08962	1.13452	-1.45659	-1.90639	-1.02094
gene6045	0.468668	1.33303	1.10687	-1.39936	-1.69375	-1.31879
gene6431	0.282021	1.48966	0.500352	-1.22994	-1.69902	-1.11437
gene912	0.279766	1.61201	0.84312	-1.0576	-1.90075	-1.0139
gene10321	0.516217	1.93415	1.43829	-1.20741	-0.972105	-0.568234
gene5842	0.333901	1.60361	1.31771	-1.36554	-1.1436	-0.975523
gene11303	0.586114	1.55287	1.00581	-1.15642	-1.00919	-0.668354
gene6115	0.53282	1.55783	0.979388	-1.06553	-0.917313	-0.750308
gene8764	-0.0113888	1.7471	1.0508	-1.29303	-1.41223	-0.190265
gene6591	-0.155888	1.73096	1.2503	-0.94561	-1.22488	-0.818313
gene6130	0.0380822	1.94546	1.23759	-0.878248	-1.54872	-0.808184
gene9605	0.0591228	1.9668	0.986253	-0.667852	-1.31618	-0.801433
gene5881	0.173587	1.59387	0.0477763	-1.8254	-1.20062	-0.97003
gene4232	0.383639	1.53307	-0.130685	-1.54164	-0.80648	-0.970794
gene10807	0.142535	1.8673	-0.0921457	-1.42414	-0.861838	-1.05526
gene6432	0.208243	1.68801	0.0792364	-1.5745	-0.735737	-1.02995
gene199	0.290106	1.49443	0.168169	-1.58688	-0.39859	-0.913053
gene2780	0.0458051	1.80486	0.650581	-1.71667	-0.513302	-1.0891
gene9594	0.0996139	1.70577	0.664685	-1.71902	-0.751806	-1.18092
gene9818	0.284121	1.5666	0.378863	-1.6368	-0.785811	-0.961161
gene1119	0.205436	1.70056	0.645236	-1.56206	-0.841436	-0.884476
gene4805	0.348296	1.72604	0.51555	-1.39746	-0.86155	-0.991714
gene8898	-0.471744	0.849477	0.628645	-1.57048	-1.08654	-0.729644
gene10543	-0.369773	1.48207	0.688245	-1.63048	-1.49086	-0.697404
gene2154	-0.181979	1.26592	0.796612	-1.3456	-1.1325	-0.577062
gene10261	-0.185868	1.30259	1.10459	-1.52999	-0.955479	-1.0295
gene2742	-0.108188	1.35538	0.738792	-1.27239	-0.834741	-1.10939
gene778	0.115471	1.47507	0.889235	-1.44094	-0.775433	-1.06931
gene579	-0.0163975	1.5132	0.884699	-1.92169	-1.12442	-1.32045
gene7326	0.00822017	1.52436	0.39931	-1.97547	-0.869582	-1.31308
gene7719	-0.101915	1.33478	0.647998	-1.979	-0.993201	-0.474014
gene4546	0.436566	1.45229	0.759029	-1.75351	-0.816388	-0.697576
gene6592	0.142787	1.40116	0.624499	-1.48215	-0.836501	-0.801942
gene3716	0.876955	2.34488	0.456212	-0.795841	-1.1512	-1.20593
gene10366	0.357148	2.16148	0.697726	-0.580483	-1.40787	-1.18104
gene7612	0.384161	2.03552	0.784286	-0.662557	-1.44614	-0.938944
gene1088	0.893555	1.84173	0.710675	-0.764017	-1.31634	-1.04438
gene8993	0.561854	1.89537	0.92474	-0.644724	-1.22069	-1.09813
gene7254	1.05168	1.7511	0.0613552	-0.46555	-1.22354	-0.828215
gene4353	0.90281	1.63405	-0.00732627	-1.22482	-1.42314	-0.642614
gene2542	0.735265	1.63006	0.575975	-0.960737	-1.31513	-0.733412
gene8994	0.40186	1.49045	0.314476	-0.784309	-1.66644	-0.499784
gene1578	0.350127	2.11054	0.753075	-1.41152	-1.24795	-1.01329
gene7709	0.0482139	1.90382	0.806809	-1.40801	-1.27901	-1.04581
gene8117	0.199897	1.95227	0.923691	-1.15505	-1.13849	-0.998897
gene1543	0.591308	1.54951	0.676878	-1.10066	-1.22123	-1.1257
gene522	0.664919	1.63852	0.698465	-1.50498	-1.19829	-1.21416
gene7698	0.346413	1.54009	0.693701	-1.40343	-1.25357	-1.16394
gene8172	0.829418	1.61059	0.845577	-1.17005	-0.748653	-1.52222
gene3817	0.687227	1.69209	1.28131	-1.32572	-0.728991	-1.34552
gene891	0.929077	1.77679	1.08028	-1.25343	-0.972717	-1.19148
gene3490	0.436814	1.45435	1.26477	-1.07204	-0.957778	-0.999708
gene4129	0.52106	1.5485	1.1433	-0.893044	-0.915645	-1.07386
gene5209	0.409448	1.63568	1.02151	-1.05716	-0.934054	-1.28643
gene9345	0.725243	1.4581	0.999033	-0.992981	-0.899581	-1.16442
gene2404	0.810561	1.26178	1.15933	-1.24706	-1.39846	-1.36033
gene11070	0.562805	1.43814	1.05385	-0.887632	-1.22129	-1.36109
gene3514	0.601646	1.63333	1.11843	-1.02802	-1.27279	-1.23989
gene9459	0.762813	1.26152	1.08581	-1.08226	-1.10838	-1.89188
gene1108	0.807805	1.52504	1.24737	-0.962256	-0.91861	-1.51322
gene6083	0.581465	1.46289	1.28624	-1.09919	-0.972912	-1.52356
gene10005	0.703881	1.42509	1.08192	-0.428779	-0.951044	-1.81984
gene8103	0.349294	1.53921	1.34385	-0.710116	-1.23442	-1.87823
gene1793	0.334419	1.37492	1.24562	-0.934578	-1.8412	-1.16758
gene9494	0.52969	1.30763	1.44553	-0.646449	-1.8168	-1.60135
gene999	0.59594	1.42326	1.24441	-0.794973	-1.63308	-1.3704
gene7396	0.819127	1.17392	1.05215	-0.399969	-1.97778	-1.09421
gene119	0.897836	1.49295	1.57289	-0.408915	-1.67686	-1.21332
gene7735	0.87781	1.18703	1.50554	-0.660361	-1.77057	-1.10164
gene2946	-0.0941564	2.12251	1.3939	-0.432383	-1.8418	-0.164964
gene7098	0.179215	2.36211	1.43844	0.320511	-1.04729	-0.884048
gene3911	0.187243	1.91769	1.20664	0.0164491	-1.48225	-1.54175
gene8331	-0.0456991	1.62869	1.00089	-0.210714	-1.10605	-1.28321
gene1047	0.00484967	1.72846	1.33006	0.108536	-1.07811	-1.10722
gene105	0.327512	1.63741	1.26125	0.00421208	-1.05717	-1.39557
gene5098	-0.0206976	1.55587	0.704972	-0.964645	-0.806527	-0.605636
gene10597	0.0456611	1.76496	1.02011	-1.15211	-0.882972	-0.249047
gene834	0.103576	1.82535	0.962506	-1.2793	-0.946598	-0.544831
gene621	-0.110043	1.60169	0.81067	-1.15301	-0.400113	-0.548803
gene696	-0.229719	1.76719	1.11449	-1.23393	-0.4587	-0.487789
gene3084	-0.417896	1.5569	1.0676	-0.935795	-0.613453	-0.659984
gene8594	-0.119038	1.45681	1.02015	-1.19631	-0.71451	-0.754862
gene1376	-0.177463	1.72999	1.2852	-1.13482	-0.314378	-0.831613
gene3748	-0.21482	1.80806	1.08165	-1.18172	-0.246447	-0.745576
gene5178	0.136775	1.89658	0.971242	-0.923322	-0.345012	-0.803418
gene7167	-0.0273328	1.81738	1.01403	-0.95106	-0.35067	-0.827961
gene2983	0.0182423	1.88597	0.999099	-1.20119	-0.54821	-0.777869
gene5198	-0.0620292	1.72253	1.07594	-0.973974	-0.558408	-0.685731
gene2496	0.0770131	1.91976	0.792765	-0.529034	-0.904631	-0.794551
gene3231	-0.0183265	1.80276	0.896539	-0.546308	-0.932036	-0.83097
gene8506	0.0109081	1.95324	1.11601	-0.593704	-0.891075	-0.305876
gene3356	0.380986	1.8365	1.12096	-0.364091	-0.906057	-0.538874
gene766	0.290201	1.70718	1.08712	-0.273396	-0.892254	-0.462346
gene2330	0.27258	1.79211	1.35915	-0.583179	-0.347872	-0.888074
gene7714	0.270178	1.57645	1.39078	-0.393484	-0.535643	-0.85088
gene9813	0.0582592	1.61705	1.40157	-0.47461	-0.529596	-0.946683
gene460	0.212321	1.80521	1.27448	-0.596845	-0.746913	-0.826875
gene5107	-0.0267865	1.70739	1.10007	-0.700553	-0.756981	-0.939264
gene262	0.108162	1.57556	1.35377	-0.77578	-0.779754	-1.20677
gene8025	0.267924	1.86301	1.22758	-0.811381	-0.801252	-1.18545
gene10591	-0.178596	1.75421	0.551109	-0.469997	-0.787936	-1.4076
gene85	-0.189626	1.68902	0.448714	-0.936895	-0.621524	-1.07039
gene1162	-0.00498057	1.65715	0.731339	-1.1529	-0.672543	-1.28501
gene1312	0.350017	1.88164	0.657207	-1.11985	-0.650697	-1.42593
gene9401	0.160832	1.36705	0.604476	-1.09615	-0.310266	-1.11123
gene6659	0.173948	1.5513	0.900597	-1.25698	-0.549218	-0.88763
gene9307	0.347331	1.51506	0.825407	-1.21621	-0.598635	-1.19716
gene9400	0.438449	1.52071	0.725833	-1.27123	-0.458118	-1.00595
gene5284	0.125663	1.44359	0.902472	-0.741394	-0.886917	-1.04341
gene5833	0.0627902	1.51008	0.756082	-0.792878	-1.19033	-0.978147
gene1064	-0.0441719	1.55197	1.0133	-0.786094	-1.05956	-1.62584
gene7151	0.0771641	1.28314	1.31913	-0.852344	-1.29915	-1.44554
gene8082	-0.141462	1.24084	1.12634	-1.07963	-1.13749	-1.317
gene5106	0.0058993	1.68489	1.09712	-1.16199	-0.894594	-1.26655
gene4088	0.201681	1.74245	1.24792	-1.19669	-0.975567	-1.06207
gene7253	0.154046	1.58755	1.05677	-1.1614	-0.957443	-1.07814
gene3936	-0.0603356	2.10148	1.11625	-1.10293	-0.922192	-0.91548
gene9737	-0.203321	1.83442	1.00608	-1.47225	-0.940662	-1.15525
gene10035	-0.33457	1.5232	1.25765	-1.12774	-0.931774	-1.27698
gene5762	-0.495587	1.64687	1.42403	-0.90907	-0.722745	-1.3221
gene437	-0.153518	1.6931	1.13378	-1.02418	-0.482802	-1.06104
gene8714	-0.287662	1.63668	1.14414	-0.936021	-0.61966	-1.02849
gene2243	-0.431986	1.78663	1.24106	-1.3606	-0.733602	-0.837341
gene9417	-0.127194	1.67365	1.2879	-1.26936	-0.591899	-0.976232
gene116	-0.160235	1.99225	1.47517	-0.407794	0.223591	-1.12642
gene3225	0.125371	1.42274	1.75675	-0.889687	0.2369	-1.22056
gene776	-0.0750461	1.60288	1.54995	-0.994478	0.245354	-1.02816
gene10844	-0.626769	1.18481	1.53763	-0.249365	-0.212238	-0.83981
gene10668	-0.646219	1.01703	1.21589	-1.00668	-0.677151	-0.819306
gene313	-0.350633	1.25859	1.56231	-1.1714	-0.673718	-0.832557
gene289	0.850001	1.14056	1.23495	-1.40267	0.131395	-0.950649
gene6043	0.996477	0.760754	1.30048	-1.87769	0.157898	-1.07119
gene6398	1.05066	0.746104	1.1788	-1.76188	0.12248	-1.30006
gene10316	1.09831	0.894515	0.884068	-1.46975	-0.242213	-1.85946
gene925	0.756648	1.06071	1.04193	-2.00209	-0.132121	-1.6572
gene1044	0.0152436	0.579649	1.52751	-1.59133	-0.397341	-1.38866
gene3401	0.209702	0.760705	1.28252	-1.5037	-0.890755	-1.99108
gene3402	0.186408	0.489929	1.50752	-1.46993	-1.09424	-1.74217
gene1433	0.570367	0.838367	1.72487	-0.833935	-0.141425	-2.35744
gene3415	1.4453	0.933722	1.695	-1.11924	-0.463888	-1.62263
gene3025	0.180142	1.03689	1.56179	-1.89988	-1.51082	-0.482503
gene4389	0.183003	0.349001	1.59665	-1.70607	-1.70607	-0.819753
gene3934	0.379447	1.3597	0.750239	-1.93438	-0.920424	-0.458053
gene7137	0.540735	1.18073	0.708477	-2.09168	-0.93822	-0.327212
gene8010	0.434732	1.00589	0.206236	-2.0603	-0.824258	-0.49419
gene3933	0.306004	1.1545	0.486141	-2.19388	-0.930626	-0.901286
gene8822	0.271045	1.10728	0.537733	-2.37336	-0.959652	-0.764366
gene3818	0.728693	0.796146	1.24566	-1.99467	-1.12954	-1.179
gene8078	0.823103	0.997966	0.849023	-1.80942	-1.29798	-1.41978
gene3278	0.987442	1.36232	0.866404	-1.79891	-0.77227	-1.2409
gene770	1.09813	1.14872	0.82722	-2.08533	-0.94659	-0.839627
gene1953	0.126408	1.16	0.440553	-1.81385	-0.98407	-0.941184
gene6240	0.282326	1.24935	0.402954	-1.87506	-1.05574	-0.922765
gene2790	0.500568	0.968004	0.185691	-1.70657	-1.29665	-0.951166
gene6576	0.579613	1.04795	0.31803	-1.63639	-1.17084	-0.815301
gene155	0.41048	1.16909	0.571408	-1.64728	-1.58894	-0.97353
gene9716	0.665242	1.4976	0.739332	-1.56002	-1.45951	-0.951596
gene3515	0.266583	1.14147	1.03352	-1.52935	-1.42841	-1.10695
gene6002	0.374372	1.36421	0.944555	-1.43981	-1.06266	-1.06948
gene9817	0.337665	1.31139	0.876245	-1.6773	-1.10246	-0.855053
gene6767	-0.0584017	1.45468	1.29869	-1.49836	0.069024	-0.634619
gene5949	-0.102982	1.56863	0.972353	-1.49085	-0.192087	-0.844095
gene9534	0.0110095	1.42453	0.820764	-1.63263	-0.0539337	-0.640202
gene5962	0.0467075	1.31927	1.05027	-1.8281	-0.165764	-1.05866
gene8221	-0.0854448	1.39096	1.00571	-1.94465	-0.0956238	-0.488216
gene11557	-0.308775	0.709391	0.818248	-2.18755	-0.304468	-1.1892
gene10058	0.644439	0.945678	1.04856	-2.20017	-0.473061	-0.734042
gene5068	0.471006	1.3827	0.997457	-2.26913	-0.525429	-1.01629
gene2413	0.166086	1.34924	1.38119	-2.0204	-0.850057	-1.25402
gene7849	-0.14819	1.50165	1.10255	-2.30626	-0.513591	-0.949371
gene9941	0.299846	1.72605	1.41416	-1.95223	-1.05693	-0.447316
gene5460	0.564516	1.47315	1.61406	-1.83907	-0.205474	-0.250886
gene9718	0.429826	1.02135	1.86296	-2.04865	-0.791966	-0.212783
gene622	0.252718	1.40702	1.21285	-1.34323	-0.437879	-1.0767
gene2329	0.465199	1.62147	1.20215	-1.237	-0.509627	-0.652558
gene9757	0.326697	1.60398	1.08603	-1.29824	-0.536943	-0.748045
gene2487	0.589813	1.45493	1.30974	-1.73588	-0.615215	-0.771449
gene4577	0.127935	1.34317	1.39939	-1.49964	-0.642611	-0.745251
gene9437	0.352139	1.41439	1.39212	-1.31551	-0.838591	-0.735978
gene6652	0.595527	1.1644	1.21545	-1.28039	-0.835818	-0.389431
gene440	0.932593	1.29835	1.23085	-1.11778	-0.345966	-0.444607
gene2865	0.867946	1.52094	0.882387	-1.48632	-0.515363	-0.440842
gene979	0.886391	1.51361	0.900409	-1.46772	-0.354145	-0.406762
gene11418	1.93102	0.402765	1.6065	0.110372	0.436611	-1.08038
gene9640	1.0609	1.01957	1.7148	0.0443951	0.461574	-1.23786
gene9642	0.961788	0.995234	1.78276	-0.316689	0.847628	-1.3264
gene8978	-0.123208	1.37801	1.23327	-0.179077	-0.162299	-0.186085
gene9282	0.114109	1.24408	1.2779	-0.0897282	0.0935524	-0.0805512
gene1226	-0.0232411	1.37237	1.48114	-0.132394	-0.515334	-0.1203
gene2794	0.00457705	1.70679	1.2967	-0.496674	-0.467082	-0.0102322
gene1028	-0.280119	1.74106	1.4734	-0.127274	-0.387368	-0.544262
gene5713	0.156604	1.67306	1.34045	-0.0579107	-0.111154	-0.51094
gene9439	0.105643	1.58252	1.28493	0.0107737	-0.286253	-0.436399
gene9298	0.957489	1.54142	1.15254	-0.290023	-0.056286	-0.505643
gene9608	0.493046	1.6625	1.15651	-0.187513	0.137897	-0.52372
gene6498	0.566966	1.8798	1.23685	-0.369883	-0.364653	-0.112618
gene9607	0.679728	1.8847	1.23325	-0.417311	-0.463768	-0.689195
gene2607	0.48052	1.87213	1.25209	-0.248295	-0.304551	-0.607014
gene438	0.671291	1.73525	1.18213	-0.347573	-0.245659	-0.511082
gene6800	0.237281	1.72591	1.57018	-0.932373	-0.485852	-0.610423
gene10140	0.36127	1.399	1.23106	-0.745806	-0.554537	-0.941605
gene3642	0.596042	1.50217	1.27042	-0.716383	-0.418959	-0.644103
gene4561	-0.0860251	1.41497	1.34255	-0.771292	0.043772	-0.659792
gene9075	-0.0644044	1.54805	1.30051	-1.0141	-0.0650599	-0.604795
gene144	0.421513	1.51455	1.29435	-0.791275	-0.00730791	-0.654324
gene120	0.306596	1.75333	0.924829	-0.88228	-0.0954526	-0.445148
gene6658	0.120258	1.7373	1.12921	-0.797213	-0.272795	-0.571319
gene1396	0.368668	1.56861	0.957847	-0.451336	-0.443955	-0.573297
gene4128	0.10444	1.58452	0.922957	-0.652998	-0.493014	-0.641072
gene1825	0.0137901	1.24481	1.24385	-0.439742	-0.242097	-0.523167
gene9452	0.0228372	1.64385	1.23444	-0.572262	-0.151406	-0.365283
gene2397	0.508254	1.45326	1.27875	-0.116236	-0.125742	-0.545038
gene6653	0.444563	1.40864	1.42083	-0.225501	-0.240961	-0.765103
gene9553	0.327342	1.56467	1.34024	-0.0942809	-0.0984693	-0.911078
gene4277	-0.0211901	1.60643	1.3063	-0.316235	-0.0788937	-0.82488
gene4001	0.0592914	1.59089	1.18908	-0.199057	0.0135979	-0.950796
gene4276	0.0252971	1.49424	1.30809	-0.122256	0.0257568	-0.851011
gene9296	0.725346	1.10362	1.43867	-0.694452	0.167851	-0.663562
gene1909	0.882135	1.61159	0.973946	-0.624271	0.556727	-0.10737
gene2817	0.571588	1.55003	0.937293	-0.807458	0.0042932	-0.193819
gene9300	0.862775	0.882204	1.46384	0.427584	0.195421	-0.614414
gene9410	1.05296	0.70759	0.951564	-0.0222381	-0.0606249	-0.535759
gene9921	1.24068	0.9794	0.949962	-0.0616916	-0.202563	-0.531481
gene10253	0.650371	1.46328	1.09223	0.205082	0.551626	0.0250305
gene2396	0.290398	1.2868	1.24117	0.0337397	0.252331	-0.247115
gene7943	0.484203	1.18323	1.26841	-0.0387116	0.236092	-0.380225
gene7195	1.13656	1.41968	0.610543	0.123894	-0.355597	-0.271379
gene2777	0.641225	1.68031	0.855998	0.205336	-0.508445	-0.461584
gene7906	0.625962	1.49994	0.814185	0.164912	-0.297846	-0.364916
gene5528	0.689308	1.51855	1.00519	0.552925	-0.15603	-0.0992258
gene1332	0.400023	1.33367	1.10139	0.339721	-0.00566467	-0.0694804
gene9539	0.40004	1.23089	1.23973	0.496815	-0.13591	-0.109575
gene5529	0.629933	1.55183	1.23831	0.111315	-0.0666862	-0.147035
gene338	0.54896	1.32801	1.28171	0.0500156	-0.370163	-0.512659
gene1333	0.442153	1.45028	1.15852	0.16485	-0.249863	-0.344335
gene4471	0.476961	1.59771	1.26073	0.0585629	-0.184078	-0.435989
gene904	0.781863	1.50556	1.28559	0.317706	0.41535	-1.33192
gene10050	0.869493	1.75114	1.15184	-0.0787913	0.0971125	-0.98196
gene5754	0.901139	2.01167	1.20551	0.14497	0.27248	-0.918894
gene4782	0.88715	1.66733	0.997732	0.354086	-0.603947	-0.9956
gene7441	0.672104	1.64041	1.12484	0.655581	-0.348487	-0.993045
gene752	0.62026	1.78377	1.24316	0.562616	-0.567631	-1.65241
gene3375	0.47781	1.75417	1.41699	0.453615	-0.430468	-1.05483
gene5342	0.546541	1.70455	1.47324	0.664743	-0.105081	-1.20705
gene5289	0.570468	1.75412	1.17652	-0.465647	-0.781858	-0.691978
gene7707	0.419193	1.66639	0.989507	-0.612239	-0.84307	-0.84099
gene10020	0.39218	1.93703	0.759878	-0.424156	-0.796485	-0.865502
gene1397	0.67691	1.58077	0.800217	-0.402604	-0.696933	-0.908087
gene2286	0.890514	1.77666	0.915461	-0.772372	-0.76753	-1.11633
gene329	0.973705	1.51169	1.05968	-0.64728	-0.587141	-0.709785
gene4519	0.453957	2.11153	0.837067	-0.74915	-0.583618	-1.11588
gene9113	0.597552	2.03799	0.795999	-0.797875	-0.172053	-1.25891
gene2536	0.756068	2.29715	1.05055	-0.574483	-0.21205	-0.988242
gene4781	0.385983	2.14267	0.831772	-0.234625	-0.362889	-0.907394
gene7924	0.417753	2.08027	0.877214	-0.425386	-0.321454	-0.650774
gene7923	0.331804	1.76638	0.561074	-0.674425	-0.353935	-0.729503
gene4157	0.273344	1.77348	0.766587	-1.08898	-0.307664	-0.648958
gene9915	0.412314	1.85444	0.721173	-0.924141	-0.425011	-0.808154
gene5163	0.394795	2.22218	0.94015	-1.13714	-0.503705	-0.60728
gene2761	0.76999	1.76793	1.0309	-0.853102	-0.647777	-0.686424
gene4804	0.503164	1.73919	0.779584	-0.807233	-0.571784	-0.590993
gene11814	1.25094	1.8519	1.04509	-0.886349	-0.691396	-1.61093
gene1408	1.18725	1.88123	1.14965	-0.678977	-0.566278	-1.04048
gene2356	1.26903	1.63909	1.21545	-0.508017	-0.524491	-1.35202
gene9805	0.759471	1.91784	1.49022	-0.819496	-0.385413	-1.20891
gene9217	0.7552	2.15852	1.02384	-0.728665	-0.45895	-1.6559
gene9849	0.907596	1.85333	1.09409	-0.711278	-0.400327	-1.85525
gene2723	1.21086	1.76887	0.695425	-0.818092	0.088091	-0.882529
gene8080	0.818205	1.29956	0.61133	-0.618627	0.0498024	-1.68557
gene6342	0.345366	1.37325	1.5506	-0.633671	-1.07132	-1.46567
gene9431	0.596228	1.2578	1.7029	-0.56056	-1.15815	-1.51196
gene6267	0.795591	1.30516	1.82701	-0.618504	-0.897072	-1.32746
gene8803	0.314179	1.19671	1.98913	-0.743938	-0.914834	-1.26473
gene9037	0.0685501	1.47136	1.52847	-0.523622	-1.34309	-1.05753
gene1008	0.163621	1.38606	1.29928	-0.68028	-0.872417	-0.764821
gene6711	0.392038	1.21858	1.37684	-0.554444	-0.957808	-1.04586
gene1303	0.539987	1.07485	0.993505	-0.348868	-1.30952	-1.20567
gene1118	0.648651	1.63366	1.2418	-0.417583	-1.20006	-0.952359
gene6885	0.599439	1.62469	1.15387	-0.329116	-1.11352	-0.884956
gene1718	0.516657	1.77693	1.15068	-0.293229	-0.462425	-1.6069
gene9142	0.372445	1.58397	1.43575	-0.0068035	-0.63603	-1.39171
gene9360	0.35383	1.63745	1.36329	-0.0154142	-0.581528	-1.81293
gene833	0.686495	1.32106	1.38657	-0.273389	-0.892857	-1.3339
gene4321	0.913173	1.42458	1.75186	-0.0258128	-0.681283	-1.42183
gene4510	0.930153	1.20397	1.40477	0.00355122	-0.852468	-1.65129
gene7977	0.609007	1.59676	1.07046	-0.451237	-0.249054	-1.15373
gene2357	0.652604	1.47306	1.35273	0.0167921	-0.277373	-1.15901
gene3414	0.86294	1.62358	1.34696	-0.210189	-0.393287	-1.25192
gene8377	0.964066	1.33986	1.71195	-0.271551	-0.784561	-0.895683
gene1316	0.663012	1.47676	1.68164	-0.468033	-0.444554	-1.11757
gene4551	0.551468	1.42991	1.5509	-0.443492	-0.497246	-0.784591
gene1975	0.484775	1.21419	1.65786	0.694613	-0.618083	-1.64897
gene7304	0.327148	1.00791	1.62859	0.232104	-0.239202	-1.75917
gene6321	0.201973	1.65024	1.57678	-0.244376	-0.888253	-1.00218
gene5622	0.431932	1.54089	1.67858	0.0780313	-0.860393	-0.853243
gene5626	0.197901	1.54985	1.44148	0.177553	-0.801385	-1.04047
gene10859	0.237364	1.27505	1.96175	-0.111221	-0.779309	-0.803154
gene1305	-0.0543925	1.6861	1.98197	0.0595501	-0.423873	-0.950823
gene4614	-0.254953	1.62574	1.34225	-0.0613791	-0.687053	-1.00078
gene5419	0.0549055	1.34219	1.7365	-0.265863	-0.686177	-1.5063
gene5625	-0.123846	1.51235	1.71838	0.224776	-1.08435	-1.32751
gene1048	0.309354	1.59726	1.53075	0.410979	-1.34384	-1.00134
gene3476	0.375113	1.34323	1.58509	0.43302	-1.30255	-1.25813
gene10876	0.293926	0.996391	1.46002	0.0524129	-0.950702	-1.28202
gene4860	0.364659	1.22007	1.44139	0.284085	-1.04507	-1.45886
gene9038	0.331076	1.05968	1.53644	0.601915	-1.17297	-1.48011
gene7099	0.341045	1.44176	1.63089	0.504159	-0.941779	-1.09535
gene9863	0.418539	1.31092	1.65571	0.324904	-0.787474	-1.22423
gene1307	0.397672	1.53306	1.37686	0.634699	-0.238937	-0.591756
gene10100	0.467987	1.57961	1.81423	0.687718	-0.446311	-0.646033
gene4553	0.659045	1.3419	1.55103	0.657866	-0.638634	-0.646327
gene630	0.0906092	1.44009	1.43748	0.116186	-0.340149	-0.902496
gene9901	-0.0670034	1.45101	1.41601	0.256007	-0.537903	-0.869802
gene6740	0.297089	1.3125	1.31933	0.145982	-0.416818	-0.653995
gene9537	0.30616	1.37469	1.46737	0.361224	-0.509351	-0.583396
gene1038	0.153221	1.52442	1.51191	-0.14227	-0.578539	-0.682787
gene6263	0.0546456	1.66877	1.33562	-0.124876	-0.778857	-0.794597
gene11078	-0.0078073	1.30311	1.36459	-0.132719	-0.745938	-0.384537
gene5193	0.244215	1.35594	1.50553	-0.222413	-0.870387	-0.511963
gene10510	1.19678	0.941563	1.27411	0.180537	-1.14074	-1.06946
gene11008	1.55348	1.3252	0.803532	-0.411805	-1.41045	-0.919266
gene3128	1.2311	1.17051	0.837794	-0.618318	-1.40912	-1.13597
gene4322	1.17679	1.33985	1.28082	0.474489	-0.485923	-1.70808
gene6599	1.17237	1.40675	1.12723	0.194483	-0.60458	-1.34487
gene2957	1.44458	1.40861	0.973287	0.743829	-0.86737	-1.45599
gene3557	1.33825	1.51729	1.0812	0.332911	-1.10567	-1.09247
gene9574	1.04563	1.51727	0.369919	0.435229	-1.61968	-1.25874
gene799	0.822974	1.57182	1.03161	0.486051	-1.37294	-1.86378
gene10471	0.937646	1.42933	1.10836	0.810429	-1.52178	-1.44473
gene2606	0.705845	1.45025	1.22714	0.591534	-1.18118	-1.19417
gene11460	0.468861	1.66103	0.802787	-0.229211	-1.18355	-1.92126
gene10813	0.418866	1.5631	0.801608	-0.462149	-1.40572	-1.62596
gene3869	0.710142	1.39981	0.78024	-0.479454	-1.43263	-1.87756
gene2095	0.511194	1.55105	0.460067	-0.780747	-0.990431	-1.70884
gene459	0.592174	1.57679	0.782918	-0.479709	-1.06056	-1.33317
gene7624	0.64156	1.85264	0.148776	-0.312825	-0.999288	-1.65729
gene5774	1.06393	1.48454	0.557557	-0.437307	-1.14197	-1.87974
gene10211	0.98595	2.06585	0.6546	-0.552152	-1.06599	-1.89226
gene3224	0.869807	1.79627	0.921878	-0.363961	-1.11754	-1.75183
gene8345	1.03135	1.76647	0.184423	-0.104908	-0.330016	-0.977892
gene10019	0.834047	2.02051	0.363512	-0.406594	-0.694925	-0.687099
gene7416	0.901329	2.18868	0.331611	-0.0225847	-0.860079	-1.07727
gene2725	1.33802	1.88787	0.812497	0.11114	-1.04	-0.770642
gene5181	1.12061	1.63183	0.52185	0.00373978	-1.0467	-1.0894
gene5604	0.806253	1.63142	0.822172	0.0208422	-0.907011	-0.601584
gene7738	0.786614	1.67736	1.11237	0.0736388	-0.799717	-0.776449
gene8323	0.932443	1.82831	1.04642	-0.128073	-0.892076	-0.700977
gene2591	0.540085	1.74865	1.23759	0.265108	-0.945742	-0.938877
gene6993	0.737203	1.60062	1.17363	-0.104361	-0.801653	-1.04728
gene5017	0.849824	1.69126	1.15571	0.0232017	-1.10636	-1.15216
gene637	0.706704	1.54705	1.25262	0.148845	-1.02272	-1.07368
gene9460	0.0203575	1.33114	0.945683	0.094926	-2.25041	-1.63061
gene2105	0.123197	0.450825	0.912305	0.195982	-2.10969	-2.04285
gene8860	0.343905	0.797386	0.570812	-0.052565	-2.01883	-1.78636
gene9333	0.281632	0.868452	0.561981	0.421425	-2.18363	-1.83422
gene3508	0.0152437	1.28717	1.31094	-0.00358797	-0.913278	-2.09575
gene1874	0.591468	0.970306	1.07948	0.392704	-1.28343	-2.48972
gene6580	0.104034	0.638602	0.782941	0.112902	-1.35562	-2.50897
gene10712	0.959786	0.93546	1.14987	-0.546842	-1.503	-2.02264
gene777	0.737647	1.07801	1.54041	-0.322281	-1.25454	-2.10881
gene2104	0.12941	0.479607	1.12371	-0.811442	-1.30139	-2.00082
gene6093	0.0809301	1.15959	0.925976	-0.402416	-1.20095	-1.80853
gene9035	0.145799	1.1964	1.12644	-0.691127	-1.42404	-1.82251
gene10554	0.938666	0.122757	1.74424	-1.20422	-1.19942	-1.37379
gene8690	0.857557	0.392322	2.07509	-1.14178	-1.42153	-1.08904
gene10555	0.831751	0.518558	2.01888	-0.482425	-0.979958	-1.09353
gene9710	0.5076	0.386584	1.60293	-1.00148	-1.13565	-0.676882
gene4390	0.358146	-0.107832	1.28767	-0.805282	-1.76192	-1.17982
gene1971	0.900485	0.491579	0.713443	-0.356462	-2.03745	-1.52532
gene4158	0.828122	0.53056	1.16548	-0.0184388	-2.0966	-1.68366
gene4346	1.06226	0.0453433	1.58147	-0.691404	-1.78371	-1.51314
gene6140	1.066	0.27049	1.42734	-0.281904	-1.72237	-1.87702
gene4399	1.64664	1.5123	-0.878521	-0.372576	-0.812788	-1.02072
gene1757	1.65153	1.21486	0.215496	-0.247527	-0.739294	-1.08465
gene6816	2.20406	1.30872	-0.0650044	-0.678343	-0.505174	-0.659772
gene7417	2.11402	1.08309	0.031504	-1.01544	-0.140077	-1.07288
gene1055	1.3894	1.84646	0.238583	-0.7631	-1.43205	-0.20503
gene907	1.91954	1.60171	0.551195	-0.439372	-1.53513	-0.249917
gene4172	1.20895	1.41108	0.805293	-1.51139	-1.3446	-1.21539
gene4896	1.22464	1.0976	1.07913	-1.61998	-1.07195	-1.00784
gene10461	1.71725	1.17837	0.986772	-1.34815	-1.13243	-1.38619
gene9533	1.37933	1.50123	1.00063	-0.919617	-1.30033	-1.24638
gene3467	1.78861	1.31008	0.206067	-1.18507	-0.996235	-0.818724
gene5327	1.35541	1.16993	0.256094	-1.90277	-1.25555	-0.914414
gene3474	0.976429	0.185686	1.28744	0.525638	-1.68867	-2.16309
gene5398	2.01084	-0.0615138	0.743775	-0.04358	-1.77931	-1.63938
gene632	1.5029	0.38078	0.847719	-0.390377	-1.74201	-1.32407
gene8834	1.62432	0.849495	0.36303	0.573492	-1.28726	-1.7573
gene7701	1.0123	0.553576	0.342782	0.41716	-1.8313	-2.1692
gene8511	1.236	0.362992	0.224856	0.18124	-1.71375	-1.7712
gene4643	0.922867	0.561889	-0.54849	-0.0722922	-1.97458	-1.54693
gene10795	1.32412	0.979527	-0.559387	-0.360178	-1.23248	-1.49198
gene405	1.26205	0.883585	-0.380603	-0.258622	-1.66748	-1.95631
gene9230	0.792852	0.58322	0.0747652	-0.299683	-1.44984	-2.04726
gene1271	0.643367	1.16043	0.252105	-0.142736	-1.43215	-2.06927
gene7255	0.797419	0.987938	0.211401	-0.0263805	-1.79286	-2.15391
gene11461	1.29803	0.946657	0.647088	-0.137334	-1.73616	-1.70543
gene4036	1.40296	1.00476	0.25927	-0.140857	-1.95647	-1.58043
gene1609	1.16759	0.858541	0.33602	-0.736608	-1.68646	-1.62288
gene1758	1.62977	1.16016	0.112937	-0.564073	-1.67039	-1.46894
gene8835	1.54883	1.13834	0.53276	-0.616391	-1.68051	-1.5589
gene9709	0.781495	0.480817	1.18437	-1.04056	-1.68708	-1.89643
gene10109	0.780618	0.690432	0.790969	-0.931595	-1.32932	-2.2138
gene4898	0.708606	0.758938	1.05526	-1.36691	-1.21055	-2.01626
gene9822	0.622131	-0.0794262	0.706582	-0.723397	-1.07599	-2.1968
gene4967	0.867265	0.0359011	0.921693	-0.857002	-1.61295	-2.00361
gene744	0.929704	0.0144622	0.653711	-0.963728	-1.36281	-2.13577
gene2256	0.106153	0.815208	0.594294	-0.925846	-1.9898	-1.74782
gene7892	0.452369	0.414899	0.890427	-0.734133	-2.0801	-1.54913
gene9344	0.117246	0.545146	0.213793	-1.39753	-1.6329	-1.81545
gene5689	0.719661	0.418735	0.25123	-1.41718	-1.60611	-1.63098
gene844	0.527055	0.276986	0.464521	-1.30172	-1.61177	-1.45963
gene10713	0.754113	0.838659	0.650458	-1.00483	-1.79925	-1.96555
gene11655	0.653563	1.11967	0.626446	-0.927456	-1.44689	-1.94708
gene7861	0.614043	0.894601	0.528691	-1.54685	-1.73504	-1.52217
gene3134	0.391657	0.82299	0.356134	-1.38476	-1.80394	-1.51757
gene5889	0.630158	0.814496	0.350182	-1.29397	-1.75201	-1.51574
gene1733	0.6144	0.916047	0.632799	-1.46361	-1.46941	-1.82507
gene5573	0.718425	0.784475	0.427781	-1.30557	-1.60227	-1.75658
gene9804	0.874286	1.00745	0.457411	-1.19275	-1.75767	-1.69342
gene3871	1.35501	0.23803	0.023944	-0.185139	-1.73986	-1.72635
gene8924	1.09202	0.101986	0.106319	-0.372757	-1.72549	-1.58194
gene9342	1.02895	0.127622	0.0917116	-0.107463	-1.77114	-1.81158
gene4631	0.646238	0.148733	0.188549	-0.587498	-1.88733	-1.89685
gene6880	0.826014	0.0620836	0.299736	-0.0283301	-2.29272	-1.54103
gene3185	1.0876	-0.388301	0.153106	-0.796051	-1.16322	-1.70483
gene9830	0.795327	-0.378238	-0.206498	-0.622564	-1.21303	-1.98047
gene10079	0.802967	-0.71688	-0.183184	-0.686758	-1.20233	-1.56318
gene5183	0.816115	-0.677921	0.0656738	-0.769535	-1.25403	-1.73112
gene11462	0.27761	-0.0610961	-0.295292	-0.96259	-1.71789	-1.44735
gene6680	0.701721	-0.14265	-0.111051	-0.757519	-1.75397	-1.44191
gene7536	0.986602	0.424168	-0.365426	-1.15874	-1.37832	-1.57863
gene1705	0.571207	0.451042	-0.113926	-1.21096	-1.41871	-1.36368
gene6803	0.817329	0.183398	-0.0578524	-1.21204	-1.71919	-1.41885
gene10918	-0.401478	-0.401478	-0.401478	-0.401478	2.99227	0.759286
gene7578	-0.366221	-0.39076	-0.364149	-0.318114	3.10071	0.393331
gene7579	-0.382424	-0.382424	-0.382424	-0.246554	3.0684	0.525224
gene5640	-0.715389	-0.715389	-0.333083	-0.029834	2.72521	0.979181
gene6255	-0.500997	-0.290627	-0.500997	-0.148591	2.84814	1.07702
gene9440	-0.393906	-0.507918	-0.513035	-0.0447308	2.7842	1.19407
gene9550	-0.377711	-0.72851	-0.734701	-0.0445971	2.7322	1.045
gene10410	-0.572372	-0.614507	-0.675259	-0.251114	2.86543	0.900164
gene323	-0.485541	-0.442966	-0.748206	-0.228568	2.76048	1.00559
gene8484	-1.11247	-1.11247	-0.547456	-0.33682	2.46668	0.671595
gene2931	-0.740754	-0.905355	-0.905355	-0.433439	2.41195	1.15888
gene9392	-0.813148	-0.88213	-0.622846	-0.541086	2.25424	1.25188
gene9673	-0.83139	-0.83139	-0.656604	-0.243014	2.29099	1.23083
gene10413	-0.970648	-1.06149	-1.22192	0.229367	2.17128	0.96988
gene1284	-0.646826	-1.09375	-1.01139	0.0199218	2.49845	0.905991
gene8786	-0.969967	-0.190813	-1.06801	0.0106785	2.36407	1.02018
gene9873	-0.673091	-0.556456	-1.11708	-0.17271	2.01904	0.731388
gene798	-0.12719	-0.286441	-1.71623	0.771811	2.1355	0.711461
gene9394	-0.0266273	-0.474378	-1.5949	-0.00496735	2.50016	1.13583
gene64	-0.388344	-0.56971	-1.28588	1.58929	1.8818	0.43951
gene826	-0.492624	-0.46464	-1.25852	1.39918	2.36065	0.0649727
gene3072	-0.311935	-1.14847	-1.34261	0.433035	2.20327	0.704765
gene7291	-0.131926	-1.01081	-1.19231	0.456789	1.97087	0.268871
gene3915	-0.494696	-1.75367	-1.01882	0.61947	1.969	0.319342
gene8681	-0.711735	-1.21173	-0.96777	0.5207	2.1278	0.452273
gene11554	-0.154981	-0.192974	0.725498	1.52011	0.932859	0.834975
gene10962	-0.00551186	0.0796848	0.0781246	1.85203	1.25091	1.41028
gene419	-0.224671	0.310626	0.108672	1.70152	1.18954	1.45738
gene5435	-0.00658514	0.541549	0.256523	1.65948	0.995425	1.1969
gene5723	-0.0591077	0.304592	-0.0537797	1.62232	1.1373	1.11125
gene8518	-0.700401	0.691247	0.395489	1.70385	1.42171	0.787549
gene2437	-0.75673	0.0258194	0.369764	1.7844	0.95453	0.896034
gene7066	-0.947107	0.30364	0.400949	1.50282	0.992693	1.06768
gene3190	-1.08018	0.710245	-0.0315221	1.52988	0.992678	0.920459
gene5436	-0.679252	0.949283	0.263223	1.07034	0.89348	0.899614
gene1434	-0.373357	0.621637	0.481812	1.75842	0.913621	1.08576
gene4522	-0.382214	0.739721	0.487028	1.35101	0.919103	1.16079
gene4259	-0.126042	0.551694	0.153572	1.52615	0.631206	1.32176
gene2056	-0.243418	0.683055	0.0724521	1.50158	0.962408	1.45182
gene5434	-0.266301	0.485995	-0.069447	1.70634	0.982208	1.35564
gene8619	-1.54433	0.513466	0.922405	1.23788	1.47203	0.988232
gene6462	-1.15586	0.384054	0.494122	1.51407	1.13725	1.45683
gene1029	-1.20097	0.321536	0.17956	1.17721	1.41985	1.00199
gene1891	-1.10965	0.433936	0.616156	1.0133	1.46306	1.09609
gene1834	-0.514381	-0.220777	0.800628	0.911955	1.31624	1.05438
gene6112	-0.304818	-0.202211	0.779357	1.23423	1.85878	1.09834
gene6067	-0.766561	-0.29781	0.758537	0.835192	1.78698	1.64852
gene336	-1.0488	-0.503683	0.556725	1.07485	1.95278	1.2234
gene9540	-0.739863	-0.378331	0.457694	0.590235	2.00777	1.03299
gene10622	-1.05962	0.814331	0.601948	0.955157	1.21672	1.47093
gene10920	-0.719054	0.336625	0.298258	0.92873	1.32966	1.28739
gene3624	-0.890907	0.511642	0.242873	0.880684	1.65869	1.60342
gene3397	-0.973803	0.554586	0.236011	0.308134	1.35602	1.2942
gene10481	-0.911064	0.0280649	0.114924	0.411865	1.21389	1.40198
gene10921	-0.828749	0.163533	0.169857	0.240366	1.2435	1.65903
gene6153	-0.583334	0.525446	0.478339	0.498317	1.55533	1.71253
gene10171	-0.519559	0.27082	0.403599	0.647032	1.73192	1.38145
gene10446	-0.590495	0.00264135	0.635793	0.646833	1.69109	1.54121
gene2653	-0.867003	0.251645	-0.288895	1.22522	2.37039	0.53733
gene503	-1.02755	0.0668876	-0.359128	1.12313	2.14365	0.740689
gene287	-0.748939	0.249065	-0.167559	1.6807	1.8818	0.973965
gene9623	-1.16367	-0.0351125	-0.201026	1.55915	1.79625	0.98895
gene1780	-0.0459935	-0.186104	-0.673303	1.09711	2.34257	0.915927
gene2065	-0.266728	0.186422	-0.22322	0.809691	2.33322	1.16695
gene2424	-0.220021	0.230707	-0.345129	0.744276	2.43169	0.874062
gene11114	-0.523623	-0.523623	-0.523623	0.443983	2.73918	1.10844
gene1808	-0.51104	-0.681554	-0.517514	0.503633	2.62792	0.984895
gene2928	-0.510908	-0.510908	-0.510908	1.05391	2.56559	0.978675
gene4417	-0.542884	-0.59001	-0.512029	1.05165	2.35872	1.06171
gene7446	-0.634157	-0.634157	-0.634157	0.91673	2.42284	1.27863
gene9657	-0.492399	-0.638563	-0.464005	0.815499	2.44212	1.13099
gene4972	-0.682294	-0.104568	-0.529741	0.748367	2.4571	1.28722
gene6589	-0.629108	-0.277426	-0.629108	0.974726	2.59001	0.885878
gene2063	-0.887963	-0.794262	0.00917144	0.832039	2.60902	0.639946
gene9925	-0.945646	-1.0416	-0.201353	0.708066	2.48417	0.794355
gene1892	-0.70014	-0.271067	-0.00990927	0.948588	2.07946	1.12753
gene2417	-0.389661	-0.462247	-0.0282363	0.720125	2.06947	1.25406
gene4699	-0.561166	-0.437769	-0.0348669	0.559042	2.08761	1.18417
gene2803	-0.748778	-0.321345	-0.4054	1.30195	2.13007	1.26876
gene5932	-1.02304	-0.482735	-0.182162	0.837835	1.90646	1.01188
gene7492	-0.511692	-0.511692	-0.511692	0.7117	2.87557	0.282927
gene123	-0.793284	-0.0767523	-0.793284	0.431355	2.78252	0.838901
gene1532	-0.604438	-0.35634	-0.604438	0.504358	2.81585	0.791059
gene1502	-1.04471	-0.154026	-1.04471	0.981391	2.17475	0.702625
gene5972	-0.589473	-0.58993	-0.993799	0.629506	2.67344	0.502886
gene10823	-0.501379	-0.705785	-1.13441	0.593789	2.19449	0.590937
gene3953	-0.420633	-0.684591	-1.07441	0.721133	2.37051	0.861677
gene6934	0.0433082	-0.40448	0.368501	0.423113	2.26247	1.4285
gene7323	-0.210373	-0.621555	-0.268229	0.628587	2.31868	1.0066
gene5852	-0.37996	-0.784601	-0.326304	0.73422	2.35442	1.46321
gene9209	-0.309576	-0.646732	-0.00554098	0.762985	2.36274	1.31091
gene1910	-0.373941	-0.255671	-0.312003	0.248122	2.44322	1.44309
gene4007	-0.374928	-0.361189	-0.541109	0.502953	2.46434	1.47901
gene7316	-0.355936	-0.736618	-0.536108	0.450518	2.2354	1.36056
gene5380	-0.0936717	-0.638387	-0.431716	0.166523	2.4969	1.53281
gene6989	-0.0184863	-0.653567	-0.557072	0.418252	2.35848	1.62166
gene10426	-0.724386	-0.603381	0.220691	0.759754	2.04931	1.66481
gene9292	-0.498817	-0.752432	0.193578	0.856231	1.89179	1.83198
gene2827	-0.660609	-0.504181	-0.0958879	0.953961	1.74042	1.87716
gene9683	-0.884975	-0.433277	0.0351257	0.697855	1.6781	1.721
gene2468	-0.605041	-0.895681	0.0373205	0.509693	1.92592	1.8177
gene3773	-0.60968	-1.03406	-0.299921	0.795511	1.93088	1.76803
gene11372	-0.173728	-0.961305	-0.336629	0.794099	2.07251	1.60577
gene4431	-0.382802	-0.619516	-0.130262	0.80524	1.98027	1.77648
gene8592	-0.165983	-0.510306	-0.233617	0.550318	1.94085	1.66515
gene10349	-0.682526	-0.545097	-0.375737	0.509104	2.2402	1.80115
gene10615	-0.676102	-0.676102	-0.324149	0.366024	2.39179	1.64216
gene1218	-0.692171	-0.276782	-0.406049	0.547909	2.37313	1.54951
gene3005	-0.582053	-0.582053	-0.327414	0.571534	2.50687	1.43481
gene2990	-0.502979	-0.502979	-0.502979	0.50182	2.44321	1.58178
gene7937	-0.461019	-0.529749	-0.368804	0.528062	2.28369	1.54659
gene5580	-0.650526	-0.821744	-0.566553	0.933143	2.0877	1.42216
gene6254	-0.668723	-0.422311	-0.402871	1.04936	2.12001	1.61684
gene7593	-0.473796	-0.549318	-0.549318	0.919834	2.14234	1.73244
gene9104	-0.948608	-1.37325	0.315988	0.366123	2.08165	1.2961
gene9587	-1.34156	-1.30713	-0.0869243	0.37705	1.76606	1.09956
gene9316	-0.952076	-1.12717	-0.303786	0.464885	2.23708	1.06012
gene1998	-1.16823	-1.06229	-0.525074	0.531314	2.03269	1.64766
gene9585	-1.14853	-0.87549	-0.243599	0.357456	2.11512	1.45729
gene10476	-1.54414	-0.222435	-0.182728	0.114801	2.15406	1.37921
gene683	-1.30535	-0.566658	-0.427159	0.153416	2.05273	0.906083
gene4478	-1.2566	0.0783899	-0.214957	-0.244863	1.54761	1.52056
gene607	-1.22867	-0.625453	-0.226705	-0.281298	1.8054	1.72817
gene8611	-1.21012	-0.330214	0.277475	-0.148308	1.70588	1.73937
gene10357	-1.73195	-0.566893	-0.987108	1.37615	-0.397767	0.439725
gene4101	-1.6408	0.271259	-0.949927	1.41877	0.171742	0.337776
gene11664	-1.18976	-0.180512	-1.07161	1.23179	0.453999	0.516861
gene3212	-1.53369	-0.11181	-0.763182	1.24294	0.282827	0.599209
gene11425	-0.651426	-0.85972	-1.20229	1.72906	0.652536	0.0455476
gene1416	-0.456236	-0.770216	-0.925884	1.40754	0.620151	0.0126777
gene11663	-1.08709	-0.128504	-1.67713	1.05701	1.02643	0.213171
gene4958	-1.01143	-0.214694	-1.36786	0.761831	0.23553	-0.0445615
gene8467	-0.783586	-0.611109	-1.01429	0.103772	-0.43627	1.14779
gene4822	-1.0296	-1.03155	-1.11472	-0.133083	-0.32842	0.971179
gene9869	-0.933631	-1.16814	-1.13875	0.185734	-0.450776	0.995638
gene5095	-0.716583	-0.739418	-1.42503	0.198781	-0.626943	0.261048
gene11284	-0.862848	-0.837206	-1.66099	0.146061	-0.323765	0.889786
gene10702	-0.886558	-0.449467	-1.39801	-0.25872	-0.151593	0.740002
gene6541	-0.564433	-0.518933	-1.39268	0.191551	-0.0853146	0.488202
gene1233	-1.0293	-1.01017	-1.38965	0.553683	0.186221	1.01429
gene11561	-1.44738	-0.877718	-1.31749	0.665968	0.0833217	0.747443
gene8433	-1.22452	-0.924867	-1.5189	0.526383	0.141286	0.698104
gene1255	-1.30582	-1.33385	-1.28953	1.21463	-0.555337	1.01649
gene9448	-1.15204	-0.962138	-1.63292	1.36231	-0.169163	1.48596
gene6534	-0.694119	0.691845	0.118302	1.69672	-0.108433	2.00562
gene6535	-0.63911	0.413889	0.236068	1.94475	-0.177591	1.89891
gene8457	-0.490036	-0.197742	-0.744268	2.03393	-0.643215	2.02265
gene4731	-0.443236	-0.443236	-0.443236	1.927	-0.337569	2.33602
gene7399	-0.123515	-0.28574	-0.0974399	1.97015	-0.43466	2.05902
gene2192	-0.309232	0.386741	-0.503562	1.94701	0.167112	1.95284
gene3876	-0.6453	0.31448	-0.855652	1.86133	0.544775	1.86813
gene3296	-0.131323	0.551071	0.103205	1.98674	0.314148	1.51538
gene5673	-0.410458	0.423991	0.120697	2.00571	0.518243	1.24241
gene444	-0.278721	-0.00220313	-0.642332	2.13094	0.633606	1.54366
gene10329	-0.184093	0.190818	-0.572925	1.8714	0.92449	1.53579
gene1507	-0.378888	0.17913	-0.505348	2.12718	0.979248	1.36998
gene7729	-0.483905	0.366906	-0.334799	2.20684	0.544593	1.21775
gene9480	-0.624182	0.359889	-0.162478	1.97273	0.711014	1.77097
gene11617	-0.546418	-0.546418	-0.546418	2.51171	1.01684	1.09727
gene11628	-0.526414	-0.334334	-0.568738	2.59117	0.772331	1.16173
gene4402	-0.413775	-0.549938	-0.576698	2.21442	1.06881	1.19492
gene1863	-0.128367	-0.439155	-0.481301	2.32176	0.924146	1.30761
gene5664	-0.282159	-0.361375	-0.472202	2.12316	0.87889	1.14363
gene1149	-0.707921	-0.059484	-0.515116	2.29778	1.10818	1.17666
gene2427	-0.685043	-0.0649211	-0.659318	2.31529	1.00798	1.32085
gene2895	-0.738043	0.098724	-0.271659	2.13297	1.2751	1.29718
gene9963	-0.736687	-0.230124	-0.303204	2.11354	1.34384	1.32727
gene8143	0.198528	0.101166	-0.937522	1.8389	0.644144	1.87918
gene11648	-0.174212	0.302629	-0.924103	1.81662	1.10413	1.4993
gene4061	-0.0648639	0.0920102	-1.17912	1.5495	1.18099	1.66955
gene4725	-0.589174	-0.401133	-0.872748	2.16658	0.988676	1.56167
gene2257	-0.451131	-0.343272	-1.1041	2.2696	0.776253	1.3962
gene5474	-0.210575	-0.29711	-1.02509	2.20254	0.815387	1.58649
gene9001	-0.436559	-0.15365	-0.628597	1.92714	0.622823	1.92697
gene5442	-0.542113	-0.134293	-0.855687	2.14466	0.661117	1.75821
gene8678	-0.658254	-0.264266	-0.97948	2.01183	0.615533	1.71154
gene2018	-0.702057	-0.0619639	-1.35783	1.42835	-0.574754	2.31654
gene7421	-0.989223	-0.403155	-1.36985	2.02448	-0.388487	1.03486
gene2021	-0.329049	0.431842	-1.36534	2.22939	0.202018	1.37642
gene7305	-0.684733	0.343994	-1.20908	1.99228	0.38079	1.17194
gene11378	-0.442195	-0.00554327	-1.98606	1.69126	0.387112	1.6114
gene7856	-0.386878	-0.440316	-1.6016	2.09118	0.454377	1.19175
gene11184	-0.75152	-1.33418	-0.570062	1.1216	0.575844	2.29956
gene2546	-0.087083	-0.977841	-0.301491	1.25637	0.834751	2.39915
gene4724	-0.495817	-0.533596	-0.537301	1.44135	0.500709	2.53014
gene4733	-0.564644	-0.641236	-0.59855	1.24206	0.649332	2.59014
gene4722	-0.427603	-0.718305	-0.689687	1.48785	0.72239	2.38311
gene4735	-0.223896	-0.733131	-0.712655	1.40492	0.529431	2.50175
gene3685	-0.750996	-0.611201	-0.903882	1.51322	0.430229	2.29147
gene9935	-0.705713	-0.893426	-0.829919	1.18984	0.670669	2.23803
gene4723	-0.522415	-0.662425	-0.759283	1.45777	-0.0148652	2.54916
gene4729	-0.452994	-0.940078	-0.833663	1.56306	0.229079	2.35265
gene4727	-0.551251	-0.725562	-0.54284	1.74721	0.38301	2.33033
gene4728	-0.492228	-0.492228	-0.492228	1.74875	0.217094	2.40234
gene1430	-0.521875	-0.546188	-0.269944	1.64411	0.530987	2.37379
gene4730	-0.597621	-0.555905	-0.521477	1.76752	0.617307	2.25061
gene4732	-0.4679	-0.526679	-0.526679	1.77559	0.5995	2.25823
gene6955	0.232245	-1.06103	-0.905389	1.7516	0.411422	1.35186
gene6956	0.308117	-1.43166	-0.758448	1.43623	0.505669	1.26721
gene5117	-0.287829	-0.779379	-0.849364	1.96865	0.798694	1.67599
gene396	-0.34155	-1.30488	-0.740663	1.97465	1.03438	1.60745
gene5665	-0.180433	-1.0093	-0.598994	2.1424	0.906361	1.26639
gene7574	0.200288	-0.776722	-1.02383	2.15872	0.799652	1.35838
gene11602	0.119923	-0.949788	-1.1463	1.68223	1.00109	1.67023
gene8684	-0.10702	-1.12447	-0.926728	1.75404	1.14584	1.59605
gene10108	0.108434	-0.906362	-0.768335	2.41609	1.53177	0.043381
gene3470	-0.552132	-0.552132	-0.552132	2.50453	1.2326	-0.178724
gene2529	-0.657898	-0.423734	-0.119945	2.08139	1.36654	1.19688
gene5012	-0.542327	-0.505598	0.0765442	2.15472	1.26175	1.09989
gene2991	-0.427224	-0.512645	0.206195	1.96641	1.41715	0.871603
gene9462	-0.170879	-0.391691	-0.0811747	1.90354	1.67921	0.980274
gene9089	-0.541504	-0.436985	-0.487282	2.14251	1.55039	0.752245
gene2855	-0.504251	-0.559465	-0.64449	2.12323	1.74853	0.66052
gene8263	-0.53975	-0.53975	-0.53975	2.18761	1.87409	0.539646
gene11218	-0.550801	-0.158064	-0.120378	1.67796	2.12392	0.51107
gene8262	-0.30571	-0.673407	-0.154237	1.69375	1.85049	0.531784
gene9506	-0.852369	-0.202432	0.775905	1.61126	1.08456	1.40637
gene4948	-0.927867	-0.28733	0.601087	2.09183	1.18954	0.945065
gene10128	-0.838735	0.0931305	0.676542	2.03582	0.988581	1.09442
gene1895	-1.04319	-0.096586	0.492297	2.00237	0.973444	1.29725
gene1842	-0.951131	-0.569941	0.214883	2.28531	0.8494	0.504183
gene6983	-1.05993	-0.390549	0.0397615	2.30888	1.30421	0.659526
gene7545	-1.32218	0.198487	-0.0601185	2.1607	0.627685	1.27538
gene10424	-0.971668	-0.136197	0.0193853	2.17461	1.02384	1.35611
gene1950	-0.792128	-0.081549	-0.122645	2.36799	0.702341	1.31952
gene9624	-1.6315	-0.199796	-0.436945	1.72863	1.08708	1.1671
gene4271	-1.29596	-0.296034	-0.662637	1.77238	1.61911	1.00336
gene4420	-1.1502	-0.462783	-0.388486	1.94067	1.19503	1.12462
gene1677	-0.990665	0.294845	-0.235479	2.03665	1.25878	1.17772
gene293	-1.34633	0.460055	-0.735591	1.85522	1.51457	1.09263
gene3595	-1.1707	-0.310732	0.307848	1.51502	1.20207	1.44062
gene1349	-1.12355	-0.375417	-0.0361717	1.80516	1.08558	1.60939
gene4858	-0.888805	-0.459158	-0.00958561	1.53915	1.25925	1.45413
gene8479	-0.821901	-0.890933	-0.219252	1.74	1.35089	1.55641
gene502	-1.12933	-0.529711	-0.214472	1.40511	1.45507	1.64059
gene9964	-1.12872	-0.539738	-0.179673	1.74853	1.55807	1.48183
gene9504	-0.683652	-0.699098	-0.247203	2.02502	1.41629	1.35026
gene9655	-0.422906	-0.467971	-0.426029	1.98902	1.4518	1.4314
gene11470	-0.452224	-0.59738	-0.59738	1.61875	1.56967	1.76402
gene1539	-0.697135	-0.644047	-0.368328	1.47211	1.72129	1.44654
gene7654	-0.547243	-0.253828	-0.590069	1.60875	1.51604	1.06537
gene3758	-0.331051	-0.152595	-0.318199	1.95914	1.32855	1.24905
gene10721	-0.634665	0.0373843	-0.429792	1.79728	1.37477	1.26993
gene11216	-0.484491	0.0537352	-0.317226	1.81391	1.6957	1.20089
gene10300	-0.678945	0.117835	-0.63284	1.66129	1.57241	1.59429
gene11215	-0.621631	-0.101318	-0.569259	1.75152	1.64183	1.38953
gene11584	-0.693016	-0.218443	-0.693016	1.85175	1.55202	1.49855
gene1659	-0.836279	-0.379712	-0.398138	1.84435	1.31829	1.54262
gene10781	-0.59034	-0.151693	-0.257443	1.77491	1.48017	1.60315
gene2953	-0.762369	-0.135984	-0.407556	1.72519	1.34548	1.55136
gene10854	-0.641406	-0.190682	-0.326014	1.87757	1.26657	1.59446
gene4988	-0.651919	-0.233816	-0.360782	1.9099	1.34395	1.58678
gene11665	-1.21948	-0.772271	-0.155732	1.49579	-0.0978822	1.57122
gene8929	-1.72924	-1.06522	-0.564596	1.39358	0.383843	1.27439
gene9341	-0.961009	-1.44163	-0.370451	2.06841	0.550533	0.761736
gene10782	-1.2481	-1.17812	0.251069	1.69455	0.699294	1.30854
gene9484	-1.00112	-1.12081	-0.405926	1.61461	0.631569	1.56511
gene11471	-0.986777	-0.189443	-0.986777	2.6756	0.325776	0.394686
gene794	-0.499506	-0.205514	-0.938173	2.6726	0.797282	0.814773
gene11751	-0.902742	-0.164962	-0.902742	2.0684	0.829295	0.854255
gene1775	-0.995832	-0.293759	-1.11537	2.53535	0.889959	0.715528
gene2530	-0.216185	-0.922237	-0.786142	2.44378	0.751247	0.74088
gene4837	-0.456792	-1.03602	-0.366532	2.3619	1.34801	0.802213
gene8987	-0.625724	-1.00299	-0.296271	2.57003	0.811471	0.823279
gene10174	-1.14441	-0.967976	-1.26992	2.11427	0.738328	0.961777
gene4985	-1.10441	-1.31739	-0.982119	2.14148	0.883437	0.655153
gene4986	-1.03217	-1.1032	-0.801564	2.17623	1.37855	0.904187
gene507	-0.952614	-0.637536	-0.915491	2.32982	1.3143	0.581015
gene2109	0.230768	-0.224286	-0.366225	2.09408	1.33823	0.905406
gene4419	-0.138417	0.143333	-0.573706	2.18455	1.03458	0.963464
gene7429	0.144517	0.524508	-0.562583	1.49897	0.918281	1.24242
gene8838	0.578781	0.267782	-0.473389	1.7695	1.23216	0.996601
gene7575	0.386997	-0.447622	-1.11586	1.35975	1.40035	1.51808
gene2619	0.853339	-0.556379	-0.768898	1.39644	1.49021	1.20178
gene5433	0.43241	-0.557113	-1.05422	1.50809	1.74424	1.0522
gene5473	0.736867	-0.489604	-0.967728	1.6778	1.53533	0.996615
gene4008	0.996748	0.102201	-0.769213	1.13525	1.26868	1.3835
gene10904	0.636135	0.0687448	-1.2018	1.36322	1.02538	1.74614
gene11420	0.49893	0.327284	-1.13787	1.75472	1.049	1.32616
gene9631	-0.369694	0.865253	-0.174857	0.920222	1.75094	1.22453
gene3114	-0.211977	0.988537	0.126948	1.30438	1.72792	0.892083
gene9187	-0.385002	0.919964	0.141001	1.5164	1.55217	1.05986
gene52	-0.112885	0.400183	-0.138168	1.33926	1.43622	1.72736
gene418	-0.361198	0.654691	-0.0537827	1.35943	1.09639	1.76406
gene9449	-0.345864	0.576763	-0.135898	1.42777	1.00785	1.67911
gene2425	-0.112165	0.580698	-0.207263	1.44322	1.02946	1.38812
gene2515	-0.198892	0.454419	-0.28241	1.33589	1.15551	1.53653
gene10136	-0.462091	0.875525	-0.0281632	0.877906	1.17341	1.53762
gene3609	-0.431942	0.646311	-0.0272202	1.02443	1.31066	1.54327
gene3890	-0.234908	0.472919	0.0110887	0.967217	1.53953	1.70342
gene4258	-0.498879	0.632092	0.0282191	0.924763	1.3044	1.89108
gene5753	-0.345069	0.555875	0.169322	1.08615	1.19575	1.77839
gene3701	-0.28265	0.879199	-0.897539	0.508739	1.55326	1.60887
gene393	0.147849	0.40526	-0.602287	0.946015	1.1094	1.63303
gene6443	0.271455	0.537247	-0.916647	0.767391	1.52677	1.69373
gene8395	0.116924	0.487125	-0.714532	0.748277	1.63463	1.58553
gene11522	-0.0758202	1.17565	-0.755857	1.35481	1.44201	0.943442
gene2267	-0.322964	0.885054	-1.3337	1.20004	1.24532	1.42216
gene6563	-0.657842	0.759762	-0.811076	1.52919	1.30608	1.34334
gene8680	-0.379128	0.556903	-1.03151	1.55502	1.41056	1.37903
gene11123	-0.53089	0.60793	-0.704468	1.12732	1.5944	1.48081
gene3051	-0.137813	0.654247	-0.677278	1.19142	1.3857	1.41176
gene4418	-0.399347	0.123396	0.0650847	1.69806	1.45633	1.08142
gene6765	-0.159455	0.147734	-0.122957	1.62611	1.83828	0.873156
gene759	-0.476008	0.208893	-0.529042	1.61304	1.75532	1.35168
gene9181	-0.567825	0.158425	-0.434755	1.52007	1.8384	1.3626
gene7144	-0.472477	-0.091555	-0.0787156	1.46673	1.77373	1.39689
gene9109	-0.636951	-0.0368174	-0.0501657	1.50054	1.87842	1.31165
gene3731	0.225832	-0.0113347	-0.020281	0.959609	1.69221	1.65702
gene1341	-0.361487	-0.32264	0.142183	1.20193	1.62149	1.57781
gene8517	-0.344765	0.109485	0.318952	1.16499	1.68407	1.65895
gene11373	-0.344278	-0.373183	-0.253807	1.09443	1.96969	1.67829
gene7169	-0.310775	-0.309057	-0.136732	1.13021	1.74359	1.82027
gene8149	-0.692099	-0.00790525	-0.274259	1.29318	1.84555	1.67199
gene11125	-0.640445	-0.26791	-0.347632	1.11224	1.98344	1.72494
gene5382	-0.584057	-0.194587	-0.312256	1.197	1.83245	1.74245
gene296	-0.189583	-0.0867871	-0.135826	1.08239	2.00098	1.45605
gene2308	-0.33208	0.241636	0.0160368	1.05193	2.06016	1.41589
gene3760	-0.352728	0.319983	-0.0368347	1.00958	1.94141	1.47938
gene9186	-0.00946406	0.013243	-0.604024	1.15007	1.94848	1.35288
gene2210	-0.168058	0.387169	-0.351094	1.36948	1.80762	1.38598
gene5063	-0.197858	0.223239	-0.460338	1.11163	1.62659	1.59221
gene11414	-0.910703	-0.132422	-0.704914	1.74243	0.96573	1.52255
gene8383	-0.857148	0.0541139	-0.637265	1.81952	1.06607	1.52877
gene11750	-0.821232	0.0817286	-0.769307	1.63245	1.17142	1.34801
gene2183	-0.918544	0.00514399	-0.747258	1.53668	1.26971	1.53051
gene1558	-0.570763	0.309205	-0.922205	1.55964	1.17072	1.87073
gene7168	-0.861235	0.408586	-0.754035	1.67498	0.974299	1.6181
gene11115	-0.659387	0.369244	-0.501168	1.54466	1.08325	1.87303
gene4319	-0.665494	0.402573	-0.55081	1.55123	1.11221	1.59335
gene10672	-0.532989	0.655376	-0.392373	1.78295	0.955677	1.34294
gene10673	-0.494802	0.492591	-0.6559	1.75353	0.986802	1.33258
gene1030	-0.586651	0.67571	-0.336892	1.65075	1.22874	1.13776
gene2856	-0.237599	0.54147	-0.252584	1.79248	1.34281	1.25414
gene2060	-0.670665	0.195504	-0.124304	1.79946	1.12155	1.64518
gene124	-0.630539	0.144695	-0.342342	1.70281	1.31663	1.6799
gene839	-0.796984	0.0635826	-0.350607	1.7573	1.19441	1.52753
gene555	-0.830279	0.362078	-0.00814755	1.7596	0.907978	1.60145
gene556	-0.912148	0.323713	-0.0714515	1.75686	1.14372	1.50249
gene11084	-0.778135	0.154393	-0.26827	1.76431	0.978374	1.27464
gene11294	-0.603287	0.213721	-0.182568	2.09176	0.994022	1.40018
gene3691	-0.753958	0.06944	-0.196204	1.17555	1.14125	1.95397
gene4767	-0.695038	0.298548	-0.124948	0.870926	1.59866	1.76858
gene9255	-0.740401	0.136561	-0.163469	1.02702	1.66937	1.7894
gene10325	-0.480812	0.252686	-0.0454365	1.1808	1.59792	1.71692
gene9686	-0.624179	0.230615	0.10112	1.17307	1.37611	1.73177
gene5438	-0.880928	0.376735	-0.575037	0.988828	1.40799	1.74036
gene4375	-0.438404	0.44021	-0.277004	0.762657	1.47067	1.98608
gene9947	-0.658915	0.167773	-0.3629	0.909389	1.54141	2.13352
gene10457	-0.811453	0.0659233	-0.33123	1.25753	1.32589	1.60866
gene1598	-0.757512	0.0318901	-0.459929	1.35909	1.29584	1.5649
gene10343	-0.882681	-0.175972	-0.198171	1.42586	1.65854	1.49297
gene178	-0.817969	-0.125842	-0.351458	1.48276	1.47208	1.68732
gene1593	-0.563928	-0.415637	-0.400609	1.42828	1.29679	1.87628
gene6664	-0.552268	-0.364222	-0.137678	1.4132	1.50116	1.83556
gene7939	-0.760104	-0.339924	-0.135421	1.21021	1.39937	1.86677
gene10784	-0.52068	-0.0764687	-0.436318	1.57851	1.4368	1.85698
gene3783	-0.422837	-0.197044	-0.213777	1.70199	1.31092	1.78056
gene9242	-0.510507	-0.368692	-0.320986	1.62446	1.48403	1.73536
gene6896	-0.486529	-0.0964535	-0.0825595	1.40274	1.59286	1.71501
gene879	-0.289008	-0.348154	-0.0814331	1.60198	1.52144	1.6765
gene2294	-0.587949	0.379286	-0.023981	1.22797	1.17866	1.3663
gene122	-0.840729	0.293267	-0.221966	1.39642	1.15519	1.44178
gene2142	-0.599541	0.337741	-0.25843	1.42214	1.14196	1.65654
gene3546	-0.627179	0.370507	-0.164638	1.29559	1.06823	1.55857
gene5049	-0.706635	0.128975	0.274845	1.49407	1.05042	1.34058
gene9930	-0.679976	-0.0355937	0.162489	1.38168	1.35355	1.51549
gene3449	-0.45236	-0.223124	0.141327	1.64401	1.02247	1.65974
gene7009	-0.613104	-0.0105236	-0.0696902	1.79939	1.16656	1.51422
gene7915	-0.650141	-0.0650435	-0.0206529	1.66592	1.2886	1.37052
gene5437	-0.668111	-0.0952274	-1.60584	1.21507	1.07229	1.49532
gene7408	-0.267056	0.0568845	-1.61231	1.19678	1.36969	1.43835
gene10573	-0.816499	-0.544698	-1.86018	1.27352	1.50127	0.865413
gene111	-0.521438	-0.441746	-1.40032	1.34232	1.77224	1.41077
gene5363	-0.439108	-0.693784	-1.25319	1.38597	1.78593	1.21302
gene5684	-1.61723	-0.84323	-1.30329	1.38035	1.49671	1.23812
gene10358	-1.73506	-0.115344	-1.59909	1.39898	0.974602	0.986335
gene3699	-1.58587	-0.406241	-1.63893	1.08468	1.22646	0.743281
gene2177	-0.947183	-0.575042	-2.00225	0.881377	1.0522	0.872694
gene6081	-1.15124	-0.903764	-1.81424	0.77329	0.917406	1.20462
gene2802	-1.50913	-0.647608	-1.29299	0.977372	0.566152	1.50248
gene6533	-1.30187	-0.362481	-1.28529	0.529701	0.509083	1.14516
gene9252	-1.30666	-0.207547	-1.46148	0.458733	0.956687	1.57398
gene7720	-1.49069	-0.676423	0.185668	0.410294	0.96443	2.05047
gene6525	-1.24197	-0.515549	-0.200456	0.0596773	1.18688	1.80233
gene10647	-0.986647	-0.739183	-0.0487764	0.348965	1.46197	1.87383
gene5715	-1.11899	-0.673901	-0.122711	0.329956	1.73176	1.97569
gene11338	-1.36611	-0.602642	0.0709736	1.09797	1.18819	2.15274
gene6012	-1.12022	-0.808455	-0.120903	1.14997	1.28608	1.87281
gene11363	-0.945558	-0.327863	-0.308039	0.731141	1.4587	1.99077
gene640	-1.16423	0.0599894	-0.51278	0.778281	1.42273	2.04291
gene11157	-1.39635	-0.408087	-0.378475	1.02195	1.44537	1.76088
gene1630	-1.13668	-0.432291	-0.0447977	1.00871	1.749	1.73623
gene1658	-1.2933	-0.226543	-0.258728	0.882802	1.87982	1.69039
gene10871	-0.901002	-0.787461	-1.18908	0.726669	1.4929	2.12576
gene3579	-1.20658	-0.521342	-1.13512	0.54267	1.00072	2.01335
gene4798	-1.06141	-0.658232	-1.53805	0.708381	1.04276	1.95023
gene11061	-0.772717	-0.571006	-0.91991	1.07754	1.08894	2.35339
gene372	-0.740417	-0.532171	-0.704402	1.01729	1.09076	2.28521
gene2381	-0.955859	-0.4712	-0.930762	1.09381	1.15923	1.9725
gene11067	-1.10956	-0.502119	-0.673136	0.896175	1.30935	2.1097
gene3913	-1.00573	-0.55557	-0.682886	1.07993	1.43053	2.07271
gene4834	-1.14936	-0.161686	-1.02394	0.334882	1.28833	2.23689
gene10578	-0.841753	-0.629342	-0.827811	0.188204	1.17926	2.34639
gene11399	-0.755024	-0.453043	-0.755024	0.43159	1.06003	2.54693
gene10506	-1.60875	-0.395572	-0.620975	1.22149	0.892335	1.96294
gene5412	-1.4881	-0.122065	-0.698799	0.685615	0.645714	1.72046
gene2786	-1.13209	-0.67017	-0.956019	0.96563	0.0835129	1.90142
gene8175	-0.880234	-0.611862	-1.27954	0.905473	0.547917	2.37282
gene8437	-0.809601	-0.737174	-1.21363	0.943946	0.374539	2.06955
gene4823	-0.595732	-0.0838313	-0.580047	1.47146	0.31234	2.34453
gene493	-0.540606	-0.0701743	-0.72511	1.39357	0.298537	2.51563
gene4802	-0.622778	-0.284683	-0.476827	1.18014	0.55036	2.65633
gene7422	-0.47737	-0.0924635	-0.581994	0.908939	0.61712	2.7127
gene11249	-0.567749	0.39311	-0.544504	0.988427	0.524022	2.60469
gene4801	-0.36818	0.177856	-0.360358	1.29864	0.444874	2.52915
gene8880	-0.0822222	0.271401	-0.419608	0.950985	1.02223	2.25115
gene10616	-0.782692	-0.0626188	-0.329334	0.767779	0.828708	2.13379
gene4803	-0.699594	-0.074341	-0.38601	1.19432	0.635868	2.35432
gene11464	-0.705801	-0.417789	-0.705801	1.6486	1.28603	1.9114
gene1751	-0.709535	-0.561299	-0.623509	1.64371	1.36914	1.82222
gene10562	-0.704864	-0.572246	-0.7887	1.57615	1.14573	1.93381
gene4708	-0.650779	-0.617455	-0.704932	1.60141	1.16824	2.08615
gene4720	-0.626772	-0.675629	-0.617329	1.63694	1.23967	2.00252
gene5845	-0.636251	-0.429862	-0.636251	1.86137	1.02883	1.92412
gene9129	-0.646736	-0.605856	-0.674819	1.85897	1.04911	1.75729
gene4738	-0.503009	-0.541028	-0.541028	1.75291	0.993929	2.08439
gene4739	-0.390248	-0.693409	-0.67135	1.83404	0.935389	2.01253
gene6104	-0.602763	-0.35474	-0.443419	1.55186	1.0012	2.12671
gene1426	-0.55525	-0.55525	-0.55525	1.57421	1.21741	2.09385
gene4737	-0.542172	-0.542172	-0.542172	1.55373	1.1088	2.1795
gene4736	-0.53031	-0.53031	-0.53031	1.4735	0.995774	2.30352
gene5897	-0.565147	-0.424444	-0.518688	1.26896	1.01206	2.42622
gene10231	-0.695198	-0.390124	-0.239926	1.33782	1.07678	2.30195
gene8471	-0.516896	-0.513581	-0.246431	1.45758	0.973789	2.23296
gene11116	-0.641301	-0.199901	-0.966072	1.59004	0.979686	2.05991
gene10127	-0.797856	0.0174203	-0.489735	1.41906	0.943931	2.15292
gene2722	-0.798807	-0.0169156	-0.583885	1.78562	0.935716	1.99987
gene4404	0.0237442	-0.290974	-0.642053	1.65693	1.1845	1.75044
gene8657	0.0756504	0.0185857	-0.502282	1.17397	1.08095	2.08299
gene3864	-0.0810173	-0.284981	-0.446846	1.20009	1.104	1.85338
gene5600	-0.0893003	-0.107419	-0.631734	1.24427	1.36659	1.9572
gene2733	-0.10701	0.327609	-0.64913	1.54299	1.29379	1.47853
gene2769	-0.442414	0.275507	-0.546294	1.7019	1.16701	1.54996
gene6253	-0.247283	-0.11846	-0.501918	1.42303	1.55496	1.79756
gene8638	-0.180399	0.134674	-0.460677	1.44856	1.50685	1.65493
gene3001	-0.391938	0.299041	-0.752288	1.25229	1.51901	1.78799
gene3650	-0.47094	-0.00393976	-0.635476	1.21867	1.21058	1.94408
gene7521	-0.999024	0.14445	-1.19257	0.655127	1.38432	1.32884
gene11208	-1.41964	0.0759507	-0.548737	0.623859	1.18583	1.30222
gene7102	-1.11632	0.0452213	-0.716816	0.499532	1.49356	1.32026
gene2116	-1.0875	-0.226063	-0.224088	0.738823	0.98025	1.71635
gene3082	-0.544096	-0.320155	-0.53589	0.912934	0.877414	1.60706
gene4531	-0.442208	-0.0431971	-0.241973	0.540669	1.13121	1.28565
gene10805	-0.993325	-0.320558	-0.550008	0.886411	1.11125	1.14607
gene9328	-0.838627	0.178038	-0.356337	1.10737	0.990365	0.921332
gene4675	-1.32229	0.290275	-0.306533	1.24446	-0.00354701	1.47776
gene7899	-1.36639	0.32824	-0.445008	1.03526	0.440702	0.81451
gene146	-1.16341	-0.397402	-1.09372	1.70431	0.375709	1.55166
gene421	-1.12182	-0.0656422	-0.790916	1.48051	0.206523	1.76481
gene8997	-0.947385	-0.231161	-0.79921	1.50932	0.308386	1.98873
gene4347	-1.01595	-0.383198	-0.70552	1.84996	0.704571	1.18106
gene11087	-1.16342	-0.199875	-0.586088	1.91542	0.977124	1.43188
gene4987	-1.14073	-0.402237	-0.654274	1.91803	0.899727	1.56915
gene1723	-0.750377	-0.126654	-0.322943	1.7716	0.617815	1.76916
gene3512	-1.04534	-0.363425	-0.527523	1.46333	0.675567	1.89602
gene10671	-1.16786	-0.0305156	-0.973032	1.81133	0.722618	1.90995
gene1650	-1.2048	0.0821131	-0.48359	1.60637	0.806319	1.82193
gene5086	-1.0193	0.19164	-0.532647	1.6794	0.883742	1.76279
gene4364	-1.05693	-1.10678	-1.20049	-0.76889	2.02677	1.34238
gene2219	-0.659096	-0.979092	-0.984804	-0.850578	1.44461	1.68648
gene6348	-0.913609	-1.18921	-1.18921	-1.00058	1.32081	1.05329
gene8015	-0.6818	-1.26736	-1.40939	-0.988033	1.55251	1.34619
gene7245	-0.740768	-1.84155	-0.463973	-1.11164	1.45733	1.31839
gene2220	-0.669814	-1.56615	-0.885188	-0.807463	0.9335	1.1167
gene9421	-1.12453	-1.63857	-1.01307	-0.916391	1.02504	1.12018
gene4588	-1.20974	-1.53637	-0.152793	-0.56459	1.93762	0.931483
gene9248	-1.90637	-1.23268	-0.788145	0.0280178	1.62484	0.166816
gene3443	-1.46949	-1.17928	-0.70534	0.146723	1.67898	0.898821
gene5683	-1.5074	-1.22879	-0.934125	0.272765	1.96872	0.931624
gene3927	-1.20946	-1.01202	-0.695403	-0.315469	1.59159	0.677044
gene9654	-1.04891	-0.953325	-0.53634	0.0343571	1.67558	0.659176
gene9924	-1.08062	-0.712636	-0.736539	-0.0893853	1.79266	0.80564
gene4213	-1.31134	-0.419651	-1.60178	-0.256877	0.950142	1.6013
gene4363	-0.849414	-1.1552	-1.24426	-0.2685	0.329368	1.96572
gene6829	-0.996678	-0.597087	-1.34793	-0.0197154	0.0942031	2.0459
gene7448	-0.212609	-0.427678	-1.94099	-0.73373	1.13618	1.66534
gene10078	-0.563337	-1.26799	-1.62356	-0.0884566	0.908339	1.41253
gene7454	-0.440497	-1.34768	-1.31764	-0.222259	0.904877	1.39725
gene5189	-0.890504	-1.24311	-1.58649	-0.421702	0.84074	1.2
gene5652	-0.663531	-1.25314	-1.57181	-0.705442	0.806966	1.26815
gene10423	-0.373456	-1.13827	-1.05389	-0.801895	0.880715	1.37923
gene8106	-0.590622	-0.900526	-1.31064	-0.716226	0.914938	1.77514
gene9041	-0.332513	-1.15144	-1.63891	-0.800419	1.07046	1.64823
gene7556	-0.0667156	-0.878714	-1.40954	-0.187666	0.36996	1.20482
gene4867	-0.335794	-1.20349	-1.60726	-0.587839	0.244005	0.815064
gene983	-0.380916	-1.42428	-1.73178	-0.477586	0.0768153	0.905343
gene5840	-0.109001	-1.5571	-1.50879	-0.7493	0.587373	0.829209
gene6845	-0.157745	-1.4363	-1.65848	-0.328062	0.728964	0.855685
gene7682	-0.41998	-1.40193	-1.56362	-0.524825	0.533202	0.74896
gene473	-0.604002	-1.01579	-1.7826	-0.81375	0.308074	1.40747
gene9841	-1.11162	-0.910442	-1.35914	-0.750531	0.503817	1.55894
gene11075	-0.794436	-1.25448	-1.32151	-0.713417	-0.189586	0.953038
gene5050	-0.76509	-1.53103	-1.19236	-0.5706	0.349149	1.34126
gene9225	-0.512834	-1.27645	-1.34033	-0.446174	0.44297	1.04984
gene2215	-0.445679	-1.16408	-1.51069	-0.245948	0.411357	1.23914
gene3677	-0.595768	-1.16441	-1.61402	-0.385987	0.476302	1.06235
gene4832	-0.402104	-1.16574	-1.42024	-0.703546	0.461212	1.38132
gene3283	-0.427244	-1.18303	-1.41888	-0.685308	0.21649	1.20659
gene9204	-0.574034	-1.21277	-1.47846	-0.601009	0.216434	1.06545
gene3249	-0.424865	-1.26217	-1.43117	-1.10141	0.628278	0.693045
gene5295	-0.942521	-1.02492	-1.56781	-1.00094	0.77141	0.462055
gene5297	-0.845983	-1.29536	-1.50205	-1.05102	0.724674	0.381768
gene4659	-0.826066	-1.82246	-1.04198	-0.821735	0.470755	0.554172
gene9169	-0.419686	-1.4473	-1.15017	-0.679166	0.486138	0.352022
gene10947	-0.554697	-1.14786	-0.752114	-1.00858	0.28966	0.299942
gene2508	-1.08785	-1.27814	-0.850406	-1.12206	0.232495	0.5869
gene9366	-0.868684	-0.488199	-1.7282	-0.559907	0.475886	0.364458
gene11403	-0.948571	-0.882931	-0.914682	-0.191548	0.410673	0.857342
gene11755	-1.06867	-0.62674	-1.24759	-0.0797905	0.731638	0.752778
gene7171	-1.19333	-0.627267	-0.733895	-0.629822	0.413802	0.623072
gene8419	-1.28794	-0.936793	-1.22531	-0.692608	0.887054	0.644087
gene11662	-1.08917	-0.860715	-1.08917	-0.539723	0.693603	0.298179
gene8818	-1.14296	-0.915227	-1.12107	-0.741006	0.882605	0.394045
gene3977	-0.447422	-1.65744	-1.06393	-0.124239	1.28653	1.37283
gene10624	-0.39616	-1.47573	-1.10263	-0.27828	0.940718	0.98277
gene8776	-0.654232	-1.40605	-0.864172	-0.179519	1.02746	1.16949
gene3511	-0.380776	-1.74685	-0.81336	-0.306275	0.922888	0.781924
gene7238	-0.63893	-1.80068	-0.564056	-0.417971	0.985538	1.2211
gene2277	-0.609355	-1.97428	-0.897214	-0.425648	0.743858	1.06001
gene9433	-0.36672	-1.96102	-1.00049	-0.426006	0.967144	1.33764
gene10407	-0.917276	-1.59452	-0.858363	-0.233654	1.29932	0.452846
gene10244	-0.866772	-1.98868	-1.12271	-0.116007	0.53647	0.730341
gene8246	-0.576865	-1.72384	-1.21609	-0.0988773	0.716139	0.747102
gene3377	-0.669295	-1.87707	-0.906285	0.182318	1.01494	1.00757
gene6014	-1.05825	-1.87492	-0.85686	0.165697	0.820045	1.07398
gene2729	-0.362472	-1.60697	-1.8274	-0.112114	0.478338	0.531507
gene8229	-0.19066	-1.24547	-1.79354	0.0998685	0.251037	0.391395
gene2730	-0.170924	-1.91814	-1.33866	0.301527	0.788324	0.578303
gene7385	-0.390519	-1.98984	-1.7256	0.251593	0.689914	0.237418
gene1197	0.448195	-1.45474	-1.91117	0.14009	1.0566	0.802853
gene7910	0.372045	-1.03964	-1.6445	-0.109228	0.930351	1.17853
gene5917	-0.357171	-1.91575	-1.43509	-0.346421	0.62235	1.18397
gene5999	-0.168928	-1.94678	-1.16975	0.338111	0.712397	1.31585
gene9095	0.0887116	-1.73603	-1.58065	0.316424	0.391229	1.29873
gene5240	-0.720337	-1.60349	-1.70052	0.210643	0.288753	1.01381
gene5569	-0.545403	-1.59162	-1.5707	0.218457	0.368252	1.22615
gene191	-0.739809	-1.55006	-1.89879	0.551096	0.535899	1.23219
gene4756	-0.554893	-1.37886	-2.11438	0.377711	0.461187	1.04815
gene843	-0.233827	-1.26803	-1.98213	0.289274	1.04469	1.43497
gene7290	-0.376905	-1.50382	-1.53145	0.492607	1.24405	1.2462
gene9134	-0.726464	-1.35329	-1.55434	0.540657	1.11385	1.32837
gene2238	-0.22688	-1.86476	-1.38516	1.52139	0.586652	0.3944
gene10572	-0.68522	-1.02915	-1.59563	1.05839	0.686123	0.285741
gene9457	-0.7931	-1.48585	-1.83647	0.90736	0.12183	0.316234
gene190	-1.3498	-1.74989	-1.35638	0.334834	0.550184	1.11328
gene1582	-1.10954	-1.34803	-1.28809	0.178086	1.08887	1.01747
gene6021	-1.17626	-1.52198	-1.06774	0.101363	0.853272	0.783529
gene3286	-0.680984	-1.59108	-1.0152	0.923481	0.422549	0.81478
gene2555	-0.927992	-1.25772	-1.24552	0.75425	0.567225	1.14933
gene4628	-0.773236	-1.3042	-1.14864	1.17821	0.855365	0.964345
gene3784	-1.08131	-1.49864	-1.12032	0.826868	1.13791	0.696179
gene6024	-1.03195	-1.35212	-1.21177	0.599952	0.832428	0.316248
gene166	-1.32499	-1.04583	-1.31652	0.800121	0.710283	0.78692
gene915	-1.21806	-1.24514	-0.81224	1.03923	0.616141	0.62189
gene2123	-0.280949	-2.03347	-0.972452	0.295229	0.113108	0.351049
gene2384	-0.486047	-2.1858	-0.378657	0.300783	0.634145	0.361094
gene6026	-0.90299	-2.05355	-0.77871	0.111091	0.50772	0.544477
gene3260	-1.18235	-1.51259	-0.906303	-0.058425	0.0338693	0.116421
gene6286	-0.82595	-1.7769	-1.21397	-0.237284	-0.0379868	0.339536
gene6549	-0.424917	-1.68547	-1.44881	-0.0644927	0.157679	0.152816
gene9503	-0.271543	-1.45738	-1.80993	-0.328289	-0.156348	-0.259664
gene11427	-0.749165	-0.986822	-1.32307	-0.306695	-0.129061	0.449423
gene7164	-0.519271	-1.11157	-1.51162	-0.120429	-0.107541	0.411281
gene10828	-0.515821	-1.25273	-1.14167	-0.429653	-0.168414	0.218039
gene4558	-0.510824	-0.805722	-1.19704	-0.502965	-0.238683	0.120868
gene6493	-0.527248	-0.950627	-0.862776	-0.111723	0.322429	-0.551873
gene6304	-0.91077	-0.631228	-1.06798	0.180942	0.308671	-0.162746
gene7635	-0.898594	-0.890239	-0.747647	0.25363	0.478406	-0.0996656
gene11288	-0.969533	-0.564196	-0.833237	-0.408501	-0.218417	0.247515
gene2623	-1.33918	-0.570505	-1.15183	-0.554122	0.377887	-0.0683416
gene4315	-0.916398	-0.916398	-0.780884	-0.673589	0.352533	-0.162989
gene11060	-0.996247	-0.799268	-1.15343	-0.993109	0.127891	0.203522
gene2889	-1.00436	-0.791801	-1.00436	-0.819243	-0.16775	-0.16574
gene2978	-0.993572	-1.0325	-0.945371	0.364832	-0.438458	-0.506266
gene1013	-0.980066	-0.934891	-1.40655	0.577799	-0.388107	0.0778558
gene10765	-1.06074	-0.614021	-1.18543	0.736888	-0.109197	0.0222593
gene4718	-0.426015	-1.55647	-1.28506	0.456812	-0.232895	0.368854
gene7638	-0.410446	-1.2638	-1.2638	0.799442	0.0421238	0.431832
gene274	-1.17253	-1.48611	-0.746496	0.832691	-0.222328	0.477763
gene7154	-0.5927	-1.17475	-0.62117	1.1595	-0.0512064	0.0935032
gene1894	-1.07393	-0.318929	-0.0822525	0.581139	0.62774	0.121769
gene9625	-1.51877	-1.69563	-0.451212	0.328462	0.532221	-0.353793
gene3421	-1.03965	-0.439316	-0.564474	-0.847776	1.37222	2.20186
gene7572	-0.791986	-0.753855	-0.313056	-0.56542	1.69404	1.9816
gene5277	-0.406874	0.199652	-0.643748	-0.499297	1.87544	2.07142
gene8052	-0.212115	-0.0194077	-0.59335	-0.691315	1.7576	2.19806
gene863	-0.896049	-0.112799	-0.090821	-0.35049	1.65984	2.10524
gene5268	-0.53933	0.0227421	-0.265362	-0.447418	1.65161	2.0463
gene8919	-0.602188	0.301236	-0.274773	-0.350215	1.7372	2.17299
gene4752	-0.615922	-0.396575	-1.25204	-0.217947	1.3157	1.6902
gene4629	-0.439211	-0.19492	-0.933843	-0.474602	1.05738	1.91118
gene11391	-0.483578	-0.587544	-1.052	-0.432412	1.02447	2.14552
gene8060	-0.853756	-0.432795	-1.00117	-0.379889	1.22447	2.12321
gene1117	-0.457348	-0.649821	-1.25251	-0.590669	1.70312	1.95095
gene8299	-0.901125	-0.590556	-1.33115	-0.498856	1.751	2.02012
gene1093	-0.49189	-0.851891	-1.40246	-0.473568	1.20089	2.15961
gene1952	-0.702575	-0.93052	-0.93052	-0.482923	1.38613	2.23466
gene6076	-0.841454	-0.929198	-1.07048	-0.540202	1.53413	1.94859
gene11247	-0.538704	-0.398212	-0.538704	-0.299543	1.00193	2.84518
gene6120	-0.711048	-0.765755	-0.912124	-0.253633	1.13091	2.55872
gene7684	-0.757517	0.11656	-1.16805	-0.221343	1.55828	2.33531
gene9977	-0.64423	0.0209062	-1.17313	0.00884778	0.883321	2.67775
gene5091	-0.818619	0.0293815	-1.48784	0.223238	1.26141	1.98376
gene8404	-0.757493	0.237936	-1.88351	0.456127	1.28631	2.05845
gene5160	-0.770221	0.672399	-0.502015	0.399634	1.28151	2.28105
gene6259	-0.618168	0.234756	-0.624744	0.533139	1.28523	2.2732
gene9976	-0.942796	0.189964	-0.694108	0.259252	1.50806	2.31708
gene2464	-0.829493	0.437882	-1.38006	-0.489931	1.33122	1.56426
gene1717	-0.85241	0.136587	-1.12611	-0.584719	2.05273	1.5724
gene9720	-0.910162	-0.00622995	-1.66852	-0.721332	1.81428	1.32439
gene1599	0.19626	-0.376951	-1.61251	0.78016	1.6903	1.6778
gene3555	-0.108541	-0.571768	-1.64787	0.587071	1.55176	1.69671
gene4379	-0.604362	0.0304551	-1.30719	0.8655	1.60485	1.87739
gene2610	-0.562255	-0.421336	-1.20611	0.552657	1.80029	1.96244
gene8516	-0.347167	-0.453789	-1.31967	0.796769	1.64901	1.83051
gene3782	0.344115	0.346755	-1.28246	0.257512	1.92848	1.66549
gene348	-0.17117	0.175494	-0.721344	0.609472	1.38451	2.03014
gene3863	-0.180863	-0.177787	-0.623008	0.351005	1.56021	2.11152
gene7471	0.0153506	-0.0681132	-0.526161	0.352764	1.67534	1.86062
gene2841	-0.166392	-0.183492	-0.958572	0.471459	1.90281	1.99113
gene7407	-0.161528	0.0205286	-0.993317	0.42126	2.02782	1.93604
gene1688	0.0802216	0.16439	-1.00895	0.724954	1.73761	1.66823
gene2117	-0.0914509	0.0584293	-0.78659	0.528249	1.90032	1.71098
gene7288	0.203321	-0.278219	-0.887746	-0.540214	2.03598	1.77999
gene282	0.0100746	-0.810623	-1.12118	-0.660948	2.12868	1.65414
gene2972	0.385024	-0.718256	-1.20238	-0.475007	1.95667	1.79107
gene2532	-0.394586	-0.695273	-0.875599	-0.340688	1.83096	2.27554
gene10711	0.083266	-0.49613	-0.729654	-0.552439	1.76676	2.23524
gene10758	-0.200584	-0.81493	-0.715426	-0.539425	1.87466	2.13323
gene2705	-0.259541	-0.599584	-0.678144	-0.783887	1.79364	2.11854
gene4006	-0.105177	-0.908648	-0.566339	-0.474476	2.05784	1.88531
gene749	-0.360045	-0.798334	-0.8011	-0.513256	2.0335	1.78878
gene11610	-0.0657045	-1.18967	-0.77863	-0.176105	1.73065	1.95498
gene1346	0.123218	-0.805698	-0.831209	-0.258602	1.95376	2.05253
gene6556	-0.11715	-1.02732	-1.10826	-0.0304541	2.16429	1.55606
gene2821	-0.453862	-0.846199	-1.02556	-0.252619	2.18695	1.64594
gene6327	-0.399865	-0.86337	-1.08096	-0.0160252	2.40788	1.48619
gene3261	-0.661494	-1.09862	-0.738832	-0.0209318	2.02456	1.78891
gene803	-0.614175	-1.00795	-0.770809	-0.140193	1.88935	1.63913
gene8247	-0.473556	-1.02019	-0.770565	-0.0606673	1.96271	1.60866
gene3262	-0.494441	-1.08687	-0.480653	-0.378098	2.25596	1.62896
gene7539	-0.640211	-1.2862	-0.876285	-0.490489	2.1457	1.56409
gene6200	-0.4356	-0.790351	-0.414803	-0.395796	1.90915	1.48129
gene6796	-0.256616	-0.971391	-0.133814	-0.612526	1.7823	1.36211
gene10873	-0.778684	-0.502239	-0.870936	-0.434479	2.1934	1.68616
gene3103	-0.841088	-0.604814	-0.981077	-0.738924	2.0365	1.61572
gene10682	-0.338688	-0.302722	-0.565654	-0.33645	2.25403	2.00666
gene5632	-0.42997	-0.406758	-0.573679	-0.573679	2.30645	1.90911
gene6405	-0.253449	-0.491649	-0.491649	-0.491649	2.32702	1.89363
gene1484	-0.626295	-0.642488	-0.381734	-0.607463	2.28229	1.86444
gene9750	-0.567225	-0.656368	-0.559763	-0.316326	2.27877	1.92634
gene4220	-0.566546	-0.728563	-0.812652	-0.519968	2.41312	1.55972
gene822	-0.415699	-0.608368	-0.543357	-0.6266	2.45897	1.69365
gene8693	-0.34305	-0.497892	-0.775139	-0.501324	2.29717	1.74577
gene9105	-0.555066	-0.177622	-0.253776	0.695399	1.83658	2.07641
gene11388	-0.630161	-0.513657	-0.508361	0.597108	1.76705	2.22935
gene6511	-0.543773	-0.45363	-0.538371	0.728416	1.78429	2.10511
gene8491	-0.525885	-0.48877	-0.578018	0.749152	1.87232	2.10691
gene9681	-0.580682	-0.182246	-0.760988	0.708222	1.52768	2.27518
gene2347	-0.86976	-0.278881	-0.623533	0.738322	1.60014	2.06682
gene8515	-0.632583	-0.328402	-0.633707	0.790965	1.76522	1.88528
gene5909	-0.69302	-0.249609	-0.336751	0.403235	1.46552	2.44152
gene9236	-0.728178	-0.35371	-0.441463	0.314265	1.5837	2.46501
gene2458	-0.734927	-0.287917	-0.713546	0.0317054	1.42555	2.51492
gene8300	-0.8339	-0.235509	-0.718781	0.226019	1.6278	2.1866
gene3050	-0.476514	-0.44199	-0.714173	0.197413	1.94325	2.21632
gene5945	-0.443524	-0.492937	-0.667202	0.479589	1.79396	2.27392
gene8787	-0.523074	-0.474521	-0.664838	-0.124471	1.76466	2.38523
gene1228	-0.569084	-0.569084	-0.569084	0.169498	1.71619	2.39356
gene9802	-0.635407	-0.573159	-0.603236	0.0674303	1.47155	2.45813
gene8836	-0.424057	-0.0416464	-0.913538	0.000492852	1.70714	2.08771
gene2185	-0.265055	0.0672884	-0.658236	0.17622	1.95565	2.13261
gene9377	-0.548163	-0.0690505	-0.548163	0.0677944	1.98098	2.2011
gene2556	-0.438387	-0.526293	-1.04486	0.104523	1.69276	1.99418
gene9721	-0.331818	-0.362963	-1.15307	0.218126	1.82375	1.92396
gene9260	-0.873329	-0.306021	-0.873329	0.42766	1.87217	1.91832
gene3053	-0.652339	-0.0899095	-0.726714	0.360159	1.97183	2.08969
gene4438	-0.482851	-0.231669	-0.883858	0.255629	1.97576	1.97978
gene10350	-0.998128	-0.523451	-1.0346	0.0849266	1.65612	1.96715
gene8666	-1.07634	-0.505433	-0.839761	0.234122	1.80895	2.12734
gene3232	-0.738546	-0.458531	-0.934326	-0.107035	1.67734	2.16985
gene7594	-0.729168	-0.715084	-0.855357	0.0749636	1.54236	2.21764
gene4476	-0.701043	-0.701043	-0.514314	-0.0480165	1.95269	2.11218
gene9883	-0.576087	-0.576087	-0.576087	-0.347395	1.97136	2.20758
gene2564	-0.567636	-0.290763	-0.729967	-0.233797	2.05768	1.82966
gene4754	-0.788885	-0.541509	-0.842221	-0.0672899	2.05025	1.81796
gene7686	-0.00983572	-0.440725	-0.389559	0.021434	1.32582	2.10474
gene2557	-0.441622	-0.408332	-0.630745	-0.180194	1.56352	1.89256
gene4134	-0.162473	-0.456075	-0.929834	-0.100444	1.57259	1.81441
gene2768	-0.188932	-0.644886	-0.644886	-0.184686	2.23431	1.93473
gene5992	-0.0356649	-0.680482	-0.596832	-0.120127	2.21414	1.9221
gene1776	-0.0166817	-0.409865	-0.429802	-0.0108913	2.14179	2.02565
gene464	-0.135021	-0.416586	-0.570092	0.0996687	2.2141	1.77721
gene10794	0.190485	-0.315463	-0.89234	0.09943	1.95364	1.83095
gene5822	-0.0278347	-0.348057	-0.961815	0.164334	2.00398	1.93905
gene6441	-0.00717333	-0.640131	-0.809238	0.263691	2.00367	2.04299
gene7065	-0.0186189	-0.513058	-0.716888	0.254842	2.11009	1.83024
gene1524	-0.23418	-0.6576	0.0941451	0.445729	1.75021	2.01825
gene1390	-0.383056	-0.855902	-0.50016	0.190317	1.73905	2.13251
gene6727	-0.306059	-0.978261	-0.303678	0.0931896	1.7759	2.16984
gene6224	-0.18232	-0.340915	-0.464453	0.675488	1.76276	1.87804
gene8001	-0.276705	-0.360123	-0.381945	0.760477	1.94169	1.88599
gene3052	-0.329699	-0.060204	-0.62693	0.721351	1.92964	1.99005
gene856	-0.122082	-0.0625737	-0.35751	0.570483	1.82873	2.07336
gene9948	-0.276881	0.0275005	-0.400677	0.73713	1.81273	2.02654
gene8250	-0.360866	-0.550429	-0.652028	0.372695	2.19359	1.92043
gene3985	-0.330814	-0.475522	-0.44758	0.630717	2.14043	1.79449
gene561	-0.404057	-0.599548	-0.491341	0.542647	2.09272	1.96272
gene9719	-0.550699	-0.550699	-0.550699	0.55907	2.18168	1.88124
gene8470	-0.0963416	-0.627861	-0.898379	0.69264	1.85597	1.98692
gene3336	-0.000416316	-0.468734	-0.603402	0.719259	1.89226	1.72626
gene6686	0.0634104	-0.569798	-0.649527	0.502436	2.00022	1.80428
gene10399	-0.867143	-0.480854	-0.867143	0.140449	2.19219	1.68374
gene3853	-0.874309	-0.49382	-0.847888	0.323508	2.19837	1.67839
gene10220	-0.636839	-0.404591	-0.886572	0.0947228	2.03614	1.31523
gene8636	-0.880788	-0.455844	-0.725709	-0.108305	2.12334	1.46381
gene9593	-0.434793	-0.7373	-0.453192	-0.0566168	2.18425	1.84341
gene1672	-0.502173	-0.502173	-0.502173	-0.126674	2.22339	2.02289
gene5991	-0.337557	-0.609239	-0.52262	-0.0643337	2.23851	1.97723
gene5656	-0.497943	-0.497943	-0.427036	0.0426815	2.35895	1.84499
gene101	-0.606418	-0.500071	-0.433168	0.242438	2.39466	1.71925
gene1595	-0.433907	-0.46911	-0.389838	0.278709	2.376	1.6949
gene11233	-0.302845	-0.65382	-0.736931	-0.0245334	2.41064	1.71918
gene324	-0.63173	-0.378198	-0.740693	-0.0482889	2.29033	1.6624
gene8805	-0.567564	-0.585899	-0.823578	0.106993	2.30596	1.7185
gene11210	-0.692117	-0.679518	-0.3083	-0.210278	2.51868	1.51861
gene3554	-0.677847	-0.54968	-0.285463	-0.385785	2.52388	1.63374
gene1777	-0.417433	-0.502399	-0.324088	-0.259329	2.394	1.83375
gene3263	-0.435358	-0.435358	-0.435358	-0.435358	2.5572	1.63673
gene7825	-0.433787	-0.470386	-0.470386	-0.332317	2.58068	1.60253
gene1779	-0.471551	-0.457695	-0.0524534	-0.0140885	2.61292	1.46071
gene1626	-0.588829	-0.512062	-0.52647	-0.130727	2.62322	1.44955
gene3895	-0.490213	-0.490213	-0.490213	0.0262814	2.56893	1.55702
gene7580	-0.504679	-0.537038	-0.46426	-0.115729	2.53462	1.58858
gene8694	-0.557056	-0.532412	-0.465381	-0.0273626	2.52979	1.59154
gene6797	-0.435872	-0.890673	0.0467759	0.111703	2.22146	1.51571
gene6982	-1.00405	-0.7035	0.00736832	0.148681	2.36945	1.599
gene1596	-0.257847	-0.314174	-0.958902	0.397389	2.28901	1.63759
gene6404	-0.239168	-0.539127	-0.862558	0.286064	2.39432	1.57377
gene4434	-0.486537	-0.604901	-1.25344	0.337348	2.16372	1.34521
gene5431	-0.43848	-0.555811	-0.890755	0.546443	2.1271	1.1601
gene8141	-0.371686	-0.0364382	-0.862343	-0.183543	2.13385	1.81899
gene9606	-0.287167	0.163331	-0.811773	-0.133241	2.29225	1.80373
gene3749	-0.0686229	-0.0545901	-0.444016	-0.286339	2.27583	1.76127
gene10221	-0.0172643	-0.212276	-0.743039	-0.221556	1.9737	1.71591
gene6329	-0.108354	-0.285652	-0.665506	-0.223713	2.0737	1.76399
gene2299	-0.315111	-0.481565	-0.947433	-0.298191	2.3384	1.46387
gene1345	-0.288936	-0.0607612	-0.625555	-0.13	2.50438	1.5942
gene4920	-0.0937928	-0.410731	-0.628887	-0.0887103	2.60348	1.4781
gene2936	0.135252	0.218617	0.101341	0.117617	1.54021	2.15005
gene6906	0.0997626	0.631657	0.0537993	0.606063	1.6038	1.70776
gene6444	-0.0432724	0.389437	-0.581135	0.00546188	1.96272	1.99539
gene112	-0.509838	0.599523	-0.441505	-0.0483856	1.80203	2.00242
gene341	-0.458505	0.614283	-0.126871	-0.205261	1.8338	1.93067
gene1185	-0.438282	-0.0636347	-0.0701429	0.216894	1.60159	1.74937
gene1947	-0.212014	0.147333	-0.166292	0.0135647	1.50823	2.00553
gene3711	-0.0433696	-0.240069	-0.121841	-0.119	1.96131	2.07571
gene1493	-0.382153	-0.00879322	-0.378299	-0.299579	1.9051	1.88617
gene8801	-0.286242	0.0916256	-0.133974	-0.0958425	2.05019	1.72166
gene2989	-0.416436	0.220774	-1.05765	1.06463	2.16388	1.2367
gene7869	-0.452679	-0.0409412	-0.823384	1.35312	2.08223	1.23197
gene8863	-0.894897	0.482203	-0.740833	0.966961	2.11085	1.33536
gene9950	-0.417895	0.192222	-0.669282	0.819584	1.93889	1.33679
gene10644	-1.05558	-0.0381883	-0.912991	1.03131	1.51124	1.86379
gene224	-0.884003	0.180828	-0.821319	1.11703	1.60035	1.77812
gene2514	-0.80816	-0.0914891	-0.778118	1.07387	1.8237	1.78287
gene6336	-0.838939	-0.110358	-0.885402	1.03329	1.6148	1.9397
gene7546	-0.744565	-0.0682469	-0.738301	1.08152	1.52832	1.99752
gene10344	-1.07958	-0.346435	-0.604684	0.925936	2.06702	1.6766
gene2513	-0.750783	-0.21532	-0.521858	0.891368	1.99026	1.79805
gene8566	-0.814073	-0.284839	-0.589906	0.847247	2.01696	1.59526
gene10425	-0.76869	0.0912111	-0.508954	0.853419	1.96772	1.71515
gene3378	-0.784279	0.00961768	-0.845492	0.540941	2.20714	1.59593
gene8492	-0.81785	0.449669	-0.814676	0.036952	2.17223	1.71174
gene10345	-0.331445	0.100585	-0.890866	0.29926	1.98412	1.48873
gene1347	-0.554439	0.257938	-1.14496	0.217025	1.89448	1.63584
gene10642	-0.350697	0.504286	-0.320025	0.770543	2.00192	1.6527
gene4770	-0.342677	0.276297	-0.107685	0.804362	1.91051	1.63659
gene10346	-0.494652	0.492048	-0.610439	0.559531	1.60662	1.57589
gene9399	-0.651	0.48778	-0.229574	0.796704	1.61923	1.48334
gene2066	-0.651693	0.265453	-0.662384	0.25347	2.02181	0.950081
gene10979	-0.951887	0.521368	-0.25996	0.121495	2.30538	1.50108
gene2432	-0.737194	0.268786	-0.214019	0.484057	2.17223	1.30779
gene187	-1.09486	-0.0385564	0.195752	0.311318	1.92793	1.65848
gene315	-0.964349	-0.220027	0.19484	0.237376	2.16331	1.39782
gene9414	-0.561822	-0.0214528	0.243957	0.526033	1.93028	1.70722
gene5594	-0.822113	0.0970524	0.0339281	0.670987	2.1325	1.51418
gene783	-0.63415	0.057408	0.156188	0.852203	2.1279	1.48413
gene11341	-1.45508	0.08518	-0.667968	0.783107	1.94833	1.61727
gene11053	-1.44531	-0.373537	-0.653668	0.549811	1.69828	1.90873
gene6092	-1.3779	-0.377743	-0.831751	0.434691	1.78881	1.69137
gene1052	-1.11564	0.187908	-0.137568	0.283106	1.63019	1.91577
gene188	-0.870268	0.172372	-0.405649	0.418212	1.73049	1.80725
gene151	-0.966208	-0.205977	-0.257326	0.182672	1.96508	1.78217
gene8631	-1.0894	-0.119497	-0.12263	0.536851	2.06639	1.6538
gene8632	-0.913889	0.0542777	-0.168789	0.598201	2.01397	1.67384
gene3477	0.69547	-0.604944	0.100129	0.864696	1.81896	1.53717
gene3478	0.868637	-1.02963	0.103945	1.00597	1.57151	1.38258
gene4439	0.0258268	-0.591323	0.222912	1.36437	2.07995	0.670463
gene4696	-0.0302165	-0.498682	0.355366	0.802527	1.89615	1.12948
gene1219	0.208202	-0.848038	0.170787	1.06632	2.00435	1.24029
gene4863	0.309696	-0.543097	0.0418599	1.02763	2.12177	1.3136
gene7447	0.0558479	-0.714745	-0.375613	1.32909	1.89201	1.4888
gene958	-0.082623	-0.551065	-0.386076	1.38306	2.04505	1.33079
gene4316	-0.381508	-0.830264	-0.749717	1.38633	2.00237	1.40535
gene2061	-0.515505	-0.54844	-0.513331	1.33151	2.06329	1.47557
gene7652	-0.379355	-0.575036	-0.631276	1.236	2.16553	1.44564
gene2141	-0.448254	-0.34962	-0.884483	1.47174	1.65067	1.7556
gene4317	-0.247037	-0.38387	-0.807515	1.47293	1.64835	1.60267
gene3889	-0.134249	-0.405594	-0.991397	1.45197	1.51061	1.74069
gene526	-0.266685	-0.538562	-1.02272	1.3112	1.65396	1.69255
gene9961	-0.141061	-0.467682	-0.840223	1.28768	1.6515	1.76316
gene3862	-0.294253	-0.239766	-0.700618	0.946095	1.62885	1.9913
gene5994	-0.0413544	-0.252704	-0.944079	1.12606	1.61087	2.00499
gene1837	0.568345	-0.492698	-0.388281	0.674477	1.88541	1.77454
gene10929	0.374857	-0.272042	-0.665751	0.791652	2.02338	1.61526
gene6403	0.551863	-0.276896	-0.687069	0.734515	2.04428	1.31112
gene10191	0.161565	-0.925794	-0.44316	1.08535	2.26018	1.0072
gene1832	0.142038	-0.971129	-0.829452	0.8045	2.16292	0.956706
gene8108	0.212028	-0.947597	-0.902666	0.590335	1.94277	1.08628
gene1469	0.0754516	-1.13615	-1.04463	0.694434	1.6343	1.39714
gene11605	-0.0579872	-1.14258	-0.717844	0.782773	1.88605	1.63745
gene6555	0.127515	-1.0076	-0.957521	0.611035	2.0229	1.6104
gene2589	0.250802	-0.758831	-0.634773	1.07035	1.46817	1.53902
gene525	-0.00231964	-0.950048	-0.785003	1.15712	1.7531	1.7475
gene288	-0.463586	-1.78402	-1.14725	0.976706	1.17752	1.28101
gene3914	-0.676773	-1.74043	-1.25987	0.936812	1.56664	1.48733
gene10594	-0.357541	-1.35732	-1.33747	1.272	1.14938	0.780291
gene11171	-0.032722	-1.56667	-1.27538	0.753333	0.872113	1.14141
gene2919	-0.174337	-1.54446	-1.27049	1.16802	0.852691	1.01815
gene6920	0.2421	-1.83405	-0.56167	1.28776	1.30919	1.17278
gene2560	0.323627	-1.45923	-0.897602	1.04392	1.22111	0.860707
gene4772	-0.185522	-1.49713	-0.896795	1.33285	1.31802	1.10143
gene4838	0.0100051	-1.53078	-0.744497	1.06161	1.17749	1.06847
gene9755	-0.17174	-1.53829	-0.461487	1.46821	1.62781	0.782133
gene10583	-0.52768	-1.47143	-0.244065	0.968193	1.81731	0.987397
gene941	-0.598228	-1.67817	-0.527221	1.1355	1.32834	0.973683
gene8230	-0.411746	-0.438915	-1.11807	1.33099	1.47226	1.82346
gene9600	-0.678339	-0.604012	-0.966329	1.35823	1.35613	1.96377
gene2203	-0.863655	-0.415139	-1.2575	1.59227	1.2891	1.8271
gene5920	-0.642126	-0.633117	-1.2605	1.31932	1.3049	1.77774
gene7868	-0.88355	-0.676454	-1.2839	1.2351	1.25073	1.88425
gene3761	-0.910128	-0.631394	-1.35749	0.86628	1.52313	1.47601
gene5655	-0.822417	-0.899615	-1.161	0.941921	1.67537	1.65197
gene6008	-1.00467	-0.861648	-1.08549	1.12624	1.62342	1.68432
gene10872	-1.1484	-0.428259	-1.18548	1.0086	1.42251	1.75617
gene9240	-1.11768	-0.53253	-1.14432	1.32824	1.29384	1.75632
gene2301	-0.752236	-0.323252	-1.36977	1.03894	1.6196	1.79471
gene9994	-0.818036	-0.469321	-1.13978	0.939732	1.48916	1.6893
gene9997	-0.799265	-0.645578	-1.21005	1.02746	1.71297	1.81597
gene238	-1.27732	-0.949158	-0.59507	0.846415	1.6791	1.61819
gene9245	-1.02797	-0.791942	-0.740644	0.55841	1.69848	1.78474
gene377	-0.550102	-1.34055	-0.780575	0.967308	1.4067	1.65424
gene1769	-1.01047	-1.13261	-0.775137	0.739728	1.56278	1.44002
gene650	-1.13377	-1.13429	-0.695132	1.07253	1.36006	1.49867
gene9599	-0.736709	-0.513007	-0.834063	1.00361	1.88884	1.73118
gene1729	-0.931252	-0.408682	-0.833268	0.995242	1.77008	1.90679
gene8583	-0.734399	-0.363668	-0.940196	1.00388	1.75329	1.899
gene9254	-0.646754	-0.299564	-0.752841	1.28977	1.6401	1.92481
gene3957	-0.838418	-0.501148	-0.559914	1.21226	1.64986	1.76826
gene7544	-0.792905	-0.520707	-0.699852	1.24885	1.62405	1.92207
gene7945	-0.542835	-0.499622	-0.7595	1.2638	1.90693	1.64387
gene9687	-0.524431	-0.384438	-0.921682	1.2081	1.87734	1.75236
gene6007	-0.661832	-0.777185	-0.703708	1.10161	1.69495	1.83841
gene10820	-0.600674	-0.600674	-0.600674	1.33722	1.82406	1.72942
gene2549	-0.599832	-0.590577	-0.719051	1.17613	1.88445	1.81919
gene1521	-0.473094	-1.02805	-0.927841	0.829245	1.69201	1.86859
gene11369	-0.391035	-1.01282	-1.07328	0.946163	1.79069	1.85219
gene3965	-0.368261	-0.951885	-0.976837	0.975427	1.69714	2.0039
gene4991	-0.38976	-0.72295	-0.859246	0.82238	2.08307	1.70928
gene10618	-0.688873	-0.793868	-0.694234	0.820863	1.94216	1.62809
gene7337	-0.718949	-0.643096	-0.868356	0.775773	1.87569	1.7137
gene11395	-0.492071	-0.300269	-0.955527	1.84218	1.39107	1.5226
gene33	-0.463331	-0.25903	-0.841833	1.9644	1.46435	1.33749
gene3284	-0.280361	-0.498296	-0.890743	1.79763	1.43158	1.47479
gene10625	-0.437508	-0.60213	-0.807168	1.9249	1.27722	1.58543
gene7383	-0.351243	-0.485635	-0.772559	2.0294	1.1888	1.54574
gene1634	-1.09399	-0.536974	-1.08536	1.82486	1.18842	1.28027
gene7520	-0.902888	-0.536288	-1.23347	1.69899	0.886458	1.48208
gene9451	-0.839336	-0.454877	-0.799223	1.40416	1.35747	1.62366
gene9675	-1.01091	-0.704138	-0.984071	1.66937	1.60976	1.50111
gene7912	-0.512014	-0.67401	-0.970304	1.62016	1.4291	1.32169
gene4639	-0.829157	-0.660298	-0.82876	1.84353	1.22501	1.59363
gene7371	-0.513405	-0.783415	-0.915156	1.82064	1.30036	1.70326
gene5188	-1.02512	-1.15999	-0.633612	1.30425	1.58551	0.983162
gene3083	-1.21604	-1.28684	-0.672231	1.72754	1.10434	1.08624
gene6116	-1.11604	-1.02421	-0.808917	1.47914	1.13808	1.39032
gene1745	-0.626544	-0.564496	-0.680981	1.84824	1.736	0.984881
gene7948	-0.655914	-0.770746	-0.754715	1.83612	1.60353	1.15528
gene9787	-0.968286	-0.62997	-0.846265	1.40806	1.89741	1.1991
gene9965	-0.929064	-0.783526	-0.594109	1.5231	1.75013	1.18277
gene4721	-0.316551	-1.208	-1.03441	1.37949	1.5938	1.60179
gene8028	-0.355193	-1.15253	-1.00463	1.464	1.92158	1.28511
gene7237	-0.682523	-0.887862	-0.837985	1.2634	1.83897	1.58217
gene9210	-0.866253	-1.17631	-0.819715	1.22544	1.89617	1.56464
gene1107	-0.77078	-1.15137	-0.837312	1.57822	1.36278	1.59984
gene9250	-0.766761	-0.985241	-0.990055	1.31798	1.50327	1.64564
gene4280	0.203117	-0.856466	-1.91418	1.12613	0.451655	1.43189
gene4690	-0.0664789	-0.755408	-2.31663	1.56614	0.461387	1.46903
gene1730	0.279781	-1.26541	-1.76238	1.09263	0.297335	0.74088
gene4018	-0.577138	-1.36928	-1.6662	0.918778	0.389071	1.13122
gene5391	-0.284753	-0.715052	-1.78092	0.860838	0.368689	0.872631
gene2561	0.0627688	-0.570717	-1.65547	1.60622	1.35508	0.786903
gene55	0.258529	-0.935127	-1.22763	1.65871	1.64469	1.0563
gene7866	0.698001	-0.983735	-1.67357	1.31802	0.995981	1.152
gene7105	0.390351	-0.86725	-1.3002	1.06685	1.14587	1.15743
gene7212	0.48599	-0.78982	-1.5305	0.742702	0.956935	1.27616
gene1540	0.657376	-1.23476	-1.22519	0.929906	1.21375	1.25886
gene2292	0.229589	-1.17305	-1.32747	1.00238	1.20308	1.51569
gene1925	-0.846044	-0.773348	-0.931042	0.660826	0.486208	1.42899
gene7026	-0.775833	-0.836961	-1.10325	0.362479	0.510459	1.5087
gene1645	-0.268172	-1.27237	-1.09371	0.597936	0.229599	1.81229
gene239	-0.543552	-1.2091	-0.966656	0.381937	0.49278	1.56824
gene2842	-0.46108	-0.936823	-1.60657	0.625788	1.00303	2.06989
gene5386	-0.214521	-0.851609	-1.85815	0.558439	0.644918	2.16725
gene7126	-0.805554	-0.932034	-1.86834	0.587793	1.079	1.74827
gene10409	-0.639487	-1.18581	-1.82393	0.396613	0.574561	1.80891
gene8923	-0.993975	-1.21903	-1.57214	0.408259	0.808232	1.59122
gene9858	-0.971054	-1.11334	-1.60902	0.117722	0.741707	1.80177
gene2929	-0.395085	-0.941175	-1.38794	0.836166	1.50333	1.76121
gene10839	-0.378436	-0.738227	-1.35093	0.807525	1.22871	1.99418
gene5285	-0.547696	-0.82732	-1.33503	1.0562	1.28604	1.9519
gene780	-0.454264	-0.928487	-1.36633	1.12173	1.44904	1.44743
gene8870	-0.131015	-0.858275	-1.46987	1.00968	1.24059	1.6504
gene4371	-0.414602	-1.21965	-1.12301	0.572811	1.02014	1.70486
gene7724	-0.379136	-1.37084	-0.987708	0.868391	1.11482	1.52526
gene5957	-0.940477	-1.16293	-1.42044	1.05027	1.09541	1.71181
gene7986	-0.887639	-1.1732	-1.29394	0.949417	0.840869	1.83918
gene4405	-0.530019	-1.05015	-1.40844	0.832062	0.955248	1.4541
gene5956	-0.64041	-1.25644	-1.58818	0.904175	1.24979	1.77437
gene3124	-0.942547	-0.719809	-1.70973	1.21819	0.682457	1.27195
gene3791	-1.09187	-0.568709	-1.53741	1.16782	0.525828	1.27937
gene10507	-0.636169	-0.802844	-1.18568	1.16057	0.467669	1.36116
gene716	-0.564094	-0.99857	-1.29929	1.00666	0.625136	1.45414
gene1555	-0.782825	-1.01636	-1.22103	1.56959	0.957572	1.60189
gene5674	-0.9768	-0.885224	-0.887515	1.71668	0.985042	1.61651
gene7873	-0.790264	-1.03812	-0.846436	1.59358	0.846272	1.84019
gene1428	-0.951073	-1.3783	-1.24703	0.956966	0.485049	1.6807
gene8783	-1.19073	-1.37945	-0.946786	0.977108	0.91482	1.37493
gene424	-0.499763	-0.862247	-0.921132	0.56821	1.51361	2.07682
gene7573	-0.250759	-0.858956	-0.739591	0.37051	1.678	2.32183
gene9628	-0.317552	-1.00089	-0.520397	0.606383	1.57191	2.07348
gene6310	-0.486371	-1.02525	-0.551673	0.51044	1.05777	2.64492
gene7610	-0.109195	-1.15205	-0.909082	0.579587	0.867186	2.34686
gene8264	-0.147623	-0.208329	-0.52514	0.255637	0.764135	2.29608
gene524	-0.224892	-0.720633	-0.588242	1.03015	0.998563	2.51031
gene11643	-0.579756	-0.403806	-0.568385	0.940189	0.981092	2.52552
gene2703	-0.498348	-0.443815	-0.455938	0.834033	1.16959	2.50725
gene4597	-0.0880629	-0.444251	-0.364128	0.926811	1.4356	2.0902
gene3827	-0.389895	-0.333109	-0.130589	0.646668	1.29228	2.47275
gene9982	-0.244345	-0.15912	-0.0550405	0.795407	1.24342	2.3553
gene11412	-0.522807	-0.695763	-0.695763	0.295017	0.319445	2.79234
gene11754	-0.692209	-0.798114	-0.913582	0.108849	0.556129	2.17183
gene7530	-0.294	-0.890115	-1.27607	0.183167	0.533858	2.50858
gene4436	0.135452	-0.256765	-1.25808	0.96299	0.811611	1.99984
gene9054	-0.13169	-0.389097	-1.01723	1.05759	1.20909	2.00587
gene2679	0.238202	-1.05885	-0.652376	0.106654	0.934294	1.90052
gene2824	0.470596	-1.25973	-1.29605	0.669037	0.680889	2.06993
gene4734	0.35491	-1.18975	-0.792854	0.872106	0.496303	2.38698
gene1010	-0.989341	-1.17775	-0.817147	0.350488	1.86891	1.77768
gene1954	-1.14605	-0.901435	-0.752581	0.137336	1.43919	2.16618
gene8156	-1.01128	-0.965275	-0.776904	0.358213	1.44441	2.16302
gene496	-0.823916	-1.72224	-0.932563	0.551588	1.18608	2.06875
gene240	-0.660395	-1.29782	-1.04598	0.277693	1.17697	2.29903
gene2179	-0.84519	-1.05252	-1.07864	0.46447	0.942506	1.95628
gene8648	-1.05714	-1.23403	-0.95728	0.360913	1.14431	2.10799
gene1517	-0.770106	-1.21031	-0.451607	0.616714	1.00947	1.54339
gene7925	-1.16769	-1.28886	-0.449689	0.583032	0.969492	1.06249
gene5406	-1.09459	-1.53924	-0.911457	0.0421589	0.756575	1.7887
gene10569	-1.01472	-1.65152	-1.33147	-0.036478	1.0873	1.37176
gene10827	-0.995227	-1.55295	-1.17479	0.261353	1.36794	1.36952
gene8775	-1.01758	-1.51227	-1.14799	0.199366	1.21467	1.1792
gene7279	-1.0552	-1.24592	-1.24066	-0.204611	1.12553	1.54577
gene8356	-0.934927	-1.33166	-0.902979	0.052849	1.30036	1.67832
gene6347	-0.93073	-1.18838	-0.895956	-0.660877	0.869703	1.76097
gene1251	-0.869286	-1.11393	-1.0655	-0.816922	0.883008	1.27623
gene10063	-1.12167	-1.18871	-0.83022	-0.515248	0.853811	1.41558
gene4559	-1.19374	-0.907722	-0.926781	-0.7116	0.943738	1.43554
gene10689	-1.18142	-0.309497	-0.940356	-0.412228	1.4022	1.26932
gene10885	-0.734333	-0.377991	-0.845967	-0.346911	1.44515	1.26567
gene11678	-0.978256	-0.607793	-0.978256	-0.370026	1.67354	1.24093
gene6197	-1.04675	-1.1082	-1.04156	-0.540731	1.15198	1.00228
gene11608	-0.892655	-1.05255	-1.25904	-0.315996	1.29577	0.823176
gene1464	-0.868936	-0.994775	-1.24821	-0.36793	1.21278	1.14193
gene10480	-1.18979	-1.19822	-0.971446	-0.310079	1.49534	1.40708
gene2609	-1.4034	-1.21146	-0.952212	-0.25567	1.13603	1.2875
gene10589	-0.876521	-0.558426	-1.73084	-0.0158331	1.35454	0.880754
gene2993	-0.8523	-0.749695	-1.86832	0.17393	1.05287	1.15734
gene1557	-1.27519	-0.899359	-1.56574	0.246644	0.823583	0.620158
gene9500	-1.24286	-1.0313	-1.46263	-0.28245	0.730699	1.00812
gene3370	-1.39736	-0.821279	-1.13647	0.271606	1.53829	1.25176
gene9660	-1.08584	-0.623558	-1.00654	0.672335	1.54921	0.950347
gene84	-0.425894	-0.586536	-1.15726	0.293675	1.48889	1.22924
gene11828	-0.885202	-0.601153	-0.870806	0.35625	1.19436	0.90884
gene319	-1.07343	-0.377752	-1.16258	0.241651	1.1312	1.11392
gene10085	-0.48651	-1.45574	-0.828948	0.37528	2.01225	1.65791
gene6700	-0.218763	-1.33554	-1.04391	0.564857	1.99733	1.67603
gene3255	-0.734922	-1.31153	-1.31512	0.0726352	1.62061	1.37476
gene6198	-0.608964	-1.34205	-1.39877	-0.241368	1.65581	1.25679
gene1671	-0.309097	-1.4805	-1.06635	-0.136629	2.05461	1.23568
gene10233	-0.270827	-1.52042	-1.22477	-0.0257483	1.57257	1.29827
gene4990	-0.38911	-1.34759	-1.26751	0.0142773	1.84767	1.41552
gene3900	-0.658576	-1.4716	-1.22359	0.307875	1.40854	1.35727
gene9395	-0.989881	-1.46463	-1.1018	0.390952	1.63763	1.36374
gene5808	-0.864274	-1.09783	-0.841274	0.0905793	1.37871	1.32888
gene6199	-0.993036	-0.993098	-0.826142	0.0798293	1.67509	1.46343
gene11232	-0.788201	-1.1951	-1.22107	-0.0624311	1.80424	1.65761
gene5654	-0.645612	-1.36238	-0.936536	-0.195085	1.61999	1.79691
gene5710	-0.4908	-1.19705	-0.823025	0.359604	1.64764	1.80178
gene9398	-0.438068	-1.05782	-0.85712	0.023692	1.52562	1.54125
gene2576	0.25974	-1.16103	-1.57953	-0.292207	1.8856	1.21661
gene2867	-0.0210453	-1.38029	-1.53863	-0.213623	1.62771	1.70237
gene168	-0.590357	-1.10543	-1.77764	0.218657	1.31114	1.61686
gene4572	-0.550042	-0.81882	-2.00373	-0.120743	1.44441	1.66946
gene4695	-0.416002	-0.935468	-1.74629	0.603012	1.86407	1.08491
gene7666	-0.300132	-1.11023	-1.68896	0.567383	1.68902	1.05551
gene3156	-0.111699	-1.00761	-1.40734	0.601186	1.74092	1.6079
gene7554	0.0430194	-0.966174	-1.75707	0.394074	1.76718	1.54692
gene10683	-0.112538	-1.52414	-1.38019	-0.201846	0.848807	1.93087
gene9243	0.183741	-1.55194	-1.24531	-0.581545	1.10577	2.00872
gene10681	-0.0562268	-1.09257	-0.927678	0.321891	1.72798	1.74355
gene2558	0.0597213	-1.10543	-1.02651	0.179848	1.57779	1.86358
gene2737	-0.00752757	-0.84858	-1.25288	0.0965407	1.70143	1.86244
gene8820	0.174544	-0.83576	-0.972452	0.0941722	1.76456	2.02162
gene8821	0.467748	-0.987942	-1.68054	0.0989508	1.46071	1.8646
gene2435	0.0848287	-1.24375	-1.16251	0.40804	1.41804	2.05847
gene2565	0.383519	-0.939078	-1.13878	-0.00261175	1.24272	2.0737
gene4138	0.179165	-1.30106	-0.580185	0.614046	1.55144	1.21841
gene8773	0.0253612	-1.45203	-0.408679	0.500134	1.46288	1.0837
gene6733	0.049822	-1.78541	-1.17321	0.427571	1.57012	1.56649
gene1803	0.522316	-1.69031	-0.730412	0.117698	1.34396	1.45466
gene9251	0.20493	-1.71182	-1.09061	-0.0854874	1.69996	1.10622
gene2630	0.245677	-0.931499	-0.570624	-0.202503	2.2421	1.37741
gene8041	-0.0716449	-0.669422	-0.457191	-0.142044	2.18913	1.48555
gene10243	0.288905	-0.626848	-0.676334	0.356176	2.00803	1.29762
gene1799	0.152415	-0.711766	-0.136513	0.252785	1.66348	1.44341
gene5338	-0.182419	-0.892397	-0.892397	-0.0147683	1.88511	0.809853
gene4751	-0.348323	-1.2415	-0.890319	-0.339297	1.63511	1.00821
gene6265	-0.46634	-1.16043	-1.04428	-0.0380174	1.77221	1.05249
gene3854	0.478009	-1.14136	-0.792536	-0.00605872	2.16176	1.27126
gene7274	0.558328	-1.17488	-1.15415	0.24524	1.69602	1.15034
