# Supplementary material for: Functional characterization of CreA, ZnT, and MTase as key regulators of cadmium resistance in Paecilomyces lilacinus
Source: Front Microbiol. 2026 May 14;17:1792636. doi: 10.3389/fmicb.2026.1792636 (PMC13218079; doi:10.3389/fmicb.2026.1792636)
Supplement: Supplementary file 1 [file Data_Sheet_1.ZIP › mRNA/2_DEG/Heatmap/C_vs_A.heatmap.xlsx]

## Sheet: Sheet1
Sample	C2	C1	C3	A1	A2	A3
gene10814	1.962	-0.319731	0.356946	-0.952475	-1.262	-1.416
gene10983	2.39433	-0.198851	0.654868	-0.949012	-0.949012	-0.949012
gene10013	1.44761	-0.156174	0.203232	-1.94021	-1.27792	-1.24018
gene10533	1.56273	0.340463	-0.0141568	-1.70488	-1.26663	-1.26478
gene3515	1.39584	0.191275	0.310237	-1.52935	-1.42841	-1.10695
gene10543	1.44393	0.483071	0.304724	-1.63048	-1.49086	-0.697404
gene5327	1.16805	0.473971	-0.175033	-1.90277	-1.25555	-0.914414
gene6240	1.32581	0.600943	0.247763	-1.87506	-1.05574	-0.922765
gene9817	1.59327	0.576802	0.0721209	-1.6773	-1.10246	-0.855053
gene439	1.36056	-0.0306105	0.511242	-1.33176	-0.56292	-1.05197
gene42	0.902557	-0.185744	0.272141	-1.59416	-1.18363	-1.60754
gene7388	0.696735	0.0805676	0.638961	-1.22669	-1.21544	-1.43693
gene2643	1.21995	1.61309	1.02405	-1.5358	-1.39787	-0.939427
gene9832	1.25855	1.24886	0.456265	-1.95369	-1.31454	-0.96226
gene107	0.912448	1.09735	0.327032	-1.13126	-1.29603	-1.57537
gene6603	0.59055	1.15162	0.615124	-1.25533	-1.41395	-1.63653
gene11654	0.37518	1.43544	0.0755648	-1.36075	-1.59047	-1.27043
gene6604	0.698296	0.970942	0.134746	-1.17791	-1.64363	-1.21814
gene7460	0.674888	1.26164	0.153838	-1.13752	-1.95538	-1.21072
gene10396	1.35522	1.07811	0.599301	-1.04029	-1.29619	-1.5051
gene5951	1.68523	1.08675	0.446955	-0.993755	-0.861443	-1.60393
gene1878	1.50225	1.25719	-0.280844	-1.01917	-0.899579	-1.50376
gene2781	0.937197	1.02539	-0.0569198	-1.37052	-0.938959	-1.5916
gene11655	1.28445	0.428326	-0.0715533	-0.927456	-1.44689	-1.94708
gene2486	1.27376	0.94111	0.33611	-0.906374	-1.60559	-1.90261
gene8727	1.19508	1.34555	-0.265134	-0.943525	-1.59115	-1.35887
gene6431	1.19968	0.82972	-0.0902485	-1.22994	-1.69902	-1.11437
gene11052	1.1229	0.784323	0.0456903	-1.0944	-1.4826	-1.33147
gene2155	1.10594	0.904668	0.158895	-1.35734	-1.45782	-1.27254
gene8994	1.65341	0.741035	0.127771	-0.784309	-1.66644	-0.499784
gene9818	1.54241	0.788104	0.202147	-1.6368	-0.785811	-0.961161
gene1625	1.5938	0.953565	0.103844	-1.30134	-0.940461	-0.787129
gene4357	1.49002	0.816974	0.265217	-1.4591	-1.17894	-0.837292
gene2154	1.32958	0.573218	0.116697	-1.3456	-1.1325	-0.577062
gene9437	1.23479	0.666759	0.0604381	-1.31551	-0.838591	-0.735978
gene1615	1.35233	0.581363	0.0794759	-1.07827	-0.99329	-0.97833
gene6486	1.26423	0.629521	0.26864	-1.18144	-1.29001	-0.839287
gene4805	1.39462	0.357479	-0.172853	-1.39746	-0.86155	-0.991714
gene10695	1.12236	0.654798	0.00219216	-1.3445	-0.996574	-1.27771
gene522	1.23559	0.558887	-0.186736	-1.50498	-1.19829	-1.21416
gene10696	1.58739	0.55703	0.596437	-1.52712	-1.2904	-1.43774
gene7389	1.84835	0.351703	0.363162	-1.39739	-1.09074	-1.32909
gene3937	1.46249	0.375045	0.0846211	-1.2276	-1.10947	-1.62226
gene10337	1.69466	0.233932	-0.278562	-1.14839	-1.26991	-1.27561
gene134	1.55759	0.417033	-0.119718	-1.33441	-1.31854	-1.2305
gene4706	0.980773	0.738362	0.280948	-1.04796	-0.147004	-1.02009
gene4566	1.3857	0.794963	0.663667	-0.95792	-0.898741	-0.668439
gene9345	1.2462	0.541125	0.403378	-0.992981	-0.899581	-1.16442
gene10508	1.92733	0.949991	-0.671646	-1.43852	-0.676438	-1.19781
gene9307	1.43165	1.09576	-0.702625	-1.21621	-0.598635	-1.19716
gene9828	1.98097	1.07716	-0.641156	-0.655946	-1.11772	-1.11772
gene10524	1.98512	0.718471	-0.191451	-1.14821	-1.08507	-0.873945
gene10525	1.70458	0.77203	-0.254899	-1.26825	-0.984497	-1.01698
gene8622	1.57711	0.758028	-0.190398	-1.17832	-0.809892	-1.23698
gene2500	1.81095	0.871519	0.667214	-1.91153	-0.123013	-0.707819
gene3933	1.52176	0.370836	0.328139	-2.19388	-0.930626	-0.901286
gene10547	1.37831	0.566284	0.102448	-1.82539	-0.446879	-0.481728
gene8010	1.34607	0.815965	0.118952	-2.0603	-0.824258	-0.49419
gene824	0.693904	0.744898	0.696569	-2.15718	-0.852681	-1.03481
gene9816	0.863033	1.33709	0.691029	-2.34842	-0.683163	-0.581038
gene10058	1.0764	0.960777	0.181265	-2.20017	-0.473061	-0.734042
gene8837	0.769572	1.14902	-0.0704724	-1.8763	-0.586374	-0.7897
gene513	1.21162	0.865255	-0.340519	-2.1697	-0.708643	-0.912271
gene7326	1.07951	0.527403	-0.0254426	-1.97547	-0.869582	-1.31308
gene11390	0.37476	1.47907	0.248054	-1.63479	-0.00213924	-0.41396
gene2863	0.85111	1.44317	-0.429321	-1.89066	-0.451898	-0.367116
gene2865	1.11189	0.92403	-0.232356	-1.48632	-0.515363	-0.440842
gene6544	0.777817	2.38341	0.57217	-1.16864	-0.303538	-0.574017
gene1317	0.0905312	1.62324	0.380946	-1.75252	-1.29159	-0.982759
gene5881	0.108737	1.56264	0.411654	-1.8254	-1.20062	-0.97003
gene7275	0.446299	2.06112	0.313116	-1.44618	-0.736861	-0.6312
gene7276	0.206156	1.85216	0.402277	-1.90174	-1.00311	-0.462827
gene1569	-0.0494026	0.931745	0.0219759	0.0258396	-1.81511	-2.00428
gene6180	-0.671053	0.686438	-0.205487	-0.333668	-1.51789	-1.52618
gene4346	-0.49118	0.580039	0.194713	-0.691404	-1.78371	-1.51314
gene1099	-0.453877	0.737307	0.692324	-0.734127	-1.68857	-1.3225
gene9404	-0.388387	0.811938	0.514408	-0.705731	-1.35589	-1.42397
gene7354	-0.459226	0.679362	0.596472	0.0343277	-1.48417	-1.39993
gene8319	-0.670588	0.531402	0.774312	-0.447031	-1.48181	-0.969901
gene11357	-0.988616	1.08132	0.879164	0.161741	-1.39951	-1.63142
gene2926	-1.01352	1.09826	0.854568	-0.025349	-1.39866	-1.14794
gene11356	-0.600798	0.920445	0.937254	0.117004	-1.7485	-1.79223
gene9338	-0.681215	0.814206	0.71615	0.039552	-1.61276	-1.82118
gene917	-0.582713	1.07932	1.03133	-0.252365	-1.44825	-1.72875
gene3871	-0.710206	1.09394	1.09962	-0.185139	-1.73986	-1.72635
gene9342	-0.671079	0.84093	1.11106	-0.107463	-1.77114	-1.81158
gene5774	0.398527	0.467407	0.987819	-0.437307	-1.14197	-1.87974
gene10903	0.114342	0.566651	0.496191	-0.303084	-1.57074	-2.04402
gene405	0.125439	1.03271	0.802947	-0.258622	-1.66748	-1.95631
gene9230	-0.170606	0.806711	0.867431	-0.299683	-1.44984	-2.04726
gene2036	0.252028	0.357216	1.04528	-0.150917	-2.00454	-1.60926
gene4631	-0.315426	0.778896	1.03319	-0.587498	-1.88733	-1.89685
gene1971	-0.41357	0.654481	1.07943	-0.356462	-2.03745	-1.52532
gene4036	-0.289432	0.425037	0.994225	-0.140857	-1.95647	-1.58043
gene6680	-0.786883	0.837353	1.04548	-0.757519	-1.75397	-1.44191
gene8924	-0.648156	0.846617	1.4072	-0.372757	-1.72549	-1.58194
gene4775	-0.260934	1.13951	1.21001	-0.429331	-1.67174	-1.30894
gene11196	-0.581669	1.25995	1.10432	-0.51188	-1.30966	-1.22071
gene4491	-0.465205	1.23392	1.41872	-0.835606	-1.35511	-1.33189
gene4862	-0.457739	0.765569	1.17581	-1.11981	-1.211	-1.3511
gene7877	-0.68172	0.814977	1.14621	-1.20406	-1.42615	-1.3094
gene1138	-0.347546	0.601944	1.167	-1.15799	-1.35728	-1.64547
gene6803	-0.319107	0.782029	1.22808	-1.21204	-1.71919	-1.41885
gene5183	-0.613982	0.499635	1.38807	-0.769535	-1.25403	-1.73112
gene4883	-0.128038	0.687188	1.23963	-0.719402	-1.02571	-1.79588
gene9830	-0.510373	0.856717	1.05115	-0.622564	-1.21303	-1.98047
gene4304	-0.0631593	0.747631	1.36867	-1.14417	-1.21061	-2.07142
gene744	-0.253224	0.82322	1.00832	-0.963728	-1.36281	-2.13577
gene4394	-0.0825755	0.596752	0.866966	-0.9388	-1.35353	-1.83069
gene6788	-0.0954325	0.615602	0.90075	-0.876261	-1.42359	-1.88404
gene4344	-0.378958	-0.362296	-0.235938	-0.654032	-0.653379	-0.679092
gene7584	-0.428523	-0.114157	-0.412161	-0.499759	-0.770734	-0.774593
gene6127	-0.506249	-0.293231	0.13076	-0.499883	-0.77212	-0.827293
gene95	-0.39231	0.185926	0.0371752	-0.508556	-0.801778	-0.58905
gene9780	-0.395072	0.0464613	-0.0813092	-0.564441	-0.854725	-0.807936
gene10768	-0.386921	0.26753	-0.472849	-0.694567	-0.694567	-0.694567
gene1674	-0.250203	0.0393136	-0.178526	-0.864976	-1.08324	-0.946083
gene8407	0.119274	0.334738	-0.2866	-0.826529	-1.1134	-0.976486
gene1412	0.0523184	-0.374518	0.449701	-1.2198	-1.17743	-1.02055
gene9742	0.206258	-0.663765	0.533466	-1.08766	-1.08766	-0.859688
gene4454	0.00754641	-0.079833	-0.0803614	-0.778119	-0.775652	-0.875844
gene8495	-0.0519304	-0.371778	-0.141591	-0.678228	-0.720655	-0.847737
gene7482	-0.165061	-0.0849898	0.0386467	-1.09103	-0.769479	-1.08972
gene1689	0.303313	-0.141868	-0.0393771	-0.893704	-0.621892	-0.907143
gene6147	0.143776	-0.196456	0.118287	-1.08351	-0.867071	-0.777361
gene1621	0.480689	0.298337	0.259375	-1.56085	-1.13418	-0.432464
gene5551	0.40971	0.465792	0.0454314	-0.870571	-0.782028	-0.247394
gene8687	0.410763	0.160288	-0.175238	-0.763925	-0.792084	-0.637882
gene2104	0.574949	0.782966	-0.425702	-0.811442	-1.30139	-2.00082
gene7618	0.727606	0.451947	-0.762934	-0.794354	-0.769345	-1.74988
gene1876	0.469323	1.45023	-0.328565	-0.452558	-0.991157	-1.88102
gene428	0.661161	1.43411	0.0400518	-1.07652	-1.24583	-1.7052
gene8420	0.654135	1.51776	-0.0994051	-0.992938	-1.22489	-1.11617
gene9344	0.756068	0.633606	0.459692	-1.39753	-1.6329	-1.81545
gene9709	0.448152	0.701019	0.315347	-1.04056	-1.68708	-1.89643
gene9804	0.470557	0.857205	0.540655	-1.19275	-1.75767	-1.69342
gene10713	0.509309	0.238053	0.48386	-1.00483	-1.79925	-1.96555
gene8400	0.298706	0.325982	0.170255	-1.27972	-1.52588	-1.7844
gene3024	0.896698	0.060031	0.822189	-1.45659	-1.90639	-1.02094
gene2173	1.21074	0.355798	0.492603	-1.26157	-1.65032	-1.52907
gene4386	0.943659	-0.143057	0.556889	-1.16711	-1.74803	-1.44381
gene3868	0.890319	0.757093	0.550321	-1.49295	-0.98105	-1.61325
gene3349	0.749651	0.625883	0.601447	-1.34446	-1.07034	-1.98596
gene918	1.01065	0.389167	0.585909	-1.16765	-1.0221	-2.04605
gene3789	1.29799	0.419772	0.983659	-1.37203	-1.15003	-1.29983
gene4338	1.09878	0.0399131	0.845484	-1.34092	-1.33184	-1.52907
gene1733	0.913535	0.267999	0.842544	-1.46361	-1.46941	-1.82507
gene1734	1.04053	0.0871261	0.979698	-1.6244	-1.30138	-1.72298
gene1702	0.246643	0.536372	0.998511	-1.68987	-1.41515	-1.12207
gene8397	0.0690861	0.250684	0.772662	-1.5044	-1.44907	-1.42987
gene8398	0.0288973	0.555414	0.842511	-1.40521	-1.49452	-1.54805
gene4205	0.240202	0.797131	1.15406	-1.21163	-1.83689	-1.5787
gene10747	0.324963	0.641558	0.703636	-1.41871	-1.39519	-1.60105
gene11068	0.576582	0.679511	0.750394	-1.47762	-1.63908	-1.50363
gene3870	0.507883	0.742607	0.976411	-1.76075	-0.815618	-1.82975
gene3152	0.257394	0.791332	1.012	-1.87804	-1.09577	-1.46107
gene4586	0.725982	0.716194	0.854078	-1.87236	-1.15346	-1.47336
gene7484	0.582672	0.807471	1.06849	-1.89316	-1.20247	-1.62734
gene4792	0.980062	0.636334	1.12348	-1.76343	-1.52033	-1.30058
gene291	0.819633	0.801637	0.560755	-1.84418	-1.49361	-1.33317
gene6656	1.01029	0.659538	0.65778	-1.7561	-1.51724	-1.29926
gene5889	0.259414	0.388906	-0.463204	-1.29397	-1.75201	-1.51574
gene10554	-0.167837	0.490851	0.0401802	-1.20422	-1.19942	-1.37379
gene5941	-0.221129	0.185611	0.256312	-1.4357	-1.47257	-0.963294
gene9884	0.364755	0.757973	-0.0726784	-1.70792	-1.053	-1.53513
gene7191	0.745106	0.517115	0.362815	-1.89199	-0.982296	-1.52588
gene7485	0.509785	0.208589	0.206686	-1.86933	-1.09964	-1.54687
gene292	0.551957	0.769457	0.676599	-1.97505	-1.49206	-1.11036
gene1579	0.0108268	0.746984	0.628436	-2.02857	-1.43464	-1.13224
gene5510	0.269905	0.573758	0.613716	-2.04075	-1.36698	-0.959317
gene11458	0.372034	0.882296	0.546626	-1.42829	-1.21807	-1.23532
gene7427	0.271271	0.50566	0.370139	-1.52616	-1.46916	-0.946481
gene155	1.01982	0.633512	0.3012	-1.64728	-1.58894	-0.97353
gene3665	0.983047	0.643864	0.399049	-1.84631	-1.46369	-1.0485
gene2790	0.86159	0.907984	0.405534	-1.70657	-1.29665	-0.951166
gene6576	0.937015	0.944725	0.242921	-1.63639	-1.17084	-0.815301
gene4389	0.661942	1.06488	0.104587	-1.70607	-1.70607	-0.819753
gene11007	0.61761	0.938511	0.218067	-1.6735	-1.48866	-1.33537
gene4162	0.755244	0.864481	0.440211	-1.44008	-1.68767	-1.07197
gene10667	0.593629	0.308828	0.124291	-1.38092	-1.37613	-1.30851
gene1578	0.865259	0.184312	-0.0950949	-1.41152	-1.24795	-1.01329
gene8504	0.900947	0.427007	-0.0969481	-1.55791	-1.15536	-1.08959
gene7321	1.0474	0.854987	-0.298505	-1.68548	-1.3506	-1.33723
gene9904	0.64504	0.470246	-0.242704	-1.70853	-1.28989	-1.47555
gene9348	0.789982	0.638842	-0.210589	-1.85032	-1.15971	-1.11529
gene9561	0.896244	0.651769	-0.345673	-1.69764	-1.22534	-1.24136
gene830	0.326492	0.906996	2.15576	-0.513733	-1.6973	-0.584794
gene10528	1.24183	1.16678	1.3598	-1.00022	-0.588954	-0.918167
gene7310	0.720723	1.5287	1.6611	-0.78556	-1.30015	-1.30015
gene4131	0.141388	1.6679	1.66406	-1.35263	-0.394606	-1.54131
gene10654	-0.217863	1.53016	0.883276	-0.975228	-0.975228	-0.975228
gene9352	0.2764	1.89252	1.35202	-1.00492	-1.00492	-1.00492
gene2134	0.814282	-0.456156	1.31892	-1.06985	-1.37292	-1.56905
gene6093	0.470552	-0.278204	1.3308	-0.402416	-1.20095	-1.80853
gene8318	-0.555797	0.564901	0.469114	-0.769454	-0.985378	-1.51592
gene8399	-0.428357	0.410116	0.572095	-1.26749	-1.06566	-1.61736
gene10621	-0.634622	0.588813	0.395787	-1.07209	-1.13656	-0.75378
gene10623	-0.536479	0.336103	0.636361	-1.05542	-0.954409	-1.00796
gene6051	-0.556188	0.309894	0.847678	-0.895418	-0.766928	-0.920976
gene3166	-0.526308	0.0778538	0.560651	-0.53504	-0.666196	-1.32111
gene3086	-0.594347	0.479501	0.976408	-0.521709	-0.831127	-1.23892
gene3165	-0.341442	0.417865	0.988049	-0.537712	-1.08693	-1.29647
gene7309	0.0700525	0.223412	0.844858	-0.812491	-1.15508	-0.805021
gene9740	-0.107119	0.170353	0.408173	-0.583924	-1.36143	-1.24702
gene3011	-0.336696	0.220483	1.3153	-0.763731	-0.357462	-0.836533
gene3056	-0.410146	0.795279	1.3891	-0.838616	-0.478261	-1.09813
gene6939	-0.710313	0.348563	1.50488	-0.814442	-1.42397	-0.99635
gene3057	-0.380658	0.028147	1.26717	-0.985782	-0.985782	-0.985782
gene10867	-0.0816455	0.364075	1.04037	-0.920681	-1.34023	-1.06788
gene6522	-0.338058	0.382357	1.32627	-1.02421	-1.2452	-1.05687
gene10968	0.0503788	-0.077442	1.34759	-1.42315	-1.0405	-0.690221
gene11192	-0.209168	0.0789982	1.0812	-1.82544	-0.84013	-1.23735
gene6851	-0.318196	0.0520723	1.15286	-1.63421	-1.02322	-1.25424
gene6850	0.211339	-0.0820822	1.09897	-1.99242	-0.908263	-1.24128
gene9370	0.182627	0.138705	0.619624	-1.83335	-0.962418	-1.05209
gene1994	-0.10612	0.477916	2.12195	-1.52763	-1.05597	-0.684774
gene11112	0.0577138	0.552793	1.58707	-1.30798	-1.34193	-1.36612
gene882	-0.322758	0.815915	1.35596	-1.64143	-1.31625	-1.32518
gene7239	-0.291853	0.741786	1.68854	-1.78644	-1.4825	-0.836131
gene7692	-0.203902	0.913882	1.47203	-1.81107	-1.38566	-0.810533
gene11193	-0.149307	0.887777	1.25205	-1.46704	-1.36453	-0.797217
gene1740	0.0699421	0.864767	1.11838	-1.52887	-1.1408	-0.788171
gene7461	0.630644	1.4761	0.377244	-1.51073	-2.20272	-0.107918
gene6802	-0.527582	1.34251	0.364196	-1.45408	-1.70304	-0.97368
gene4520	0.147199	1.13153	0.138585	-1.46187	-1.8782	-0.900852
gene5302	0.0200488	1.04354	0.206684	-1.7722	-1.77593	-1.00939
gene4547	0.0372308	1.14392	1.28798	-1.5264	-1.95865	-0.586493
gene10509	-0.185023	0.785015	0.868397	-1.25987	-1.84301	-0.713283
gene742	-0.0964993	1.01293	0.765058	-0.863674	-1.78092	-0.840017
gene4395	-0.53415	1.08358	0.845403	-0.938354	-1.89273	-0.367716
gene4689	-0.176474	1.09354	0.734404	-1.12656	-1.56593	-0.3786
gene11462	-0.0501274	0.925357	0.69603	-0.96259	-1.71789	-1.44735
gene2921	0.0200935	0.995254	0.724632	-1.13631	-1.39157	-1.55306
gene3319	-0.119445	0.950839	0.453304	-1.28574	-1.49055	-1.88286
gene5689	-0.344872	1.00013	0.950169	-1.41718	-1.60611	-1.63098
gene7536	-0.479565	0.993367	0.794677	-1.15874	-1.37832	-1.57863
gene3215	-0.36815	1.23198	0.371233	-0.442173	-1.56675	-1.41877
gene5886	-0.178404	1.22227	0.19925	-0.856197	-2.00086	-1.20269
gene6508	-0.135664	1.41492	0.61722	-0.696679	-2.119	-1.38522
gene5741	0.0318649	1.19251	0.356725	-0.502331	-1.14892	-0.59551
gene2014	0.229067	0.957366	0.703738	-0.886686	-1.0599	-0.865787
gene31	0.0961489	1.08834	0.368499	-0.738269	-1.53558	-1.0565
gene7320	0.866431	0.950358	0.826416	-0.971559	-1.28626	-1.05501
gene1641	0.462296	0.967296	1.19037	-1.2984	-1.58415	-0.795159
gene4812	0.439897	0.923997	0.686175	-1.11426	-1.58425	-0.907883
gene3467	0.125684	1.14138	0.255684	-1.18507	-0.996235	-0.818724
gene9346	0.00451112	0.974817	0.313227	-1.25844	-1.47144	-0.735843
gene7513	0.0422768	1.16173	0.741142	-1.37636	-0.860173	-0.922379
gene11226	-0.0721578	0.776928	0.485097	-1.36836	-0.96887	-0.781038
gene7884	-0.077759	0.73896	0.8258	-1.42417	-1.24132	-1.02977
gene3185	-0.72839	1.1015	1.48724	-0.796051	-1.16322	-1.70483
gene9514	-0.670368	0.790326	1.89049	-1.05664	-0.77976	-1.19129
gene7095	-0.879085	1.21392	1.40343	-0.966263	-1.08111	-1.08081
gene5324	-0.904322	0.803639	1.17712	-1.13252	-1.03768	-1.05982
gene8461	-0.6071	0.825343	1.29287	-0.998576	-1.04231	-1.02182
gene2273	-1.20046	1.28863	1.52147	-1.36388	-0.748803	-0.614927
gene4202	-1.02272	1.63762	1.21739	-1.08575	-0.931059	-0.714651
gene10989	-0.959818	1.44055	1.19808	-1.0024	-0.41	-1.05326
gene4331	-0.919612	1.16849	1.05243	-1.01335	-0.459707	-1.10351
gene10204	-0.808506	1.30909	1.00866	-1.24415	-0.626974	-0.704118
gene4634	-0.513653	1.31514	0.819592	-1.45267	-0.578428	-1.05611
gene6215	-0.602384	1.60555	1.20363	-0.496744	-0.795186	-0.359156
gene9725	-0.474056	1.65862	0.288905	-0.670808	-0.670808	-0.670808
gene2627	-0.354232	1.11469	1.26406	-1.41372	-1.16155	-0.794925
gene10527	-0.686502	1.04185	1.13919	-1.52296	-1.28428	-0.495581
gene2078	-0.618171	1.06214	1.03532	-1.34097	-1.01437	-0.741122
gene8119	-0.804546	0.970027	1.31224	-1.28154	-1.18611	-0.745354
gene2959	-0.562067	0.75261	1.21699	-1.36575	-1.61157	-0.994731
gene7299	-0.496996	1.16424	1.14057	-1.51598	-1.60208	-0.859315
gene4895	-0.426091	1.38314	1.32016	-1.25943	-1.6338	-1.25307
gene4490	-0.159553	1.13277	1.04195	-1.31719	-1.30581	-1.16363
gene6479	-0.464368	1.16235	1.02477	-1.06561	-1.40699	-1.24545
gene1705	-1.02403	1.12782	0.525656	-1.21096	-1.41871	-1.36368
gene6481	-0.803548	0.913073	0.568921	-1.31181	-1.3666	-1.50873
gene3177	-0.392315	1.18723	0.475058	-1.32135	-1.08908	-1.3744
gene3578	-0.430953	1.32246	0.333174	-1.32458	-1.27051	-1.17937
gene1358	-0.556037	1.10231	0.424351	-1.30717	-1.25398	-0.948722
gene8615	-0.64991	0.925905	0.363886	-1.03661	-1.27681	-1.25104
gene6460	-1.1716	1.24902	0.996452	-1.27179	-1.16259	-1.27193
gene7878	-0.926436	1.04692	0.799873	-1.49181	-1.28973	-1.0827
gene6768	-0.687411	1.44034	0.759268	-1.41269	-1.27216	-1.22939
gene7181	-0.582325	1.11007	1.04322	-1.58099	-1.46715	-1.3073
gene6745	-1.05828	1.05594	0.717069	-0.702169	-1.5348	-0.825535
gene3621	-1.05662	1.14196	0.646843	-1.27705	-1.06003	-0.655523
gene619	-1.02313	1.30461	0.689087	-0.98255	-1.12785	-0.832556
gene10973	-0.9538	0.931993	1.00609	-0.744654	-1.06942	-0.414109
gene10974	-0.887132	1.0614	0.877575	-0.730094	-0.972475	-0.413163
gene6781	-0.848	0.834219	0.985664	-0.815032	-1.03438	-0.603878
gene9337	-0.90885	0.833849	0.821095	-0.856179	-1.05591	-0.871542
gene8462	-0.737695	0.819224	1.01905	-0.759202	-1.27435	-0.966772
gene1077	-0.54233	0.896127	1.01267	-0.997008	-1.27703	-1.18632
gene4682	-0.433709	0.868838	0.829968	-0.890382	-1.27895	-1.06666
gene10079	-0.95748	1.01889	0.781386	-0.686758	-1.20233	-1.56318
gene11454	-0.950655	1.10315	0.914222	-0.558836	-1.36312	-1.20059
gene11585	-0.751596	1.24438	0.518613	-0.874909	-1.27636	-1.50644
gene3104	-0.589788	1.27862	0.693279	-0.879609	-1.03896	-1.13437
gene7560	-0.6829	1.53429	0.394494	-0.854376	-1.17821	-1.09714
gene4443	-0.719714	1.04924	0.495712	-0.516842	-1.1284	-0.89669
gene11696	-0.303383	0.920059	0.245795	-0.765983	-1.17489	-1.01299
gene11816	-0.298066	0.9162	0.444158	-0.780169	-1.35105	-0.882129
gene3818	-0.376615	1.00059	0.121724	-1.99467	-1.12954	-1.179
gene1709	-0.384564	0.961454	-0.192753	-1.3573	-0.660741	-1.19914
gene3817	-0.468665	1.0181	-0.0103082	-1.32572	-0.728991	-1.34552
gene1624	0.229901	1.02221	0.297593	-1.44857	-0.564231	-1.34755
gene9386	0.240569	0.750809	0.846652	-1.50826	-0.316116	-1.22042
gene10205	-0.20433	1.18175	0.928069	-1.67384	-1.14086	-1.42611
gene4097	0.167816	1.13513	0.74347	-1.55889	-1.10661	-1.55889
gene1762	0.220867	1.12884	0.833104	-1.75862	-1.28067	-1.22428
gene8078	0.109057	0.910616	0.767842	-1.80942	-1.29798	-1.41978
gene1761	-0.365226	1.08923	0.654395	-1.48041	-0.872634	-1.72431
gene7426	-0.331365	0.568176	0.613718	-1.70679	-0.805793	-1.46095
gene1531	-0.389631	1.59491	1.30731	-1.64518	-0.669922	-0.0617182
gene9969	-0.9458	1.77862	1.2881	-1.66518	-0.775018	-0.242379
gene5902	-0.234351	1.76116	0.701416	-1.57959	-1.19071	-0.19601
gene11109	-0.739903	1.80961	0.732564	-1.54404	-1.30896	-0.483176
gene6060	-0.534257	1.55523	0.853555	-1.81236	-1.33094	-0.654463
gene5821	-0.470244	1.40905	0.684478	-2.30987	-0.486938	-0.616404
gene1227	-0.449555	1.88652	1.18031	-1.48021	-0.938228	-0.843624
gene1914	-0.744208	1.63711	0.935772	-1.51788	-0.757578	-0.930072
gene684	-0.474271	1.64472	0.991707	-1.75793	-0.803126	-1.15399
gene1360	-0.237042	1.29465	1.13879	-1.94053	-1.32363	-1.04351
gene5911	-0.657699	1.24136	1.18707	-1.61382	-1.14633	-1.07455
gene7625	-0.450819	1.48478	1.06499	-1.62033	-1.059	-0.937967
gene4038	-0.267929	0.868829	1.02933	-1.96058	-0.649926	-0.924671
gene10194	0.344082	0.8857	1.17706	-1.72047	-0.791663	-0.910335
gene9336	-0.0266607	0.691434	1.22687	-1.63677	-0.850431	-0.77165
gene6246	0.14461	1.17222	1.04012	-2.02229	-1.00204	-0.560904
gene9347	0.400284	1.1263	0.730501	-2.19773	-1.19542	-0.719917
gene4141	0.298903	1.44237	0.889881	-1.86637	-1.48574	-0.88437
gene4686	-0.0697455	1.22272	0.849298	-1.73057	-1.53241	-0.582919
gene10453	-0.301356	0.734629	0.791137	-1.17844	-0.744737	-0.375079
gene1923	-0.166896	1.02243	0.732883	-1.51972	-0.821634	-0.511972
gene1612	-0.491322	0.508126	0.944614	-1.30967	-1.10424	-0.318223
gene9707	-0.286702	0.533891	0.390846	-1.36081	-1.00668	-0.276103
gene2094	-0.206244	1.34769	0.472875	-1.47027	-1.38662	-0.0781369
gene9778	-0.127014	1.16783	0.346716	-1.1265	-1.17837	-0.10531
gene10652	-0.429742	1.687	0.725887	-1.05532	-1.18907	-0.231285
gene3046	-0.595133	1.31779	0.974416	-1.25315	-1.15621	-0.304929
gene3749	0.199767	-0.450363	-0.604057	-0.286339	2.27583	1.76127
gene3261	0.407871	-0.714607	-0.609161	-0.0209318	2.02456	1.78891
gene341	0.299227	-0.597674	-0.580328	-0.205261	1.8338	1.93067
gene113	0.338071	-0.620169	-0.787739	0.102237	1.52078	1.82896
gene6153	0.34863	-0.641887	-0.688263	0.498317	1.55533	1.71253
gene10978	0.30986	-0.734467	-0.67258	0.136258	1.9317	1.42881
gene187	0.123357	-0.856253	-0.898835	0.311318	1.92793	1.65848
gene112	0.240097	-0.583739	-1.02237	-0.0483856	1.80203	2.00242
gene607	0.320441	-0.967224	-0.934495	-0.281298	1.8054	1.72817
gene8611	0.557241	-0.8595	-1.15544	-0.148308	1.70588	1.73937
gene1318	0.560358	-0.94016	-0.94016	0.0137361	1.42528	2.00985
gene516	0.129348	-1.02803	-0.995298	0.00204133	1.34778	1.63377
gene11754	-0.521659	-0.279981	-0.77277	0.108849	0.556129	2.17183
gene11250	-0.61077	-0.403511	-0.606355	-0.37598	0.917525	2.64438
gene6120	-0.145887	-0.854004	-0.436944	-0.253633	1.13091	2.55872
gene6727	-0.203874	-0.509472	-0.168145	0.0931896	1.7759	2.16984
gene1954	0.15159	-0.394514	-0.358745	0.137336	1.43919	2.16618
gene2936	-0.0897688	-0.496403	-0.491556	0.117617	1.54021	2.15005
gene4298	-0.40916	-0.950874	-0.299628	0.204829	1.29941	2.35401
gene5909	-0.0720829	-0.775747	-0.383167	0.403235	1.46552	2.44152
gene9976	-0.122384	-0.890532	-0.786286	0.259252	1.50806	2.31708
gene10350	-0.756654	-0.537667	-0.708048	0.0849266	1.65612	1.96715
gene8756	-0.701307	-0.441001	-0.792122	-0.129045	1.34214	2.30061
gene1952	-0.29071	-0.331508	-0.93052	-0.482923	1.38613	2.23466
gene11644	-0.508887	-0.508887	-0.508887	-0.508887	1.59004	2.51482
gene1865	-0.681626	-0.359735	-0.548851	-0.377257	1.83743	2.29032
gene8787	-0.680838	-0.177868	-0.671614	-0.124471	1.76466	2.38523
gene6200	-1.21267	-1.33204	-0.0771385	-0.395796	1.90915	1.48129
gene2630	-1.31675	-0.704047	0.233524	-0.202503	2.2421	1.37741
gene4564	-1.16296	-0.518176	0.0773122	-0.227735	2.2142	1.4961
gene8052	-1.09412	-0.447924	0.183729	-0.691315	1.7576	2.19806
gene11232	-1.05296	0.0219344	-0.119351	-0.0624311	1.80424	1.65761
gene5654	-1.17758	-0.251368	0.0593217	-0.195085	1.61999	1.79691
gene6556	-0.903233	-0.356499	0.125599	-0.0304541	2.16429	1.55606
gene7539	-0.789176	-0.21008	-0.144693	-0.490489	2.1457	1.56409
gene11608	-0.783599	-0.0203228	-0.757252	-0.315996	1.29577	0.823176
gene11828	-1.06925	0.227408	-0.877801	0.35625	1.19436	0.90884
gene324	-0.899651	-0.0920526	-0.961735	-0.0482889	2.29033	1.6624
gene8636	-1.29039	-0.186264	-0.864938	-0.108305	2.12334	1.46381
gene6796	-0.715387	-0.379436	-0.783758	-0.612526	1.7823	1.36211
gene10480	-0.887804	-0.251607	-0.438837	-0.310079	1.49534	1.40708
gene11678	-0.978256	0.0306974	-0.643947	-0.370026	1.67354	1.24093
gene6199	-0.975199	-0.792848	-0.641106	0.0798293	1.67509	1.46343
gene6825	-1.15134	-0.765091	-0.690309	-0.165872	2.03192	1.1071
gene10295	-0.944189	-0.752583	-1.12807	-0.781805	1.2827	1.20383
gene3607	-0.735762	-0.775604	-0.582603	-0.605612	1.82087	0.966058
gene10063	-0.456427	-0.428771	-0.540029	-0.515248	0.853811	1.41558
gene2609	-0.453386	-0.448143	-0.439722	-0.25567	1.13603	1.2875
gene10569	-0.582837	-0.163908	-0.0804509	-0.036478	1.0873	1.37176
gene8775	-0.911964	-0.270425	-0.383728	0.199366	1.21467	1.1792
gene6197	-0.888253	-0.670163	-0.146982	-0.540731	1.15198	1.00228
gene10233	-0.734533	-0.788154	-0.00866746	-0.0257483	1.57257	1.29827
gene6198	-0.873905	-0.492672	-0.0277627	-0.241368	1.65581	1.25679
gene11268	-0.678783	-0.726837	-0.63934	0.510412	2.18383	1.05799
gene4434	-0.697809	-0.637303	-0.560732	0.337348	2.16372	1.34521
gene7316	-0.622041	-0.691757	-0.683204	0.450518	2.2354	1.36056
gene5852	-0.832251	-0.354248	-0.468072	0.73422	2.35442	1.46321
gene9209	-0.653222	-0.410561	-0.437118	0.762985	2.36274	1.31091
gene3005	-0.582053	-0.507998	-0.416407	0.571534	2.50687	1.43481
gene4007	-0.679424	-0.536538	-0.449493	0.502953	2.46434	1.47901
gene2990	-0.502979	-0.502979	-0.502979	0.50182	2.44321	1.58178
gene7116	-0.585844	-0.585844	-0.585844	0.406022	2.38385	1.49963
gene5431	-0.686652	-0.304572	-0.913125	0.546443	2.1271	1.1601
gene6934	-0.782329	-0.392727	-1.20039	0.423113	2.26247	1.4285
gene10426	-0.897662	-0.547429	-0.892293	0.759754	2.04931	1.66481
gene1837	-1.0624	-0.502122	-0.71565	0.674477	1.88541	1.77454
gene3378	-0.833214	-0.239745	-0.711409	0.540941	2.20714	1.59593
gene10642	-0.765373	-0.390299	-0.603465	0.770543	2.00192	1.6527
gene4991	-0.766659	-0.304582	-0.622055	0.82238	2.08307	1.70928
gene10615	-0.354658	-0.676102	-0.50274	0.366024	2.39179	1.64216
gene1596	-0.453597	-0.674411	-0.348609	0.397389	2.28901	1.63759
gene10349	-0.333463	-0.69763	-0.674334	0.509104	2.2402	1.80115
gene1998	-0.47452	-0.628816	-0.611401	0.531314	2.03269	1.64766
gene7937	-0.0200719	-0.916472	-0.413263	0.528062	2.28369	1.54659
gene3985	-0.300186	-0.489775	-0.256212	0.630717	2.14043	1.79449
gene9414	-0.0229349	-0.550771	-0.402729	0.526033	1.93028	1.70722
gene8566	-0.573896	-1.04549	-0.89119	0.847247	2.01696	1.59526
gene2513	-0.239958	-0.854391	-0.850921	0.891368	1.99026	1.79805
gene3477	-0.414721	-0.811402	-0.708871	0.864696	1.81896	1.53717
gene7593	-0.549318	-0.549318	-0.549318	0.919834	2.14234	1.73244
gene10929	-0.611801	-0.721165	-0.518697	0.791652	2.02338	1.61526
gene783	-0.57119	-0.651388	-0.709733	0.852203	2.1279	1.48413
gene3773	-0.791131	-0.804925	-0.453217	0.795511	1.93088	1.76803
gene10425	-0.76919	-0.701945	-0.616475	0.853419	1.96772	1.71515
gene10618	-0.686117	-0.748916	-0.775658	0.820863	1.94216	1.62809
gene8492	-0.309106	-0.657363	-0.855359	0.036952	2.17223	1.71174
gene1672	-0.502173	-0.502173	-0.502173	-0.126674	2.22339	2.02289
gene2768	-0.644886	-0.644886	-0.644886	-0.184686	2.23431	1.93473
gene1776	-0.223488	-0.659987	-0.65096	-0.0108913	2.14179	2.02565
gene3711	-0.433027	-0.609435	-0.476543	-0.119	1.96131	2.07571
gene6444	-0.273829	-0.540321	-0.515628	0.00546188	1.96272	1.99539
gene3050	-0.714173	-0.313288	-0.363549	0.197413	1.94325	2.21632
gene9377	-0.548163	-0.548163	-0.548163	0.0677944	1.98098	2.2011
gene2185	-0.657419	-0.62088	-0.385486	0.17622	1.95565	2.13261
gene3053	-0.645416	-0.646102	-0.537241	0.360159	1.97183	2.08969
gene8250	-0.624171	-0.392106	-0.615168	0.372695	2.19359	1.92043
gene9719	-0.550699	-0.482826	-0.511396	0.55907	2.18168	1.88124
gene8470	-0.40265	-0.314198	-0.663191	0.69264	1.85597	1.98692
gene561	-0.306171	-0.429329	-0.500223	0.542647	2.09272	1.96272
gene7407	-0.384884	-0.311217	-0.490065	0.42126	2.02782	1.93604
gene856	-0.788009	-0.425856	-0.374171	0.570483	1.82873	2.07336
gene3052	-0.647104	-0.633333	-0.44213	0.721351	1.92964	1.99005
gene8491	-0.578018	-0.529972	-0.497713	0.749152	1.87232	2.10691
gene9948	-0.557098	-0.634984	-0.459853	0.73713	1.81273	2.02654
gene11388	-0.634102	-0.34005	-0.768511	0.597108	1.76705	2.22935
gene5945	-0.407256	-0.392489	-0.430979	0.479589	1.79396	2.27392
gene7573	-0.542007	-0.484085	-0.563359	0.37051	1.678	2.32183
gene4476	-0.701043	-0.542301	-0.0281331	-0.0480165	1.95269	2.11218
gene5992	-0.634551	-0.763001	-0.178728	-0.120127	2.21414	1.9221
gene10157	-0.400695	-0.917299	-0.244521	0.00115367	1.92881	1.77775
gene10085	-0.624275	-0.619832	-0.302392	0.37528	2.01225	1.65791
gene3782	-0.621553	-0.646143	0.162922	0.257512	1.92848	1.66549
gene5380	-0.850606	-0.646361	-0.574022	0.166523	2.4969	1.53281
gene6989	-0.754428	-0.566123	-0.656656	0.418252	2.35848	1.62166
gene8805	-0.689768	-0.641331	-0.391552	0.106993	2.30596	1.7185
gene5656	-0.497943	-0.497943	-0.497943	0.0426815	2.35895	1.84499
gene101	-0.432941	-0.547548	-0.641208	0.242438	2.39466	1.71925
gene6982	-0.508864	-0.540837	-0.482479	0.148681	2.36945	1.599
gene6404	-1.04535	-0.29443	-0.290361	0.286064	2.39432	1.57377
gene10979	-0.724684	-0.574901	0.0194251	0.121495	2.30538	1.50108
gene1910	-0.796104	-0.619998	-0.162962	0.248122	2.44322	1.44309
gene8141	-0.361028	-0.312836	0.327248	-0.183543	2.13385	1.81899
gene9883	-0.143343	-0.576087	0.0854127	-0.347395	1.97136	2.20758
gene151	0.51319	-0.642404	-0.0481448	0.182672	1.96508	1.78217
gene5715	0.0679241	-0.984749	-0.0770326	0.329956	1.73176	1.97569
gene4438	-0.67479	0.289209	-0.883858	0.255629	1.97576	1.97978
gene6441	-0.434827	-0.0273764	-0.489948	0.263691	2.00367	2.04299
gene8666	-0.445176	0.289294	-0.528152	0.234122	1.80895	2.12734
gene10399	-0.271317	0.488545	-0.867143	0.140449	2.19219	1.68374
gene10873	-0.351789	0.0741235	-0.950812	-0.434479	2.1934	1.68616
gene5632	-0.29634	-0.314602	-0.423827	-0.573679	2.30645	1.90911
gene6405	-0.0340062	-0.491649	-0.491649	-0.491649	2.32702	1.89363
gene3113	-0.4701	-0.4701	-0.4701	-0.4701	2.56193	1.56073
gene11211	-0.417366	-0.417366	-0.417366	-0.417366	2.61044	1.56322
gene7825	-0.434239	-0.470386	-0.432222	-0.332317	2.58068	1.60253
gene3263	-0.435358	-0.275708	-0.435358	-0.435358	2.5572	1.63673
gene3554	-0.34672	-0.341221	-0.538892	-0.385785	2.52388	1.63374
gene11099	-0.587172	-0.110416	-0.437196	-0.587172	2.53319	1.59092
gene4220	-0.658462	-0.344393	-0.364828	-0.519968	2.41312	1.55972
gene822	-0.591624	-0.464641	-0.236583	-0.6266	2.45897	1.69365
gene11233	-0.711645	-0.378856	-0.291844	-0.0245334	2.41064	1.71918
gene5991	-0.66519	-0.377361	-0.242781	-0.0643337	2.23851	1.97723
gene10682	-0.565654	-0.356298	-0.444871	-0.33645	2.25403	2.00666
gene9750	-0.568331	-0.273378	-0.388428	-0.316326	2.27877	1.92634
gene1777	-0.502399	-0.212507	-0.502399	-0.259329	2.394	1.83375
gene9606	-0.454531	-0.187358	-0.577171	-0.133241	2.29225	1.80373
gene1595	-0.492686	-0.11774	-0.521527	0.278709	2.376	1.6949
gene8694	-0.486509	-0.080366	-0.400866	-0.0273626	2.52979	1.59154
gene464	-0.666205	0.201381	-0.243775	0.0996687	2.2141	1.77721
gene7065	-0.649562	0.063747	-0.331985	0.254842	2.11009	1.83024
gene2564	-0.402865	0.0633835	-0.209804	-0.233797	2.05768	1.82966
gene9593	-0.399689	0.278282	-0.243409	-0.0566168	2.18425	1.84341
gene2532	-0.451475	-0.0469463	-0.226902	-0.340688	1.83096	2.27554
gene8919	-0.267393	0.185753	-0.190631	-0.350215	1.7372	2.17299
gene8300	-0.361143	0.222551	0.182929	0.226019	1.6278	2.1866
gene8836	-0.566962	0.648201	-0.0827095	0.000492852	1.70714	2.08771
gene3255	-1.24306	0.378773	-0.233741	0.0726352	1.62061	1.37476
gene2821	-1.07852	0.345696	-0.19364	-0.252619	2.18695	1.64594
gene4006	-1.2177	0.296039	-0.116606	-0.474476	2.05784	1.88531
gene1346	-1.02397	0.147176	-0.37551	-0.258602	1.95376	2.05253
gene8820	-1.1232	0.296287	-0.301592	0.0941722	1.76456	2.02162
gene10794	-0.927623	0.40113	-0.245906	0.09943	1.95364	1.83095
gene5822	-0.848165	0.14056	-0.185343	0.164334	2.00398	1.93905
gene385	-0.994823	-0.386212	-0.12539	0.606047	1.10996	2.23581
gene2179	-1.34082	-0.358542	-0.144219	0.46447	0.942506	1.95628
gene3579	-1.27921	-0.362001	-0.432605	0.54267	1.00072	2.01335
gene11246	-0.962609	-0.459019	0.136976	-0.0639307	1.08776	2.67118
gene7686	-1.3052	-0.0284801	-0.330862	0.021434	1.32582	2.10474
gene9802	-1.03144	-0.0201745	-0.427201	0.0674303	1.47155	2.45813
gene2435	-0.789653	0.62706	-0.679485	0.40804	1.41804	2.05847
gene3863	-0.689211	0.617887	-0.489014	0.351005	1.56021	2.11152
gene4798	-0.810314	0.212429	-0.615317	0.708381	1.04276	1.95023
gene5160	-0.621168	0.1801	-0.743622	0.399634	1.28151	2.28105
gene2347	0.0781761	0.11	-0.210308	0.738322	1.60014	2.06682
gene2610	-0.295811	0.308526	-0.162305	0.552657	1.80029	1.96244
gene1228	-0.569084	-0.0332139	-0.357071	0.169498	1.71619	2.39356
gene9236	-0.405848	-0.219114	-0.451599	0.314265	1.5837	2.46501
gene4834	-0.702171	-0.195331	-0.37842	0.334882	1.28833	2.23689
gene9681	-0.873992	-0.174703	-0.241291	0.708222	1.52768	2.27518
gene2117	-0.97852	0.404657	-1.14643	0.528249	1.90032	1.71098
gene5065	-0.769329	0.0677675	-1.70915	0.659266	1.41075	1.8359
gene1052	-0.593658	-0.396306	-1.50806	0.283106	1.63019	1.91577
gene188	-0.176049	-0.559518	-1.47604	0.418212	1.73049	1.80725
gene1010	-0.45586	-0.203433	-0.869592	0.350488	1.86891	1.77768
gene8001	-0.223367	-0.208667	-1.0468	0.760477	1.94169	1.88599
gene8631	-0.202313	-0.0311205	-0.983879	0.536851	2.06639	1.6538
gene8632	-0.0246639	-0.129802	-0.935418	0.598201	2.01397	1.67384
gene3761	-0.386467	-0.124182	-1.24694	0.86628	1.52313	1.47601
gene7169	-0.376654	-0.357495	-1.2519	1.13021	1.74359	1.82027
gene5932	-0.35543	-0.890449	-1.18111	0.837835	1.90646	1.01188
gene10544	-0.351622	-0.912332	-1.16201	1.25272	2.02292	1.0004
gene1219	-0.485628	-0.857599	-1.37692	1.06632	2.00435	1.24029
gene4515	-0.628447	-0.689846	-1.28109	0.548539	2.15427	0.784917
gene8317	-0.810406	-0.769922	-1.22173	0.832714	2.19665	0.502725
gene2656	-1.22113	-0.641637	-1.16413	0.552188	1.96938	1.64489
gene8592	-0.983419	-0.835296	-1.40528	0.550318	1.94085	1.66515
gene6274	-1.16796	-0.517237	-1.26581	0.209338	2.40425	1.07932
gene10823	-0.990972	-0.30856	-1.15	0.593789	2.19449	0.590937
gene9461	-0.851325	-0.277798	-1.02471	0.589998	2.50597	0.973975
gene7209	-1.20714	-1.15304	-0.648888	0.986086	1.36733	0.425168
gene7833	-1.29185	-1.69867	-0.390634	0.722001	1.54269	0.427966
gene7189	-0.918431	-1.30261	-0.55809	0.531697	1.83024	1.41302
gene3964	-0.858213	-1.35143	-0.256261	0.543611	1.25371	1.2359
gene5808	-0.804681	-1.23894	-0.341056	0.0905793	1.37871	1.32888
gene720	-1.34209	-1.14034	-0.111645	0.00729745	1.62788	0.575533
gene8773	-0.940427	-0.75548	-0.235134	0.500134	1.46288	1.0837
gene3443	-0.566932	-0.797309	-0.364707	0.146723	1.67898	0.898821
gene9924	-0.918773	-0.929604	-0.453188	-0.0893853	1.79266	0.80564
gene11612	-0.411545	-0.411545	-0.411545	-0.411545	2.95697	0.870673
gene7579	-0.382424	-0.382424	-0.333456	-0.246554	3.0684	0.525224
gene9440	-0.45709	-0.465566	-0.201619	-0.0447308	2.7842	1.19407
gene6255	-0.15598	-0.443685	-0.500997	-0.148591	2.84814	1.07702
gene10139	-0.327558	-0.443283	-0.622786	0.106253	2.77606	1.07043
gene5640	-0.366258	-0.389355	-0.715389	-0.029834	2.72521	0.979181
gene4920	-0.267324	-0.455727	-0.432962	-0.0887103	2.60348	1.4781
gene7580	-0.382273	-0.541522	-0.520568	-0.115729	2.53462	1.58858
gene1779	-0.391472	-0.556824	-0.556824	-0.0140885	2.61292	1.46071
gene3895	-0.490213	-0.490213	-0.490213	0.0262814	2.56893	1.55702
gene2099	-0.61147	-0.61147	-0.61147	-0.033647	2.55377	1.2784
gene11210	-0.693079	-0.372919	-0.610916	-0.210278	2.51868	1.51861
gene1345	-0.625555	-0.625555	-0.625555	-0.13	2.50438	1.5942
gene3093	-0.525245	-0.897134	-0.496593	-0.268717	2.42862	1.42413
gene6933	-0.336856	-0.834391	-0.971763	-0.114817	2.44167	1.26521
gene9588	-1.0007	-0.583449	-0.289338	0.16485	2.51571	0.878451
gene1060	-0.963552	-0.485975	-0.426955	-0.213468	2.61591	1.19828
gene9673	-0.83139	-0.543274	-0.745553	-0.243014	2.29099	1.23083
gene8282	-0.893073	-0.930799	-0.159531	0.786202	2.31801	1.01853
gene9657	-0.496642	-0.868642	-0.313441	0.815499	2.44212	1.13099
gene2653	-1.14138	-0.505396	-0.196799	1.22522	2.37039	0.53733
gene6589	-0.629108	-0.0853795	-0.313158	0.974726	2.59001	0.885878
gene9925	-0.789936	-0.356327	-0.524317	0.708066	2.48417	0.794355
gene7492	-0.511692	-0.511692	-0.511692	0.7117	2.87557	0.282927
gene2988	-0.414294	-0.517761	-0.788723	0.453418	2.43469	0.955093
gene9207	-0.379956	-0.894057	-0.529317	0.495814	2.39919	0.890892
gene123	-0.175636	-0.586932	-0.45029	0.431355	2.78252	0.838901
gene11114	-0.444703	-0.414711	-0.523623	0.443983	2.73918	1.10844
gene1532	-0.604438	-0.504134	-0.604438	0.504358	2.81585	0.791059
gene4972	-0.11964	-0.33982	-0.686211	0.748367	2.4571	1.28722
gene7445	-0.386865	-0.403587	-0.91985	0.61087	2.45516	1.33498
gene3094	-0.170128	-0.558731	-0.820832	0.790695	2.05073	0.754614
gene10191	-0.634806	-0.532486	-0.94774	1.08535	2.26018	1.0072
gene2928	-0.510908	-0.510908	-0.510908	1.05391	2.56559	0.978675
gene7446	-0.350966	-0.634157	-0.634157	0.91673	2.42284	1.27863
gene2065	-0.524868	-0.0195504	-1.04467	0.809691	2.33322	1.16695
gene4417	-0.86956	-0.0516166	-0.862267	1.05165	2.35872	1.06171
gene10413	-0.712539	-0.257793	-0.54562	0.229367	2.17128	0.96988
gene11604	-0.700652	-0.438146	-0.576456	0.610113	1.91518	0.710704
gene2786	-1.17131	0.140854	-0.903856	0.96563	0.0835129	1.90142
gene11265	-1.38331	-0.182136	-0.390259	1.14351	-0.0495868	1.49898
gene11665	-1.22617	-0.236207	-0.571825	1.49579	-0.0978822	1.57122
gene191	-0.507735	0.348196	-0.184591	0.551096	0.535899	1.23219
gene1233	-0.764336	-0.65136	-0.282871	0.553683	0.186221	1.01429
gene1428	-0.517531	-0.661199	-0.473292	0.956966	0.485049	1.6807
gene4803	0.407301	-0.243076	-1.00453	1.19432	0.635868	2.35432
gene8437	0.326566	-0.0855348	-0.885452	0.943946	0.374539	2.06955
gene10616	0.0398163	-0.389013	-1.34352	0.767779	0.828708	2.13379
gene10783	-0.0153951	-0.660232	-1.03118	1.05125	0.723161	2.15776
gene2802	-0.198106	0.396718	-1.15748	0.977372	0.566152	1.50248
gene9935	-0.53834	0.529126	-1.13358	1.18984	0.670669	2.23803
gene9982	-0.478985	-0.930161	-0.518745	0.795407	1.24342	2.3553
gene10839	-0.756063	-0.810077	-0.784018	0.807525	1.22871	1.99418
gene3306	-0.571438	-0.850304	-0.871717	0.653151	1.45911	2.01933
gene10386	-0.454451	-0.54277	-0.81156	0.387764	1.20656	2.6276
gene11399	-0.755024	-0.515319	-0.483812	0.43159	1.06003	2.54693
gene6310	-0.492587	-0.526183	-0.365052	0.51044	1.05777	2.64492
gene3827	-0.926808	-0.287202	-0.827058	0.646668	1.29228	2.47275
gene11061	-0.741081	-0.481973	-0.602534	1.07754	1.08894	2.35339
gene11643	-0.713422	-0.46869	-0.573927	0.940189	0.981092	2.52552
gene8657	-0.30484	-0.657847	-0.112018	1.17397	1.08095	2.08299
gene8880	-0.290278	-0.284136	-0.220248	0.950985	1.02223	2.25115
gene2703	-0.488111	-0.415251	-0.200905	0.834033	1.16959	2.50725
gene524	-0.613107	-0.31409	-0.202042	1.03015	0.998563	2.51031
gene11249	-0.706155	-0.465044	-0.842508	0.988427	0.524022	2.60469
gene4735	-0.730305	-0.317671	-0.523248	1.40492	0.529431	2.50175
gene4724	-0.541828	-0.462307	-0.588162	1.44135	0.500709	2.53014
gene4801	-0.50568	-0.404532	-0.700763	1.29864	0.444874	2.52915
gene7422	-0.421908	-0.565575	-0.108109	0.908939	0.61712	2.7127
gene2546	-0.0979642	-0.693187	-0.428623	1.25637	0.834751	2.39915
gene4733	-0.489575	-0.537739	-0.479075	1.24206	0.649332	2.59014
gene4802	-0.337064	-0.58464	-0.573532	1.18014	0.55036	2.65633
gene2721	-0.0224141	-0.841207	-1.53638	1.47314	-0.694581	1.9924
gene2388	-0.0119217	-0.544113	-0.569272	1.80004	0.401498	0.922557
gene7156	-0.211773	-0.988878	-0.815264	1.76906	0.488722	0.802066
gene413	0.0401991	-1.02117	-0.861622	1.06189	0.6246	1.02323
gene723	0.237945	-0.946754	-0.359813	1.21183	0.47176	1.34971
gene421	-0.249694	-0.560246	-1.57346	1.48051	0.206523	1.76481
gene9160	-0.383727	-0.855788	-1.37593	1.8052	0.836705	1.53829
gene1723	-0.54903	-0.308796	-1.40862	1.7716	0.617815	1.76916
gene9001	-0.449552	-0.326175	-1.18728	1.92714	0.622823	1.92697
gene8678	0.254619	0.0250888	-0.856564	2.01183	0.615533	1.71154
gene3876	0.276792	-0.67798	-0.613987	1.86133	0.544775	1.86813
gene420	0.199534	-0.570893	-1.07467	1.67374	0.578428	1.56907
gene5673	0.67901	-0.982208	-1.06132	2.00571	0.518243	1.24241
gene7021	0.341473	-0.901908	-0.901908	2.14012	0.387758	1.43603
gene3296	0.145974	-0.550331	-0.691749	1.98674	0.314148	1.51538
gene3314	0.181774	-0.332427	-0.726915	1.80744	0.172294	1.34033
gene1724	0.378783	-0.682009	-1.10041	1.8824	-0.0236835	1.41307
gene9015	0.488285	-0.488034	-1.09485	2.14616	0.293372	1.35017
gene4731	-0.443236	-0.379566	-0.443236	1.927	-0.337569	2.33602
gene6534	-0.00706908	-0.561073	-0.443758	1.69672	-0.108433	2.00562
gene6535	-0.0158745	-0.777434	-0.335057	1.94475	-0.177591	1.89891
gene4033	0.117728	-1.15415	0.18667	1.5608	0.178397	1.91008
gene4723	-0.455051	-0.682369	0.139034	1.45777	-0.0148652	2.54916
gene7399	-1.37097	-0.195011	-0.426387	1.97015	-0.43466	2.05902
gene8457	-0.517165	0.354058	-0.640915	2.03393	-0.643215	2.02265
gene1430	-0.559433	-0.564506	-0.594673	1.64411	0.530987	2.37379
gene4730	-0.495299	-0.443529	-0.489789	1.76752	0.617307	2.25061
gene4732	-0.526679	-0.508411	-0.516281	1.77559	0.5995	2.25823
gene4727	-0.627195	-0.537992	-0.267186	1.74721	0.38301	2.33033
gene4728	-0.492228	-0.430354	-0.492228	1.74875	0.217094	2.40234
gene2192	-0.921402	-0.10362	-0.286534	1.94701	0.167112	1.95284
gene4729	-0.928635	-0.025572	-0.169214	1.56306	0.229079	2.35265
gene4823	0.00325728	0.110837	-0.613075	1.47146	0.31234	2.34453
gene493	-0.209063	-0.221233	-0.698475	1.39357	0.298537	2.51563
gene3685	-0.392496	0.370263	-0.396729	1.51322	0.430229	2.29147
gene10671	-0.498529	0.101254	-0.606001	1.81133	0.722618	1.90995
gene11378	-0.221343	0.2592	-0.455058	1.69126	0.387112	1.6114
gene11452	-0.866563	-0.659333	-0.866563	2.04676	1.48552	-0.447592
gene1083	-0.894499	-0.833704	-0.863243	1.89373	0.925612	0.196509
gene11758	-0.628798	-0.98379	-0.98379	2.35174	1.14322	0.0173857
gene11425	-1.20229	-0.689723	-0.204861	1.72906	0.652536	0.0455476
gene3768	-1.47476	-0.559008	-1.19261	1.40966	0.703662	-0.332475
gene11621	-0.497332	-0.619406	-0.737033	2.36401	0.431988	0.640424
gene11649	-0.832499	-0.581171	-0.832499	2.43923	0.64333	0.906185
gene11443	-0.880479	-0.568358	-0.526971	2.77372	0.749205	0.337264
gene11055	-0.778075	-0.209404	-0.525347	2.83564	0.425229	0.53484
gene11287	-0.7909	-0.130614	-0.867847	2.55242	0.669475	0.406951
gene4837	-0.470419	-0.783051	0.0368886	2.3619	1.34801	0.802213
gene4986	-0.535933	-0.121689	-0.0694123	2.17623	1.37855	0.904187
gene10108	-0.967828	-0.190059	-0.336233	2.41609	1.53177	0.043381
gene8263	-0.53975	-0.53975	-0.53975	2.18761	1.87409	0.539646
gene2855	-0.944428	-0.185565	-0.492657	2.12323	1.74853	0.66052
gene7376	-0.555982	-0.168857	-0.495427	1.90967	1.66019	0.663547
gene7856	-1.12637	0.362172	-0.488776	2.09118	0.454377	1.19175
gene8402	-1.29761	-0.0676598	-0.690045	2.06505	0.397525	1.00917
gene11087	-0.595927	0.429844	-0.750523	1.91542	0.977124	1.43188
gene7574	-0.643484	0.422701	-0.529142	2.15872	0.799652	1.35838
gene6983	-0.845347	0.0298902	-0.833788	2.30888	1.30421	0.659526
gene10174	-0.742303	0.116164	-0.501553	2.11427	0.738328	0.961777
gene11751	-0.902742	-0.0644742	-0.902742	2.0684	0.829295	0.854255
gene11245	-0.758664	0.0743649	-0.749146	1.02541	1.0558	0.27836
gene11646	-0.678543	0.51025	-0.866221	1.28897	0.88741	0.612267
gene8679	-0.0920909	-0.21038	-0.492319	1.90434	1.05504	0.79524
gene11244	-0.489766	-0.287911	-0.771984	1.67021	0.474691	0.689788
gene3148	-0.391419	-0.127826	-0.916418	1.61063	0.693751	1.13851
gene11411	-0.496345	0.026843	-0.77789	1.31373	1.41208	0.821327
gene11522	-0.3389	-0.0489479	-0.884531	1.35481	1.44201	0.943442
gene11750	-0.918845	0.0109529	-1.02024	1.63245	1.17142	1.34801
gene556	-0.593521	0.0491184	-1.04429	1.75686	1.14372	1.50249
gene2991	-0.609343	0.262156	-1.28372	1.96641	1.41715	0.871603
gene7948	-0.548894	0.185148	-0.797375	1.83612	1.60353	1.15528
gene4347	-0.584918	0.581488	-1.50194	1.84996	0.704571	1.18106
gene3008	-0.415477	-0.179766	-1.43497	2.1264	0.808694	1.00023
gene7818	-0.998897	-0.354556	-1.40265	1.91493	0.883786	1.03016
gene1429	-0.550511	-0.550511	-0.550511	2.26789	0.16716	1.84059
gene4034	-0.530182	-0.699553	-0.573885	1.85021	0.526179	1.26853
gene5474	-0.43438	-0.51295	-0.791802	2.20254	0.815387	1.58649
gene9480	-0.391274	-0.664965	-0.781028	1.97273	0.711014	1.77097
gene1863	-0.75421	-0.67218	-0.18925	2.32176	0.924146	1.30761
gene11617	-0.546418	-0.546418	-0.546418	2.51171	1.01684	1.09727
gene11628	-0.526944	-0.491627	-0.568738	2.59117	0.772331	1.16173
gene4725	-0.545509	-0.0301208	-0.483981	2.16658	0.988676	1.56167
gene5442	-0.780413	-0.16048	-0.455983	2.14466	0.661117	1.75821
gene2257	-0.332863	-0.206395	-0.0571057	2.2696	0.776253	1.3962
gene1950	-0.561891	0.0943012	-0.549561	2.36799	0.702341	1.31952
gene67	-0.482453	-0.205417	-0.344206	2.40814	0.56482	1.14253
gene2769	-0.472367	0.15178	-0.595444	1.7019	1.16701	1.54996
gene555	-0.357577	0.0519786	-0.786947	1.7596	0.907978	1.60145
gene1558	-0.542461	-0.0902025	-0.699254	1.55964	1.17072	1.87073
gene2203	-0.449882	-0.28037	-0.619853	1.59227	1.2891	1.8271
gene10562	-0.797841	0.0845826	-0.604194	1.57615	1.14573	1.93381
gene11116	-0.545984	0.0793664	-0.740399	1.59004	0.979686	2.05991
gene1555	-1.09663	-0.22741	-0.145286	1.56959	0.957572	1.60189
gene5117	-1.28125	-0.128628	-0.469196	1.96865	0.798694	1.67599
gene10721	-1.10708	-0.0268541	-0.58431	1.79728	1.37477	1.26993
gene4404	-1.02377	0.126805	-0.291527	1.65693	1.1845	1.75044
gene1349	-0.692001	-0.0396067	-0.473946	1.80516	1.08558	1.60939
gene5674	-0.81779	-0.132227	-0.450531	1.71668	0.985042	1.61651
gene5897	-0.565147	-0.545131	-0.565147	1.26896	1.01206	2.42622
gene10231	-0.593767	-0.443166	-0.459869	1.33782	1.07678	2.30195
gene4736	-0.53031	-0.53031	-0.53031	1.4735	0.995774	2.30352
gene4722	-0.729588	-0.32622	-0.276302	1.48785	0.72239	2.38311
gene6104	-0.829456	-0.162892	-0.415356	1.55186	1.0012	2.12671
gene10127	-1.10449	-0.75538	-0.643838	1.41906	0.943931	2.15292
gene4739	-0.724112	-0.492919	-0.337727	1.83404	0.935389	2.01253
gene2722	-0.614692	-0.474765	-0.596917	1.78562	0.935716	1.99987
gene4738	-0.541028	-0.541028	-0.541028	1.75291	0.993929	2.08439
gene4720	-0.718976	-0.57462	-0.4144	1.63694	1.23967	2.00252
gene4708	-0.579792	-0.438568	-0.418823	1.60141	1.16824	2.08615
gene1426	-0.55525	-0.53031	-0.55525	1.57421	1.21741	2.09385
gene4737	-0.504647	-0.542172	-0.542172	1.55373	1.1088	2.1795
gene11602	-0.832394	-1.07742	-0.400468	1.68223	1.00109	1.67023
gene7873	-0.723881	-0.863127	-0.216459	1.59358	0.846272	1.84019
gene396	-0.486001	-0.566157	-0.0590111	1.97465	1.03438	1.60745
gene5845	-0.292861	-0.636251	-0.27409	1.86137	1.02883	1.92412
gene7487	-1.2562	-0.841055	-1.48214	1.62758	1.43882	0.886129
gene9624	-0.48462	-0.601995	-0.961723	1.72863	1.08708	1.1671
gene11420	-0.836735	-0.623386	-0.684617	1.75472	1.049	1.32616
gene1634	-0.805607	-0.280218	-0.707018	1.82486	1.18842	1.28027
gene11648	-1.33647	-0.495611	-0.708489	1.81662	1.10413	1.4993
gene3083	-0.924131	-0.549597	-0.353278	1.72754	1.10434	1.08624
gene6116	-1.12648	-0.62247	-0.482231	1.47914	1.13808	1.39032
gene9504	-0.0364105	-0.363623	-0.75683	2.02502	1.41629	1.35026
gene11215	-0.175194	-0.308905	-0.784675	1.75152	1.64183	1.38953
gene11216	-0.149866	-0.479884	-0.746122	1.81391	1.6957	1.20089
gene11395	-0.499534	-0.211648	-0.641525	1.84218	1.39107	1.5226
gene11584	-0.578805	-0.394078	-0.693016	1.85175	1.55202	1.49855
gene10962	-0.434682	-0.613734	-0.562524	1.85203	1.25091	1.41028
gene9655	-0.355525	-0.583891	-0.405046	1.98902	1.4518	1.4314
gene2856	-0.286753	-1.11923	-0.540535	1.79248	1.34281	1.25414
gene9964	-0.239588	-0.699963	-0.39089	1.74853	1.55807	1.48183
gene10781	-0.354046	-0.668812	-0.571057	1.77491	1.48017	1.60315
gene879	-0.366748	-0.765865	-0.48575	1.60198	1.52144	1.6765
gene8479	-0.0184905	-0.939883	-0.717763	1.74	1.35089	1.55641
gene3783	-0.240773	-0.83935	-0.760345	1.70199	1.31092	1.78056
gene4988	-0.229091	-0.855106	-0.78868	1.9099	1.34395	1.58678
gene8471	-0.393772	-0.485997	-0.953481	1.45758	0.973789	2.23296
gene3650	-0.22632	-0.379757	-1.22058	1.21867	1.21058	1.94408
gene9600	-0.200875	-0.534984	-0.91664	1.35823	1.35613	1.96377
gene11470	-0.59738	-0.59738	-0.59738	1.61875	1.56967	1.76402
gene10300	-0.717005	-0.400678	-0.754928	1.66129	1.57241	1.59429
gene9242	-0.693733	-0.278757	-0.69682	1.62446	1.48403	1.73536
gene1751	-0.407579	-0.574046	-0.825468	1.64371	1.36914	1.82222
gene10784	-0.430722	-0.697095	-0.727162	1.57851	1.4368	1.85698
gene11464	-0.45814	-0.705801	-0.705801	1.6486	1.28603	1.9114
gene3001	-0.476897	-0.643715	-0.766237	1.25229	1.51901	1.78799
gene52	-0.382684	-0.589681	-0.693247	1.33926	1.43622	1.72736
gene2141	-0.436557	-0.623893	-0.561007	1.47174	1.65067	1.7556
gene6896	-0.371188	-0.522671	-0.439986	1.40274	1.59286	1.71501
gene178	-0.39182	-0.792761	-1.26964	1.48276	1.47208	1.68732
gene3889	-0.458701	-0.646709	-0.996493	1.45197	1.51061	1.74069
gene10904	-0.552114	-0.915377	-0.965957	1.36322	1.02538	1.74614
gene9451	-0.726034	-0.955518	-1.01439	1.40416	1.35747	1.62366
gene2109	-0.0082678	-1.0041	-0.994994	2.09408	1.33823	0.905406
gene2529	-0.174975	-0.877178	-1.04244	2.08139	1.36654	1.19688
gene1149	-0.324774	-0.536418	-1.038	2.29778	1.10818	1.17666
gene2427	-0.231412	-0.59042	-0.831898	2.31529	1.00798	1.32085
gene5012	-0.497651	-0.939126	-0.840067	2.15472	1.26175	1.09989
gene10424	-0.479798	-0.740432	-0.693885	2.17461	1.02384	1.35611
gene2895	-0.380926	-0.545623	-0.694504	2.13297	1.2751	1.29718
gene9963	-0.300304	-0.698061	-0.776739	2.11354	1.34384	1.32727
gene8518	0.0157224	-0.238488	-1.13351	1.70385	1.42171	0.787549
gene1677	-0.0943849	-0.48377	-1.12801	2.03665	1.25878	1.17772
gene4420	-0.24124	-0.18483	-0.874078	1.94067	1.19503	1.12462
gene10128	0.0671424	-0.876632	-0.974096	2.03582	0.988581	1.09442
gene1895	0.202935	-0.871274	-0.796675	2.00237	0.973444	1.29725
gene11294	-0.121628	-0.509474	-0.954641	2.09176	0.994022	1.40018
gene1507	0.139244	-0.609232	-0.693284	2.12718	0.979248	1.36998
gene1434	0.249024	-0.307168	-1.17312	1.75842	0.913621	1.08576
gene177	0.338445	-0.653429	-1.00966	1.86135	1.001	0.953514
gene4419	0.320207	-0.605764	-1.22624	2.18455	1.03458	0.963464
gene3791	-0.322633	-0.266413	-1.20853	1.16782	0.525828	1.27937
gene3124	-0.695105	-0.347413	-0.756769	1.21819	0.682457	1.27195
gene6773	-0.667524	-0.691754	-1.02493	1.31876	0.738661	1.4649
gene4619	-0.231018	-0.535251	-1.20867	1.21369	1.28018	1.01735
gene8619	-0.126417	-0.803407	-1.05536	1.23788	1.47203	0.988232
gene11650	-0.0610213	-0.131334	-1.0768	1.12807	1.38392	1.15302
gene11146	-0.0223239	-0.477856	-0.741347	1.04482	1.20594	1.21239
gene417	0.0190069	-0.510155	-0.868981	1.1709	1.09057	1.07176
gene6462	0.0741109	-0.64001	-1.07735	1.51407	1.13725	1.45683
gene419	-0.0351954	-0.742424	-0.988238	1.70152	1.18954	1.45738
gene8668	0.0433145	-0.764114	-1.03912	1.71511	1.15609	1.28147
gene3449	0.219245	-1.02691	-1.03277	1.64401	1.02247	1.65974
gene1659	-0.0339723	-0.925769	-1.01833	1.84435	1.31829	1.54262
gene7009	-0.0554624	-0.984727	-1.11177	1.79939	1.16656	1.51422
gene418	0.00576866	-0.479714	-0.812527	1.35943	1.09639	1.76406
gene9449	-0.0180426	-0.360185	-0.787887	1.42777	1.00785	1.67911
gene9129	0.0424185	-0.551827	-0.695505	1.85897	1.04911	1.75729
gene2060	-0.0248389	-0.461851	-0.911204	1.79946	1.12155	1.64518
gene4639	0.00241151	-0.287182	-0.949873	1.84353	1.22501	1.59363
gene10854	-0.211657	-0.398253	-0.958014	1.87757	1.26657	1.59446
gene124	-0.137882	-0.507935	-0.92666	1.70281	1.31663	1.6799
gene11084	-0.0927084	-0.380667	-1.75712	1.76431	0.978374	1.27464
gene4987	-0.0805845	0.0688713	-1.08443	1.91803	0.899727	1.56915
gene8383	0.0627239	-0.125012	-0.993928	1.81952	1.06607	1.52877
gene839	-0.137795	-0.155358	-1.1254	1.7573	1.19441	1.52753
gene2183	-0.00635761	-0.213243	-1.2937	1.53668	1.26971	1.53051
gene11115	-0.229976	-0.179105	-1.13568	1.54466	1.08325	1.87303
gene1650	-0.0772854	-0.300882	-1.35079	1.60637	0.806319	1.82193
gene4258	-0.0732931	-0.938881	-0.238752	0.924763	1.3044	1.89108
gene5285	-0.0104747	-0.647854	-0.506423	1.0562	1.28604	1.9519
gene5600	-0.0322272	-0.873897	-0.6188	1.24427	1.36659	1.9572
gene5920	0.18258	-1.06476	-0.614204	1.31932	1.3049	1.77774
gene9686	0.297492	-0.943795	-0.895702	1.17307	1.37611	1.73177
gene10622	0.28112	-0.837125	-0.71148	0.955157	1.21672	1.47093
gene2182	0.442429	-0.601208	-0.724539	1.01723	1.06732	1.67867
gene10343	-0.0966464	-0.053712	-0.139202	1.42586	1.65854	1.49297
gene9675	-0.0852861	-0.352612	-0.173966	1.66937	1.60976	1.50111
gene4858	0.231534	-0.344535	-0.314709	1.53915	1.25925	1.45413
gene5684	0.149487	-0.154208	-0.42509	1.38035	1.49671	1.23812
gene6336	-0.05369	0.0405969	-0.437238	1.03329	1.6148	1.9397
gene7546	-0.158708	-0.147823	-0.399193	1.08152	1.52832	1.99752
gene6253	-0.266093	-0.287869	-0.73892	1.42303	1.55496	1.79756
gene8638	-0.198629	-0.269216	-0.734644	1.44856	1.50685	1.65493
gene5063	0.056242	-0.269871	-0.685069	1.11163	1.62659	1.59221
gene7544	-0.0424353	-0.480616	-0.561966	1.24885	1.62405	1.92207
gene2210	-0.255246	-0.694168	-1.00878	1.36948	1.80762	1.38598
gene1630	-0.33667	-0.846267	-1.01003	1.00871	1.749	1.73623
gene8517	-0.536849	-0.9967	-0.964687	1.16499	1.68407	1.65895
gene9599	-0.787768	-0.55892	-0.843088	1.00361	1.88884	1.73118
gene11125	-0.64117	-0.542215	-0.698595	1.11224	1.98344	1.72494
gene9687	-0.627316	-0.524059	-0.770538	1.2081	1.87734	1.75236
gene4770	-0.432591	-0.491507	-1.11504	0.804362	1.91051	1.63659
gene2308	-0.616385	-0.607979	-1.07447	1.05193	2.06016	1.41589
gene3760	-0.6842	-0.478401	-1.16021	1.00958	1.94141	1.47938
gene2803	0.0636686	-0.475124	-0.471514	1.30195	2.13007	1.26876
gene296	0.115447	-0.877182	-0.727899	1.08239	2.00098	1.45605
gene336	0.0589959	-0.650118	-1.03782	1.07485	1.95278	1.2234
gene6112	-0.109721	-1.11243	-0.501033	1.23423	1.85878	1.09834
gene7144	-0.529726	-1.24159	-0.613735	1.46673	1.77373	1.39689
gene1539	-0.529458	-0.886154	-0.717185	1.47211	1.72129	1.44654
gene9965	-0.491917	-0.991452	-0.921397	1.5231	1.75013	1.18277
gene6254	-0.208648	-0.506312	-0.721538	1.04936	2.12001	1.61684
gene2549	-0.308365	-0.518653	-0.470401	1.17613	1.88445	1.81919
gene9210	-0.194933	-0.500792	-0.398041	1.22544	1.89617	1.56464
gene4431	-0.521595	-0.965187	-0.159714	0.80524	1.98027	1.77648
gene10325	-0.495567	-0.65966	-0.218567	1.1808	1.59792	1.71692
gene9254	-0.497007	-0.641573	-0.229413	1.28977	1.6401	1.92481
gene3965	-0.598277	-0.529914	-0.235087	0.975427	1.69714	2.0039
gene5994	-0.513579	-0.513973	-0.390011	1.12606	1.61087	2.00499
gene3957	-0.0845484	-0.836218	-0.902243	1.21226	1.64986	1.76826
gene2514	-0.0233455	-0.579142	-1.06649	1.07387	1.8237	1.78287
gene5382	-0.106001	-0.612044	-0.89743	1.197	1.83245	1.74245
gene1040	0.041087	-1.05514	-0.96034	0.886156	1.46908	1.67824
gene3478	-0.1477	-1.03532	-0.902721	1.00597	1.57151	1.38258
gene8515	0.236327	-0.52586	-0.725196	0.790965	1.76522	1.88528
gene8516	0.273131	-0.572407	-0.710073	0.796769	1.64901	1.83051
gene1599	0.20666	-0.771089	-0.539872	0.78016	1.6903	1.6778
gene9255	0.220923	-0.804352	-0.497758	1.02702	1.66937	1.7894
gene9105	-0.298529	-0.734628	-0.517933	0.695399	1.83658	2.07641
gene9947	-0.248754	-0.713216	-0.86574	0.909389	1.54141	2.13352
gene8838	-0.696323	-0.652685	0.312501	1.7695	1.23216	0.996601
gene3758	-1.2272	-0.97435	0.134616	1.95914	1.32855	1.24905
gene1745	-1.18397	-0.609048	0.300085	1.84824	1.736	0.984881
gene55	-1.05128	-0.743072	0.00822443	1.65871	1.64469	1.0563
gene2619	-0.683891	-0.210024	0.221252	1.39644	1.49021	1.20178
gene4317	-0.518388	-0.444249	0.0350501	1.47293	1.64835	1.60267
gene4721	-0.89011	-0.498523	0.108031	1.37949	1.5938	1.60179
gene4061	-0.500587	-0.110065	0.0597974	1.5495	1.18099	1.66955
gene33	-0.688617	-0.259987	-0.0877927	1.9644	1.46435	1.33749
gene7371	-0.82437	-0.384557	-0.316847	1.82064	1.30036	1.70326
gene10625	-0.56477	-0.357081	-0.379647	1.9249	1.27722	1.58543
gene7383	-0.555201	-0.230881	-0.268449	2.0294	1.1888	1.54574
gene6012	-1.06412	-0.885628	-0.733737	1.14997	1.28608	1.87281
gene125	-0.715429	-0.715429	-0.715429	1.32212	1.36116	1.75173
gene6664	-0.903223	-0.516353	-0.808432	1.4132	1.50116	1.83556
gene526	-1.13781	-0.774336	0.0390129	1.3112	1.65396	1.69255
gene11373	-0.971719	-0.837775	-0.356523	1.09443	1.96969	1.67829
gene1341	-0.835188	-1.03313	-0.318292	1.20193	1.62149	1.57781
gene525	-0.777481	-0.931761	-0.423294	1.15712	1.7531	1.7475
gene10771	-0.94649	-0.981789	-0.394618	1.33836	1.98709	0.991944
gene9462	-0.955414	-0.77215	-0.768449	1.90354	1.67921	0.980274
gene8150	-0.864317	-0.3253	-0.484457	1.55373	1.66183	1.15402
gene5363	-1.00743	-0.463836	-0.34613	1.38597	1.78593	1.21302
gene9181	-1.07892	-0.50834	-0.426817	1.52007	1.8384	1.3626
gene759	-0.985432	-0.412165	-0.898674	1.61304	1.75532	1.35168
gene9787	-0.973481	-0.129709	-0.866153	1.40806	1.89741	1.1991
gene7652	-0.489472	-0.577681	-0.636379	1.236	2.16553	1.44564
gene2989	-0.567631	-0.427642	-0.555312	1.06463	2.16388	1.2367
gene4863	-0.444216	-0.598111	-0.558636	1.02763	2.12177	1.3136
gene9186	-0.662395	-0.767179	-0.761898	1.15007	1.94848	1.35288
gene4316	-0.611274	-0.714093	-0.431194	1.38633	2.00237	1.40535
gene958	-0.718568	-0.785904	-0.429878	1.38306	2.04505	1.33079
gene111	-0.506271	-0.301556	-0.709051	1.34232	1.77224	1.41077
gene3404	-0.513058	-0.389167	-0.680246	1.10755	1.80132	1.26962
gene7447	-0.604373	-0.564316	-0.534573	1.32909	1.89201	1.4888
gene10820	-0.600674	-0.600674	-0.600674	1.33722	1.82406	1.72942
gene8149	-0.696783	-0.563357	-0.67608	1.29318	1.84555	1.67199
gene2061	-0.73864	-0.316709	-0.561262	1.33151	2.06329	1.47557
gene7237	-1.00642	-0.474424	-0.550323	1.2634	1.83897	1.58217
gene4439	-1.27619	-0.117973	-1.17484	1.36437	2.07995	0.670463
gene6776	-1.11325	0.413338	-1.25119	1.42656	1.66939	0.527081
gene5188	-1.20971	0.131864	-0.829265	1.30425	1.58551	0.983162
gene5433	-0.95204	0.185599	-1.23987	1.50809	1.74424	1.0522
gene3371	-1.61391	0.189886	-1.23389	0.619878	1.79151	0.888134
gene8304	-1.4563	-0.134729	-1.4563	0.803453	1.91859	0.843831
gene10583	-1.13532	-0.407273	-0.846125	0.968193	1.81731	0.987397
gene11428	-1.60088	-0.288634	-1.00562	0.840809	1.43346	1.08875
gene10614	-0.275735	-0.418542	-1.41071	0.961161	1.44362	0.150129
gene4617	-0.185747	-0.705649	-1.33175	1.31225	1.90753	0.122814
gene7067	-1.09323	-0.637334	-1.12123	0.877601	1.32773	0.307084
gene2614	-0.747549	-0.747549	-0.747549	1.40367	1.7303	0.0381545
gene2386	-0.561437	-1.04333	-0.839121	1.3672	1.46414	0.657836
gene9412	-0.627527	-0.997456	-1.11963	1.42836	1.04879	0.113904
gene11218	-0.633841	-0.163431	-0.723245	1.67796	2.12392	0.51107
gene2700	-0.569469	-0.297129	-0.482489	1.38519	2.2631	0.0306555
gene826	-0.502438	-0.13287	-0.863296	1.39918	2.36065	0.0649727
gene11106	-1.04937	-0.134825	-1.00691	2.01007	1.72659	-0.095983
gene1787	-1.27755	-0.17777	-0.820972	1.49263	1.40624	-0.040018
gene1842	-0.13413	-0.958836	-1.2692	2.28531	0.8494	0.504183
gene11039	-0.181385	-0.918725	-1.68388	1.59407	0.613554	0.542166
gene6828	0.241444	-0.688013	-1.4913	1.83145	0.73161	0.688047
gene3674	-0.495696	-0.931077	-1.33071	1.42442	1.0708	1.1078
gene5073	-0.0989207	-1.14587	-1.04818	1.48153	1.23103	1.14048
gene1348	0.226333	-1.40718	-1.54812	1.50121	1.00867	1.21987
gene3500	-0.0309557	-0.916777	-1.70917	1.29578	1.07057	0.602599
gene7581	-0.0904011	-0.933134	-1.75439	1.24617	1.24497	0.935633
gene3114	-0.401418	-0.555215	-0.98144	1.30438	1.72792	0.892083
gene6765	-0.343902	-0.432598	-1.01854	1.62611	1.83828	0.873156
gene11606	-0.403542	-0.69889	-1.30691	1.4231	1.65412	1.22831
gene5473	-0.472666	-0.60786	-1.20238	1.6778	1.53533	0.996615
gene9187	-0.452019	-0.709855	-1.03824	1.5164	1.55217	1.05986
gene11527	-0.105404	-0.854006	-1.03353	1.53619	2.03537	0.45773
gene2139	-0.401443	-0.739156	-0.820047	1.64511	1.88505	0.603337
gene2098	0.200289	-0.570084	-0.893244	1.52434	1.8141	0.650615
gene287	-0.11037	-0.902301	-0.902301	1.6807	1.8818	0.973965
gene4974	0.0983241	-1.04022	-0.856578	1.63837	1.55405	0.858704
gene9623	0.568606	-1.02859	-0.570967	1.55915	1.79625	0.98895
gene1030	0.56467	-1.22243	-1.05199	1.65075	1.22874	1.13776
gene4418	0.441493	-1.04331	-0.890414	1.69806	1.45633	1.08142
gene9183	-0.00517362	-1.46583	-1.02908	1.63304	1.63439	0.195913
gene1308	0.467915	-1.08401	-1.22003	1.1219	1.36366	0.495743
gene2058	-0.0358396	-0.958403	-0.763934	1.36183	1.24982	0.525961
gene3481	0.29451	-0.86638	-1.08198	1.58809	1.08907	0.338708
gene7635	-0.785129	-0.852353	-0.726666	0.25363	0.478406	-0.0996656
gene10765	-0.56289	-0.568754	-0.845134	0.736888	-0.109197	0.0222593
gene4958	-0.930206	-0.135543	-0.808913	0.761831	0.23553	-0.0445615
gene1925	0.201442	-0.882394	-1.36049	0.660826	0.486208	1.42899
gene2211	-0.80277	-1.37018	-1.2122	0.363179	0.452826	1.29085
gene2432	0.569853	-0.714527	-1.10187	0.484057	2.17223	1.30779
gene315	0.539479	-1.09149	-0.841662	0.237376	2.16331	1.39782
gene1892	0.45556	-1.00215	-1.35032	0.948588	2.07946	1.12753
gene4699	0.436644	-1.0888	-1.38018	0.559042	2.08761	1.18417
gene2417	0.143254	-1.06924	-0.885913	0.720125	2.06947	1.25406
gene2424	0.352283	-0.978272	-0.978272	0.744276	2.43169	0.874062
gene3370	-0.0505167	-0.600538	-1.0886	0.271606	1.53829	1.25176
gene10243	-0.0541504	-0.665257	-1.18445	0.356176	2.00803	1.29762
gene9540	0.101297	-0.817643	-1.18972	0.590235	2.00777	1.03299
gene9395	0.000678395	-0.841382	-0.47027	0.390952	1.63763	1.36374
gene5958	0.464997	-0.649569	-0.428546	0.644251	1.6681	1.0866
gene9631	0.139523	-0.486759	-0.372976	0.920222	1.75094	1.22453
gene1791	0.0375326	-0.835713	-1.51304	0.596317	1.06882	0.669178
gene2241	-0.0255566	-1.04333	-1.44569	0.563761	1.81123	0.706024
gene10171	0.701421	-0.961281	-1.04635	0.647032	1.73192	1.38145
gene7115	0.652764	-0.917943	-0.760022	0.53876	1.35123	1.41173
gene1891	0.698671	-1.07213	-1.45927	1.0133	1.46306	1.09609
gene10805	0.941608	-1.03747	-1.43077	0.886411	1.11125	1.14607
gene1834	1.07113	-0.798449	-1.26279	0.911955	1.31624	1.05438
gene122	0.792868	-0.221913	-1.42745	1.39642	1.15519	1.44178
gene10136	0.753949	-0.361324	-1.18466	0.877906	1.17341	1.53762
gene10920	0.947733	-0.301662	-1.32838	0.92873	1.32966	1.28739
gene9848	0.430315	-0.257618	-0.73546	1.06296	0.957601	0.923593
gene3051	0.422859	-0.326165	-0.977987	1.19142	1.3857	1.41176
gene3609	0.547318	-0.282282	-0.773795	1.02443	1.31066	1.54327
gene4319	0.321337	-0.134617	-0.988883	1.55123	1.11221	1.59335
gene6563	0.445802	-0.457939	-1.04887	1.52919	1.30608	1.34334
gene4259	0.757304	-0.917703	-1.50537	1.52615	0.631206	1.32176
gene4522	0.712864	-0.770036	-1.36003	1.35101	0.919103	1.16079
gene7066	0.875056	-0.803186	-1.48491	1.50282	0.992693	1.06768
gene10368	0.801822	-0.928907	-1.01065	0.941791	0.982048	0.839885
gene3190	0.807679	-1.06174	-0.870966	1.52988	0.992678	0.920459
gene10457	0.95601	-0.90066	-0.663333	1.25753	1.32589	1.60866
gene2515	0.7622	-0.824431	-0.961664	1.33589	1.15551	1.53653
gene5049	0.808007	-0.270464	-0.614631	1.49407	1.05042	1.34058
gene2425	0.710965	-0.495409	-0.83865	1.44322	1.02946	1.38812
gene7429	0.930373	-0.484206	-0.968469	1.49897	0.918281	1.24242
gene7915	0.250161	-0.971686	-0.677399	1.66592	1.2886	1.37052
gene2733	0.490204	-0.877697	-0.880504	1.54299	1.29379	1.47853
gene9930	0.452056	-0.649518	-0.66243	1.38168	1.35355	1.51549
gene5435	0.298846	-0.541909	-0.686878	1.65948	0.995425	1.1969
gene5434	0.342875	-0.541135	-0.819056	1.70634	0.982208	1.35564
gene9506	0.388542	-0.653361	-0.906874	1.61126	1.08456	1.40637
gene2056	0.454609	-0.750324	-0.953508	1.50158	0.962408	1.45182
gene2209	0.44645	-0.947648	-0.661818	1.44518	1.00281	1.3313
gene10054	0.764728	-0.785368	-0.881671	1.41586	0.701878	1.35008
gene414	0.496458	-0.790166	-0.908461	1.71216	0.596015	1.31973
gene11414	0.631669	-0.462847	-0.883979	1.74243	0.96573	1.52255
gene10329	0.382845	-0.457152	-0.907608	1.8714	0.92449	1.53579
gene7168	0.40369	-0.454042	-0.969247	1.67498	0.974299	1.6181
gene10672	0.53938	-0.748637	-1.18854	1.78295	0.955677	1.34294
gene10673	0.73601	-0.468694	-1.10012	1.75353	0.986802	1.33258
gene3890	-0.1333	-0.863368	-1.40839	0.967217	1.53953	1.70342
gene640	-0.313326	-0.756747	-1.34352	0.778281	1.42273	2.04291
gene4767	0.273659	-0.946671	-1.25508	0.870926	1.59866	1.76858
gene4375	0.19743	-0.514642	-1.25315	0.762657	1.47067	1.98608
gene6906	0.0309295	-0.527864	-1.19118	0.606063	1.6038	1.70776
gene5753	0.279462	-0.820267	-1.29433	1.08615	1.19575	1.77839
gene1598	0.295669	-0.870798	-1.34572	1.35909	1.29584	1.5649
gene2142	0.367055	-0.65674	-1.33613	1.42214	1.14196	1.65654
gene1707	-0.176706	-0.566164	-1.7127	0.960606	1.44758	1.30696
gene2116	0.173455	-0.5409	-1.9581	0.738823	0.98025	1.71635
gene2267	-0.145088	0.414978	-0.846895	1.20004	1.24532	1.42216
gene11123	0.0573535	0.151039	-1.11051	1.12732	1.5944	1.48081
gene10872	-0.0462144	0.198738	-1.17789	1.0086	1.42251	1.75617
gene224	-0.289305	0.174733	-1.01233	1.11703	1.60035	1.77812
gene11363	0.789664	-0.307223	-0.746213	0.731141	1.4587	1.99077
gene3691	0.377675	-0.0153021	-0.896358	1.17555	1.14125	1.95397
gene5956	0.443674	-0.168095	-0.350348	0.904175	1.24979	1.77437
gene5957	0.573493	-0.0135551	-0.454443	1.05027	1.09541	1.71181
gene9683	0.34124	0.00806994	-1.2357	0.697855	1.6781	1.721
gene10346	0.404814	0.0707647	-0.475085	0.559531	1.60662	1.57589
gene9399	0.547347	-0.156978	-0.480986	0.796704	1.61923	1.48334
gene11419	-1.77273	-0.823406	0.355639	1.6316	0.385474	0.850269
gene2932	-1.75801	-0.69541	-0.0110006	1.56512	1.51035	1.20337
gene7183	-1.33926	-0.707805	-0.480585	1.60939	1.58223	0.713075
gene8262	-1.66244	-0.981096	-0.187454	1.69375	1.85049	0.531784
gene10875	-1.20631	-1.24556	0.324161	1.06927	2.07203	1.03317
gene2589	-1.534	-0.902633	0.750621	1.07035	1.46817	1.53902
gene10827	-0.961414	-0.326222	0.0139213	0.261353	1.36794	1.36952
gene6733	-0.963114	-0.406385	0.240973	0.427571	1.57012	1.56649
gene3900	-1.37054	0.0386214	-0.000744982	0.307875	1.40854	1.35727
gene7290	-1.21008	-0.199111	-0.174571	0.492607	1.24405	1.2462
gene11372	-1.08882	-0.572271	-0.206506	0.794099	2.07251	1.60577
gene6555	-1.17428	-0.593007	-0.422188	0.611035	2.0229	1.6104
gene1521	-1.23765	-0.306045	-0.367755	0.829245	1.69201	1.86859
gene5655	-1.05336	-0.545566	-0.415737	0.941921	1.67537	1.65197
gene6224	-1.16041	-0.756666	-0.318375	0.675488	1.76276	1.87804
gene3156	-1.04666	-0.495786	-0.457838	0.601186	1.74092	1.6079
gene9245	-1.23385	-0.595226	-0.470142	0.55841	1.69848	1.78474
gene7554	-0.911022	-0.180377	-0.349402	0.394074	1.76718	1.54692
gene1524	-1.02444	0.00422738	-0.0386307	0.445729	1.75021	2.01825
gene2841	-0.916362	0.0391389	-0.224629	0.471459	1.90281	1.99113
gene424	-1.28823	-0.157963	0.10361	0.56821	1.51361	2.07682
gene2929	-1.2432	0.227971	-0.151315	0.836166	1.50333	1.76121
gene3336	-1.38183	0.0984961	-0.02769	0.719259	1.89226	1.72626
gene6403	-1.27334	0.19868	-0.454468	0.734515	2.04428	1.31112
gene5594	-1.07493	0.0480068	-0.811691	0.670987	2.1325	1.51418
gene7337	-1.11141	0.283137	-0.699512	0.775773	1.87569	1.7137
gene7869	-0.706359	-0.0374357	-0.307121	1.35312	2.08223	1.23197
gene10344	-0.552213	-0.20901	-0.127864	0.925936	2.06702	1.6766
gene11369	-0.827627	-0.130479	-0.0652784	0.946163	1.79069	1.85219
gene3731	-0.778085	-0.465548	-0.149275	0.959609	1.69221	1.65702
gene4597	-1.17842	-0.253942	-0.619211	0.926811	1.4356	2.0902
gene6007	-1.12073	-0.0705004	-0.466997	1.10161	1.69495	1.83841
gene377	-1.07909	-0.301246	-0.985749	0.967308	1.4067	1.65424
gene8870	-0.948693	-0.49184	-0.856013	1.00968	1.24059	1.6504
gene1769	-1.14437	-0.289288	-0.835938	0.739728	1.56278	1.44002
gene6067	-0.845274	-0.351738	-1.12545	0.835192	1.78698	1.64852
gene3862	-0.747537	0.336628	-0.548285	0.946095	1.62885	1.9913
gene6511	-0.474864	-0.0260836	-0.331686	0.728416	1.78429	2.10511
gene8583	-0.497607	0.13075	-0.272656	1.00388	1.75329	1.899
gene10871	-0.428158	0.00536758	-0.609467	0.726669	1.4929	2.12576
gene4379	-0.387311	0.32913	-0.537613	0.8655	1.60485	1.87739
gene6443	-0.384575	0.100992	-0.43922	0.767391	1.52677	1.69373
gene11157	-0.635051	-0.0213182	-1.0111	1.02195	1.44537	1.76088
gene3913	-0.587223	-0.266405	-0.869745	1.07993	1.43053	2.07271
gene7945	-0.678042	-0.0829622	-0.717961	1.2638	1.90693	1.64387
gene9961	-0.698452	-0.0480414	-0.722268	1.28768	1.6515	1.76316
gene9997	-0.444833	-0.200495	-0.709854	1.02746	1.71297	1.81597
gene1729	-0.713245	-0.364514	-0.519702	0.995242	1.77008	1.90679
gene6008	-0.79208	-0.363041	-0.684279	1.12624	1.62342	1.68432
gene9755	-1.47959	0.576927	-0.464949	1.46821	1.62781	0.782133
gene650	-1.44543	0.396672	-0.0841699	1.07253	1.36006	1.49867
gene7866	-1.38811	0.285396	0.221696	1.31802	0.995981	1.152
gene1540	-1.73701	-0.126223	0.128789	0.929906	1.21375	1.25886
gene4628	-1.4913	-0.378294	-0.0981889	1.17821	0.855365	0.964345
gene6533	-1.51377	0.342031	-0.668899	0.529701	0.509083	1.14516
gene7925	-1.43075	-0.461465	-0.650408	0.583032	0.969492	1.06249
gene8783	-1.14135	-0.247735	-0.420594	0.977108	0.91482	1.37493
gene7912	-0.3304	0.536162	-0.228022	1.62016	1.4291	1.32169
gene8680	-0.600527	0.169947	-0.234235	1.55502	1.41056	1.37903
gene5438	-0.187405	0.475027	-0.327806	0.988828	1.40799	1.74036
gene4008	-0.559631	0.255906	-0.339639	1.13525	1.26868	1.3835
gene7408	-0.435519	0.21398	-0.102808	1.19678	1.36969	1.43835
gene3864	-0.944788	0.91728	-0.83447	1.20009	1.104	1.85338
gene1593	-0.71403	0.3359	-0.52286	1.42828	1.29679	1.87628
gene7868	-0.886373	0.415125	-0.675855	1.2351	1.25073	1.88425
gene780	-0.905674	0.279181	-0.908536	1.12173	1.44904	1.44743
gene9240	-0.94283	0.054799	-0.812815	1.32824	1.29384	1.75632
gene9250	-0.875174	0.0784921	-0.87077	1.31798	1.50327	1.64564
gene4436	-0.957668	0.914907	-0.0214106	0.96299	0.811611	1.99984
gene9054	-1.10936	0.535209	0.0109271	1.05759	1.20909	2.00587
gene2556	-0.966329	0.433381	0.293473	0.104523	1.69276	1.99418
gene8821	-0.833696	0.398023	0.0350474	0.0989508	1.46071	1.8646
gene10681	-1.1635	0.822207	-0.112647	0.321891	1.72798	1.74355
gene3555	-0.749589	0.674199	0.151732	0.587071	1.55176	1.69671
