# Supplementary material for: Functional characterization of CreA, ZnT, and MTase as key regulators of cadmium resistance in Paecilomyces lilacinus
Source: Front Microbiol. 2026 May 14;17:1792636. doi: 10.3389/fmicb.2026.1792636 (PMC13218079; doi:10.3389/fmicb.2026.1792636)
Supplement: Supplementary file 1 [file Data_Sheet_1.ZIP › mRNA/2_DEG/Heatmap/D_vs_A.heatmap.xlsx]

## Sheet: Sheet1
Sample	D1	D2	D3	A1	A2	A3
gene4659	1.21627	0.849238	1.21312	-0.821735	0.470755	0.554172
gene6549	1.10638	0.603532	1.07077	-0.0644927	0.157679	0.152816
gene7537	1.28365	0.820916	0.936807	-0.544176	0.348179	-0.309696
gene6541	1.68436	1.26965	1.25971	0.191551	-0.0853146	0.488202
gene11427	1.85781	0.935953	1.00305	-0.306695	-0.129061	0.449423
gene1969	1.58246	0.92009	1.18822	-0.616206	-0.116384	0.51722
gene10659	2.01065	1.06511	1.28413	-0.582669	-0.499949	0.328905
gene10828	1.85403	1.37098	1.29237	-0.429653	-0.168414	0.218039
gene11060	1.4008	1.51117	1.20328	-0.993109	0.127891	0.203522
gene10947	1.11203	1.57685	1.68168	-1.00858	0.28966	0.299942
gene4806	1.29599	1.55693	1.66944	-0.847848	0.300696	0.102304
gene10462	1.05129	1.42159	1.58587	-1.15016	-0.218777	0.948293
gene2508	0.922905	1.31442	1.55269	-1.12206	0.232495	0.5869
gene2218	0.63747	1.39891	1.29048	-1.07485	-0.354186	0.603709
gene2233	0.712358	1.3317	1.26477	-0.72898	-0.830484	0.622184
gene8176	0.825649	1.28141	1.34731	-0.695545	-0.508357	0.924018
gene2150	0.979645	1.23849	0.965514	-1.2122	0.00453525	0.323839
gene3612	1.19782	0.908067	0.587434	-1.13939	-0.472979	0.399215
gene2852	1.2962	1.05366	0.80509	-1.06435	-0.309183	0.292417
gene797	1.36378	0.933818	0.829933	-0.924995	-0.239172	0.255814
gene1678	1.0087	1.02604	1.14733	-1.1826	-0.641285	0.160765
gene6128	1.16708	1.03392	1.16333	-1.0002	-0.373054	0.487209
gene9056	1.00331	0.907307	1.09482	-1.6087	-0.107082	0.570081
gene3322	1.23934	0.77115	0.971185	-1.40106	-0.398227	0.391401
gene5518	1.28073	0.686493	1.2077	-1.36094	-0.456744	0.683745
gene2146	1.2924	1.03801	0.78886	-1.55501	-0.628996	0.204769
gene3638	0.875633	0.870775	0.982057	-1.50898	-0.671191	0.52137
gene3059	1.98586	-0.0140524	1.1637	-0.844833	-0.552253	0.128495
gene4354	1.71229	0.0224948	1.11977	-1.06681	-1.40303	0.233365
gene9707	1.97575	0.24021	1.20658	-1.36081	-1.00668	-0.276103
gene9778	1.83731	0.441759	1.07758	-1.1265	-1.17837	-0.10531
gene2094	1.68587	0.355618	0.914683	-1.47027	-1.38662	-0.0781369
gene9420	1.63522	0.553344	0.596762	-1.52882	-1.30395	-0.300485
gene11044	2.15342	0.650067	0.757882	-1.23392	-1.2064	-0.0738762
gene4043	2.13388	0.389363	0.679303	-1.2744	-1.39144	-0.522258
gene7397	2.06021	0.143526	0.336489	-1.45893	-0.378289	-0.470943
gene862	1.66419	0.595063	0.489295	-1.38812	-0.716187	-0.182246
gene6584	1.73582	0.219917	0.689107	-0.633002	-0.933998	-0.583929
gene11682	1.94931	0.290965	0.975405	-0.87181	-0.9364	-0.692969
gene9080	1.89659	0.166144	0.966739	-0.667715	-0.693091	-0.682494
gene11100	2.18816	0.644728	0.535355	-0.872477	-0.626707	-0.512404
gene11818	2.56928	0.272899	0.412732	-0.867052	-0.867052	-0.37507
gene8432	1.71763	0.968622	1.00187	-0.709344	-0.00978125	-0.0208278
gene2889	2.13098	0.97518	1.1381	-0.819243	-0.16775	-0.16574
gene4999	1.87107	1.0677	1.05707	-0.906906	-0.439409	-0.0549082
gene210	2.24044	1.41004	0.784284	-0.469017	-0.269502	-0.291861
gene6145	1.98335	1.47306	1.23083	-0.727126	-0.0852335	-0.457658
gene7506	2.26122	1.08495	0.820392	-0.727648	-0.881793	-0.194207
gene7419	2.02314	0.697135	1.11159	-0.794495	-0.860091	-0.129633
gene9743	2.09033	1.03255	1.31825	-0.756454	-0.927736	-0.457198
gene1082	1.6238	0.914778	1.25308	-0.833725	-0.569267	-0.290259
gene3187	1.7299	0.889732	0.987585	-0.818907	-0.653063	-0.262381
gene38	1.99613	1.35384	1.29948	-0.853635	-0.605117	-0.184998
gene9403	1.86287	1.13933	1.35658	-1.06229	-0.871481	-0.254585
gene2520	1.69122	1.44602	0.186808	-0.488256	-0.60429	0.0487074
gene9327	1.94471	1.05274	0.33178	-0.40348	-0.332856	0.171313
gene4451	1.74784	1.15153	1.22432	-1.00432	-0.761978	0.749283
gene1115	1.79989	1.63823	0.822437	-0.982402	-1.03407	0.287328
gene3006	1.84925	1.66313	1.0881	-1.09078	-0.397051	0.305575
gene7393	1.93093	0.678554	1.07091	-0.978837	-0.0430137	-0.628231
gene4651	1.84579	0.842008	1.69883	-0.803599	-0.081309	-0.440022
gene9789	1.84699	1.19687	1.54593	-0.941158	0.0688307	-0.40108
gene11349	1.74567	0.439142	1.51706	-0.56376	-0.491792	-0.0224351
gene5000	1.82529	0.759783	1.20235	-0.458095	-0.440487	-0.149642
gene7064	1.62862	0.649522	1.15222	-1.09517	-0.290013	0.0463459
gene8770	1.55855	0.86495	1.17457	-0.908916	-0.223925	-0.0151165
gene11251	1.2742	0.929051	1.45217	-1.17119	-0.490708	-0.235113
gene9908	1.60667	1.15859	1.54635	-1.19783	-0.416522	0.106052
gene3426	1.06945	1.23761	0.803708	-1.23527	-0.742559	-0.478928
gene5334	1.07401	1.10156	0.845725	-1.0939	-0.551976	-0.786755
gene10440	0.707223	0.986222	0.960191	-1.21006	-0.839303	-0.682806
gene2626	0.999506	1.29072	1.11646	-1.00537	-0.717667	-0.69752
gene7128	0.954121	1.17526	1.18385	-1.04761	-0.910745	-0.664961
gene2275	1.55538	1.05227	1.04134	-0.992297	-0.585697	-0.953963
gene10646	1.362	0.937298	0.89685	-0.779525	-0.548636	-0.758252
gene4653	1.3604	0.831488	0.988781	-0.675636	-0.66507	-0.891474
gene11656	1.47962	1.31197	1.07986	-1.07816	-0.895446	-0.681335
gene8760	1.42954	1.10994	0.588771	-1.08325	-0.784558	-0.758609
gene7040	1.16473	1.04179	0.859595	-0.97779	-0.802834	-0.530892
gene7165	1.27758	0.931931	0.774456	-0.990982	-0.914484	-0.643177
gene6746	1.37026	1.16296	0.809097	-1.08663	-1.00563	-0.396533
gene697	1.29917	1.09333	0.744982	-1.22172	-0.831466	-0.385672
gene5551	1.3413	1.64355	0.988935	-0.870571	-0.782028	-0.247394
gene6543	1.24908	1.51988	0.974523	-1.08419	-0.478861	-0.132496
gene8048	1.12236	1.27472	1.0068	-1.07535	-0.530897	-0.332359
gene9766	1.08056	1.10785	1.06723	-0.971389	-0.753021	-0.244162
gene3269	1.16245	1.17807	0.741734	-0.900586	-0.587362	-0.530361
gene5697	1.18579	1.14511	0.833466	-0.931282	-0.465468	-0.362309
gene9531	1.3524	1.15496	0.809491	-0.783686	-0.85105	-0.38611
gene2221	1.28513	1.09631	1.03482	-0.807144	-0.719232	-0.38394
gene2760	1.32226	1.12629	0.914058	-0.953621	-0.783918	-0.431993
gene1155	1.21117	1.01622	0.879187	-1.30018	-0.502343	-0.0518641
gene8009	1.2315	1.05153	0.77926	-1.33348	-0.585256	-0.205539
gene2068	1.38841	1.26861	0.797027	-1.4003	-0.748435	-0.224477
gene4031	1.33995	1.32182	0.965502	-1.20772	-0.786348	-0.0873209
gene5520	1.43716	1.25266	0.826582	-1.08652	-0.668329	-0.0248281
gene1823	1.56367	1.09863	0.813406	-0.87217	-1.09156	-0.0910028
gene6867	1.23438	0.889989	0.672656	-1.01189	-0.786726	0.0095039
gene7676	1.31658	0.664515	0.834176	-0.97446	-0.754902	-0.14993
gene9375	1.39265	0.907537	0.777588	-0.981673	-0.858201	-0.221717
gene454	1.23235	1.14829	1.25625	-0.440895	-0.463928	-0.420341
gene9953	1.25322	1.12859	1.24425	-0.41136	-0.474134	-0.43908
gene9246	1.16842	1.01143	1.1065	-0.269387	-0.129388	-0.0701691
gene9503	1.30654	1.43136	0.89912	-0.328289	-0.156348	-0.259664
gene7926	1.26124	0.832969	0.980422	-0.44967	-0.821371	-0.581549
gene465	1.27024	0.750046	0.740528	-0.528141	-1.09197	-0.63892
gene5741	1.49067	0.889216	0.817887	-0.502331	-1.14892	-0.59551
gene452	1.45823	0.834103	0.522628	-0.795538	-0.488628	-0.574008
gene5321	1.61566	0.790046	0.599215	-0.873493	-0.583676	-0.178912
gene7529	1.31613	0.957239	0.675221	-0.669503	-0.395378	-0.20809
gene5699	0.624113	1.00494	1.64905	-2.21172	-0.0177051	0.243616
gene4039	1.21676	0.444625	0.747636	-1.39543	-0.647423	-0.312622
gene9007	1.21756	0.181263	0.973047	-1.17607	-0.543247	0.0255848
gene7844	1.10497	0.451095	0.920827	-1.79511	-0.640873	0.0995056
gene228	0.726198	0.509593	1.25372	-1.62598	-0.404324	-0.128491
gene4041	1.15365	0.718459	1.35037	-1.63388	-0.514542	-0.0945828
gene5087	1.07914	0.597007	1.2013	-1.59301	-0.666456	-0.386838
gene5328	1.13226	0.931972	0.881587	-1.45618	-0.0983192	0.240641
gene5620	1.04873	0.711062	1.04875	-1.57306	-0.119087	-0.0686535
gene4568	1.16635	0.729957	1.3193	-1.61125	0.212456	-0.0663395
gene5650	0.984648	0.763193	1.1156	-1.96902	-0.066425	0.102372
gene1918	1.13057	0.259167	1.45766	-1.42858	-0.384552	0.20842
gene8017	0.86231	0.704121	1.7115	-1.74575	-0.370104	-0.170051
gene4744	1.40567	0.532022	1.03986	-1.4645	-0.170099	-0.345829
gene11630	1.30505	0.37037	1.34968	-1.97332	-0.301366	-0.655891
gene4692	1.2108	0.414058	1.07826	-1.82154	-0.261652	-0.774196
gene2829	1.85775	0.347702	1.45902	-1.84908	-0.226955	0.0416862
gene1668	1.67789	1.09828	1.41068	-1.406	0.155943	-0.0654046
gene6726	1.65175	1.13945	1.26275	-1.91073	-0.0712339	-0.370443
gene4335	1.54709	0.709478	1.1922	-1.24566	-0.781048	0.405659
gene8493	1.51973	0.862808	1.42322	-1.46018	-0.949596	0.0562581
gene8061	1.283	0.51736	0.907978	-1.39833	-1.1356	0.149855
gene2791	1.55816	0.373164	1.30446	-1.44013	-0.890336	0.181147
gene11199	1.51642	0.430336	1.17903	-1.69158	-0.813838	-0.145663
gene3989	1.65169	0.568696	1.05336	-1.61118	-1.10911	-0.0134154
gene2128	0.837597	0.66489	0.795648	-1.12764	-1.01836	0.468795
gene7457	1.02447	1.08396	0.859267	-1.6057	-1.59546	0.113311
gene3692	0.494236	0.854035	0.725872	-1.55899	-0.320552	-0.552951
gene9013	0.971147	1.09925	1.07998	-1.09766	-0.233631	-0.211386
gene3422	0.757693	1.09792	0.848851	-1.34524	-0.339821	0.0521145
gene5938	0.689776	1.09403	1.05635	-1.48327	-0.351353	-0.175676
gene10116	0.672087	1.22184	1.13854	-1.58173	-0.665088	-0.0836467
gene4030	1.16076	1.32567	0.965056	-1.73947	-0.670673	-0.455395
gene2574	1.01011	1.09071	1.14611	-1.59913	-0.997687	-0.393366
gene7455	1.17487	1.14243	0.988275	-1.44623	-0.813495	-0.375257
gene8440	0.808806	0.962319	1.40015	-1.46859	-0.960203	-0.0603502
gene5829	0.935743	0.862421	1.22618	-1.34625	-1.01567	-0.301992
gene659	1.04939	0.955419	1.2295	-1.35507	-0.864864	-0.38314
gene4125	1.03943	0.947201	1.17171	-1.2323	-0.868444	-0.0563922
gene6895	0.948762	0.983496	1.29706	-1.15016	-0.92054	-0.128499
gene2122	1.0064	0.941165	1.43681	-1.13338	-0.785671	-0.209351
gene838	0.852953	0.872053	1.29238	-1.23555	-0.697595	-0.197544
gene4508	1.07407	1.20851	0.994542	-1.19141	-0.944175	-0.353831
gene5081	0.986339	1.21476	1.10772	-1.20447	-0.785747	-0.157601
gene8934	0.865618	1.26831	1.04192	-1.28606	-0.943893	-0.205389
gene3181	0.837775	1.03169	1.3968	-1.13859	-0.908658	-0.386331
gene6423	0.872489	1.2588	1.27443	-1.19947	-1.05465	-0.426156
gene1288	1.05562	0.39716	0.971448	-2.3613	-0.823203	-0.229718
gene6527	0.969173	0.782397	0.377058	-2.23348	-1.01087	0.00500527
gene693	1.1919	0.993237	0.883852	-2.30321	-0.439935	-0.475591
gene11314	1.11031	0.93842	0.993719	-1.94822	-0.795599	-0.634034
gene9339	1.20721	0.7313	1.20915	-1.9487	-0.709467	-0.815822
gene8208	1.17714	1.35348	0.60756	-2.19129	-0.979737	-0.455194
gene3390	1.06838	1.07012	0.747284	-1.98249	-1.16632	-0.743486
gene3948	0.788785	0.835418	0.605994	-2.05676	-1.17755	-0.737005
gene9216	0.973473	0.761161	0.622261	-2.20734	-1.19592	-0.504569
gene4331	1.48486	0.0985029	1.06236	-1.01335	-0.459707	-1.10351
gene10989	1.0195	0.037424	0.908423	-1.0024	-0.41	-1.05326
gene5468	1.21494	-0.262123	0.994496	-0.953561	-0.18997	-1.23682
gene512	1.24985	0.0136079	0.736648	-1.1711	0.238343	-0.534396
gene5417	1.65379	0.250206	0.665943	-0.834539	0.122506	-1.03648
gene10384	1.6638	0.145538	1.71201	-1.15284	-0.197115	-1.15284
gene6772	1.50371	0.8085	1.36045	-1.33067	-0.313925	-1.46917
gene1624	1.71072	0.383506	1.19591	-1.44857	-0.564231	-1.34755
gene8070	1.77473	0.699321	1.39432	-1.45254	-0.56253	-1.45254
gene1709	2.08877	0.727028	0.864172	-1.3573	-0.660741	-1.19914
gene8526	2.23591	0.459127	1.15311	-1.3898	-0.788907	-1.14932
gene8476	2.15236	0.258715	1.4198	-1.60517	-0.341767	-0.770104
gene4591	2.20121	0.278295	1.13705	-0.994442	-0.514878	-0.931832
gene9591	2.38375	0.402033	1.09679	-1.27741	-0.0239328	-0.851103
gene1666	1.49027	0.991696	1.13234	-1.3423	0.800264	-1.01522
gene9667	1.53859	0.847958	1.16033	-1.5239	0.529268	-0.931287
gene8154	1.05005	1.11692	0.728563	-1.16564	-0.00140034	-0.751081
gene160	1.18938	0.692559	1.18218	-0.917365	-0.16296	-0.887499
gene2332	1.38064	0.584779	0.936488	-1.15038	-0.17178	-0.931641
gene11282	2.1531	0.673948	1.25717	-1.10586	0.318757	0.0558949
gene480	2.32408	0.668471	1.04541	-1.0613	-0.107314	0.128721
gene2186	2.07473	1.03144	0.788549	-1.4719	0.156511	-0.30992
gene3182	2.08908	0.329052	0.898325	-1.68553	0.345595	-0.0392724
gene2854	1.53439	1.43067	0.478686	-1.14358	0.221569	-0.218475
gene4204	1.54933	0.621446	0.501936	-0.570351	0.0031753	-0.105257
gene8815	1.51068	0.535607	0.649083	-0.94826	0.270071	0.212739
gene6285	0.518027	2.25601	0.795196	-1.16324	-0.185932	-0.283458
gene6470	0.411217	2.38225	0.213344	-1.74943	-0.569512	-0.917976
gene3928	1.18286	1.03123	0.287523	-1.93833	0.413367	-1.30733
gene1648	1.38118	0.931205	0.667521	-2.15802	0.0548532	-0.845878
gene2235	1.54384	1.00561	0.0383629	-1.91568	0.152693	-0.726222
gene11557	0.394282	0.633685	-0.0441997	-2.18755	-0.304468	-1.1892
gene4330	1.33438	0.889078	0.251541	-1.63982	-0.708397	-1.70635
gene4663	1.61702	0.631688	0.0172018	-1.95336	-0.585433	-1.10157
gene10779	1.66478	1.54474	0.361283	-1.24228	-0.960749	-0.87064
gene3348	1.10153	1.64237	0.357785	-1.52342	-1.25046	-1.05725
gene3682	1.14815	0.91072	0.104924	-1.59296	-1.56412	-0.754926
gene6969	1.38276	0.677845	-0.0621735	-1.19486	-1.16085	-0.441549
gene8898	0.605177	1.22796	-0.136796	-1.57048	-1.08654	-0.729644
gene4566	0.872576	0.791492	0.205966	-0.95792	-0.898741	-0.668439
gene3133	0.905566	1.03195	0.0585044	-1.15954	-0.501251	-1.12953
gene9099	0.697471	1.26926	0.400588	-1.27797	-0.711577	-0.818246
gene106	0.92931	1.11041	-0.177303	-0.692655	-0.133681	-0.611382
gene2839	0.96616	1.08534	-0.135824	-0.547709	-1.4166	-1.07027
gene10896	1.04179	0.553746	-0.374244	-0.416643	-1.00641	-1.05258
gene7712	0.774781	0.56795	-0.438012	-0.499207	-1.14666	-0.809374
gene10492	2.53782	0.958975	-0.0147201	-0.415959	-0.703561	-0.875344
gene10741	1.84857	0.806389	0.33895	-0.44546	-0.923551	-1.36948
gene7557	1.96248	0.728846	0.0407842	-0.578266	-0.94854	-1.15284
gene11782	2.16878	1.1672	0.325544	-0.937412	-0.929766	-0.956084
gene2110	1.95039	1.17828	0.671625	-0.854557	-0.716424	-1.18107
gene3941	2.31527	0.687544	0.474412	-0.631893	-1.56342	-0.292141
gene5971	1.84751	1.55603	0.107048	-0.231697	-1.36747	-0.500439
gene1039	1.56775	0.792716	0.797113	-0.454699	-1.43083	-1.04296
gene2916	1.55901	0.689139	0.86862	-0.661154	-1.38135	-1.39124
gene3215	1.65096	0.753419	0.693171	-0.442173	-1.56675	-1.41877
gene6180	1.52594	1.18159	0.586419	-0.333668	-1.51789	-1.52618
gene9526	1.50777	0.964037	0.636247	-0.280576	-1.58365	-1.45968
gene250	1.83257	0.776383	0.551632	-0.676806	-1.62034	-1.58088
gene10865	1.58786	1.07339	0.677714	-0.793938	-1.62227	-1.5553
gene11585	1.57316	0.914002	0.617201	-0.874909	-1.27636	-1.50644
gene6970	2.00832	1.17827	0.473698	-1.0052	-1.33796	-1.15614
gene8099	2.10025	1.04876	0.778767	-1.06817	-1.37426	-0.942104
gene1100	1.72118	0.921698	0.735551	-1.32786	-1.45735	-1.02523
gene2944	1.69331	0.931762	0.851395	-1.17369	-1.52066	-1.19423
gene8091	1.84362	0.758636	0.89334	-1.02374	-1.28784	-1.05754
gene11701	1.81165	1.0442	1.13019	-1.02195	-1.3524	-1.05717
gene8615	1.69968	0.97636	0.982087	-1.03661	-1.27681	-1.25104
gene11462	1.7628	0.317873	0.554681	-0.96259	-1.71789	-1.44735
gene11817	1.98129	0.237889	0.627066	-0.865889	-1.54585	-1.33404
gene1553	1.8785	0.486884	0.728709	-0.885818	-1.44555	-1.41163
gene31	1.80668	0.716152	0.364206	-0.738269	-1.53558	-1.0565
gene8497	1.63863	0.480162	0.292482	-0.646842	-1.31454	-1.32139
gene1099	1.63581	0.621688	1.15912	-0.734127	-1.68857	-1.3225
gene9404	1.79053	0.459477	1.20764	-0.705731	-1.35589	-1.42397
gene11816	2.14637	0.571047	0.809837	-0.780169	-1.35105	-0.882129
gene4630	2.03859	0.747842	0.711156	-0.592332	-1.75075	-1.14072
gene1876	1.61934	0.460881	0.446375	-0.452558	-0.991157	-1.88102
gene978	1.38203	0.330318	0.101766	-0.657532	-0.898497	-1.92736
gene10901	1.81483	0.779043	0.202442	-1.09401	-0.914654	-1.76861
gene2134	1.5905	0.478601	0.0776192	-1.06985	-1.37292	-1.56905
gene1451	1.9262	0.501452	0.385796	-1.37502	-1.35485	-1.21457
gene11458	1.83026	0.255163	0.754203	-1.42829	-1.21807	-1.23532
gene6859	1.57618	0.334717	0.77309	-1.36837	-1.18735	-1.17234
gene8420	1.65113	0.186953	0.3743	-0.992938	-1.22489	-1.11617
gene2014	2.08715	0.00100413	0.536971	-0.886686	-1.0599	-0.865787
gene7560	2.00305	-0.0830345	0.572098	-0.854376	-1.17821	-1.09714
gene10768	1.15505	2.17066	1.32462	-0.694567	-0.694567	-0.694567
gene4344	1.25299	2.26817	1.24562	-0.654032	-0.653379	-0.679092
gene10530	0.971109	2.30948	1.45726	-0.438261	-0.59395	-0.570097
gene4678	1.08096	2.21742	1.51473	-0.491569	-0.43563	-0.475646
gene6127	1.05216	2.18365	1.41241	-0.499883	-0.77212	-0.827293
gene96	0.984168	2.18129	1.51746	-0.487826	-0.850091	-0.855821
gene8495	1.12132	2.0495	1.56353	-0.678228	-0.720655	-0.847737
gene9780	1.24623	1.9399	1.54249	-0.564441	-0.854725	-0.807936
gene4048	1.20139	2.01163	1.65281	-0.525968	-0.725725	-0.750302
gene6179	1.14992	2.04128	1.63546	-0.457329	-0.816461	-0.754786
gene8355	0.963327	2.20034	1.53203	-0.899733	-0.610306	-0.575312
gene1689	1.04006	1.98966	1.48457	-0.893704	-0.621892	-0.907143
gene4454	0.851861	2.05606	1.64034	-0.778119	-0.775652	-0.875844
gene10010	0.947349	2.22265	0.717587	-0.870232	-1.1096	-0.984071
gene9742	1.0009	2.00656	1.19233	-1.08766	-1.08766	-0.859688
gene10623	0.98246	1.77181	1.42655	-1.05542	-0.954409	-1.00796
gene4556	0.958078	1.92397	1.54415	-0.934212	-1.02636	-0.782683
gene7482	1.46076	1.78711	1.35548	-1.09103	-0.769479	-1.08972
gene7642	1.40298	1.56419	1.07326	-1.06768	-0.804349	-1.10345
gene3354	1.26563	1.76711	1.09104	-0.893859	-0.83728	-0.88696
gene8042	1.09499	1.75972	1.01658	-1.12798	-0.667533	-1.07719
gene11111	1.72842	1.23717	0.678768	-1.45936	-0.788602	-0.355083
gene694	2.04232	1.44398	0.51188	-1.35061	-0.965322	-0.293813
gene3705	1.44663	1.58873	0.763013	-1.58004	-0.36028	-1.11062
gene4453	1.64151	1.5003	1.04479	-1.40439	-0.372863	-0.708877
gene7538	1.45463	1.42389	1.25089	-1.0631	-0.222737	-0.454294
gene9335	2.24342	0.915795	1.14033	-0.569679	-0.243754	-0.878817
gene29	2.30003	1.17939	1.08599	-0.466224	-0.689263	-0.689263
gene5675	2.35479	1.2187	0.757157	-0.463809	-0.450595	-0.989339
gene1673	1.65292	1.17447	1.60001	-0.357518	-0.341504	-0.976377
gene5350	1.78889	1.16789	1.22481	-0.621801	0.233271	-0.926196
gene6770	2.12013	1.52875	1.01818	-0.286977	-0.123242	-0.912649
gene4797	1.67392	1.36018	1.5403	-0.526211	-0.683517	-0.141644
gene8427	1.67624	1.1702	1.59068	-0.707944	-0.661266	-0.262749
gene10230	1.84748	1.33546	1.68714	-0.881543	-0.3542	-0.403049
gene1576	1.58332	1.58796	1.60967	-0.922502	-0.536813	-0.263751
gene1074	1.78361	1.72092	1.32583	-0.73768	-0.405792	-0.520619
gene7558	1.53069	1.86409	1.48831	-0.661798	-0.136028	-0.661798
gene10523	1.22367	1.90177	1.77363	-0.5682	-0.499755	-0.70801
gene7483	1.36622	1.93287	1.53613	-0.481051	-0.757027	-0.610708
gene7584	1.56406	1.75978	1.5541	-0.499759	-0.770734	-0.774593
gene7312	1.71447	1.86525	0.966586	-0.434733	-0.830232	-0.554028
gene8687	1.71465	1.82927	0.802151	-0.763925	-0.792084	-0.637882
gene6538	1.7228	1.62802	1.50282	-0.917265	-0.760279	-0.788708
gene6147	1.8097	1.23749	1.52295	-1.08351	-0.867071	-0.777361
gene6488	1.92897	1.17173	1.42476	-0.921821	-0.921821	-0.921821
gene8494	1.36735	1.49569	1.60063	-0.959373	-0.727801	-0.514082
gene8855	1.43509	1.38513	1.68912	-0.697797	-0.829922	-0.373911
gene9390	1.63538	1.58344	1.33473	-0.714707	-0.931154	-0.601495
gene10248	1.51517	1.63882	1.31037	-0.696771	-1.15978	-0.353062
gene10503	1.43944	1.71402	1.2976	-0.614161	-1.09083	-0.537216
gene11052	1.17249	0.639981	0.923614	-1.0944	-1.4826	-1.33147
gene11654	1.22964	0.559022	0.774415	-1.36075	-1.59047	-1.27043
gene1415	1.46833	0.712483	1.15849	-1.12618	-1.85046	-1.26653
gene6864	1.69452	0.629926	0.897951	-1.06539	-1.51546	-1.32683
gene8498	1.53767	0.711794	0.560466	-0.676014	-1.91032	-0.781136
gene9051	1.55538	0.693455	0.682256	-0.998135	-1.42407	-0.697632
gene5886	1.26401	0.868093	0.852687	-0.856197	-2.00086	-1.20269
gene6745	1.31917	0.942801	1.09574	-0.702169	-1.5348	-0.825535
gene742	1.15035	1.20051	0.985475	-0.863674	-1.78092	-0.840017
gene5251	1.10862	0.639652	0.85381	-1.15439	-1.69961	-0.1116
gene9781	0.987596	0.285618	0.661991	-1.22545	-1.8455	-0.45328
gene10048	0.894337	0.15373	0.991692	-1.16289	-1.4286	-0.711844
gene6039	0.830756	0.312712	1.08335	-1.23795	-1.26487	-0.960692
gene2959	0.954721	0.515858	1.1975	-1.36575	-1.61157	-0.994731
gene11193	0.886632	0.31516	0.974019	-1.46704	-1.36453	-0.797217
gene7299	0.939601	0.478411	0.967248	-1.51598	-1.60208	-0.859315
gene7668	0.974713	0.317749	1.35337	-1.01766	-1.71449	-0.682565
gene10509	1.25842	0.717964	1.27091	-1.25987	-1.84301	-0.713283
gene10466	1.18694	0.826994	1.16271	-1.03121	-1.75643	-0.975664
gene4812	1.30482	0.570686	1.29101	-1.11426	-1.58425	-0.907883
gene326	1.82682	0.875253	1.04845	-1.68259	-1.13483	-0.702681
gene1621	1.73463	0.798869	1.26006	-1.56085	-1.13418	-0.432464
gene3091	1.84509	0.908889	1.41253	-1.5083	-1.00568	-0.535949
gene9346	1.40159	1.05942	1.19	-1.25844	-1.47144	-0.735843
gene5941	1.45472	1.10817	1.45534	-1.4357	-1.47257	-0.963294
gene7427	1.45061	0.767812	1.38306	-1.52616	-1.46916	-0.946481
gene11396	1.63809	0.318775	1.53092	-1.35139	-0.99971	-0.513058
gene7860	1.38962	0.388137	1.25819	-1.24669	-0.956525	-0.750435
gene1512	1.6702	0.509072	0.984742	-1.32542	-1.06805	-0.70073
gene1715	1.60729	0.363126	0.785103	-1.33853	-1.14	-0.602682
gene1358	1.49831	0.716206	1.16147	-1.30717	-1.25398	-0.948722
gene137	1.29915	0.68034	1.13136	-1.07025	-1.24453	-0.652834
gene3647	1.06876	0.681843	1.14911	-1.31604	-1.20474	-0.23566
gene10527	0.901493	0.601129	1.23815	-1.52296	-1.28428	-0.495581
gene8219	1.05816	0.458099	1.12726	-1.50705	-1.05169	-0.517715
gene10089	0.857657	0.803936	1.35811	-1.29698	-1.3798	-0.51698
gene3368	1.05635	0.611866	1.18175	-1.24305	-1.09278	-0.692145
gene6069	1.19351	0.817666	1.20287	-1.37892	-1.10603	-0.505638
gene6235	1.15328	0.742545	1.43902	-1.38077	-1.13439	-0.70183
gene3729	1.44052	0.739342	1.13642	-1.47943	-1.07089	-0.322215
gene4881	1.26238	0.817585	1.07622	-1.74143	-1.02815	-0.268209
gene10473	1.18712	1.03708	1.27056	-1.41755	-1.00239	-0.725422
gene2078	1.06172	0.850826	1.17298	-1.34097	-1.01437	-0.741122
gene7876	1.30739	1.05544	1.08761	-1.37073	-0.857697	-0.39859
gene8280	1.2486	0.970301	1.16341	-1.26359	-0.870447	-0.493013
gene3621	1.37805	1.00889	0.955927	-1.27705	-1.06003	-0.655523
gene9543	1.35513	0.850693	0.902304	-1.34878	-1.01759	-0.423603
gene7620	1.83118	1.19555	1.2476	-0.72928	-1.28771	-0.498237
gene1640	1.76032	1.178	1.19826	-0.444493	-1.24147	-0.576937
gene2887	1.67843	1.1495	0.939429	-0.572324	-1.27557	-0.612322
gene11696	1.81508	0.7505	1.19763	-0.765983	-1.17489	-1.01299
gene8278	1.85508	0.998403	1.10216	-0.817066	-1.0171	-0.879443
gene4443	1.62083	0.996418	1.07092	-0.516842	-1.1284	-0.89669
gene7309	1.61106	1.09173	1.30742	-0.812491	-1.15508	-0.805021
gene1737	1.54852	0.785027	1.12425	-1.19346	-0.926177	-0.449602
gene2727	1.58343	0.941652	1.30074	-1.35765	-0.865688	-0.725068
gene5257	1.69913	0.830569	1.43537	-1.27428	-0.877778	-0.460359
gene1612	1.21229	0.975837	1.53699	-1.30967	-1.10424	-0.318223
gene10453	1.28118	1.15648	1.40397	-1.17844	-0.744737	-0.375079
gene9472	1.25832	1.10671	1.57081	-1.22641	-0.916506	-0.458145
gene10889	1.61426	0.977062	1.78943	-1.04453	-1.07244	-0.717286
gene1670	1.43373	0.798425	1.78907	-0.823811	-1.21333	-0.49508
gene4826	1.63666	1.11285	1.55756	-0.717573	-0.910941	-0.57728
gene3571	1.31479	1.01187	1.40083	-0.769605	-1.12192	-0.646732
gene7691	1.38492	0.919944	1.54269	-0.552448	-1.18309	-0.534285
gene11279	1.67798	0.788112	1.41173	-0.898836	-1.20565	-0.285919
gene9371	1.65393	0.909576	1.57145	-0.82654	-1.23944	-0.359544
gene10605	1.54373	1.18479	1.49119	-0.921301	-0.98711	-0.171482
gene11743	1.51962	1.00028	1.32457	-0.89667	-1.16022	-0.231688
gene8474	1.12396	0.469019	1.66929	-0.971102	-0.944201	-1.26235
gene2921	1.05957	0.660697	1.34122	-1.13631	-1.39157	-1.55306
gene8121	0.94387	0.691139	1.2802	-0.752981	-1.18536	-1.56604
gene539	1.4582	0.398412	1.32781	-1.23747	-0.83752	-1.48505
gene7388	1.55192	0.215443	1.3641	-1.22669	-1.21544	-1.43693
gene6768	1.11629	0.268407	1.07542	-1.41269	-1.27216	-1.22939
gene6479	1.01355	0.359425	1.16689	-1.06561	-1.40699	-1.24545
gene7877	1.06085	0.486024	1.18911	-1.20406	-1.42615	-1.3094
gene3338	0.882063	0.326006	1.19354	-1.22508	-0.873725	-1.35986
gene1362	1.0408	0.650338	0.973109	-1.07755	-0.908474	-1.2669
gene7095	1.02171	0.50542	1.02855	-0.966263	-1.08111	-1.08081
gene5324	1.3	0.496286	1.13514	-1.13252	-1.03768	-1.05982
gene3939	1.17918	0.767679	1.23387	-1.24704	-1.03736	-1.14857
gene6607	1.02393	0.560664	1.33857	-1.1808	-1.1676	-1.06881
gene8399	1.00431	0.990624	1.5385	-1.26749	-1.06566	-1.61736
gene8115	0.997576	0.910812	1.03411	-1.45025	-1.30454	-1.47557
gene8397	1.07583	0.851821	1.19778	-1.5044	-1.44907	-1.42987
gene8398	0.911545	0.860636	1.12898	-1.40521	-1.49452	-1.54805
gene10205	0.627792	0.410948	1.39552	-1.67384	-1.14086	-1.42611
gene10277	0.801591	0.633721	1.22344	-1.63766	-1.34197	-1.46553
gene582	0.828068	0.638135	1.03233	-1.55415	-0.981779	-0.994556
gene1762	0.93414	0.699962	0.938899	-1.75862	-1.28067	-1.22428
gene7878	1.10507	0.667539	1.08709	-1.49181	-1.28973	-1.0827
gene10804	1.05201	1.40978	0.99722	-1.47288	-1.07813	-0.8396
gene2627	0.72366	1.04186	0.941658	-1.41372	-1.16155	-0.794925
gene6999	0.663428	1.1076	1.00178	-1.49437	-1.15703	-0.973306
gene11035	1.18324	1.11441	1.20179	-1.78401	-1.22051	-1.08999
gene9370	1.2898	1.1762	1.26107	-1.83335	-0.962418	-1.05209
gene2013	1.31564	0.902252	0.869825	-1.61096	-1.28081	-1.2371
gene9419	1.37126	1.05512	0.879992	-1.28301	-1.04699	-1.28589
gene4634	1.2613	0.534577	0.955153	-1.45267	-0.578428	-1.05611
gene7859	1.28991	0.330894	1.25464	-1.51818	-0.57677	-0.862343
gene7498	1.12579	0.933563	1.05267	-1.48125	-0.687817	-1.11101
gene7086	1.11934	0.698097	1.36843	-1.15665	-0.74602	-1.11003
gene957	0.979862	0.745041	1.34917	-1.24189	-0.720546	-1.30387
gene4593	1.01638	1.02253	1.85527	-1.19303	-0.651944	-0.680019
gene4814	1.1019	0.755181	1.86707	-1.33243	-0.960513	-1.02225
gene9662	1.19768	0.834007	1.63082	-1.20426	-0.695915	-0.929669
gene7012	0.964314	0.592148	1.46916	-1.3032	-0.853326	-0.584203
gene1963	0.943612	0.703554	1.43827	-0.992063	-0.730033	-0.778655
gene10204	0.837904	0.845325	1.39505	-1.24415	-0.626974	-0.704118
gene610	0.846259	0.924405	1.44252	-1.16972	-0.761488	-0.598252
gene5483	0.633738	0.795379	1.38311	-1.26519	-0.933579	-0.674055
gene10511	0.515853	0.55787	1.46764	-1.27771	-0.903058	-0.41427
gene7219	0.526848	0.428226	1.54291	-1.37497	-0.871025	-0.64902
gene10937	0.844808	0.612639	1.40874	-1.66523	-0.922506	-0.757713
gene1513	0.895662	0.609937	1.37278	-1.64249	-0.827606	-0.797523
gene7501	0.840369	0.438291	1.34239	-1.21226	-1.05438	-0.810062
gene8119	0.744586	0.664477	1.19432	-1.28154	-1.18611	-0.745354
gene7512	1.35879	1.28618	1.33213	-1.0249	-0.922281	-1.39523
gene8318	1.33746	1.37624	1.41307	-0.769454	-0.985378	-1.51592
gene10667	1.173	1.3575	1.20825	-1.38092	-1.37613	-1.30851
gene3687	0.966041	1.37195	1.61437	-1.33007	-1.0607	-1.15538
gene1674	1.09739	1.68443	1.81646	-0.864976	-1.08324	-0.946083
gene6051	1.2234	1.33779	1.51855	-0.895418	-0.766928	-0.920976
gene6551	1.17456	1.4484	1.46196	-0.900602	-0.851152	-0.669581
gene5680	1.16614	1.71989	1.58458	-1.19646	-0.811332	-0.796328
gene7647	1.29422	1.43629	1.46224	-1.26412	-0.824703	-0.974015
gene10353	1.30631	1.40659	1.47323	-0.608549	-1.059	-0.786762
gene4743	1.32105	1.35078	1.69335	-0.521098	-1.06595	-0.989336
gene6572	1.1778	1.21993	1.50926	-0.499635	-0.968983	-0.913453
gene10309	1.47009	1.72711	1.25904	-0.563046	-0.758816	-0.903343
gene3166	1.36097	1.62536	1.31518	-0.53504	-0.666196	-1.32111
gene9896	1.23166	0.868145	1.40327	-1.01449	-0.76905	-0.696978
gene4856	1.15161	0.904363	1.35861	-0.776047	-0.909842	-0.826845
gene8896	1.11676	0.726243	1.26096	-0.841057	-0.84028	-0.823086
gene6165	1.1056	0.949889	1.18221	-0.784961	-1.02823	-0.741683
gene6781	1.04745	0.990045	1.12681	-0.815032	-1.03438	-0.603878
gene2165	1.01851	0.754184	1.27827	-0.825153	-1.13416	-0.613657
gene8700	0.92291	0.802988	1.31026	-0.774166	-0.895661	-0.680195
gene5343	0.979363	0.852593	1.27913	-0.888018	-0.915943	-0.573738
gene5718	0.896538	0.763149	1.37302	-0.88463	-0.972549	-0.59737
gene2406	1.20707	0.987021	1.44354	-0.697082	-0.872882	-1.1125
gene2178	0.849249	0.825241	1.46502	-0.79661	-1.10123	-0.790486
gene3920	0.871553	0.788208	1.52515	-0.73663	-1.11473	-0.97974
gene6606	1.10726	0.98126	1.45855	-0.808626	-1.10599	-0.847034
gene8891	1.1174	0.785167	1.43955	-0.658223	-1.01405	-0.898348
gene10692	1.01964	0.730932	0.685524	-0.48615	-0.999515	-0.999515
gene6166	0.964986	0.567008	0.707754	-0.846186	-1.21886	-1.01492
gene3104	1.22967	1.07855	1.21959	-0.879609	-1.03896	-1.13437
gene4682	1.31253	0.982124	1.1171	-0.890382	-1.27895	-1.06666
gene8942	1.05792	1.1422	0.909671	-1.10801	-1.15981	-1.0309
gene619	1.17391	0.996244	0.994026	-0.98255	-1.12785	-0.832556
gene7958	1.25194	1.11186	0.872427	-1.09343	-1.00338	-0.784637
gene5389	0.958703	0.537101	1.40918	-0.630276	-0.852144	-0.530132
gene10824	1.09842	0.603896	1.38555	-0.412765	-0.909048	-0.672543
gene4264	1.03288	0.561318	1.16964	-0.605879	-0.905146	-0.726846
gene9010	0.911403	0.809761	1.38971	-0.514556	-1.14462	-0.713782
gene1189	0.938566	0.844339	1.31164	-0.480079	-1.02665	-0.612074
gene5383	0.929006	0.762204	1.36126	-0.56627	-0.969741	-0.586297
gene6359	1.05363	0.921083	1.34374	-0.539746	-0.95292	-0.656342
gene9556	1.01433	0.927796	1.27202	-0.556272	-0.925848	-0.739497
gene8550	1.03804	0.969062	1.15501	-0.515927	-1.11084	-0.56832
gene9648	1.01468	0.954964	1.17372	-0.646054	-1.04828	-0.563294
gene1985	0.919083	0.866996	1.48704	-0.563854	-1.01722	-0.391081
gene1167	0.964925	0.958138	1.31835	-0.395087	-1.03568	-0.52642
gene7829	1.08794	0.942802	1.41191	-0.331558	-0.925161	-0.630231
gene574	0.915591	1.03532	1.51856	-0.696952	-1.06719	-0.713224
gene9770	0.922473	1.17857	1.49963	-0.544443	-1.05669	-0.67649
gene3207	0.886596	0.955189	1.5079	-0.391186	-1.37757	-0.724365
gene948	1.0065	0.935879	1.35191	-0.481192	-1.18633	-0.925323
gene2676	0.992882	0.714628	1.30193	-0.541809	-1.52902	-0.815013
gene5445	1.08051	0.811469	1.39276	-0.75046	-1.37613	-0.957847
gene8367	1.04876	0.751734	1.50745	-0.710433	-1.44502	-0.76861
gene2374	0.955629	0.584025	1.28121	-0.275346	-1.27689	-0.719064
gene3750	0.679156	0.693685	1.48233	-0.68068	-1.3239	-0.785316
gene7987	0.703819	0.66995	1.50179	-0.525209	-1.50616	-0.57994
gene3244	0.649092	1.08991	1.53079	-0.840366	-1.12625	-0.984217
gene2683	0.415599	0.845312	1.5178	-0.715698	-1.31354	-0.862022
gene5238	0.500465	0.877793	1.43452	-0.910166	-1.19687	-0.888568
gene7907	0.516914	0.792483	1.13522	-0.728231	-0.894391	-1.04661
gene5332	0.684297	0.797134	1.13789	-0.684816	-1.26782	-0.825979
gene8699	0.650249	1.07071	1.26495	-0.562291	-1.12341	-0.720878
gene6486	0.702431	0.999007	1.43653	-1.18144	-1.29001	-0.839287
gene1075	0.702889	1.01472	1.35413	-0.862399	-1.22376	-0.69545
gene7750	0.736343	1.11417	1.33909	-1.0467	-1.21273	-0.606807
gene2200	0.942244	0.859413	1.2795	-0.989726	-1.34454	-0.693279
gene4764	1.08727	0.892574	1.28257	-0.98222	-1.14013	-0.770281
gene6883	1.14118	0.678659	1.47803	-0.937622	-1.15267	-0.870313
gene748	0.994041	0.819899	1.53574	-1.0135	-1.29889	-1.06254
gene11827	1.20313	1.64561	1.10514	-0.665644	-1.53499	-0.713061
gene10474	1.31151	1.21252	1.2354	-0.213488	-1.58385	-1.21921
gene8319	1.19294	1.37374	1.37575	-0.447031	-1.48181	-0.969901
gene9740	1.45173	1.36856	1.40258	-0.583924	-1.36143	-1.24702
gene6190	0.943218	0.961641	1.2283	-0.294944	-1.12758	-1.36397
gene7497	1.25828	1.2549	1.22308	-0.22826	-0.959318	-1.3704
gene8289	1.08231	1.10416	1.03462	-0.301783	-0.96013	-1.19172
gene7218	1.45884	0.867516	1.27158	-0.107883	-0.968114	-1.11528
gene9693	1.3519	0.65745	1.40763	-0.157161	-1.13595	-1.00564
gene11695	1.37049	0.990352	1.57161	-0.259372	-0.855699	-1.08302
gene7496	1.1621	0.860661	1.3994	-0.227905	-0.628393	-0.871821
gene11340	0.888706	1.03157	1.17412	-0.10483	-1.17946	-0.450004
gene331	0.916546	1.19923	1.24129	-0.384509	-1.27602	-0.484616
gene2738	0.837839	0.992926	1.23547	-0.102536	-0.996104	-0.770044
gene5151	0.697782	0.922488	1.36512	-0.244116	-1.1748	-0.71268
gene2493	0.81714	0.942842	1.33705	-0.280446	-1.06062	-0.841548
gene2739	0.894613	0.950264	1.35954	-0.186905	-1.17615	-0.747349
gene1314	0.610102	1.03254	1.24465	-0.18508	-1.03718	-1.07011
gene6020	0.731429	0.717496	1.32569	-0.168152	-1.05984	-1.02593
gene6331	0.674754	0.887505	1.36705	-0.163005	-1.07385	-1.03833
gene3214	0.677999	1.03668	1.38858	0.0169521	-0.775543	-0.698607
gene1143	0.763402	1.07791	1.19605	-0.165945	-0.772829	-0.712451
gene9425	0.595126	1.12182	1.32671	-0.202455	-0.80837	-0.811636
gene5489	0.565346	0.990107	1.32762	-0.112878	-0.965527	-0.583973
gene4866	0.689	1.0839	1.36186	-0.282121	-1.04606	-0.792431
gene8914	0.745206	1.21387	1.39818	-0.225444	-0.919661	-0.630067
gene2658	0.830513	1.14605	1.37215	-0.125905	-1.28997	-0.972474
gene5317	0.953672	1.21094	1.37684	-0.00792386	-1.25502	-0.869444
gene10008	0.773871	1.32991	1.41086	-0.223907	-1.15931	-0.999593
gene509	0.615831	1.39289	1.36941	-0.273036	-0.971759	-0.910588
gene10765	1.13971	1.87047	1.17684	0.736888	-0.109197	0.0222593
gene5103	1.3119	1.85543	1.48457	0.256715	-0.214863	-0.777123
gene7630	0.998115	2.14989	1.38307	-0.0215821	0.26303	-0.634011
gene3923	0.176352	1.80152	1.43545	0.154093	-0.315041	-1.15178
gene4632	0.431855	2.31696	1.27546	-0.271789	-0.837093	-1.43262
gene8482	-0.115825	2.37015	1.78022	-0.455096	0.10474	-0.570018
gene7382	0.896361	2.15745	1.64759	-0.715045	-0.0672915	-0.607572
gene7597	0.544472	2.23884	1.5052	-0.430501	-0.108346	-0.66096
gene8750	0.244391	2.39177	1.69001	-0.23079	-0.557343	-0.526895
gene10726	0.272956	2.33583	1.60366	-0.413066	-0.807135	-0.659673
gene94	0.351215	2.44152	1.59136	-0.558659	-0.64866	-0.570113
gene95	0.294237	2.45391	1.40516	-0.508556	-0.801778	-0.58905
gene4343	0.498232	2.56715	1.2366	-0.641665	-0.641665	-0.641665
gene93	0.502674	2.1556	1.68358	-0.82674	-0.736099	-0.448785
gene11048	0.686592	1.98363	1.26949	0.302413	-1.39917	-0.883152
gene7598	1.31006	1.86262	1.41763	-0.0117176	-1.13568	-0.641908
gene4446	1.20451	1.57089	1.44644	0.406647	-1.17412	-0.795963
gene6178	0.910059	1.56345	1.43013	0.305095	-1.41531	-0.832271
gene11383	0.644003	2.04486	1.69791	-0.0840129	-0.944678	-0.85421
gene97	0.499421	2.04665	1.71006	0.00345069	-0.703764	-0.90064
gene5232	0.947371	1.75264	1.6093	0.553796	-0.935525	-0.753601
gene8321	1.09902	1.75868	1.77452	0.0949372	-0.695552	-0.715913
gene174	0.515358	0.927043	1.28041	0.585318	-1.13446	-0.265307
gene10670	1.04136	1.25279	1.31188	0.272884	-0.904026	0.21871
gene10608	0.834247	0.970117	1.14123	-0.123942	-1.05587	0.0339208
gene3460	0.840062	1.00873	1.30799	0.167608	-1.14911	0.00515977
gene110	0.812251	1.94469	0.972303	-0.217064	-1.83363	-0.058864
gene6452	0.813929	1.26714	1.23162	-0.523109	-1.66411	-0.539942
gene8671	0.465436	1.12774	1.25009	-0.521839	-1.77821	-0.416703
gene1573	-0.244944	1.24835	1.61054	0.171676	-1.06524	-1.50146
gene1875	-0.0382297	0.878514	1.49981	-0.640561	-0.797735	-1.54699
gene4147	0.315863	0.825606	1.49142	-0.0736018	-0.897853	-1.49433
gene10472	0.0623383	1.64731	2.0485	0.0505991	-1.13305	-0.747058
gene4960	0.655767	1.21536	1.9093	0.560909	-0.532879	-0.930413
gene4964	0.382904	1.15902	2.23977	0.189919	-0.696266	-1.31977
gene11825	1.11851	1.09626	2.40213	-0.702398	-0.702398	-0.702398
gene4644	0.657711	0.931194	2.0452	-0.478669	-1.15504	-1.03215
gene6550	0.620908	1.31112	1.91829	-0.709755	-0.833944	-0.902403
gene10621	0.76854	1.18013	1.93452	-1.07209	-1.13656	-0.75378
gene10687	0.750466	1.22251	1.74957	-0.983051	-0.983051	-0.697511
gene9692	1.10257	1.20848	1.49734	0.0829293	-1.11072	-0.388596
gene9824	1.22579	1.42335	1.61642	-0.117303	-0.737047	-0.310914
gene1736	1.56566	1.10989	1.77878	0.0258192	-1.2402	-0.76948
gene6893	0.941042	0.991776	2.02161	0.143147	-1.27569	-0.389973
gene11209	0.848635	1.96853	1.31633	-0.518316	-0.850742	0.0393031
gene2638	0.691143	1.52088	2.03942	-0.464724	-0.702239	-0.356205
gene10529	0.939858	1.32866	1.60026	-0.924435	-0.741542	-0.141019
gene6678	0.690517	1.21678	1.43537	-0.600516	-0.824621	-0.131729
gene7827	0.574216	1.42752	1.36712	-0.749016	-0.830612	-0.44626
gene2746	0.554385	1.33103	1.72016	-0.438367	-0.307871	0.0295365
gene3260	0.562339	1.05051	1.77828	-0.058425	0.0338693	0.116421
gene8487	0.358541	2.0134	1.8239	-0.0558553	-0.641025	-0.0352622
gene2978	0.672607	1.87745	1.70088	0.364832	-0.438458	-0.506266
gene88	0.565691	2.20373	1.57972	0.0632632	-0.406397	-0.325193
gene10352	0.81311	1.35626	2.23984	-0.653045	0.374317	-0.932276
gene6052	0.830038	1.49318	1.77128	-1.20319	0.262629	-1.27009
gene11599	0.762924	1.55185	1.24908	-1.41068	-0.391039	-1.8137
gene3618	0.317035	1.87567	1.27965	-1.45308	0.084078	-1.30086
gene8228	0.30786	1.11592	2.23135	-0.808961	-0.163119	-0.307026
gene8483	-0.04531	1.60095	2.30733	-1.19342	-0.509296	-0.681945
gene298	0.322089	1.06296	1.9845	-1.4074	-0.938174	-0.0950662
gene544	0.542203	1.04518	2.25948	-0.916375	-0.805557	-0.417363
gene2113	0.808671	1.06289	1.93224	-1.12593	-1.07379	-0.133768
gene6892	0.688397	1.16842	1.74063	-0.854348	-1.194	-0.385227
gene7504	0.826781	1.08243	2.00273	-0.904793	-1.13307	-0.384724
gene2093	0.00210506	1.60463	1.89873	-0.941926	-1.17498	0.159076
gene10042	0.221481	1.49153	1.65084	-0.614199	-0.979458	-0.547195
gene11174	0.439874	1.3814	1.85288	-0.982506	-0.960505	-0.47541
gene11313	0.393927	1.60099	1.68764	-0.875458	-1.25617	-0.399029
gene4776	0.166493	1.41964	1.78641	-0.947638	-1.19854	-0.224571
gene5786	1.00334	1.22334	1.37329	-1.42782	-0.330546	-0.025235
gene5875	1.12188	1.66207	1.53923	-1.20802	-0.349838	-0.123173
gene2595	1.0058	1.81741	1.67791	-1.02104	-0.22276	-0.640242
gene1611	0.855536	1.24686	1.87526	-1.47352	-0.248144	-0.453493
gene5215	0.920648	1.53416	2.05422	-1.19059	-0.552751	-0.0919608
gene5521	0.802444	0.945161	1.18954	-0.592854	-0.219028	0.0767022
gene4530	0.639576	0.925289	1.27068	-0.337185	-0.470657	-0.087139
gene8984	0.610634	0.986426	1.33626	-0.339884	-0.530719	-0.234485
gene2918	0.567654	0.958843	1.1306	-0.425144	-0.575797	-0.182426
gene5944	0.502176	0.927673	1.24189	-0.523642	-0.70652	-0.205201
gene5088	0.6103	1.1386	1.26837	-0.740232	-0.466312	-0.213151
gene1106	0.615878	0.760729	1.33598	-0.623478	-0.635232	-0.198155
gene5676	0.555072	0.957945	1.27876	-0.689606	-0.686848	-0.403974
gene7953	0.636062	1.01106	1.35379	-0.540356	-0.575603	-0.318259
gene5685	0.548284	0.64843	1.30822	-0.32532	-0.153679	-0.318381
gene4132	0.699429	1.14985	1.16149	-0.447464	-0.174285	-0.437511
gene5002	0.624565	1.03047	1.21835	-0.690837	-0.229863	-0.39342
gene2083	0.608639	0.879655	1.27587	-0.551967	-0.331112	-0.505088
gene3521	0.670114	0.863408	1.41975	-0.545373	-0.483342	-0.499552
gene9086	0.60707	0.817661	1.31544	-0.56273	-0.505173	-0.601381
gene11201	0.447107	0.92063	1.30362	-0.44482	-0.405723	-0.308198
gene6972	0.519543	0.891218	1.31901	-0.28896	-0.420814	-0.42019
gene11224	0.619532	0.907919	1.34222	-0.30101	-0.495851	-0.492973
gene4212	0.688557	0.85241	1.37526	-0.33868	-0.440034	-0.521938
gene3606	0.707508	0.895096	1.31358	-0.351925	-0.612597	-0.364177
gene569	0.610065	0.957639	1.31653	-0.414942	-0.475112	-0.401292
gene5811	0.720074	1.0214	1.273	-0.338653	-0.516143	-0.450571
gene4997	0.154717	0.928557	1.34697	-0.620303	0.239947	-0.247104
gene5476	0.4278	0.618718	1.3266	-0.903999	-0.313483	-0.200818
gene5565	0.135477	1.13377	1.16139	-0.953785	-0.446878	-0.345096
gene10705	0.817027	0.606789	2.68341	-0.772752	-0.595938	-0.130986
gene10463	0.767849	0.412892	2.34692	-1.0653	-1.0653	-0.421649
gene6742	1.20381	0.454204	2.32316	-1.33141	-0.593797	-0.526426
gene7495	1.26043	1.04365	1.36572	-0.866595	-1.38957	-0.0392466
gene8177	1.09008	0.984537	1.71345	-0.87779	-1.31659	-0.0132418
gene5315	1.06264	0.833446	1.46069	-0.760891	-1.42079	-0.318206
gene4545	0.828766	1.14945	1.46244	-0.941935	-1.38127	-0.285218
gene6523	0.754673	0.977913	1.41267	-0.997138	-1.47752	-0.396951
gene8324	0.839901	1.06243	1.36989	-0.881179	-1.52036	-0.379657
gene951	0.607265	1.03931	1.27434	-0.563717	-1.48606	0.0546791
gene8778	0.498484	1.08418	1.05585	-1.09326	-1.27334	0.090345
gene515	0.828672	0.867185	1.4951	-1.06052	-1.20731	0.0494572
gene8804	0.731685	0.857851	1.36792	-1.00382	-1.08844	-0.158693
gene4918	0.785009	0.784883	1.3848	-0.711301	-0.888741	-0.225531
gene698	0.71102	0.794186	1.27736	-0.709774	-0.882782	-0.120324
gene2081	0.997732	0.883507	1.07276	-0.849716	-0.58556	-0.124466
gene2082	1.05458	0.914288	1.07096	-0.628291	-0.610628	-0.184736
gene9634	1.01826	0.920604	1.1654	-0.813111	-0.671995	-0.287176
gene5443	1.05508	0.935262	1.09246	-0.687985	-0.696663	-0.285862
gene5482	1.02255	0.879625	1.14443	-0.719718	-0.78789	-0.264581
gene1784	1.01119	0.95745	1.14291	-0.72863	-0.779508	-0.243132
gene3335	1.05694	0.949651	1.14174	-0.673649	-0.791014	-0.239726
gene193	0.956509	0.906037	1.10884	-0.746694	-0.732702	-0.00928078
gene369	1.04211	0.945133	1.14897	-0.718568	-0.857308	-0.143124
gene8389	1.03925	0.962358	1.09191	-0.70621	-0.807411	-0.097621
gene11198	0.991669	0.735969	1.06621	-0.748686	-1.22837	-0.233053
gene6821	1.09218	0.899359	1.1356	-0.849092	-1.21003	-0.178655
gene7721	1.25005	0.782221	1.1265	-0.752107	-1.15412	-0.349728
gene10974	1.15585	0.872914	1.07307	-0.730094	-0.972475	-0.413163
gene10973	1.05319	0.868575	1.10824	-0.744654	-1.06942	-0.414109
gene2391	1.10191	0.894992	1.14702	-0.749326	-1.05864	-0.414572
gene364	1.10942	0.885236	1.10068	-0.969156	-0.849245	-0.479351
gene2153	1.13362	1.07351	1.06305	-0.739016	-0.966924	-0.483114
gene8565	1.10569	1.01819	1.12186	-0.828614	-1.05763	-0.34823
gene4266	0.994578	0.976368	1.20549	-0.60876	-0.862466	-0.488026
gene3353	1.04355	0.976708	1.14163	-0.585561	-0.918265	-0.412551
gene4422	1.03251	0.899268	1.13457	-0.544327	-0.921348	-0.443925
gene9049	0.999209	0.910545	1.08958	-0.572311	-0.871632	-0.16031
gene514	1.08009	0.951668	1.11067	-0.538973	-0.930536	-0.206019
gene3583	1.03691	0.898546	1.07679	-0.565464	-0.896571	-0.283438
gene3673	1.02979	0.902847	1.13892	-0.568844	-0.882077	-0.255661
gene7003	1.00925	0.927464	1.13865	-0.579136	-0.894334	-0.268941
gene2682	0.93252	0.974595	1.17653	-0.593446	-0.833838	-0.268635
gene5618	0.937523	1.0678	1.09946	-0.667816	-0.834562	-0.188218
gene1169	1.04536	0.939372	1.19847	-0.82847	-1.01597	-0.375166
gene9644	1.00881	0.870126	1.23944	-0.876789	-1.03824	-0.299901
gene4873	0.99735	0.901808	1.1447	-0.843342	-1.00237	-0.184051
gene8771	1.05771	0.948825	1.10379	-0.764827	-1.08176	-0.233737
gene611	1.05318	0.880776	1.12761	-0.749494	-1.03752	-0.267931
gene6874	1.07177	0.871881	1.09226	-0.81785	-1.06207	-0.248794
gene7936	1.01287	0.955062	1.18847	-0.745878	-0.883906	-0.385898
gene9053	1.03238	0.944136	1.16784	-0.783972	-0.863468	-0.360459
gene4267	0.980334	0.938887	1.14995	-0.782254	-0.933567	-0.399248
gene6875	1.05077	0.911149	1.1512	-0.75737	-0.912242	-0.448221
gene5211	1.09273	0.934284	1.10937	-0.656173	-0.940792	-0.38902
gene609	1.1031	0.943106	1.16491	-0.640291	-0.922362	-0.366315
gene2392	1.02962	0.849541	1.12424	-0.640605	-0.936221	-0.3931
gene3504	1.03561	0.924132	1.10872	-0.622729	-0.876787	-0.33058
gene660	1.01896	0.903911	1.13102	-0.675609	-0.866925	-0.384111
gene9226	1.03695	0.953539	1.14989	-0.719942	-0.881826	-0.285416
gene3661	1.03188	0.92033	1.10504	-0.720016	-0.888098	-0.337459
gene6890	1.00709	0.929866	1.10002	-0.728229	-0.933855	-0.330765
gene5619	1.0763	0.98362	1.06471	-0.748076	-0.848156	-0.275426
gene366	1.06096	0.952118	1.0991	-0.775894	-0.947635	-0.29245
gene4658	1.01928	0.997328	1.10773	-0.789282	-0.950757	-0.263865
gene4884	0.98261	0.970011	1.20587	-0.643504	-0.872698	-0.342335
gene537	1.01456	0.914704	1.19002	-0.676914	-0.925126	-0.375946
gene7027	1.00233	0.895338	1.19204	-0.651164	-0.9704	-0.237775
gene5263	1.04222	0.931372	1.11203	-0.642042	-0.899989	-0.237129
gene2602	1.0093	0.955675	1.15086	-0.636242	-0.936323	-0.297874
gene570	0.995719	0.967918	1.15095	-0.609169	-0.900405	-0.276094
gene9576	1.08477	0.947157	1.18595	-0.689017	-1.05461	-0.190945
gene2360	1.04468	0.926552	1.12542	-0.674407	-1.01413	-0.240801
gene6692	1.0647	0.892795	1.1082	-0.701057	-0.989514	-0.206056
gene4487	1.06843	1.01246	1.08733	-0.656572	-0.93129	-0.21062
gene6660	1.1408	0.950086	1.09132	-0.597758	-1.00742	-0.23997
gene1442	1.06825	0.952007	1.1652	-0.713184	-1.1219	-0.342517
gene5953	1.03812	0.974277	1.14983	-0.677712	-1.04683	-0.343319
gene9017	1.01352	0.939076	1.15502	-0.710735	-1.06126	-0.371599
gene7113	0.988612	0.908156	1.15137	-0.652267	-1.07739	-0.36409
gene7146	1.02084	0.926829	1.15628	-0.646656	-1.10058	-0.27188
gene9991	1.0375	0.883907	1.13911	-0.663653	-1.09082	-0.313177
gene1384	1.09087	0.970195	1.07285	-0.698195	-0.978883	-0.36261
gene477	1.08571	0.985199	1.10196	-0.712301	-1.03779	-0.350868
gene536	1.02425	0.918599	1.13428	-0.645156	-0.988452	-0.341075
gene7143	1.01124	0.924245	1.16923	-0.681693	-1.01187	-0.289184
gene5366	1.07832	0.931168	1.14476	-0.729938	-0.966064	-0.352106
gene5574	1.0821	0.919592	1.12681	-0.6928	-0.991175	-0.337013
gene192	1.07668	0.901969	1.1191	-0.714871	-0.960078	-0.298382
gene9981	1.05785	0.8661	1.09075	-0.722524	-0.969769	-0.310126
gene1112	0.694003	0.704116	1.63153	-0.870987	-1.27285	-0.265215
gene7879	0.616153	0.571718	1.54329	-0.617079	-1.14886	-0.263509
gene1481	1.1659	0.57433	1.41617	-0.380007	-1.10122	-0.0776635
gene1482	1.23402	0.85133	1.27604	-0.474165	-1.29975	-0.117474
gene8441	1.20735	1.08025	1.32165	-0.427471	-1.0467	-0.240656
gene3563	0.319763	1.1647	1.48668	-0.257733	-0.939212	-0.242754
gene3527	0.271737	0.990063	1.48457	-0.44004	-0.76976	-0.547682
gene2259	0.495993	0.879913	1.50931	-0.345297	-0.601473	-0.46141
gene5171	0.504828	0.905738	1.43669	-0.352465	-0.846636	-0.47309
gene8090	0.517014	0.535445	1.6327	-0.1878	-1.08217	-0.359056
gene1982	0.146566	0.865482	1.69903	-0.536663	-1.09193	-0.656865
gene7800	0.39488	0.817063	1.66956	-0.396323	-1.13634	-0.41994
gene9565	0.0929585	0.77258	1.56278	-1.21313	-0.969124	-0.168316
gene10045	0.39226	0.69412	1.45029	-0.89085	-1.07237	-0.239764
gene1440	0.429306	0.527642	1.45269	-1.05475	-1.02098	-0.209729
gene5621	0.406717	0.908775	1.53062	-0.906257	-0.915291	-0.116395
gene6840	0.260192	0.867052	1.57737	-1.03107	-1.08215	-0.0700568
gene3418	0.291051	0.762439	1.55788	-1.11269	-0.57957	0.28294
gene1109	0.576286	0.831105	1.3199	-1.03678	-0.399726	-0.0543985
gene3488	0.599845	0.977984	1.43511	-1.04232	-0.411735	-0.0192102
gene1796	0.667838	1.04911	1.42472	-1.0395	-0.68241	-0.083575
gene6759	0.597318	0.912297	1.57239	-1.24059	-0.668419	-0.245236
gene2758	0.356755	0.939798	1.1623	-1.23751	-0.881726	-0.106991
gene3169	0.700134	0.878608	1.41836	-1.23286	-0.781422	0.129383
gene7645	0.620049	0.793634	1.27998	-1.02222	-0.770869	0.162394
gene5795	0.298304	1.15949	1.42598	-0.88804	-0.863765	-0.594543
gene3475	0.354247	1.20979	1.51705	-0.57603	-0.771453	-0.68971
gene5207	0.412232	1.03991	1.49796	-0.733458	-0.791222	-0.705396
gene3305	0.446819	1.02153	1.53181	-0.659452	-0.847612	-0.527004
gene7845	0.42161	1.03439	1.5539	-0.597909	-0.896643	-0.661408
gene7302	0.628111	1.20584	1.47014	-0.847156	-0.890832	-0.668556
gene7974	0.490722	1.05731	1.42434	-1.05935	-0.994614	-0.520515
gene8127	0.638743	1.10561	1.42435	-1.06695	-0.827614	-0.573849
gene10117	0.535664	1.01557	1.33642	-0.858539	-1.08411	-0.436859
gene1935	0.444835	1.12259	1.38652	-0.685805	-1.05933	-0.543469
gene3457	0.397594	0.824231	1.53471	-0.714985	-1.00999	-0.547379
gene5365	0.679039	0.873118	1.44913	-0.784809	-0.960469	-0.64089
gene7220	0.550809	0.762979	1.22622	-1.13948	-0.492698	-0.62232
gene9163	0.624391	0.821247	1.28057	-0.867672	-0.524245	-0.665352
gene9856	0.684104	0.950554	1.37583	-0.70194	-0.5583	-0.610292
gene5352	0.655801	1.07245	1.34312	-0.923258	-0.535786	-0.796284
gene8088	0.688089	0.975315	1.5048	-0.9874	-0.659409	-0.724173
gene73	0.682998	0.763338	1.65326	-0.806942	-0.774774	-0.346246
gene9468	0.602252	1.06806	1.64513	-0.891663	-0.880645	-0.270822
gene2663	0.818951	0.918424	1.28623	-0.806834	-0.837499	-0.354926
gene3925	0.798214	0.924529	1.34713	-0.899202	-0.897477	-0.523717
gene1181	0.868826	0.980056	1.46317	-1.01521	-0.65898	-0.384444
gene4397	0.978868	0.780214	1.43383	-0.985916	-0.634515	-0.309241
gene11226	0.464674	0.281161	2.29551	-1.36836	-0.96887	-0.781038
gene1412	0.255959	0.510293	2.51714	-1.2198	-1.17743	-1.02055
gene1693	-0.262924	0.795378	1.70586	-1.75247	-1.15981	-0.822475
gene6708	0.0891897	0.514132	1.52157	-1.4564	-1.25673	-0.744787
gene10990	0.387057	0.145203	1.51922	-1.37464	-0.253152	-1.89159
gene6355	0.407155	0.0241469	1.90732	-1.8282	-0.419215	-1.29688
gene1697	-0.476933	0.15693	1.63325	-1.15863	-1.2286	-1.68591
gene8461	-0.0593134	-0.0582012	1.3095	-0.998576	-1.04231	-1.02182
gene9514	0.0683505	0.28633	1.511	-1.05664	-0.77976	-1.19129
gene10444	-0.341592	1.32175	1.28006	-1.271	-1.3981	-0.378182
gene10968	0.0945036	1.91109	1.03988	-1.42315	-1.0405	-0.690221
gene2680	0.347301	1.64047	0.915954	-0.940161	-1.3345	-0.409657
gene10194	0.271462	0.959324	1.39399	-1.72047	-0.791663	-0.910335
gene6851	0.28496	1.22724	1.48368	-1.63421	-1.02322	-1.25424
gene11192	0.325807	1.2981	1.16	-1.82544	-0.84013	-1.23735
gene6850	0.0729776	1.14995	1.39794	-1.99242	-0.908263	-1.24128
gene4862	0.472656	1.16272	1.25574	-1.11981	-1.211	-1.3511
gene8059	0.266851	0.99691	1.38259	-1.27764	-1.24329	-1.23958
gene6226	0.133863	0.966989	1.25687	-1.07258	-1.0566	-0.84052
gene6789	0.195156	1.4695	1.41411	-1.14448	-1.38023	-0.854838
gene1773	1.0513	1.69907	1.17497	-1.86852	-1.19866	-0.531501
gene4592	1.07888	1.2647	1.53477	-1.65018	-1.16185	-0.490275
gene6826	0.774759	1.5432	1.51349	-1.51041	-1.00568	-0.412585
gene5614	0.278351	1.02271	1.29725	-1.7533	-1.14375	-0.33795
gene852	0.259553	1.3732	1.29455	-1.92668	-1.26248	-0.680429
gene6718	0.962445	1.12426	1.49227	-1.74794	-1.45049	-0.142674
gene7493	0.646327	1.06592	1.72234	-1.50563	-1.41463	-0.617672
gene1065	0.500935	0.786239	1.3794	-2.03895	-1.49221	-0.682185
gene6860	0.456173	0.635812	1.20007	-1.69304	-1.5535	-0.396146
gene10195	0.708863	1.14966	1.34945	-1.68554	-1.02329	-0.610543
gene9093	0.572055	1.21766	1.12054	-1.63257	-1.2609	-0.604944
gene4882	0.830217	0.94691	0.981409	-1.678	-1.37155	-0.492543
gene9649	0.561169	0.792365	1.1008	-1.71446	-1.24043	-0.616695
gene3107	0.10892	1.91364	0.650102	-0.823259	-0.394442	-1.14957
gene46	-0.030599	1.67457	1.00688	-0.797916	-0.521018	-1.20743
gene2537	-0.0598144	1.2077	0.421556	-0.527261	-0.919424	-1.25338
gene5548	0.342871	1.34514	0.605553	-0.934523	-1.11157	-1.66631
gene10518	0.329276	1.7652	1.34313	-0.893858	-0.828439	-0.655566
gene9097	0.379253	1.5887	1.6604	-0.932369	-0.388941	-0.748439
gene7200	0.388681	1.17509	1.50951	-0.22959	-0.653572	-0.789093
gene90	0.488547	1.16234	1.56368	-0.435088	-0.553	-0.858956
gene436	0.20311	1.2065	1.60292	-0.559091	-0.337557	-0.898486
gene409	0.429533	1.29467	1.44571	-0.397976	-0.403323	-0.576691
gene8200	0.347256	1.09479	1.34038	-0.474787	-0.241365	-0.70652
gene3559	0.570864	1.06269	1.21517	-0.590885	-0.800784	-0.675942
gene9517	0.64518	1.19379	1.17383	-0.686597	-0.704928	-0.520147
gene5330	0.567344	1.21288	1.47012	-0.51973	-0.783422	-0.579166
gene5515	0.593821	1.2328	1.40372	-0.472027	-0.644047	-0.702549
gene6427	0.542616	1.12961	1.34533	-0.298232	-0.651214	-0.447004
gene1721	0.683468	1.09606	1.37012	-0.329373	-0.656513	-0.631839
gene4952	0.694975	1.09491	1.26737	-0.344083	-0.726088	-0.647835
gene5253	0.677438	0.927728	1.35286	-0.65344	-0.629882	-0.825735
gene5359	0.666405	0.956335	1.36231	-0.551942	-0.697499	-0.776002
gene1311	0.530639	1.07719	1.31695	-0.671998	-0.615379	-0.778928
gene5783	0.547223	1.01834	1.30053	-0.508523	-0.502923	-0.724034
gene6835	0.505171	1.26626	1.16042	-0.506689	-0.588936	-0.85743
gene8270	0.589777	1.29251	1.4101	-0.675145	-0.459738	-0.621963
gene3058	0.331117	1.50446	1.99749	-0.670351	-0.649761	-1.57004
gene1613	0.179837	1.65245	1.58613	-0.754601	-1.22468	-1.34991
gene5887	0.348891	1.38143	1.5172	-0.406271	-0.934309	-1.44967
gene1079	0.495047	1.51806	1.41957	-0.939669	-0.850468	-1.52722
gene3057	0.453099	1.52615	1.53848	-0.985782	-0.985782	-0.985782
gene8501	0.799031	1.50139	1.51025	-0.844725	-0.946583	-1.13845
gene1490	-0.420033	1.53541	1.55566	-0.623399	-0.917622	-0.707834
gene3056	-0.219968	0.938562	1.91369	-0.838616	-0.478261	-1.09813
gene2636	0.143455	0.395331	1.39882	-2.07638	-0.464493	-0.811753
gene4038	0.883514	0.371874	1.43649	-1.96058	-0.649926	-0.924671
gene824	0.692189	0.480142	1.37049	-2.15718	-0.852681	-1.03481
gene10294	0.58647	0.0352178	1.07324	-2.12565	-0.486453	-1.11462
gene1401	0.785016	0.107162	1.15934	-1.84161	-0.48908	-0.813409
gene297	0.171407	0.516652	0.835603	-2.26089	-0.69823	-1.07398
gene551	0.438881	0.436871	0.71021	-2.39991	-1.16661	-0.865317
gene1327	0.745689	0.314633	0.728301	-2.49991	-0.894775	-0.587872
gene890	0.897793	0.271663	0.73706	-2.48655	-0.801685	-0.963234
gene11459	0.65313	0.185821	0.95383	-2.13809	-1.15873	-0.933097
gene6501	0.95756	0.388357	0.895986	-2.16869	-0.97882	-0.865526
gene7239	0.506048	0.254178	0.955566	-1.78644	-1.4825	-0.836131
gene3648	0.511232	-0.0590971	0.827585	-1.74532	-1.19991	-0.737619
gene6060	0.681123	0.0832884	0.888079	-1.81236	-1.33094	-0.654463
gene6246	0.448507	0.502121	1.38096	-2.02229	-1.00204	-0.560904
gene4548	0.348708	0.524041	1.24481	-2.0033	-1.23926	-0.550912
gene7147	0.52235	0.628445	1.13109	-1.92064	-1.15155	-0.634428
gene5110	0.579407	0.276449	1.00994	-2.23198	-0.956897	-0.463616
gene8083	0.81559	0.340032	1.16874	-2.01778	-1.05504	-0.572606
gene5902	0.880374	0.00918102	0.917015	-1.57959	-1.19071	-0.19601
gene10482	0.857812	0.336593	1.05658	-1.26907	-0.821158	-0.303242
gene3046	1.05385	0.167085	1.15683	-1.25315	-1.15621	-0.304929
gene5863	0.608963	0.839691	1.2166	-1.47364	-1.19518	-0.0488256
gene8956	0.671588	0.653253	1.15199	-1.38772	-1.26967	-0.277446
gene3240	0.835764	0.448733	1.20297	-1.74924	-0.937119	-0.07679
gene5008	0.712772	0.489427	1.42707	-1.36037	-0.991005	-0.076304
gene4352	1.12508	0.380066	1.67819	-1.41483	-1.28541	-0.4551
gene10892	0.72357	0.397834	1.26921	-1.62825	-1.11932	-0.576423
gene2674	0.818785	0.13681	1.28844	-1.67592	-1.14933	-0.450329
gene10066	0.943936	0.281809	1.27204	-1.59465	-1.04402	-1.12309
gene5911	0.665088	0.1235	1.34159	-1.61382	-1.14633	-1.07455
gene9554	0.70585	0.158239	1.29126	-1.48945	-0.990835	-1.14745
gene4114	0.828918	0.283991	1.57905	-1.71016	-1.17816	-0.769658
gene6612	0.839894	0.122532	1.76102	-1.63035	-1.1864	-0.900505
gene3120	0.802899	0.194125	1.57048	-1.34928	-0.948074	-0.94032
gene9336	0.990163	0.175112	1.40958	-1.63677	-0.850431	-0.77165
gene5090	0.960113	0.663777	1.15583	-1.81402	-1.31709	-0.907389
gene5510	1.01399	0.572917	1.18962	-2.04075	-1.36698	-0.959317
gene3807	0.788187	0.683246	1.25455	-1.65264	-1.64171	-0.700424
gene4686	1.06981	0.391954	1.19774	-1.73057	-1.53241	-0.582919
gene4462	1.08014	-0.286128	1.49836	-2.34699	-0.28182	-0.482467
gene5288	0.786315	-0.103811	1.37155	-2.4423	-0.422272	-0.837701
gene8837	1.10374	-0.940579	0.686831	-1.8763	-0.586374	-0.7897
gene5691	0.610553	-0.618942	0.559767	-2.37679	-0.890017	-0.590613
gene9347	1.0835	-0.488342	0.523781	-2.19773	-1.19542	-0.719917
gene7191	1.06515	-0.360115	0.771703	-1.89199	-0.982296	-1.52588
gene9884	1.33814	-0.118244	0.498404	-1.70792	-1.053	-1.53513
gene10207	0.862663	0.0208432	0.685742	-1.613	-0.888883	-1.87849
gene4586	0.905441	0.185144	0.840572	-1.87236	-1.15346	-1.47336
gene9218	1.33831	0.371055	0.817397	-1.65837	-0.430572	-1.59716
gene3536	1.51448	0.50367	0.815086	-1.9418	-0.981823	-1.43674
gene7426	1.44161	0.307508	1.19468	-1.70679	-0.805793	-1.46095
gene1794	1.38493	0.301711	0.91406	-1.66191	-1.61422	-1.00067
gene2152	1.41198	0.614646	0.982891	-1.66287	-1.43138	-1.06554
gene5265	1.31677	0.553194	0.805477	-1.42882	-1.44831	-0.952575
gene1579	1.13199	0.164745	0.548175	-2.02857	-1.43464	-1.13224
gene2789	1.17667	0.142805	0.783187	-1.9115	-1.29665	-1.17586
gene11007	1.29789	0.46929	0.524208	-1.6735	-1.48866	-1.33537
gene9904	1.30705	0.363181	0.698175	-1.70853	-1.28989	-1.47555
gene6148	1.49416	0.500944	1.18847	-2.03202	-1.33704	-0.435874
gene649	1.5811	0.912417	0.786721	-1.92871	-0.935418	-0.689434
gene8990	1.45085	0.709378	0.933276	-1.80294	-1.30843	-0.744874
gene4044	1.90009	0.0466972	0.661123	-1.96566	-0.897622	-0.930082
gene11271	1.62296	0.0282235	0.493319	-2.01236	-1.23585	-0.97535
gene9348	1.65282	0.0401437	0.773718	-1.85032	-1.15971	-1.11529
gene6421	1.41209	0.170337	0.699131	-2.35106	-0.967693	-0.988201
gene92	1.27703	0.0976304	0.792899	-2.23887	-0.811883	-1.05169
gene10359	1.3548	0.453403	1.10835	-1.98387	-0.997865	-0.827592
gene6519	1.54636	0.419592	1.07604	-2.17813	-0.761708	-1.06255
gene1914	0.918199	-0.152557	0.813486	-1.51788	-0.757578	-0.930072
gene5100	1.09178	-0.0650883	1.04025	-1.78829	-0.777447	-1.13463
gene8504	1.22089	-0.316983	1.30801	-1.55791	-1.15536	-1.08959
gene8768	1.00445	-0.175099	1.43194	-1.55014	-1.29327	-0.824832
gene9523	1.17855	-0.184916	0.988033	-1.65211	-1.43098	-1.21003
gene5866	1.10556	-0.14181	1.01694	-1.59183	-1.4709	-0.648002
gene7692	0.960593	0.0563196	0.943729	-1.81107	-1.38566	-0.810533
gene11671	1.63882	-0.0661768	1.07265	-1.40584	-0.526755	-0.341481
gene9819	1.99078	-0.0403006	1.01882	-1.61325	-0.604068	-0.720454
gene7513	1.80332	-0.546284	1.03288	-1.37636	-0.860173	-0.922379
gene3116	1.53845	-0.495379	0.999478	-1.57722	-0.827965	-0.87735
gene6407	1.64073	-0.287895	0.874731	-1.45656	-0.819167	-0.938669
gene1923	1.58536	-0.590744	0.462477	-1.51972	-0.821634	-0.511972
gene8885	1.77295	-0.435656	0.683063	-1.90338	-0.937092	-0.595886
gene7461	0.538124	-0.26398	0.150769	-1.51073	-2.20272	-0.107918
gene6431	0.528596	-0.623959	-0.0724946	-1.22994	-1.69902	-1.11437
gene1578	0.297315	-0.602628	-0.190144	-1.41152	-1.24795	-1.01329
gene3514	0.12009	-0.708278	-0.235772	-1.02802	-1.27279	-1.23989
gene10396	0.582263	-0.970263	0.194498	-1.04029	-1.29619	-1.5051
gene2781	0.529992	-0.698954	-0.435023	-1.37052	-0.938959	-1.5916
gene3937	0.455592	-0.692711	-0.0888486	-1.2276	-1.10947	-1.62226
gene10524	0.156598	-0.876445	-0.0510835	-1.14821	-1.08507	-0.873945
gene4357	0.0849681	-1.04201	-0.107284	-1.4591	-1.17894	-0.837292
gene10525	0.343555	-1.06831	0.33119	-1.26825	-0.984497	-1.01698
gene1119	-0.0856934	-0.956962	0.193485	-1.56206	-0.841436	-0.884476
gene155	0.507405	-0.936893	0.533731	-1.64728	-1.58894	-0.97353
gene3515	0.186398	-0.834951	0.374339	-1.52935	-1.42841	-1.10695
gene2790	0.800396	-1.2541	0.578711	-1.70657	-1.29665	-0.951166
gene6240	0.368414	-1.08801	0.464031	-1.87506	-1.05574	-0.922765
gene4162	1.03607	-1.01192	0.705046	-1.44008	-1.68767	-1.07197
gene4835	1.16287	-0.678464	0.41929	-1.14606	-1.46906	-1.1622
gene1702	0.893832	-0.858197	1.24025	-1.68987	-1.41515	-1.12207
gene7603	1.09338	-0.443548	0.652516	-1.71298	-1.45001	-0.936115
gene1317	1.00125	-0.812305	0.554228	-1.75252	-1.29159	-0.982759
gene3665	0.840465	-0.773156	0.759428	-1.84631	-1.46369	-1.0485
gene7326	0.58254	-0.386348	0.448586	-1.97547	-0.869582	-1.31308
gene7327	0.25151	-0.585058	0.699767	-1.58213	-0.606585	-1.6066
gene3152	1.02778	-0.197618	0.0565185	-1.87804	-1.09577	-1.46107
gene9561	0.774203	-0.0365506	0.041681	-1.69764	-1.22534	-1.24136
gene1953	0.468404	-0.0952557	0.170856	-1.81385	-0.98407	-0.941184
gene684	0.755968	-0.00545168	0.407284	-1.75793	-0.803126	-1.15399
gene7625	0.874	0.128958	0.240424	-1.62033	-1.059	-0.937967
gene1740	0.380858	-0.223922	0.643555	-1.52887	-1.1408	-0.788171
gene2553	0.235075	-0.4466	0.459907	-1.63621	-1.00328	-0.91038
gene1227	0.684293	-0.259516	0.480167	-1.48021	-0.938228	-0.843624
gene7035	0.606569	-0.405033	0.560332	-1.81395	-0.851819	-0.802944
gene1360	0.687738	-0.0544685	0.563342	-1.94053	-1.32363	-1.04351
gene291	0.639819	-0.43369	0.675674	-1.84418	-1.49361	-1.33317
gene292	0.818157	-0.344185	0.886955	-1.97505	-1.49206	-1.11036
gene2879	1.51149	0.18931	2.04447	-0.676216	-0.828098	-1.07931
gene9840	1.60198	0.316539	2.20951	-0.708202	-0.708202	-0.708202
gene10196	1.78665	0.411045	1.36922	-0.787183	-0.47197	-1.14147
gene9305	1.66553	0.820731	1.44012	-0.876045	-0.645368	-0.89054
gene10335	1.73796	0.798957	1.78008	-0.428646	-0.657342	-0.909036
gene7459	1.80617	0.473504	1.9161	-0.340784	-0.780372	-0.780372
gene11047	2.22794	0.299094	1.55414	-0.423968	-0.647796	-0.903333
gene8424	1.95533	0.546079	1.49396	-0.397415	-1.05503	-1.16518
gene3061	2.01427	0.924002	1.38487	0.328748	-1.2123	-0.634565
gene8847	2.24938	0.791802	1.54164	-0.211509	-1.0028	-0.683057
gene4444	1.83621	0.241392	0.945814	-0.0840868	-0.79888	-0.319803
gene6215	1.46122	-0.00506812	0.786359	-0.496744	-0.795186	-0.359156
gene8344	1.24883	-0.0680691	0.812665	-0.152266	-1.05876	-0.530674
gene5983	1.84477	-0.0638514	1.64847	-0.499388	-1.57018	-0.769993
gene100	1.63299	0.183564	1.18858	-0.317353	-1.01271	-0.884954
gene711	1.44325	-0.0059106	0.896229	-0.5234	-1.02605	-0.9601
gene11454	1.40737	0.273561	0.943938	-0.558836	-1.36312	-1.20059
gene63	1.47135	0.0833635	1.35781	-0.525398	-1.20926	-1.27037
gene10586	2.15576	-0.231741	1.27242	-0.760977	-0.269837	-0.862176
gene8426	2.27704	-0.253912	1.58814	-0.625461	-0.338586	-0.532897
gene37	2.65118	-0.0479828	1.13638	-0.37795	-0.91284	-0.409743
gene10587	2.40747	0.443232	1.37385	-0.640012	-0.944958	-0.541908
gene7559	2.506	0.218441	0.961308	-0.810173	-0.807036	-0.602895
gene9725	2.22427	-0.44247	0.570347	-0.670808	-0.670808	-0.670808
gene11280	2.52486	0.173438	0.325002	-1.04802	-0.474956	-1.04802
gene8407	2.60959	0.046454	0.769254	-0.826529	-1.1134	-0.976486
gene8525	2.71842	0.0613886	0.757045	-0.905655	-1.00288	-0.655832
gene9831	2.33694	0.201085	0.469657	-0.588169	-0.772845	-1.85983
gene10467	2.37018	0.120007	0.679323	-0.128135	-1.24238	-1.37591
gene4393	2.49627	0.171282	0.705101	-0.471334	-1.02709	-1.02709
gene4310	1.47168	-0.0509989	1.65899	-0.495063	-0.611151	-1.16638
gene7511	1.51671	-0.131027	1.8332	0.146134	-0.674414	-1.47086
gene6560	1.00433	0.601542	1.26645	0.520553	-0.436004	-1.52362
gene6276	1.29006	0.666164	0.962012	0.311565	-0.903606	-0.865026
gene6559	1.27498	0.672557	1.26532	0.129218	-0.782687	-1.18688
gene1014	0.464431	0.947056	1.32854	0.0834523	-0.65547	-1.18601
gene8928	0.608738	0.874484	1.22074	0.00715848	-0.305859	-1.11752
gene4192	0.847149	1.11288	1.55158	-0.244278	-0.237347	-1.08374
gene10719	0.500194	1.27891	1.32977	-0.249048	-0.366266	-0.996947
gene6291	0.638324	1.45106	1.38922	-0.385246	-0.506612	-1.10122
gene1204	0.768018	1.0339	1.39055	-0.519236	-0.77619	-0.729986
gene1205	0.787454	1.04304	1.3042	-0.451143	-0.798126	-0.883232
gene3824	0.712175	0.875886	1.52965	-0.411627	-0.812665	-0.818286
gene9178	0.833437	0.808695	1.38205	-0.461374	-0.820576	-0.797323
gene10037	0.651784	0.999802	1.4278	-0.466307	-0.599685	-0.952688
gene947	0.558365	0.8948	1.38768	-0.46311	-0.591914	-1.04898
gene10047	0.673634	0.766578	1.27197	-0.513181	-0.644329	-0.981192
gene1413	0.648126	0.725685	1.40374	-0.463874	-0.697527	-0.876158
gene7766	0.610515	0.840747	1.32875	-0.458652	-0.655904	-0.848346
gene1103	0.550684	0.888615	1.26105	-0.405429	-0.730778	-0.955086
gene9143	0.612353	0.853308	1.2702	-0.426621	-0.783573	-0.761238
gene1504	0.920423	0.853349	1.12949	-0.392922	-0.906829	-0.816378
gene7759	0.871587	0.833447	0.980493	-0.456316	-0.957886	-1.02485
gene5623	0.81126	0.736932	1.33446	-0.513674	-0.761051	-1.16408
gene4543	0.927631	0.855395	1.34124	-0.291554	-0.911756	-1.10553
gene1720	0.88458	0.703706	1.42791	-0.310667	-0.870588	-0.857125
gene2255	0.909029	0.780839	1.38222	-0.346477	-0.977275	-0.858259
gene3086	0.840419	1.18132	1.63519	-0.521709	-0.831127	-1.23892
gene5109	0.702027	1.04989	1.32808	-0.522039	-0.87469	-1.09349
gene6655	0.70861	1.22536	1.28382	-0.492819	-1.11308	-1.15246
gene4641	0.900643	1.14855	1.27351	-0.546909	-1.00968	-0.817912
gene7781	0.908647	1.17394	1.22617	-0.419727	-0.928611	-0.656852
gene8051	0.929979	1.32206	1.03753	-0.285707	-0.755473	-1.02155
gene8806	0.77211	1.30627	1.33952	-0.3413	-0.774029	-0.988724
gene9118	0.821518	1.22393	1.32052	0.140449	-0.606243	-0.348396
gene10443	0.739883	0.889572	1.27832	-0.0318421	-0.560221	-0.363953
gene1351	0.768778	0.953387	1.23256	0.0589341	-0.559149	-0.276549
gene8043	0.575056	1.23798	1.34792	-0.176873	-0.445072	-0.559075
gene2528	0.601182	0.997591	1.31616	-0.118332	-0.418371	-0.555048
gene7847	0.638344	1.05607	1.40195	-0.178021	-0.45023	-0.466435
gene7760	0.52954	1.08287	1.38215	-0.231767	-0.382998	-0.453261
gene7809	0.534896	1.05596	1.42603	-0.220641	-0.475141	-0.38846
gene7959	0.324231	0.984034	1.35315	-0.136012	-0.226753	-0.62592
gene1560	0.679729	1.04903	1.41131	-0.306967	-0.33421	-0.706986
gene8031	0.556034	1.04538	1.32527	-0.270124	-0.415203	-0.814203
gene3257	0.533347	1.021	1.41078	-0.286691	-0.555998	-0.592882
gene3825	0.504087	1.05879	1.37836	-0.382438	-0.419411	-0.605968
gene9616	0.506633	0.936775	1.3335	-0.363561	-0.404021	-0.559291
gene3456	0.472901	0.993213	1.37399	-0.11146	-0.375769	-0.725063
gene8385	0.530084	0.994594	1.37361	-0.104414	-0.515731	-0.801192
gene8718	0.591588	0.923696	1.31033	-0.0573062	-0.433814	-0.722727
gene1035	0.605676	0.854928	1.29551	-0.0024482	-0.592299	-0.900445
gene7281	0.755012	0.923925	1.25264	-0.205453	-0.439683	-0.867898
gene9249	0.812273	0.870337	1.39775	0.0339429	-0.235228	-0.628693
gene1500	0.884737	0.857895	1.24459	-0.0572701	-0.55752	-0.698046
gene5187	0.891659	0.904869	1.32303	-0.0988602	-0.474359	-0.62039
gene10315	0.951	0.686763	1.24497	-0.699503	-0.494868	-0.470763
gene5116	0.985116	0.698933	1.17388	-0.477333	-0.475324	-0.379618
gene5379	0.966607	0.909515	1.267	-0.462303	-0.618516	-0.298996
gene5475	1.09774	1.03272	1.11144	-0.663497	-0.589023	-0.496471
gene1403	0.879706	0.960843	1.2815	-0.667811	-0.669733	-0.553151
gene3294	0.965946	0.844976	1.31352	-0.701252	-0.696695	-0.568238
gene9825	0.609211	0.720459	1.22116	-0.591058	-0.930773	-0.545022
gene2471	0.61222	0.932472	1.16079	-0.476385	-0.852671	-0.578306
gene4786	0.540625	0.870043	1.25401	-0.500912	-0.897559	-0.572268
gene3808	0.607589	1.12739	1.39436	-0.500443	-0.794142	-0.405944
gene791	0.672462	1.11694	1.36932	-0.429075	-1.0085	-0.487998
gene677	0.552917	0.945717	1.31347	-0.576409	-0.739929	-0.552144
gene6818	0.693389	0.962638	1.37803	-0.511061	-0.720387	-0.50475
gene148	0.619364	0.953645	1.29343	-0.431865	-0.913822	-0.669396
gene7295	0.606262	0.905105	1.33509	-0.413455	-0.883708	-0.736538
gene1128	0.647746	1.00145	1.33695	-0.538864	-0.861742	-0.735735
gene3529	0.618478	0.995647	1.35004	-0.477198	-0.94311	-0.721399
gene10822	0.726662	0.95329	1.42976	-0.395886	-0.879472	-0.601086
gene8046	0.641991	1.00069	1.38654	-0.405149	-0.912002	-0.625715
gene10374	0.577226	0.982735	1.38186	-0.32188	-0.853837	-0.670602
gene3520	0.598301	1.04927	1.46283	-0.345559	-0.832664	-0.644876
gene7051	0.550877	0.723859	1.30727	-0.135294	-0.635686	-0.605929
gene8894	0.739386	0.788721	1.41122	-0.348006	-0.671412	-0.58774
gene1249	0.75413	0.905542	1.27071	-0.346624	-0.836217	-0.569101
gene9108	0.837883	0.892433	1.30692	-0.313434	-0.740477	-0.491345
gene1299	0.714347	0.891741	1.0606	-0.241556	-0.978776	-0.313968
gene2755	0.798085	0.743841	1.4344	-0.275546	-0.821009	-0.291754
gene484	0.686249	0.855601	1.3317	-0.2751	-0.767918	-0.166496
gene2823	0.821934	0.706639	1.19236	-0.397326	-0.55255	-0.768906
gene4906	0.797695	0.614718	1.28195	-0.425401	-0.492986	-0.749825
gene6841	0.601846	0.77744	1.29383	-0.28481	-0.31487	-0.724936
gene8979	0.711545	0.899877	1.30242	-0.417703	-0.385486	-0.631078
gene9153	0.759153	0.757716	1.26354	-0.4804	-0.308716	-0.659688
gene670	0.502615	0.830117	1.16664	-0.475356	-0.299648	-0.956761
gene3273	0.44512	0.748234	1.26797	-0.211328	-0.473543	-0.977328
gene9671	0.647771	0.913485	1.24822	-0.26637	-0.504534	-1.01766
gene2444	0.644472	0.802358	1.29563	-0.323343	-0.516652	-1.09589
gene916	0.569144	0.837373	1.35732	-0.282218	-0.540977	-1.02303
gene1340	0.527436	0.338765	1.34949	-0.646374	-0.502855	-0.87443
gene3855	0.467854	0.271485	0.963986	-0.456752	-0.0406607	-1.02966
gene7509	1.6892	0.551768	1.05759	-0.288477	-0.308333	-1.21316
gene8364	1.32493	0.242841	1.00489	-0.258353	-0.367587	-1.44746
gene5739	1.05521	0.412957	1.12794	-0.525877	-0.553275	-0.694924
gene7909	1.24218	0.410252	1.07326	-0.381885	-0.491154	-0.713651
gene1962	1.37677	0.314414	1.12356	-0.55379	-0.255281	-0.421359
gene8201	1.59209	0.560436	0.910805	-0.704214	-0.429509	-0.57333
gene1861	1.18585	1.53485	1.09014	0.539079	-1.06509	-1.02877
gene7659	1.1055	1.45944	1.40545	0.760657	-0.791118	-1.35885
gene8423	1.39666	1.36901	1.2835	0.850743	-1.36912	-0.662538
gene10786	1.32947	1.06774	1.09469	0.946681	-1.31854	-1.35691
gene8130	1.76591	1.10759	0.888672	0.565302	-1.31092	-1.14315
gene6545	1.45534	1.45128	0.948751	0.253132	-1.5539	-1.39217
gene7354	1.44157	1.12159	0.934379	0.0343277	-1.48417	-1.39993
gene1572	0.981988	1.05728	1.10386	0.387481	-1.52706	-1.64827
gene4652	1.20634	0.857477	0.868074	0.0504106	-1.65219	-1.32838
gene4740	1.10523	0.502436	0.948865	0.555694	-1.63292	-1.31312
gene6464	1.61354	0.555315	0.531323	0.524685	-1.41611	-0.874755
gene8616	1.46417	0.603456	0.682624	0.263315	-1.34963	-1.21128
gene10910	2.11813	1.51429	0.809539	0.166379	-1.01617	-0.977353
gene11063	1.90928	1.66958	0.971922	0.381537	-0.847966	-0.881458
gene10797	2.02148	1.49755	0.82929	0.5857	-0.616783	-0.71281
gene5094	1.91643	1.67243	0.344914	0.240579	-0.716279	-0.618522
gene7505	2.16532	0.978024	0.802079	0.0758659	-1.19234	-0.730609
gene2870	1.81729	1.05995	0.85505	0.25085	-1.08948	-0.0664899
gene7308	1.79682	1.09658	1.15681	0.0304311	-0.760539	-0.305691
gene10455	1.69682	1.67966	0.0213743	0.387082	-0.427701	-1.31752
gene3904	1.95271	1.48819	0.806713	0.425693	0.214061	-1.0452
gene719	1.06277	0.253529	1.76183	-0.6669	-1.84006	-1.09985
gene644	0.913776	0.368143	1.51691	-0.75389	-1.39673	-1.13455
gene1577	0.854167	0.416331	1.7129	-0.88365	-1.20803	-1.05638
gene6939	0.724183	0.548956	1.73804	-0.814442	-1.42397	-0.99635
gene10491	1.02337	0.73296	1.8884	-0.838119	-1.3557	-1.10859
gene3719	0.859764	0.400089	1.99638	-0.905643	-1.24476	-0.926649
gene1470	0.665253	0.0633396	1.29385	-0.342971	-1.66347	-1.33125
gene2884	0.755444	0.336166	1.37827	-0.283429	-1.57801	-1.62802
gene4791	0.2995	0.170857	1.76919	-0.601907	-1.25838	-1.27963
gene2304	0.48279	0.333226	1.3334	-0.830051	-1.17458	-1.52062
gene5183	0.545889	0.442151	1.28905	-0.769535	-1.25403	-1.73112
gene2885	0.335263	0.0314731	1.32068	-0.621983	-1.65934	-0.805764
gene4503	0.609007	0.10529	0.94775	-0.486478	-1.18523	-0.647825
gene8959	0.378532	0.291516	1.18093	-0.502962	-1.28572	-0.402376
gene7150	0.476734	0.559815	1.06335	-0.0710401	-1.95214	-0.954455
gene8716	0.767607	0.447564	1.05276	0.292429	-1.52391	-0.65661
gene5937	1.28005	0.196844	1.01838	-0.19373	-1.78519	-0.663181
gene10893	0.971695	0.790589	0.98535	-0.545952	-1.48115	-0.487953
gene6894	1.09089	0.795785	0.862017	-0.617953	-1.60741	-0.563712
gene10460	1.21419	0.403164	1.13596	-0.457763	-1.78358	-0.675761
gene5567	1.13516	0.396421	1.21134	-0.633221	-1.52204	-0.757872
gene4092	0.92982	1.38185	0.857079	-1.0578	-1.53485	-1.09561
gene796	1.1334	1.14312	1.05174	-1.20554	-1.72565	-1.15667
gene5561	0.520023	1.10518	0.779518	-0.912022	-1.81118	-1.15485
gene6964	0.759925	0.924902	1.23109	-0.846316	-1.9804	-1.06039
gene6771	0.642644	1.30563	1.25196	-0.435042	-1.6488	-1.636
gene8903	0.696706	1.00348	1.00828	-0.432229	-1.63135	-1.62376
gene10456	0.959332	1.08781	0.932646	-0.863196	-1.36592	-1.8044
gene6788	0.69133	1.07366	1.20984	-0.876261	-1.42359	-1.88404
gene8957	0.80321	0.92022	1.21751	-0.523181	-1.33945	-1.0556
gene8365	0.701742	0.892706	1.14792	-0.554964	-1.4368	-1.24363
gene9355	0.78049	0.89013	1.22365	-0.567013	-1.48951	-1.13631
gene7502	1.00544	0.947749	1.39862	-0.722169	-1.5259	-1.22522
gene1077	0.838627	1.08994	1.36227	-0.997008	-1.27703	-1.18632
gene4407	0.845413	1.06398	1.32484	-0.868468	-1.46158	-0.992188
gene3130	0.909094	1.32358	1.26767	-0.649588	-1.25971	-1.13987
gene3165	1.05264	1.41694	1.35174	-0.537712	-1.08693	-1.29647
gene5888	0.921882	1.62504	1.17231	-0.567059	-1.1501	-1.24823
gene2617	0.891835	1.29554	1.11964	-0.644868	-1.53943	-0.91479
gene10867	0.77798	1.55727	1.09093	-0.920681	-1.34023	-1.06788
gene4032	0.622475	1.38092	1.05328	-0.78695	-1.2879	-0.925796
gene1402	0.0287861	0.487086	1.43228	-0.980503	-1.43998	-1.18856
gene6522	0.150931	0.879101	1.81737	-1.02421	-1.2452	-1.05687
gene3578	0.776065	0.641063	1.27134	-1.32458	-1.27051	-1.17937
gene1705	0.639259	0.426781	1.38954	-1.21096	-1.41871	-1.36368
gene2986	0.628164	0.591872	1.38431	-0.994296	-1.42652	-1.27333
gene1641	0.603717	0.551403	1.28763	-1.2984	-1.58415	-0.795159
gene8330	0.38536	0.735512	1.23668	-1.35531	-1.54847	-1.01578
gene4087	0.720129	0.949783	1.24495	-1.31576	-1.51591	-1.04588
gene9014	0.735486	0.718651	1.05165	-1.07005	-1.51925	-1.17927
gene10895	0.254356	0.964616	1.69419	-1.07414	-1.60735	-0.490446
gene4096	0.327472	1.11332	1.53597	-1.21506	-1.08893	-0.412613
gene5083	0.361702	0.786244	1.33418	-1.07586	-1.32897	-0.36431
gene5549	0.332542	1.03758	1.55008	-0.881326	-1.30267	-0.400721
gene5836	0.475417	0.961986	1.62281	-0.956539	-1.22988	-0.638503
gene7783	0.620635	0.928336	1.54902	-0.80934	-1.21851	-0.448785
gene7160	0.373401	1.0437	0.966623	-1.33144	-1.77802	-0.740449
gene2616	0.340012	0.700701	1.35513	-1.32614	-1.8773	-0.573877
gene4520	0.462716	0.751533	1.45315	-1.46187	-1.8782	-0.900852
gene4547	0.0957971	-0.0977167	1.11272	-1.5264	-1.95865	-0.586493
gene11194	0.0674277	0.0302664	1.27107	-1.37613	-1.62051	-1.02151
gene1338	0.39348	0.140485	1.29844	-1.53466	-1.96856	-0.92083
gene521	0.263636	0.447223	1.21217	-1.06723	-1.99892	-1.05387
gene6537	0.81475	0.280504	1.29268	-0.859567	-2.29066	-0.931978
gene6656	0.592601	0.158776	0.942519	-1.7561	-1.51724	-1.29926
gene882	0.647798	-0.00854711	1.00848	-1.64143	-1.31625	-1.32518
gene10206	0.737237	0.249355	1.02364	-1.56514	-1.45004	-1.73504
gene7861	0.605488	0.0759304	0.978956	-1.54685	-1.73504	-1.52217
gene2985	0.357325	0.406966	0.71198	-1.27157	-1.81136	-1.48882
gene5689	0.576532	0.375471	0.707217	-1.41718	-1.60611	-1.63098
gene4205	0.360899	-0.0736835	0.71504	-1.21163	-1.83689	-1.5787
gene4895	0.613417	-0.0605799	0.777375	-1.25943	-1.6338	-1.25307
gene1138	0.266679	-0.106307	1.1236	-1.15799	-1.35728	-1.64547
gene8400	0.114126	0.0512198	1.10553	-1.27972	-1.52588	-1.7844
gene6803	0.380041	0.121021	1.21514	-1.21204	-1.71919	-1.41885
gene2173	0.423446	0.4144	1.27376	-1.26157	-1.65032	-1.52907
gene6787	0.694216	0.40789	1.28557	-1.25425	-1.69026	-1.52714
gene7068	0.678196	0.328005	1.34758	-1.14882	-1.68195	-1.45957
gene4386	0.825834	0.0444785	1.33153	-1.16711	-1.74803	-1.44381
gene6680	0.993147	0.294093	1.1222	-0.757519	-1.75397	-1.44191
gene4491	0.918319	-0.0775644	0.788562	-0.835606	-1.35511	-1.33189
gene9542	1.05293	0.152135	0.524848	-1.06754	-1.70985	-1.07542
gene7460	0.749255	-0.289403	0.96218	-1.13752	-1.95538	-1.21072
gene5636	0.922513	-0.0694058	0.764959	-1.49507	-1.65791	-1.55847
gene6451	0.937091	0.0409488	0.561408	-1.266	-1.87929	-1.44146
gene4689	1.54486	-0.364078	1.03263	-1.12656	-1.56593	-0.3786
gene4395	1.15144	-0.22527	1.07514	-0.938354	-1.89273	-0.367716
gene5408	0.994202	-0.303509	1.12672	-1.09757	-1.63296	-0.61886
gene1615	1.59508	-0.165313	1.39588	-1.07827	-0.99329	-0.97833
gene2634	1.32922	0.0019091	1.4827	-0.885729	-1.02642	-0.775237
gene8462	1.0649	-0.210465	1.2647	-0.759202	-1.27435	-0.966772
gene11351	1.12847	-0.057778	1.13641	-1.20584	-1.0183	-1.03463
gene1378	1.1425	-0.0444375	1.07249	-1.27026	-1.34445	-1.04181
gene10652	1.31436	-0.052649	0.626991	-1.05532	-1.18907	-0.231285
gene1994	1.08002	-0.297496	0.605175	-1.52763	-1.05597	-0.684774
gene9784	0.354804	-0.238005	0.871818	-1.13446	-0.661736	-0.727887
gene2273	0.758351	0.11085	1.04588	-1.36388	-0.748803	-0.614927
gene5355	0.616535	0.392474	1.02294	-1.38786	-0.762099	-0.78709
gene10161	1.3481	0.15132	1.35984	-0.538205	-0.854367	-0.663495
gene10691	1.01093	-0.167259	1.35415	-0.346908	-0.870009	-0.632717
gene2016	1.02826	0.0106542	1.22693	-0.617994	-0.865076	-0.949183
gene1102	0.523945	0.424328	1.12323	-0.908208	-1.08131	-0.958814
gene4691	0.749836	0.317815	1.40418	-0.843324	-1.10077	-0.846618
gene1357	0.877098	-0.0702108	1.4949	-1.07198	-1.0485	-0.714347
gene2711	1.01709	0.39714	1.31742	-0.96412	-0.914241	-0.663036
gene5054	0.825722	0.751469	0.839264	0.676644	-1.70561	-2.13345
gene2105	0.575059	0.739181	0.141571	0.195982	-2.10969	-2.04285
gene9333	0.710901	0.90865	0.189342	0.421425	-2.18363	-1.83422
gene1569	0.734412	1.02334	0.713768	0.0258396	-1.81511	-2.00428
gene9334	0.981959	1.13871	0.239615	0.364049	-1.89075	-1.81431
gene11598	1.2438	0.973295	0.726942	0.585774	-1.90954	-1.57706
gene3117	1.52282	0.813318	0.658564	0.472601	-2.29956	-1.3357
gene8860	1.20944	0.58471	0.0826989	-0.052565	-2.01883	-1.78636
gene4643	1.13478	0.42513	0.742114	-0.0722922	-1.97458	-1.54693
gene6880	0.97589	0.493512	0.605569	-0.0283301	-2.29272	-1.54103
gene10903	1.20754	1.20339	0.70103	-0.303084	-1.57074	-2.04402
gene4000	1.23982	0.974824	0.505711	-0.171619	-1.21368	-2.34974
gene6191	0.901744	0.842196	1.28483	-0.483133	-0.943227	-1.83048
gene1747	1.15515	0.580522	1.04491	-0.394319	-0.991834	-1.94707
gene7499	1.34217	0.832388	0.97206	-0.306361	-1.16166	-1.75081
gene4394	1.35157	0.709796	1.10776	-0.9388	-1.35353	-1.83069
gene4883	1.35437	0.453801	1.10039	-0.719402	-1.02571	-1.79588
gene9830	1.23201	0.0961853	0.879792	-0.622564	-1.21303	-1.98047
gene3702	1.21844	0.457247	0.591963	-0.723102	-1.38003	-1.54099
gene10079	1.35607	0.419636	0.930865	-0.686758	-1.20233	-1.56318
gene7038	1.21329	0.321782	0.810895	-0.855543	-1.14765	-1.41824
gene2036	0.746488	0.750835	1.17993	-0.150917	-2.00454	-1.60926
gene4775	0.885121	0.629421	0.916478	-0.429331	-1.67174	-1.30894
gene5410	0.460693	0.796456	1.16029	-0.392504	-1.75035	-1.23391
gene1617	1.23067	0.584549	1.02061	-0.51729	-1.60465	-1.81055
gene7747	1.26455	0.957911	0.833199	-0.613988	-1.63317	-1.6261
gene6508	1.10507	0.370579	0.484623	-0.696679	-2.119	-1.38522
gene4631	0.754199	0.445517	0.691781	-0.587498	-1.88733	-1.89685
gene2256	0.966711	0.462418	0.787882	-0.925846	-1.9898	-1.74782
gene8884	0.816377	0.776888	0.869092	-0.861433	-2.02834	-1.52967
gene9822	0.734425	0.726168	0.620828	-0.723397	-1.07599	-2.1968
gene744	0.268611	0.58694	0.430561	-0.963728	-1.36281	-2.13577
gene4967	0.515278	0.838676	0.505365	-0.857002	-1.61295	-2.00361
gene6689	0.503698	0.536193	0.662889	-0.869391	-1.54432	-1.94101
gene7255	0.772265	0.331612	0.664358	-0.0263805	-1.79286	-2.15391
gene2035	0.333884	0.209596	0.585716	-0.356878	-1.66606	-1.63631
gene6140	0.333285	0.593834	0.227269	-0.281904	-1.72237	-1.87702
gene7892	-0.236245	1.26706	0.766914	-0.734133	-2.0801	-1.54913
gene279	0.148751	1.46053	1.04827	-1.2892	-1.5915	-1.41565
gene4390	0.12948	1.68704	0.803183	-0.805282	-1.76192	-1.17982
gene1164	0.641628	1.37845	1.10722	-0.011826	-2.10789	-1.38859
gene3131	0.258146	1.70904	1.01766	0.0728535	-1.68806	-1.46279
gene6524	0.674462	1.76664	0.986383	-0.0220915	-1.79677	-1.27868
gene2975	0.693571	1.4739	1.21455	0.026464	-1.01418	-1.97951
gene10778	0.948203	1.62472	0.826107	-0.105056	-1.23588	-1.14922
gene8654	0.460953	1.34739	0.937658	0.419054	-1.26345	-1.33607
gene917	0.467747	-0.425862	0.621657	-0.252365	-1.44825	-1.72875
gene9338	0.864782	-0.103316	0.686049	0.039552	-1.61276	-1.82118
gene9342	0.668143	-0.266611	0.759463	-0.107463	-1.77114	-1.81158
gene383	0.716736	-0.471194	1.01499	-0.109574	-1.42926	-1.05926
gene11357	0.938875	-0.469119	0.768946	0.161741	-1.39951	-1.63142
gene10236	1.23358	-0.258634	0.584171	-0.0610346	-1.20095	-1.34229
gene2926	0.932315	-0.338107	0.631811	-0.025349	-1.39866	-1.14794
gene8311	1.61564	-0.559845	0.914198	-0.0535951	-1.44275	-2.00573
gene10484	1.26195	-0.896226	0.751928	-0.751116	-0.959537	-1.98757
gene9230	1.03858	-0.843848	0.647671	-0.299683	-1.44984	-2.04726
gene10796	0.831885	-0.684345	0.204493	-0.632105	-1.07363	-0.95776
gene9337	0.740119	-0.771224	0.927794	-0.856179	-1.05591	-0.871542
gene11196	0.823157	-0.967403	0.78508	-0.51188	-1.30966	-1.22071
gene11386	0.84595	-1.05698	0.5525	-0.422263	-0.972987	-1.12394
gene3274	0.736257	-0.426374	1.0766	-0.368187	-0.774321	-1.50446
gene8851	0.316387	-0.507929	0.925423	-0.460446	-0.93348	-1.7101
gene10337	0.840269	-0.563814	0.753178	-1.14839	-1.26991	-1.27561
gene11112	0.534595	-0.5634	0.962509	-1.30798	-1.34193	-1.36612
gene3185	0.328537	-0.184615	0.807418	-0.796051	-1.16322	-1.70483
gene3349	0.534293	-0.410285	0.974205	-1.34446	-1.07034	-1.98596
gene10747	1.45497	-0.0530447	0.0980125	-1.41871	-1.39519	-1.60105
gene7321	1.34004	0.22922	0.205172	-1.68548	-1.3506	-1.33723
gene6621	1.16092	-0.123534	0.200375	-0.991239	-1.93307	-1.5423
gene1793	0.76929	-0.250821	-0.0821568	-0.934578	-1.8412	-1.16758
gene8727	1.118	-0.516994	-0.0739404	-0.943525	-1.59115	-1.35887
gene2812	1.39686	0.248141	0.600664	-0.00284303	-1.40246	-1.9388
gene9365	1.85821	-0.0176483	0.168836	-0.225225	-1.18989	-1.81478
gene2326	1.8732	-0.263768	0.911824	-1.14171	-1.46485	-1.12485
gene2741	1.9568	-0.4027	0.928495	-0.723115	-1.50868	-1.01928
gene8537	1.79725	0.0647806	1.20922	-0.916917	-1.49498	-0.878029
gene8730	1.59948	-0.335459	1.22385	-0.861828	-1.53545	-1.07507
gene2667	1.77399	-0.826584	0.831666	-0.740719	-1.50608	-1.33066
gene10009	1.75019	0.0298357	0.600988	-0.782041	-1.50193	-1.60771
gene3384	1.84028	0.0563092	0.817269	-0.704551	-1.24406	-1.45566
gene7494	1.65667	-0.134924	0.67279	-1.34208	-1.29563	-1.65043
gene7536	1.32635	-0.153952	0.589464	-1.15874	-1.37832	-1.57863
gene9035	-0.203085	0.376453	-0.0917226	-0.691127	-1.42404	-1.82251
gene9709	-0.125761	0.60737	0.231254	-1.04056	-1.68708	-1.89643
gene4113	0.288466	0.302617	0.187602	-0.755132	-1.43477	-1.33972
gene4346	0.257145	0.85351	-0.0950491	-0.691404	-1.78371	-1.51314
gene7618	0.731186	-0.0857622	0.0172158	-0.794354	-0.769345	-1.74988
gene7713	0.873644	0.478436	-0.0415552	-0.602337	-0.745893	-1.36527
gene2104	0.947025	0.953574	-0.451883	-0.811442	-1.30139	-2.00082
gene4338	0.333125	0.486271	-0.708677	-1.34092	-1.33184	-1.52907
gene5788	0.455063	1.00703	0.713627	-1.34661	-1.28446	-0.417006
gene6802	0.781055	1.16878	0.634086	-1.45408	-1.70304	-0.97368
gene7711	0.515947	0.979872	0.317852	-1.1466	-1.47719	-1.04175
gene10013	-0.00125376	0.895823	0.411732	-1.94021	-1.27792	-1.24018
gene3818	-0.0446723	0.673928	0.157755	-1.99467	-1.12954	-1.179
gene5302	0.44815	0.737951	0.579938	-1.7722	-1.77593	-1.00939
gene9749	0.617508	0.986931	0.446765	-1.86244	-1.33212	-0.638162
gene9832	0.764456	0.648007	0.245285	-1.95369	-1.31454	-0.96226
gene7485	0.52952	1.06038	0.147643	-1.86933	-1.09964	-1.54687
gene3401	0.188449	1.19695	0.322068	-1.5037	-0.890755	-1.99108
gene3402	0.0734361	1.39028	0.162732	-1.46993	-1.09424	-1.74217
gene4595	1.32055	0.754986	0.406031	-0.862247	-0.967737	-1.54752
gene9006	1.33337	0.793814	0.581331	-1.12264	-0.748711	-1.2862
gene10613	1.02855	0.982532	-0.014399	-1.1238	-1.27987	-1.40512
gene107	1.03511	1.20744	0.361683	-1.13126	-1.29603	-1.57537
gene5026	1.01692	0.566574	0.675578	-1.08817	-1.02387	-1.77245
gene3319	0.990342	0.452962	0.724722	-1.28574	-1.49055	-1.88286
gene7480	1.04945	0.310126	0.843854	-1.00687	-1.39621	-1.63876
gene3134	1.10978	0.514423	0.564181	-1.38476	-1.80394	-1.51757
gene5889	1.14295	0.697745	0.741075	-1.29397	-1.75201	-1.51574
gene3984	1.13115	0.770608	0.668565	-1.58633	-1.3065	-1.73259
gene1623	0.716809	0.822985	0.957101	-1.54549	-1.58524	-1.65849
gene9344	0.789693	0.797088	0.533547	-1.39753	-1.6329	-1.81545
gene1761	0.71654	0.912571	0.719741	-1.48041	-0.872634	-1.72431
gene5280	0.67328	0.586105	0.917405	-1.28385	-0.977523	-1.44102
gene6481	0.594542	0.620847	0.808512	-1.31181	-1.3666	-1.50873
gene3233	0.69753	0.37108	0.422616	-1.42816	-1.3481	-1.36567
gene2445	1.02819	0.566644	0.577555	-1.12339	-1.3567	-1.32329
gene6460	1.04667	0.48863	0.619789	-1.27179	-1.16259	-1.27193
gene6806	0.746424	0.553889	0.721281	-1.6295	-1.29542	-0.98596
gene10103	1.00057	0.494303	0.822494	-1.81573	-1.50427	-1.36274
gene7181	0.824509	0.454927	0.966909	-1.58099	-1.46715	-1.3073
gene10209	0.250181	0.128945	0.855392	-1.10151	-1.10087	-2.19969
gene4304	-0.129835	0.452226	0.708602	-1.14417	-1.21061	-2.07142
gene10713	0.263857	0.369262	0.662063	-1.00483	-1.79925	-1.96555
gene1622	-0.0192751	0.315498	1.09969	-0.711728	-1.73878	-1.9929
gene1971	0.226404	-0.567286	0.834265	-0.356462	-2.03745	-1.52532
gene8924	0.34405	-0.432618	0.862774	-0.372757	-1.72549	-1.58194
gene10813	-0.147678	-0.612327	0.307007	-0.462149	-1.40572	-1.62596
gene10712	-0.079684	-0.0823193	0.666344	-0.546842	-1.503	-2.02264
gene3871	0.176467	0.0237135	0.350839	-0.185139	-1.73986	-1.72635
gene405	0.0323948	-0.127046	0.250937	-0.258622	-1.66748	-1.95631
gene9783	-0.0608564	-0.126987	0.0446425	-0.463743	-0.579148	-0.707066
gene11352	-0.152641	-0.485519	0.143485	-1.12847	-0.755794	-0.790769
gene3936	-0.592595	-0.451851	0.104898	-1.10293	-0.922192	-0.91548
gene5964	0.186318	0.0952654	-0.414403	-0.818215	-1.16518	-1.16493
gene10668	0.0158287	0.163637	-0.377312	-1.00668	-0.677151	-0.819306
gene11183	0.203261	0.384942	-0.301843	-1.14676	-0.764994	-0.820031
gene3817	0.239822	-0.333265	-0.70608	-1.32572	-0.728991	-1.34552
gene5106	-0.0602401	-0.492623	-0.383179	-1.16199	-0.894594	-1.26655
gene778	-0.196526	-0.353319	-0.189262	-1.44094	-0.775433	-1.06931
gene5327	-0.254699	-0.0231371	0.102151	-1.90277	-1.25555	-0.914414
gene10533	0.00785067	-0.148561	0.376138	-1.70488	-1.26663	-1.26478
gene4792	-0.0944182	0.0343592	0.634625	-1.76343	-1.52033	-1.30058
gene3870	-0.207512	0.00362194	0.609456	-1.76075	-0.815618	-1.82975
gene10535	-0.167862	0.291978	0.564374	-1.25087	-1.14774	-1.36212
gene3789	0.238079	0.492396	0.513136	-1.37203	-1.15003	-1.29983
gene42	0.290192	0.287678	0.859941	-1.59416	-1.18363	-1.60754
gene2984	0.38424	0.605262	0.66519	-1.72187	-1.28217	-1.61063
gene7484	0.180766	0.351962	0.504882	-1.89316	-1.20247	-1.62734
gene2486	0.16232	-0.285491	0.236735	-0.906374	-1.60559	-1.90261
gene11655	0.552103	-0.105317	-0.166255	-0.927456	-1.44689	-1.94708
gene9804	0.572955	-0.219352	0.0826636	-1.19275	-1.75767	-1.69342
gene1704	0.655035	0.213118	0.0804442	-1.50496	-1.04205	-1.96349
gene1733	0.0741117	0.301531	0.195124	-1.46361	-1.46941	-1.82507
gene1734	0.195659	0.0492995	0.26555	-1.6244	-1.30138	-1.72298
gene1064	-0.16673	-0.255723	0.0234526	-0.786094	-1.05956	-1.62584
gene10814	-0.173568	-0.183081	0.152528	-0.952475	-1.262	-1.416
gene11070	-0.162837	-0.0875483	-0.208477	-0.887632	-1.22129	-1.36109
gene8082	-0.414818	-0.0411663	0.00771699	-1.07963	-1.13749	-1.317
gene11068	0.282649	-0.31955	0.232184	-1.47762	-1.63908	-1.50363
gene1913	0.345899	-0.352175	0.559733	-1.33562	-1.52163	-1.47918
gene10696	0.138538	-0.379165	0.335063	-1.52712	-1.2904	-1.43774
gene134	0.0498782	-0.516831	0.421016	-1.33441	-1.31854	-1.2305
gene2155	0.301635	-0.526728	0.343702	-1.35734	-1.45782	-1.27254
gene7389	0.156144	-0.338644	0.0198265	-1.39739	-1.09074	-1.32909
gene7698	-0.116492	-0.491312	0.17737	-1.40343	-1.25357	-1.16394
gene10157	-0.0532471	-1.52	-0.284675	0.00115367	1.92881	1.77775
gene10345	-0.171913	-1.67	-0.714299	0.29926	1.98412	1.48873
gene2564	0.405528	-1.27957	-0.641848	-0.233797	2.05768	1.82966
gene482	-0.0667886	-1.62131	-0.9646	-0.358032	1.69859	1.51034
gene8833	0.00639726	-1.57403	-1.69048	0.0773733	1.72108	1.21552
gene2066	-0.186932	-1.49042	-1.11098	0.25347	2.02181	0.950081
gene2088	-0.147355	-1.27209	-1.2002	-0.0714937	1.84288	1.28935
gene10415	-0.569654	-1.47519	-0.759107	0.148377	2.13506	1.06979
gene11370	-0.256741	-1.53483	-0.60523	-0.0207573	1.93634	1.09619
gene7323	0.0265115	-1.49149	-0.787444	0.628587	2.31868	1.0066
gene6403	-0.284272	-1.03902	-0.825401	0.734515	2.04428	1.31112
gene9209	-0.0876938	-1.06523	-0.820959	0.762985	2.36274	1.31091
gene668	-0.231721	-1.20821	-0.973763	0.384756	2.23588	1.1933
gene669	0.0617336	-1.02426	-0.800199	0.408731	2.03216	1.19259
gene9488	-0.69742	-0.204774	-0.991882	0.0578909	2.50171	1.16702
gene3093	-0.703311	-0.443758	-0.511436	-0.268717	2.42862	1.42413
gene4564	-0.906951	-0.399182	-0.770008	-0.227735	2.2142	1.4961
gene1626	-0.401275	-0.154652	-0.696679	-0.130727	2.62322	1.44955
gene11233	-0.433199	-0.111169	-0.48498	-0.0245334	2.41064	1.71918
gene7580	-0.540523	0.0101461	-0.526747	-0.115729	2.53462	1.58858
gene3554	-0.157764	-0.305076	-0.569173	-0.385785	2.52388	1.63374
gene11099	-0.587172	-0.422736	-0.4613	-0.587172	2.53319	1.59092
gene7825	-0.400645	-0.38875	-0.350093	-0.332317	2.58068	1.60253
gene3113	-0.4701	-0.4701	-0.4701	-0.4701	2.56193	1.56073
gene3263	-0.435358	-0.435358	-0.435358	-0.435358	2.5572	1.63673
gene324	0.174938	-0.351848	-0.0234717	-0.0482889	2.29033	1.6624
gene8492	-0.0350999	-0.729101	-0.152031	0.036952	2.17223	1.71174
gene8240	-0.374667	-0.82586	-0.0144752	0.208951	2.57395	1.14494
gene8694	-0.560901	-0.621506	-0.388977	-0.0273626	2.52979	1.59154
gene1779	-0.556824	-0.459069	-0.556824	-0.0140885	2.61292	1.46071
gene4920	-0.445677	-0.628887	-0.628887	-0.0887103	2.60348	1.4781
gene5380	-0.300545	-0.275623	-0.3853	0.166523	2.4969	1.53281
gene6404	-0.274429	-0.469573	-0.239162	0.286064	2.39432	1.57377
gene1345	-0.297115	-0.625555	-0.194	-0.13	2.50438	1.5942
gene3895	-0.230526	-0.490213	-0.490213	0.0262814	2.56893	1.55702
gene10549	-0.88468	-1.13609	-0.156371	-0.284629	2.25266	1.49275
gene3004	-0.795714	-1.06509	-0.193228	0.017471	2.39805	1.20324
gene10220	-0.738647	-0.868781	-0.265308	0.0947228	2.03614	1.31523
gene849	-0.842648	-1.10647	-0.0357158	0.315173	1.91931	1.23796
gene151	-0.973542	-1.0931	-0.25641	0.182672	1.96508	1.78217
gene3782	-0.720288	-1.01647	-0.418364	0.257512	1.92848	1.66549
gene7202	-0.546781	-1.16582	-0.466102	0.121451	1.80596	1.58563
gene1803	-1.01334	-0.623026	-0.146097	0.117698	1.34396	1.45466
gene7177	-1.02379	-0.6892	0.00331676	0.167536	1.82184	1.42366
gene9839	-0.827887	-0.765118	-0.120399	-0.126618	1.62869	1.28115
gene8141	-1.18868	-0.547708	-0.415828	-0.183543	2.13385	1.81899
gene10298	-1.02397	-0.593956	-0.395843	-0.00379771	1.89278	1.86986
gene6444	-1.06128	-0.771723	-0.565832	0.00546188	1.96272	1.99539
gene3727	-1.07518	-1.20586	-0.611469	-0.264418	1.86787	1.95972
gene10221	-1.01118	-0.905345	-0.474079	-0.221556	1.9737	1.71591
gene6329	-1.09497	-1.21829	-0.325578	-0.223713	2.0737	1.76399
gene3853	-0.115003	-0.502534	-0.655493	0.323508	2.19837	1.67839
gene6982	0.11331	-0.433588	-0.564494	0.148681	2.36945	1.599
gene10615	-0.209647	-0.304379	-0.676102	0.366024	2.39179	1.64216
gene6989	-0.358704	-0.194983	-0.638368	0.418252	2.35848	1.62166
gene6934	-0.341812	-0.543169	-0.86098	0.423113	2.26247	1.4285
gene8242	-0.175877	-0.280774	-0.802472	0.445122	2.23816	1.32703
gene3854	-0.161376	-0.775327	-0.731121	-0.00605872	2.16176	1.27126
gene6825	-0.366771	-0.628318	-0.98056	-0.165872	2.03192	1.1071
gene8222	-0.44982	-0.601136	-1.25087	0.0575597	1.86405	1.30226
gene5815	-0.425235	-0.564388	-1.09573	0.0351596	2.20655	1.27962
gene9393	-0.156453	-0.470971	-1.16551	0.105585	2.2716	1.19287
gene6608	-0.302301	-0.588606	-1.03472	0.666034	1.96117	1.7625
gene3336	-0.340162	-0.804892	-0.809153	0.719259	1.89226	1.72626
gene8001	-0.490378	-0.672685	-0.92748	0.760477	1.94169	1.88599
gene9292	-0.488364	-0.659377	-0.87592	0.856231	1.89179	1.83198
gene10929	-0.120445	-1.0864	-0.808838	0.791652	2.02338	1.61526
gene8632	-0.17323	-1.05307	-0.94143	0.598201	2.01397	1.67384
gene2117	-0.115218	-0.766388	-0.718041	0.528249	1.90032	1.71098
gene8631	0.00962087	-0.910051	-0.80776	0.536851	2.06639	1.6538
gene7553	-0.832468	-0.657049	-1.03368	0.367344	2.02922	1.64798
gene10979	-0.531759	-0.621246	-0.804319	0.121495	2.30538	1.50108
gene1817	-0.473068	-0.646969	-0.558844	0.232651	2.0072	1.5877
gene8250	-0.512733	-0.304118	-0.475097	0.372695	2.19359	1.92043
gene10349	-0.423754	-0.348392	-0.469524	0.509104	2.2402	1.80115
gene9719	-0.478972	-0.428195	-0.517812	0.55907	2.18168	1.88124
gene1595	-0.777953	-0.735454	-0.411394	0.278709	2.376	1.6949
gene3005	-0.582053	-0.489733	-0.443448	0.571534	2.50687	1.43481
gene2990	-0.502979	-0.502979	-0.502979	0.50182	2.44321	1.58178
gene7116	-0.585844	-0.585844	-0.585844	0.406022	2.38385	1.49963
gene3849	-0.91658	-0.83246	-1.20892	-0.663993	1.86354	0.788683
gene3607	-0.630401	-0.256983	-1.01435	-0.605612	1.82087	0.966058
gene4069	-0.694524	-0.553494	-0.984242	-0.401942	2.27797	1.03767
gene9465	-0.344912	-1.2572	-1.11805	-0.8543	1.58673	0.9911
gene1867	-0.236982	-0.885227	-0.97271	-0.462854	1.51454	1.12387
gene2550	-0.664074	-1.00396	-0.966569	-0.43245	1.59443	0.969178
gene103	-0.16838	-0.755446	-0.930608	-0.830909	1.57294	1.5563
gene775	-0.723236	-0.860446	-0.707055	-0.797468	1.42525	1.52808
gene11642	-0.382849	-0.644217	-0.644217	-0.644217	2.03861	2.02579
gene2608	-0.517348	-0.474796	-0.762677	-0.762677	2.13387	1.82571
gene10711	-0.565641	-0.607169	-0.772508	-0.552439	1.76676	2.23524
gene5277	-0.665922	-0.410607	-1.02168	-0.499297	1.87544	2.07142
gene7288	-0.170243	-0.813444	-0.605376	-0.540214	2.03598	1.77999
gene5632	-0.0493424	-0.573679	-0.573679	-0.573679	2.30645	1.90911
gene8693	0.0427803	-0.603812	-0.512247	-0.501324	2.29717	1.74577
gene8036	-0.334812	-0.62615	-0.44468	-0.303144	2.24701	1.93386
gene1777	-0.502399	-0.502399	-0.502399	-0.259329	2.394	1.83375
gene10682	-0.452761	-0.432921	-0.464672	-0.33645	2.25403	2.00666
gene6405	-0.491649	-0.491649	-0.491649	-0.491649	2.32702	1.89363
gene1672	-0.318464	-0.285929	-0.502173	-0.126674	2.22339	2.02289
gene9750	-0.109595	-0.18705	-0.57865	-0.316326	2.27877	1.92634
gene1346	-0.42486	-0.301694	-0.25514	-0.258602	1.95376	2.05253
gene2972	-0.0702397	-0.388927	-0.459439	-0.475007	1.95667	1.79107
gene4006	-0.25797	-0.261824	-0.330448	-0.474476	2.05784	1.88531
gene464	-0.721362	-1.05572	-0.483594	0.0996687	2.2141	1.77721
gene9593	-0.366733	-1.08627	-0.527942	-0.0566168	2.18425	1.84341
gene3749	-0.787465	-0.860132	-0.681283	-0.286339	2.27583	1.76127
gene1776	-0.520943	-0.643327	-0.601501	-0.0108913	2.14179	2.02565
gene9606	-0.521089	-0.769526	-0.517453	-0.133241	2.29225	1.80373
gene112	-0.457763	-0.900328	-0.680144	-0.0483856	1.80203	2.00242
gene8836	-0.81005	-0.899931	-0.704649	0.000492852	1.70714	2.08771
gene1493	-0.650356	-1.28519	-0.893803	-0.299579	1.9051	1.88617
gene863	-0.442528	-1.18155	-0.750762	-0.35049	1.65984	2.10524
gene102	-0.560147	-1.35051	-0.502364	-0.529836	2.09081	1.34189
gene2087	-0.55808	-0.845103	-0.418068	-0.621838	1.72721	1.59141
gene8973	-0.759156	-0.975826	-0.168514	-0.539676	1.80166	1.64621
gene3745	-0.830598	-0.706575	-0.166494	-0.695475	2.27267	1.74319
gene10758	-0.297263	-0.816597	-0.359064	-0.539425	1.87466	2.13323
gene1117	-0.344508	-0.899106	0.0775924	-0.590669	1.70312	1.95095
gene4699	-0.689524	0.536868	-0.612031	0.559042	2.08761	1.18417
gene7316	-0.797178	0.878691	-0.502334	0.450518	2.2354	1.36056
gene2417	-1.21267	0.575082	-0.714028	0.720125	2.06947	1.25406
gene7189	-1.12404	0.565348	-0.796351	0.531697	1.83024	1.41302
gene10243	-0.884268	0.959978	-0.819391	0.356176	2.00803	1.29762
gene9540	-0.920569	0.850401	-0.994259	0.590235	2.00777	1.03299
gene4599	-1.42818	0.185785	-1.17884	-0.0992072	2.02706	0.988876
gene316	-1.23134	0.254439	-0.974132	0.339631	1.47649	0.906942
gene318	-1.34681	0.114537	-0.692678	0.34238	1.59013	0.956409
gene5793	-1.55957	0.518922	-0.714682	0.25072	1.71553	1.62005
gene10481	-1.26632	0.488006	-1.25512	0.411865	1.21389	1.40198
gene3397	-0.980142	0.364348	-1.06602	0.308134	1.35602	1.2942
gene5800	-0.904037	-0.22568	-1.5019	-0.0322332	2.23671	0.891485
gene6730	-0.739442	-0.563258	-1.68869	0.24761	2.18196	1.08061
gene3891	-0.530162	-0.580219	-1.14218	0.514597	2.65611	0.676483
gene4003	-0.386549	-0.512567	-1.35241	0.161296	2.60831	1.03998
gene1832	-0.0203909	0.479319	-1.3981	0.8045	2.16292	0.956706
gene276	-0.737507	0.450961	-1.32269	0.426002	2.0575	1.1751
gene259	-0.686428	0.28715	-1.4608	-0.0140091	1.87009	0.898516
gene4975	-0.944502	0.190935	-1.59474	0.210893	1.96408	0.889749
gene9461	-0.46975	-0.0657034	-0.939597	0.589998	2.50597	0.973975
gene123	-0.276114	-0.302732	-0.597749	0.431355	2.78252	0.838901
gene1532	-0.296697	-0.0268592	-0.509487	0.504358	2.81585	0.791059
gene11114	-0.372369	-0.477075	-0.488256	0.443983	2.73918	1.10844
gene1808	-0.238424	-0.837951	-0.688641	0.503633	2.62792	0.984895
gene2928	-0.510908	-0.510908	-0.510908	1.05391	2.56559	0.978675
gene6589	-0.629108	-0.629108	-0.629108	0.974726	2.59001	0.885878
gene2063	-0.249531	-0.599679	-0.642634	0.832039	2.60902	0.639946
gene2424	-0.581165	-0.736677	-0.793484	0.744276	2.43169	0.874062
gene8304	-0.290212	-0.396042	-0.609856	0.803453	1.91859	0.843831
gene9880	-0.337077	-0.548459	-0.367251	0.614099	1.88892	0.782306
gene10875	-0.406238	-0.538572	-0.663847	1.06927	2.07203	1.03317
gene503	-0.681528	-0.617037	-0.687192	1.12313	2.14365	0.740689
gene2653	-0.0945968	-0.28864	-1.00187	1.22522	2.37039	0.53733
gene4439	0.142399	-0.588071	-0.757517	1.36437	2.07995	0.670463
gene1219	-0.31242	-0.0706115	-0.738735	1.06632	2.00435	1.24029
gene336	-0.429099	-0.115393	-1.08184	1.07485	1.95278	1.2234
gene8863	-0.290815	-0.200274	-1.07772	0.966961	2.11085	1.33536
gene1892	0.0127661	-0.453967	-0.836355	0.948588	2.07946	1.12753
gene4417	-0.0690049	-0.0897609	-0.884946	1.05165	2.35872	1.06171
gene4431	-1.12306	-0.232947	-0.426904	0.80524	1.98027	1.77648
gene2513	-0.590491	-0.164431	-0.491531	0.891368	1.99026	1.79805
gene4991	-0.717141	0.0273896	-0.259729	0.82238	2.08307	1.70928
gene7446	-0.634157	-0.307337	-0.154949	0.91673	2.42284	1.27863
gene1218	-0.764366	-0.388598	-0.349798	0.547909	2.37313	1.54951
gene5852	-0.845097	-0.255324	-0.305986	0.73422	2.35442	1.46321
gene2989	-1.15913	-0.126912	-0.375272	1.06463	2.16388	1.2367
gene9657	-0.868642	0.290414	-0.536691	0.815499	2.44212	1.13099
gene4316	-0.695794	-0.378157	-0.00204422	1.38633	2.00237	1.40535
gene9109	-0.960592	-0.739265	-0.440287	1.50054	1.87842	1.31165
gene2061	-0.759851	-0.503887	-0.412751	1.33151	2.06329	1.47557
gene958	-0.985397	-0.56599	-0.253404	1.38306	2.04505	1.33079
gene10191	-0.960367	-0.269552	0.199604	1.08535	2.26018	1.0072
gene11372	-0.847973	-0.379858	0.0947036	0.794099	2.07251	1.60577
gene5580	-1.23908	-0.231851	0.104563	0.933143	2.0877	1.42216
gene10918	-0.401478	-0.401478	-0.401478	-0.401478	2.99227	0.759286
gene7579	-0.336645	-0.382424	-0.382424	-0.246554	3.0684	0.525224
gene5744	-0.651193	-0.651193	-0.651193	-0.473034	2.67134	0.45311
gene6256	-0.583563	-0.657363	-0.527918	-0.245345	2.88307	0.726086
gene10147	-0.425397	-0.503472	-0.804977	-0.288983	2.68311	1.26965
gene1060	-0.459822	-0.655974	-0.509969	-0.213468	2.61591	1.19828
gene6255	-0.3813	-0.500997	-0.500997	-0.148591	2.84814	1.07702
gene9440	-0.339748	-0.582852	-0.471805	-0.0447308	2.7842	1.19407
gene1856	-0.906997	-0.341099	-0.485043	-0.0669171	2.62266	0.87398
gene10139	-0.630429	-0.611224	-0.641983	0.106253	2.77606	1.07043
gene2288	-0.517966	-0.517966	-0.517966	0.175935	2.90322	0.792837
gene8646	-0.995599	-0.995599	-0.235583	1.14562	2.32814	0.774539
gene1684	-0.724544	-1.00816	-0.302627	0.428991	2.61466	0.262575
gene7929	-1.3184	-1.28925	-0.756118	0.684161	2.46067	0.437681
gene2432	-1.02747	-0.32706	-0.680579	0.484057	2.17223	1.30779
gene9104	-0.871714	-0.359323	-0.544832	0.366123	2.08165	1.2961
gene7104	-0.91433	-0.263068	-0.606127	0.70461	1.91772	1.0953
gene8282	-0.90032	-0.223431	-0.645016	0.786202	2.31801	1.01853
gene2065	-0.766599	-0.64393	-1.00672	0.809691	2.33322	1.16695
gene4972	-0.638226	-0.620294	-0.771892	0.748367	2.4571	1.28722
gene7445	-0.694892	-0.572078	-0.818918	0.61087	2.45516	1.33498
gene5594	-0.828257	-0.30674	-0.652926	0.670987	2.1325	1.51418
gene783	-0.958492	-0.205114	-0.947761	0.852203	2.1279	1.48413
gene782	-1.35735	-0.612472	-1.0504	0.3164	1.88848	1.22949
gene8066	-1.57216	-0.184023	-0.837653	0.557439	2.05392	1.1949
gene10119	-1.20828	-0.192292	-1.27303	0.522879	2.18184	0.726373
gene2988	-1.13387	-0.23488	-1.21148	0.453418	2.43469	0.955093
gene2241	-1.02275	-0.320138	-1.06233	0.563761	1.81123	0.706024
gene5150	-1.01654	-0.166449	-1.25608	0.431088	1.98027	1.00832
gene8544	-0.00340289	0.508713	-1.50286	0.745016	0.490239	1.03398
gene10616	0.264246	0.380535	-1.50769	0.767779	0.828708	2.13379
gene3580	-0.18817	-0.0432471	-1.90052	0.811314	0.759862	1.98349
gene4976	0.177639	0.0330238	-1.65071	1.23436	1.00805	1.84913
gene3634	-0.745458	-0.714019	-2.40053	0.0561394	0.98471	0.907451
gene6694	-0.935438	-1.07725	-2.13856	0.160672	1.06155	1.05283
gene6442	-1.43986	-0.503943	-2.19466	0.0187261	0.812112	1.04468
gene7535	-1.07907	-0.615909	-1.99647	-0.00215319	0.778101	1.42275
gene3099	-1.2831	-0.354403	-1.38379	1.03354	0.895705	1.3422
gene3633	-1.41714	-0.534765	-1.71399	1.07347	1.0138	1.21424
gene1423	-1.24121	-0.706092	-1.7188	0.802409	1.32899	1.37659
gene3516	-1.09978	-0.603183	-1.51004	0.750271	1.17094	1.06199
gene3785	-1.12887	-0.472422	-1.51032	0.847985	1.43783	1.01695
gene2431	-1.16057	-0.567324	-1.24245	0.657232	1.13695	0.746191
gene412	-0.891867	-0.505364	-1.3977	0.85598	1.2166	0.647758
gene2042	-0.726557	-0.434825	-1.90836	0.606886	1.1549	0.923032
gene285	-0.950162	-0.237685	-1.44876	0.424445	1.17636	1.11466
gene2349	-0.687166	-0.208052	-1.74976	0.547997	0.727775	1.4116
gene3409	-1.06386	0.0709209	-1.5395	0.794733	0.916469	1.49556
gene3531	-1.13763	-0.137992	-2.33327	0.819283	1.28129	0.927889
gene2041	-1.05763	-0.0286058	-1.69918	0.531013	1.15929	0.882664
gene3482	-1.38592	-0.15769	-1.84602	0.637609	1.28067	0.88414
gene393	-0.248273	-0.821412	-1.75421	0.946015	1.1094	1.63303
gene8165	-0.587506	-1.0597	-2.0174	0.579383	1.23009	1.0335
gene9938	-0.731944	-0.738218	-2.15373	0.599816	0.920062	1.5178
gene4259	-0.472519	-0.494634	-1.42541	1.52615	0.631206	1.32176
gene72	-0.613962	-0.494848	-1.29375	1.16559	0.600469	1.39587
gene11292	-0.57106	-0.435857	-1.72164	1.31578	0.788333	1.99072
gene9601	-0.143725	-0.470245	-1.3884	1.02794	0.550852	1.71484
gene1888	-0.530616	-0.90862	-1.40361	1.13912	0.616745	0.865043
gene9848	-0.67954	-1.09811	-1.46039	1.06296	0.957601	0.923593
gene11124	-0.585332	-0.908218	-1.60316	1.44175	0.734358	1.13282
gene7763	-0.528424	-1.0404	-1.83714	1.11799	0.898416	1.22734
gene10053	-0.74103	-0.439209	-1.79975	1.44098	0.957502	1.14391
gene2294	-0.535006	-0.242715	-1.79318	1.22797	1.17866	1.3663
gene2769	-0.601615	-0.639718	-1.54831	1.7019	1.16701	1.54996
gene4319	-0.442781	-0.784129	-1.41399	1.55123	1.11221	1.59335
gene3810	-0.709903	-0.715398	-1.60686	1.58802	1.03435	1.02767
gene2209	-0.835539	-0.726914	-1.49281	1.44518	1.00281	1.3313
gene5434	-0.781565	-0.743586	-1.65196	1.70634	0.982208	1.35564
gene10325	-1.13037	-0.455478	-1.26244	1.1808	1.59792	1.71692
gene5600	-0.909729	-0.148342	-1.15661	1.24427	1.36659	1.9572
gene9686	-0.973241	-0.254859	-1.2184	1.17307	1.37611	1.73177
gene10622	-0.66299	-0.571116	-1.49788	0.955157	1.21672	1.47093
gene10920	-0.838314	-0.39932	-1.54167	0.92873	1.32966	1.28739
gene11123	-0.679205	-0.733931	-1.25985	1.12732	1.5944	1.48081
gene2267	-0.684816	-0.55738	-1.27671	1.20004	1.24532	1.42216
gene3624	-0.891496	-0.676103	-0.995722	0.880684	1.65869	1.60342
gene1354	-0.972879	-0.598733	-1.27233	0.892372	1.86103	1.41096
gene3477	-0.992761	-0.353277	-1.13044	0.864696	1.81896	1.53717
gene707	-0.679521	-0.443191	-1.43977	0.681034	1.5822	1.7977
gene1478	-0.949541	-0.407261	-1.56656	0.807312	1.38484	1.65158
gene6443	-1.04214	-0.648168	-1.46684	0.767391	1.52677	1.69373
gene2749	0.00581302	-0.729384	-1.30556	1.28092	1.88813	1.02719
gene7636	0.00775493	-0.641945	-1.01102	1.42254	1.64126	1.06477
gene1029	-0.0790559	-0.576577	-1.495	1.17721	1.41985	1.00199
gene6920	0.159343	-0.377464	-1.21162	1.28776	1.30919	1.17278
gene1308	-0.624658	-0.220517	-1.4108	1.1219	1.36366	0.495743
gene9030	-0.788551	-0.157104	-1.55803	1.25221	1.47611	0.927146
gene3674	-0.525907	-0.460502	-1.01125	1.42442	1.0708	1.1078
gene7581	-0.583986	-0.515531	-1.03518	1.24617	1.24497	0.935633
gene4619	-0.832964	-0.819076	-1.12651	1.21369	1.28018	1.01735
gene5849	-0.70254	-0.61164	-1.3182	1.06426	1.03165	1.04141
gene7727	-1.06744	-0.707234	-1.28635	1.36257	0.692967	1.86747
gene2056	-1.27313	-0.77258	-1.13296	1.50158	0.962408	1.45182
gene418	-1.15861	-0.923221	-1.09129	1.35943	1.09639	1.76406
gene3546	-1.27039	-1.26431	-1.08933	1.29559	1.06823	1.55857
gene5712	-1.29126	-1.33574	-0.980599	1.17621	1.31803	1.54424
gene10136	-0.962347	-1.19615	-1.02369	0.877906	1.17341	1.53762
gene2182	-1.20513	-1.18382	-1.16703	1.01723	1.06732	1.67867
gene3609	-1.15368	-1.04398	-1.35909	1.02443	1.31066	1.54327
gene4008	-0.941221	-1.31631	-1.21628	1.13525	1.26868	1.3835
gene6392	-1.03953	-1.35318	-1.14082	1.08054	1.25556	1.36457
gene2733	-0.700637	-0.732543	-1.1856	1.54299	1.29379	1.47853
gene9506	-0.625518	-0.878662	-1.14742	1.61126	1.08456	1.40637
gene2515	-0.885582	-0.910856	-1.18072	1.33589	1.15551	1.53653
gene8020	-0.947233	-0.841495	-1.20956	1.32663	1.21265	1.27193
gene4404	-0.622842	-0.968545	-0.902703	1.65693	1.1845	1.75044
gene10457	-0.693859	-0.838192	-0.975285	1.25753	1.32589	1.60866
gene8638	-0.657073	-1.00516	-1.23921	1.44856	1.50685	1.65493
gene52	-0.883895	-1.08045	-1.02201	1.33926	1.43622	1.72736
gene6253	-0.769881	-0.876829	-0.968283	1.42303	1.55496	1.79756
gene10343	-1.17844	-0.954425	-0.898113	1.42586	1.65854	1.49297
gene6721	-1.08854	-0.822662	-0.706167	1.36807	1.61611	1.27209
gene7061	-1.12506	-1.2765	-0.765749	1.36001	1.63008	1.50102
gene8680	-0.845865	-1.15161	-0.828583	1.55502	1.41056	1.37903
gene10781	-0.889469	-0.600478	-0.774884	1.77491	1.48017	1.60315
gene879	-1.09321	-0.62731	-0.742438	1.60198	1.52144	1.6765
gene4061	-1.35502	-0.744604	-0.597589	1.5495	1.18099	1.66955
gene6896	-1.3087	-0.690289	-0.712231	1.40274	1.59286	1.71501
gene2060	-0.974295	-0.676361	-0.918176	1.79946	1.12155	1.64518
gene3679	-1.00579	-0.525506	-0.981772	1.84648	1.20511	1.61045
gene419	-1.29815	-0.517057	-0.962009	1.70152	1.18954	1.45738
gene1566	-0.990806	-0.568208	-1.00928	1.7556	1.18654	1.25212
gene8668	-1.08308	-0.620165	-1.2176	1.71511	1.15609	1.28147
gene10962	-0.938587	-1.09047	-1.02553	1.85203	1.25091	1.41028
gene3878	-0.998124	-1.11216	-0.965	1.86574	0.91411	1.53507
gene10672	-0.666278	-0.904564	-0.842941	1.78295	0.955677	1.34294
gene10673	-0.667849	-0.892809	-1.02134	1.75353	0.986802	1.33258
gene10329	-0.653796	-0.98973	-1.14003	1.8714	0.92449	1.53579
gene1507	-0.663857	-0.914939	-1.02923	2.12718	0.979248	1.36998
gene4863	-1.01269	-0.66003	-0.997779	1.02763	2.12177	1.3136
gene6112	-1.02311	-0.697377	-1.02	1.23423	1.85878	1.09834
gene2803	-0.867758	-0.60037	-0.874154	1.30195	2.13007	1.26876
gene7869	-0.726906	-0.596925	-0.975563	1.35312	2.08223	1.23197
gene2210	-0.795271	-0.715651	-0.961982	1.36948	1.80762	1.38598
gene5347	-0.713817	-0.643924	-1.11176	1.45707	1.83872	1.31126
gene4959	-1.15778	-0.49126	-1.15778	1.52202	1.88937	1.06774
gene9187	-0.969778	-0.603745	-1.03075	1.5164	1.55217	1.05986
gene10544	-0.743654	-0.39756	-1.10743	1.25272	2.02292	1.0004
gene5447	-1.14305	-0.220551	-1.08511	1.27242	1.98491	0.671215
gene4778	-0.914576	-0.529398	-1.43015	1.52967	1.56355	0.554519
gene3114	-0.718302	-0.792102	-1.37942	1.30438	1.72792	0.892083
gene9464	-0.603419	-0.551721	-1.43512	1.22298	1.78815	0.819015
gene6765	-0.377055	-0.465514	-1.56525	1.62611	1.83828	0.873156
gene7762	-0.668239	-0.995256	-1.65442	1.54977	1.68438	0.858414
gene11411	-0.286023	-1.01625	-1.31074	1.31373	1.41208	0.821327
gene11522	-0.317122	-0.998634	-1.4961	1.35481	1.44201	0.943442
gene3170	-0.411726	-0.912017	-1.36133	1.22607	1.15976	0.621685
gene4874	-0.530736	-0.673866	-1.53089	1.08014	1.41613	0.714824
gene2242	-0.789847	-0.997513	-1.35126	1.45965	1.42359	0.266308
gene6776	-0.440727	-0.837448	-1.19164	1.42656	1.66939	0.527081
gene6259	0.00871341	-1.15368	-1.16388	0.533139	1.28523	2.2732
gene3863	-0.467916	-0.69737	-1.31544	0.351005	1.56021	2.11152
gene7664	-0.207238	-0.83369	-1.53969	0.063732	1.21188	1.96027
gene10840	-0.554645	-0.759854	-1.25888	0.281264	1.24947	1.72966
gene10493	-0.713241	-0.98138	-1.26103	0.313755	0.873029	1.66847
gene333	-0.682168	-0.87071	-1.2381	0.473148	1.0475	1.92894
gene5235	-0.151237	-1.13964	-1.3921	0.785502	0.691348	1.86101
gene6363	-0.1222	-0.905285	-1.05792	0.459553	0.637192	1.73509
gene10346	-0.327993	-1.8109	-0.990603	0.559531	1.60662	1.57589
gene3017	-0.334491	-1.56703	-1.20775	0.26271	1.3146	1.34888
gene3598	-0.420576	-1.33329	-1.33329	0.581812	1.1141	1.72118
gene8841	-0.516574	-1.28332	-1.45748	0.940601	1.0786	1.69418
gene8395	-0.587361	-1.2505	-1.36838	0.748277	1.63463	1.58553
gene1966	-0.287945	-1.21571	-1.18701	1.1577	1.51327	1.55524
gene1040	-0.667498	-1.10006	-1.09424	0.886156	1.46908	1.67824
gene5438	-0.588087	-1.43462	-0.995052	0.988828	1.40799	1.74036
gene9632	-1.25316	-1.04895	-1.11621	0.803266	1.60399	1.32751
gene10446	-1.04011	-0.762734	-1.02912	0.646833	1.69109	1.54121
gene6906	-1.05759	-0.980648	-0.976493	0.606063	1.6038	1.70776
gene7540	-0.805499	-0.690187	-1.11025	0.51233	1.37983	1.23756
gene7115	-0.904186	-1.15975	-1.04271	0.53876	1.35123	1.41173
gene9397	-0.602791	-1.06785	-0.844294	0.72805	1.51885	1.24878
gene9631	-0.968968	-0.995109	-1.53211	0.920222	1.75094	1.22453
gene2472	-0.834325	-0.926993	-1.24406	0.853671	1.32668	1.34223
gene3780	-0.832938	-0.959473	-1.3609	0.781231	1.0503	1.14251
gene10242	-0.578259	-1.24227	-1.61243	0.77276	1.4542	1.10356
gene11146	-0.465151	-1.00638	-1.44944	1.04482	1.20594	1.21239
gene11650	-0.361097	-1.09138	-1.41242	1.12807	1.38392	1.15302
gene7652	-0.492868	-0.407209	-0.657891	1.236	2.16553	1.44564
gene6254	-0.532499	-0.768301	-0.55501	1.04936	2.12001	1.61684
gene10344	-0.461363	-0.651555	-0.636846	0.925936	2.06702	1.6766
gene7593	-0.475597	-0.549318	-0.549318	0.919834	2.14234	1.73244
gene11125	-0.285462	-0.698595	-0.698595	1.11224	1.98344	1.72494
gene2549	-0.48589	-0.546017	-0.640996	1.17613	1.88445	1.81919
gene10642	-0.864454	-0.794539	-0.840594	0.770543	2.00192	1.6527
gene2308	-0.596328	-0.806879	-0.751533	1.05193	2.06016	1.41589
gene296	-0.827135	-0.846645	-0.963809	1.08239	2.00098	1.45605
gene3760	-0.621226	-0.282709	-1.13404	1.00958	1.94141	1.47938
gene5382	-0.767135	-0.456762	-0.841632	1.197	1.83245	1.74245
gene8149	-0.819313	-0.372613	-0.708313	1.29318	1.84555	1.67199
gene4767	-0.118165	-0.920545	-0.749927	0.870926	1.59866	1.76858
gene7169	-0.487678	-0.810305	-0.65347	1.13021	1.74359	1.82027
gene7544	-0.216188	-0.858182	-0.622123	1.24885	1.62405	1.92207
gene10820	-0.0853089	-0.600674	-0.600674	1.33722	1.82406	1.72942
gene2141	-0.19617	-0.549162	-0.828869	1.47174	1.65067	1.7556
gene526	-0.129575	-0.510424	-0.316609	1.3112	1.65396	1.69255
gene9687	-0.291551	-0.32239	-0.471387	1.2081	1.87734	1.75236
gene1599	-0.738675	-0.664038	0.151959	0.78016	1.6903	1.6778
gene4379	-0.569146	-1.07354	-0.228162	0.8655	1.60485	1.87739
gene2589	-0.573884	-0.327696	-0.347144	1.07035	1.46817	1.53902
gene5578	-0.471474	-0.515908	-0.296578	1.30531	1.38499	1.52375
gene7945	-0.335158	-0.854547	-0.343972	1.2638	1.90693	1.64387
gene11373	-0.757544	-0.620525	-0.227053	1.09443	1.96969	1.67829
gene1658	-0.513856	-0.771	-0.130596	0.882802	1.87982	1.69039
gene9947	-0.82985	-0.353216	-0.719499	0.909389	1.54141	2.13352
gene5994	-0.806079	-0.56559	-0.714544	1.12606	1.61087	2.00499
gene9254	-0.811631	-0.386309	-0.589593	1.28977	1.6401	1.92481
gene2827	-1.18133	-0.519494	-0.787374	0.953961	1.74042	1.87716
gene9255	-1.09131	-0.643835	-0.902148	1.02702	1.66937	1.7894
gene8517	-0.982517	-0.672425	-0.438503	1.16499	1.68407	1.65895
gene6336	-0.997301	-0.75256	-0.552899	1.03329	1.6148	1.9397
gene8583	-0.932125	-0.547862	-0.498398	1.00388	1.75329	1.899
gene3052	-0.810445	-0.43841	-0.652785	0.721351	1.92964	1.99005
gene561	-0.728549	-0.60135	-0.537526	0.542647	2.09272	1.96272
gene3985	-0.953039	-0.879232	-0.433273	0.630717	2.14043	1.79449
gene856	-0.950395	-0.883714	-0.508263	0.570483	1.82873	2.07336
gene2610	-0.881814	-0.732417	-0.361863	0.552657	1.80029	1.96244
gene2841	-0.732699	-0.746425	-0.47596	0.471459	1.90281	1.99113
gene9260	-0.873329	-0.873329	-0.440691	0.42766	1.87217	1.91832
gene9105	-0.81125	-0.430524	-0.829059	0.695399	1.83658	2.07641
gene9948	-0.829367	-0.431924	-1.01311	0.73713	1.81273	2.02654
gene6511	-0.906328	-0.630492	-0.712587	0.728416	1.78429	2.10511
gene8361	-1.02497	-0.694204	-0.79809	0.637749	1.8496	1.92393
gene3690	-0.71008	-0.409879	-0.625547	0.74398	1.87643	1.56405
gene6067	-0.717308	-0.247374	-0.677709	0.835192	1.78698	1.64852
gene1837	-0.747502	-0.197977	-0.796143	0.674477	1.88541	1.77454
gene2468	-0.66479	-0.450985	-0.921648	0.509693	1.92592	1.8177
gene6568	-0.715987	-0.289611	-0.778936	0.373265	1.88449	1.75919
gene348	-1.01201	-1.50391	-0.744913	0.609472	1.38451	2.03014
gene3701	-1.05085	-1.37377	-0.737578	0.508739	1.55326	1.60887
gene2347	-0.967373	-0.980919	-0.66269	0.738322	1.60014	2.06682
gene9628	-1.05159	-1.02916	-0.495369	0.606383	1.57191	2.07348
gene8300	-0.887948	-1.06243	-0.346183	0.226019	1.6278	2.1866
gene1524	-0.64798	-1.19849	-0.511243	0.445729	1.75021	2.01825
gene9721	-0.720875	-1.07964	-0.641899	0.218126	1.82375	1.92396
gene5063	-1.19131	-1.48927	-0.316196	1.11163	1.62659	1.59221
gene4317	-1.06931	-0.99315	-0.295484	1.47293	1.64835	1.60267
gene7575	-0.934917	-1.10189	-0.499124	1.35975	1.40035	1.51808
gene1688	-0.528779	-1.4025	-0.77184	0.724954	1.73761	1.66823
gene3731	-0.791266	-1.51944	-0.799433	0.959609	1.69221	1.65702
gene3404	-0.947279	-1.47386	-0.794248	1.10755	1.80132	1.26962
gene9950	-0.706163	-1.15915	-0.703218	0.819584	1.93889	1.33679
gene3371	0.476185	-0.873868	-0.598207	0.619878	1.79151	0.888134
gene4054	0.604952	-0.938402	-1.02226	0.806649	2.02785	0.464669
gene2062	0.341904	-0.5261	-1.2449	0.771309	2.14741	0.879145
gene6467	0.279892	-0.886871	-1.63022	0.308704	1.83102	0.719605
gene11208	0.323536	-0.996112	-0.307906	0.623859	1.18583	1.30222
gene1707	0.438104	-1.05351	-0.613349	0.960606	1.44758	1.30696
gene4138	0.196776	-1.54997	-0.925246	0.614046	1.55144	1.21841
gene4605	-0.0721589	-1.37825	-0.826643	0.851727	0.965247	1.18165
gene11245	0.260138	-0.638496	-0.934268	1.02541	1.0558	0.27836
gene5670	-0.324266	-0.833621	-1.11614	0.871372	1.07967	0.767433
gene11646	0.108034	-0.706318	-1.17114	1.28897	0.88741	0.612267
gene8983	0.153509	-0.821159	-0.944925	1.33245	1.20081	0.86931
gene3964	-0.25067	-0.135638	-1.14757	0.543611	1.25371	1.2359
gene1891	-0.340237	-0.509609	-0.830324	1.0133	1.46306	1.09609
gene8619	-0.178557	-0.690491	-0.735443	1.23788	1.47203	0.988232
gene11428	-0.0312031	-0.8475	-0.68862	0.840809	1.43346	1.08875
gene4332	-0.333323	-0.88149	-0.650013	0.548197	1.34453	1.09907
gene4410	-1.13853	-1.56577	-1.06811	0.275636	1.30477	1.01791
gene7736	-1.10912	-1.67061	-0.726929	0.128682	1.77203	1.30209
gene1185	-1.3221	-1.13895	-1.23333	0.216894	1.60159	1.74937
gene11377	-1.50165	-1.14023	-0.952716	0.183526	1.73994	1.63187
gene1799	-1.4814	-1.04919	-0.961265	0.252785	1.66348	1.44341
gene10978	-0.934373	-1.24106	-1.16468	0.136258	1.9317	1.42881
gene4514	-1.02591	-1.20529	-1.37983	0.533572	1.8577	1.35937
gene2572	-1.0285	-0.829144	-0.666569	0.378911	1.29658	1.01136
gene5149	-1.33983	-0.9981	-0.741416	0.364693	1.16199	1.19644
gene8162	-1.04529	-0.667735	-0.589586	0.73645	1.01683	0.965099
gene876	-0.994946	-0.942864	-0.781593	0.645527	1.07624	0.680511
gene10761	-1.72879	-1.0991	-1.38887	0.384529	1.2424	0.540874
gene7940	-1.59166	-1.10684	-1.11816	0.135865	1.33149	0.627023
gene9256	-1.06151	-0.816501	-1.2285	0.301448	1.16118	1.07687
gene9548	-1.33699	-0.671802	-1.32329	0.269578	1.01726	1.12068
gene10735	-0.950064	-1.06168	-1.53011	0.250627	1.06386	0.959435
gene10734	-1.14297	-0.977819	-1.3858	0.556493	1.28362	0.95657
gene2666	-1.07615	-1.04411	-1.3051	0.596196	0.946719	0.970011
gene6101	-1.42137	-1.45517	-1.54987	0.821705	0.930995	1.49014
gene10930	-1.0784	-1.25334	-1.59374	0.594004	0.959885	1.4414
gene6764	-1.09085	-1.08806	-1.80125	0.88541	0.930863	1.41347
gene483	-1.05775	-1.45604	-1.08314	0.190212	0.832414	1.6456
gene11309	-0.953912	-1.30192	-1.29468	0.630126	1.04965	1.8202
gene6390	-1.19007	-1.26806	-1.42114	0.518718	0.967511	1.71878
gene3196	-1.07561	-1.42763	-1.43193	-0.306296	0.981801	1.10842
gene5905	-1.38342	-1.27855	-1.37578	-0.0425948	1.00898	1.12606
gene3020	-1.16433	-1.70982	-1.29228	0.0872894	0.682301	0.953446
gene9110	-1.30807	-1.72648	-0.878045	-0.0270332	0.804062	1.1315
gene10167	-0.571843	-1.43463	-1.21861	0.708155	1.04572	1.16303
gene10180	-0.496015	-1.52086	-0.94118	0.424126	0.893895	0.818857
gene2748	-0.635586	-1.15885	-1.0068	0.114643	1.4609	1.1162
gene5023	-0.978513	-1.40854	-0.960942	-0.0211593	1.33119	1.38374
gene961	-0.973886	-1.1284	-1.16103	0.022294	0.993235	1.37514
gene4300	-1.76549	-0.866549	-1.11252	1.05124	1.80397	0.617917
gene8811	-1.49663	-1.14379	-1.42525	0.805591	1.36943	0.47081
gene9467	-1.47122	-1.13058	-1.24707	0.796954	1.626	0.0421498
gene2140	-0.577669	-1.31507	-1.57839	1.07323	1.11318	0.538356
gene6158	-0.946048	-0.962743	-1.58142	0.865778	0.985398	0.599201
gene6272	-0.717517	-0.923154	-1.53991	0.91555	0.945759	0.271619
gene4089	-0.85269	-0.835733	-1.65209	0.80828	1.08981	-0.13724
gene6960	-0.759488	-0.745071	-1.65161	0.811867	1.54915	0.269097
gene11185	-0.631381	-1.83101	-0.811668	0.556182	1.8472	0.545008
gene4618	-0.953179	-1.78077	-1.19918	0.98223	1.34084	0.146786
gene5440	-0.572444	-1.67447	-1.16597	1.32033	1.85214	0.134995
gene4598	-0.841379	-1.46039	-1.27262	1.0242	1.74754	0.47174
gene5987	-0.731859	-1.58534	-0.978665	0.886603	1.84008	0.208772
gene1780	-0.46931	-1.08485	-1.1294	1.09711	2.34257	0.915927
gene4696	-0.51373	-1.64838	-1.40491	0.802527	1.89615	1.12948
gene11604	-1.11024	-1.27813	-0.954818	0.610113	1.91518	0.710704
gene3094	-1.00016	-1.18251	-1.0863	0.790695	2.05073	0.754614
gene10043	-1.41922	-1.48064	-0.947038	0.960651	1.73685	0.846739
gene5144	-1.27717	-1.39453	-1.31841	0.532984	1.74952	0.999758
gene5958	-1.02724	-1.50706	-1.05616	0.644251	1.6681	1.0866
gene2059	-0.713735	-1.13566	-0.410528	0.852623	1.40501	0.84511
gene7209	-0.786545	-0.996799	-0.759874	0.986086	1.36733	0.425168
gene8192	-0.714779	-1.12563	-1.07426	0.296413	1.81462	0.510671
gene9188	-0.519697	-0.888738	-0.851504	0.618185	1.92003	0.858041
gene3842	-1.09465	-2.316	-0.388381	0.1816	1.1327	0.163147
gene6791	-0.768171	-2.20812	-1.0932	0.252598	0.747046	0.626811
gene899	-0.795054	-2.22041	-1.18152	0.304194	0.990786	0.173474
gene6695	-0.830674	-1.88872	-0.842092	-0.360012	1.58626	0.522417
gene1054	-0.941508	-1.5802	-1.00114	-0.426588	1.38536	1.05738
gene9910	-1.00801	-1.5847	-0.991685	-0.632029	1.14648	0.87432
gene9477	-1.3956	-1.47746	-0.209862	0.134304	1.50041	0.902046
gene7552	-0.701526	-1.47098	-0.594292	0.0104176	1.28958	0.545584
gene9285	-1.20067	-1.42558	-0.61497	0.252595	1.21439	0.425284
gene1800	-1.54038	-1.49869	-0.576211	-0.973355	0.708332	1.14792
gene6951	-1.26385	-1.48251	-0.112988	-0.803661	1.08903	1.64195
gene1864	-0.809489	-1.81465	-0.90816	-0.614368	0.520832	1.08873
gene10355	-0.393726	-1.60754	-1.09744	-0.785419	0.87099	0.888695
gene1344	-0.778945	-1.85925	-0.995925	-0.583133	0.996035	0.732704
gene10736	-0.640891	-1.41903	-0.707424	-1.14264	1.15969	1.12697
gene1798	-1.07507	-1.22087	-0.952001	-1.40876	0.83087	0.95749
gene4549	-1.38176	-1.10848	-0.647988	-0.178277	0.78481	1.16105
gene7352	-1.56261	-1.42031	-0.311284	-0.111329	0.594465	1.08781
gene448	-1.16974	-1.08709	-0.836867	0.285437	0.382085	1.20827
gene8788	-1.65359	-1.43344	-0.640784	0.220174	0.290833	1.70424
gene10550	-1.36558	-1.17621	-0.828933	-0.181749	0.15725	0.472817
gene8293	-1.54961	-1.30976	-1.01261	-0.339495	0.262624	0.940724
gene7694	-1.29815	-1.57051	-1.32099	-0.98763	0.248549	0.986411
gene5039	-1.38663	-1.19454	-1.2003	-0.625278	0.73054	0.829007
gene9158	-1.45074	-1.42407	-0.874873	-0.899639	0.714934	0.704199
gene8686	-1.04401	0.0506014	-1.25777	0.379045	1.61319	2.1537
gene3306	-1.10335	0.251019	-1.03071	0.653151	1.45911	2.01933
gene9683	-1.07287	0.121971	-0.976535	0.697855	1.6781	1.721
gene4770	-0.906679	-0.083497	-1.14809	0.804362	1.91051	1.63659
gene8515	-0.797605	0.101231	-1.13568	0.790965	1.76522	1.88528
gene8470	-0.553556	-0.0256973	-0.953654	0.69264	1.85597	1.98692
gene10425	-0.661336	0.208194	-0.809103	0.853419	1.96772	1.71515
gene8516	-0.635498	0.371669	-0.88248	0.796769	1.64901	1.83051
gene2974	-1.25916	-0.46467	-0.855128	0.460754	1.4075	2.24169
gene9982	-1.23279	-0.356323	-0.418625	0.795407	1.24342	2.3553
gene3827	-0.493263	-0.262421	-0.761352	0.646668	1.29228	2.47275
gene11388	-0.471442	-0.228299	-0.498922	0.597108	1.76705	2.22935
gene8491	-0.479158	-0.518346	-0.53251	0.749152	1.87232	2.10691
gene1390	-0.717858	-0.469445	-0.754191	0.190317	1.73905	2.13251
gene9236	-0.659333	-0.496483	-0.607244	0.314265	1.5837	2.46501
gene9435	-0.523364	-0.367484	-0.643148	0.363822	1.57948	2.28293
gene1228	-0.569084	-0.569084	-0.474451	0.169498	1.71619	2.39356
gene5945	-0.628636	-0.602567	-0.48188	0.479589	1.79396	2.27392
gene3261	0.0264341	0.233618	-0.63775	-0.0209318	2.02456	1.78891
gene4754	-0.208006	0.215049	-0.889436	-0.0672899	2.05025	1.81796
gene1347	-0.146997	0.0332364	-1.17138	0.217025	1.89448	1.63584
gene6797	-0.302654	0.365139	-1.09625	0.111703	2.22146	1.51571
gene10794	-0.789462	-0.244658	-1.06018	0.09943	1.95364	1.83095
gene1836	-1.03201	0.0392269	-1.03201	0.187704	1.8641	1.95574
gene7065	-1.00289	-0.134126	-0.891795	0.254842	2.11009	1.83024
gene1910	-1.05157	0.0900305	-0.652224	0.248122	2.44322	1.44309
gene315	-0.670381	0.0610417	-0.805956	0.237376	2.16331	1.39782
gene4007	-0.681829	-0.120476	-0.701315	0.502953	2.46434	1.47901
gene7937	-0.865965	0.0652506	-0.848247	0.528062	2.28369	1.54659
gene187	-1.02786	0.368975	-0.66944	0.311318	1.92793	1.65848
gene1596	-0.904399	0.0689144	-0.480965	0.397389	2.28901	1.63759
gene3378	-0.658159	0.19722	-0.478545	0.540941	2.20714	1.59593
gene8566	-0.551443	0.22995	0.0614243	0.847247	2.01696	1.59526
gene8592	-0.329778	0.252065	0.055291	0.550318	1.94085	1.66515
gene424	-0.548668	0.350544	-0.334788	0.56821	1.51361	2.07682
gene188	-0.824797	0.535158	-0.351161	0.418212	1.73049	1.80725
gene5715	-1.07865	0.222834	-0.272128	0.329956	1.73176	1.97569
gene6224	-1.15751	0.333707	-0.269343	0.675488	1.76276	1.87804
gene101	-0.614874	-0.30997	-0.270157	0.242438	2.39466	1.71925
gene10399	-0.536465	-0.485542	-0.129319	0.140449	2.19219	1.68374
gene5992	-0.639735	-0.351878	-0.135244	-0.120127	2.21414	1.9221
gene5656	-0.497943	-0.497943	-0.333984	0.0426815	2.35895	1.84499
gene5991	-0.581125	-0.447631	-0.367902	-0.0643337	2.23851	1.97723
gene3053	-0.612152	-0.143555	-0.368258	0.360159	1.97183	2.08969
gene8666	-0.583501	-0.314943	-0.1664	0.234122	1.80895	2.12734
gene6700	-0.387562	-0.238835	-0.111925	0.564857	1.99733	1.67603
gene5710	-0.449882	-0.0929524	-0.172785	0.359604	1.64764	1.80178
gene6092	-0.351822	-0.185976	-0.208498	0.434691	1.78881	1.69137
gene3262	-0.747698	0.330232	-0.355088	-0.378098	2.25596	1.62896
gene8805	-0.555829	0.154531	-0.0304667	0.106993	2.30596	1.7185
gene4478	-0.721892	0.297781	-0.139153	-0.244863	1.54761	1.52056
gene11610	-0.458718	0.117728	-0.475283	-0.176105	1.73065	1.95498
gene8611	-0.479033	0.573284	-0.670621	-0.148308	1.70588	1.73937
gene1954	-0.932505	0.00138951	0.590151	0.137336	1.43919	2.16618
gene2435	-0.345781	-0.263076	-0.112171	0.40804	1.41804	2.05847
gene8404	0.00584879	-0.380406	0.175592	0.456127	1.28631	2.05845
gene2458	-0.450811	-0.180916	-0.167836	0.0317054	1.42555	2.51492
gene6310	-0.313185	-0.526051	0.0732152	0.51044	1.05777	2.64492
gene2464	0.0162527	-1.04756	-0.59413	-0.489931	1.33122	1.56426
gene5657	-0.211292	-0.919911	-0.118781	-0.505551	1.21304	1.39986
gene6596	0.28187	-0.711434	-0.659964	-0.191385	1.6248	1.53686
gene4134	-0.253067	-1.00796	-0.558959	-0.100444	1.57259	1.81441
gene4752	-0.159551	-1.08973	-0.556511	-0.217947	1.3157	1.6902
gene2556	-0.557099	-1.03231	0.0469559	0.104523	1.69276	1.99418
gene4476	-0.372154	-0.701043	0.244223	-0.0480165	1.95269	2.11218
gene7594	-0.50444	-0.674638	-0.0764078	0.0749636	1.54236	2.21764
gene9976	-0.266186	-0.619334	0.0472678	0.259252	1.50806	2.31708
gene2737	-0.552991	-0.626413	0.0921847	0.0965407	1.70143	1.86244
gene8821	-0.224689	-0.671036	0.0728172	0.0989508	1.46071	1.8646
gene8787	-0.145432	-0.479284	-0.207955	-0.124471	1.76466	2.38523
gene2532	-0.301184	-0.774235	0.000390178	-0.340688	1.83096	2.27554
gene7684	-0.353559	-0.81741	-0.164072	-0.221343	1.55828	2.33531
gene11644	-0.210704	-0.508887	-0.508887	-0.508887	1.59004	2.51482
gene1865	-0.790748	-0.487668	-0.482071	-0.377257	1.83743	2.29032
gene9883	-0.576087	-0.317096	-0.576087	-0.347395	1.97136	2.20758
gene7573	0.013504	-0.562536	-0.382551	0.37051	1.678	2.32183
gene9802	0.186252	-0.370656	-0.522089	0.0674303	1.47155	2.45813
gene11246	0.0683317	-0.748728	-0.800289	-0.0639307	1.08776	2.67118
gene4298	-0.253992	-0.808187	-0.937523	0.204829	1.29941	2.35401
gene3050	-0.38345	-0.44537	-0.504479	0.197413	1.94325	2.21632
gene9377	-0.343689	-0.548163	-0.548163	0.0677944	1.98098	2.2011
gene2185	-0.314289	-0.725619	-0.704782	0.17622	1.95565	2.13261
gene4438	-0.170343	-0.642628	-0.53038	0.255629	1.97576	1.97978
gene6686	-0.577109	-0.912375	-0.75325	0.502436	2.00022	1.80428
gene7407	-0.572012	-0.852975	-0.639645	0.42126	2.02782	1.93604
gene5822	-0.365229	-0.980428	-0.531052	0.164334	2.00398	1.93905
gene6441	-0.569905	-0.79973	-0.532022	0.263691	2.00367	2.04299
gene9681	-0.207406	-0.873992	-0.61578	0.708222	1.52768	2.27518
gene5160	-0.462171	-1.00116	-0.714336	0.399634	1.28151	2.28105
gene5909	-0.306238	-0.980891	-0.512767	0.403235	1.46552	2.44152
gene2272	-0.23843	-1.01634	-0.387404	0.435923	1.62097	1.57856
gene3555	-0.297131	-1.06696	-0.219604	0.587071	1.55176	1.69671
gene10681	-0.110595	-0.793399	-0.359011	0.321891	1.72798	1.74355
gene8820	-0.202943	-0.785925	-0.129315	0.0941722	1.76456	2.02162
gene6780	-1.85685	-0.327205	-1.5383	0.22895	1.54831	1.36338
gene5770	-2.06169	-0.412573	-0.875037	0.70015	0.993034	1.21875
gene9956	-1.64779	-0.408449	-1.16165	0.796833	1.16081	1.08564
gene3392	-1.45592	-0.693133	-1.02018	0.973631	1.28209	1.16321
gene6947	-1.47696	-0.696651	-1.18862	0.884392	1.10493	1.10488
gene3372	-1.70767	-0.882206	-1.27108	0.853794	1.2571	1.36346
gene4940	-1.76936	-0.648086	-1.18863	0.472287	1.39081	1.10764
gene9800	-1.18027	-0.220817	-0.784428	0.5332	1.12878	1.40826
gene3038	-1.1113	-0.683589	-0.748019	0.737775	1.31048	1.63992
gene5065	-0.983845	-0.229456	-0.554017	0.659266	1.41075	1.8359
gene7282	-1.892	-0.308887	-0.753368	0.319797	1.60986	1.82992
gene5308	-1.53019	-0.447792	-0.868762	0.855427	1.4767	1.89329
gene9414	-1.38641	-0.376373	-1.085	0.526033	1.93028	1.70722
gene10171	-1.26887	-0.397847	-0.942329	0.647032	1.73192	1.38145
gene7715	-1.32693	-0.349117	-0.776929	0.421884	1.49594	1.53507
gene7062	-1.46111	-0.771418	-0.864391	1.13667	1.77314	1.41565
gene9399	-1.6436	-0.861945	-0.910311	0.796704	1.61923	1.48334
gene1834	-1.41068	0.0515593	-0.998822	0.911955	1.31624	1.05438
gene3478	-1.18694	0.0490508	-0.679389	1.00597	1.57151	1.38258
gene2679	-1.60557	-0.00502642	-0.0858885	0.106654	0.934294	1.90052
[truncated: 912 more rows]
