# Supplementary material for: Functional characterization of CreA, ZnT, and MTase as key regulators of cadmium resistance in Paecilomyces lilacinus
Source: Front Microbiol. 2026 May 14;17:1792636. doi: 10.3389/fmicb.2026.1792636 (PMC13218079; doi:10.3389/fmicb.2026.1792636)
Supplement: Supplementary file 1 [file Data_Sheet_1.ZIP › mRNA/2_DEG/trend/all_cluster.xlsx]

## Sheet: Sheet1
cluster	geneID	A1	B1	C1	D1	A2	B2	C2	D2	A3	B3	C3	D3
clust1	gene3184	-1.02284	-0.86249	-0.26301	-0.62631	-0.518929	0.756292	-0.24	0.50282	-1.54374	0.848264	1.68964	1.28031
clust1	gene6850	-1.99242	-0.0179477	-0.0820822	0.0729776	-0.908263	0.348869	0.211339	1.14995	-1.24128	-0.0380648	1.09897	1.39794
clust1	gene11192	-1.82544	-0.786553	0.0789982	0.325807	-0.84013	0.456279	-0.209168	1.2981	-1.23735	0.498255	1.0812	1.16
clust1	gene6851	-1.63421	-0.465062	0.0520723	0.28496	-1.02322	0.52019	-0.318196	1.22724	-1.25424	-0.0260669	1.15286	1.48368
clust1	gene10444	-1.271	-0.94584	-0.673314	-0.341592	-1.3981	0.0776896	1.05826	1.32175	-0.378182	0.133196	1.13707	1.28006
clust1	gene4791	-0.601907	-1.50361	0.374196	0.2995	-1.25838	0.65648	0.657353	0.170857	-1.27963	-0.211052	0.927005	1.76919
clust1	gene6522	-1.02421	-1.02956	0.382357	0.150931	-1.2452	-0.150292	-0.338058	0.879101	-1.05687	0.288143	1.32627	1.81737
clust1	gene6708	-1.4564	-1.10942	0.49408	0.0891897	-1.25673	0.266206	-0.0624706	0.514132	-0.744787	0.135498	1.60913	1.52157
clust1	gene298	-1.4074	-0.866836	-0.335936	0.322089	-0.938174	-0.752341	-0.30253	1.06296	-0.0950662	0.138253	1.19048	1.9845
clust1	gene11174	-0.982506	-1.04764	0.165658	0.439874	-0.960505	-0.673787	-0.523197	1.3814	-0.47541	-0.349833	1.17306	1.85288
clust1	gene6550	-0.709755	-1.09992	0.27412	0.620908	-0.833944	-0.798659	-0.149904	1.31112	-0.902403	-0.585724	0.955877	1.91829
clust1	gene2113	-1.12593	-1.2053	0.0803513	0.808671	-1.07379	-0.407329	-0.293408	1.06289	-0.133768	-0.619118	0.97448	1.93224
clust1	gene6892	-0.854348	-1.24625	0.588922	0.688397	-1.194	-0.62493	-0.629004	1.16842	-0.385227	-0.282704	1.0301	1.74063
clust1	gene7504	-0.904793	-1.20813	0.364302	0.826781	-1.13307	-0.801501	-0.463931	1.08243	-0.384724	-0.0373624	0.657275	2.00273
clust1	gene11313	-0.875458	-0.978955	-0.185416	0.393927	-1.25617	-0.223633	-0.346125	1.60099	-0.399029	-0.602709	1.18493	1.68764
clust1	gene4776	-0.947638	-1.23445	-0.139713	0.166493	-1.19854	-0.400826	0.185811	1.41964	-0.224571	-0.563515	1.15089	1.78641
clust1	gene10895	-1.07414	-1.26505	0.426502	0.254356	-1.60735	-0.124613	0.11092	0.964616	-0.490446	-0.0483936	1.15941	1.69419
clust1	gene7493	-1.50563	-0.651028	0.403852	0.646327	-1.41463	-0.280885	-0.0515125	1.06592	-0.617672	-0.339846	1.02276	1.72234
clust1	gene6226	-1.07258	-0.850582	0.336439	0.133863	-1.0566	-0.786287	-0.214532	0.966989	-0.84052	0.13312	1.99382	1.25687
clust1	gene10968	-1.42315	-0.762945	-0.077442	0.0945036	-1.0405	-0.512295	0.0503788	1.91109	-0.690221	0.0631188	1.34759	1.03988
clust1	gene2680	-0.940161	-1.27655	0.31071	0.347301	-1.3345	-0.454244	-0.541933	1.64047	-0.409657	0.249946	1.49267	0.915954
clust1	gene10867	-0.920681	-1.21676	0.364075	0.77798	-1.34023	-0.470837	-0.0816455	1.55727	-1.06788	0.267418	1.04037	1.09093
clust1	gene1077	-0.997008	-1.00703	0.896127	0.838627	-1.27703	-0.276602	-0.54233	1.08994	-1.18632	0.0866926	1.01267	1.36227
clust1	gene4862	-1.11981	-0.985317	0.765569	0.472656	-1.211	-0.0883499	-0.457739	1.16272	-1.3511	0.380815	1.17581	1.25574
clust1	gene10042	-0.614199	-1.33512	0.119501	0.221481	-0.979458	-0.183753	-0.811109	1.49153	-0.547195	-0.339623	1.3271	1.65084
clust1	gene10518	-0.893858	-1.13248	0.532562	0.329276	-0.828439	-0.377735	-1.00936	1.7652	-0.655566	-0.20682	1.1341	1.34313
clust1	gene3057	-0.985782	-0.985782	0.028147	0.453099	-0.985782	0.167963	-0.380658	1.52615	-0.985782	-0.657229	1.26717	1.53848
clust1	gene6789	-1.14448	-0.708904	0.640023	0.195156	-1.38023	0.424703	-0.719352	1.4695	-0.854838	-0.384253	1.04856	1.41411
clust1	gene1573	0.171676	-0.774339	-0.0186472	-0.244944	-1.06524	0.178887	-0.854331	1.24835	-1.50146	-0.158421	1.40793	1.61054
clust1	gene4147	-0.0736018	-1.1153	-0.0048982	0.315863	-0.897853	0.0212242	-1.01826	0.825606	-1.49433	0.355799	1.59433	1.49142
clust1	gene3056	-0.838616	-1.04349	0.795279	-0.219968	-0.478261	-0.441918	-0.410146	0.938562	-1.09813	-0.506103	1.3891	1.91369
clust1	gene46	-0.797916	-1.26207	0.456812	-0.030599	-0.521018	-0.72266	0.116961	1.67457	-1.20743	-0.265088	1.55156	1.00688
clust1	gene1490	-0.623399	-1.29624	-0.102183	-0.420033	-0.917622	-0.611507	0.0422672	1.53541	-0.707834	0.0469016	1.49857	1.55566
clust1	gene436	-0.559091	-1.47201	-0.140685	0.20311	-0.337557	-0.94909	0.0277308	1.2065	-0.898486	-0.275744	1.59241	1.60292
clust1	gene6771	-0.435042	-0.692772	0.317463	0.642644	-1.6488	-0.0223516	0.120019	1.30563	-1.636	-0.240591	1.03785	1.25196
clust1	gene6788	-0.876261	-0.402022	0.615602	0.69133	-1.42359	0.397104	-0.0954325	1.07366	-1.88404	-0.20694	0.90075	1.20984
clust1	gene10456	-0.863196	-0.542911	0.432886	0.959332	-1.36592	0.0280385	-0.472192	1.08781	-1.8044	0.52001	1.0879	0.932646
clust1	gene8903	-0.432229	-0.872241	0.668408	0.696706	-1.63135	0.48181	-0.624274	1.00348	-1.62376	0.276053	1.04912	1.00828
clust1	gene2036	-0.150917	-0.0871198	0.357216	0.746488	-2.00454	0.234168	0.252028	0.750835	-1.60926	-0.714116	1.04528	1.17993
clust1	gene2975	0.026464	-1.11652	0.390617	0.693571	-1.01418	0.123925	0.282504	1.4739	-1.97951	-0.508557	0.413218	1.21455
clust1	gene3131	0.0728535	-0.733422	-0.229601	0.258146	-1.68806	0.317962	0.128136	1.70904	-1.46279	-0.432553	1.04262	1.01766
clust1	gene3166	-0.53504	-1.21224	0.0778538	1.36097	-0.666196	-0.380555	-0.526308	1.62536	-1.32111	-0.298548	0.560651	1.31518
clust1	gene7642	-1.06768	-1.27448	0.634038	1.40298	-0.804349	-0.463598	-0.203036	1.56419	-1.10345	-0.120607	0.362744	1.07326
clust1	gene8042	-1.12798	-1.26023	0.364413	1.09499	-0.667533	-0.422927	-0.470479	1.75972	-1.07719	-0.0283151	0.818939	1.01658
clust1	gene4743	-0.521098	-0.610521	0.637177	1.32105	-1.06595	-0.472924	-0.617712	1.35078	-0.989336	-0.876989	0.152169	1.69335
clust1	gene10623	-1.05542	-0.537017	0.336103	0.98246	-0.954409	-0.246758	-0.536479	1.77181	-1.00796	-0.815239	0.636361	1.42655
clust1	gene3354	-0.893859	-0.853347	0.655327	1.26563	-0.83728	-0.659721	-0.449188	1.76711	-0.88696	-0.800801	0.602044	1.09104
clust1	gene7512	-1.0249	-0.867641	0.581679	1.35879	-0.922281	-0.650682	-0.334339	1.28618	-1.39523	0.162576	0.473714	1.33213
clust1	gene8318	-0.769454	-0.551518	0.564901	1.33746	-0.985378	-0.371512	-0.555797	1.37624	-1.51592	-0.411204	0.469114	1.41307
clust1	gene9740	-0.583924	-0.96127	0.170353	1.45173	-1.36143	-0.383211	-0.107119	1.36856	-1.24702	-0.157425	0.408173	1.40258
clust1	gene10474	-0.213488	-0.862861	0.54033	1.31151	-1.58385	-0.736193	-0.209096	1.21252	-1.21921	-0.228931	0.753857	1.2354
clust1	gene8319	-0.447031	-0.816077	0.531402	1.19294	-1.48181	-0.644654	-0.670588	1.37374	-0.969901	-0.218084	0.774312	1.37575
clust1	gene1963	-0.992063	-1.30101	0.797776	0.943612	-0.730033	0.19462	-0.744779	0.703554	-0.778655	-0.859046	1.32776	1.43827
clust1	gene4641	-0.546909	-1.34131	-0.101714	0.900643	-1.00968	-0.197589	-0.450044	1.14855	-0.817912	-0.559406	1.70186	1.27351
clust1	gene2617	-0.644868	-0.492787	0.493368	0.891835	-1.53943	-0.257377	-0.441706	1.29554	-0.91479	-0.934151	1.42473	1.11964
clust1	gene3165	-0.537712	-1.1184	0.417865	1.05264	-1.08693	-0.302064	-0.341442	1.41694	-1.29647	-0.544212	0.988049	1.35174
clust1	gene7497	-0.22826	-0.87126	0.339868	1.25828	-0.959318	-0.386277	-0.904472	1.2549	-1.3704	-0.52851	1.17237	1.22308
clust1	gene5317	-0.00792386	-1.22635	0.707832	0.953672	-1.25502	-0.397827	-1.3069	1.21094	-0.869444	0.0950627	0.719114	1.37684
clust1	gene8051	-0.285707	-1.29602	0.735884	0.929979	-0.755473	-0.543808	-1.37288	1.32206	-1.02155	0.160283	1.0897	1.03753
clust1	gene10778	-0.105056	-0.868175	0.99893	0.948203	-1.23588	-0.302589	-1.23926	1.62472	-1.14922	-0.204188	0.706408	0.826107
clust1	gene8289	-0.301783	-1.24478	1.22842	1.08231	-0.96013	-0.293418	-1.06281	1.10416	-1.19172	-0.266919	0.872048	1.03462
clust1	gene11827	-0.665644	-0.854265	0.715428	1.20313	-1.53499	-0.358097	-0.776704	1.64561	-0.713061	-0.280131	0.513577	1.10514
clust1	gene7691	-0.552448	-1.33561	0.532193	1.38492	-1.18309	-0.308538	-0.948845	0.919944	-0.534285	-0.344196	0.82727	1.54269
clust1	gene10353	-0.608549	-0.997413	0.359066	1.30631	-1.059	-0.543116	-0.691016	1.40659	-0.786762	-0.680572	0.821226	1.47323
clust1	gene6551	-0.900602	-1.45961	0.350561	1.17456	-0.851152	-0.279998	-0.668497	1.4484	-0.669581	-0.325089	0.719047	1.46196
clust1	gene4644	-0.478669	-0.810063	0.742812	0.657711	-1.15504	-0.422894	-0.882858	0.931194	-1.03215	-0.363617	0.768376	2.0452
clust1	gene509	-0.273036	-0.901046	0.645314	0.615831	-0.971759	0.00714043	-1.40166	1.39289	-0.910588	-0.700822	1.12833	1.36941
clust1	gene10008	-0.223907	-1.16632	0.379213	0.773871	-1.15931	-0.1682	-0.831966	1.32991	-0.999593	-0.623394	1.27884	1.41086
clust1	gene2658	-0.125905	-1.30923	0.518293	0.830513	-1.28997	-0.0118676	-1.04912	1.14605	-0.972474	-0.263975	1.15553	1.37215
clust1	gene1613	-0.754601	-0.55878	0.408652	0.179837	-1.22468	-0.607426	-0.402487	1.65245	-1.34991	0.184539	0.886277	1.58613
clust1	gene5887	-0.406271	-1.07075	0.265771	0.348891	-0.934309	-0.895033	-0.277175	1.38143	-1.44967	0.386882	1.13304	1.5172
clust1	gene1079	-0.939669	-0.519476	0.78631	0.495047	-0.850468	-0.87953	-0.532942	1.51806	-1.52722	0.615272	0.41505	1.41957
clust1	gene3058	-0.670351	-0.920586	0.354324	0.331117	-0.649761	-0.45169	-0.257627	1.50446	-1.57004	0.137706	0.194952	1.99749
clust1	gene4964	0.189919	-0.326181	0.257509	0.382904	-0.696266	-0.542593	-0.870707	1.15902	-1.31977	-0.90518	0.43158	2.23977
clust1	gene10472	0.0505991	-1.09475	0.19197	0.0623383	-1.13305	-0.617675	-0.719405	1.64731	-0.747058	-0.0159311	0.327148	2.0485
clust1	gene11383	-0.0840129	-0.784552	0.163049	0.644003	-0.944678	-0.724786	-0.654192	2.04486	-0.85421	-0.542934	0.0395336	1.69791
clust1	gene97	0.00345069	-0.60866	-0.301181	0.499421	-0.703764	-0.75633	-0.963326	2.04665	-0.90064	-0.442662	0.416976	1.71006
clust1	gene3618	-1.45308	-0.857689	-0.877667	0.317035	0.084078	0.303362	-0.0700164	1.87567	-1.30086	0.142945	0.556569	1.27965
clust1	gene6052	-1.20319	-0.926114	-0.305009	0.830038	0.262629	-0.583225	-0.441528	1.49318	-1.27009	-0.173999	0.546039	1.77128
clust1	gene6488	-0.921821	-0.167412	-0.921821	1.92897	-0.921821	0.117525	-0.595968	1.17173	-0.921821	-0.271718	0.0793906	1.42476
clust1	gene6826	-1.51041	0.0166941	-0.464674	0.774759	-1.00568	-0.0850972	-1.04557	1.5432	-0.412585	-0.261883	0.937775	1.51349
clust1	gene10010	-0.870232	-0.355068	-0.0962812	0.947349	-1.1096	-0.780401	-0.675766	2.22265	-0.984071	0.439425	0.544411	0.717587
clust1	gene1689	-0.893704	-0.743278	-0.141868	1.04006	-0.621892	-0.727195	0.303313	1.98966	-0.907143	-0.743147	-0.0393771	1.48457
clust1	gene4454	-0.778119	-0.48257	-0.079833	0.851861	-0.775652	-0.875844	0.00754641	2.05606	-0.875844	-0.607583	-0.0803614	1.64034
clust1	gene1674	-0.864976	-0.227679	0.0393136	1.09739	-1.08324	-0.315745	-0.250203	1.68443	-0.946083	-0.771148	-0.178526	1.81646
clust1	gene4556	-0.934212	-0.983785	0.379579	0.958078	-1.02636	-0.332275	-0.19178	1.92397	-0.782683	-0.426204	-0.128474	1.54415
clust1	gene9742	-1.08766	-0.562539	-0.663765	1.0009	-1.08766	-0.595102	0.206258	2.00656	-0.859688	-0.0831063	0.533466	1.19233
clust1	gene5680	-1.19646	-1.04141	-0.524499	1.16614	-0.811332	0.0198465	-0.1661	1.71989	-0.796328	-0.14843	0.194104	1.58458
clust1	gene7482	-1.09103	-0.781239	-0.0849898	1.46076	-0.769479	-0.34911	-0.165061	1.78711	-1.08972	-0.31137	0.0386467	1.35548
clust1	gene10491	-0.838119	-0.215851	-0.883065	1.02337	-1.3557	-0.288715	0.0614948	0.73296	-1.10859	1.07612	-0.0923117	1.8884
clust1	gene1412	-1.2198	0.1582	-0.374518	0.255959	-1.17743	-0.218196	0.0523184	0.510293	-1.02055	0.0668859	0.449701	2.51714
clust1	gene10705	-0.772752	-0.915249	-0.155806	0.817027	-0.595938	-0.572701	-0.619749	0.606789	-0.130986	-0.455696	0.111654	2.68341
clust1	gene6742	-1.33141	-0.834473	-0.026553	1.20381	-0.593797	-0.585152	-0.420564	0.454204	-0.526426	0.537333	-0.200126	2.32316
clust1	gene10463	-1.0653	-0.793863	0.139491	0.767849	-1.0653	-0.812307	0.604952	0.412892	-0.421649	-0.605666	0.491992	2.34692
clust1	gene11226	-1.36836	-1.06386	0.776928	0.464674	-0.96887	-0.161266	-0.0721578	0.281161	-0.781038	0.11219	0.485097	2.29551
clust1	gene1962	-0.55379	-1.32492	0.541638	1.37677	-0.255281	-0.86355	-1.2046	0.314414	-0.421359	-0.402181	1.6693	1.12356
clust1	gene7496	-0.227905	-1.4347	0.451325	1.1621	-0.628393	-1.1299	-0.625128	0.860661	-0.871821	-0.27428	1.31864	1.3994
clust1	gene7509	-0.288477	-1.34413	0.82751	1.6892	-0.308333	-1.10453	-0.711461	0.551768	-1.21316	-0.077889	0.921906	1.05759
clust1	gene3187	-0.818907	-1.42852	-0.010685	1.7299	-0.653063	-0.820064	-1.09243	0.889732	-0.262381	0.546551	0.93228	0.987585
clust1	gene4653	-0.675636	-1.08591	-0.00973995	1.3604	-0.66507	-1.08591	-0.882934	0.831488	-0.891474	0.605258	1.51074	0.988781
clust1	gene7721	-0.752107	-1.00022	0.879746	1.25005	-1.15412	-0.927584	-1.28754	0.782221	-0.349728	0.386572	1.04621	1.1265
clust1	gene1167	-0.395087	-1.05268	0.59428	0.964925	-1.03568	-1.00636	-1.38791	0.958138	-0.52642	0.412297	1.15614	1.31835
clust1	gene5389	-0.630276	-1.18946	0.753753	0.958703	-0.852144	-0.91523	-1.32104	0.537101	-0.530132	0.534069	1.24547	1.40918
clust1	gene4856	-0.776047	-1.01071	0.711487	1.15161	-0.909842	-0.86648	-1.17646	0.904363	-0.826845	0.406674	1.03363	1.35861
clust1	gene8896	-0.841057	-0.897638	0.890189	1.11676	-0.84028	-0.633422	-1.45524	0.726243	-0.823086	0.356188	1.14038	1.26096
clust1	gene4264	-0.605879	-1.38417	0.937247	1.03288	-0.905146	-0.455903	-1.33918	0.561318	-0.726846	0.49242	1.22362	1.16964
clust1	gene5718	-0.88463	-1.36737	0.672829	0.896538	-0.972549	-0.392783	-1.17266	0.763149	-0.59737	0.406584	1.27524	1.37302
clust1	gene2165	-0.825153	-1.32921	0.778464	1.01851	-1.13416	-0.43289	-1.14015	0.754184	-0.613657	0.505342	1.14044	1.27827
clust1	gene5343	-0.888018	-1.33579	0.805198	0.979363	-0.915943	-0.567699	-1.21353	0.852593	-0.573738	0.437313	1.14113	1.27913
clust1	gene5475	-0.663497	-1.43249	0.790759	1.09774	-0.589023	-0.989113	-1.29966	1.03272	-0.496471	0.517067	0.920522	1.11144
clust1	gene193	-0.746694	-1.53872	0.850402	0.956509	-0.732702	-1.09929	-1.19706	0.906037	-0.00928078	0.550983	0.950975	1.10884
clust1	gene2082	-0.628291	-1.70578	0.887261	1.05458	-0.610628	-0.921973	-1.24445	0.914288	-0.184736	0.496127	0.872631	1.07096
clust1	gene5443	-0.687985	-1.64958	0.852142	1.05508	-0.696663	-0.879023	-1.1875	0.935262	-0.285862	0.508503	0.943164	1.09246
clust1	gene2081	-0.849716	-1.58331	0.818778	0.997732	-0.58556	-0.931144	-1.27166	0.883507	-0.124466	0.569677	1.00339	1.07276
clust1	gene9634	-0.813111	-1.53199	0.819151	1.01826	-0.671995	-0.869583	-1.25079	0.920604	-0.287176	0.530634	0.970598	1.1654
clust1	gene6660	-0.597758	-1.53759	0.983779	1.1408	-1.00742	-0.920637	-1.07871	0.950086	-0.23997	0.393019	0.823082	1.09132
clust1	gene1384	-0.698195	-1.3817	0.852649	1.09087	-0.978883	-0.970475	-1.14636	0.970195	-0.36261	0.626382	0.925272	1.07285
clust1	gene2153	-0.739016	-1.39105	0.908818	1.13362	-0.966924	-0.914695	-1.0414	1.07351	-0.483114	0.439055	0.918141	1.06305
clust1	gene8565	-0.828614	-1.41609	0.835985	1.10569	-1.05763	-0.878985	-0.987608	1.01819	-0.34823	0.526264	0.909186	1.12186
clust1	gene369	-0.718568	-1.71686	0.815286	1.04211	-0.857308	-0.798532	-1.05987	0.945133	-0.143124	0.393905	0.948855	1.14897
clust1	gene8389	-0.70621	-1.74066	0.867658	1.03925	-0.807411	-0.842226	-1.08218	0.962358	-0.097621	0.419444	0.895699	1.09191
clust1	gene1784	-0.72863	-1.6922	0.792843	1.01119	-0.779508	-0.816435	-1.10112	0.95745	-0.243132	0.478479	0.978144	1.14291
clust1	gene5482	-0.719718	-1.71201	0.870244	1.02255	-0.78789	-0.818913	-1.06421	0.879625	-0.264581	0.481551	0.968923	1.14443
clust1	gene3335	-0.673649	-1.75336	0.872521	1.05694	-0.791014	-0.779323	-1.06386	0.949651	-0.239726	0.369377	0.910692	1.14174
clust1	gene5619	-0.748076	-1.71038	0.891067	1.0763	-0.848156	-0.702129	-1.07514	0.98362	-0.275426	0.432362	0.91125	1.06471
clust1	gene4487	-0.656572	-1.67621	0.811642	1.06843	-0.93129	-0.845417	-1.03905	1.01246	-0.21062	0.472515	0.906784	1.08733
clust1	gene3673	-0.568844	-1.69734	0.847918	1.02979	-0.882077	-0.798798	-1.14067	0.902847	-0.255661	0.480236	0.943672	1.13892
clust1	gene9049	-0.572311	-1.75065	0.869573	0.999209	-0.871632	-0.853511	-1.09785	0.910545	-0.16031	0.512951	0.924408	1.08958
clust1	gene514	-0.538973	-1.66825	0.683116	1.08009	-0.930536	-0.822079	-1.16096	0.951668	-0.206019	0.532664	0.968616	1.11067
clust1	gene5618	-0.667816	-1.676	0.712041	0.937523	-0.834562	-0.805897	-1.16826	1.0678	-0.188218	0.535354	0.988572	1.09946
clust1	gene4422	-0.544327	-1.59959	0.834896	1.03251	-0.921348	-0.772632	-1.16702	0.899268	-0.443925	0.569355	0.978247	1.13457
clust1	gene3583	-0.565464	-1.6338	0.846138	1.03691	-0.896571	-0.86961	-1.16301	0.898546	-0.283438	0.613519	0.939978	1.07679
clust1	gene7003	-0.579136	-1.6203	0.854844	1.00925	-0.894334	-0.865326	-1.16802	0.927464	-0.268941	0.541085	0.92477	1.13865
clust1	gene609	-0.640291	-1.52794	0.812567	1.1031	-0.922362	-0.875624	-1.10703	0.943106	-0.366315	0.431924	0.983944	1.16491
clust1	gene5211	-0.656173	-1.53423	0.897642	1.09273	-0.940792	-0.799053	-1.14303	0.934284	-0.38902	0.478776	0.949488	1.10937
clust1	gene5574	-0.6928	-1.58438	0.909241	1.0821	-0.991175	-0.752851	-1.07323	0.919592	-0.337013	0.461316	0.932378	1.12681
clust1	gene5366	-0.729938	-1.60269	0.805436	1.07832	-0.966064	-0.855175	-0.95334	0.931168	-0.352106	0.540472	0.959152	1.14476
clust1	gene660	-0.675609	-1.5862	0.865055	1.01896	-0.866925	-0.866809	-1.09753	0.903911	-0.384111	0.584733	0.973512	1.13102
clust1	gene6875	-0.75737	-1.58371	0.852695	1.05077	-0.912242	-0.753372	-1.03869	0.911149	-0.448221	0.557794	0.970003	1.1512
clust1	gene2682	-0.593446	-1.76621	0.733473	0.93252	-0.833838	-0.786862	-1.06536	0.974595	-0.268635	0.480048	1.01718	1.17653
clust1	gene570	-0.609169	-1.74538	0.790913	0.995719	-0.900405	-0.805536	-1.01921	0.967918	-0.276094	0.528048	0.922245	1.15095
clust1	gene2602	-0.636242	-1.73945	0.827185	1.0093	-0.936323	-0.686478	-1.03992	0.955675	-0.297874	0.431978	0.961289	1.15086
clust1	gene4884	-0.643504	-1.77551	0.814755	0.98261	-0.872698	-0.66839	-1.01262	0.970011	-0.342335	0.389922	0.95189	1.20587
clust1	gene5263	-0.642042	-1.81538	0.821694	1.04222	-0.899989	-0.71957	-0.970147	0.931372	-0.237129	0.411387	0.965564	1.11203
clust1	gene7027	-0.651164	-1.77102	0.765581	1.00233	-0.9704	-0.687607	-0.978419	0.895338	-0.237775	0.43824	1.00285	1.19204
clust1	gene536	-0.645156	-1.6992	0.833467	1.02425	-0.988452	-0.747802	-0.968097	0.918599	-0.341075	0.476383	1.0028	1.13428
clust1	gene537	-0.676914	-1.70925	0.79698	1.01456	-0.925126	-0.689931	-1.0026	0.914704	-0.375946	0.454654	1.00886	1.19002
clust1	gene9226	-0.719942	-1.70768	0.803075	1.03695	-0.881826	-0.736879	-1.03903	0.953539	-0.285416	0.475361	0.951948	1.14989
clust1	gene3661	-0.720016	-1.68519	0.849298	1.03188	-0.888098	-0.703539	-1.06755	0.92033	-0.337459	0.490462	1.00485	1.10504
clust1	gene6890	-0.728229	-1.71162	0.888697	1.00709	-0.933855	-0.694769	-0.998849	0.929866	-0.330765	0.495965	0.976446	1.10002
clust1	gene2392	-0.640605	-1.6834	0.842133	1.02962	-0.936221	-0.773924	-1.00167	0.849541	-0.3931	0.552993	1.03039	1.12424
clust1	gene3353	-0.585561	-1.68208	0.819946	1.04355	-0.918265	-0.750393	-1.05739	0.976708	-0.412551	0.488512	0.93589	1.14163
clust1	gene3504	-0.622729	-1.71679	0.849878	1.03561	-0.876787	-0.77858	-1.05911	0.924132	-0.33058	0.503017	0.963225	1.10872
clust1	gene4266	-0.60876	-1.69534	0.778318	0.994578	-0.862466	-0.717966	-1.03088	0.976368	-0.488026	0.455827	0.992857	1.20549
clust1	gene4267	-0.782254	-1.61959	0.78042	0.980334	-0.933567	-0.738416	-0.983205	0.938887	-0.399248	0.522819	1.08387	1.14995
clust1	gene7936	-0.745878	-1.60155	0.760268	1.01287	-0.883906	-0.789221	-1.05273	0.955062	-0.385898	0.548582	0.993938	1.18847
clust1	gene9053	-0.783972	-1.63827	0.774698	1.03238	-0.863468	-0.795126	-1.00502	0.944136	-0.360459	0.544318	0.982946	1.16784
clust1	gene7146	-0.646656	-1.69181	0.858866	1.02084	-1.10058	-0.64999	-0.974851	0.926829	-0.27188	0.418743	0.954206	1.15628
clust1	gene9991	-0.663653	-1.7299	0.828703	1.0375	-1.09082	-0.572907	-0.96675	0.883907	-0.313177	0.473148	0.97484	1.13911
clust1	gene7113	-0.652267	-1.68285	0.82495	0.988612	-1.07739	-0.647043	-0.971945	0.908156	-0.36409	0.517728	1.00477	1.15137
clust1	gene9017	-0.710735	-1.67637	0.820356	1.01352	-1.06126	-0.667832	-0.921155	0.939076	-0.371599	0.502849	0.978135	1.15502
clust1	gene5953	-0.677712	-1.67459	0.815042	1.03812	-1.04683	-0.66342	-0.980441	0.974277	-0.343319	0.464393	0.944653	1.14983
clust1	gene7143	-0.681693	-1.7331	0.807817	1.01124	-1.01187	-0.655783	-0.974046	0.924245	-0.289184	0.469709	0.963431	1.16923
clust1	gene10973	-0.744654	-1.57827	0.931993	1.05319	-1.06942	-0.710305	-0.9538	0.868575	-0.414109	0.502479	1.00609	1.10824
clust1	gene1442	-0.713184	-1.6073	0.836094	1.06825	-1.1219	-0.666326	-0.930074	0.952007	-0.342517	0.368228	0.991527	1.1652
clust1	gene1169	-0.82847	-1.57015	0.828208	1.04536	-1.01597	-0.676648	-0.976675	0.939372	-0.375166	0.450062	0.981601	1.19847
clust1	gene2391	-0.749326	-1.59728	0.873321	1.10191	-1.05864	-0.599094	-1.00894	0.894992	-0.414572	0.451057	0.959551	1.14702
clust1	gene9576	-0.689017	-1.60074	0.807547	1.08477	-1.05461	-0.817867	-0.991271	0.947157	-0.190945	0.376357	0.942672	1.18595
clust1	gene4873	-0.843342	-1.59702	0.857829	0.99735	-1.00237	-0.775935	-0.995262	0.901808	-0.184051	0.489857	1.00644	1.1447
clust1	gene6874	-0.81785	-1.56786	0.960414	1.07177	-1.06207	-0.724262	-0.99857	0.871881	-0.248794	0.462086	0.960998	1.09226
clust1	gene611	-0.749494	-1.68422	0.84975	1.05318	-1.03752	-0.69478	-0.941796	0.880776	-0.267931	0.474398	0.990024	1.12761
clust1	gene192	-0.714871	-1.66707	0.880955	1.07668	-0.960078	-0.731112	-1.01956	0.901969	-0.298382	0.454791	0.957573	1.1191
clust1	gene9981	-0.722524	-1.69343	0.925286	1.05785	-0.969769	-0.709639	-0.988325	0.8661	-0.310126	0.480558	0.973278	1.09075
clust1	gene8771	-0.764827	-1.64575	0.855863	1.05771	-1.08176	-0.740132	-0.930633	0.948825	-0.233737	0.522203	0.908451	1.10379
clust1	gene366	-0.775894	-1.62963	0.848217	1.06096	-0.947635	-0.765032	-1.0226	0.952118	-0.29245	0.532086	0.940756	1.0991
clust1	gene2360	-0.674407	-1.66217	0.854066	1.04468	-1.01413	-0.74056	-1.04224	0.926552	-0.240801	0.485893	0.937696	1.12542
clust1	gene6692	-0.701057	-1.66693	0.873397	1.0647	-0.989514	-0.743861	-1.05711	0.892795	-0.206056	0.489155	0.936272	1.1082
clust1	gene4658	-0.789282	-1.79973	0.852564	1.01928	-0.950757	-0.566595	-0.926874	0.997328	-0.263865	0.409763	0.910445	1.10773
clust1	gene477	-0.712301	-1.7129	0.872205	1.08571	-1.03779	-0.623756	-0.929402	0.985199	-0.350868	0.429188	0.892754	1.10196
clust1	gene6821	-0.849092	-1.65085	0.808091	1.09218	-1.21003	-0.543073	-0.854075	0.899359	-0.178655	0.377812	0.97274	1.1356
clust1	gene9644	-0.876789	-1.61467	0.747608	1.00881	-1.03824	-0.581057	-0.962115	0.870126	-0.299901	0.44701	1.05978	1.23944
clust1	gene8550	-0.515927	-1.57278	0.893693	1.03804	-1.11084	-0.688999	-0.991727	0.969062	-0.56832	0.44566	0.947131	1.15501
clust1	gene9648	-0.646054	-1.58033	0.823413	1.01468	-1.04828	-0.711215	-0.954228	0.954964	-0.563294	0.574853	0.961769	1.17372
clust1	gene6165	-0.784961	-1.40864	0.839365	1.1056	-1.02823	-0.521529	-1.04519	0.949889	-0.741683	0.457207	0.995971	1.18221
clust1	gene6781	-0.815032	-1.62279	0.834219	1.04745	-1.03438	-0.545922	-0.848	0.990045	-0.603878	0.485814	0.985664	1.12681
clust1	gene10974	-0.730094	-1.68755	1.0614	1.15585	-0.972475	-0.679271	-0.887132	0.872914	-0.413163	0.32888	0.877575	1.07307
clust1	gene364	-0.969156	-1.45444	0.966996	1.10942	-0.849245	-0.742431	-1.00622	0.885236	-0.479351	0.376484	1.06202	1.10068
clust1	gene2122	-1.13338	-1.42587	0.63342	1.0064	-0.785671	-1.00312	-0.791341	0.941165	-0.209351	0.402034	0.928906	1.43681
clust1	gene5829	-1.34625	-1.18094	0.816182	0.935743	-1.01567	-0.557928	-1.00984	0.862421	-0.301992	0.3896	1.1825	1.22618
clust1	gene8804	-1.00382	-1.3153	0.617011	0.731685	-1.08844	-0.762137	-1.02573	0.857851	-0.158693	0.494399	1.28525	1.36792
clust1	gene454	-0.440895	-1.3995	0.233935	1.23235	-0.463928	-1.20309	-1.17894	1.14829	-0.420341	0.179806	1.05607	1.25625
clust1	gene9953	-0.41136	-1.49291	0.348998	1.25322	-0.474134	-0.56576	-1.57141	1.12859	-0.43908	0.0420717	0.937522	1.24425
clust1	gene10315	-0.699503	-1.54569	0.833292	0.951	-0.494868	-0.720597	-1.3934	0.686763	-0.470763	0.430433	1.17837	1.24497
clust1	gene1403	-0.667811	-1.6257	0.774484	0.879706	-0.669733	-0.491038	-1.30245	0.960843	-0.553151	0.331723	1.08163	1.2815
clust1	gene3294	-0.701252	-1.46116	0.729728	0.965946	-0.696695	-0.521975	-1.40827	0.844976	-0.568238	0.381392	1.12203	1.31352
clust1	gene5116	-0.477333	-1.97615	0.668016	0.985116	-0.475324	-0.58525	-1.10285	0.698933	-0.379618	0.199737	1.27085	1.17388
clust1	gene5379	-0.462303	-1.85411	0.539422	0.966607	-0.618516	-0.622693	-1.24195	0.909515	-0.298996	0.329832	1.08619	1.267
clust1	gene1106	-0.623478	-1.7196	0.730894	0.615878	-0.635232	-0.607041	-1.28286	0.760729	-0.198155	0.26224	1.36065	1.33598
clust1	gene4918	-0.711301	-1.69395	0.71263	0.785009	-0.888741	-0.574993	-1.02861	0.784883	-0.225531	0.145794	1.31001	1.3848
clust1	gene698	-0.709774	-1.83365	0.745036	0.71102	-0.882782	-0.554481	-1.04561	0.794186	-0.120324	0.418478	1.20054	1.27736
clust1	gene1299	-0.241556	-1.4148	0.771982	0.714347	-0.978776	-0.84569	-1.48529	0.891741	-0.313968	0.573984	1.26742	1.0606
clust1	gene10374	-0.32188	-1.61603	0.403068	0.577226	-0.853837	-0.449209	-1.23951	0.982735	-0.670602	0.475409	1.33077	1.38186
clust1	gene791	-0.429075	-1.45144	0.53973	0.672462	-1.0085	-0.58084	-1.32643	1.11694	-0.487998	0.45111	1.13472	1.36932
clust1	gene1985	-0.563854	-1.39345	0.611437	0.919083	-1.01722	-0.700783	-1.1517	0.866996	-0.391081	0.0903723	1.24316	1.48704
clust1	gene7829	-0.331558	-1.44462	0.542287	1.08794	-0.925161	-0.681919	-1.26725	0.942802	-0.630231	0.27407	1.02172	1.41191
clust1	gene5383	-0.56627	-1.32983	0.660613	0.929006	-0.969741	-0.592563	-1.35332	0.762204	-0.586297	0.460887	1.22405	1.36126
clust1	gene6359	-0.539746	-1.36005	0.668293	1.05363	-0.95292	-0.644556	-1.26375	0.921083	-0.656342	0.345522	1.08509	1.34374
clust1	gene9556	-0.556272	-1.40612	0.723926	1.01433	-0.925848	-0.551342	-1.26942	0.927796	-0.739497	0.42245	1.08798	1.27202
clust1	gene8716	0.292429	-1.06326	0.711114	0.767607	-1.52391	-0.743642	-1.36665	0.447564	-0.65661	0.90397	1.17862	1.05276
clust1	gene4740	0.555694	-1.01758	0.901099	1.10523	-1.63292	-0.705061	-0.690531	0.502436	-1.31312	0.357467	0.988426	0.948865
clust1	gene6464	0.524685	-1.32502	0.502184	1.61354	-1.41611	-0.920935	-0.768612	0.555315	-0.874755	0.605375	0.973008	0.531323
clust1	gene11340	-0.10483	-0.889291	0.578193	0.888706	-1.17946	-1.4229	-1.27976	1.03157	-0.450004	0.763475	0.890187	1.17412
clust1	gene6452	-0.523109	-0.845008	0.841666	0.813929	-1.66411	-1.07486	-0.671422	1.26714	-0.539942	0.286731	0.877356	1.23162
clust1	gene10608	-0.123942	-1.73773	0.450663	0.834247	-1.05587	-1.07121	-0.875391	0.970117	0.0339208	0.0987558	1.3352	1.14123
clust1	gene8441	-0.427471	-1.17753	0.117914	1.20735	-1.0467	-0.856032	-1.1059	1.08025	-0.240656	-0.242947	1.37006	1.32165
clust1	gene1481	-0.380007	-1.29412	0.90953	1.1659	-1.10122	-1.01358	-1.26085	0.57433	-0.0776635	0.170446	0.891073	1.41617
clust1	gene1482	-0.474165	-1.33936	0.774359	1.23402	-1.29975	-0.478945	-1.34905	0.85133	-0.117474	0.0569145	0.866078	1.27604
clust1	gene3460	0.167608	-1.46652	0.814388	0.840062	-1.14911	-0.905712	-1.41777	1.00873	0.00515977	0.0391858	0.755996	1.30799
clust1	gene9692	0.0829293	-1.36759	0.425682	1.10257	-1.11072	-0.943857	-1.19141	1.20848	-0.388596	0.126073	0.559097	1.49734
clust1	gene174	0.585318	-1.71671	0.272384	0.515358	-1.13446	0.0553705	-1.19585	0.927043	-0.265307	-0.624156	1.3006	1.28041
clust1	gene4192	-0.244278	-1.40236	0.62427	0.847149	-0.237347	-0.539337	-1.27147	1.11288	-1.08374	-0.340331	0.982982	1.55158
clust1	gene9118	0.140449	-1.72566	0.486112	0.821518	-0.606243	-0.172827	-1.48871	1.22393	-0.348396	-0.551065	0.900374	1.32052
clust1	gene9249	0.0339429	-1.87679	0.334044	0.812273	-0.235228	-0.139453	-1.33276	0.870337	-0.628693	-0.470762	1.23534	1.39775
clust1	gene5187	-0.0988602	-1.9406	0.437292	0.891659	-0.474359	-0.502888	-1.15852	0.904869	-0.62039	0.0292378	1.20954	1.32303
clust1	gene7847	-0.178021	-2.08092	0.287296	0.638344	-0.45023	-0.305973	-1.02758	1.05607	-0.466435	-0.0945625	1.22006	1.40195
clust1	gene7218	-0.107883	-1.41371	0.472304	1.45884	-0.968114	0.166362	-1.1998	0.867516	-1.11528	-0.195108	0.763302	1.27158
clust1	gene6559	0.129218	-1.29584	0.643349	1.27498	-0.782687	-0.510771	-1.11439	0.672557	-1.18688	-0.346667	1.25181	1.26532
clust1	gene6560	0.520553	-1.33626	0.220005	1.00433	-0.436004	-0.266484	-1.2432	0.601542	-1.52362	-0.13893	1.33161	1.26645
clust1	gene3527	-0.44004	-1.61742	0.442243	0.271737	-0.76976	0.283574	-1.29429	0.990063	-0.547682	-0.229814	1.42682	1.48457
clust1	gene3563	-0.257733	-1.85298	0.355169	0.319763	-0.939212	0.0457333	-1.15565	1.1647	-0.242754	-0.112659	1.18893	1.48668
clust1	gene2738	-0.102536	-1.6545	0.616886	0.837839	-0.996104	0.41231	-1.22434	0.992926	-0.770044	-0.445474	1.09757	1.23547
clust1	gene8806	-0.3413	-1.766	0.437181	0.77211	-0.774029	0.233741	-0.950556	1.30627	-0.988724	-0.214711	0.946492	1.33952
clust1	gene3559	-0.590885	-1.83019	0.71631	0.570864	-0.800784	0.264295	-1.0492	1.06269	-0.675942	-0.135031	1.25271	1.21517
clust1	gene6835	-0.506689	-1.86825	0.648668	0.505171	-0.588936	0.388383	-1.0118	1.26626	-0.85743	-0.273926	1.13812	1.16042
clust1	gene7827	-0.749016	-1.88688	0.515425	0.574216	-0.830612	0.402769	-0.973146	1.42752	-0.44626	-0.0158465	0.614713	1.36712
clust1	gene331	-0.384509	-1.55757	0.641523	0.916546	-1.27602	-0.0473162	-1.04321	1.19923	-0.484616	-0.28319	1.07785	1.24129
clust1	gene951	-0.563717	-1.66812	0.761655	0.607265	-1.48606	-0.0222849	-0.954053	1.03931	0.0546791	-0.0988224	1.05582	1.27434
clust1	gene670	-0.475356	-1.79035	0.783891	0.502615	-0.299648	-0.462417	-1.17516	0.830117	-0.956761	0.55683	1.3196	1.16664
clust1	gene1103	-0.405429	-1.69258	0.593511	0.550684	-0.730778	-0.269579	-1.09177	0.888615	-0.955086	0.420334	1.43103	1.26105
clust1	gene9143	-0.426621	-1.69274	0.66168	0.612353	-0.783573	-0.16819	-1.20958	0.853308	-0.761238	0.205181	1.43922	1.2702
clust1	gene1413	-0.463874	-1.61469	0.52338	0.648126	-0.697527	-0.249696	-1.1725	0.725685	-0.876158	0.285716	1.4878	1.40374
clust1	gene7766	-0.458652	-1.73504	0.4643	0.610515	-0.655904	-0.199483	-1.10338	0.840747	-0.848346	0.258277	1.49822	1.32875
clust1	gene2823	-0.397326	-1.93686	0.757945	0.821934	-0.55255	-0.231791	-1.05157	0.706639	-0.768906	0.0985694	1.36155	1.19236
clust1	gene4906	-0.425401	-1.84491	0.632436	0.797695	-0.492986	-0.281202	-1.18397	0.614718	-0.749825	0.230802	1.4207	1.28195
clust1	gene10037	-0.466307	-1.72185	0.505213	0.651784	-0.599685	-0.212137	-1.04769	0.999802	-0.952688	0.121611	1.29415	1.4278
clust1	gene5253	-0.65344	-1.69626	0.5408	0.677438	-0.629882	-0.272649	-0.944353	0.927728	-0.825735	0.0377963	1.48569	1.35286
clust1	gene5359	-0.551942	-1.72668	0.583765	0.666405	-0.697499	-0.179132	-1.03416	0.956335	-0.776002	-0.00635299	1.40296	1.36231
clust1	gene677	-0.576409	-1.75773	0.644288	0.552917	-0.739929	-0.123877	-1.19758	0.945717	-0.552144	0.103814	1.38746	1.31347
clust1	gene6818	-0.511061	-1.76754	0.566146	0.693389	-0.720387	-0.259473	-1.23097	0.962638	-0.50475	0.122632	1.27134	1.37803
clust1	gene9086	-0.56273	-1.84547	0.57216	0.60707	-0.505173	-0.279049	-1.17413	0.817661	-0.601381	0.219975	1.43563	1.31544
clust1	gene9856	-0.70194	-1.81099	0.595506	0.684104	-0.5583	-0.240636	-1.06304	0.950554	-0.610292	0.0629963	1.31621	1.37583
clust1	gene1014	0.0834523	-1.72134	0.6384	0.464431	-0.65547	-0.329923	-1.02736	0.947056	-1.18601	0.145564	1.31266	1.32854
clust1	gene8928	0.00715848	-1.7471	0.503119	0.608738	-0.305859	-0.0976583	-1.4377	0.874484	-1.11752	0.227325	1.26427	1.22074
clust1	gene2444	-0.323343	-1.59545	0.590731	0.644472	-0.516652	-0.1796	-1.31699	0.802358	-1.09589	0.303067	1.39167	1.29563
clust1	gene3273	-0.211328	-1.59891	0.567113	0.44512	-0.473543	-0.177449	-1.3924	0.748234	-0.977328	0.216716	1.58581	1.26797
clust1	gene7281	-0.205453	-1.90932	0.419174	0.755012	-0.439683	-0.0861157	-1.14257	0.923925	-0.867898	-0.0705978	1.37089	1.25264
clust1	gene9671	-0.26637	-1.88339	0.595672	0.647771	-0.504534	0.00428308	-1.08239	0.913485	-1.01766	0.0210036	1.32391	1.24822
clust1	gene1035	-0.0024482	-1.80694	0.334048	0.605676	-0.592299	-0.00120165	-1.24289	0.854928	-0.900445	-0.00709535	1.46316	1.29551
clust1	gene3456	-0.11146	-1.9655	0.31272	0.472901	-0.375769	-0.0998697	-1.24724	0.993213	-0.725063	0.0717017	1.30038	1.37399
clust1	gene8385	-0.104414	-1.7962	0.405878	0.530084	-0.515731	-0.249174	-1.251	0.994594	-0.801192	0.0333538	1.38019	1.37361
clust1	gene8718	-0.0573062	-1.81308	0.551958	0.591588	-0.433814	-0.195804	-1.41207	0.923696	-0.722727	-0.0611386	1.31837	1.31033
clust1	gene10719	-0.249048	-1.59023	0.503047	0.500194	-0.366266	0.0435452	-1.45616	1.27891	-0.996947	-0.110129	1.11332	1.32977
clust1	gene916	-0.282218	-1.8036	0.461955	0.569144	-0.540977	0.0946939	-1.05819	0.837373	-1.02303	-0.0664762	1.45401	1.35732
clust1	gene947	-0.46311	-1.65812	0.47704	0.558365	-0.591914	0.151086	-1.09075	0.8948	-1.04898	-0.0662337	1.45012	1.38768
clust1	gene90	-0.435088	-1.55736	0.272913	0.488547	-0.553	-0.502584	-0.940324	1.16234	-0.858956	-0.0852746	1.44511	1.56368
clust1	gene8043	-0.176873	-1.92719	0.42501	0.575056	-0.445072	-0.128114	-1.29593	1.23798	-0.559075	-0.134959	1.08125	1.34792
clust1	gene6427	-0.298232	-1.85064	0.581012	0.542616	-0.651214	-0.0906108	-1.25347	1.12961	-0.447004	-0.235935	1.22854	1.34533
clust1	gene7809	-0.220641	-1.90912	0.381084	0.534896	-0.475141	-0.246386	-1.22131	1.05596	-0.38846	-0.253491	1.31658	1.42603
clust1	gene1560	-0.306967	-1.80335	0.352599	0.679729	-0.33421	-0.345498	-1.22375	1.04903	-0.706986	-0.0904142	1.31851	1.41131
clust1	gene3825	-0.382438	-1.96571	0.559537	0.504087	-0.419411	-0.135216	-1.18668	1.05879	-0.605968	-0.00201824	1.19667	1.37836
clust1	gene8031	-0.270124	-1.86497	0.623869	0.556034	-0.415203	-0.31462	-1.17206	1.04538	-0.814203	0.0389451	1.26168	1.32527
clust1	gene7200	-0.22959	-1.76558	0.245248	0.388681	-0.653572	0.0485581	-1.13192	1.17509	-0.789093	-0.0705094	1.27316	1.50951
clust1	gene3475	-0.57603	-1.76265	0.433782	0.354247	-0.771453	-0.06271	-0.91221	1.20979	-0.68971	0.00465827	1.25524	1.51705
clust1	gene5515	-0.472027	-1.73532	0.531223	0.593821	-0.644047	-0.232459	-1.07183	1.2328	-0.702549	-0.132922	1.2296	1.40372
clust1	gene5783	-0.508523	-2.02176	0.540943	0.547223	-0.502923	0.035985	-0.939064	1.01834	-0.724034	-0.0396193	1.29289	1.30053
clust1	gene8200	-0.474787	-2.04068	0.420566	0.347256	-0.241365	-0.0206571	-1.03608	1.09479	-0.70652	0.018673	1.29842	1.34038
clust1	gene409	-0.397976	-1.97823	0.267798	0.429533	-0.403323	0.0896429	-1.06524	1.29467	-0.576691	-0.211733	1.10585	1.44571
clust1	gene8270	-0.675145	-1.72348	0.454532	0.589777	-0.459738	0.00694154	-1.22611	1.29251	-0.621963	-0.158193	1.11077	1.4101
clust1	gene10443	-0.0318421	-2.03416	0.489789	0.739883	-0.560221	-0.549902	-1.26233	0.889572	-0.363953	0.302765	1.10207	1.27832
clust1	gene1351	0.0589341	-1.89602	0.481593	0.768778	-0.559149	-0.546034	-1.41453	0.953387	-0.276549	-0.0121878	1.20922	1.23256
clust1	gene4530	-0.337185	-2.04219	0.498054	0.639576	-0.470657	-0.509301	-1.30408	0.925289	-0.087139	0.264133	1.15282	1.27068
clust1	gene484	-0.2751	-1.89504	0.547891	0.686249	-0.767918	-0.540212	-1.23465	0.855601	-0.166496	0.199808	1.25817	1.3317
clust1	gene3606	-0.351925	-2.00814	0.447749	0.707508	-0.612597	-0.345561	-1.13117	0.895096	-0.364177	0.151145	1.29849	1.31358
clust1	gene8984	-0.339884	-1.90636	0.490725	0.610634	-0.530719	-0.519663	-1.26086	0.986426	-0.234485	0.0732817	1.29465	1.33626
clust1	gene2528	-0.118332	-1.73933	0.283577	0.601182	-0.418371	-0.24116	-1.67162	0.997591	-0.555048	0.41087	1.13448	1.31616
clust1	gene7959	-0.136012	-1.83628	0.253581	0.324231	-0.226753	-0.368334	-1.44508	0.984034	-0.62592	0.367397	1.35599	1.35315
clust1	gene2918	-0.425144	-1.86921	0.661127	0.567654	-0.575797	-0.135648	-1.57303	0.958843	-0.182426	0.237011	1.20603	1.1306
clust1	gene2083	-0.551967	-1.943	0.474826	0.608639	-0.331112	-0.308316	-1.27392	0.879655	-0.505088	0.369212	1.3052	1.27587
clust1	gene569	-0.414942	-1.93989	0.490474	0.610065	-0.475112	-0.377386	-1.29982	0.957639	-0.401292	0.315935	1.2178	1.31653
clust1	gene7953	-0.540356	-1.94668	0.413245	0.636062	-0.575603	-0.333341	-1.20116	1.01106	-0.318259	0.317784	1.18346	1.35379
clust1	gene5676	-0.689606	-1.72122	0.573441	0.555072	-0.686848	-0.388645	-1.27379	0.957945	-0.403974	0.483775	1.31509	1.27876
clust1	gene5944	-0.523642	-1.84256	0.556639	0.502176	-0.70652	-0.390499	-1.25152	0.927673	-0.205201	0.264775	1.42678	1.24189
clust1	gene5811	-0.338653	-1.59496	0.570808	0.720074	-0.516143	-0.474836	-1.60884	1.0214	-0.450571	0.164635	1.23409	1.273
clust1	gene11201	-0.44482	-1.75688	0.455634	0.447107	-0.405723	-0.332037	-1.48748	0.92063	-0.308198	0.138673	1.46947	1.30362
clust1	gene7760	-0.231767	-1.80402	0.426416	0.52954	-0.382998	-0.606286	-1.31921	1.08287	-0.453261	0.0803728	1.29619	1.38215
clust1	gene3521	-0.545373	-1.68887	0.549979	0.670114	-0.483342	-0.47785	-1.28354	0.863408	-0.499552	0.0704043	1.40487	1.41975
clust1	gene9153	-0.4804	-1.63255	0.58354	0.759153	-0.308716	-0.316547	-1.51248	0.757716	-0.659688	0.10148	1.44496	1.26354
clust1	gene7051	-0.135294	-1.87788	0.576553	0.550877	-0.635686	-0.220143	-1.35078	0.723859	-0.605929	0.308002	1.35915	1.30727
clust1	gene6841	-0.28481	-1.89785	0.448659	0.601846	-0.31487	-0.289015	-1.2944	0.77744	-0.724936	0.261819	1.42229	1.29383
clust1	gene4212	-0.33868	-1.88493	0.375719	0.688557	-0.440034	-0.305765	-1.31896	0.85241	-0.521938	0.190298	1.32805	1.37526
clust1	gene8979	-0.417703	-1.78799	0.512974	0.711545	-0.385486	-0.3954	-1.34909	0.899877	-0.631078	0.202448	1.33749	1.30242
clust1	gene11224	-0.30101	-1.98881	0.441049	0.619532	-0.495851	-0.0963246	-1.28028	0.907919	-0.492973	0.0769991	1.26752	1.34222
clust1	gene6972	-0.28896	-2.02124	0.489294	0.519543	-0.420814	-0.26759	-1.26216	0.891218	-0.42019	0.138964	1.32292	1.31901
clust1	gene3257	-0.286691	-1.76372	0.453739	0.533347	-0.555998	-0.266023	-1.3733	1.021	-0.592882	0.135953	1.2838	1.41078
clust1	gene9616	-0.363561	-1.7563	0.520214	0.506633	-0.404021	-0.262483	-1.40852	0.936775	-0.559291	0.0179698	1.43909	1.3335
clust1	gene1249	-0.346624	-1.86383	0.62195	0.75413	-0.836217	-0.289134	-1.13942	0.905542	-0.569101	0.247152	1.24484	1.27071
clust1	gene9108	-0.313434	-1.87967	0.599873	0.837883	-0.740477	-0.472625	-1.15652	0.892433	-0.491345	0.235345	1.18161	1.30692
clust1	gene5489	-0.112878	-1.74789	0.636578	0.565346	-0.965527	-0.346847	-1.16276	0.990107	-0.583973	0.0924501	1.30777	1.32762
clust1	gene8046	-0.405149	-1.67098	0.615358	0.641991	-0.912002	-0.37263	-1.09251	1.00069	-0.625715	0.107073	1.32734	1.38654
clust1	gene3808	-0.500443	-1.86744	0.554012	0.607589	-0.794142	-0.319785	-1.05459	1.12739	-0.405944	0.0963414	1.16265	1.39436
clust1	gene5330	-0.51973	-1.70987	0.513918	0.567344	-0.783422	-0.31357	-1.117	1.21288	-0.579166	0.128857	1.12964	1.47012
clust1	gene3520	-0.345559	-1.83733	0.523014	0.598301	-0.832664	-0.0293699	-1.11457	1.04927	-0.644876	0.0402373	1.13071	1.46283
clust1	gene5171	-0.352465	-1.92511	0.716271	0.504828	-0.846636	-0.135984	-1.09097	0.905738	-0.47309	0.094947	1.16578	1.43669
clust1	gene10822	-0.395886	-1.86158	0.450361	0.726662	-0.879472	-0.216656	-0.873565	0.95329	-0.601086	-0.053299	1.32147	1.42976
clust1	gene8894	-0.348006	-1.97494	0.556896	0.739386	-0.671412	-0.102752	-0.918596	0.788721	-0.58774	-0.235216	1.34244	1.41122
clust1	gene3529	-0.477198	-1.7422	0.491877	0.618478	-0.94311	-0.13886	-1.01056	0.995647	-0.721399	0.23893	1.33835	1.35004
clust1	gene1128	-0.538864	-1.72248	0.644806	0.647746	-0.861742	-0.170309	-1.03074	1.00145	-0.735735	0.114135	1.31478	1.33695
clust1	gene148	-0.431865	-1.82661	0.640578	0.619364	-0.913822	-0.0833558	-1.00963	0.953645	-0.669396	0.0925201	1.33514	1.29343
clust1	gene2471	-0.476385	-1.78235	0.764292	0.61222	-0.852671	-0.0397159	-1.20545	0.932472	-0.578306	0.0879605	1.37713	1.16079
clust1	gene4786	-0.500912	-1.89741	0.555401	0.540625	-0.897559	0.00445323	-0.945201	0.870043	-0.572268	0.112521	1.4763	1.25401
clust1	gene7295	-0.413455	-1.74345	0.597555	0.606262	-0.883708	-0.00371923	-1.00655	0.905105	-0.736538	-0.110657	1.45407	1.33509
clust1	gene1500	-0.0572701	-1.59683	0.628676	0.884737	-0.55752	-0.387979	-1.51898	0.857895	-0.698046	-0.109259	1.30998	1.24459
clust1	gene3214	0.0169521	-1.58045	0.473969	0.677999	-0.775543	-0.732638	-1.22163	1.03668	-0.698607	0.117689	1.297	1.38858
clust1	gene2259	-0.345297	-1.72626	0.577982	0.495993	-0.601473	-0.184515	-1.31736	0.879913	-0.46141	-0.199645	1.37276	1.50931
clust1	gene2755	-0.275546	-1.64721	0.633006	0.798085	-0.821009	-0.274444	-1.42259	0.743841	-0.291754	-0.170941	1.29416	1.4344
clust1	gene9425	-0.202455	-1.58115	0.500978	0.595126	-0.80837	-0.0925792	-1.42119	1.12182	-0.811636	0.160841	1.21191	1.32671
clust1	gene1143	-0.165945	-1.58511	0.747213	0.763402	-0.772829	-0.0389726	-1.53253	1.07791	-0.712451	-0.099844	1.12311	1.19605
clust1	gene1721	-0.329373	-1.64184	0.538816	0.683468	-0.656513	0.0344289	-1.4752	1.09606	-0.631839	-0.142239	1.15411	1.37012
clust1	gene8914	-0.225444	-1.68396	0.367101	0.745206	-0.919661	-0.134043	-1.16888	1.21387	-0.630067	-0.125174	1.16288	1.39818
clust1	gene4952	-0.344083	-1.78847	0.662841	0.694975	-0.726088	-0.207997	-1.26193	1.09491	-0.647835	0.0878815	1.16843	1.26737
clust1	gene1204	-0.519236	-1.72575	0.563795	0.768018	-0.77619	-0.171496	-1.11297	1.0339	-0.729986	0.0828924	1.19647	1.39055
clust1	gene1205	-0.451143	-1.65093	0.690531	0.787454	-0.798126	-0.102651	-1.16859	1.04304	-0.883232	0.0507464	1.17869	1.3042
clust1	gene9662	-1.20426	-1.08978	0.319918	1.19768	-0.695915	-0.246608	-0.899893	0.834007	-0.929669	-0.0342413	1.11795	1.63082
clust1	gene3920	-0.73663	-0.967334	0.467025	0.871553	-1.11473	-0.161944	-1.21741	0.788208	-0.97974	0.162245	1.36361	1.52515
clust1	gene8891	-0.658223	-1.17899	0.532934	1.1174	-1.01405	-0.146398	-1.33125	0.785167	-0.898348	0.222164	1.13005	1.43955
clust1	gene3130	-0.649588	-1.31061	0.390348	0.909094	-1.25971	-0.174302	-0.513408	1.32358	-1.13987	-0.00186647	1.15867	1.26767
clust1	gene6655	-0.492819	-1.42022	0.50765	0.70861	-1.11308	-0.264546	-0.684976	1.22536	-1.15246	0.0928353	1.30983	1.28382
clust1	gene3086	-0.521709	-1.36352	0.479501	0.840419	-0.831127	-0.575007	-0.594347	1.18132	-1.23892	0.0117909	0.976408	1.63519
clust1	gene6572	-0.499635	-1.28296	0.468917	1.1778	-0.968983	-0.353458	-1.05135	1.21993	-0.913453	-0.146399	0.840325	1.50926
clust1	gene9770	-0.544443	-1.51723	0.39241	0.922473	-1.05669	-0.491552	-0.928591	1.17857	-0.67649	0.202262	1.01965	1.49963
clust1	gene1982	-0.536663	-1.44093	0.209116	0.146566	-1.09193	-0.268093	-0.899842	0.865482	-0.656865	0.496776	1.47735	1.69903
clust1	gene7302	-0.847156	-1.59355	0.47609	0.628111	-0.890832	0.082571	-1.00441	1.20584	-0.668556	0.0238883	1.11786	1.47014
clust1	gene7974	-1.05935	-1.44372	0.61251	0.490722	-0.994614	0.131179	-1.04732	1.05731	-0.520515	0.0639761	1.28548	1.42434
clust1	gene5795	-0.88804	-1.35512	0.53725	0.298304	-0.863765	-0.0589065	-1.04702	1.15949	-0.594543	-0.160987	1.54737	1.42598
clust1	gene5207	-0.733458	-1.55696	0.511664	0.412232	-0.791222	-0.288255	-0.996444	1.03991	-0.705396	0.17838	1.43158	1.49796
clust1	gene7845	-0.597909	-1.45152	0.38179	0.42161	-0.896643	-0.166556	-1.15662	1.03439	-0.661408	0.0852562	1.45372	1.5539
clust1	gene10117	-0.858539	-1.43577	0.738421	0.535664	-1.08411	-0.233141	-1.13403	1.01557	-0.436859	0.215074	1.34131	1.33642
clust1	gene1935	-0.685805	-1.62662	0.583149	0.444835	-1.05933	-0.0391651	-0.964046	1.12259	-0.543469	0.0346513	1.34669	1.38652
clust1	gene7783	-0.80934	-1.56562	0.601045	0.620635	-1.21851	-0.0763843	-0.892122	0.928336	-0.448785	0.13728	1.17445	1.54902
clust1	gene3305	-0.659452	-1.56522	0.429274	0.446819	-0.847612	-0.491104	-0.839856	1.02153	-0.527004	-0.0472139	1.54803	1.53181
clust1	gene9468	-0.891663	-1.46115	0.319815	0.602252	-0.880645	-0.48901	-0.978587	1.06806	-0.270822	0.0284486	1.30818	1.64513
clust1	gene1340	-0.646374	-1.62238	0.594519	0.527436	-0.502855	-0.113627	-0.88902	0.338765	-0.87443	-0.0481758	1.88665	1.34949
clust1	gene10824	-0.412765	-1.45341	0.596785	1.09842	-0.909048	0.0636932	-1.32052	0.603896	-0.672543	-0.303494	1.32343	1.38555
clust1	gene6020	-0.168152	-1.19133	0.621178	0.731429	-1.05984	0.128779	-1.2206	0.717496	-1.02593	-0.4358	1.57708	1.32569
clust1	gene4866	-0.282121	-1.45658	0.705473	0.689	-1.04606	-0.312564	-1.22164	1.0839	-0.792431	0.0539326	1.21724	1.36186
clust1	gene8699	-0.562291	-1.41429	0.771166	0.650249	-1.12341	-0.245437	-1.15778	1.07071	-0.720878	0.158578	1.30844	1.26495
clust1	gene2255	-0.346477	-1.30368	0.632267	0.909029	-0.977275	-0.275146	-1.38511	0.780839	-0.858259	0.125375	1.31621	1.38222
clust1	gene3824	-0.411627	-1.50113	0.520839	0.712175	-0.812665	-0.302955	-1.22868	0.875886	-0.818286	0.115046	1.32175	1.52965
clust1	gene9178	-0.461374	-1.63551	0.573492	0.833437	-0.820576	-0.201746	-1.15791	0.808695	-0.797323	0.128574	1.34819	1.38205
clust1	gene2739	-0.186905	-1.47255	0.588396	0.894613	-1.17615	-0.2743	-1.07176	0.950264	-0.747349	-0.169317	1.30551	1.35954
clust1	gene5151	-0.244116	-1.66556	0.558284	0.697782	-1.1748	-0.320144	-0.866102	0.922488	-0.71268	0.0580159	1.38172	1.36512
clust1	gene1504	-0.392922	-1.77112	0.814055	0.920423	-0.906829	-0.134563	-0.964926	0.853349	-0.816378	-0.054938	1.32435	1.12949
clust1	gene1189	-0.480079	-1.53708	0.822046	0.938566	-1.02665	-0.511603	-1.03254	0.844339	-0.612074	-0.00512356	1.28856	1.31164
clust1	gene9010	-0.514556	-1.55834	0.681804	0.911403	-1.14462	-0.147471	-0.933326	0.809761	-0.713782	-0.0861141	1.30553	1.38971
clust1	gene2493	-0.280446	-1.62938	0.550859	0.81714	-1.06062	-0.271538	-1.0768	0.942842	-0.841548	0.30423	1.2082	1.33705
clust1	gene1314	-0.18508	-1.63338	0.558081	0.610102	-1.03718	0.0290613	-1.05166	1.03254	-1.07011	0.231071	1.27191	1.24465
clust1	gene6331	-0.163005	-1.72291	0.567255	0.674754	-1.07385	0.0891384	-0.922544	0.887505	-1.03833	0.124288	1.21065	1.36705
clust1	gene7759	-0.456316	-1.54623	0.806605	0.871587	-0.957886	-0.0872953	-1.19517	0.833447	-1.02485	0.466883	1.30873	0.980493
clust1	gene5109	-0.522039	-1.34812	0.661105	0.702027	-0.87469	0.028318	-1.29271	1.04989	-1.09349	0.154327	1.2073	1.32808
clust1	gene10047	-0.513181	-1.3993	0.617233	0.673634	-0.644329	-0.0586362	-1.45646	0.766578	-0.981192	0.24941	1.47427	1.27197
clust1	gene5623	-0.513674	-1.32126	0.769308	0.81126	-0.761051	-0.150664	-1.32536	0.736932	-1.16408	0.31864	1.2655	1.33446
clust1	gene2746	-0.438367	-1.2453	0.337448	0.554385	-0.307871	-1.16527	-1.33526	1.33103	0.0295365	-0.345996	0.865513	1.72016
clust1	gene8228	-0.808961	-1.14878	0.478234	0.30786	-0.163119	-1.08274	-0.963348	1.11592	-0.307026	-0.145121	0.485732	2.23135
clust1	gene2218	-1.07485	-1.71091	0.30443	0.63747	-0.354186	-0.670704	-0.798491	1.39891	0.603709	-0.570815	0.944959	1.29048
clust1	gene2233	-0.72898	-1.75659	0.300617	0.712358	-0.830484	-0.473375	-0.926696	1.3317	0.622184	-0.51109	0.995581	1.26477
clust1	gene6128	-1.0002	-1.66371	0.00207138	1.16708	-0.373054	-1.13743	-0.905193	1.03392	0.487209	0.291972	0.933998	1.16333
clust1	gene10529	-0.924435	-1.14585	0.140754	0.939858	-0.741542	-0.791839	-1.32367	1.32866	-0.141019	0.312973	0.745846	1.60026
clust1	gene5786	-1.42782	-1.06097	0.563886	1.00334	-0.330546	-0.78637	-1.37092	1.22334	-0.025235	0.127716	0.710294	1.37329
clust1	gene5521	-0.592854	-1.93956	0.696648	0.802444	-0.219028	-0.654862	-1.24208	0.945161	0.0767022	-0.232411	1.1703	1.18954
clust1	gene9246	-0.269387	-1.89077	0.342823	1.16842	-0.129388	-0.844121	-1.30616	1.01143	-0.0701691	-0.189736	1.07057	1.1065
clust1	gene2123	0.295229	-2.03347	0.753614	0.426636	0.113108	-0.972452	-1.47302	0.799696	0.351049	-0.280949	0.919028	1.10153
clust1	gene6549	-0.0644927	-1.68547	0.673724	1.10638	0.157679	-1.44881	-1.217	0.603532	0.152816	-0.424917	1.0758	1.07077
clust1	gene3418	-1.11269	-1.5232	0.523374	0.291051	-0.57957	-0.807102	-0.993122	0.762439	0.28294	0.188929	1.40907	1.55788
clust1	gene1109	-1.03678	-1.79118	0.568122	0.576286	-0.399726	-0.580603	-1.0843	0.831105	-0.0543985	0.282826	1.36876	1.3199
clust1	gene5476	-0.903999	-1.79125	0.618707	0.4278	-0.313483	-0.530686	-1.06611	0.618718	-0.200818	0.178332	1.63618	1.3266
clust1	gene4132	-0.447464	-1.90572	0.564127	0.699429	-0.174285	-0.527026	-1.4122	1.14985	-0.437511	0.269717	1.0596	1.16149
clust1	gene5002	-0.690837	-1.79368	0.863703	0.624565	-0.229863	-0.376912	-1.35547	1.03047	-0.39342	-0.0917944	1.19488	1.21835
clust1	gene4997	-0.620303	-2.04018	0.282472	0.154717	0.239947	-0.22416	-1.21772	0.928557	-0.247104	-0.0245695	1.42137	1.34697
clust1	gene5685	-0.32532	-2.06165	0.443441	0.548284	-0.153679	-0.458196	-1.16659	0.64843	-0.318381	0.0127495	1.52269	1.30822
clust1	gene9565	-1.21313	-1.17032	0.597465	0.0929585	-0.969124	-0.734018	-0.712316	0.77258	-0.168316	0.316676	1.62477	1.56278
clust1	gene5621	-0.906257	-1.39926	0.558211	0.406717	-0.915291	-0.814911	-0.99366	0.908775	-0.116395	0.343456	1.398	1.53062
clust1	gene6840	-1.03107	-1.30227	0.697363	0.260192	-1.08215	-0.634534	-0.927098	0.867052	-0.0700568	0.250051	1.39515	1.57737
clust1	gene7879	-0.617079	-1.36354	0.671193	0.616153	-1.14886	-0.900801	-0.700318	0.571718	-0.263509	0.00114908	1.5906	1.54329
clust1	gene3457	-0.714985	-1.24134	0.797896	0.397594	-1.00999	-0.572953	-1.12298	0.824231	-0.547379	0.17968	1.47551	1.53471
clust1	gene1075	-0.862399	-1.2526	0.770655	0.702889	-1.22376	-0.535382	-0.765083	1.01472	-0.69545	0.125933	1.36634	1.35413
clust1	gene5836	-0.956539	-1.13132	0.670295	0.475417	-1.22988	-0.543432	-0.724257	0.961986	-0.638503	0.148562	1.34487	1.62281
clust1	gene7645	-1.02222	-1.75348	0.724664	0.620049	-0.770869	-0.401231	-0.891251	0.793634	0.162394	-0.187832	1.44616	1.27998
clust1	gene8778	-1.09326	-1.5788	0.833578	0.498484	-1.27334	-0.299506	-0.675012	1.08418	0.090345	-0.0220762	1.37955	1.05585
clust1	gene10045	-0.89085	-1.33213	0.46325	0.39226	-1.07237	-0.0935894	-1.21119	0.69412	-0.239764	0.177589	1.66237	1.45029
clust1	gene1440	-1.05475	-1.16569	0.757942	0.429306	-1.02098	-0.358506	-1.18316	0.527642	-0.209729	0.170792	1.65445	1.45269
clust1	gene5083	-1.07586	-1.21094	0.779344	0.361702	-1.32897	0.125633	-0.819583	0.786244	-0.36431	-0.203568	1.61614	1.33418
clust1	gene5549	-0.881326	-1.1112	0.667895	0.332542	-1.30267	-0.113169	-0.93203	1.03758	-0.400721	-0.303484	1.4565	1.55008
clust1	gene8959	-0.502962	-0.843777	0.632611	0.378532	-1.28572	-0.807779	-1.27243	0.291516	-0.402376	0.834481	1.79697	1.18093
clust1	gene7800	-0.396323	-1.19272	0.383143	0.39488	-1.13634	-0.824745	-1.02164	0.817063	-0.41994	0.163664	1.56341	1.66956
clust1	gene8090	-0.1878	-1.19451	0.557515	0.517014	-1.08217	-0.734091	-1.37996	0.535445	-0.359056	0.204118	1.4908	1.6327
clust1	gene10893	-0.545952	-1.33846	0.848419	0.971695	-1.48115	-0.193852	-1.19886	0.790589	-0.487953	0.387908	1.26226	0.98535
clust1	gene6894	-0.617953	-1.32359	0.533746	1.09089	-1.60741	0.135425	-0.918811	0.795785	-0.563712	0.117973	1.49564	0.862017
clust1	gene8671	-0.521839	-1.20397	0.652641	0.465436	-1.77821	-0.237338	-0.93833	1.12774	-0.416703	0.448242	1.15224	1.25009
clust1	gene3750	-0.68068	-1.2569	0.691363	0.679156	-1.3239	-0.400967	-0.907977	0.693685	-0.785316	0.487529	1.32168	1.48233
clust1	gene2676	-0.541809	-1.13449	0.688216	0.992882	-1.52902	-0.351467	-0.92091	0.714628	-0.815013	0.293365	1.30169	1.30193
clust1	gene7987	-0.525209	-1.17105	0.720801	0.703819	-1.50616	-0.352145	-0.982854	0.66995	-0.57994	0.135171	1.38583	1.50179
clust1	gene5315	-0.760891	-1.18978	0.677716	1.06264	-1.42079	-0.518037	-1.07321	0.833446	-0.318206	0.254505	0.991914	1.46069
clust1	gene8324	-0.881179	-1.33303	0.578621	0.839901	-1.52036	-0.174413	-0.898421	1.06243	-0.379657	0.340239	0.995975	1.36989
clust1	gene3207	-0.391186	-0.915091	0.625079	0.886596	-1.37757	-0.679122	-1.16351	0.955189	-0.724365	0.0925569	1.18352	1.5079
clust1	gene574	-0.696952	-1.01637	0.429345	0.915591	-1.06719	-0.830202	-1.03824	1.03532	-0.713224	0.18615	1.27722	1.51856
clust1	gene2178	-0.79661	-1.31934	0.746545	0.849249	-1.10123	-0.757533	-0.722233	0.825241	-0.790486	0.411053	1.19033	1.46502
clust1	gene2200	-0.989726	-1.0247	0.781012	0.942244	-1.34454	-0.381491	-1.06218	0.859413	-0.693279	0.500491	1.13325	1.2795
clust1	gene4764	-0.98222	-1.19011	0.793907	1.08727	-1.14013	-0.32013	-1.02952	0.892574	-0.770281	0.262395	1.11368	1.28257
clust1	gene6190	-0.294944	-1.0732	0.741286	0.943218	-1.12758	-0.543002	-0.970835	0.961641	-1.36397	0.304693	1.19439	1.2283
clust1	gene8957	-0.523181	-0.97932	0.862628	0.80321	-1.33945	-0.239986	-1.19216	0.92022	-1.0556	0.264549	1.26158	1.21751
clust1	gene948	-0.481192	-1.26938	0.784661	1.0065	-1.18633	-0.341814	-1.08608	0.935879	-0.925323	0.0901173	1.12105	1.35191
clust1	gene2374	-0.275346	-1.2467	0.642203	0.955629	-1.27689	-0.566225	-1.23225	0.584025	-0.719064	0.503899	1.34952	1.28121
clust1	gene1720	-0.310667	-1.39081	0.578126	0.88458	-0.870588	-0.588309	-1.31881	0.703706	-0.857125	0.536999	1.20498	1.42791
clust1	gene4543	-0.291554	-1.38127	0.641491	0.927631	-0.911756	-0.39729	-1.22576	0.855395	-1.10553	0.390667	1.15673	1.34124
clust1	gene5332	-0.684816	-0.939893	0.958751	0.684297	-1.26782	-0.540322	-1.19321	0.797134	-0.825979	0.403708	1.47026	1.13789
clust1	gene1102	-0.908208	-1.06376	0.935261	0.523945	-1.08131	-0.102154	-1.13899	0.424328	-0.958814	0.606984	1.63949	1.12323
clust1	gene7907	-0.728231	-1.27686	0.994459	0.516914	-0.894391	-0.266613	-1.07457	0.792483	-1.04661	0.277041	1.57116	1.13522
clust1	gene8365	-0.554964	-1.00691	0.725042	0.701742	-1.4368	0.193159	-0.950406	0.892706	-1.24363	0.125741	1.4064	1.14792
clust1	gene9355	-0.567013	-0.918817	0.479027	0.78049	-1.48951	0.159626	-1.0241	0.89013	-1.13631	0.154381	1.44846	1.22365
clust1	gene3244	-0.840366	-1.0033	0.794192	0.649092	-1.12625	-0.229829	-1.08257	1.08991	-0.984217	0.0919081	1.11064	1.53079
clust1	gene2683	-0.715698	-1.29853	0.886447	0.415599	-1.31354	0.0955702	-0.965063	0.845312	-0.862022	0.225843	1.16828	1.5178
clust1	gene5238	-0.910166	-1.23967	0.774421	0.500465	-1.19687	-0.0863735	-0.97777	0.877793	-0.888568	0.465705	1.24652	1.43452
clust1	gene10116	-1.58173	-1.03151	0.758121	0.672087	-0.665088	0.216647	-1.57399	1.22184	-0.0836467	0.137607	0.791109	1.13854
clust1	gene4125	-1.2323	-1.28363	0.957792	1.03943	-0.868444	-0.136943	-1.46287	0.947201	-0.0563922	0.128722	0.795717	1.17171
clust1	gene6895	-1.15016	-1.37997	0.903833	0.948762	-0.92054	-0.40673	-1.1544	0.983496	-0.128499	-0.0146062	1.02174	1.29706
clust1	gene610	-1.16972	-1.11347	0.769245	0.846259	-0.761488	-0.454029	-1.3243	0.924405	-0.598252	0.390872	1.04795	1.44252
clust1	gene838	-1.23555	-1.02401	0.644506	0.852953	-0.697595	-0.542199	-1.54701	0.872053	-0.197544	0.351185	1.23083	1.29238
clust1	gene3692	-1.55899	-1.37759	0.635206	0.494236	-0.320552	-0.0589547	-1.14757	0.854035	-0.552951	0.719359	1.58789	0.725872
clust1	gene5565	-0.953785	-1.55351	0.729489	0.135477	-0.446878	0.150772	-1.403	1.13377	-0.345096	-0.0835085	1.47487	1.16139
clust1	gene5739	-0.525877	-1.41346	0.849249	1.05521	-0.553275	-0.224628	-1.64964	0.412957	-0.694924	0.269301	1.34714	1.12794
clust1	gene7220	-1.13948	-1.45865	0.945927	0.550809	-0.492698	-0.258854	-1.34617	0.762979	-0.62232	0.689976	1.14225	1.22622
clust1	gene9163	-0.867672	-1.32142	0.903606	0.624391	-0.524245	-0.39437	-1.51253	0.821247	-0.665352	0.354216	1.30156	1.28057
clust1	gene1311	-0.671998	-1.58075	0.630657	0.530639	-0.615379	-0.315228	-1.16935	1.07719	-0.778928	0.163101	1.4131	1.31695
clust1	gene5352	-0.923258	-1.53687	0.578765	0.655801	-0.535786	-0.113956	-1.19915	1.07245	-0.796284	0.163847	1.29133	1.34312
clust1	gene2663	-0.806834	-1.41236	0.846342	0.818951	-0.837499	-0.32624	-1.40503	0.918424	-0.354926	0.0235676	1.24937	1.28623
clust1	gene9517	-0.686597	-1.37229	0.776279	0.64518	-0.704928	-0.192715	-1.60189	1.19379	-0.520147	0.087306	1.20218	1.17383
clust1	gene4096	-1.21506	-0.992978	0.537356	0.327472	-1.08893	-0.320178	-1.16365	1.11332	-0.412613	0.439437	1.23985	1.53597
clust1	gene7750	-1.0467	-0.914717	0.549477	0.736343	-1.21273	-0.475755	-1.14315	1.11417	-0.606807	0.362502	1.29828	1.33909
clust1	gene2758	-1.23751	-1.35785	0.572995	0.356755	-0.881726	-0.25927	-1.30277	0.939798	-0.106991	0.786351	1.32792	1.1623
clust1	gene8440	-1.46859	-1.1409	0.395477	0.808806	-0.960203	-0.396737	-1.04203	0.962319	-0.0603502	0.227767	1.27429	1.40015
clust1	gene1796	-1.0395	-1.31483	0.365731	0.667838	-0.68241	-0.76495	-1.20515	1.04911	-0.083575	0.192668	1.39035	1.42472
clust1	gene3169	-1.23286	-1.41128	0.493659	0.700134	-0.781422	-0.714092	-1.07373	0.878608	0.129383	0.343076	1.25016	1.41836
clust1	gene5088	-0.740232	-1.73211	0.761498	0.6103	-0.466312	-0.788899	-1.15972	1.1386	-0.213151	0.165454	1.15619	1.26837
clust1	gene6678	-0.600516	-1.59629	0.437409	0.690517	-0.824621	-0.795416	-1.10388	1.21678	-0.131729	0.124234	1.14815	1.43537
clust1	gene1678	-1.1826	-1.61298	0.748008	1.0087	-0.641285	-0.676983	-1.11133	1.02604	0.160765	0.193098	0.941235	1.14733
clust1	gene3488	-1.04232	-1.74768	0.792916	0.599845	-0.411735	-0.433869	-1.24326	0.977984	-0.0192102	0.125176	0.967042	1.43511
clust1	gene6759	-1.24059	-1.83419	0.550413	0.597318	-0.668419	-0.0915007	-0.70626	0.912297	-0.245236	0.1012	1.05257	1.57239
clust1	gene3925	-0.899202	-1.61806	0.741946	0.798214	-0.897477	-0.582043	-0.825922	0.924529	-0.523717	0.299334	1.23527	1.34713
clust1	gene5365	-0.784809	-1.44711	0.924947	0.679039	-0.960469	-0.438415	-1.05744	0.873118	-0.64089	0.209838	1.19306	1.44913
clust1	gene8700	-0.774166	-1.58978	0.762074	0.92291	-0.895661	-0.333292	-1.07186	0.802988	-0.680195	0.350159	1.19656	1.31026
clust1	gene7128	-1.04761	-1.38216	0.676497	0.954121	-0.910745	-0.292709	-1.06874	1.17526	-0.664961	0.244991	1.13221	1.18385
clust1	gene3181	-1.13859	-1.31842	0.532687	0.837775	-0.908658	-0.332785	-1.15143	1.03169	-0.386331	0.208725	1.22855	1.3968
clust1	gene8127	-1.06695	-1.45546	0.600497	0.638743	-0.827614	-0.285399	-1.06335	1.10561	-0.573849	0.323365	1.18005	1.42435
clust1	gene10511	-1.27771	-1.3048	0.0517665	0.515853	-0.903058	0.00156983	-1.06487	0.55787	-0.41427	1.21158	1.15843	1.46764
clust1	gene3855	-0.456752	-1.71971	0.626101	0.467854	-0.0406607	-0.0622198	-1.42947	0.271485	-1.02966	0.881056	1.52799	0.963986
clust1	gene3107	-0.823259	-1.26826	0.320187	0.10892	-0.394442	-0.222865	-0.982436	1.91364	-1.14957	0.526965	1.32102	0.650102
clust1	gene9097	-0.932369	-1.23083	0.321863	0.379253	-0.388941	-0.498788	-1.23884	1.5887	-0.748439	0.561447	0.526543	1.6604
clust1	gene6291	-0.385246	-1.49279	0.741872	0.638324	-0.506612	-0.299876	-1.28438	1.45106	-1.10122	0.25161	0.598034	1.38922
clust1	gene7781	-0.419727	-1.5914	0.810728	0.908647	-0.928611	-0.325851	-1.35928	1.17394	-0.656852	0.538021	0.62423	1.22617
clust1	gene1969	-0.616206	-1.47668	0.788611	1.58246	-0.116384	-1.29536	-0.978172	0.92009	0.51722	-0.31763	-0.196165	1.18822
clust1	gene8432	-0.709344	-1.30122	0.828225	1.71763	-0.00978125	-1.55435	-0.896966	0.968622	-0.0208278	0.0335354	-0.0573866	1.00187
clust1	gene11349	-0.56376	-1.16036	0.520224	1.74567	-0.491792	-1.41134	-0.998907	0.439142	-0.0224351	-0.103293	0.52979	1.51706
clust1	gene5000	-0.458095	-1.18853	0.573906	1.82529	-0.440487	-1.57507	-0.896162	0.759783	-0.149642	-0.0846677	0.431319	1.20235
clust1	gene7064	-1.09517	-1.35706	1.15818	1.62862	-0.290013	-1.1457	-0.895957	0.649522	0.0463459	0.113357	0.0356636	1.15222
clust1	gene1082	-0.833725	-1.34297	0.802255	1.6238	-0.569267	-1.27075	-0.758556	0.914778	-0.290259	0.00751904	0.464085	1.25308
clust1	gene8770	-0.908916	-1.76422	0.6284	1.55855	-0.223925	-1.06998	-0.78643	0.86495	-0.0151165	-0.00190785	0.54402	1.17457
clust1	gene4204	-0.570351	-1.569	0.966511	1.54933	0.0031753	-1.19218	-1.43228	0.621446	-0.105257	0.56835	0.658319	0.501936
clust1	gene7537	-0.544176	-1.48069	0.478308	1.28365	0.348179	-1.498	-1.33382	0.820916	-0.309696	0.655636	0.64289	0.936807
clust1	gene7529	-0.669503	-1.09505	1.15182	1.31613	-0.395378	-1.96525	-0.665963	0.957239	-0.20809	0.371179	0.527638	0.675221
clust1	gene8815	-0.94826	-1.10727	0.956186	1.51068	0.270071	-1.96298	-0.850081	0.535607	0.212739	0.423913	0.310312	0.649083
clust1	gene2508	-1.12206	-1.27814	-0.00445231	0.922905	0.232495	-0.850406	-0.756308	1.31442	0.5869	-1.08785	0.489811	1.55269
clust1	gene4659	-0.821735	-1.82246	0.542504	1.21627	0.470755	-1.04198	-0.75187	0.849238	0.554172	-0.826066	0.418055	1.21312
clust1	gene6286	-0.237284	-1.7769	-0.0579143	1.3153	-0.0379868	-1.21397	-0.263674	1.44094	0.339536	-0.82595	0.040054	1.27784
clust1	gene8176	-0.695545	-1.38107	0.508584	0.825649	-0.508357	-1.43891	-0.505745	1.28141	0.924018	-0.774051	0.416712	1.34731
clust1	gene6285	-1.16324	-1.23981	1.04036	0.518027	-0.185932	-0.676361	-0.567086	2.25601	-0.283458	-0.143662	-0.350035	0.795196
clust1	gene9503	-0.328289	-1.45738	0.761742	1.30654	-0.156348	-1.80993	-0.354128	1.43136	-0.259664	-0.271543	0.238521	0.89912
clust1	gene5551	-0.870571	-1.23031	0.465792	1.3413	-0.782028	-1.44518	0.40971	1.64355	-0.247394	-0.319232	0.0454314	0.988935
clust1	gene6543	-1.08419	-1.4288	0.933554	1.24908	-0.478861	-1.32513	0.0501813	1.51988	-0.132496	-0.29332	0.0155702	0.974523
clust1	gene9625	0.328462	-1.69563	0.43902	1.14768	0.532221	-0.451212	-1.08738	0.817816	-0.353793	-1.51877	0.776878	1.06471
clust1	gene2384	0.300783	-2.1858	-0.120614	0.119116	0.634145	-0.378657	-1.36855	0.856212	0.361094	-0.486047	1.21242	1.0559
clust1	gene6014	0.165697	-1.87492	-0.201466	0.662354	0.820045	-0.85686	-1.08619	0.943258	1.07398	-1.05825	0.366324	1.04603
clust1	gene6021	0.101363	-1.52198	-0.349339	0.67721	0.853272	-1.06774	-1.08224	1.19023	0.783529	-1.17626	0.364724	1.22723
clust1	gene6026	0.111091	-2.05355	0.132346	0.753143	0.50772	-0.77871	-1.18563	0.895262	0.544477	-0.90299	0.832503	1.14435
clust1	gene8246	-0.0988773	-1.72384	0.0434678	0.524082	0.716139	-1.21609	-1.31208	0.874682	0.747102	-0.576865	0.606205	1.41608
clust1	gene3260	-0.058425	-1.51259	-0.944472	0.562339	0.0338693	-0.906303	0.0645519	1.05051	0.116421	-1.18235	0.998172	1.77828
clust1	gene6493	-0.111723	-0.950627	-0.708692	-0.351685	0.322429	-0.862776	-0.548798	1.41764	-0.551873	-0.527248	0.5456	2.32776
clust1	gene2978	0.364832	-1.0325	-0.577853	0.672607	-0.438458	-0.945371	-0.421308	1.87745	-0.506266	-0.993572	0.299557	1.70088
clust1	gene8487	-0.0558553	-0.974599	-0.670265	0.358541	-0.641025	-0.945091	-0.629379	2.0134	-0.0352622	-0.544977	0.300614	1.8239
clust1	gene88	0.0632632	-1.0712	-0.532016	0.565691	-0.406397	-0.711007	-0.779384	2.20373	-0.325193	-0.704253	0.117049	1.57972
clust1	gene4744	-1.4645	-1.09585	1.17301	1.40567	-0.170099	-1.03959	-1.02419	0.532022	-0.345829	0.202888	0.786605	1.03986
clust1	gene5620	-1.57306	-1.14203	0.972078	1.04873	-0.119087	-0.840675	-1.36843	0.711062	-0.0686535	0.457661	0.873665	1.04875
clust1	gene5650	-1.96902	-1.14997	0.930844	0.984648	-0.066425	-0.672875	-0.879821	0.763193	0.102372	-0.0997292	0.941181	1.1156
clust1	gene5938	-1.48327	-1.00137	1.00598	0.689776	-0.351353	-1.05051	-1.05107	1.09403	-0.175676	-0.0111324	1.27824	1.05635
clust1	gene4568	-1.61125	-1.05922	0.976336	1.16635	0.212456	-1.39902	-0.403032	0.729957	-0.0663395	-0.441033	0.575498	1.3193
clust1	gene9056	-1.6087	-0.960316	1.02075	1.00331	-0.107082	-1.42584	-0.952471	0.907307	0.570081	0.0915236	0.366615	1.09482
clust1	gene1648	-2.15802	-0.630093	1.15873	1.38118	0.0548532	-0.322128	-0.677923	0.931205	-0.845878	0.175548	0.265003	0.667521
clust1	gene693	-2.30321	0.0712802	0.858245	1.1919	-0.439935	-0.698073	-0.781621	0.993237	-0.475591	0.383911	0.316002	0.883852
clust1	gene11630	-1.97332	-0.385194	0.868233	1.30505	-0.301366	-1.30911	0.0158647	0.37037	-0.655891	0.198605	0.517082	1.34968
clust1	gene4634	-1.45267	-0.564964	1.31514	1.2613	-0.578428	-1.19882	-0.513653	0.534577	-1.05611	0.478878	0.819592	0.955153
clust1	gene1666	-1.3423	-1.30018	-0.163025	1.49027	0.800264	-0.970723	-0.255313	0.991696	-1.01522	0.0750269	0.557161	1.13234
clust1	gene9667	-1.5239	-0.872653	0.4569	1.53859	0.529268	-1.26348	-0.201186	0.847958	-0.931287	-0.348208	0.607663	1.16033
clust1	gene5699	-2.21172	-0.880901	0.388305	0.624113	-0.0177051	-0.954974	-0.149329	1.00494	0.243616	0.258189	0.0464125	1.64905
clust1	gene1611	-1.47352	-1.05526	-0.172102	0.855536	-0.248144	-0.992261	0.346752	1.24686	-0.453493	-0.468705	0.539079	1.87526
clust1	gene6726	-1.91073	-0.909794	-0.200577	1.65175	-0.0712339	-0.833128	0.115238	1.13945	-0.370443	0.0297022	0.097016	1.26275
clust1	gene1668	-1.406	-1.06729	-0.116456	1.67789	0.155943	-1.20151	0.0114569	1.09828	-0.0654046	-0.611271	0.113687	1.41068
clust1	gene9908	-1.19783	-0.975349	-0.33209	1.60667	-0.416522	-1.39777	0.12168	1.15859	0.106052	-0.184886	-0.0348985	1.54635
clust1	gene2235	-1.91568	-0.0583029	1.39182	1.54384	0.152693	-0.424146	-0.80114	1.00561	-0.726222	0.444134	-0.650963	0.0383629
clust1	gene11111	-1.45936	-0.152551	1.09675	1.72842	-0.788602	-0.876557	-1.06563	1.23717	-0.355083	0.0576006	-0.100934	0.678768
clust1	gene862	-1.38812	0.0407426	1.34652	1.66419	-0.716187	-1.37867	-1.04962	0.595063	-0.182246	0.588795	-0.00977042	0.489295
clust1	gene5350	-0.621801	-0.978308	-0.119477	1.78889	0.233271	-0.265812	-1.5901	1.16789	-0.926196	0.220394	-0.133564	1.22481
clust1	gene2186	-1.4719	-0.0601969	0.423764	2.07473	0.156511	-1.30823	-0.393481	1.03144	-0.30992	-0.119454	-0.81181	0.788549
clust1	gene480	-1.0613	-0.92282	0.285443	2.32408	-0.107314	-1.1888	-0.243338	0.668471	0.128721	-0.280092	-0.648455	1.04541
clust1	gene3182	-1.68553	-0.951256	0.678415	2.08908	0.345595	0.0223291	-0.860002	0.329052	-0.0392724	-0.808013	-0.0187231	0.898325
clust1	gene2829	-1.84908	-0.345735	0.580938	1.85775	-0.226955	-0.448478	-0.915789	0.347702	0.0416862	-0.570247	0.0691948	1.45902
clust1	gene8476	-1.60517	-0.525331	0.384008	2.15236	-0.341767	-0.342959	-0.660261	0.258715	-0.770104	-0.0863833	0.117091	1.4198
clust1	gene1362	-1.07755	-1.13043	1.48496	1.0408	-0.908474	0.0278144	-0.908851	0.650338	-1.2669	0.666668	0.448509	0.973109
clust1	gene3578	-1.32458	-0.966448	1.32246	0.776065	-1.27051	0.0340047	-0.430953	0.641063	-1.17937	0.793755	0.333174	1.27134
clust1	gene5888	-0.567059	-1.32602	0.963631	0.921882	-1.1501	0.0237656	-0.491827	1.62504	-1.24823	0.0240219	0.05258	1.17231
clust1	gene4032	-0.78695	-1.02283	1.07445	0.622475	-1.2879	0.390076	-1.31339	1.38092	-0.925796	0.248682	0.566993	1.05328
clust1	gene4092	-1.0578	-0.602262	1.0531	0.92982	-1.53485	0.165688	-0.966598	1.38185	-1.09561	0.386426	0.483152	0.857079
clust1	gene3621	-1.27705	-0.858444	1.14196	1.37805	-1.06003	-0.550268	-1.05662	1.00889	-0.655523	0.326272	0.646843	0.955927
clust1	gene619	-0.98255	-1.04814	1.30461	1.17391	-1.12785	-0.506678	-1.02313	0.996244	-0.832556	0.363027	0.689087	0.994026
clust1	gene7958	-1.09343	-0.966322	1.24384	1.25194	-1.00338	-0.687556	-1.03209	1.11186	-0.784637	0.483389	0.60396	0.872427
clust1	gene7876	-1.37073	-1.23599	1.29252	1.30739	-0.857697	-0.592468	-0.739538	1.05544	-0.39859	0.121023	0.331026	1.08761
clust1	gene6746	-1.08663	-0.965116	1.41414	1.37026	-1.00563	-0.514442	-1.21379	1.16296	-0.396533	0.15711	0.268567	0.809097
clust1	gene697	-1.22172	-1.16426	1.52193	1.29917	-0.831466	-0.52755	-1.06197	1.09333	-0.385672	0.199264	0.333969	0.744982
clust1	gene9543	-1.34878	-0.926168	1.281	1.35513	-1.01759	-0.463044	-1.17924	0.850693	-0.423603	0.57986	0.389447	0.902304
clust1	gene4508	-1.19141	-1.04908	1.29071	1.07407	-0.944175	-0.454111	-1.29245	1.20851	-0.353831	0.532278	0.184943	0.994542
clust1	gene7455	-1.44623	-0.989567	1.32114	1.17487	-0.813495	-0.672307	-1.00162	1.14243	-0.375257	0.473965	0.197794	0.988275
clust1	gene1823	-0.87217	-1.28211	1.19083	1.56367	-1.09156	-0.471104	-1.15565	1.09863	-0.0910028	-0.0280702	0.325135	0.813406
clust1	gene8934	-1.28606	-1.32239	1.30691	0.865618	-0.943893	-0.404645	-1.04198	1.26831	-0.205389	0.322721	0.398887	1.04192
clust1	gene8048	-1.07535	-1.36129	1.2105	1.12236	-0.530897	-0.618369	-1.29363	1.27472	-0.332359	0.309728	0.28779	1.0068
clust1	gene5081	-1.20447	-1.24808	1.16906	0.986339	-0.785747	-0.666086	-1.22897	1.21476	-0.157601	0.300515	0.51256	1.10772
clust1	gene9766	-0.971389	-1.3094	1.24995	1.08056	-0.753021	-0.724994	-1.32393	1.10785	-0.244162	0.370436	0.45087	1.06723
clust1	gene3269	-0.900586	-1.42108	1.48141	1.16245	-0.587362	-0.362662	-1.32918	1.17807	-0.530361	0.281626	0.285937	0.741734
clust1	gene7040	-0.97779	-1.32734	1.36438	1.16473	-0.802834	-0.384307	-1.32105	1.04179	-0.530892	0.49591	0.417812	0.859595
clust1	gene3426	-1.23527	-1.24394	1.33499	1.06945	-0.742559	-0.245583	-1.29059	1.23761	-0.478928	0.353498	0.437626	0.803708
clust1	gene5334	-1.0939	-1.20109	1.54199	1.07401	-0.551976	-0.203257	-1.32266	1.10156	-0.786755	0.232617	0.363732	0.845725
clust1	gene465	-0.528141	-1.52365	1.6247	1.27024	-1.09197	-0.201473	-1.0727	0.750046	-0.63892	0.240304	0.431044	0.740528
clust1	gene7926	-0.44967	-1.23829	1.34476	1.26124	-0.821371	-0.511541	-1.5958	0.832969	-0.581549	0.182203	0.596637	0.980422
clust1	gene452	-0.795538	-0.953725	1.56369	1.45823	-0.488628	-0.65309	-1.62009	0.834103	-0.574008	0.198098	0.508333	0.522628
clust1	gene5321	-0.873493	-1.05456	1.60247	1.61566	-0.583676	-0.506441	-1.52449	0.790046	-0.178912	0.0998323	0.0143494	0.599215
clust1	gene6867	-1.01189	-1.19922	1.36962	1.23438	-0.786726	-0.780804	-1.4465	0.889989	0.0095039	0.630764	0.418222	0.672656
clust1	gene7676	-0.97446	-1.05368	1.44444	1.31658	-0.754902	-0.658133	-1.59118	0.664515	-0.14993	0.457528	0.465047	0.834176
clust1	gene9375	-0.981673	-0.848173	1.42021	1.39265	-0.858201	-0.772009	-1.51757	0.907537	-0.221717	0.323026	0.378333	0.777588
clust1	gene9531	-0.783686	-1.37247	1.20923	1.3524	-0.85105	-0.878734	-1.10273	1.15496	-0.38611	0.429596	0.419103	0.809491
clust1	gene2221	-0.807144	-1.13718	1.11289	1.28513	-0.719232	-0.798002	-1.48822	1.09631	-0.38394	0.240173	0.564398	1.03482
clust1	gene5697	-0.931282	-1.30096	1.15756	1.18579	-0.465468	-0.842613	-1.44692	1.14511	-0.362309	0.447793	0.579831	0.833466
clust1	gene8942	-1.10801	-0.506061	1.16892	1.05792	-1.15981	-0.255378	-1.31926	1.1422	-1.0309	0.749288	0.35142	0.909671
clust1	gene7165	-0.990982	-0.481384	1.56882	1.27758	-0.914484	-0.651268	-1.50719	0.931931	-0.643177	0.513762	0.121933	0.774456
clust1	gene8760	-1.08325	-0.732748	1.29569	1.42954	-0.784558	-0.394301	-1.50142	1.10994	-0.758609	0.561506	0.269453	0.588771
clust1	gene6423	-1.19947	-0.301041	1.19257	0.872489	-1.05465	-0.57093	-1.5301	1.2588	-0.426156	0.252425	0.231632	1.27443
clust1	gene8088	-0.9874	-0.827785	1.41129	0.688089	-0.659409	-0.470471	-1.48892	0.975315	-0.724173	0.506188	0.0724721	1.5048
clust1	gene8154	-1.16564	-0.969692	1.12518	1.05005	-0.00140034	-0.360213	-1.81985	1.11692	-0.751081	0.519123	0.528041	0.728563
clust1	gene160	-0.917365	-0.943591	1.07123	1.18938	-0.16296	-0.914379	-1.51598	0.692559	-0.887499	0.327075	0.879355	1.18218
clust1	gene2332	-1.15038	-0.705112	1.39806	1.38064	-0.17178	-1.03747	-1.24255	0.584779	-0.931641	0.203815	0.735154	0.936488
clust1	gene11656	-1.07816	-0.484414	0.532506	1.47962	-0.895446	-0.615641	-1.33476	1.31197	-0.681335	-0.196036	0.881844	1.07986
clust1	gene9305	-0.876045	-0.841456	0.3463	1.66553	-0.645368	-0.859305	-1.10724	0.820731	-0.89054	0.112774	0.834495	1.44012
clust1	gene9896	-1.01449	-1.02273	0.808228	1.23166	-0.76905	-0.427628	-1.27254	0.868145	-0.696978	-0.168101	1.06023	1.40327
clust1	gene2406	-0.697082	-1.05312	0.707333	1.20707	-0.872882	-0.425753	-1.22171	0.987021	-1.1125	0.22118	0.816902	1.44354
clust1	gene3571	-0.769605	-1.06894	0.631979	1.31479	-1.12192	-0.556281	-1.17452	1.01187	-0.646732	0.098019	0.880503	1.40083
clust1	gene6606	-0.808626	-1.06098	0.566479	1.10726	-1.10599	-0.554575	-1.07715	0.98126	-0.847034	0.298996	1.04182	1.45855
clust1	gene2275	-0.992297	-1.4063	0.759274	1.55538	-0.585697	-0.83298	-0.597887	1.05227	-0.953963	0.275156	0.685704	1.04134
clust1	gene4682	-0.890382	-1.29965	0.868838	1.31253	-1.27895	-0.360126	-0.433709	0.982124	-1.06666	0.218914	0.829968	1.1171
clust1	gene2727	-1.35765	-0.793472	0.735198	1.58343	-0.865688	-0.677416	-0.907596	0.941652	-0.725068	0.225192	0.540678	1.30074
clust1	gene1358	-1.30717	-0.700265	1.10231	1.49831	-1.25398	-0.57214	-0.556037	0.716206	-0.948722	0.43567	0.424351	1.16147
clust1	gene1512	-1.32542	-0.937873	1.16799	1.6702	-1.06805	-0.578499	-0.709749	0.509072	-0.70073	0.388182	0.600151	0.984742
clust1	gene6069	-1.37892	-0.818975	0.987571	1.19351	-1.10603	-0.735243	-0.674614	0.817666	-0.505638	-0.169325	1.18713	1.20287
clust1	gene6235	-1.38077	-0.680885	1.057	1.15328	-1.13439	-0.457125	-0.859739	0.742545	-0.70183	-0.0857126	0.908601	1.43902
clust1	gene10473	-1.41755	-0.849072	0.985374	1.18712	-1.00239	-0.948097	-0.214507	1.03708	-0.725422	-0.158794	0.835702	1.27056
clust1	gene2574	-1.59913	-0.889129	1.09622	1.01011	-0.997687	-0.803329	-0.613537	1.09071	-0.393366	0.0885664	0.864459	1.14611
clust1	gene2626	-1.00537	-1.08815	0.745586	0.999506	-0.717667	-1.10281	-0.974987	1.29072	-0.69752	0.451678	0.982562	1.11646
clust1	gene659	-1.35507	-0.886588	0.794987	1.04939	-0.864864	-0.827461	-1.17855	0.955419	-0.38314	0.436149	1.03022	1.2295
clust1	gene8280	-1.26359	-0.743482	0.852052	1.2486	-0.870447	-0.968763	-1.17691	0.970301	-0.493013	0.391269	0.890569	1.16341
clust1	gene1181	-1.01521	-1.1625	0.664152	0.868826	-0.65898	-0.860824	-1.20325	0.980056	-0.384444	0.0658726	1.24313	1.46317
clust1	gene73	-0.806942	-1.14574	0.918342	0.682998	-0.774774	-1.11409	-1.10895	0.763338	-0.346246	0.191305	1.08749	1.65326
clust1	gene10204	-1.24415	-1.12853	1.30909	0.837904	-0.626974	-0.717115	-0.808506	0.845325	-0.704118	-0.166643	1.00866	1.39505
clust1	gene4397	-0.985916	-1.45424	1.07394	0.978868	-0.634515	-0.656807	-1.07543	0.780214	-0.309241	-0.162792	1.0121	1.43383
clust1	gene10605	-0.921301	-1.18054	0.338783	1.54373	-0.98711	-0.984813	-0.504248	1.18479	-0.171482	-0.34389	0.534885	1.49119
clust1	gene11743	-0.89667	-1.07961	0.863625	1.51962	-1.16022	-0.857001	-0.940682	1.00028	-0.231688	0.0093701	0.448414	1.32457
clust1	gene9472	-1.22641	-1.03778	0.786954	1.25832	-0.916506	-0.600531	-0.850827	1.10671	-0.458145	-0.217608	0.585022	1.57081
clust1	gene1612	-1.30967	-0.876561	0.508126	1.21229	-1.10424	-1.00732	-0.491322	0.975837	-0.318223	-0.0705196	0.944614	1.53699
clust1	gene4545	-0.941935	-0.97794	0.478288	0.828766	-1.38127	-0.898858	-0.774847	1.14945	-0.285218	0.178667	1.16246	1.46244
clust1	gene515	-1.06052	-1.16197	0.835398	0.828672	-1.20731	-0.664897	-0.86524	0.867185	0.0494572	-0.303454	1.18758	1.4951
clust1	gene7495	-0.866595	-1.13804	0.767719	1.26043	-1.38957	-0.77131	-0.799858	1.04365	-0.0392466	-0.213152	0.780256	1.36572
clust1	gene8177	-0.87779	-1.07581	0.524634	1.09008	-1.31659	-0.975463	-0.650958	0.984537	-0.0132418	-0.157616	0.75476	1.71345
clust1	gene4443	-0.516842	-0.936397	1.04924	1.62083	-1.1284	-1.07051	-0.719714	0.996418	-0.89669	0.0354185	0.495712	1.07092
clust1	gene11696	-0.765983	-0.478105	0.920059	1.81508	-1.17489	-1.2192	-0.303383	0.7505	-1.01299	0.0254835	0.245795	1.19763
clust1	gene8278	-0.817066	-0.937083	0.67575	1.85508	-1.0171	-1.10465	-0.231133	0.998403	-0.879443	-0.138793	0.493869	1.10216
clust1	gene3104	-0.879609	-0.489077	1.27862	1.22967	-1.03896	-0.855949	-0.589788	1.07855	-1.13437	-0.511956	0.693279	1.21959
clust1	gene137	-1.07025	-0.583486	1.348	1.29915	-1.24453	-1.01704	-0.851804	0.68034	-0.652834	0.294121	0.666977	1.13136
clust1	gene6745	-0.702169	-0.453737	1.05594	1.31917	-1.5348	-0.793074	-1.05828	0.942801	-0.825535	0.236877	0.717069	1.09574
clust1	gene1640	-0.444493	-1.18439	0.834124	1.76032	-1.24147	-0.614883	-0.396038	1.178	-0.576937	-0.603573	0.0910802	1.19826
clust1	gene2887	-0.572324	-1.27557	1.22128	1.67843	-1.27557	-0.124234	-0.586375	1.1495	-0.612322	-0.381907	-0.160342	0.939429
clust1	gene4999	-0.906906	-1.03775	0.848755	1.87107	-0.439409	-1.14955	-1.01173	1.0677	-0.0549082	-0.281746	0.0374033	1.05707
clust1	gene7419	-0.794495	-1.11444	1.03053	2.02314	-0.860091	-0.952879	-0.642346	0.697135	-0.129633	-0.413422	0.044912	1.11159
clust1	gene1737	-1.19346	-0.755445	1.39296	1.54852	-0.926177	-1.20528	-0.483628	0.785027	-0.449602	0.196945	-0.0341049	1.12425
clust1	gene2760	-0.953621	-1.25341	1.47366	1.32226	-0.783918	-0.947718	-0.605723	1.12629	-0.431993	-0.387895	0.528014	0.914058
clust1	gene4030	-1.73947	-1.11346	1.12864	1.16076	-0.670673	-0.408581	-0.567737	1.32567	-0.455395	0.50985	-0.134657	0.965056
clust1	gene2146	-1.55501	-0.708822	1.30831	1.2924	-0.628996	-0.663384	-1.35258	1.03801	0.204769	0.493482	-0.217041	0.78886
clust1	gene2068	-1.4003	-0.897448	1.49717	1.38841	-0.748435	-0.442417	-0.991413	1.26861	-0.224477	-0.110851	-0.135867	0.797027
clust1	gene4031	-1.20772	-1.24111	1.2467	1.33995	-0.786348	-0.592339	-0.995882	1.32182	-0.0873209	0.0548913	-0.0181419	0.965502
clust1	gene5520	-1.08652	-1.12528	1.27538	1.43716	-0.668329	-0.668837	-1.28335	1.25266	-0.0248281	0.213037	-0.147684	0.826582
clust1	gene3638	-1.50898	-1.2364	1.48409	0.875633	-0.671191	-0.818582	-0.911126	0.870775	0.52137	-0.105908	0.518255	0.982057
clust1	gene4335	-1.24566	-1.07227	1.02916	1.54709	-0.781048	-0.676362	-1.21368	0.709478	0.405659	-0.271776	0.377215	1.1922
clust1	gene5518	-1.36094	-1.21775	1.07628	1.28073	-0.456744	-1.07105	-1.02041	0.686493	0.683745	-0.0675791	0.259539	1.2077
clust1	gene1155	-1.30018	-1.23966	1.29995	1.21117	-0.502343	-0.874423	-1.21732	1.01622	-0.0518641	0.338917	0.440352	0.879187
clust1	gene8009	-1.33348	-1.3465	1.48345	1.2315	-0.585256	-0.525793	-1.06412	1.05153	-0.205539	0.0955568	0.419392	0.77926
clust1	gene3422	-1.34524	-1.13322	1.62361	0.757693	-0.339821	-0.827539	-1.33616	1.09792	0.0521145	0.317172	0.284617	0.848851
clust1	gene9013	-1.09766	-1.24786	1.28786	0.971147	-0.233631	-0.727735	-1.54591	1.09925	-0.211386	0.159748	0.4662	1.07998
clust1	gene3612	-1.13939	-1.24283	1.52505	1.19782	-0.472979	-0.92268	-1.3623	0.908067	0.399215	0.269038	0.253546	0.587434
clust1	gene2852	-1.06435	-1.54487	1.29931	1.2962	-0.309183	-0.861258	-1.18347	1.05366	0.292417	0.0494841	0.166964	0.80509
clust1	gene797	-0.924995	-1.49425	1.32533	1.36378	-0.239172	-0.835346	-1.37808	0.933818	0.255814	0.0537363	0.109432	0.829933
clust1	gene2150	-1.2122	-1.34115	1.21054	0.979645	0.00453525	-1.01361	-1.29955	1.23849	0.323839	0.00417796	0.139764	0.965514
clust1	gene3322	-1.40106	-1.06314	1.2634	1.23934	-0.398227	-1.05349	-1.26762	0.77115	0.391401	0.102318	0.444742	0.971185
clust1	gene5328	-1.45618	-1.29889	1.23193	1.13226	-0.0983192	-0.827204	-1.34182	0.931972	0.240641	0.223738	0.380274	0.881587
clust1	gene2128	-1.12764	-0.576632	1.88703	0.837597	-1.01836	-1.00417	-0.938109	0.66489	0.468795	-0.670188	0.681147	0.795648
clust1	gene9825	-0.591058	-1.15361	1.76266	0.609211	-0.930773	-1.34512	-0.504862	0.720459	-0.545022	-0.0198543	0.776805	1.22116
clust1	gene10089	-1.29698	-1.10905	1.14258	0.857657	-1.3798	-0.768353	-0.147143	0.803936	-0.51698	0.199903	0.856115	1.35811
clust1	gene1112	-0.870987	-1.21515	1.21863	0.694003	-1.27285	-1.06765	-0.439704	0.704116	-0.265215	0.105001	0.778264	1.63153
clust1	gene11198	-0.748686	-1.53723	1.33159	0.991669	-1.22837	-0.727515	-0.71059	0.735969	-0.233053	0.0390061	1.02101	1.06621
clust1	gene6523	-0.997138	-1.15952	1.30731	0.754673	-1.47752	-0.253726	-0.753916	0.977913	-0.396951	-0.0847017	0.670902	1.41267
clust1	gene2870	0.25085	-0.925233	0.77062	1.81729	-1.08948	-0.681164	-1.60172	1.05995	-0.0664899	-0.323726	-0.0659428	0.85505
clust1	gene1039	-0.454699	-0.726061	1.2527	1.56775	-1.43083	-0.208995	-1.22453	0.792716	-1.04296	0.155475	0.522325	0.797113
clust1	gene8616	0.263315	-0.740139	1.2531	1.46417	-1.34963	-0.098005	-1.52462	0.603456	-1.21128	0.334077	0.322927	0.682624
clust1	gene6276	0.311565	-1.031	1.32961	1.29006	-0.903606	-0.91279	-1.54374	0.666164	-0.865026	0.434258	0.262496	0.962012
clust1	gene9693	-0.157161	-0.725047	0.575497	1.3519	-1.13595	-0.56881	-1.59274	0.65745	-1.00564	0.55411	0.638758	1.40763
clust1	gene10492	-0.415959	-1.02332	0.27519	2.53782	-0.703561	-0.853715	-0.429051	0.958975	-0.875344	0.376061	0.16762	-0.0147201
clust1	gene7557	-0.578266	-1.10823	0.459145	1.96248	-0.94854	-0.360732	-0.870629	0.728846	-1.15284	0.748534	1.07946	0.0407842
clust1	gene10586	-0.760977	-0.452675	0.392467	2.15576	-0.269837	-0.521972	-1.44912	-0.231741	-0.862176	0.743701	-0.0158441	1.27242
clust1	gene11100	-0.872477	-0.640314	0.872938	2.18816	-0.626707	-1.09014	-1.21466	0.644728	-0.512404	0.331815	0.38371	0.535355
clust1	gene6584	-0.633002	-0.559903	1.09595	1.73582	-0.933998	-1.07652	-1.38615	0.219917	-0.583929	1.05432	0.378392	0.689107
clust1	gene512	-1.1711	-1.07015	1.29212	1.24985	0.238343	-1.14261	-1.24086	0.0136079	-0.534396	1.12652	0.502022	0.736648
clust1	gene5417	-0.834539	-0.677264	1.16814	1.65379	0.122506	-1.19494	-1.3401	0.250206	-1.03648	0.910203	0.312535	0.665943
clust1	gene10989	-1.0024	-1.44307	1.44055	1.0195	-0.41	-0.256599	-0.959818	0.037424	-1.05326	0.521168	1.19808	0.908423
clust1	gene4331	-1.01335	-0.960463	1.16849	1.48486	-0.459707	-0.866715	-0.919612	0.0985029	-1.10351	0.456701	1.05243	1.06236
clust1	gene5468	-0.953561	-1.08978	0.952958	1.21494	-0.18997	-0.819573	-0.830258	-0.262123	-1.23682	0.921661	1.29803	0.994496
clust1	gene100	-0.317353	-1.0855	0.884991	1.63299	-1.01271	-1.04596	-0.934548	0.183564	-0.884954	0.493852	0.897043	1.18858
clust1	gene9080	-0.667715	-1.13522	0.952518	1.89659	-0.693091	-1.02276	-0.960028	0.166144	-0.682494	0.281735	0.897586	0.966739
clust1	gene7909	-0.381885	-1.4164	1.24092	1.24218	-0.491154	-1.11264	-1.22377	0.410252	-0.713651	0.596018	0.776874	1.07326
clust1	gene8201	-0.704214	-1.15228	1.13312	1.59209	-0.429509	-1.00715	-1.41048	0.560436	-0.57333	0.302332	0.778171	0.910805
clust1	gene8364	-0.258353	-1.11351	1.16944	1.32493	-0.367587	-0.746506	-1.2235	0.242841	-1.44746	0.378639	1.03618	1.00489
clust1	gene2016	-0.617994	-1.10746	1.49513	1.02826	-0.865076	-0.955202	-0.858175	0.0106542	-0.949183	0.67813	0.913991	1.22693
clust1	gene711	-0.5234	-0.823434	1.48633	1.44325	-1.02605	-0.61271	-1.27114	-0.0059106	-0.9601	0.772872	0.624066	0.896229
clust1	gene8426	-0.625461	-0.700386	0.515538	2.27704	-0.338586	-1.22292	-0.131936	-0.253912	-0.532897	-0.241271	-0.333351	1.58814
clust1	gene10196	-0.787183	-0.794784	1.02223	1.78665	-0.47197	-1.20233	-0.609409	0.411045	-1.14147	0.0714875	0.346509	1.36922
clust1	gene4591	-0.994442	-0.500718	0.624555	2.20121	-0.514878	-0.947962	-0.937057	0.278295	-0.931832	0.483863	0.101914	1.13705
clust1	gene10384	-1.15284	-0.602722	0.660768	1.6638	-0.197115	-0.154768	-0.684868	0.145538	-1.15284	-0.912745	0.675772	1.71201
clust1	gene4310	-0.495063	-1.68956	0.634588	1.47168	-0.611151	0.0580763	-0.531495	-0.0509989	-1.16638	-0.0246783	0.745992	1.65899
clust1	gene7511	0.146134	-0.897969	0.640453	1.51671	-0.674414	-0.000407326	-1.15831	-0.131027	-1.47086	-0.130522	0.327021	1.8332
clust1	gene4503	-0.486478	-1.24865	0.281243	0.609007	-1.18523	-0.485001	-0.691519	0.10529	-0.647825	2.2323	0.569116	0.94775
clust1	gene3011	-0.763731	-0.920736	0.220483	0.00445638	-0.357462	-0.93018	-0.336696	-0.532346	-0.836533	2.19281	1.3153	0.944636
clust1	gene1740	-1.52887	-0.552852	0.864767	0.380858	-1.1408	-0.676828	0.0699421	-0.223922	-0.788171	1.83394	1.11838	0.643555
clust1	gene8461	-0.998576	-0.58617	0.825343	-0.0593134	-1.04231	-0.675704	-0.6071	-0.0582012	-1.02182	1.62148	1.29287	1.3095
clust1	gene2667	-0.740719	0.152757	0.602698	1.77399	-1.50608	-0.233869	-0.339584	-0.826584	-1.33066	0.69093	0.92546	0.831666
clust1	gene7536	-1.15874	0.424168	0.993367	1.32635	-1.37832	-0.365426	-0.479565	-0.153952	-1.57863	0.986602	0.794677	0.589464
clust1	gene8311	-0.0535951	-0.084788	0.863156	1.61564	-1.44275	0.0434014	-0.129428	-0.559845	-2.00573	0.35016	0.489584	0.914198
clust1	gene10484	-0.751116	0.245821	1.04687	1.26195	-0.959537	-0.0176463	-0.329829	-0.896226	-1.98757	0.838916	0.796441	0.751928
clust1	gene9230	-0.299683	0.58322	0.806711	1.03858	-1.44984	0.0747652	-0.170606	-0.843848	-2.04726	0.792852	0.867431	0.647671
clust1	gene11357	0.161741	-0.293249	1.08132	0.938875	-1.39951	-0.299397	-0.988616	-0.469119	-1.63142	1.25127	0.879164	0.768946
clust1	gene9338	0.039552	-0.0164724	0.814206	0.864782	-1.61276	-0.334733	-0.681215	-0.103316	-1.82118	1.44893	0.71615	0.686049
clust1	gene10236	-0.0610346	-0.485482	1.25347	1.23358	-1.20095	-0.986651	-0.684387	-0.258634	-1.34229	1.55544	0.392773	0.584171
clust1	gene2926	-0.025349	-0.618098	1.09826	0.932315	-1.39866	-0.59937	-1.01352	-0.338107	-1.14794	1.62409	0.854568	0.631811
clust1	gene10795	-0.360178	0.979527	1.27238	1.08476	-1.23248	-0.559387	-0.648121	-0.868464	-1.49198	1.32412	0.29856	0.201251
clust1	gene10796	-0.632105	0.225746	1.7702	0.831885	-1.07363	-0.876608	-0.712997	-0.684345	-0.95776	1.67787	0.227252	0.204493
clust1	gene11386	-0.422263	-0.0335147	1.54506	0.84595	-0.972987	-0.721258	-0.75396	-1.05698	-1.12394	1.66393	0.47746	0.5525
clust1	gene4895	-1.25943	-0.152848	1.38314	0.613417	-1.6338	0.133695	-0.426091	-0.0605799	-1.25307	0.558022	1.32016	0.777375
clust1	gene6803	-1.21204	0.183398	0.782029	0.380041	-1.71919	-0.0578524	-0.319107	0.121021	-1.41885	0.817329	1.22808	1.21514
clust1	gene882	-1.64143	0.0323016	0.815915	0.647798	-1.31625	-0.11647	-0.322758	-0.00854711	-1.32518	0.870185	1.35596	1.00848
clust1	gene11112	-1.30798	0.0162845	0.552793	0.534595	-1.34193	-0.231871	0.0577138	-0.5634	-1.36612	1.10034	1.58707	0.962509
clust1	gene1138	-1.15799	-0.0582889	0.601944	0.266679	-1.35728	0.13619	-0.347546	-0.106307	-1.64547	1.37747	1.167	1.1236
clust1	gene8462	-0.759202	-0.616158	0.819224	1.0649	-1.27435	-0.891356	-0.737695	-0.210465	-0.966772	1.28813	1.01905	1.2647
clust1	gene11196	-0.51188	-0.209709	1.25995	0.823157	-1.30966	-0.526557	-0.581669	-0.967403	-1.22071	1.35509	1.10432	0.78508
clust1	gene9337	-0.856179	-0.390431	0.833849	0.740119	-1.05591	-0.432003	-0.90885	-0.771224	-0.871542	1.96328	0.821095	0.927794
clust1	gene3185	-0.796051	-0.388301	1.1015	0.328537	-1.16322	0.153106	-0.72839	-0.184615	-1.70483	1.0876	1.48724	0.807418
clust1	gene8851	-0.460446	-0.34248	0.650066	0.316387	-0.93348	-0.0542584	-0.872727	-0.507929	-1.7101	1.44742	1.54212	0.925423
clust1	gene3274	-0.368187	-0.764037	0.848632	0.736257	-0.774321	-0.201918	-1.17894	-0.426374	-1.50446	1.03812	1.51863	1.0766
clust1	gene383	-0.109574	-0.516858	1.06813	0.716736	-1.42926	-0.156371	-1.37341	-0.471194	-1.05926	0.9901	1.32597	1.01499
clust1	gene5561	-0.912022	0.27795	1.43429	0.520023	-1.81118	-0.0096871	-0.738848	1.10518	-1.15485	-0.312805	0.822436	0.779518
clust1	gene8884	-0.861433	0.449754	0.927207	0.816377	-2.02834	-0.151985	-0.109304	0.776888	-1.52967	0.0160262	0.825383	0.869092
clust1	gene5886	-0.856197	-0.0577748	1.22227	1.26401	-2.00086	-0.341321	-0.178404	0.868093	-1.20269	0.230939	0.19925	0.852687
clust1	gene6508	-0.696679	-0.051104	1.41492	1.10507	-2.119	0.0747971	-0.135664	0.370579	-1.38522	0.320455	0.61722	0.484623
clust1	gene2916	-0.661154	-0.729266	1.16801	1.55901	-1.38135	-0.494799	-0.629407	0.689139	-1.39124	0.600731	0.401699	0.86862
clust1	gene3215	-0.442173	-0.510817	1.23198	1.65096	-1.56675	-0.662552	-0.36815	0.753419	-1.41877	0.268457	0.371233	0.693171
clust1	gene8615	-1.03661	-0.516519	0.925905	1.69968	-1.27681	-0.440909	-0.64991	0.97636	-1.25104	0.223884	0.363886	0.982087
clust1	gene11585	-0.874909	-0.4843	1.24438	1.57316	-1.27636	-0.104532	-0.751596	0.914002	-1.50644	0.130771	0.518613	0.617201
clust1	gene1553	-0.885818	-0.267168	1.02141	1.8785	-1.44555	-0.186114	-0.634448	0.486884	-1.41163	0.238074	0.477145	0.728709
clust1	gene1617	-0.51729	0.0746135	1.0166	1.23067	-1.60465	-0.236887	-0.429455	0.584549	-1.81055	-0.152099	0.82389	1.02061
clust1	gene7747	-0.613988	-0.00866123	0.683855	1.26455	-1.63317	-0.570375	-0.604845	0.957911	-1.6261	0.466806	0.850811	0.833199
clust1	gene1099	-0.734127	-0.378537	0.737307	1.63581	-1.68857	-0.286882	-0.453877	0.621688	-1.3225	0.018233	0.692324	1.15912
clust1	gene9404	-0.705731	-0.468747	0.811938	1.79053	-1.35589	-0.649907	-0.388387	0.459477	-1.42397	0.208633	0.514408	1.20764
clust1	gene11462	-0.96259	-0.0610961	0.925357	1.7628	-1.71789	-0.295292	-0.0501274	0.317873	-1.44735	0.27761	0.69603	0.554681
clust1	gene250	-0.676806	-0.099786	0.951433	1.83257	-1.62034	-0.315108	-0.225098	0.776383	-1.58088	0.249369	0.156641	0.551632
clust1	gene9419	-1.28301	-0.660273	1.41955	1.37126	-1.04699	-0.525836	-0.185675	1.05512	-1.28589	0.272061	-0.0103086	0.879992
clust1	gene2013	-1.61096	0.376993	1.16665	1.31564	-1.28081	-0.51298	-0.298674	0.902252	-1.2371	0.274954	0.0342112	0.869825
clust1	gene3390	-1.98249	-0.174233	1.31323	1.06838	-1.16632	-0.409809	-0.347039	1.07012	-0.743486	0.120612	0.50375	0.747284
clust1	gene10779	-1.24228	-0.303856	1.05033	1.66478	-0.960749	-0.360747	-0.887543	1.54474	-0.87064	-0.430122	0.434811	0.361283
clust1	gene9051	-0.998135	-0.58537	1.75079	1.55538	-1.42407	-0.333045	-0.538096	0.693455	-0.697632	-0.446188	0.340656	0.682256
clust1	gene1100	-1.32786	-0.47806	1.12454	1.72118	-1.45735	0.113048	0.00141286	0.921698	-1.02523	-0.437194	0.108273	0.735551
clust1	gene8091	-1.02374	-0.458518	1.07841	1.84362	-1.28784	-0.130313	-0.41058	0.758636	-1.05754	-0.744081	0.538606	0.89334
clust1	gene3384	-0.704551	0.443283	0.960409	1.84028	-1.24406	-0.45975	-1.03543	0.0563092	-1.45566	0.579587	0.202319	0.817269
clust1	gene4643	-0.0722922	0.561889	0.887926	1.13478	-1.97458	-0.54849	-0.643862	0.42513	-1.54693	0.922867	0.11144	0.742114
clust1	gene10460	-0.457763	-0.588668	1.41227	1.21419	-1.78358	-0.36517	-0.924379	0.403164	-0.675761	0.90576	-0.276028	1.13596
clust1	gene4652	0.0504106	-0.479807	0.397758	1.20634	-1.65219	-0.73344	-0.871395	0.857477	-1.32838	1.31877	0.366378	0.868074
clust1	gene6180	-0.333668	-0.142734	0.686438	1.52594	-1.51789	-0.5387	-0.671053	1.18159	-1.52618	0.955319	-0.205487	0.586419
clust1	gene2839	-0.547709	-0.261072	1.58133	0.96616	-1.4166	0.0218174	-1.43894	1.08534	-1.07027	0.468059	0.7477	-0.135824
clust1	gene5251	-1.15439	-0.619439	1.0068	1.10862	-1.69961	-0.548533	-1.14381	0.639652	-0.1116	0.817756	0.850753	0.85381
clust1	gene9781	-1.22545	-0.583304	0.761802	0.987596	-1.8455	-0.237844	-0.72818	0.285618	-0.45328	1.36205	1.0145	0.661991
clust1	gene1715	-1.33853	-0.615109	1.37426	1.60729	-1.14	-0.541106	-1.00569	0.363126	-0.602682	0.663784	0.449554	0.785103
clust1	gene6859	-1.36837	-0.158853	0.837161	1.57618	-1.18735	-0.237367	-0.980514	0.334717	-1.17234	1.06709	0.516562	0.77309
clust1	gene3233	-1.42816	-0.122682	1.50213	0.69753	-1.3481	0.0939152	-0.654606	0.37108	-1.36567	1.12609	0.705853	0.422616
clust1	gene9542	-1.06754	-0.0137647	1.40276	1.05293	-1.70985	-0.252622	-0.745601	0.152135	-1.07542	1.24367	0.488456	0.524848
clust1	gene1705	-1.21096	0.451042	1.12782	0.639259	-1.41871	-0.113926	-1.02403	0.426781	-1.36368	0.571207	0.525656	1.38954
clust1	gene6481	-1.31181	0.240713	0.913073	0.594542	-1.3666	-0.122209	-0.803548	0.620847	-1.50873	1.36629	0.568921	0.808512
clust1	gene1378	-1.27026	-0.0892666	0.940886	1.1425	-1.34445	-0.140193	-1.05755	-0.0444375	-1.04181	0.512045	1.32005	1.07249
clust1	gene2959	-1.36575	-0.32807	0.75261	0.954721	-1.61157	-0.35692	-0.562067	0.515858	-0.994731	0.581417	1.21699	1.1975
clust1	gene7877	-1.20406	-0.520769	0.814977	1.06085	-1.42615	-0.104102	-0.68172	0.486024	-1.3094	0.549038	1.14621	1.18911
clust1	gene5265	-1.42882	-0.357096	1.34272	1.31677	-1.44831	-0.254511	-0.751276	0.553194	-0.952575	0.49906	0.67536	0.805477
clust1	gene6768	-1.41269	-0.273299	1.44034	1.11629	-1.27216	-0.191039	-0.687411	0.268407	-1.22939	0.406275	0.759268	1.07542
clust1	gene7181	-1.58099	0.0539617	1.11007	0.824509	-1.46715	0.105223	-0.582325	0.454927	-1.3073	0.378934	1.04322	0.966909
clust1	gene6806	-1.6295	-0.0798515	1.33107	0.746424	-1.29542	-0.304077	-0.872974	0.553889	-0.98596	0.784439	1.03068	0.721281
clust1	gene7299	-1.51598	-0.223791	1.16424	0.939601	-1.60208	-0.440916	-0.496996	0.478411	-0.859315	0.449002	1.14057	0.967248
clust1	gene5026	-1.08817	-0.392012	1.31235	1.01692	-1.02387	0.145226	-0.911679	0.566574	-1.77245	0.693617	0.777918	0.675578
clust1	gene2445	-1.12339	-0.580021	1.15386	1.02819	-1.3567	0.520197	-1.08315	0.566644	-1.32329	0.737782	0.882322	0.577555
clust1	gene6460	-1.27179	-0.44943	1.24902	1.04667	-1.16259	0.201032	-1.1716	0.48863	-1.27193	0.72575	0.996452	0.619789
clust1	gene9014	-1.07005	-0.225997	1.13164	0.735486	-1.51925	0.105017	-1.1955	0.718651	-1.17927	0.429643	1.01799	1.05165
clust1	gene6680	-0.757519	-0.14265	0.837353	0.993147	-1.75397	-0.111051	-0.786883	0.294093	-1.44191	0.701721	1.04548	1.1222
clust1	gene7480	-1.00687	0.066547	0.798737	1.04945	-1.39621	0.19591	-0.969481	0.310126	-1.63876	0.488978	1.25773	0.843854
clust1	gene1693	-1.75247	0.0144119	0.485801	-0.262924	-1.15981	-0.806463	0.86911	0.795378	-0.822475	0.136813	0.796769	1.70586
clust1	gene1641	-1.2984	-0.34633	0.967296	0.603717	-1.58415	-1.07616	0.462296	0.551403	-0.795159	0.0374857	1.19037	1.28763
clust1	gene10194	-1.72047	-0.632656	0.8857	0.271462	-0.791663	-0.979159	0.344082	0.959324	-0.910335	0.00266532	1.17706	1.39399
clust1	gene6246	-2.02229	-0.0632224	1.17222	0.448507	-1.00204	-0.84372	0.14461	0.502121	-0.560904	-0.196363	1.04012	1.38096
clust1	gene4114	-1.71016	0.0594942	0.805319	0.828918	-1.17816	-0.905915	-0.172967	0.283991	-0.769658	0.026658	1.15342	1.57905
clust1	gene6612	-1.63035	0.221399	0.588248	0.839894	-1.1864	-0.921553	0.137326	0.122532	-0.900505	-0.0495905	1.01797	1.76102
clust1	gene2921	-1.13631	-0.0472756	0.995254	1.05957	-1.39157	-0.695371	0.0200935	0.660697	-1.55306	0.0221243	0.724632	1.34122
clust1	gene8474	-0.971102	-0.495567	0.842123	1.12396	-0.944201	-0.88272	-0.0418399	0.469019	-1.26235	-0.603214	1.09661	1.66929
clust1	gene4592	-1.65018	-0.866764	0.45007	1.07888	-1.16185	-0.450773	-0.135647	1.2647	-0.490275	-0.174454	0.601516	1.53477
clust1	gene6718	-1.74794	-0.477966	0.219148	0.962445	-1.45049	-0.709976	-0.163568	1.12426	-0.142674	0.134223	0.760265	1.49227
clust1	gene10621	-1.07209	-0.492681	0.588813	0.76854	-1.13656	-1.02677	-0.634622	1.18013	-0.75378	0.24872	0.395787	1.93452
clust1	gene4814	-1.33243	-0.749568	0.51053	1.1019	-0.960513	-0.809769	-0.282004	0.755181	-1.02225	0.505334	0.416518	1.86707
clust1	gene742	-0.863674	-0.81398	1.01293	1.15035	-1.78092	-0.582374	-0.0964993	1.20051	-0.840017	-0.136853	0.765058	0.985475
clust1	gene796	-1.20554	-0.150378	0.761788	1.1334	-1.72565	-0.21699	-0.192964	1.14312	-1.15667	-0.308474	0.866618	1.05174
clust1	gene10466	-1.03121	-0.115071	0.986348	1.18694	-1.75643	-0.686696	-0.503267	0.826994	-0.975664	0.0438957	0.86145	1.16271
clust1	gene10509	-1.25987	-0.375555	0.785015	1.25842	-1.84301	-0.49656	-0.185023	0.717964	-0.713283	-0.0274016	0.868397	1.27091
clust1	gene4352	-1.41483	-0.547429	1.0428	1.12508	-1.28541	-0.992647	-0.201024	0.380066	-0.4551	-0.0354905	0.705791	1.67819
clust1	gene4686	-1.73057	-0.276053	1.22272	1.06981	-1.53241	-0.535598	-0.0697455	0.391954	-0.582919	-0.00422594	0.849298	1.19774
clust1	gene4812	-1.11426	-0.624505	0.923997	1.30482	-1.58425	-0.902392	0.439897	0.570686	-0.907883	-0.0832954	0.686175	1.29101
clust1	gene9346	-1.25844	-0.217861	0.974817	1.40159	-1.47144	-1.02821	0.00451112	1.05942	-0.735843	-0.231773	0.313227	1.19
clust1	gene2636	-2.07638	-0.218183	0.584828	0.143455	-0.464493	-0.18684	-0.517835	0.395331	-0.811753	0.0247406	1.72832	1.39882
clust1	gene9554	-1.48945	0.211562	0.868526	0.70585	-0.990835	-0.709368	-0.886602	0.158239	-1.14745	0.656826	1.33144	1.29126
clust1	gene10937	-1.66523	-0.336945	1.16489	0.844808	-0.922506	-0.243704	-1.05285	0.612639	-0.757713	-0.0920562	1.03991	1.40874
clust1	gene3120	-1.34928	-0.343765	1.26532	0.802899	-0.948074	-0.277381	-1.02907	0.194125	-0.94032	-0.118972	1.17405	1.57048
clust1	gene10205	-1.67384	0.121518	1.18175	0.627792	-1.14086	-0.193232	-0.20433	0.410948	-1.42611	-0.0272228	0.928069	1.39552
clust1	gene5911	-1.61382	0.407905	1.24136	0.665088	-1.14633	-0.174037	-0.657699	0.1235	-1.07455	-0.300088	1.18707	1.34159
clust1	gene2304	-0.830051	-0.61753	0.935043	0.48279	-1.17458	-0.183719	-0.563323	0.333226	-1.52062	0.108763	1.6966	1.3334
clust1	gene1875	-0.640561	-0.497423	0.768683	-0.0382297	-0.797735	-0.577631	-0.747589	0.878514	-1.54699	0.0240368	1.67512	1.49981
clust1	gene9514	-1.05664	-0.577569	0.790326	0.0683505	-0.77976	-0.619341	-0.670368	0.28633	-1.19129	0.348474	1.89049	1.511
clust1	gene4407	-0.868468	-0.396981	0.386337	0.845413	-1.46158	-0.165885	-1.05294	1.06398	-0.992188	-0.1198	1.43726	1.32484
clust1	gene6939	-0.814442	-0.750182	0.348563	0.724183	-1.42397	-0.0537672	-0.710313	0.548956	-0.99635	-0.115595	1.50488	1.73804
clust1	gene8059	-1.27764	0.170451	0.197736	0.266851	-1.24329	-0.359534	-0.692982	0.99691	-1.23958	0.18728	1.61121	1.38259
clust1	gene4087	-1.31576	-0.605886	0.440723	0.720129	-1.51591	-0.180825	-0.474796	0.949783	-1.04588	0.393501	1.38998	1.24495
clust1	gene8330	-1.35531	-0.309608	0.768171	0.38536	-1.54847	-0.0009069	-0.663141	0.735512	-1.01578	0.240693	1.52679	1.23668
clust1	gene5408	-1.09757	0.132102	1.35941	0.994202	-1.63296	-0.606602	-0.808876	-0.303509	-0.61886	0.254609	1.20134	1.12672
clust1	gene7668	-1.01766	-0.462938	1.28624	0.974713	-1.71449	-0.514403	-0.47379	0.317749	-0.682565	-0.197405	1.13119	1.35337
clust1	gene8768	-1.55014	-0.356946	1.19433	1.00445	-1.29327	-0.245453	-0.254236	-0.175099	-0.824832	-0.137603	1.20686	1.43194
clust1	gene2616	-1.32614	-0.58489	0.7583	0.340012	-1.8773	-0.221978	-0.229895	0.700701	-0.573877	0.306576	1.35336	1.35513
clust1	gene6860	-1.69304	-0.355117	1.17586	0.456173	-1.5535	-0.476721	-0.493397	0.635812	-0.396146	0.299279	1.20073	1.20007
clust1	gene1338	-1.53466	0.186621	0.850611	0.39348	-1.96856	-0.0311444	0.199277	0.140485	-0.92083	0.305071	1.08121	1.29844
clust1	gene4547	-1.5264	0.28757	1.14392	0.0957971	-1.95865	-0.181323	0.0372308	-0.0977167	-0.586493	0.385363	1.28798	1.11272
clust1	gene7239	-1.78644	-0.230322	0.741786	0.506048	-1.4825	0.134347	-0.291853	0.254178	-0.836131	0.346778	1.68854	0.955566
clust1	gene7692	-1.81107	0.153138	0.913882	0.960593	-1.38566	-0.474237	-0.203902	0.0563196	-0.810533	0.185713	1.47203	0.943729
clust1	gene1994	-1.52763	-0.514538	0.477916	1.08002	-1.05597	-0.523196	-0.10612	-0.297496	-0.684774	0.424655	2.12195	0.605175
clust1	gene5090	-1.81402	-0.79562	0.553897	0.960113	-1.31709	-0.0759688	0.0592708	0.663777	-0.907389	0.338587	1.17861	1.15583
clust1	gene9336	-1.63677	-1.11618	0.691434	0.990163	-0.850431	-0.666317	-0.0266607	0.175112	-0.77165	0.574853	1.22687	1.40958
clust1	gene10294	-2.12565	-0.221886	1.05152	0.58647	-0.486453	-0.401269	-0.357844	0.0352178	-1.11462	0.71767	1.2436	1.07324
clust1	gene1401	-1.84161	-0.713716	1.10202	0.785016	-0.48908	-0.745696	-0.548885	0.107162	-0.813409	0.719299	1.27956	1.15934
clust1	gene4038	-1.96058	-0.695962	0.868829	0.883514	-0.649926	-0.5562	-0.267929	0.371874	-0.924671	0.465231	1.02933	1.43649
clust1	gene11193	-1.46704	-0.70936	0.887777	0.886632	-1.36453	-0.814132	-0.149307	0.31516	-0.797217	0.985944	1.25205	0.974019
clust1	gene5866	-1.59183	-0.347174	1.29785	1.10556	-1.4709	-0.619947	-0.244128	-0.14181	-0.648002	0.763437	0.879994	1.01694
clust1	gene8208	-2.19129	-0.148954	0.35839	1.17714	-0.979737	0.395633	-0.87907	1.35348	-0.455194	0.573626	0.188414	0.60756
clust1	gene7457	-1.6057	-0.838721	0.852276	1.02447	-1.59546	0.13915	-0.978556	1.08396	0.113311	0.320815	0.62518	0.859267
clust1	gene9749	-1.86244	-0.603854	0.67445	0.617508	-1.33212	0.206654	-0.675178	0.986931	-0.638162	0.864435	1.31501	0.446765
clust1	gene6999	-1.49437	-1.04527	0.896349	0.663428	-1.15703	0.153078	-0.765657	1.1076	-0.973306	0.767334	0.846074	1.00178
clust1	gene9093	-1.63257	-0.819712	0.896767	0.572055	-1.2609	-0.11662	-0.822017	1.21766	-0.604944	0.504614	0.945126	1.12054
clust1	gene1288	-2.3613	-0.297987	1.03165	1.05562	-0.823203	-0.555464	-0.457162	0.39716	-0.229718	0.668255	0.6007	0.971448
clust1	gene9216	-2.20734	-0.137645	1.22964	0.973473	-1.19592	-0.336874	-0.22765	0.761161	-0.504569	0.904525	0.11894	0.622261
clust1	gene852	-1.92668	0.187643	0.788723	0.259553	-1.26248	-0.125168	-0.750558	1.3732	-0.680429	0.34446	0.497183	1.29455
clust1	gene1065	-2.03895	0.152623	0.82545	0.500935	-1.49221	-0.104944	-0.22653	0.786239	-0.682185	0.128645	0.771524	1.3794
clust1	gene3807	-1.65264	0.123796	0.834384	0.788187	-1.64171	-0.192571	-0.690358	0.683246	-0.700424	0.105051	1.08849	1.25455
clust1	gene551	-2.39991	0.12834	0.861286	0.438881	-1.16661	0.144113	0.102164	0.436871	-0.865317	0.52456	1.08542	0.71021
clust1	gene4548	-2.0033	-0.457037	1.2641	0.348708	-1.23926	-0.135453	-0.212841	0.524041	-0.550912	0.0651732	1.15197	1.24481
clust1	gene5110	-2.23198	-0.305539	1.44443	0.579407	-0.956897	-0.231253	-0.391936	0.276449	-0.463616	0.27424	0.996749	1.00994
clust1	gene10440	-1.21006	-1.37589	0.844019	0.707223	-0.839303	-0.233014	-1.08228	0.986222	-0.682806	0.585277	1.34042	0.960191
clust1	gene5355	-1.38786	-1.32897	1.20817	0.616535	-0.762099	-0.0732547	-0.86818	0.392474	-0.78709	0.551915	1.41542	1.02294
clust1	gene8119	-1.28154	-1.19068	0.970027	0.744586	-1.18611	-0.149313	-0.804546	0.664477	-0.745354	0.471893	1.31224	1.19432
clust1	gene7859	-1.51818	-1.0474	0.834757	1.28991	-0.57677	-0.434395	-0.943423	0.330894	-0.862343	0.82157	0.850742	1.25464
clust1	gene7860	-1.24669	-1.06569	0.937867	1.38962	-0.956525	-0.373878	-1.04024	0.388137	-0.750435	0.745569	0.714069	1.25819
clust1	gene5324	-1.13252	-1.03708	0.803639	1.3	-1.03768	-0.279133	-0.904322	0.496286	-1.05982	0.538372	1.17712	1.13514
clust1	gene957	-1.24189	-1.00202	0.70905	0.979862	-0.720546	-0.228785	-0.954732	0.745041	-1.30387	0.692928	0.975786	1.34917
clust1	gene582	-1.55415	-0.398616	0.809208	0.828068	-0.981779	-0.0219061	-1.31551	0.638135	-0.994556	1.04952	0.909244	1.03233
clust1	gene10066	-1.59465	-0.521677	0.91946	0.943936	-1.04402	0.107924	-0.927729	0.281809	-1.12309	0.612648	1.07334	1.27204
clust1	gene7878	-1.49181	-0.528606	1.04692	1.10507	-1.28973	0.18604	-0.926436	0.667539	-1.0827	0.426754	0.799873	1.08709
clust1	gene6166	-0.846186	-0.923669	0.950755	0.964986	-1.21886	0.151024	-1.42816	0.567008	-1.01492	1.11765	0.97262	0.707754
clust1	gene10048	-1.16289	-0.590937	1.31369	0.894337	-1.4286	-0.0687399	-1.21892	0.15373	-0.711844	0.746944	1.08154	0.991692
clust1	gene6039	-1.23795	-0.888788	0.969934	0.830756	-1.26487	0.256454	-1.04455	0.312712	-0.960692	0.650419	1.29323	1.08335
clust1	gene4692	-1.82154	-0.649266	0.864657	1.2108	-0.261652	-0.574236	-1.15225	0.414058	-0.774196	0.814184	0.851175	1.07826
clust1	gene11199	-1.69158	-0.569274	0.965812	1.51642	-0.813838	-0.599063	-1.2279	0.430336	-0.145663	0.477095	0.478629	1.17903
clust1	gene7844	-1.79511	-0.897429	1.28477	1.10497	-0.640873	-0.798298	-1.04795	0.451095	0.0995056	0.549947	0.768551	0.920827
clust1	gene4041	-1.63388	-0.932688	0.924191	1.15365	-0.514542	-0.861629	-1.12955	0.718459	-0.0945828	0.261687	0.75852	1.35037
clust1	gene5087	-1.59301	-0.821509	0.952315	1.07914	-0.666456	-0.899389	-1.06933	0.597007	-0.386838	0.604102	1.00268	1.2013
clust1	gene9007	-1.17607	-1.2963	1.10053	1.21756	-0.543247	-0.776945	-1.32277	0.181263	0.0255848	0.417436	1.19991	0.973047
clust1	gene10482	-1.26907	-1.38977	0.976698	0.857812	-0.821158	-0.617072	-0.966685	0.336593	-0.303242	0.77918	1.36013	1.05658
clust1	gene228	-1.62598	-1.32721	1.03111	0.726198	-0.404324	-0.743555	-0.956864	0.509593	-0.128491	0.571408	1.0944	1.25372
clust1	gene3046	-1.25315	-0.597369	1.31779	1.05385	-1.15621	-1.33938	-0.595133	0.167085	-0.304929	0.576209	0.974416	1.15683
clust1	gene3647	-1.31604	-0.926471	1.13097	1.06876	-1.20474	-0.986402	-0.813643	0.681843	-0.23566	0.669267	0.783016	1.14911
clust1	gene4039	-1.39543	-0.949595	1.69583	1.21676	-0.647423	-1.08968	-0.830978	0.444625	-0.312622	0.473771	0.647105	0.747636
clust1	gene8061	-1.39833	-0.849856	1.48623	1.283	-1.1356	-0.728831	-1.08152	0.51736	0.149855	0.451874	0.397844	0.907978
clust1	gene11396	-1.35139	-0.435499	0.715686	1.63809	-0.99971	-0.508309	-1.03073	0.318775	-0.513058	-0.210602	0.845821	1.53092
clust1	gene3729	-1.47943	-0.651703	1.25894	1.44052	-1.07089	-0.434918	-1.0248	0.739342	-0.322215	-0.192426	0.601165	1.13642
clust1	gene4881	-1.74143	-0.407747	1.13962	1.26238	-1.02815	-0.447394	-1.15026	0.817585	-0.268209	0.0993518	0.648036	1.07622
clust1	gene649	-1.92871	-0.608363	0.696506	1.5811	-0.935418	-0.172545	-0.699572	0.912417	-0.689434	0.378437	0.678862	0.786721
clust1	gene8990	-1.80294	-0.205929	0.916669	1.45085	-1.30843	-0.311544	-0.530651	0.709378	-0.744874	0.0334176	0.860772	0.933276
clust1	gene11314	-1.94822	-0.761111	0.431187	1.11031	-0.795599	-0.580582	-0.479076	0.93842	-0.634034	0.50967	1.21532	0.993719
clust1	gene9339	-1.9487	-0.45514	0.906509	1.20721	-0.709467	-0.708789	-0.511136	0.7313	-0.815822	0.241232	0.853653	1.20915
clust1	gene4882	-1.678	-0.897053	1.19731	0.830217	-1.37155	-0.317158	-0.509221	0.94691	-0.492543	0.487916	0.821759	0.981409
clust1	gene2078	-1.34097	-1.19205	1.06214	1.06172	-1.01437	-0.559609	-0.618171	0.850826	-0.741122	0.283311	1.03532	1.17298
clust1	gene2627	-1.41372	-1.2328	1.11469	0.72366	-1.16155	-0.187758	-0.354232	1.04186	-0.794925	0.0590697	1.26406	0.941658
clust1	gene5614	-1.7533	-0.715939	0.762453	0.278351	-1.14375	-0.130007	-0.865744	1.02271	-0.33795	0.254739	1.33119	1.29725
clust1	gene5863	-1.47364	-0.784878	1.28469	0.608963	-1.19518	-0.461122	-0.92112	0.839691	-0.0488256	-0.266405	1.20124	1.2166
clust1	gene1357	-1.07198	-0.490115	1.33326	0.877098	-1.0485	-0.769274	-1.06335	-0.0702108	-0.714347	0.353252	1.16927	1.4949
clust1	gene2273	-1.36388	-0.428957	1.28863	0.758351	-0.748803	-0.83654	-1.20046	0.11085	-0.614927	0.468381	1.52147	1.04588
clust1	gene4691	-0.843324	-0.555041	0.905443	0.749836	-1.10077	-0.657621	-1.39637	0.317815	-0.846618	0.719736	1.30274	1.40418
clust1	gene7501	-1.21226	-0.687806	0.639178	0.840369	-1.05438	-0.440408	-1.21572	0.438291	-0.810062	0.784476	1.37593	1.34239
clust1	gene3368	-1.24305	-0.421639	0.82795	1.05635	-1.09278	-0.968492	-1.12086	0.611866	-0.692145	0.700929	1.16013	1.18175
clust1	gene2711	-0.96412	-0.836254	0.928846	1.01709	-0.914241	-0.768132	-1.36712	0.39714	-0.663036	0.670841	1.18156	1.31742
clust1	gene7012	-1.3032	-0.722982	0.748399	0.964314	-0.853326	-0.652793	-1.31922	0.592148	-0.584203	0.545092	1.11661	1.46916
clust1	gene10892	-1.62825	-0.309732	1.18211	0.72357	-1.11932	-0.712485	-0.972349	0.397834	-0.576423	0.85638	0.889453	1.26921
clust1	gene2674	-1.67592	-0.296333	0.924431	0.818785	-1.14933	-0.646499	-0.955115	0.13681	-0.450329	0.869106	1.13596	1.28844
clust1	gene8083	-2.01778	-0.530167	1.07618	0.81559	-1.05504	0.0339028	-0.803073	0.340032	-0.572606	0.594387	0.949846	1.16874
clust1	gene7147	-1.92064	-0.530807	1.02267	0.52235	-1.15155	-0.116348	-0.700617	0.628445	-0.634428	0.505844	1.244	1.13109
clust1	gene9649	-1.71446	-0.673194	0.987416	0.561169	-1.24043	-0.141602	-0.897996	0.792365	-0.616695	0.789288	1.05334	1.1008
clust1	gene1513	-1.64249	-0.623983	0.76167	0.895662	-0.827606	-0.623657	-0.864143	0.609937	-0.797523	0.479383	1.25996	1.37278
clust1	gene5483	-1.26519	-0.947513	0.815029	0.633738	-0.933579	-0.700589	-1.01938	0.795379	-0.674055	0.636957	1.27609	1.38311
clust1	gene7219	-1.37497	-0.964966	0.728511	0.526848	-0.871025	-0.530517	-0.94215	0.428226	-0.64902	0.707315	1.39883	1.54291
clust1	gene3240	-1.74924	-0.969524	0.91823	0.835764	-0.937119	-0.675532	-0.757892	0.448733	-0.07679	0.464454	1.29595	1.20297
clust1	gene5008	-1.36037	-0.936731	0.888536	0.712772	-0.991005	-0.588919	-1.17839	0.489427	-0.076304	0.227036	1.38688	1.42707
clust1	gene8956	-1.38772	-0.887406	1.21536	0.671588	-1.26967	-0.29362	-1.1527	0.653253	-0.277446	0.428764	1.1476	1.15199
clust1	gene10527	-1.52296	-0.801181	1.04185	0.901493	-1.28428	-0.60118	-0.686502	0.601129	-0.495581	0.469876	1.13919	1.23815
clust1	gene8219	-1.50705	-0.64903	1.0933	1.05816	-1.05169	-0.585526	-1.05768	0.458099	-0.517715	0.400701	1.23118	1.12726
clust1	gene3338	-1.22508	-0.620172	0.839486	0.882063	-0.873725	-0.152612	-1.07738	0.326006	-1.35986	0.745255	1.32248	1.19354
clust1	gene5280	-1.28385	-0.5524	0.87324	0.67328	-0.977523	0.0681832	-0.969534	0.586105	-1.44102	0.57819	1.52792	0.917405
clust1	gene2986	-0.994296	-0.254442	0.649645	0.628164	-1.42652	-0.117668	-1.03069	0.591872	-1.27333	0.456354	1.38659	1.38431
clust1	gene8121	-0.752981	-0.637132	0.780265	0.94387	-1.18536	-0.01027	-1.02185	0.691139	-1.56604	0.282761	1.1954	1.2802
clust1	gene1402	-0.980503	-0.471254	0.465255	0.0287861	-1.43998	-0.0781521	-0.73455	0.487086	-1.18856	0.920046	1.55954	1.43228
clust1	gene1470	-0.342971	-0.612179	0.565648	0.665253	-1.66347	0.0496462	-0.929074	0.0633396	-1.33125	0.846302	1.39492	1.29385
clust1	gene5183	-0.769535	-0.677921	0.499635	0.545889	-1.25403	0.0656738	-0.613982	0.442151	-1.73112	0.816115	1.38807	1.28905
clust1	gene521	-1.06723	-0.452351	0.993311	0.263636	-1.99892	0.376877	-0.360602	0.447223	-1.05387	0.497356	1.1424	1.21217
clust1	gene6964	-0.846316	-0.655949	0.73123	0.759925	-1.9804	0.0338885	-0.539707	0.924902	-1.06039	0.544366	0.857367	1.23109
clust1	gene7160	-1.33144	-0.595089	1.13275	0.373401	-1.77802	0.0511009	-0.639741	1.0437	-0.740449	0.480631	1.03654	0.966623
clust1	gene2885	-0.621983	-0.784457	1.08063	0.335263	-1.65934	0.185961	-1.04503	0.0314731	-0.805764	0.472729	1.48984	1.32068
clust1	gene5410	-0.392504	-0.429602	0.517702	0.460693	-1.75035	-0.10854	-1.05221	0.796456	-1.23391	0.551826	1.48014	1.16029
clust1	gene7150	-0.0710401	-0.487242	0.787816	0.476734	-1.95214	0.13756	-1.41104	0.559815	-0.954455	0.822075	1.02856	1.06335
clust1	gene4775	-0.429331	-0.772033	1.13951	0.885121	-1.67174	-0.802973	-0.260934	0.629421	-1.30894	0.465403	1.21001	0.916478
clust1	gene4491	-0.835606	-0.57552	1.23392	0.918319	-1.35511	-0.600189	-0.465205	-0.0775644	-1.33189	0.881558	1.41872	0.788562
clust1	gene6479	-1.06561	-0.313321	1.16235	1.01355	-1.40699	-0.848368	-0.464368	0.359425	-1.24545	0.617127	1.02477	1.16689
clust1	gene3702	-0.723102	-0.184427	1.09792	1.21844	-1.38003	-0.563262	-0.823324	0.457247	-1.54099	1.24795	0.601617	0.591963
clust1	gene11454	-0.558836	-0.5615	1.10315	1.40737	-1.36312	-0.768571	-0.950655	0.273561	-1.20059	0.761031	0.914222	0.943938
clust1	gene10079	-0.686758	-0.71688	1.01889	1.35607	-1.20233	-0.183184	-0.95748	0.419636	-1.56318	0.802967	0.781386	0.930865
clust1	gene7038	-0.855543	-0.568796	1.17079	1.21329	-1.14765	-0.340235	-1.064	0.321782	-1.41824	0.91318	0.964533	0.810895
clust1	gene4595	-0.862247	-0.790576	1.22589	1.32055	-0.967737	-0.765906	-0.381271	0.754986	-1.54752	0.420392	1.1874	0.406031
clust1	gene9006	-1.12264	-0.893731	1.29823	1.33337	-0.748711	-0.490397	-0.957289	0.793814	-1.2862	0.856667	0.635553	0.581331
clust1	gene9830	-0.622564	-0.378238	0.856717	1.23201	-1.21303	-0.206498	-0.510373	0.0961853	-1.98047	0.795327	1.05115	0.879792
clust1	gene4394	-0.9388	-0.401413	0.596752	1.35157	-1.35353	-0.238159	-0.0825755	0.709796	-1.83069	0.212321	0.866966	1.10776
clust1	gene4883	-0.719402	-0.707317	0.687188	1.35437	-1.02571	-0.631456	-0.128038	0.453801	-1.79588	0.172426	1.23963	1.10039
clust1	gene2884	-0.283429	-0.751128	1.10362	0.755444	-1.57801	0.12842	-0.663565	0.336166	-1.62802	0.259	0.943236	1.37827
clust1	gene1747	-0.394319	-0.645957	0.480034	1.15515	-0.991834	-0.34535	-0.73616	0.580522	-1.94707	0.465623	1.33446	1.04491
clust1	gene6191	-0.483133	-1.01295	0.469328	0.901744	-0.943227	-0.0526581	-0.633882	0.842196	-1.83048	0.163924	1.29431	1.28483
clust1	gene6607	-1.1808	-0.882969	1.03137	1.02393	-1.1676	0.212287	-0.884324	0.560664	-1.06881	-0.106481	1.12416	1.33857
clust1	gene7095	-0.966263	-1.05165	1.21392	1.02171	-1.08111	-0.20477	-0.879085	0.50542	-1.08081	0.0906548	1.40343	1.02855
clust1	gene5567	-0.633221	-0.757264	0.959689	1.13516	-1.52204	-0.246031	-1.31418	0.396421	-0.757872	0.348341	1.17966	1.21134
clust1	gene63	-0.525398	-0.872232	0.718884	1.47135	-1.20926	-0.21707	-0.869623	0.0833635	-1.27037	0.090272	1.24228	1.35781
clust1	gene644	-0.75389	-0.95538	0.596287	0.913776	-1.39673	-0.249061	-0.753192	0.368143	-1.13455	0.525438	1.32224	1.51691
clust1	gene1577	-0.88365	-0.571563	0.840139	0.854167	-1.20803	-0.887347	-0.697046	0.416331	-1.05638	0.290091	1.19039	1.7129
clust1	gene7502	-0.722169	-0.537493	0.611755	1.00544	-1.5259	-0.809146	-0.538036	0.947749	-1.22522	0.377697	1.0167	1.39862
clust1	gene7086	-1.15665	-0.605429	0.893139	1.11934	-0.74602	-0.727171	-1.04889	0.698097	-1.11003	0.108723	1.20648	1.36843
clust1	gene5445	-0.75046	-0.624729	0.840632	1.08051	-1.37613	-0.742259	-1.00152	0.811469	-0.957847	0.259015	1.06856	1.39276
clust1	gene8367	-0.710433	-0.581799	0.64966	1.04876	-1.44502	-0.733895	-1.12647	0.751734	-0.76861	0.305018	1.10359	1.50745
clust1	gene6883	-0.937622	-0.696929	0.553843	1.14118	-1.15267	-0.339337	-1.29928	0.678659	-0.870313	0.248713	1.19573	1.47803
clust1	gene748	-1.0135	-0.422383	0.405974	0.994041	-1.29889	-0.481818	-1.04589	0.819899	-1.06254	0.440317	1.12904	1.53574
clust1	gene6893	0.143147	-0.994524	-0.0753537	0.941042	-1.27569	-0.606408	-0.83029	0.991776	-0.389973	-0.733807	0.808464	2.02161
clust1	gene2638	-0.464724	-0.971524	0.0629971	0.691143	-0.702239	-0.877327	-0.719245	1.52088	-0.356205	-0.802338	0.579162	2.03942
clust1	gene9824	-0.117303	-1.28098	0.10447	1.22579	-0.737047	-0.981866	-1.03698	1.42335	-0.310914	-0.457107	0.552165	1.61642
clust1	gene10670	0.272884	-1.3777	0.0305631	1.04136	-0.904026	-1.73567	-0.579064	1.25279	0.21871	-0.171449	0.63973	1.31188
clust1	gene11209	-0.518316	-1.14245	0.0355287	0.848635	-0.850742	-1.15639	-0.78565	1.96853	0.0393031	-0.317303	0.562519	1.31633
clust1	gene3061	0.328748	-0.817884	0.144925	2.01427	-1.2123	-0.333752	-1.04615	0.924002	-0.634565	-0.298526	-0.453639	1.38487
clust1	gene8847	-0.211509	-0.601354	-0.279388	2.24938	-1.0028	-0.376126	-0.682966	0.791802	-0.683057	-0.589836	-0.155789	1.54164
clust1	gene11063	0.381537	-0.794643	-0.750976	1.90928	-0.847966	-0.286542	-0.292595	1.66958	-0.881458	-0.674341	-0.403799	0.971922
clust1	gene10797	0.5857	-0.752371	-0.0337352	2.02148	-0.616783	-0.857877	-0.385419	1.49755	-0.71281	-0.960164	-0.614863	0.82929
clust1	gene10910	0.166379	-0.70876	0.0164791	2.11813	-1.01617	-0.686111	-0.216605	1.51429	-0.977353	-0.578043	-0.441773	0.809539
clust1	gene11048	0.302413	-0.932529	0.2822	0.686592	-1.39917	-0.283953	-0.854176	1.98363	-0.883152	-0.520955	0.349606	1.26949
clust1	gene6178	0.305095	-1.31774	0.257213	0.910059	-1.41531	-0.48469	-0.595364	1.56345	-0.832271	-0.402843	0.582258	1.43013
clust1	gene7659	0.760657	-0.891254	0.114191	1.1055	-0.791118	-0.872265	-0.423044	1.45944	-1.35885	-0.864713	0.35601	1.40545
clust1	gene8423	0.850743	-0.952349	0.0805991	1.39666	-1.36912	-0.834871	-0.827518	1.36901	-0.662538	-0.431133	0.0970132	1.2835
clust1	gene4446	0.406647	-1.15112	0.169908	1.20451	-1.17412	-0.955758	-0.452079	1.57089	-0.795963	-0.524377	0.255022	1.44644
clust1	gene5232	0.553796	-1.08308	-0.00751859	0.947371	-0.935525	-0.709139	-0.820332	1.75264	-0.753601	-0.584137	0.0302242	1.6093
clust1	gene10786	0.946681	-0.536841	0.304805	1.32947	-1.31854	-1.29888	-0.425911	1.06774	-1.35691	-0.176822	0.370507	1.09469
clust1	gene6545	0.253132	-0.695612	0.451897	1.45534	-1.5539	-0.730392	-0.397125	1.45128	-1.39217	-0.0655407	0.274331	0.948751
clust1	gene7354	0.0343277	-0.833538	0.679362	1.44157	-1.48417	-0.909195	-0.459226	1.12159	-1.39993	0.278367	0.596472	0.934379
clust1	gene1861	0.539079	-0.804366	0.674031	1.18585	-1.06509	-1.07905	-1.03738	1.53485	-1.02877	0.330273	-0.339557	1.09014
clust1	gene8130	0.565302	-0.354108	0.596634	1.76591	-1.31092	-0.651493	-1.19938	1.10759	-1.14315	-0.39783	0.132766	0.888672
clust1	gene10687	-0.983051	-0.983051	1.22201	0.750466	-0.983051	-0.0692765	-0.144498	1.22251	-0.697511	-0.983051	-0.101067	1.74957
clust1	gene544	-0.916375	-0.924885	0.979965	0.542203	-0.805557	-0.520017	-0.470382	1.04518	-0.417363	-0.73246	-0.0397892	2.25948
clust1	gene11695	-0.259372	-0.91906	1.11625	1.37049	-0.855699	-0.637273	0.00858011	0.990352	-1.08302	-1.07153	-0.231318	1.57161
clust1	gene2879	-0.676216	-0.920004	0.897277	1.51149	-0.828098	-0.418731	0.0942034	0.18931	-1.07931	-0.517761	-0.296634	2.04447
clust1	gene5215	-1.19059	-0.821286	-0.16767	0.920648	-0.552751	-0.846735	-0.582737	1.53416	-0.0919608	-0.294517	0.0392232	2.05422
clust1	gene2595	-1.02104	-0.874488	0.385465	1.0058	-0.22276	-0.743172	-0.742931	1.81741	-0.640242	-0.589617	-0.0523334	1.67791
clust1	gene5875	-1.20802	-0.875974	0.473077	1.12188	-0.349838	-1.07334	-0.692288	1.66207	-0.123173	-0.609771	0.136144	1.53923
clust1	gene4453	-1.40439	-1.08593	0.500535	1.64151	-0.372863	-0.805265	-0.443716	1.5003	-0.708877	-0.113354	0.247275	1.04479
clust1	gene7538	-1.0631	-1.00159	0.554196	1.45463	-0.222737	-1.33452	-0.789405	1.42389	-0.454294	-0.204516	0.386551	1.25089
clust1	gene4593	-1.19303	-1.28245	0.139462	1.01638	-0.651944	-0.860213	-0.0681231	1.02253	-0.680019	-0.155573	0.857709	1.85527
clust1	gene6051	-0.895418	-1.05405	0.309894	1.2234	-0.766928	-0.963354	-0.556188	1.33779	-0.920976	-0.0803931	0.847678	1.51855
clust1	gene10453	-1.17844	-1.2424	0.734629	1.28118	-0.744737	-0.726484	-0.301356	1.15648	-0.375079	-0.798895	0.791137	1.40397
clust1	gene11251	-1.17119	-0.98574	0.78197	1.2742	-0.490708	-1.43367	-0.512264	0.929051	-0.235113	-0.420465	0.81176	1.45217
clust1	gene10659	-0.582669	-1.20848	-0.137606	2.01065	-0.499949	-1.28693	-0.453409	1.06511	0.328905	-0.256227	-0.26353	1.28413
clust1	gene10828	-0.429653	-1.25273	-0.367228	1.85403	-0.168414	-1.14167	-0.663245	1.37098	0.218039	-0.515821	-0.196664	1.29237
clust1	gene4651	-0.803599	-0.954854	-0.254119	1.84579	-0.081309	-1.19557	-0.835353	0.842008	-0.440022	-0.0387149	0.21691	1.69883
clust1	gene9789	-0.941158	-0.685669	-0.376246	1.84699	0.0688307	-1.22956	-0.674054	1.19687	-0.40108	-0.369657	0.0187996	1.54593
clust1	gene7308	0.0304311	-1.49138	-0.0682256	1.79682	-0.760539	-0.955784	-0.652025	1.09658	-0.305691	-0.623046	0.776047	1.15681
clust1	gene10335	-0.428646	-0.909036	-0.0633306	1.73796	-0.657342	-0.909036	-0.669127	0.798957	-0.909036	-0.43333	0.661888	1.78008
clust1	gene1673	-0.357518	-0.950166	0.320998	1.65292	-0.341504	-1.09288	-0.551011	1.17447	-0.976377	-0.745499	0.266562	1.60001
clust1	gene8427	-0.707944	-0.768181	0.473042	1.67624	-0.661266	-1.27059	-0.840735	1.1702	-0.262749	-0.384393	-0.0143131	1.59068
clust1	gene4797	-0.526211	-0.952527	0.189966	1.67392	-0.683517	-0.997565	-0.662779	1.36018	-0.141644	-0.906668	0.106538	1.5403
clust1	gene8855	-0.697797	-0.96417	0.153002	1.43509	-0.829922	-0.816081	-0.578915	1.38513	-0.373911	-0.84051	0.438965	1.68912
clust1	gene1115	-0.982402	-0.719965	0.140194	1.79989	-1.03407	-1.22598	-0.0340091	1.63823	0.287328	-0.376132	-0.315517	0.822437
clust1	gene4451	-1.00432	-0.81023	0.0561169	1.74784	-0.761978	-1.31126	-0.100603	1.15153	0.749283	-0.73282	-0.207877	1.22432
clust1	gene1670	-0.823811	-0.3204	0.158333	1.43373	-1.21333	-1.45898	0.040636	0.798425	-0.49508	-0.427605	0.519024	1.78907
clust1	gene8493	-1.46018	-0.601229	0.278052	1.51973	-0.949596	-1.42861	-0.219397	0.862808	0.0562581	-0.0728461	0.591788	1.42322
clust1	gene1621	-1.56085	-0.814348	0.298337	1.73463	-1.13418	-0.897175	0.480689	0.798869	-0.432464	0.00704988	0.259375	1.26006
clust1	gene3091	-1.5083	-0.00786368	0.0473144	1.84509	-1.00568	-0.933655	0.0919475	0.908889	-0.535949	-0.523816	0.209503	1.41253
clust1	gene5257	-1.27428	-0.325223	-0.00513107	1.69913	-0.877778	-1.21888	0.812397	0.830569	-0.460359	-0.705121	0.0893059	1.43537
clust1	gene10587	-0.640012	-0.488286	0.1376	2.40747	-0.944958	-0.844063	-0.582821	0.443232	-0.541908	-0.445732	0.125625	1.37385
clust1	gene9743	-0.756454	-0.776193	-0.122636	2.09033	-0.927736	-0.859621	-0.569495	1.03255	-0.457198	-0.487623	0.515831	1.31825
clust1	gene210	-0.469017	-1.22824	0.0924747	2.24044	-0.269502	-0.865836	-0.559775	1.41004	-0.291861	-0.600166	-0.24285	0.784284
clust1	gene9335	-0.569679	-1.21958	0.470954	2.24342	-0.243754	-0.449196	-0.590022	0.915795	-0.878817	-0.605834	-0.213619	1.14033
clust1	gene2889	-0.819243	-0.791801	0.538105	2.13098	-0.16775	-1.00436	-0.737221	0.97518	-0.16574	-1.00436	-0.0918838	1.1381
clust1	gene38	-0.853635	-0.364696	0.213691	1.99613	-0.605117	-0.647965	-0.503358	1.35384	-0.184998	-1.02808	-0.675293	1.29948
clust1	gene10309	-0.563046	-0.796643	0.309018	1.47009	-0.758816	-1.19297	-0.224151	1.72711	-0.903343	-0.553731	0.227453	1.25904
clust1	gene9390	-0.714707	-0.506887	-0.165035	1.63538	-0.931154	-1.15894	0.307168	1.58344	-0.601495	-0.758186	-0.024312	1.33473
clust1	gene7312	-0.434733	-0.863312	0.0217849	1.71447	-0.830232	-0.967805	0.261081	1.86525	-0.554028	-0.679676	-0.499384	0.966586
clust1	gene8687	-0.763925	-0.943926	0.160288	1.71465	-0.792084	-0.959803	0.410763	1.82927	-0.637882	-0.644264	-0.175238	0.802151
clust1	gene10889	-1.04453	-0.654887	0.117714	1.61426	-1.07244	-0.914358	0.225288	0.977062	-0.717286	-0.384777	0.0645234	1.78943
clust1	gene6147	-1.08351	-0.831002	-0.196456	1.8097	-0.867071	-0.554947	0.143776	1.23749	-0.777361	-0.521865	0.118287	1.52295
clust1	gene7309	-0.812491	-1.16493	0.223412	1.61106	-1.15508	-0.636464	0.0700525	1.09173	-0.805021	-0.574543	0.844858	1.30742
clust1	gene7620	-0.72928	-0.882183	0.34547	1.83118	-1.28771	-0.806618	-0.197907	1.19555	-0.498237	-0.661884	0.444009	1.2476
clust1	gene9371	-0.82654	-0.933841	0.643251	1.65393	-1.23944	-0.590809	-0.17995	0.909576	-0.359544	-0.933071	0.284987	1.57145
clust1	gene10248	-0.696771	-1.21243	-0.326793	1.51517	-1.15978	-0.283354	0.38373	1.63882	-0.353062	-0.731264	-0.0846342	1.31037
clust1	gene1736	0.0258192	-0.909699	-0.378515	1.56566	-1.2402	-0.853598	-0.0602513	1.10989	-0.76948	-0.510267	0.241869	1.77878
clust1	gene110	-0.217064	-0.58493	0.367595	0.812251	-1.83363	-0.822123	0.583376	1.94469	-0.058864	-0.703938	-0.459664	0.972303
clust1	gene1013	0.577799	-0.934891	0.130252	0.934331	-0.388107	-1.40655	0.666712	2.13101	0.0778558	-0.980066	-0.901245	0.0928881
clust1	gene5095	0.198781	-0.739418	0.176694	1.4077	-0.626943	-1.42503	0.39003	1.94541	0.261048	-0.716583	-1.1703	0.298606
clust1	gene5971	-0.231697	0.27269	0.58202	1.84751	-1.36747	-0.488016	0.13634	1.55603	-0.500439	-1.44606	-0.46796	0.107048
clust1	gene10455	0.387082	-0.50261	0.859759	1.69682	-0.427701	-0.901235	0.043335	1.67966	-1.31752	-1.11614	-0.422825	0.0213743
clust1	gene5094	0.240579	-0.528434	0.409667	1.91643	-0.716279	-1.18821	0.218933	1.67243	-0.618522	-0.78334	-0.968165	0.344914
clust1	gene7499	-0.306361	-0.0698267	0.533624	1.34217	-1.16166	-0.234519	1.03789	0.832388	-1.75081	-1.27437	0.0794028	0.97206
clust1	gene9526	-0.280576	-0.475354	0.718388	1.50777	-1.58365	-0.344635	1.17773	0.964037	-1.45968	-0.599322	-0.260948	0.636247
clust1	gene1572	0.387481	-0.318834	1.00642	0.981988	-1.52706	-0.605549	0.582114	1.05728	-1.64827	-0.793279	-0.226142	1.10386
clust1	gene6524	-0.0220915	-0.454464	0.841049	0.674462	-1.79677	-0.680355	0.249395	1.76664	-1.27868	-0.374633	0.0890564	0.986383
clust1	gene3904	0.425693	-0.169189	-0.722386	1.95271	0.214061	-1.13857	-0.803795	1.48819	-1.0452	-0.523843	-0.484388	0.806713
clust1	gene6770	-0.286977	-0.513684	-0.625812	2.12013	-0.123242	-0.88981	-0.747594	1.52875	-0.912649	-0.153813	-0.413481	1.01818
clust1	gene5103	0.256715	-0.951016	-0.352265	1.3119	-0.214863	-0.484883	-0.96137	1.85543	-0.777123	-0.429562	-0.737536	1.48457
clust1	gene7630	-0.0215821	-0.692139	-0.716033	0.998115	0.26303	-0.900822	-0.478474	2.14989	-0.634011	-0.837367	-0.513679	1.38307
clust1	gene7635	0.25363	-0.890239	-0.852353	1.04527	0.478406	-0.747647	-0.785129	2.04767	-0.0996656	-0.898594	-0.726666	1.17531
clust1	gene6541	0.191551	-0.518933	-1.09844	1.68436	-0.0853146	-1.39268	-0.31123	1.26965	0.488202	-0.564433	-0.922445	1.25971
clust1	gene9869	0.185734	-1.16814	-0.625924	1.6055	-0.450776	-1.13875	-0.88404	1.25151	0.995638	-0.933631	0.231643	0.931231
clust1	gene3006	-1.09078	-0.511728	-0.523374	1.84925	-0.397051	-0.58603	-0.2048	1.66313	0.305575	-0.778426	-0.813864	1.0881
clust1	gene1074	-0.73768	-0.916586	-0.571258	1.78361	-0.405792	-0.560293	-0.289046	1.72092	-0.520619	-0.739977	-0.0891126	1.32583
clust1	gene6145	-0.727126	-0.843408	-0.927551	1.98335	-0.0852335	-0.690216	0.00386818	1.47306	-0.457658	-0.73219	-0.227721	1.23083
clust1	gene10462	-1.15016	-1.18394	-0.564932	1.05129	-0.218777	-1.0273	-0.213589	1.42159	0.948293	-0.492794	-0.15555	1.58587
clust1	gene8818	-0.741006	-0.915227	-0.617934	1.06023	0.882605	-1.12107	-0.210523	1.73126	0.394045	-1.14296	-0.477257	1.15782
clust1	gene10947	-1.00858	-1.14786	-0.820553	1.11203	0.28966	-0.752114	-0.625213	1.57685	0.299942	-0.554697	-0.0511523	1.68168
clust1	gene4806	-0.847848	-0.455277	-0.571693	1.29599	0.300696	-0.961819	-0.741073	1.55693	0.102304	-1.10576	-0.241887	1.66944
clust1	gene7171	-0.629822	-0.627267	-0.598441	1.56741	0.413802	-0.733895	-0.132295	-0.269425	0.623072	-1.19333	-0.539241	2.11943
clust1	gene10352	-0.653045	-0.767815	-0.33242	0.81311	0.374317	-0.362593	-0.292723	1.35626	-0.932276	-0.932276	-0.510376	2.23984
clust1	gene11825	-0.702398	-0.229688	-0.323114	1.11851	-0.702398	-0.259858	-0.702398	1.09626	-0.702398	-0.292254	-0.702398	2.40213
clust1	gene7459	-0.340784	-0.780372	-0.377175	1.80617	-0.780372	-0.780372	0.739679	0.473504	-0.780372	-0.552754	-0.543252	1.9161
clust1	gene9840	-0.708202	-0.708202	-0.708202	1.60198	-0.708202	-0.708202	0.580237	0.316539	-0.708202	-0.23937	-0.219684	2.20951
clust1	gene4826	-0.717573	-0.188224	-0.362344	1.63666	-0.910941	-0.833771	0.774456	1.11285	-0.57728	-1.19577	-0.295617	1.55756
clust1	gene9403	-1.06229	-0.704975	-0.0720259	1.86287	-0.871481	-0.740415	0.496905	1.13933	-0.254585	-1.06492	-0.0849834	1.35658
clust1	gene6304	0.180942	-0.631228	1.59857	-0.0372345	0.308671	-1.06798	-1.35168	0.77824	-0.162746	-0.91077	-0.503194	1.7984
clust1	gene4958	0.761831	-0.214694	-0.135543	0.301013	0.23553	-1.36786	-0.930206	1.04802	-0.0445615	-1.01143	-0.808913	2.16682
clust1	gene4960	0.560909	0.157057	0.592592	0.655767	-0.532879	-1.02509	-1.31367	1.21536	-0.930413	-0.635437	-0.653496	1.9093
clust1	gene8501	-0.844725	0.337499	1.00128	0.799031	-0.946583	-1.07663	-0.559186	1.50139	-1.13845	-0.576649	-0.00722495	1.51025
clust1	gene3923	0.154093	-0.417614	1.18018	0.176352	-0.315041	-0.594488	-0.954695	1.80152	-1.15178	-1.1659	-0.148076	1.43545
clust1	gene4632	-0.271789	-0.363176	0.202978	0.431855	-0.837093	-0.19509	-0.546085	2.31696	-1.43262	-0.686307	0.104902	1.27546
clust1	gene7598	-0.0117176	-0.885131	0.0802664	1.31006	-1.13568	-0.838315	-0.676364	1.86262	-0.641908	-0.376209	-0.10526	1.41763
clust1	gene8321	0.0949372	-0.933382	0.014144	1.09902	-0.695552	-0.933382	-0.706559	1.75868	-0.715913	-0.286166	-0.470345	1.77452
clust1	gene10503	-0.614161	-0.31295	0.495739	1.43944	-1.09083	-0.898347	-1.05092	1.71402	-0.537216	-0.442185	-0.00019471	1.2976
clust1	gene8494	-0.959373	-0.301132	0.509605	1.36735	-0.727801	-0.905069	-1.12869	1.49569	-0.514082	-0.021227	-0.415894	1.60063
clust1	gene6538	-0.917265	-0.414197	-0.254346	1.7228	-0.760279	-0.643275	-0.256002	1.62802	-0.788708	-0.532586	-0.286979	1.50282
clust1	gene7584	-0.499759	-0.559866	-0.114157	1.56406	-0.770734	-0.815846	-0.428523	1.75978	-0.774593	-0.502295	-0.412161	1.5541
clust1	gene10230	-0.881543	-0.742741	-0.417265	1.84748	-0.3542	-0.764255	-0.349791	1.33546	-0.403049	-0.506396	-0.450839	1.68714
clust1	gene1576	-0.922502	-0.668187	0.0213951	1.58332	-0.536813	-0.892064	-0.30627	1.58796	-0.263751	-0.82975	-0.383011	1.60967
clust1	gene7382	-0.715045	-0.647019	-0.326297	0.896361	-0.0672915	-0.715045	-0.418448	2.15745	-0.607572	-0.550803	-0.65388	1.64759
clust1	gene7558	-0.661798	-0.661798	-0.48659	1.53069	-0.136028	-0.661798	-0.661798	1.86409	-0.661798	-0.661798	-0.289695	1.48831
clust1	gene8495	-0.678228	-0.62549	-0.371778	1.12132	-0.720655	-0.704739	-0.0519304	2.0495	-0.847737	-0.592204	-0.141591	1.56353
clust1	gene96	-0.487826	-0.707626	-0.404365	0.984168	-0.850091	-0.608975	-0.0843422	2.18129	-0.855821	-0.370094	-0.313777	1.51746
clust1	gene10530	-0.438261	-0.671096	-0.465928	0.971109	-0.59395	-0.678123	-0.371994	2.30948	-0.570097	-0.558951	-0.38945	1.45726
clust1	gene4678	-0.491569	-0.627368	-0.601786	1.08096	-0.43563	-0.567599	-0.444302	2.21742	-0.475646	-0.627368	-0.541848	1.51473
clust1	gene10523	-0.5682	-0.625093	-0.413023	1.22367	-0.499755	-0.630621	-0.508841	1.90177	-0.70801	-0.447025	-0.498499	1.77363
clust1	gene4048	-0.525968	-0.610537	-0.401476	1.20139	-0.725725	-0.563266	-0.47588	2.01163	-0.750302	-0.36114	-0.451531	1.65281
clust1	gene6179	-0.457329	-0.573451	-0.489154	1.14992	-0.816461	-0.658051	-0.380084	2.04128	-0.754786	-0.317861	-0.379487	1.63546
clust1	gene6127	-0.499883	-0.55019	-0.293231	1.05216	-0.77212	-0.827293	-0.506249	2.18365	-0.827293	-0.502731	0.13076	1.41241
clust1	gene7483	-0.481051	-0.74823	-0.172176	1.36622	-0.757027	-0.647391	-0.662853	1.93287	-0.610708	-0.62961	-0.12617	1.53613
clust1	gene9780	-0.564441	-0.649993	0.0464613	1.24623	-0.854725	-0.662316	-0.395072	1.9399	-0.807936	-0.759286	-0.0813092	1.54249
clust1	gene10768	-0.694567	-0.694567	0.26753	1.15505	-0.694567	-0.694567	-0.386921	2.17066	-0.694567	-0.585249	-0.472849	1.32462
clust1	gene4344	-0.654032	-0.622111	-0.362296	1.25299	-0.653379	-0.550928	-0.378958	2.26817	-0.679092	-0.630045	-0.235938	1.24562
clust1	gene8355	-0.899733	-0.4774	-0.184318	0.963327	-0.610306	-0.677001	-0.244885	2.20034	-0.575312	-0.691074	-0.335663	1.53203
clust1	gene2093	-0.941926	0.177029	-0.272955	0.00210506	-1.17498	-1.21881	0.0862675	1.60463	0.159076	-0.821844	0.502682	1.89873
clust1	gene8483	-1.19342	-0.0824593	-0.295114	-0.04531	-0.509296	-0.523002	0.345406	1.60095	-0.681945	-0.619115	-0.304029	2.30733
clust1	gene7597	-0.430501	-0.874944	0.399073	0.544472	-0.108346	-0.874944	-0.338237	2.23884	-0.66096	-0.760364	-0.639293	1.5052
clust1	gene4343	-0.641665	-0.641665	0.0362805	0.498232	-0.641665	-0.100315	-0.387965	2.56715	-0.641665	-0.641665	-0.641665	1.2366
clust1	gene8750	-0.23079	-0.76773	-0.213	0.244391	-0.557343	-0.512848	-0.469563	2.39177	-0.526895	-0.689321	-0.358674	1.69001
clust1	gene95	-0.508556	-0.801778	0.185926	0.294237	-0.801778	-0.560359	-0.39231	2.45391	-0.58905	-0.722578	0.0371752	1.40516
clust1	gene93	-0.82674	-0.813279	-0.604527	0.502674	-0.736099	-0.305791	-0.214024	2.1556	-0.448785	-0.742307	0.349691	1.68358
clust1	gene10726	-0.413066	-0.852556	-0.564286	0.272956	-0.807135	-0.659569	0.0369206	2.33583	-0.659673	-0.38714	0.0940528	1.60366
clust1	gene94	-0.558659	-0.436434	-0.495872	0.351215	-0.64866	-0.752696	-0.198901	2.44152	-0.570113	-0.257273	-0.46548	1.59136
clust1	gene4315	-0.673589	-0.916398	-0.501089	0.300615	0.352533	-0.780884	-0.573067	2.30385	-0.162989	-0.916398	0.112854	1.45456
clust1	gene8482	-0.455096	-0.392291	-0.571015	-0.115825	0.10474	-0.444352	-0.606847	2.37015	-0.570018	-0.492817	-0.606847	1.78022
clust1	gene4718	0.456812	-1.55647	-1.11391	0.764941	-0.232895	-1.28506	1.77187	-0.209477	0.368854	-0.426015	1.09705	0.36431
clust1	gene9366	-0.559907	-0.488199	1.41542	1.76492	0.475886	-1.7282	0.787894	-0.126042	0.364458	-0.868684	-0.683506	-0.354045
clust1	gene10702	-0.25872	-0.449467	0.0444622	1.92561	-0.151593	-1.39801	0.12225	1.4999	0.740002	-0.886558	-1.20218	0.0143073
clust1	gene11284	0.146061	-0.837206	0.64026	1.75095	-0.323765	-1.66099	-0.512044	1.23171	0.889786	-0.862848	-0.738925	0.277015
clust1	gene2623	-0.554122	-0.570505	1.21261	1.82623	0.377887	-1.15183	-0.0689199	1.26117	-0.0683416	-1.33918	-0.830757	-0.0942351
clust1	gene2520	-0.488256	-0.387933	1.28258	1.69122	-0.60429	-1.55229	-0.077672	1.44602	0.0487074	-0.730703	-0.814187	0.186808
clust1	gene9327	-0.40348	-0.642862	0.911843	1.94471	-0.332856	-1.55564	0.375542	1.05274	0.171313	-1.22155	-0.631536	0.33178
clust1	gene1918	-1.42858	-0.113895	-0.186891	1.13057	-0.384552	-1.94752	1.05661	0.259167	0.20842	-0.437364	0.386361	1.45766
clust1	gene8017	-1.74575	-0.12387	0.779206	0.86231	-0.370104	-1.52682	0.179605	0.704121	-0.170051	-0.691786	0.391633	1.7115
clust1	gene11060	-0.993109	-0.799268	-0.43176	1.4008	0.127891	-1.15343	0.709013	1.51117	0.203522	-0.996247	-0.781868	1.20328
clust1	gene2854	-1.14358	-0.424654	0.38885	1.53439	0.221569	-0.950533	0.999476	1.43067	-0.218475	-1.31343	-1.00298	0.478686
clust1	gene11282	-1.10586	-0.619453	-0.390031	2.1531	0.318757	-0.799263	0.183127	0.673948	0.0558949	-1.25209	-0.475303	1.25717
clust1	gene7393	-0.978837	-0.330593	0.571931	1.93093	-0.0430137	-1.32269	0.518937	0.678554	-0.628231	-1.35725	-0.110654	1.07091
clust2	gene10555	-0.482425	0.518558	0.688082	-0.680575	-0.979958	2.01888	-1.06567	1.01765	-1.09353	0.831751	-0.0964854	-0.676282
clust2	gene10554	-1.20422	0.122757	0.490851	-0.296846	-1.19942	1.74424	-0.167837	1.32353	-1.37379	0.938666	0.0401802	-0.418124
clust2	gene8690	-1.14178	0.392322	0.782291	-0.129206	-1.42153	2.07509	-0.467716	0.570201	-1.08904	0.857557	-0.336683	-0.0915071
clust2	gene4090	-0.942443	0.848454	0.285098	-0.404909	-1.20302	1.72338	-0.0332678	1.578	-1.46467	-0.0310008	-0.297694	-0.0579242
clust2	gene1044	-1.59133	0.579649	-0.356707	-0.122542	-0.397341	1.52751	-0.350634	1.75982	-1.38866	0.0152436	-0.222797	0.54778
clust2	gene3401	-1.5037	0.760705	0.111753	0.188449	-0.890755	1.28252	-0.0433454	1.19695	-1.99108	0.209702	0.356726	0.322068
clust2	gene3402	-1.46993	0.489929	0.075405	0.0734361	-1.09424	1.50752	0.194121	1.39028	-1.74217	0.186408	0.2265	0.162732
clust2	gene4390	-0.805282	-0.107832	0.360119	0.12948	-1.76192	1.28767	-0.137895	1.68704	-1.17982	0.358146	-0.63288	0.803183
clust2	gene9710	-1.00148	0.386584	0.659546	-0.893781	-1.13565	1.60293	-0.632015	1.68787	-0.676882	0.5076	-0.828168	0.323438
clust2	gene2519	-1.29128	0.0160372	1.01032	-0.345845	-1.74398	0.369341	-0.0853963	0.267882	-1.14328	1.55016	1.05193	0.344112
clust2	gene2675	-1.6523	-0.0704681	1.10527	0.0656998	-1.55346	0.607749	0.129019	-0.0304255	-1.21876	1.27102	1.01336	0.333299
clust2	gene5169	-1.26823	0.344827	0.264991	0.231463	-0.920722	0.648587	-0.173546	0.563868	-2.22164	1.24916	0.968904	0.31234
clust2	gene10209	-1.10151	0.359407	0.948123	0.250181	-1.10087	0.463181	-0.35618	0.128945	-2.19969	0.974432	0.778586	0.855392
clust2	gene4304	-1.14417	0.26186	0.747631	-0.129835	-1.21061	0.292233	-0.0631593	0.452226	-2.07142	0.78796	1.36867	0.708602
clust2	gene744	-0.963728	0.0144622	0.82322	0.268611	-1.36281	0.653711	-0.253224	0.58694	-2.13577	0.929704	1.00832	0.430561
clust2	gene1080	-1.4147	0.517836	0.813184	0.935986	-1.28896	0.477366	-0.10005	0.0138107	-1.68397	1.52572	0.335644	-0.131863
clust2	gene1704	-1.50496	1.20466	0.75517	0.655035	-1.04205	0.47599	9.59129e-05	0.213118	-1.96349	1.02722	0.0987626	0.0804442
clust2	gene9528	-1.42329	0.862483	1.00097	0.69891	-1.71651	0.494126	-0.063757	0.221496	-1.5381	1.00346	0.13604	0.324169
clust2	gene3818	-1.99467	0.796146	1.00059	-0.0446723	-1.12954	1.24566	-0.376615	0.673928	-1.179	0.728693	0.121724	0.157755
clust2	gene10208	-1.40873	0.859098	1.14061	0.0378545	-1.17965	0.724298	-0.711142	0.130776	-1.60391	1.27363	0.555138	0.182034
clust2	gene8078	-1.80942	0.997966	0.910616	0.219819	-1.29798	0.849023	0.109057	0.190272	-1.41978	0.823103	0.767842	-0.340508
clust2	gene3682	-1.59296	0.496457	1.41121	1.14815	-1.56412	0.289761	-0.849259	0.91072	-0.754926	0.486584	-0.0865404	0.104924
clust2	gene3948	-2.05676	0.480697	1.05208	0.788785	-1.17755	0.269665	-0.940409	0.835418	-0.737005	0.924905	-0.0458212	0.605994
clust2	gene5302	-1.7722	-0.146029	1.04354	0.44815	-1.77593	0.65824	0.0200488	0.737951	-1.00939	1.009	0.206684	0.579938
clust2	gene6802	-1.45408	-0.296893	1.34251	0.781055	-1.70304	0.0708422	-0.527582	1.16878	-0.97368	0.593811	0.364196	0.634086
clust2	gene5821	-2.30987	-0.0926375	1.40905	0.318578	-0.486938	0.386341	-0.470244	1.0257	-0.616404	0.800351	0.684478	-0.648401
clust2	gene906	-2.03168	0.235776	1.1966	0.432601	-0.44914	0.0961295	-0.344043	0.198844	-1.25024	1.80388	0.00288752	0.108382
clust2	gene907	-0.439372	1.60171	-0.293563	-0.344451	-1.53513	0.551195	-0.0397642	-0.159513	-0.249917	1.91954	-1.24404	0.233312
clust2	gene6816	-0.678343	1.30872	0.337229	0.722408	-0.505174	-0.0650044	0.0897573	-0.985404	-0.659772	2.20406	-0.665104	-1.10338
clust2	gene7417	-1.01544	1.08309	0.581642	-0.456872	-0.140077	0.031504	1.01426	-0.89768	-1.07288	2.11402	-0.657661	-0.583905
clust2	gene4399	-0.372576	1.5123	0.591853	1.1802	-0.812788	-0.878521	-1.09467	-0.497001	-1.02072	1.64664	-0.416746	0.162028
clust2	gene1471	-1.15519	0.476415	0.997047	0.671862	-1.0601	0.635993	0.698925	-1.04652	-1.48582	1.61293	-0.250699	-0.0948432
clust2	gene1609	-0.736608	0.858541	1.15643	1.08283	-1.68646	0.33602	-0.0276468	-0.409953	-1.62288	1.16759	0.141851	-0.259717
clust2	gene646	-1.18507	0.538128	1.54398	0.564266	-1.69143	0.279231	0.00301724	-0.234171	-1.07896	1.53496	0.02463	-0.29859
clust2	gene1271	-0.142736	1.16043	0.842652	1.29458	-1.43215	0.252105	-0.237072	-0.542139	-2.06927	0.643367	0.288328	-0.0581019
clust2	gene2095	-0.780747	1.55105	0.86459	1.11032	-0.990431	0.460067	0.0985722	-1.24674	-1.70884	0.511194	0.235266	-0.104308
clust2	gene3177	-1.32135	1.08953	1.18723	1.28314	-1.08908	0.21152	-0.392315	0.0495693	-1.3744	0.807175	0.475058	-0.926076
clust2	gene8173	-1.28959	1.57183	0.973279	0.770816	-0.610533	-0.108906	-0.561182	-0.871458	-1.21076	1.1973	0.761253	-0.622057
clust2	gene1055	-0.7631	1.84646	0.644812	-0.226088	-1.43205	0.238583	0.315249	-0.554716	-0.20503	1.3894	0.169631	-1.42314
clust2	gene5181	0.00373978	1.63183	0.770926	0.200697	-1.0467	0.52185	0.440434	-1.44768	-1.0894	1.12061	0.150517	-1.25683
clust2	gene9574	0.435229	1.51727	0.39916	0.438191	-1.61968	0.369919	0.778856	-0.724915	-1.25874	1.04563	-0.127623	-1.2533
clust2	gene1758	-0.564073	1.16016	0.357784	0.215765	-1.67039	0.112937	0.938559	-0.749475	-1.46894	1.62977	0.243758	-0.205857
clust2	gene3128	-0.618318	1.17051	0.544269	0.127726	-1.40912	0.837794	1.14594	-0.645081	-1.13597	1.2311	0.0583659	-1.30721
clust2	gene9533	-0.919617	1.50123	0.648417	-0.174193	-1.30033	1.00063	0.576036	-0.622445	-1.24638	1.37933	-0.0841511	-0.758526
clust2	gene3467	-1.18507	1.31008	1.14138	-0.331503	-0.996235	0.206067	0.125684	-1.1735	-0.818724	1.78861	0.255684	-0.322482
clust2	gene4353	-1.22482	1.63405	1.45957	-0.0445805	-1.42314	-0.00732627	-0.41007	-0.964251	-0.642614	0.90281	0.568211	0.152151
clust2	gene7254	-0.46555	1.7511	1.49321	0.181718	-1.22354	0.0613552	-0.33276	-1.11536	-0.828215	1.05168	0.279822	-0.853446
clust2	gene5774	-0.437307	1.48454	0.467407	-0.121037	-1.14197	0.557557	0.398527	-0.73991	-1.87974	1.06393	0.987819	-0.639816
clust2	gene7624	-0.312825	1.85264	0.659601	-0.0235589	-0.999288	0.148776	0.245128	-1.16021	-1.65729	0.64156	1.0983	-0.49284
clust2	gene10211	-0.552152	2.06585	0.0561171	0.161069	-1.06599	0.6546	0.0664596	-0.446009	-1.89226	0.98595	0.179165	-0.212791
clust2	gene3716	-0.795841	2.34488	0.0953611	-0.379625	-1.1512	0.456212	0.552534	-0.795614	-1.20593	0.876955	0.101073	-0.0988092
clust2	gene3817	-1.32572	1.69209	1.0181	0.239822	-0.728991	1.28131	-0.468665	-0.333265	-1.34552	0.687227	-0.0103082	-0.70608
clust2	gene11814	-0.886349	1.8519	-0.18137	0.17011	-0.691396	1.04509	-0.648466	-0.431548	-1.61093	1.25094	0.5004	-0.368371
clust2	gene9849	-0.711278	1.85333	-0.0543685	-0.0162606	-0.400327	1.09409	-0.781721	-0.56955	-1.85525	0.907596	0.688243	-0.154505
clust2	gene5831	-1.97883	2.23	0.227443	-1.01998	-0.340948	0.557861	-0.00331753	-0.0186005	-0.141143	0.715492	-0.243556	0.0155753
clust2	gene2757	-1.67557	1.43654	-0.478662	-0.677984	-0.361987	1.03493	0.799857	-0.259603	-0.448408	1.61155	-0.135541	-0.845119
clust2	gene5460	-1.83907	1.47315	0.118855	-0.882279	-0.205474	1.61406	0.823579	-0.600812	-0.250886	0.564516	-0.0513187	-0.764325
clust2	gene10321	-1.20741	1.93415	-0.0475319	-0.295548	-0.972105	1.43829	-0.729135	0.643251	-0.568234	0.516217	0.318479	-1.03042
clust2	gene9718	-2.04865	1.02135	0.355868	-0.028784	-0.791966	1.86296	-0.123032	0.728274	-0.212783	0.429826	-0.750412	-0.442653
clust2	gene9941	-1.95223	1.72605	-0.207148	-0.0234199	-1.05693	1.41416	0.450317	0.432086	-0.447316	0.299846	-0.607336	-0.028079
clust2	gene7275	-1.44618	0.597156	2.06112	-0.678514	-0.736861	0.270074	0.446299	-0.900948	-0.6312	1.21057	0.313116	-0.504627
clust2	gene7276	-1.90174	0.555066	1.85216	-0.629083	-1.00311	0.268267	0.206156	-0.320979	-0.462827	1.26353	0.402277	-0.229721
clust2	gene10058	-2.20017	0.945678	0.960777	-0.711947	-0.473061	1.04856	1.0764	-0.585555	-0.734042	0.644439	0.181265	-0.152342
clust2	gene2863	-1.89066	1.10613	1.44317	-0.618582	-0.451898	0.749557	0.85111	-0.931538	-0.367116	0.945553	-0.429321	-0.406399
clust2	gene5327	-1.90277	1.16993	0.473971	-0.254699	-1.25555	0.256094	1.16805	-0.0231371	-0.914414	1.35541	-0.175033	0.102151
clust2	gene770	-2.08533	1.14872	0.552553	-0.0403964	-0.94659	0.82722	1.13001	-0.269081	-0.839627	1.09813	-0.191009	-0.384603
clust2	gene513	-2.1697	0.869769	0.865255	0.630696	-0.708643	-0.217588	1.21162	-0.493801	-0.912271	1.06823	-0.340519	0.196951
clust2	gene9561	-1.69764	1.18687	0.651769	0.774203	-1.22534	-0.283481	0.896244	-0.0365506	-1.24136	1.27928	-0.345673	0.041681
clust2	gene5635	-2.15211	1.09425	1.10169	0.539942	-0.632764	-0.232511	0.834725	-1.28423	-0.180437	0.910037	0.0487531	-0.0473394
clust2	gene9816	-2.34842	0.551206	1.33709	0.32905	-0.683163	-0.199011	0.863033	-0.870573	-0.581038	0.60718	0.691029	0.303618
clust2	gene5881	-1.8254	1.59387	1.56264	0.101504	-1.20062	0.0477763	0.108737	-0.200859	-0.97003	0.173587	0.411654	0.197136
clust2	gene5691	-2.37679	1.0928	1.01935	0.610553	-0.890017	-0.227067	0.244545	-0.618942	-0.590613	0.816365	0.360042	0.559767
clust2	gene8822	-2.37336	1.10728	0.951014	0.486675	-0.959652	0.537733	0.284801	-0.578488	-0.764366	0.271045	0.220113	0.817201
clust2	gene10461	-1.34815	1.17837	0.27358	0.0618525	-1.13243	0.986772	0.422527	-0.617624	-1.38619	1.71725	-0.168972	0.0130123
clust2	gene9418	-1.95187	0.743079	0.737886	0.324307	-0.626681	0.6826	0.508	-0.930945	-1.06485	1.61817	0.334996	-0.374696
clust2	gene3278	-1.79891	1.36232	1.07232	-0.187866	-0.77227	0.866404	0.503272	-0.720121	-1.2409	0.987442	0.172114	-0.243798
clust2	gene4896	-1.61998	1.0976	0.421131	-0.0980142	-1.07195	1.07913	0.796521	-1.1577	-1.00784	1.22464	0.416782	-0.0803249
clust2	gene4201	-1.59697	0.671394	0.31373	-0.418332	-0.152092	0.16894	0.0133967	-1.35025	-1.0418	1.75033	1.24152	0.400131
clust2	gene7327	-1.58213	-0.0786966	0.362634	0.25151	-0.606585	1.09375	-0.205813	-0.585058	-1.6066	1.7322	0.525035	0.699767
clust2	gene7884	-1.42417	-0.0442224	0.73896	-0.193425	-1.24132	0.894834	-0.077759	-0.835119	-1.02977	1.80624	0.8258	0.579947
clust2	gene9386	-1.50826	0.567742	0.750809	-0.481157	-0.316116	0.933259	0.240569	-0.899559	-1.22042	1.76249	0.846652	-0.676006
clust2	gene9385	-1.85731	0.692508	1.0499	-0.525015	0.518622	0.682766	0.0174972	-0.961885	-0.691885	1.49693	0.571115	-0.993255
clust2	gene9387	-1.41869	0.442276	0.8942	0.0224423	0.385845	0.745291	-0.354461	-1.11205	-0.864355	1.97597	0.354766	-1.07124
clust2	gene5200	-2.08282	0.229552	0.941416	-0.46784	-0.663188	1.30337	-0.048445	-0.110124	-0.675627	1.45432	0.681099	-0.561716
clust2	gene8755	-1.71773	0.667531	0.648654	-1.41342	-0.521622	0.880737	-0.587291	-0.0864229	-0.402483	1.51171	1.14943	-0.129092
clust2	gene10528	-1.00022	-0.897441	1.16678	-0.532456	-0.588954	0.476381	1.24183	-1.0612	-0.918167	1.19264	1.3598	-0.438987
clust2	gene830	-0.513733	0.304107	0.906996	-0.224489	-1.6973	0.337547	0.326492	-1.04492	-0.584794	-0.524814	2.15576	0.55915
clust2	gene6544	-1.16864	0.216171	2.38341	-0.00990548	-0.303538	-1.40949	0.777817	-0.199909	-0.574017	0.350831	0.57217	-0.634895
clust2	gene7310	-0.78556	0.0227835	1.5287	0.206275	-1.30015	-1.01469	0.720723	0.220357	-1.30015	-0.343352	1.6611	0.38396
clust2	gene4131	-1.35263	-0.289622	1.6679	0.670303	-0.394606	-0.234087	0.141388	-0.651436	-1.54131	0.112819	1.66406	0.207229
clust2	gene9352	-1.00492	0.258999	1.89252	1.08391	-1.00492	-0.0288574	0.2764	-0.723307	-1.00492	-0.306772	1.35202	-0.790166
clust2	gene1531	-1.64518	0.00757727	1.59491	-0.0964283	-0.669922	-0.206171	-0.389631	-0.920497	-0.0617182	1.52832	1.30731	-0.448572
clust2	gene4202	-1.08575	-0.368852	1.63762	0.525051	-0.931059	-0.0753152	-1.02272	-0.545243	-0.714651	1.57324	1.21739	-0.209711
clust2	gene11109	-1.54404	0.582669	1.80961	-0.490289	-1.30896	-0.276127	-0.739903	-0.0238665	-0.483176	0.608902	0.732564	1.13262
clust2	gene1227	-1.48021	-0.721939	1.88652	0.684293	-0.938228	-0.34739	-0.449555	-0.259516	-0.843624	0.809175	1.18031	0.480167
clust2	gene9969	-1.66518	-0.932843	1.77862	0.610082	-0.775018	-0.266656	-0.9458	0.156258	-0.242379	0.591718	1.2881	0.403099
clust2	gene1914	-1.51788	0.485256	1.63711	0.918199	-0.757578	-1.10122	-0.744208	-0.152557	-0.930072	0.413699	0.935772	0.813486
clust2	gene5100	-1.78829	-0.220689	1.55876	1.09178	-0.777447	-0.455246	-0.441642	-0.0650883	-1.13463	0.453995	0.738251	1.04025
clust2	gene684	-1.75793	-0.080148	1.64472	0.755968	-0.803126	-0.524853	-0.474271	-0.00545168	-1.15399	1.00009	0.991707	0.407284
clust2	gene7625	-1.62033	0.27886	1.48478	0.874	-1.059	-0.980521	-0.450819	0.128958	-0.937967	0.976621	1.06499	0.240424
clust2	gene1360	-1.94053	0.258426	1.29465	0.687738	-1.32363	-0.0519459	-0.237042	-0.0544685	-1.04351	0.708173	1.13879	0.563342
clust2	gene3648	-1.74532	-0.172316	1.3689	0.511232	-1.19991	-0.216751	-0.788948	-0.0590971	-0.737619	1.11662	1.09563	0.827585
clust2	gene6060	-1.81236	-0.193293	1.55523	0.681123	-1.33094	-0.350363	-0.534257	0.0832884	-0.654463	0.814402	0.853555	0.888079
clust2	gene7461	-1.51073	0.777404	1.4761	0.538124	-2.20272	-0.196736	0.630644	-0.26398	-0.107918	0.331809	0.377244	0.150769
clust2	gene2643	-1.5358	0.0391956	1.61309	0.0755545	-1.39787	-0.674604	1.21995	0.379682	-0.939427	-0.0432879	1.02405	0.239472
clust2	gene9832	-1.95369	-0.045512	1.24886	0.764456	-1.31454	-0.332651	1.25855	0.648007	-0.96226	-0.0127813	0.456265	0.245285
clust2	gene10695	-1.3445	0.796554	0.654798	1.77364	-0.996574	-0.343123	1.12236	-0.855064	-1.27771	0.498066	0.00219216	-0.0306477
clust2	gene10396	-1.04029	0.806572	1.07811	0.582263	-1.29619	-0.461617	1.35522	-0.970263	-1.5051	0.65751	0.599301	0.194498
clust2	gene7320	-0.971559	0.197756	0.950358	1.4288	-1.28626	-0.670224	0.866431	-1.16662	-1.05501	1.02039	0.826416	-0.140483
clust2	gene1702	-1.68987	0.45137	0.536372	0.893832	-1.41515	0.388722	0.246643	-0.858197	-1.12207	0.329584	0.998511	1.24025
clust2	gene291	-1.84418	0.636172	0.801637	0.639819	-1.49361	0.359345	0.819633	-0.43369	-1.33317	0.611618	0.560755	0.675674
clust2	gene292	-1.97505	0.639119	0.769457	0.818157	-1.49206	0.0302357	0.551957	-0.344185	-1.11036	0.549177	0.676599	0.886955
clust2	gene7603	-1.71298	1.12562	1.13097	1.09338	-1.45001	-0.249861	-0.242079	-0.443548	-0.936115	0.330146	0.701954	0.652516
clust2	gene9523	-1.65211	0.503054	0.775461	1.17855	-1.43098	-0.350557	-0.223129	-0.184916	-1.21003	0.659212	0.947427	0.988033
clust2	gene1579	-2.02857	0.728707	0.746984	1.13199	-1.43464	-0.0355121	0.0108268	0.164745	-1.13224	0.671098	0.628436	0.548175
clust2	gene2789	-1.9115	0.85507	0.929012	1.17667	-1.29665	-0.109431	-0.380829	0.142805	-1.17586	0.605715	0.381809	0.783187
clust2	gene1317	-1.75252	0.374893	1.62324	1.00125	-1.29159	0.226797	0.0905312	-0.812305	-0.982759	0.587291	0.380946	0.554228
clust2	gene9347	-2.19773	0.399669	1.1263	1.0835	-1.19542	-0.253686	0.400284	-0.488342	-0.719917	0.591068	0.730501	0.523781
clust2	gene4141	-1.86637	0.353838	1.44237	0.584219	-1.48574	-0.103818	0.298903	0.369933	-0.88437	0.86045	0.889881	-0.459295
clust2	gene4490	-1.31719	0.5781	1.13277	0.602062	-1.30581	-0.514763	-0.159553	-0.561482	-1.16363	1.59017	1.04195	0.0773822
clust2	gene10747	-1.41871	0.0630358	0.641558	1.45497	-1.39519	0.0281482	0.324963	-0.0530447	-1.60105	1.15367	0.703636	0.0980125
clust2	gene3152	-1.87804	0.00224673	0.791332	1.02778	-1.09577	0.411416	0.257394	-0.197618	-1.46107	1.07381	1.012	0.0565185
clust2	gene2486	-0.906374	0.550009	0.94111	0.16232	-1.60559	0.305794	1.27376	-0.285491	-1.90261	0.894218	0.33611	0.236735
clust2	gene10109	-0.931595	0.690432	0.318968	0.312567	-1.32932	0.790969	1.20333	0.012424	-2.2138	0.780618	0.320688	0.0447164
clust2	gene11655	-0.927456	1.11967	0.428326	0.552103	-1.44689	0.626446	1.28445	-0.105317	-1.94708	0.653563	-0.0715533	-0.166255
clust2	gene918	-1.16765	1.22522	0.389167	-0.319911	-1.0221	0.347809	1.01065	-0.132668	-2.04605	1.06946	0.585909	0.0601686
clust2	gene1733	-1.46361	0.916047	0.267999	0.0741117	-1.46941	0.632799	0.913535	0.301531	-1.82507	0.6144	0.842544	0.195124
clust2	gene1734	-1.6244	0.90027	0.0871261	0.195659	-1.30138	0.355468	1.04053	0.0492995	-1.72298	0.77517	0.979698	0.26555
clust2	gene4898	-1.36691	0.758938	0.617323	0.254263	-1.21055	1.05526	0.435618	-0.212345	-2.01626	0.708606	0.843137	0.132915
clust2	gene9772	-1.67769	1.25869	0.70236	0.142209	-1.29322	0.485967	0.843602	-0.289786	-1.59518	0.772974	0.447376	0.202698
clust2	gene11068	-1.47762	0.657678	0.679511	0.282649	-1.63908	0.497617	0.576582	-0.31955	-1.50363	1.26326	0.750394	0.232184
clust2	gene9804	-1.19275	1.00745	0.857205	0.572955	-1.75767	0.457411	0.470557	-0.219352	-1.69342	0.874286	0.540655	0.0826636
clust2	gene6604	-1.17791	0.845327	0.970942	-0.6689	-1.64363	0.537928	0.698296	-0.261939	-1.21814	1.55066	0.134746	0.232619
clust2	gene3868	-1.49295	1.21499	0.757093	-0.769731	-0.98105	0.219199	0.890319	-0.333077	-1.61325	0.997906	0.550321	0.560227
clust2	gene6603	-1.25533	1.15905	1.15162	-0.554675	-1.41395	0.172631	0.59055	-0.105461	-1.63653	0.943428	0.615124	0.333541
clust2	gene7961	-1.44719	1.52397	0.214711	0.245991	-1.53178	0.454451	0.758036	0.00838676	-1.48546	0.783192	-0.218167	0.693853
clust2	gene10713	-1.00483	0.838659	0.238053	0.263857	-1.79925	0.650458	0.509309	0.369262	-1.96555	0.754113	0.48386	0.662063
clust2	gene8400	-1.27972	0.843736	0.325982	0.114126	-1.52588	0.477097	0.298706	0.0512198	-1.7844	1.20336	0.170255	1.10553
clust2	gene4017	-1.24679	0.293235	-0.0891101	0.0424914	-0.776104	0.409435	0.647157	-0.0724159	-1.9752	1.97495	0.537522	0.254837
clust2	gene4338	-1.34092	0.266968	0.0399131	0.333125	-1.33184	0.394314	1.09878	0.486271	-1.52907	1.44565	0.845484	-0.708677
clust2	gene10013	-1.94021	0.651337	-0.156174	-0.00125376	-1.27792	0.482142	1.44761	0.895823	-1.24018	0.52387	0.203232	0.411732
clust2	gene42	-1.59416	0.871266	-0.185744	0.290192	-1.18363	-0.260602	0.902557	0.287678	-1.60754	1.3479	0.272141	0.859941
clust2	gene7485	-1.86933	1.10928	0.208589	0.52952	-1.09964	-0.186447	0.509785	1.06038	-1.54687	0.930391	0.206686	0.147643
clust2	gene4158	-0.0184388	0.53056	0.867158	0.495346	-2.0966	1.16548	0.520224	-0.0791333	-1.68366	0.828122	-0.143252	-0.3858
clust2	gene7396	-0.399969	1.17392	0.665635	0.923699	-1.97778	1.05215	0.47772	-0.509892	-1.09421	0.819127	-0.289875	-0.840522
clust2	gene1793	-0.934578	1.37492	0.422445	0.76929	-1.8412	1.24562	0.761646	-0.250821	-1.16758	0.334419	-0.632011	-0.0821568
clust2	gene999	-0.794973	1.42326	0.434129	0.407047	-1.63308	1.24441	0.725187	0.12173	-1.3704	0.59594	-0.985191	-0.168055
clust2	gene4172	-1.51139	1.41108	0.538959	0.407049	-1.3446	0.805293	0.57901	0.137651	-1.21539	1.20895	-0.47468	-0.541925
clust2	gene9459	-1.08226	1.26152	0.313946	0.777724	-1.10838	1.08581	0.46649	0.44658	-1.89188	0.762813	-0.428555	-0.603797
clust2	gene895	-0.490009	0.8025	0.977448	0.131954	-2.74348	0.525562	0.533556	0.00430231	-0.807768	0.228108	0.418674	0.419149
clust2	gene9460	0.094926	1.33114	0.280665	0.314354	-2.25041	0.945683	0.446438	-0.112848	-1.63061	0.0203575	0.44518	0.115129
clust2	gene7321	-1.68548	0.767158	0.854987	1.34004	-1.3506	0.363808	1.0474	0.22922	-1.33723	-0.135981	-0.298505	0.205172
clust2	gene4835	-1.14606	1.29363	0.744628	1.16287	-1.46906	0.444774	1.16548	-0.678464	-1.1622	-0.158352	-0.616538	0.41929
clust2	gene8727	-0.943525	0.930108	1.34555	1.118	-1.59115	0.184686	1.19508	-0.516994	-1.35887	-0.0238032	-0.265134	-0.0739404
clust2	gene844	-1.30172	0.276986	1.42223	1.05494	-1.61177	0.464521	0.88941	-0.282009	-1.45963	0.527055	0.0257468	-0.00575323
clust2	gene10041	-1.04151	1.15771	1.10749	0.823936	-1.88364	0.250104	0.28083	-0.395428	-1.38738	0.885644	-0.115692	0.317946
clust2	gene6621	-0.991239	1.16118	0.860706	1.16092	-1.93307	0.300073	0.407162	-0.123534	-1.5423	0.370277	0.129443	0.200375
clust2	gene6451	-1.266	0.67575	1.28077	0.937091	-1.87929	0.0822458	0.334418	0.0409488	-1.44146	0.610795	0.0633258	0.561408
clust2	gene7460	-1.13752	0.73209	1.26164	0.749255	-1.95538	-0.314789	0.674888	-0.289403	-1.21072	0.373926	0.153838	0.96218
clust2	gene799	0.486051	1.57182	0.214468	0.32033	-1.37294	1.03161	-0.441022	-0.875471	-1.86378	0.822974	0.250232	-0.144269
clust2	gene8834	0.573492	0.849495	0.58641	-0.0119934	-1.28726	0.36303	-0.382851	-0.992984	-1.7573	1.62432	0.874563	-0.438915
clust2	gene405	-0.258622	0.883585	1.03271	0.0323948	-1.66748	-0.380603	0.125439	-0.127046	-1.95631	1.26205	0.802947	0.250937
clust2	gene8924	-0.372757	0.101986	0.846617	0.34405	-1.72549	0.106319	-0.648156	-0.432618	-1.58194	1.09202	1.4072	0.862774
clust2	gene9342	-0.107463	0.127622	0.84093	0.668143	-1.77114	0.0917116	-0.671079	-0.266611	-1.81158	1.02895	1.11106	0.759463
clust2	gene3871	-0.185139	0.23803	1.09394	0.176467	-1.73986	0.023944	-0.710206	0.0237135	-1.72635	1.35501	1.09962	0.350839
clust2	gene917	-0.252365	0.0898189	1.07932	0.467747	-1.44825	-0.382129	-0.582713	-0.425862	-1.72875	1.5302	1.03133	0.621657
clust2	gene1971	-0.356462	0.491579	0.654481	0.226404	-2.03745	0.713443	-0.41357	-0.567286	-1.52532	0.900485	1.07943	0.834265
clust2	gene11356	0.117004	0.1264	0.920445	0.527295	-1.7485	0.175719	-0.600798	-0.548886	-1.79223	1.27865	0.937254	0.607643
clust2	gene8511	0.18124	0.362992	0.695251	0.578186	-1.71375	0.224856	-0.56303	-0.852267	-1.7712	1.236	0.870265	0.751454
clust2	gene5398	-0.04358	-0.0615138	0.328328	0.533013	-1.77931	0.743775	0.0347666	-0.0853763	-1.63938	2.01084	0.246501	-0.288063
clust2	gene632	-0.390377	0.38078	0.258528	-0.510006	-1.74201	0.847719	0.240706	-0.830425	-1.32407	1.5029	1.34724	0.219014
clust2	gene11461	-0.137334	0.946657	-0.0416325	0.0134901	-1.73616	0.647088	-0.294057	-0.442679	-1.70543	1.29803	1.32606	0.125953
clust2	gene4036	-0.140857	1.00476	0.425037	0.123899	-1.95647	0.25927	-0.289432	-0.516314	-1.58043	1.40296	0.994225	0.273351
clust2	gene8835	-0.616391	1.13834	0.458313	-0.011856	-1.68051	0.53276	-0.16364	-0.571663	-1.5589	1.54883	0.907286	0.0174328
clust2	gene3117	0.472601	0.473156	-0.0380701	1.52282	-2.29956	-0.156765	0.0324026	0.813318	-1.3357	-0.192287	0.0495254	0.658564
clust2	gene9333	0.421425	0.868452	0.265782	0.710901	-2.18363	0.561981	0.110798	0.90865	-1.83422	0.281632	-0.301113	0.189342
clust2	gene9334	0.364049	1.0633	0.538454	0.981959	-1.89075	-0.140702	0.0608501	1.13871	-1.81431	-0.056097	-0.485079	0.239615
clust2	gene7255	-0.0263805	0.987938	0.531826	0.772265	-1.79286	0.211401	-0.217015	0.331612	-2.15391	0.797419	-0.106653	0.664358
clust2	gene7701	0.41716	0.553576	0.622199	0.437303	-1.8313	0.342782	-0.47088	0.0833356	-2.1692	1.0123	0.566151	0.436581
clust2	gene6880	-0.0283301	0.0620836	0.52152	0.97589	-2.29272	0.299736	-0.57522	0.493512	-1.54103	0.826014	0.652975	0.605569
clust2	gene8860	-0.052565	0.797386	0.637399	1.20944	-2.01883	0.570812	-0.61143	0.58471	-1.78636	0.343905	0.242836	0.0826989
clust2	gene10903	-0.303084	0.193111	0.566651	1.20754	-1.57074	-0.492244	0.114342	1.20339	-2.04402	-0.0721684	0.496191	0.70103
clust2	gene1569	0.0258396	0.462699	0.931745	0.734412	-1.81511	-0.525146	-0.0494026	1.02334	-2.00428	0.480161	0.0219759	0.713768
clust2	gene1164	-0.011826	-0.250503	0.321305	0.641628	-2.10789	-0.0672337	-0.586337	1.37845	-1.38859	0.245211	0.718562	1.10722
clust2	gene11598	0.585774	-0.370526	0.533971	1.2438	-1.90954	-0.493928	-0.627163	0.973295	-1.57706	0.563968	0.350466	0.726942
clust2	gene5054	0.676644	-0.0581915	0.347835	0.825722	-1.70561	-0.15337	-0.522558	0.751469	-2.13345	0.380968	0.751283	0.839264
clust2	gene2104	-0.811442	0.479607	0.782966	0.947025	-1.30139	1.12371	0.574949	0.953574	-2.00082	0.12941	-0.425702	-0.451883
clust2	gene4000	-0.171619	-0.147447	0.769436	1.23982	-1.21368	0.446632	-0.215208	0.974824	-2.34974	-0.343939	0.505204	0.505711
clust2	gene9822	-0.723397	-0.0794262	1.31804	0.734425	-1.07599	0.706582	-0.641005	0.726168	-2.1968	0.622131	-0.0115572	0.620828
clust2	gene4346	-0.691404	0.0453433	0.580039	0.257145	-1.78371	1.58147	-0.49118	0.85351	-1.51314	1.06226	0.194713	-0.0950491
clust2	gene6140	-0.281904	0.27049	0.485946	0.333285	-1.72237	1.42734	-0.645975	0.593834	-1.87702	1.066	0.123102	0.227269
clust2	gene7892	-0.734133	0.414899	0.454435	-0.236245	-2.0801	0.890427	0.0244202	1.26706	-1.54913	0.452369	0.329082	0.766914
clust2	gene9709	-1.04056	0.480817	0.701019	-0.125761	-1.68708	1.18437	0.448152	0.60737	-1.89643	0.781495	0.315347	0.231254
clust2	gene2105	0.195982	0.450825	0.349922	0.575059	-2.10969	0.912305	0.179717	0.739181	-2.04285	0.123197	0.484773	0.141571
clust2	gene6580	0.112902	0.638602	-0.224531	0.108725	-1.35562	0.782941	0.284946	0.941142	-2.50897	0.104034	0.850534	0.265299
clust2	gene1874	0.392704	0.970306	-0.0347686	-0.0630794	-1.28343	1.07948	0.175301	-0.0712772	-2.48972	0.591468	0.70828	0.0247377
clust2	gene3474	0.525638	0.185686	0.464391	0.231861	-1.68867	1.28744	-0.305566	0.222645	-2.16309	0.976429	0.356048	-0.0928157
clust3	gene7618	-0.794354	2.13312	0.451947	0.731186	-0.769345	0.438989	0.727606	-0.0857622	-1.74988	-0.337782	-0.762934	0.0172158
clust3	gene7326	-1.97547	1.52436	0.527403	0.58254	-0.869582	0.39931	1.07951	-0.386348	-1.31308	0.00822017	-0.0254426	0.448586
clust3	gene9594	-1.71902	1.70577	0.69305	0.999157	-0.751806	0.664685	0.586817	-0.736433	-1.18092	0.0996139	-0.56343	0.202525
clust3	gene2780	-1.71667	1.80486	0.579595	0.350294	-0.513302	0.650581	1.31589	-0.292466	-1.0891	0.0458051	-0.559831	-0.575653
clust3	gene9737	-1.47225	1.83442	-0.00397364	0.509098	-0.940662	1.00608	1.22508	-0.238318	-1.15525	-0.203321	-0.612325	0.0514218
clust3	gene6431	-1.22994	1.48966	0.82972	0.528596	-1.69902	0.500352	1.19968	-0.623959	-1.11437	0.282021	-0.0902485	-0.0724946
clust3	gene912	-1.0576	1.61201	0.724527	0.571387	-1.90075	0.84312	0.784862	-0.251865	-1.0139	0.279766	-0.0245868	-0.566975
clust3	gene2781	-1.37052	1.47769	1.02539	0.529992	-0.938959	0.525724	0.937197	-0.698954	-1.5916	0.595985	-0.0569198	-0.435023
clust3	gene3937	-1.2276	1.51169	0.375045	0.455592	-1.10947	0.443925	1.46249	-0.692711	-1.62226	0.407525	0.0846211	-0.0888486
clust3	gene1578	-1.41152	2.11054	0.184312	0.297315	-1.24795	0.753075	0.865259	-0.602628	-1.01329	0.350127	-0.0950949	-0.190144
clust3	gene3514	-1.02802	1.63333	0.155091	0.12009	-1.27279	1.11843	1.30642	-0.708278	-1.23989	0.601646	-0.450265	-0.235772
clust3	gene891	-1.25343	1.77679	0.221894	0.0459906	-0.972717	1.08028	0.91578	-0.859871	-1.19148	0.929077	-0.287275	-0.405041
clust3	gene10366	-0.580483	2.16148	0.703534	-0.149668	-1.40787	0.697726	0.468869	-0.947321	-1.18104	0.357148	-0.484023	0.361654
clust3	gene428	-1.07652	1.28954	1.43411	0.195316	-1.24583	0.35893	0.661161	-0.789002	-1.7052	0.622244	0.0400518	0.215181
clust3	gene1913	-1.33562	1.70364	0.569143	0.345899	-1.52163	0.149859	0.831708	-0.352175	-1.47918	0.458697	0.0699271	0.559733
clust3	gene2155	-1.35734	1.6804	0.904668	0.301635	-1.45782	0.179741	1.10594	-0.526728	-1.27254	-0.0605602	0.158895	0.343702
clust3	gene9828	-0.655946	0.573971	1.07716	0.683389	-1.11772	0.265959	1.98097	-1.11772	-1.11772	-0.443452	-0.641156	0.512251
clust3	gene10337	-1.14839	1.29627	0.233932	0.840269	-1.26991	-0.391831	1.69466	-0.563814	-1.27561	0.109817	-0.278562	0.753178
clust3	gene10524	-1.14821	1.55401	0.718471	0.156598	-1.08507	-0.191487	1.98512	-0.876445	-0.873945	0.00349642	-0.191451	-0.0510835
clust3	gene10525	-1.26825	1.51454	0.77203	0.343555	-0.984497	-0.315752	1.70458	-1.06831	-1.01698	0.242789	-0.254899	0.33119
clust3	gene2790	-1.70657	0.968004	0.907984	0.800396	-1.29665	0.185691	0.86159	-1.2541	-0.951166	0.500568	0.405534	0.578711
clust3	gene6576	-1.63639	1.04795	0.944725	0.651945	-1.17084	0.31803	0.937015	-1.52251	-0.815301	0.579613	0.242921	0.422834
clust3	gene4162	-1.44008	0.779194	0.864481	1.03607	-1.68767	0.225428	0.755244	-1.01192	-1.07197	0.405974	0.440211	0.705046
clust3	gene155	-1.64728	1.16909	0.633512	0.507405	-1.58894	0.571408	1.01982	-0.936893	-0.97353	0.41048	0.3012	0.533731
clust3	gene3665	-1.84631	0.841042	0.643864	0.840465	-1.46369	0.334546	0.983047	-0.773156	-1.0485	0.33022	0.399049	0.759428
clust3	gene2154	-1.3456	1.26592	0.573218	0.742126	-1.1325	0.796612	1.32958	-1.62522	-0.577062	-0.181979	0.116697	0.038207
clust3	gene6592	-1.48215	1.40116	0.657266	0.289393	-0.836501	0.624499	1.4702	-1.54532	-0.801942	0.142787	-0.0551822	0.135796
clust3	gene7137	-2.09168	1.18073	0.453544	0.461157	-0.93822	0.708477	1.31716	-1.1211	-0.327212	0.540735	-0.196902	0.0133216
clust3	gene6240	-1.87506	1.24935	0.600943	0.368414	-1.05574	0.402954	1.32581	-1.08801	-0.922765	0.282326	0.247763	0.464031
clust3	gene8010	-2.0603	1.00589	0.815965	0.528225	-0.824258	0.206236	1.34607	-1.32512	-0.49419	0.434732	0.118952	0.247799
clust3	gene4389	-1.70607	0.349001	1.06488	-0.0989784	-1.70607	1.59665	0.661942	0.450399	-0.819753	0.183003	0.104587	-0.0795866
clust3	gene3025	-1.89988	1.03689	-0.040589	-0.348665	-1.51082	1.56179	0.855498	0.132716	-0.482503	0.180142	0.659451	-0.144036
clust3	gene3024	-1.45659	1.08962	0.060031	0.128729	-1.90639	1.13452	0.896698	-0.0938704	-1.02094	0.454424	0.822189	-0.108424
clust3	gene6045	-1.39936	1.33303	0.334293	-0.100837	-1.69375	1.10687	0.742186	0.113478	-1.31879	0.468668	0.676463	-0.262238
clust3	gene579	-1.92169	1.5132	0.248832	-0.0606104	-1.12442	0.884699	0.874283	0.140298	-1.32045	-0.0163975	0.202877	0.579367
clust3	gene2413	-2.0204	1.34924	0.0267818	-0.196695	-0.850057	1.38119	0.777861	0.229805	-1.25402	0.166086	0.411534	-0.0213225
clust3	gene5068	-2.26913	1.3827	0.174871	-0.216195	-0.525429	0.997457	1.13418	-0.163398	-1.01629	0.471006	0.12156	-0.0913355
clust3	gene7849	-2.30626	1.50165	0.122761	0.103638	-0.513591	1.10255	0.935781	0.304353	-0.949371	-0.14819	0.0173102	-0.170645
clust3	gene3933	-2.19388	1.1545	0.370836	-0.422552	-0.930626	0.486141	1.52176	-0.042138	-0.901286	0.306004	0.328139	0.32311
clust3	gene3934	-1.93438	1.3597	0.334674	-0.739246	-0.920424	0.750239	1.68026	-0.38618	-0.458053	0.379447	0.0460263	-0.112059
clust3	gene7719	-1.979	1.33478	0.269377	-0.126264	-0.993201	0.647998	1.81256	-0.441991	-0.474014	-0.101915	-0.186244	0.237921
clust3	gene522	-1.50498	1.63852	0.558887	-0.0845274	-1.19829	0.698465	1.23559	-0.572639	-1.21416	0.664919	-0.186736	-0.0350512
clust3	gene9716	-1.56002	1.4976	0.189243	0.0905002	-1.45951	0.739332	1.35186	-0.650157	-0.951596	0.665242	0.0263605	0.0611392
clust3	gene10533	-1.70488	1.37686	0.340463	0.00785067	-1.26663	0.396315	1.56273	-0.148561	-1.26478	0.338646	-0.0141568	0.376138
clust3	gene7698	-1.40343	1.54009	0.0147129	-0.116492	-1.25357	0.693701	1.68629	-0.491312	-1.16394	0.346413	-0.0298309	0.17737
clust3	gene3515	-1.52935	1.14147	0.191275	0.186398	-1.42841	1.03352	1.39584	-0.834951	-1.10695	0.266583	0.310237	0.374339
clust3	gene10543	-1.63048	1.48207	0.483071	-0.00291262	-1.49086	0.688245	1.44393	-0.548145	-0.697404	-0.369773	0.304724	0.337536
clust3	gene134	-1.33441	1.55687	0.417033	0.0498782	-1.31854	0.67576	1.55759	-0.516831	-1.2305	-0.158151	-0.119718	0.421016
clust3	gene7709	-1.40801	1.90382	0.347778	-0.129792	-1.27901	0.806809	1.15508	-0.629049	-1.04581	0.0482139	-0.125822	0.355784
clust3	gene1878	-1.01917	1.01504	1.25719	0.840435	-0.899579	0.431025	1.50225	-0.434928	-1.50376	0.0211103	-0.280844	-0.928766
clust3	gene5951	-0.993755	0.442268	1.08675	0.626844	-0.861443	0.586577	1.68523	-0.426655	-1.60393	0.166431	0.446955	-1.15527
clust3	gene5964	-0.818215	1.22297	0.552835	0.186318	-1.16518	1.03442	1.87932	0.0952654	-1.16493	-0.755892	-0.65251	-0.414403
clust3	gene10508	-1.43852	0.404443	0.949991	-0.280096	-0.676438	0.917456	1.92733	0.60603	-1.19781	-0.702182	-0.671646	0.161443
clust3	gene11183	-1.14676	0.643388	1.12005	0.203261	-0.764994	0.882633	1.877	0.384942	-0.820031	-1.1329	-0.944753	-0.301843
clust3	gene2537	-0.527261	1.76795	-1.08931	-0.0598144	-0.919424	0.144637	1.09179	1.2077	-1.25338	0.253168	-1.03761	0.421556
clust3	gene8344	-0.152266	1.54025	-1.49856	1.24883	-1.05876	-0.772949	0.708662	-0.0680691	-0.530674	0.781433	-1.01056	0.812665
clust3	gene1122	-0.908815	0.83067	-0.692233	-0.616939	-0.805376	1.2593	1.47816	0.127342	-1.44811	-0.306799	-0.298612	1.38141
clust3	gene10591	-0.469997	1.75421	-0.364435	-0.025779	-0.787936	0.551109	1.84069	0.0399405	-1.4076	-0.178596	-1.10352	0.151914
clust3	gene10668	-1.00668	1.01703	-0.494464	0.0158287	-0.677151	1.21589	2.25671	0.163637	-0.819306	-0.646219	-0.64796	-0.377312
clust3	gene8714	-0.936021	1.63668	-0.26905	-0.107611	-0.61966	1.14414	1.90986	-0.253972	-1.02849	-0.287662	-0.8282	-0.360011
clust3	gene3084	-0.935795	1.5569	-0.568315	-0.0488323	-0.613453	1.0676	2.05334	-0.309546	-0.659984	-0.417896	-0.952486	-0.171534
clust3	gene8594	-1.19631	1.45681	-0.567239	0.0379918	-0.71451	1.02015	2.00793	0.020209	-0.754862	-0.119038	-0.946698	-0.244424
clust3	gene9783	-0.463743	0.788578	-0.48465	-0.0608564	-0.579148	-0.385572	2.90285	-0.126987	-0.707066	-0.644543	-0.283507	0.0446425
clust3	gene9784	-1.13446	1.17138	-0.361586	0.354804	-0.661736	0.00961523	2.20853	-0.238005	-0.727887	-1.13892	-0.353547	0.871818
clust3	gene11194	-1.37613	1.16656	-0.567246	0.0674277	-1.62051	0.215504	1.37951	0.0302664	-1.02151	0.427482	0.0275862	1.27107
clust3	gene1953	-1.81385	1.16	-0.450968	0.468404	-0.98407	0.440553	1.95894	-0.0952557	-0.941184	0.126408	-0.0398256	0.170856
clust3	gene2553	-1.63621	1.54335	0.0749352	0.235075	-1.00328	0.340692	1.81095	-0.4466	-0.91038	-0.487563	0.0191194	0.459907
clust3	gene7035	-1.81395	1.49881	-0.116488	0.606569	-0.851819	0.371283	1.68157	-0.405033	-0.802944	-0.39979	-0.328546	0.560332
clust3	gene10696	-1.52712	1.19971	0.55703	0.138538	-1.2904	0.184507	1.58739	-0.379165	-1.43774	0.0357435	0.596437	0.335063
clust3	gene7389	-1.39739	1.42531	0.351703	0.156144	-1.09074	-0.356552	1.84835	-0.338644	-1.32909	0.347918	0.363162	0.0198265
clust3	gene10535	-1.25087	1.13936	0.0889397	-0.167862	-1.14774	-0.367318	2.08326	0.291978	-1.36212	-0.0801621	0.208169	0.564374
clust3	gene10814	-0.952475	1.48	-0.319731	-0.173568	-1.262	0.372062	1.962	-0.183081	-1.416	-0.0166774	0.356946	0.152528
clust3	gene85	-0.936895	1.68902	-0.342751	-0.903104	-0.621524	0.448714	1.96162	-0.7031	-1.07039	-0.189626	0.305659	0.362371
clust3	gene10983	-0.949012	1.07901	-0.198851	0.0896423	-0.949012	-0.071183	2.39433	-0.949012	-0.949012	-0.136655	0.654868	-0.0151201
clust3	gene11352	-1.12847	1.53199	-0.0229362	-0.152641	-0.755794	0.0152864	2.37417	-0.485519	-0.790769	-0.378776	-0.350025	0.143485
clust3	gene11599	-1.41068	0.654301	-0.680733	0.762924	-0.391039	0.321019	-0.073821	1.55185	-1.8137	-0.121904	-0.0473002	1.24908
clust3	gene6470	-1.74943	-0.0119199	-0.00670206	0.411217	-0.569512	0.380629	0.646771	2.38225	-0.917976	-0.479337	-0.299339	0.213344
clust3	gene2110	-0.854557	0.254308	-0.435651	1.95039	-0.716424	0.0467199	0.794071	1.17828	-1.18107	-0.422115	-1.28558	0.671625
clust3	gene3705	-1.58004	0.401999	0.122342	1.44663	-0.36028	-0.318049	0.632353	1.58873	-1.11062	-0.739251	-0.846823	0.763013
clust3	gene5548	-0.934523	1.02701	-0.106679	0.342871	-1.11157	1.05463	0.815731	1.34514	-1.66631	-0.82018	-0.551671	0.605553
clust3	gene3348	-1.52342	0.266172	0.263654	1.10153	-1.25046	0.169491	1.01447	1.64237	-1.05725	-0.120488	-0.863854	0.357785
clust3	gene10613	-1.1238	0.828165	-0.134997	1.02855	-1.27987	1.08564	1.18755	0.982532	-1.40512	-0.310598	-0.843645	-0.014399
clust3	gene8898	-1.57048	0.849477	-0.300606	0.605177	-1.08654	0.628645	1.71976	1.22796	-0.729644	-0.471744	-0.7352	-0.136796
clust3	gene10692	-0.48615	-0.1063	-0.442654	1.01964	-0.999515	0.0192954	2.25023	0.730932	-0.999515	-0.999515	-0.671971	0.685524
clust3	gene8654	0.419054	-0.0431832	-0.0915866	0.460953	-1.26345	-0.205461	1.62415	1.34739	-1.33607	-1.18482	-0.664638	0.937658
clust3	gene106	-0.692655	0.0812169	0.0567698	0.92931	-0.133681	0.323443	1.94239	1.11041	-0.611382	-1.65188	-1.17664	-0.177303
clust3	gene7713	-0.602337	0.911724	0.461958	0.873644	-0.745893	0.569188	1.76357	0.478436	-1.36527	-0.938208	-1.36527	-0.0415552
clust3	gene10896	-0.416643	0.444956	0.978881	1.04179	-1.00641	0.497169	1.71095	0.553746	-1.05258	-1.27934	-1.09827	-0.374244
clust3	gene7712	-0.499207	0.455461	0.359752	0.774781	-1.14666	0.82417	2.07422	0.56795	-0.809374	-1.01739	-1.14568	-0.438012
clust3	gene6969	-1.19486	1.36778	0.076843	1.38276	-1.16085	-0.789617	1.45749	0.677845	-0.441549	-0.367827	-0.945842	-0.0621735
clust3	gene5788	-1.34661	1.0377	-0.525722	0.455063	-1.28446	-0.0808864	1.82096	1.00703	-0.417006	-0.740081	-0.639613	0.713627
clust3	gene9099	-1.27797	0.922994	-0.574232	0.697471	-0.711577	-0.161093	1.84949	1.26926	-0.818246	-0.675796	-0.920886	0.400588
clust3	gene2812	-0.00284303	1.08671	-0.491145	1.39686	-1.40246	0.206347	1.02346	0.248141	-1.9388	-0.612587	-0.114357	0.600664
clust3	gene978	-0.657532	0.681536	-0.0731781	1.38203	-0.898497	0.696149	1.40932	0.330318	-1.92736	-0.00751246	-1.03704	0.101766
clust3	gene11351	-1.20584	-0.0428045	-0.27043	1.12847	-1.0183	-0.284375	2.0542	-0.057778	-1.03463	0.251843	-0.656768	1.13641
clust3	gene3939	-1.24704	-0.197693	-0.275051	1.17918	-1.03736	-0.701381	1.70271	0.767679	-1.14857	-0.0977517	-0.178589	1.23387
clust3	gene7711	-1.1466	0.20289	0.279489	0.515947	-1.47719	0.680204	1.87285	0.979872	-1.04175	-0.979503	-0.204072	0.317852
clust3	gene2035	-0.356878	0.675101	0.44754	0.333884	-1.66606	0.251825	1.94826	0.209596	-1.63631	-0.61029	-0.182392	0.585716
clust3	gene4113	-0.755132	0.490905	-0.500091	0.288466	-1.43477	0.340723	2.38685	0.302617	-1.33972	-0.15925	0.191794	0.187602
clust3	gene3719	-0.905643	0.93763	0.117819	0.859764	-1.24476	0.577886	-0.913046	0.400089	-0.926649	-0.908959	0.00949064	1.99638
clust3	gene10646	-0.779525	1.32347	0.730395	1.362	-0.548636	-0.803094	0.0984686	0.937298	-0.758252	-1.14147	-1.3175	0.89685
clust3	gene10691	-0.346908	1.90203	0.168688	1.01093	-0.870009	-0.897746	0.529515	-0.167259	-0.632717	-1.06775	-0.982925	1.35415
clust3	gene37	-0.37795	0.208029	-0.422505	2.65118	-0.91284	-0.760025	-0.773549	-0.0479828	-0.409743	0.0706526	-0.361643	1.13638
clust3	gene29	-0.466224	0.30168	-0.486079	2.30003	-0.689263	-0.689263	-0.689263	1.17939	-0.689263	-0.468468	-0.689263	1.08599
clust3	gene5675	-0.463809	0.155503	-0.509051	2.35479	-0.450595	-0.989339	-0.812536	1.2187	-0.989339	0.00630384	-0.277779	0.757157
clust3	gene36	-0.77898	0.766591	-0.0490123	2.71968	-0.77898	0.288552	-0.491869	-0.447762	-0.77898	0.219481	-0.77898	0.110258
clust3	gene4043	-1.2744	-0.277901	-0.524575	2.13388	-1.39144	0.826662	0.419315	0.389363	-0.522258	0.355863	-0.813821	0.679303
clust3	gene3133	-1.15954	1.71886	0.68863	0.905566	-0.501251	-1.19381	0.20218	1.03195	-1.12953	-1.06976	0.448198	0.0585044
clust3	gene4566	-0.95792	0.597476	0.794963	0.872576	-0.898741	-1.68063	1.3857	0.791492	-0.668439	-1.10611	0.663667	0.205966
clust3	gene8497	-0.646842	1.22322	0.40657	1.63863	-1.31454	-0.924247	1.00714	0.480162	-1.32139	-0.754052	-0.0871339	0.292482
clust3	gene8498	-0.676014	1.07817	0.486101	1.53767	-1.91032	-0.646081	0.765365	0.711794	-0.781136	-0.73967	-0.386342	0.560466
clust3	gene31	-0.738269	0.553231	1.08834	1.80668	-1.53558	-0.668757	0.0961489	0.716152	-1.0565	-0.994147	0.368499	0.364206
clust3	gene8420	-0.992938	0.599496	1.51776	1.65113	-1.22489	-0.596252	0.654135	0.186953	-1.11617	-0.954118	-0.0994051	0.3743
clust3	gene6864	-1.06539	-0.0214451	0.703153	1.69452	-1.51546	-0.387148	0.252673	0.629926	-1.32683	-0.643422	0.781482	0.897951
clust3	gene10009	-0.782041	0.232564	1.23872	1.75019	-1.50193	-0.26281	0.115044	0.0298357	-1.60771	-0.372438	0.559581	0.600988
clust3	gene11817	-0.865889	0.428915	0.870449	1.98129	-1.54585	-0.660475	0.356822	0.237889	-1.33404	-0.360952	0.264773	0.627066
clust3	gene11052	-1.0944	0.583742	0.784323	1.17249	-1.4826	-0.831239	1.1229	0.639981	-1.33147	-0.533032	0.0456903	0.923614
clust3	gene11007	-1.6735	0.737644	0.938511	1.29789	-1.48866	-0.397699	0.61761	0.46929	-1.33537	0.0920129	0.218067	0.524208
clust3	gene11654	-1.36075	0.403168	1.43544	1.22964	-1.59047	-0.393074	0.37518	0.559022	-1.27043	-0.237698	0.0755648	0.774415
clust3	gene11390	-1.63479	0.0791454	1.47907	1.64589	-0.00213924	-0.676423	0.37476	-0.45319	-0.41396	-1.36709	0.248054	0.720673
clust3	gene11671	-1.40584	0.520025	1.5889	1.63882	-0.526755	-0.927807	-0.838201	-0.0661768	-0.341481	-0.653207	-0.0609238	1.07265
clust3	gene7191	-1.89199	1.10031	0.517115	1.06515	-0.982296	-0.104514	0.745106	-0.360115	-1.52588	0.302605	0.362815	0.771703
clust3	gene9884	-1.70792	1.3548	0.757973	1.33814	-1.053	0.11209	0.364755	-0.118244	-1.53513	0.0608036	-0.0726784	0.498404
clust3	gene8837	-1.8763	1.02163	1.14902	1.10374	-0.586374	-0.892071	0.769572	-0.940579	-0.7897	0.424706	-0.0704724	0.686831
clust3	gene8504	-1.55791	1.10511	0.427007	1.22089	-1.15536	-0.723687	0.900947	-0.316983	-1.08959	-0.0214944	-0.0969481	1.30801
clust3	gene8885	-1.90338	1.12223	0.496868	1.77295	-0.937092	-0.566055	0.68143	-0.435656	-0.595886	-0.194457	-0.12401	0.683063
clust3	gene3116	-1.57722	0.887283	0.38937	1.53845	-0.827965	0.143846	1.1867	-0.495379	-0.87735	-0.951428	-0.415777	0.999478
clust3	gene5288	-2.4423	0.676748	0.45318	0.786315	-0.422272	-0.325296	0.730072	-0.103811	-0.837701	-0.353274	0.466793	1.37155
clust3	gene1923	-1.51972	0.83487	1.02243	1.58536	-0.821634	-1.47329	-0.166896	-0.590744	-0.511972	0.446232	0.732883	0.462477
clust3	gene4395	-0.938354	0.185556	1.08358	1.15144	-1.89273	-1.08237	-0.53415	-0.22527	-0.367716	0.699469	0.845403	1.07514
clust3	gene4689	-1.12656	0.166906	1.09354	1.54486	-1.56593	-1.2848	-0.176474	-0.364078	-0.3786	0.324109	0.734404	1.03263
clust3	gene10652	-1.05532	-0.72316	1.687	1.31436	-1.18907	-1.33363	-0.429742	-0.052649	-0.231285	0.660615	0.725887	0.626991
clust3	gene5902	-1.57959	-0.215565	1.76116	0.880374	-1.19071	-1.25527	-0.234351	0.00918102	-0.19601	0.402336	0.701416	0.917015
clust3	gene5983	-0.499388	-0.0434235	0.235588	1.84477	-1.57018	-0.486541	-0.87003	-0.0638514	-0.769993	-0.131884	0.706457	1.64847
clust3	gene5937	-0.19373	0.170321	1.4917	1.28005	-1.78519	-0.628248	-0.937688	0.196844	-0.663181	-0.713546	0.764291	1.01838
clust3	gene10161	-0.538205	-0.140859	1.5805	1.3481	-0.854367	-1.35768	-1.14185	0.15132	-0.663495	-0.148113	0.404806	1.35984
clust3	gene2634	-0.885729	0.0725849	1.31478	1.32922	-1.02642	-1.37775	-0.501632	0.0019091	-0.775237	-0.385175	0.750748	1.4827
clust3	gene3059	-0.844833	-0.851783	0.784969	1.98586	-0.552253	-1.53723	-0.104182	-0.0140524	0.128495	-0.764359	0.60567	1.1637
clust3	gene4444	-0.0840868	-0.807286	1.35619	1.83621	-0.79888	-1.53961	-0.642281	0.241392	-0.319803	-0.657936	0.470276	0.945814
clust3	gene6215	-0.496744	-0.687079	1.60555	1.46122	-0.795186	-1.32802	-0.602384	-0.00506812	-0.359156	-0.783125	1.20363	0.786359
clust3	gene4354	-1.06681	-0.451787	0.993812	1.71229	-1.40303	-1.31297	-0.645488	0.0224948	0.233365	0.427985	0.370364	1.11977
clust3	gene9707	-1.36081	-0.466768	0.533891	1.97575	-1.00668	-1.32719	-0.286702	0.24021	-0.276103	0.376981	0.390846	1.20658
clust3	gene11279	-0.898836	-0.481752	1.04548	1.67798	-1.20565	-1.18218	-0.234482	0.788112	-0.285919	-0.669452	0.0349704	1.41173
clust3	gene9778	-1.1265	-0.641777	1.16783	1.83731	-1.17837	-1.20348	-0.127014	0.441759	-0.10531	-0.488747	0.346716	1.07758
clust3	gene2791	-1.44013	-0.952497	1.25403	1.55816	-0.890336	-0.831554	-0.518392	0.373164	0.181147	-0.46119	0.423145	1.30446
clust3	gene2094	-1.47027	-0.749717	1.34769	1.68587	-1.38662	-0.626499	-0.206244	0.355618	-0.0781369	-0.259254	0.472875	0.914683
clust3	gene3989	-1.61118	-0.660233	1.27938	1.65169	-1.10911	-0.608342	-0.693078	0.568696	-0.0134154	-0.128213	0.270445	1.05336
clust3	gene11682	-0.87181	0.392052	1.20791	1.94931	-0.9364	-1.34778	0.0583642	0.290965	-0.692969	-0.72345	-0.301597	0.975405
clust3	gene5741	-0.502331	0.221358	1.19251	1.49067	-1.14892	-1.40024	0.0318649	0.889216	-0.59551	-1.35323	0.356725	0.817887
clust3	gene694	-1.35061	-0.04824	0.501811	2.04232	-0.965322	-1.02975	-0.257691	1.44398	-0.293813	-0.0483697	-0.506186	0.51188
clust3	gene11044	-1.23392	0.0959962	0.336769	2.15342	-1.2064	-1.44753	0.26829	0.650067	-0.0738762	-0.303981	0.00328909	0.757882
clust3	gene7506	-0.727648	-0.476495	0.494899	2.26122	-0.881793	-1.23591	-0.018442	1.08495	-0.194207	-0.73253	-0.394434	0.820392
clust3	gene6970	-1.0052	0.0667768	0.807656	2.00832	-1.33796	-0.430177	0.198429	1.17827	-1.15614	-0.481235	-0.322429	0.473698
clust3	gene1709	-1.3573	-0.157061	0.961454	2.08877	-0.660741	-0.714289	-0.384564	0.727028	-1.19914	0.0244203	-0.192753	0.864172
clust3	gene8099	-1.06817	0.064829	0.547852	2.10025	-1.37426	-0.673184	-0.453606	1.04876	-0.942104	0.0148845	-0.0440263	0.778767
clust3	gene11701	-1.02195	-0.458576	0.439576	1.81165	-1.3524	0.285041	-0.823839	1.0442	-1.05717	-0.311222	0.314501	1.13019
clust3	gene11782	-0.937412	-0.573174	0.777311	2.16878	-0.929766	0.417178	-0.409451	1.1672	-0.956084	-0.940361	-0.109763	0.325544
clust3	gene7505	0.0758659	-0.501355	0.773466	2.16532	-1.19234	-1.01984	-0.432721	0.978024	-0.730609	-0.813997	-0.103902	0.802079
clust3	gene8424	-0.397415	-0.397083	0.783559	1.95533	-1.05503	-0.877299	-0.360905	0.546079	-1.16518	-0.58549	0.059471	1.49396
clust3	gene3941	-0.631893	-0.272595	0.98536	2.31527	-1.56342	-0.69167	-0.420605	0.687544	-0.292141	-0.557848	-0.0324173	0.474412
clust3	gene11816	-0.780169	-0.829019	0.9162	2.14637	-1.35105	-0.604956	-0.298066	0.571047	-0.882129	-0.142224	0.444158	0.809837
clust3	gene4630	-0.592332	-0.132056	0.714669	2.03859	-1.75075	-0.182202	-0.467448	0.747842	-1.14072	-0.347941	0.401196	0.711156
clust3	gene11047	-0.423968	0.106226	0.258911	2.22794	-0.647796	-0.636336	-0.0282169	0.299094	-0.903333	-0.903333	-0.903333	1.55414
clust3	gene8526	-1.3898	-0.0849408	0.230053	2.23591	-0.788907	-0.0751292	0.314274	0.459127	-1.14932	-0.529355	-0.375012	1.15311
clust3	gene9591	-1.27741	-0.259308	0.202763	2.38375	-0.0239328	-0.282343	0.205212	0.402033	-0.851103	-1.01263	-0.583825	1.09679
clust3	gene8525	-0.905655	-0.641595	-0.215942	2.71842	-1.00288	-0.229318	0.181665	0.0613886	-0.655832	-0.373579	0.306283	0.757045
clust3	gene11818	-0.867052	-0.559423	1.06428	2.56928	-0.867052	-0.580242	0.123095	0.272899	-0.37507	-0.602413	-0.591043	0.412732
clust3	gene7559	-0.810173	-0.931557	0.738541	2.506	-0.807036	-0.225496	-0.698842	0.218441	-0.602895	0.00450675	-0.352799	0.961308
clust3	gene9365	-0.225225	0.999135	1.20903	1.85821	-1.18989	-0.439813	-0.130178	-0.0176483	-1.81478	-0.19106	-0.226622	0.168836
clust3	gene10741	-0.44546	-0.334485	1.33168	1.84857	-0.923551	-0.89665	-0.467551	0.806389	-1.36948	0.754618	-0.643035	0.33895
clust3	gene1876	-0.452558	-0.249608	1.45023	1.61934	-0.991157	-0.819071	0.469323	0.460881	-1.88102	0.275823	-0.328565	0.446375
clust3	gene9831	-0.588169	-0.163131	0.557998	2.33694	-0.772845	-0.116134	-0.423398	0.201085	-1.85983	-0.195751	0.553575	0.469657
clust3	gene4393	-0.471334	-0.094694	-0.0505443	2.49627	-1.02709	-1.02709	-0.483401	0.171282	-1.02709	0.0280142	0.780567	0.705101
clust3	gene10467	-0.128135	0.120902	0.791346	2.37018	-1.24238	-0.841752	-0.18666	0.120007	-1.37591	-0.258301	-0.0486215	0.679323
clust3	gene8407	-0.826529	0.185008	0.334738	2.60959	-1.1134	-0.661141	0.119274	0.046454	-0.976486	-0.20016	-0.2866	0.769254
clust3	gene6407	-1.45656	-0.309274	1.48364	1.64073	-0.819167	-0.787503	-0.419345	-0.287895	-0.938669	0.214761	0.804545	0.874731
clust3	gene7513	-1.37636	0.022257	1.16173	1.80332	-0.860173	-0.992649	0.0422768	-0.546284	-0.922379	-0.105751	0.741142	1.03288
clust3	gene2326	-1.14171	-0.21487	0.949704	1.8732	-1.46485	-0.424983	-0.0594684	-0.263768	-1.12485	0.103913	0.855858	0.911824
clust3	gene2741	-0.723115	-0.304601	1.02122	1.9568	-1.50868	-0.335608	-0.346335	-0.4027	-1.01928	-0.212424	0.94623	0.928495
clust3	gene8537	-0.916917	0.00536041	0.981712	1.79725	-1.49498	-0.867326	-0.666978	0.0647806	-0.878029	0.346689	0.419224	1.20922
clust3	gene8730	-0.861828	-0.212393	1.196	1.59948	-1.53545	-0.635482	-0.341429	-0.335459	-1.07507	0.263895	0.713878	1.22385
clust3	gene11280	-1.04802	-0.406231	0.615615	2.52486	-0.474956	-0.743162	-0.241074	0.173438	-1.04802	-0.494715	0.817269	0.325002
clust3	gene7397	-1.45893	-0.44379	1.39989	2.06021	-0.378289	-0.929547	-0.601043	0.143526	-0.470943	-0.415202	0.757638	0.336489
clust3	gene2014	-0.886686	-1.01187	0.957366	2.08715	-1.0599	-1.04172	0.229067	0.00100413	-0.865787	0.350658	0.703738	0.536971
clust3	gene7560	-0.854376	-0.520652	1.53429	2.00305	-1.17821	-0.244803	-0.6829	-0.0830345	-1.09714	0.157193	0.394494	0.572098
clust3	gene10654	-0.975228	-0.518933	1.53016	1.92968	-0.975228	-0.549605	-0.217863	-0.525212	-0.975228	-0.208629	0.883276	0.602814
clust3	gene9725	-0.670808	-0.670808	1.65862	2.22427	-0.670808	-0.670808	-0.474056	-0.44247	-0.670808	-0.471586	0.288905	0.570347
clust3	gene11350	-1.32204	0.436719	-0.00294121	0.059402	-0.539594	-0.806247	2.53308	-0.252362	-0.798725	0.872076	0.243484	-0.422856
clust3	gene2500	-1.91153	0.0127707	0.871519	0.810408	-0.123013	-1.02564	1.81095	-0.698781	-0.707819	0.37644	0.667214	-0.0825194
clust3	gene3928	-1.93833	-0.837616	0.948952	1.18286	0.413367	-0.448292	0.932018	1.03123	-1.30733	-0.367734	0.103339	0.287523
clust3	gene11557	-2.18755	0.709391	0.525177	0.394282	-0.304468	0.818248	1.51361	0.633685	-1.1892	-0.308775	-0.560196	-0.0441997
clust3	gene4663	-1.95336	0.218587	0.512289	1.61702	-0.585433	0.660554	0.857745	0.631688	-1.10157	0.174705	-1.04943	0.0172018
clust3	gene297	-2.26089	0.298214	0.268165	0.171407	-0.69823	1.39811	-0.629273	0.516652	-1.07398	0.748187	0.426039	0.835603
clust3	gene6527	-2.23348	-0.276029	-0.240344	0.969173	-1.01087	1.61858	-0.326695	0.782397	0.00500527	0.603142	-0.26794	0.377058
clust3	gene1327	-2.49991	0.598734	1.24346	0.745689	-0.894775	0.41375	-0.0267379	0.314633	-0.587872	0.395632	-0.430901	0.728301
clust3	gene3536	-1.9418	0.352845	0.725094	1.51448	-0.981823	-0.00642259	-0.272409	0.50367	-1.43674	0.364411	0.363611	0.815086
clust3	gene6519	-2.17813	0.32179	0.740342	1.54636	-0.761708	-0.0136721	-0.362815	0.419592	-1.06255	0.146095	0.128662	1.07604
clust3	gene6501	-2.16869	0.529597	1.33473	0.95756	-0.97882	-0.114352	-0.632023	0.388357	-0.865526	0.201733	0.451457	0.895986
clust3	gene890	-2.48655	0.779768	0.929194	0.897793	-0.801685	-0.0536281	-0.0967371	0.271663	-0.963234	0.516835	0.269527	0.73706
clust3	gene4044	-1.96566	-0.422701	0.342597	1.90009	-0.897622	0.210576	-0.0691068	0.0466972	-0.930082	1.03047	0.093609	0.661123
clust3	gene4462	-2.34699	0.500947	0.349802	1.08014	-0.28182	-0.0807594	-0.226013	-0.286128	-0.482467	0.917564	-0.642633	1.49836
clust3	gene3789	-1.37203	0.616884	0.419772	0.238079	-1.15003	0.644881	1.29799	0.492396	-1.29983	-1.3849	0.983659	0.513136
clust3	gene1794	-1.66191	0.541104	-0.101796	1.38493	-1.61422	0.552067	0.0674386	0.301711	-1.00067	-0.392585	1.00987	0.91406
clust3	gene92	-2.23887	-0.137727	0.668163	1.27703	-0.811883	0.614243	0.547535	0.0976304	-1.05169	-0.503673	0.746346	0.792899
clust3	gene1761	-1.48041	0.877644	1.08923	0.71654	-0.872634	0.26156	-0.365226	0.912571	-1.72431	-0.789108	0.654395	0.719741
clust3	gene1762	-1.75862	0.170404	1.12884	0.93414	-1.28067	0.0281717	0.220867	0.699962	-1.22428	-0.690813	0.833104	0.938899
clust3	gene3349	-1.34446	0.740203	0.625883	0.534293	-1.07034	0.869402	0.749651	-0.410285	-1.98596	-0.284042	0.601447	0.974205
clust3	gene4097	-1.55889	1.16128	1.13513	0.633682	-1.10661	1.03416	0.167816	-0.258143	-1.55889	-0.39924	0.74347	0.00624796
clust3	gene1697	-1.15863	0.437488	0.728524	-0.476933	-1.2286	-0.384922	0.532785	0.15693	-1.68591	0.417573	1.02845	1.63325
clust3	gene4792	-1.76343	0.65542	0.636334	-0.0944182	-1.52033	-0.0308163	0.980062	0.0343592	-1.30058	0.645291	1.12348	0.634625
clust3	gene3870	-1.76075	0.611256	0.742607	-0.207512	-0.815618	0.00671464	0.507883	0.00362194	-1.82975	1.15567	0.976411	0.609456
clust3	gene7484	-1.89316	0.347888	0.807471	0.180766	-1.20247	0.0720549	0.582672	0.351962	-1.62734	0.806783	1.06849	0.504882
clust3	gene2256	-0.925846	0.815208	0.319797	0.966711	-1.9898	0.594294	0.161323	0.462418	-1.74782	0.106153	0.449678	0.787882
clust3	gene5636	-1.49507	1.03504	0.51777	0.922513	-1.65791	0.149535	0.298784	-0.0694058	-1.55847	0.323954	0.768307	0.764959
clust3	gene7861	-1.54685	0.894601	0.210881	0.605488	-1.73504	0.528691	0.294697	0.0759304	-1.52217	0.614043	0.600778	0.978956
clust3	gene3134	-1.38476	0.82299	0.733245	1.10978	-1.80394	0.356134	-0.203435	0.514423	-1.51757	0.391657	0.417288	0.564181
clust3	gene3319	-1.28574	0.471861	0.950839	0.990342	-1.49055	0.0119603	-0.119445	0.452962	-1.88286	0.722605	0.453304	0.724722
clust3	gene10206	-1.56514	0.377333	0.871699	0.737237	-1.45004	0.0387928	0.377353	0.249355	-1.73504	0.254479	0.820326	1.02364
clust3	gene1623	-1.54549	0.63167	0.430515	0.716809	-1.58524	0.358008	0.0801663	0.822985	-1.65849	0.0733793	0.718591	0.957101
clust3	gene9344	-1.39753	0.545146	0.633606	0.789693	-1.6329	0.213793	0.756068	0.797088	-1.81545	0.117246	0.459692	0.533547
clust3	gene4205	-1.21163	0.689474	0.797131	0.360899	-1.83689	0.0246921	0.240202	-0.0736835	-1.5787	0.719416	1.15406	0.71504
clust3	gene5573	-1.30557	0.784475	0.797749	0.244672	-1.60227	0.427781	-0.159503	0.570932	-1.75658	0.718425	1.12024	0.159646
clust3	gene2985	-1.27157	0.403032	0.977659	0.357325	-1.81136	0.104858	-0.316588	0.406966	-1.48882	0.969914	0.956601	0.71198
clust3	gene5689	-1.41718	0.418735	1.00013	0.576532	-1.60611	0.25123	-0.344872	0.375471	-1.63098	0.719661	0.950169	0.707217
clust3	gene1622	-0.711728	0.623267	0.792282	-0.0192751	-1.73878	0.262732	0.159507	0.315498	-1.9929	0.188409	1.0213	1.09969
clust3	gene4631	-0.587498	0.148733	0.778896	0.754199	-1.88733	0.188549	-0.315426	0.445517	-1.89685	0.646238	1.03319	0.691781
clust3	gene6689	-0.869391	0.68789	0.87662	0.503698	-1.54432	0.0547438	-0.622669	0.536193	-1.94101	0.594675	1.06069	0.662889
clust3	gene8115	-1.45025	0.0245399	0.922434	0.997576	-1.30454	0.529703	-0.849179	0.910812	-1.47557	0.168531	0.491838	1.03411
clust3	gene10103	-1.81573	0.413677	0.503446	1.00057	-1.50427	0.90341	-0.280418	0.494303	-1.36274	0.386214	0.439034	0.822494
clust3	gene2984	-1.72187	0.240426	0.51821	0.38424	-1.28217	0.865344	-0.408185	0.605262	-1.61063	0.674971	1.06922	0.66519
clust3	gene6787	-1.25425	-0.0513191	0.270843	0.694216	-1.69026	0.405881	0.0398061	0.40789	-1.52714	0.122882	1.29588	1.28557
clust3	gene7068	-1.14882	-0.758925	0.238346	0.678196	-1.68195	0.753134	0.359591	0.328005	-1.45957	0.44379	0.900632	1.34758
clust3	gene279	-1.2892	-0.29613	0.253199	0.148751	-1.5915	0.573322	-0.292262	1.46053	-1.41565	0.703301	0.697363	1.04827
clust3	gene4967	-0.857002	0.0359011	-0.0230618	0.515278	-1.61295	0.921693	-0.0896179	0.838676	-2.00361	0.867265	0.902059	0.505365
clust3	gene11035	-1.78401	-0.149745	0.496505	1.18324	-1.22051	-0.497252	0.278814	1.11441	-1.08999	-0.185224	0.651983	1.20179
clust3	gene9370	-1.83335	-0.316541	0.138705	1.2898	-0.962418	-0.642215	0.182627	1.1762	-1.05209	0.138577	0.619624	1.26107
clust3	gene3687	-1.33007	-0.073765	0.200467	0.966041	-1.0607	-0.944157	0.198711	1.37195	-1.15538	-0.312132	0.524665	1.61437
clust3	gene7647	-1.26412	-0.588708	0.46985	1.29422	-0.824703	-0.861423	0.351703	1.43629	-0.974015	-0.66196	0.160629	1.46224
clust3	gene1773	-1.86852	-0.173936	0.472281	1.0513	-1.19866	-0.0494462	-0.168332	1.69907	-0.531501	-0.361296	-0.0459239	1.17497
clust3	gene10195	-1.68554	-0.418644	1.37082	0.708863	-1.02329	-0.54662	-0.368174	1.14966	-0.610543	-0.511784	0.585808	1.34945
clust3	gene10804	-1.47288	0.155728	1.23734	1.05201	-1.07813	-0.954493	-0.144466	1.40978	-0.8396	-0.582368	0.219864	0.99722
clust3	gene10667	-1.38092	-0.543593	0.308828	1.173	-1.37613	0.0589541	0.593629	1.3575	-1.30851	-0.215297	0.124291	1.20825
clust3	gene2152	-1.66287	-0.590618	0.742133	1.41198	-1.43138	0.053496	0.683471	0.614646	-1.06554	-0.262307	0.524102	0.982891
clust3	gene326	-1.68259	-0.476797	0.482266	1.82682	-1.13483	0.123245	0.365058	0.875253	-0.702681	-0.758405	0.0342031	1.04845
clust3	gene107	-1.13126	-0.52246	1.09735	1.03511	-1.29603	0.236698	0.912448	1.20744	-1.57537	-0.652635	0.327032	0.361683
clust3	gene7498	-1.48125	-0.884045	0.765996	1.12579	-0.687817	-0.0565438	0.980911	0.933563	-1.11101	-1.1297	0.491445	1.05267
clust3	gene10359	-1.98387	-0.00326177	1.03717	1.3548	-0.997865	-0.85994	0.293644	0.453403	-0.827592	0.459851	-0.0346824	1.10835
clust3	gene9420	-1.52882	-0.619279	1.34912	1.63522	-1.30395	-0.9721	0.44896	0.553344	-0.300485	0.36704	-0.225815	0.596762
clust3	gene9819	-1.61325	-0.238826	0.924293	1.99078	-0.604068	-0.777676	0.527913	-0.0403006	-0.720454	-0.78438	0.317145	1.01882
clust3	gene11458	-1.42829	0.222085	0.882296	1.83026	-1.21807	-0.822431	0.372034	0.255163	-1.23532	-0.158564	0.546626	0.754203
clust3	gene1624	-1.44857	-0.106852	1.02221	1.71072	-0.564231	-0.935051	0.229901	0.383506	-1.34755	-0.437576	0.297593	1.19591
clust3	gene6486	-1.18144	-0.587345	0.629521	0.702431	-1.29001	-1.07913	1.26423	0.999007	-0.839287	-0.323141	0.26864	1.43653
clust3	gene1615	-1.07827	-0.577572	0.581363	1.59508	-0.99329	-0.863689	1.35233	-0.165313	-0.97833	-0.347652	0.0794759	1.39588
clust3	gene7388	-1.22669	-0.731275	0.0805676	1.55192	-1.21544	-0.285409	0.696735	0.215443	-1.43693	0.348019	0.638961	1.3641
clust3	gene10865	-0.793938	0.835804	0.513455	1.58786	-1.62227	-0.439512	-0.113246	1.07339	-1.5553	-0.129446	-0.0345095	0.677714
clust3	gene2944	-1.17369	0.977109	0.186625	1.69331	-1.52066	0.273184	-0.394046	0.931762	-1.19423	-0.36598	-0.264774	0.851395
clust3	gene5889	-1.29397	0.814496	0.388906	1.14295	-1.75201	0.350182	0.259414	0.697745	-1.51574	0.630158	-0.463204	0.741075
clust3	gene3984	-1.58633	0.996894	0.210065	1.13115	-1.3065	0.294644	0.508746	0.770608	-1.73259	-0.164541	0.209287	0.668565
clust3	gene9904	-1.70853	1.02813	0.470246	1.30705	-1.28989	0.365053	0.64504	0.363181	-1.47555	-0.160193	-0.242704	0.698175
clust3	gene6537	-0.859567	1.03144	-0.0740222	0.81475	-2.29066	-0.350206	0.46723	0.280504	-0.931978	0.0554097	0.564409	1.29268
clust3	gene2173	-1.26157	0.664315	0.355798	0.423446	-1.65032	-0.295066	1.21074	0.4144	-1.52907	-0.0990399	0.492603	1.27376
clust3	gene4386	-1.16711	0.392078	-0.143057	0.825834	-1.74803	0.743614	0.943659	0.0444785	-1.44381	-0.336078	0.556889	1.33153
clust3	gene1415	-1.12618	-0.198097	0.427112	1.46833	-1.85046	-0.11204	-0.0979893	0.712483	-1.26653	0.265816	0.619058	1.15849
clust3	gene5941	-1.4357	0.199427	0.185611	1.45472	-1.47257	-0.159727	-0.221129	1.10817	-0.963294	-0.40716	0.256312	1.45534
clust3	gene7427	-1.52616	0.172473	0.50566	1.45061	-1.46916	-0.620847	0.271271	0.767812	-0.946481	-0.358376	0.370139	1.38306
clust3	gene4520	-1.46187	0.480301	1.13153	0.462716	-1.8782	-0.281965	0.147199	0.751533	-0.900852	-0.0421213	0.138585	1.45315
clust3	gene719	-0.6669	0.259734	0.697454	1.06277	-1.84006	-0.682494	0.568725	0.253529	-1.09985	-0.524288	0.209553	1.76183
clust3	gene10990	-1.37464	0.0472213	0.634106	0.387057	-0.253152	-0.713531	-0.44006	0.145203	-1.89159	0.967924	0.972249	1.51922
clust3	gene6355	-1.8282	-0.351239	0.587048	0.407155	-0.419215	-0.679677	0.265365	0.0241469	-1.29688	0.555185	0.828985	1.90732
clust3	gene8399	-1.26749	-0.34033	0.410116	1.00431	-1.06566	-0.382727	-0.428357	0.990624	-1.61736	0.586285	0.572095	1.5385
clust3	gene10277	-1.63766	-0.0823949	0.647327	0.801591	-1.34197	-0.300259	-0.0820027	0.633721	-1.46553	0.702474	0.901259	1.22344
clust3	gene8397	-1.5044	-0.54228	0.250684	1.07583	-1.44907	0.172778	0.0690861	0.851821	-1.42987	0.53498	0.772662	1.19778
clust3	gene8398	-1.40521	-0.50412	0.555414	0.911545	-1.49452	0.11047	0.0288973	0.860636	-1.54805	0.513453	0.842511	1.12898
clust3	gene6772	-1.33067	-0.595454	0.374034	1.50371	-0.313925	-0.507365	-0.898044	0.8085	-1.46917	0.336398	0.731533	1.36045
clust3	gene8070	-1.45254	-0.0769253	-0.0210988	1.77473	-0.56253	-0.15392	-0.790799	0.699321	-1.45254	0.222217	0.419754	1.39432
clust3	gene539	-1.23747	-0.552179	1.09856	1.4582	-0.83752	-0.396937	-0.651873	0.398412	-1.48505	0.308692	0.569362	1.32781
clust3	gene7426	-1.70679	-0.589077	0.568176	1.44161	-0.805793	0.0293801	-0.331365	0.307508	-1.46095	0.73891	0.613718	1.19468
clust3	gene2134	-1.06985	0.204491	-0.456156	1.5905	-1.37292	-0.221763	0.814282	0.478601	-1.56905	0.205313	1.31892	0.0776192
clust3	gene6421	-2.35106	0.312292	0.415661	1.41209	-0.967693	0.151688	0.610771	0.170337	-0.988201	0.612664	-0.0776706	0.699131
clust3	gene11271	-2.01236	0.491178	0.750365	1.62296	-1.23585	-0.386761	0.487772	0.0282235	-0.97535	0.623798	0.1127	0.493319
clust3	gene9348	-1.85032	0.422798	0.638842	1.65282	-1.15971	-0.43839	0.789982	0.0401437	-1.11529	0.455998	-0.210589	0.773718
clust3	gene5510	-2.04075	0.527069	0.573758	1.01399	-1.36698	-0.462207	0.269905	0.572917	-0.959317	0.0682844	0.613716	1.18962
clust3	gene6148	-2.03202	0.153563	0.320963	1.49416	-1.33704	-0.76569	0.239587	0.500944	-0.435874	0.318976	0.353966	1.18847
clust3	gene11459	-2.13809	0.966485	0.67193	0.65313	-1.15873	-0.638221	0.93959	0.185821	-0.933097	0.0988178	0.398536	0.95383
clust3	gene6656	-1.7561	0.836293	0.659538	0.592601	-1.51724	-0.270853	1.01029	0.158776	-1.29926	-0.014352	0.65778	0.942519
clust3	gene4586	-1.87236	-0.15588	0.716194	0.905441	-1.15346	-0.309237	0.725982	0.185144	-1.47336	0.736883	0.854078	0.840572
clust3	gene824	-2.15718	-0.0996813	0.744898	0.692189	-0.852681	-0.645578	0.693904	0.480142	-1.03481	0.111741	0.696569	1.37049
clust3	gene10207	-1.613	0.0153509	1.37014	0.862663	-0.888883	0.0730587	0.0199582	0.0208432	-1.87849	0.450318	0.882306	0.685742
clust3	gene9218	-1.65837	-0.418751	1.51511	1.33831	-0.430572	-0.4241	0.403201	0.371055	-1.59716	-0.181367	0.265247	0.817397
clust3	gene10901	-1.09401	0.283074	1.11745	1.81483	-0.914654	-0.708322	0.219925	0.779043	-1.76861	0.123252	-0.0544208	0.202442
clust3	gene4330	-1.63982	0.523064	1.08085	1.33438	-0.708397	-0.790697	0.264401	0.889078	-1.70635	0.238521	0.26344	0.251541
clust3	gene1451	-1.37502	0.0286973	1.07022	1.9262	-1.35485	-0.362674	0.0437688	0.501452	-1.21457	0.591867	-0.240889	0.385796
clust3	gene7494	-1.34208	0.103601	1.01547	1.65667	-1.29563	-0.22718	0.358423	-0.134924	-1.65043	0.462242	0.381045	0.67279
clust4	gene6719	0.218501	1.70508	-0.522784	-0.939114	-0.662172	0.956775	1.84558	-0.790508	0.0833315	-0.192272	-0.774538	-0.927876
clust4	gene11078	-0.132719	1.30311	-0.263526	-0.681689	-0.745938	1.36459	2.00747	-1.06826	-0.384537	-0.0078073	-0.846293	-0.544402
clust4	gene1226	-0.132394	1.37237	-0.432984	-0.848923	-0.515334	1.48114	1.79644	-1.27441	-0.1203	-0.0232411	-0.743804	-0.558565
clust4	gene10844	-0.249365	1.18481	-0.698926	-0.680579	-0.212238	1.53763	2.0777	-0.41772	-0.83981	-0.626769	-0.592214	-0.482522
clust4	gene4561	-0.771292	1.41497	-0.466438	-0.8552	0.043772	1.34255	1.97836	-0.497285	-0.659792	-0.0860251	-0.765159	-0.678456
clust4	gene1028	-0.127274	1.74106	-0.594991	-0.781007	-0.387368	1.4734	1.58667	-0.24259	-0.544262	-0.280119	-0.829034	-1.01449
clust4	gene5713	-0.0579107	1.67306	-0.636577	-0.764335	-0.111154	1.34045	1.52956	-0.313273	-0.51094	0.156604	-1.05796	-1.24753
clust4	gene8978	-0.179077	1.37801	-0.443059	-0.959616	-0.162299	1.23327	1.9348	-0.231867	-0.186085	-0.123208	-1.10042	-1.16045
clust4	gene1825	-0.439742	1.24481	-0.688447	-0.628649	-0.242097	1.24385	2.15249	-0.245841	-0.523167	0.0137901	-1.07424	-0.812759
clust4	gene9452	-0.572262	1.64385	-0.619752	-0.681431	-0.151406	1.23444	1.76736	-0.152168	-0.365283	0.0228372	-1.19357	-0.932624
clust4	gene121	-0.703233	1.66362	-0.851853	-0.470938	0.459351	0.856005	1.70357	-1.35176	0.0877486	0.0805993	-0.641634	-0.831481
clust4	gene11180	-0.739599	1.48883	0.249811	-0.996919	0.214109	1.26032	1.65647	-1.30207	-0.289338	-0.212719	-0.446927	-0.881975
clust4	gene1987	-0.579253	1.54699	-0.139758	-0.777166	0.385766	0.910323	1.87841	-1.20649	0.00795357	-0.228974	-0.804801	-0.992998
clust4	gene10819	-0.586027	1.28835	-0.666491	-0.651917	0.324496	1.09388	2.0608	-0.241446	0.0992494	-0.830147	-0.814922	-1.07582
clust4	gene11275	-0.132073	1.69939	-0.550716	-0.582887	0.600599	0.454584	1.90541	-0.852513	0.189842	-0.890413	-0.959107	-0.88211
clust4	gene2677	-0.386264	1.5209	-0.801748	-0.78931	0.709363	0.878735	1.65568	-0.705119	0.481647	-0.386943	-1.14648	-1.03047
clust4	gene1948	0.0276764	1.5299	-0.798178	-0.920609	-0.0862817	0.871902	2.06852	-0.835325	0.137253	-0.895734	-0.501419	-0.5977
clust4	gene1951	-0.527577	1.14911	-0.632694	-0.996732	0.276542	0.84531	2.34627	-0.807666	0.0877037	-0.531909	-0.742789	-0.465567
clust4	gene2571	-0.302667	1.32436	-0.627856	-1.25208	0.34773	1.33786	1.81114	-0.800603	0.143106	-0.540372	-0.792321	-0.648302
clust4	gene2552	-0.324226	1.71053	-0.164254	-0.578626	-0.0402874	0.858727	1.96817	-1.13861	-0.0668542	-0.591991	-0.744083	-0.888502
clust4	gene7394	-0.218452	1.50294	-0.448475	-0.487186	0.127288	1.07362	2.01651	-0.803562	-0.151305	-0.900477	-0.659625	-1.05128
clust4	gene8593	-0.158092	1.56738	-0.204352	-1.06617	-0.00640022	1.26988	1.73438	-0.905885	-0.155265	-0.166728	-0.842629	-1.06611
clust4	gene4255	-0.300855	1.79025	-0.645733	-0.913775	0.104011	1.15766	1.71376	-0.385691	-0.433773	-0.1966	-0.898137	-0.991124
clust4	gene6260	-0.420482	1.73402	-0.505056	-0.77972	0.0292436	1.12759	1.83204	-0.781565	-0.282487	-0.172702	-0.986443	-0.794433
clust4	gene6539	0.0840356	1.29077	-1.296	-1.05824	0.106248	0.696573	2.08733	0.0106474	0.0134532	-0.161394	-0.693024	-1.0804
clust4	gene2533	0.0346295	1.64794	-0.880498	-1.145	0.564472	0.916596	1.62461	-0.229697	0.0125408	-0.675997	-1.20039	-0.669198
clust4	gene10843	-0.021284	1.54602	-0.754949	-0.810724	0.0272093	1.3801	1.70535	-0.677438	0.0684374	-0.60642	-1.01258	-0.84372
clust4	gene9622	0.0181832	1.85194	-0.801397	-1.17037	0.0135293	1.26872	1.49084	-0.58162	-0.0652676	-0.572575	-0.748903	-0.703078
clust4	gene1465	0.875942	1.10498	-0.692852	-0.879128	-0.288884	1.32969	1.57832	-0.773011	-0.0103441	0.11964	-1.11437	-1.24998
clust4	gene6702	0.786713	1.22051	-0.723481	-0.95387	0.0253539	1.44222	1.3931	-0.313439	-0.159805	-0.159197	-1.1904	-1.3677
clust4	gene3795	0.326846	1.43481	-0.599253	-0.748759	0.0298968	1.31548	1.78383	-0.737101	-0.298055	-0.440882	-0.89383	-1.17298
clust4	gene321	0.481463	1.21023	-0.621104	-1.34041	0.198364	1.44845	1.60402	-0.697511	-0.0970591	-0.298834	-0.795369	-1.09223
clust4	gene4251	0.344449	1.06143	-0.520957	-1.0951	-0.0545571	1.61845	1.7851	-0.949179	-0.242469	-0.316964	-0.607592	-1.02262
clust4	gene1818	0.498133	1.27673	-0.792521	-0.949808	0.0830282	1.28162	1.61836	-0.856784	0.176587	-0.076688	-1.15352	-1.10514
clust4	gene3080	0.495778	1.38194	-0.790442	-1.2055	0.341352	1.01153	1.67281	-0.813743	0.130239	-0.189343	-0.869673	-1.16495
clust4	gene1264	0.617653	1.3008	-0.784286	-1.18682	0.0141078	1.15148	1.64955	-0.647815	0.00292421	0.00509934	-0.758837	-1.36386
clust4	gene7114	0.577882	1.30856	-0.888112	-1.27046	0.215683	1.26173	1.57421	-0.655627	-0.128398	-0.0120956	-0.889417	-1.09395
clust4	gene4152	0.0897128	1.56157	-0.813332	-1.14439	0.161773	0.897386	1.59163	-0.95435	0.427108	0.200415	-0.852276	-1.16525
clust4	gene7742	0.0755201	1.25139	-0.994952	-1.4134	0.233808	1.28611	1.60949	-0.505647	0.302481	-0.0116829	-0.677784	-1.15533
clust4	gene2648	0.185319	1.67735	-0.658143	-1.07158	-0.0737578	0.93952	1.559	-0.263167	-0.150953	0.270882	-0.91409	-1.50037
clust4	gene5529	0.111315	1.55183	-0.633881	-1.05325	-0.0666862	1.23831	1.33522	-0.500074	-0.147035	0.629933	-1.09269	-1.373
clust4	gene11082	0.0823458	1.42379	-0.886411	-1.04196	0.374807	1.31295	1.63493	-0.65128	-0.313604	0.0523412	-0.826361	-1.16155
clust4	gene11083	0.270661	1.34433	-0.809744	-1.01006	0.0555578	1.31638	1.72784	-0.431433	-0.378921	0.094649	-1.02248	-1.15677
clust4	gene1332	0.339721	1.33367	-1.22643	-1.12933	-0.00566467	1.10139	1.69055	-0.556537	-0.0694804	0.400023	-0.845514	-1.0324
clust4	gene1333	0.16485	1.45028	-0.86333	-0.876965	-0.249863	1.15852	1.78694	-0.797413	-0.344335	0.442153	-0.766059	-1.10479
clust4	gene9282	-0.0897282	1.24408	-0.984855	-0.881582	0.0935524	1.2779	1.91732	-0.756036	-0.0805512	0.114109	-0.741314	-1.1129
clust4	gene9126	0.217201	0.692107	-1.10908	-1.41422	0.383974	2.04119	0.904494	-0.142358	-0.0357896	0.410558	-0.864167	-1.08391
clust4	gene4879	0.610006	0.973373	-0.858087	-1.13184	0.416469	1.73718	0.956038	-0.904907	-0.488795	0.693301	-0.918042	-1.0847
clust4	gene9077	0.518286	1.23611	-0.677893	-1.34759	0.257539	1.71655	1.07279	-0.583532	-0.511629	0.257684	-0.63982	-1.2985
clust4	gene5769	0.340119	1.09053	-1.20037	-1.92737	0.233758	1.70155	0.991667	-0.353487	-0.253517	-0.15516	0.142605	-0.610323
clust4	gene5775	-0.195359	0.994225	-0.716806	-1.58117	0.8155	1.58785	1.11166	-0.857838	-0.177439	0.34998	-0.0479542	-1.28265
clust4	gene6267	-0.618504	1.30516	-0.0341099	-0.387637	-0.897072	1.82701	0.849922	0.197818	-1.32746	0.795591	-0.859365	-0.851343
clust4	gene8803	-0.743938	1.19671	-0.645183	-0.781627	-0.914834	1.98913	1.15171	0.188326	-1.26473	0.314179	-0.327417	-0.162325
clust4	gene9037	-0.523622	1.47136	-0.390125	-0.578541	-1.34309	1.52847	1.36442	0.571807	-1.05753	0.0685501	-0.509356	-0.602343
clust4	gene9038	0.601915	1.05968	-0.749729	-0.989686	-1.17297	1.53644	1.11586	0.534375	-1.48011	0.331076	-0.174229	-0.612626
clust4	gene1975	0.694613	1.21419	-0.967901	-0.365301	-0.618083	1.65786	1.02795	-0.246847	-1.64897	0.484775	-0.540449	-0.69184
clust4	gene7304	0.232104	1.00791	-0.402253	-0.549495	-0.239202	1.62859	1.54321	-0.362663	-1.75917	0.327148	-0.825437	-0.600737
clust4	gene4510	0.00355122	1.20397	-0.58203	-0.892427	-0.852468	1.40477	1.33502	-0.0821593	-1.65129	0.930153	-0.422713	-0.394377
clust4	gene833	-0.273389	1.32106	-0.439379	-0.71384	-0.892857	1.38657	1.60852	-0.015191	-1.3339	0.686495	-0.54534	-0.788751
clust4	gene1047	0.108536	1.72846	-0.217368	-0.916836	-1.07811	1.33006	1.469	-0.121377	-1.10722	0.00484967	-0.422831	-0.77717
clust4	gene10876	0.0524129	0.996391	-0.241142	-0.432597	-0.950702	1.46002	1.84193	0.0486542	-1.28202	0.293926	-0.926514	-0.860361
clust4	gene4860	0.284085	1.22007	-0.403723	-0.319627	-1.04507	1.44139	1.52616	0.0638787	-1.45886	0.364659	-0.805532	-0.867423
clust4	gene5626	0.177553	1.54985	-0.471791	-0.657497	-0.801385	1.44148	1.46409	0.0976625	-1.04047	0.197901	-1.00086	-0.956525
clust4	gene9142	-0.0068035	1.58397	-0.327713	-0.447871	-0.63603	1.43575	1.41148	-0.209893	-1.39171	0.372445	-0.806551	-0.977074
clust4	gene116	-0.407794	1.99225	-0.88151	-0.529004	0.223591	1.47517	1.00702	-0.0367162	-1.12642	-0.160235	-0.952219	-0.604125
clust4	gene4001	-0.199057	1.59089	-1.20715	-0.585075	0.0135979	1.18908	1.43575	0.40968	-0.950796	0.0592914	-1.39626	-0.359948
clust4	gene338	0.0500156	1.32801	-0.472013	-0.690249	-0.370163	1.28171	1.73954	-0.483495	-0.512659	0.54896	-1.16805	-1.25162
clust4	gene6653	-0.225501	1.40864	-0.510141	-0.770052	-0.240961	1.42083	1.64737	-0.17107	-0.765103	0.444563	-1.08004	-1.15854
clust4	gene4551	-0.443492	1.42991	-0.41174	-0.526804	-0.497246	1.5509	1.62579	-0.717155	-0.784591	0.551468	-0.926753	-0.850289
clust4	gene1038	-0.14227	1.52442	-0.246625	-0.738563	-0.578539	1.51191	1.64331	-0.40852	-0.682787	0.153221	-1.02913	-1.00643
clust4	gene5193	-0.222413	1.35594	-0.44592	-0.81759	-0.870387	1.50553	1.8288	-0.418003	-0.511963	0.244215	-0.927079	-0.721126
clust4	gene9553	-0.0942809	1.56467	-0.0742138	-1.12787	-0.0984693	1.34024	1.45005	-0.329437	-0.911078	0.327342	-1.3521	-0.694859
clust4	gene1316	-0.468033	1.47676	-0.421826	-0.661488	-0.444554	1.68164	1.24358	-0.100049	-1.11757	0.663012	-0.930547	-0.920928
clust4	gene2357	0.0167921	1.47306	-0.575124	-0.664301	-0.277373	1.35273	1.43609	-0.112502	-1.15901	0.652604	-1.14423	-0.998739
clust4	gene7714	-0.393484	1.57645	-0.76336	-0.504987	-0.535643	1.39078	1.6588	-0.0142515	-0.85088	0.270178	-1.10551	-0.72809
clust4	gene3642	-0.716383	1.50217	-0.2679	-0.745677	-0.418959	1.27042	1.61028	0.00765616	-0.644103	0.596042	-1.245	-0.94855
clust4	gene5289	-0.465647	1.75412	-0.230162	-0.6576	-0.781858	1.17652	1.42407	0.0211832	-0.691978	0.570468	-1.33096	-0.788157
clust4	gene2794	-0.496674	1.70679	-0.514729	-0.932673	-0.467082	1.2967	1.70453	-0.558209	-0.0102322	0.00457705	-1.07504	-0.65796
clust4	gene8506	-0.593704	1.95324	-0.255678	-0.766927	-0.891075	1.11601	1.65867	-0.517953	-0.305876	0.0109081	-0.837017	-0.570599
clust4	gene6800	-0.932373	1.72591	-0.13914	-0.525464	-0.485852	1.57018	1.40818	-0.575553	-0.610423	0.237281	-0.756541	-0.916203
clust4	gene2330	-0.583179	1.79211	-0.267355	-0.705561	-0.347872	1.35915	1.56193	-0.761519	-0.888074	0.27258	-0.68043	-0.751774
clust4	gene460	-0.596845	1.80521	-0.283082	-0.425987	-0.746913	1.27448	1.66319	-0.752266	-0.826875	0.212321	-0.710574	-0.612669
clust4	gene9901	0.256007	1.45101	-0.708247	-0.166119	-0.537903	1.41601	1.68157	-0.321406	-0.869802	-0.0670034	-1.20143	-0.932698
clust4	gene4277	-0.316235	1.60643	-0.859348	-0.325212	-0.0788937	1.3063	1.77704	-0.808206	-0.82488	-0.0211901	-1.05261	-0.403196
clust4	gene9439	0.0107737	1.58252	-0.581338	-0.707429	-0.286253	1.28493	1.76563	-0.768615	-0.436399	0.105643	-1.17826	-0.791199
clust4	gene6263	-0.124876	1.66877	-0.574244	-0.614379	-0.778857	1.33562	1.76758	-0.473441	-0.794597	0.0546456	-0.881667	-0.584554
clust4	gene9813	-0.47461	1.61705	-0.541494	-0.809239	-0.529596	1.40157	1.798	-0.597115	-0.946683	0.0582592	-0.460302	-0.515845
clust4	gene4614	-0.0613791	1.62574	-0.286262	-0.35547	-0.687053	1.34225	1.79741	-0.852341	-1.00078	-0.254953	-0.783014	-0.484148
clust4	gene6321	-0.244376	1.65024	-0.427487	-0.338202	-0.888253	1.57678	1.49278	-0.720574	-1.00218	0.201973	-0.59593	-0.704778
clust4	gene7977	-0.451237	1.59676	-0.637201	-0.665347	-0.249054	1.07046	1.79917	-0.544477	-1.15373	0.609007	-0.615516	-0.758825
clust4	gene4276	-0.122256	1.49424	-0.722746	-1.02227	0.0257568	1.30809	1.84959	-0.701276	-0.851011	0.0252971	-0.564497	-0.718921
clust4	gene630	0.116186	1.44009	-0.503627	-0.802977	-0.340149	1.43748	1.74507	-0.476512	-0.902496	0.0906092	-0.666794	-1.13689
clust4	gene6740	0.145982	1.3125	-0.752023	-0.978766	-0.416818	1.31933	1.89482	-0.476703	-0.653995	0.297089	-0.681243	-1.01018
clust4	gene9300	0.427584	0.882204	-0.811497	-1.11928	0.195421	1.46384	1.16025	0.17369	-0.614414	0.862775	-1.39578	-1.2248
clust4	gene9921	-0.0616916	0.9794	-0.415591	-0.832876	-0.202563	0.949962	1.46189	0.302443	-0.531481	1.24068	-1.4348	-1.45537
clust4	gene9537	0.361224	1.37469	-0.724014	-0.781526	-0.509351	1.46737	1.376	0.17912	-0.583396	0.30616	-1.10791	-1.35836
clust4	gene9539	0.496815	1.23089	-0.915881	-1.03631	-0.13591	1.23973	1.27177	0.332912	-0.109575	0.40004	-1.28532	-1.48916
clust4	gene4471	0.0585629	1.59771	-0.542371	-0.904473	-0.184078	1.26073	1.25159	0.138306	-0.435989	0.476961	-1.44294	-1.274
clust4	gene9298	-0.290023	1.54142	-0.790079	-0.846422	-0.056286	1.15254	1.29941	-0.0160365	-0.505643	0.957489	-1.30751	-1.13886
clust4	gene2397	-0.116236	1.45326	-0.567699	-1.29483	-0.125742	1.27875	1.57282	-0.0704399	-0.545038	0.508254	-1.0487	-1.0444
clust4	gene2396	0.0337397	1.2868	-0.712559	-1.39951	0.252331	1.24117	1.43067	0.272718	-0.247115	0.290398	-1.28748	-1.16115
clust4	gene7943	-0.0387116	1.18323	-0.839802	-1.48039	0.236092	1.26841	1.44341	0.340401	-0.380225	0.484203	-1.07643	-1.14018
clust4	gene6498	-0.369883	1.8798	-0.805903	-0.19282	-0.364653	1.23685	1.08704	-0.335837	-0.112618	0.566966	-1.2834	-1.30554
clust4	gene5528	0.552925	1.51855	-0.710093	-0.567179	-0.15603	1.00519	1.25228	-0.663394	-0.0992258	0.689308	-1.25071	-1.57163
clust4	gene1307	0.634699	1.53306	-0.544429	-0.790365	-0.238937	1.37686	1.24987	-0.605667	-0.591756	0.397672	-1.16037	-1.26063
clust4	gene2401	0.62472	1.17349	-0.647156	-0.59981	-0.105337	1.58428	1.15116	-0.462073	-0.19781	0.37957	-1.41068	-1.49034
clust4	gene10100	0.687718	1.57961	-0.851286	-1.01862	-0.446311	1.81423	0.655598	-0.683187	-0.646033	0.467987	-0.901699	-0.658012
clust4	gene4553	0.657866	1.3419	-0.627902	-1.14741	-0.638634	1.55103	1.22109	-0.659489	-0.646327	0.659045	-0.852554	-0.858621
clust4	gene5342	0.664743	1.70455	-0.61559	-0.630478	-0.105081	1.47324	0.67747	-0.336343	-1.20705	0.546541	-1.02227	-1.14973
clust4	gene904	0.317706	1.50556	-0.894789	-0.622636	0.41535	1.28559	1.0522	-0.715786	-1.33192	0.781863	-0.840297	-0.952829
clust4	gene3375	0.453615	1.75417	-0.111809	-0.282663	-0.430468	1.41699	0.847444	-1.04571	-1.05483	0.47781	-0.673498	-1.35105
clust4	gene4782	0.354086	1.66733	-0.425489	-0.450159	-0.603947	0.997732	1.35935	-0.647759	-0.9956	0.88715	-1.00255	-1.14015
clust4	gene7441	0.655581	1.64041	-0.474417	-0.473643	-0.348487	1.12484	1.17451	-0.737947	-0.993045	0.672104	-0.8261	-1.4138
clust4	gene1741	0.0175525	0.974646	0.0870206	-1.03978	1.2957	-0.24848	2.04515	-0.516922	0.0623587	-0.396143	-1.20409	-1.07702
clust4	gene7744	-0.619488	1.03383	0.213143	-1.46428	1.00392	-0.029537	1.4987	-0.226664	0.815299	0.158198	-0.680536	-1.70259
clust4	gene200	-0.0772351	0.941525	-0.391697	-0.827742	1.52674	-0.207125	1.05466	-1.01901	0.0298601	0.961597	-0.0377263	-1.95384
clust4	gene4057	-0.0891361	1.06774	-0.079536	-0.772625	0.628069	-0.233803	1.91504	-1.37541	0.47171	0.447141	-0.33408	-1.64511
clust4	gene2000	0.501678	1.19326	-0.272025	-0.955824	0.569306	-0.108965	1.23674	-1.19591	0.715871	0.721153	-0.455663	-1.94961
clust4	gene3197	0.328881	1.41494	-0.331474	-0.979177	0.342222	0.162464	1.42623	-1.24874	0.570399	0.649574	-0.615425	-1.7199
clust4	gene10339	0.236074	1.42494	-1.11195	-0.19056	-0.479836	0.248262	1.97804	-1.22914	0.53721	0.0173923	-0.161205	-1.26921
clust4	gene8002	0.535498	1.42683	-1.32506	-0.337409	0.0033132	-0.447014	2.08813	-0.783413	0.454641	0.0609554	-0.933683	-0.742789
clust4	gene8922	0.062371	0.55173	0.0423819	-0.783795	0.648287	-0.201143	2.39834	-1.36179	0.659651	-0.476311	-0.486149	-1.05357
clust4	gene9792	0.473788	0.920478	0.65118	-0.81969	-0.0989088	0.573211	1.98409	-1.50243	0.293314	-0.597267	-0.721727	-1.15603
clust4	gene2544	0.670609	1.46241	-0.569122	-1.06594	-0.136185	0.294898	1.91554	-1.40306	0.383398	-0.104179	-0.751031	-0.697328
clust4	gene2981	0.405415	1.57833	-0.267394	-1.15752	-0.00206697	0.609729	1.77099	-1.13993	0.324299	-0.119352	-0.977706	-1.0248
clust4	gene10952	0.322791	1.57956	-0.712642	-1.25768	0.20453	0.633669	1.7429	-0.785259	0.365796	-0.358566	-0.395437	-1.33967
clust4	gene9286	0.534765	1.35901	-0.532074	-1.41041	0.543037	0.814023	1.49359	-1.04625	0.558265	-0.426427	-1.07961	-0.807912
clust4	gene9754	0.519224	1.3199	-0.498692	-1.24897	0.681916	0.405696	1.45405	-1.31388	0.863726	-0.257132	-0.816409	-1.10944
clust4	gene375	0.369903	1.74398	-0.886664	-0.240359	-0.0564327	0.550561	1.26782	-1.27788	1.01747	-0.3596	-1.046	-1.0828
clust4	gene7353	-0.237561	1.89783	-0.330193	-0.582314	0.0609643	0.383876	1.71492	-1.22686	0.620297	-0.618065	-0.603101	-1.07979
clust4	gene7634	0.169777	1.73854	-0.447468	-0.634753	0.360339	0.544656	1.71729	-1.27212	0.16515	-0.205864	-1.09719	-1.03836
clust4	gene10498	-0.244601	1.05841	-0.121846	-0.340496	0.98988	0.705126	1.53841	-1.44147	0.769901	-0.529339	-1.35474	-1.02922
clust4	gene5989	0.0570038	1.39357	-0.0835084	-0.473199	0.618295	0.177268	1.37351	-1.28773	1.15385	-0.321318	-1.18035	-1.4274
clust4	gene961	0.022294	0.860241	-0.517476	-0.973886	0.993235	0.612264	1.38386	-1.1284	1.37514	-0.433452	-1.03279	-1.16103
clust4	gene9256	0.301448	0.963665	-0.755228	-1.06151	1.16118	0.696881	1.31846	-0.816501	1.07687	-0.867268	-0.789496	-1.2285
clust4	gene10735	0.250627	1.04393	-0.663061	-0.950064	1.06386	0.703475	1.30445	-1.06168	0.959435	-0.27782	-0.843051	-1.53011
clust4	gene2666	0.596196	1.10328	-0.780241	-1.07615	0.946719	0.691801	1.23612	-1.04411	0.970011	-0.416845	-0.921675	-1.3051
clust4	gene10434	0.264124	1.29931	-0.12231	-0.874988	0.676976	0.382928	1.82394	-1.13756	0.576555	-1.0741	-0.680756	-1.13412
clust4	gene10546	-0.232135	1.5219	-0.245224	-1.06601	1.01039	0.695296	1.38416	-1.07295	0.573318	-0.827543	-0.462817	-1.27838
clust4	gene9285	0.252595	1.4822	-0.255098	-1.20067	1.21439	0.393706	1.04461	-1.42558	0.425284	0.0676195	-1.3841	-0.61497
clust4	gene4765	0.545886	1.3739	-0.670155	-1.32572	0.923153	0.194878	1.02211	-1.52363	0.884358	0.272376	-0.682799	-1.01436
clust4	gene8640	0.85366	1.2909	-0.688972	-0.952829	1.04001	0.202202	1.17655	-1.61617	0.694012	-0.227701	-0.903351	-0.868314
clust4	gene8814	-0.079603	2.20627	-0.437658	-0.847045	0.948263	0.339726	0.687063	-1.19685	0.434577	-0.00114557	-1.04127	-1.01232
clust4	gene3836	0.533131	1.63979	-0.511534	-0.795932	0.953105	0.520902	1.32955	-1.35787	0.262034	-0.686585	-0.841364	-1.04522
clust4	gene9485	0.566477	1.75449	-0.701848	-0.557694	1.07723	0.686632	0.789652	-1.39538	0.258985	-0.355663	-0.789556	-1.33333
clust4	gene10550	-0.181749	1.598	0.00242566	-1.36558	0.15725	0.506271	1.7032	-1.17621	0.472817	0.138764	-1.02626	-0.828933
clust4	gene8713	-0.224946	1.63979	0.325529	-1.32391	0.186733	0.898396	1.39952	-1.32183	0.136071	0.105818	-0.622634	-1.19854
clust4	gene10971	-0.126383	1.70178	-0.0349084	-1.72699	0.262801	0.601512	1.1312	-0.556181	0.238794	0.513889	-0.389467	-1.61605
clust4	gene4151	-0.38064	1.75662	-0.376786	-1.2919	0.226461	0.155467	1.50419	-0.792401	0.754737	0.281052	-0.345298	-1.49151
clust4	gene3838	0.380666	1.08779	-0.542536	-1.44488	0.466561	0.584088	0.947374	-1.0219	0.488902	1.34455	-0.901543	-1.38907
clust4	gene736	0.936761	1.29151	-0.392552	-1.20517	-0.00436992	0.605442	0.970756	-0.905881	0.117598	1.16239	-1.1574	-1.41909
clust4	gene7628	0.519967	1.04043	-0.731809	-1.35293	0.673559	0.0542043	1.53056	-0.432873	0.61872	0.694292	-1.22681	-1.38732
clust4	gene4283	0.526433	1.31185	-0.510066	-1.78573	0.397204	0.336902	1.74598	-0.905825	0.0448357	0.398673	-0.648737	-0.911516
clust4	gene7627	0.429167	1.33359	-1.10545	-1.13248	0.473893	0.32428	1.6421	-0.918943	0.367695	0.632957	-0.897754	-1.14906
clust4	gene9283	0.788796	1.18087	-0.907131	-1.00928	0.29393	0.349278	1.63681	-1.20405	0.306074	0.651558	-0.810111	-1.27674
clust4	gene10449	0.503452	1.11207	-0.159985	-0.921141	0.541102	1.25443	1.43067	-1.14769	-0.742716	0.165562	-0.403809	-1.63194
clust4	gene9862	0.367143	1.59636	0.137843	-1.17258	-0.0844174	1.45921	1.20063	-0.946973	-0.434281	-0.122021	-0.651952	-1.34896
clust4	gene6904	0.376662	1.35525	0.113577	-0.716185	0.297124	1.24305	1.1864	-0.852088	0.0831923	-0.0570988	-1.26171	-1.76817
clust4	gene10253	0.205082	1.46328	-0.376346	-1.10619	0.551626	1.09223	1.02455	-1.22202	0.0250305	0.650371	-0.750689	-1.55693
clust4	gene6261	0.30324	1.59483	-0.500481	-0.908942	0.69336	1.36017	1.11921	-1.06356	-0.366316	-0.023406	-1.08553	-1.12258
clust4	gene10170	0.964664	1.66927	-0.715381	-0.69942	-0.24008	0.760207	1.17346	-1.17664	0.0220748	0.51937	-1.03579	-1.24173
clust4	gene5752	0.784367	1.57739	-0.378554	-0.921685	-0.503084	0.945979	0.978912	-1.24944	0.211793	0.776123	-0.86491	-1.35689
clust4	gene4523	0.94231	1.41614	-0.824177	-0.747049	-0.253857	0.262127	1.72237	-1.24516	0.268053	0.325136	-0.545169	-1.32073
clust4	gene7415	0.987737	1.31414	-0.652888	-0.682589	-0.325896	0.180228	1.64471	-1.43234	0.251892	0.695793	-0.974352	-1.00644
clust4	gene5230	0.521978	1.11898	-0.388039	-0.424217	-0.170636	1.01962	1.86035	-1.2447	-0.128051	0.273158	-1.25016	-1.1883
clust4	gene1265	0.759291	1.61684	-0.503661	-0.491431	-0.276122	0.953754	1.48345	-0.677267	-0.00851321	-0.157059	-1.3258	-1.37348
clust4	gene6646	0.504098	1.55512	-0.724748	-0.455988	-0.0831717	0.665658	1.76194	-1.00592	0.0880774	0.131248	-1.0855	-1.35082
clust4	gene7716	0.348091	1.55967	-0.452593	-0.401536	-0.216629	0.697916	1.85699	-0.97839	-0.006333	0.0924329	-1.18705	-1.31257
clust4	gene2143	0.637039	1.52971	-0.778409	-0.355318	0.0171114	0.250845	1.58592	-0.600777	0.269447	0.319002	-1.06528	-1.80929
clust4	gene6457	0.382894	1.69222	-0.39034	-0.822437	-0.185099	0.232068	1.86577	-0.731523	-0.0384383	0.247183	-0.647769	-1.60453
clust4	gene813	0.325056	1.81151	-0.249971	-0.427646	-0.512296	0.414357	1.76002	-0.797154	0.111693	0.0814972	-1.17728	-1.33978
clust4	gene8618	1.0096	1.32507	1.17531	-0.820669	-0.412768	0.898792	0.746705	-1.64519	0.0239918	-0.490738	-0.750152	-1.05996
clust4	gene11129	0.367067	1.60137	0.637022	-0.236001	0.429415	0.690216	0.69997	-2.10856	0.223464	-0.51325	-0.491657	-1.29906
clust4	gene9672	0.789594	1.58652	0.606333	-0.337343	0.0600834	0.581414	0.568998	-1.85348	0.365168	0.0648337	-0.914295	-1.51782
clust4	gene205	-0.518925	1.36432	0.969327	-1.33948	0.280524	1.50344	0.643148	-1.22691	-0.206078	0.0642292	-0.194525	-1.33907
clust4	gene2819	-1.13943	1.46922	1.45802	-0.607698	-0.320087	0.784281	0.500257	-1.06467	0.0244626	0.924337	-0.884235	-1.14446
clust4	gene2862	-0.904688	1.09537	1.78963	-0.717307	-0.0346492	0.398539	0.984499	-1.26249	-0.250047	0.791378	-0.763523	-1.12671
clust4	gene7195	0.123894	1.41968	0.034576	-0.470005	-0.355597	0.610543	0.910965	-2.03795	-0.271379	1.13656	0.253376	-1.35466
clust4	gene2826	0.490798	1.75225	0.509825	-0.910008	0.507567	0.647603	-0.0839174	-2.0959	-0.446795	0.557104	0.075544	-1.00407
clust4	gene700	0.378429	1.66195	0.234469	-1.25254	0.239432	0.662342	0.907251	-1.92678	-0.196073	0.578106	-0.297639	-0.988953
clust4	gene3842	0.1816	0.983893	-0.312826	-1.09465	1.1327	0.372098	0.890488	-2.316	0.163147	0.854226	-0.466295	-0.388381
clust4	gene7283	0.446237	1.3253	-0.535006	-1.43868	0.453159	0.157505	0.942121	-1.86335	0.883098	0.757598	-0.330949	-0.797023
clust4	gene9411	0.771012	1.5761	-0.668689	-0.829062	0.344038	-0.0164483	1.27435	-1.86842	0.0472597	0.473918	0.046741	-1.1508
clust4	gene2776	-0.00806793	2.24166	0.165637	-0.462634	-0.141293	0.30531	0.987987	-1.27323	-0.0972704	0.448547	-0.601033	-1.56561
clust4	gene5628	0.419835	2.05936	-0.0204173	-0.823443	0.0468376	0.823923	0.994709	-1.71687	-0.0239383	-0.325259	-0.442998	-0.991736
clust4	gene718	0.784288	2.1984	-0.216308	-0.882705	-0.514387	0.556278	1.02023	-1.1254	-9.49838e-05	-0.00813999	-0.587895	-1.22427
clust4	gene2777	0.205336	1.68031	-0.427667	-0.572364	-0.508445	0.855998	1.6766	-0.957311	-0.461584	0.641225	-1.00251	-1.12959
clust4	gene3198	0.114712	1.57414	-0.159001	-0.19596	-0.386283	0.462049	1.68613	-1.39178	-0.174899	0.720664	-0.791884	-1.45788
clust4	gene5604	0.0208422	1.63142	0.555824	-0.567271	-0.907011	0.822172	1.28406	-1.42331	-0.601584	0.806253	-0.488495	-1.1329
clust4	gene7906	0.164912	1.49994	0.0908164	-0.832969	-0.297846	0.814185	1.60052	-1.6865	-0.364916	0.625962	-0.67352	-0.940592
clust4	gene2935	0.844329	1.19131	-0.668471	-1.56823	-0.492555	0.852896	1.0538	-0.700315	-0.0823885	1.10083	-0.0585556	-1.47264
clust4	gene7685	0.563304	1.85459	-0.442885	-1.37551	-0.0145067	0.866423	0.889643	-0.751162	-0.105595	0.463295	-0.293338	-1.65425
clust4	gene9410	-0.0222381	0.70759	-0.338115	-0.970348	-0.0606249	0.951564	1.83193	-1.41613	-0.535759	1.05296	0.126109	-1.32693
clust4	gene5368	-0.146205	1.49329	-0.675249	-1.11775	0.0981772	0.714829	1.72043	-1.27305	0.0336683	0.54391	-0.114475	-1.27757
clust4	gene6458	0.282197	1.814	-0.51565	-0.858828	-0.0583546	0.389457	1.63696	-1.56257	-0.306042	0.448064	-0.281041	-0.98819
clust4	gene7629	0.187008	1.48779	-0.997724	-0.506979	-0.183006	0.359953	1.8571	-1.42616	-0.186628	0.715149	-0.177081	-1.12942
clust4	gene11418	0.110372	0.402765	-0.952025	-0.0605577	0.436611	1.6065	-1.32496	-0.617638	-1.08038	1.93102	-0.158662	-0.293053
clust4	gene9640	0.0443951	1.01957	0.146268	-1.02121	0.461574	1.7148	0.000544009	-0.0933098	-1.23786	1.0609	-0.385179	-1.71049
clust4	gene9642	-0.316689	0.995234	0.115254	-1.1778	0.847628	1.78276	0.33075	-0.702142	-1.3264	0.961788	-0.451357	-1.05903
clust4	gene3752	-0.106405	1.04623	-0.216496	-1.25081	0.765984	0.753227	0.530121	-1.46365	-0.448681	1.66015	0.0514109	-1.32108
clust4	gene10050	-0.0787913	1.75114	-0.544127	-1.18672	0.0971125	1.15184	1.11512	-1.1442	-0.98196	0.869493	-0.345976	-0.702924
clust4	gene5754	0.14497	2.01167	-0.466799	-0.741574	0.27248	1.20551	0.304692	-1.35398	-0.918894	0.901139	-0.424084	-0.935131
clust4	gene6043	-1.87769	0.760754	0.392807	-0.933897	0.157898	1.30048	0.507146	-1.01374	-1.07119	0.996477	0.850176	-0.0692154
clust4	gene6398	-1.76188	0.746104	-0.524401	-0.999197	0.12248	1.1788	1.22901	-0.348275	-1.30006	1.05066	0.463488	0.143272
clust4	gene925	-2.00209	1.06071	0.195529	-0.415671	-0.132121	1.04193	0.875286	-0.449972	-1.6572	0.756648	0.383277	0.343675
clust4	gene10316	-1.46975	0.894515	0.307722	-0.446311	-0.242213	0.884068	-0.215106	-0.151956	-1.85946	1.09831	1.45218	-0.25199
clust4	gene1433	-0.833935	0.838367	-0.293339	-0.416253	-0.141425	1.72487	0.0604559	0.546497	-2.35744	0.570367	0.392258	-0.0904251
clust4	gene3415	-1.11924	0.933722	0.271818	-0.721697	-0.463888	1.695	-0.0634455	0.195744	-1.62263	1.4453	0.0966394	-0.647311
clust4	gene10712	-0.546842	0.93546	-0.49826	-0.079684	-1.503	1.14987	0.563078	-0.0823193	-2.02264	0.959786	0.458205	0.666344
clust4	gene6093	-0.402416	1.15959	-0.278204	-0.954885	-1.20095	0.925976	0.470552	-0.255345	-1.80853	0.0809301	1.3308	0.932489
clust4	gene7050	-1.48729	1.48073	-0.178555	0.307092	-0.789563	0.583957	1.05404	0.591525	-1.94192	0.477942	0.0918292	-0.189788
clust4	gene9035	-0.691127	1.1964	-0.102778	-0.203085	-1.42404	1.12644	1.49979	0.376453	-1.82251	0.145799	-0.00961163	-0.0917226
clust4	gene9217	-0.728665	2.15852	-0.799189	-0.516998	-0.45895	1.02384	0.277697	-0.357935	-1.6559	0.7552	0.353292	-0.0509118
clust4	gene9805	-0.819496	1.91784	-0.323118	-1.0181	-0.385413	1.49022	0.731787	-0.130774	-1.20891	0.759471	-0.373289	-0.640219
clust4	gene10859	-0.111221	1.27505	0.710644	-0.337432	-0.779309	1.96175	0.79962	-1.06513	-0.803154	0.237364	-1.06513	-0.82306
clust4	gene1305	0.0595501	1.6861	-0.368538	-0.489244	-0.423873	1.98197	0.782475	-0.244201	-0.950823	-0.0543925	-1.24763	-0.731403
clust4	gene5419	-0.265863	1.34219	-0.10625	0.274887	-0.686177	1.7365	1.29667	-0.599689	-1.5063	0.0549055	-0.935763	-0.605106
clust4	gene1118	-0.417583	1.63366	-0.0646351	-0.0930628	-1.20006	1.2418	1.45855	-0.784344	-0.952359	0.648651	-0.806322	-0.664296
clust4	gene6885	-0.329116	1.62469	-0.383451	0.287748	-1.11352	1.15387	1.48401	-0.572254	-0.884956	0.599439	-1.06892	-0.797542
clust4	gene3476	0.43302	1.34323	-0.160027	-0.357708	-1.30255	1.58509	1.28788	-0.672191	-1.25813	0.375113	-0.648192	-0.625534
clust4	gene1048	0.410979	1.59726	-0.03241	-0.647013	-1.34384	1.53075	1.11687	-0.482326	-1.00134	0.309354	-0.542936	-0.915348
clust4	gene7099	0.504159	1.44176	-0.0991087	-0.699657	-0.941779	1.63089	1.21408	-0.789004	-1.09535	0.341045	-0.562625	-0.944403
clust4	gene105	0.00421208	1.63741	-0.0039143	-0.281212	-1.05717	1.26125	1.46167	-0.604205	-1.39557	0.327512	-0.496448	-0.853531
clust4	gene5625	0.224776	1.51235	0.100375	-0.181042	-1.08435	1.71838	1.16872	-0.675481	-1.32751	-0.123846	-0.625122	-0.707245
clust4	gene2606	0.591534	1.45025	-0.09061	-0.143685	-1.18118	1.22714	1.14428	-0.402374	-1.19417	0.705845	-1.0249	-1.08213
clust4	gene5622	0.0780313	1.54089	-0.221048	-0.370184	-0.860393	1.67858	1.21687	-0.564369	-0.853243	0.431932	-1.08735	-0.989719
clust4	gene9863	0.324904	1.31092	-0.178283	0.0854101	-0.787474	1.65571	1.05609	-0.266108	-1.22423	0.418539	-1.3497	-1.04577
clust4	gene11008	-0.411805	1.3252	-0.0902482	0.370007	-1.41045	0.803532	1.10025	-0.635863	-0.919266	1.55348	-0.870651	-0.814187
clust4	gene10510	0.180537	0.941563	-0.200796	-0.34222	-1.14074	1.27411	1.55511	-0.849232	-1.06946	1.19678	-0.562253	-0.983395
clust4	gene3557	0.332911	1.51729	-0.135543	-0.493238	-1.10567	1.0812	0.916044	-1.16794	-1.09247	1.33825	-0.731815	-0.45901
clust4	gene6599	0.194483	1.40675	0.0135216	-0.128251	-0.60458	1.12723	1.0822	-1.18143	-1.34487	1.17237	-0.680252	-1.05718
clust4	gene7738	0.0736388	1.67736	-0.477647	-0.515664	-0.799717	1.11237	1.52497	-0.861872	-0.776449	0.786614	-0.875024	-0.868575
clust4	gene8323	-0.128073	1.82831	-0.834866	-0.577191	-0.892076	1.04642	1.39033	-0.708224	-0.700977	0.932443	-0.628154	-0.727951
clust4	gene8377	-0.271551	1.33986	-0.314167	-0.675327	-0.784561	1.71195	1.22654	-0.880344	-0.895683	0.964066	-0.779487	-0.641303
clust4	gene637	0.148845	1.54705	-0.0744128	-0.451132	-1.02272	1.25262	1.42549	-0.9607	-1.07368	0.706704	-0.873752	-0.624316
clust4	gene6993	-0.104361	1.60062	-0.160479	-0.169922	-0.801653	1.17363	1.48683	-0.829074	-1.04728	0.737203	-1.07797	-0.807539
clust4	gene5017	0.0232017	1.69126	-0.673083	-0.51357	-1.10636	1.15571	1.10464	-0.377358	-1.15216	0.849824	0.187502	-1.18961
clust4	gene2356	-0.508017	1.63909	-0.447467	-0.385347	-0.524491	1.21545	0.969577	-0.752042	-1.35202	1.26903	-0.126736	-0.997029
clust4	gene3414	-0.210189	1.62358	-0.377256	-0.602553	-0.393287	1.34696	1.27357	-0.641052	-1.25192	0.86294	-0.523163	-1.10763
clust4	gene2957	0.743829	1.40861	-0.240059	-0.357166	-0.86737	0.973287	0.597284	-0.484675	-1.45599	1.44458	-0.544705	-1.21762
clust4	gene752	0.562616	1.78377	0.0355717	0.0174488	-0.567631	1.24316	0.3362	-1.09608	-1.65241	0.62026	-0.205621	-1.07729
clust4	gene7098	0.320511	2.36211	-0.170315	-0.27136	-1.04729	1.43844	-0.103731	-0.711833	-0.884048	0.179215	-0.332118	-0.77958
clust4	gene1408	-0.678977	1.88123	0.0195172	0.0863387	-0.566278	1.14965	0.60845	-1.1332	-1.04048	1.18725	-0.586646	-0.926863
clust4	gene2536	-0.574483	2.29715	-0.00801195	-0.251674	-0.21205	1.05055	0.534639	-0.988242	-0.988242	0.756068	-0.988242	-0.627462
clust4	gene2725	0.11114	1.88787	0.335106	0.134789	-1.04	0.812497	0.207245	-1.1685	-0.770642	1.33802	-1.08528	-0.762258
clust4	gene7416	-0.0225847	2.18868	0.142666	-0.0186727	-0.860079	0.331611	0.864774	-1.43738	-1.07727	0.901329	-0.367261	-0.645812
clust4	gene4321	-0.0258128	1.42458	-0.570759	-0.730536	-0.681283	1.75186	0.395688	-1.23413	-1.42183	0.913173	0.203814	-0.0247657
clust4	gene4322	0.474489	1.33985	-0.60924	-0.898505	-0.485923	1.28082	-0.114575	-1.13695	-1.70808	1.17679	0.545982	0.135346
clust4	gene10471	0.810429	1.42933	-0.934683	-0.670558	-1.52178	1.10836	0.48533	-0.362834	-1.44473	0.937646	-0.125227	0.288715
clust4	gene2591	0.265108	1.74865	-1.22743	-0.392043	-0.945742	1.23759	1.06639	-0.907713	-0.938877	0.540085	-0.748279	0.302251
clust4	gene2946	-0.432383	2.12251	-0.36175	-0.474498	-1.8418	1.3939	0.541815	-0.493812	-0.164964	-0.0941564	-0.207724	0.0128689
clust4	gene3936	-1.10293	2.10148	-0.402764	-0.592595	-0.922192	1.11625	1.29324	-0.451851	-0.91548	-0.0603356	-0.167709	0.104898
clust4	gene6130	-0.878248	1.94546	-0.0886013	-0.406427	-1.54872	1.23759	1.11002	-0.654276	-0.808184	0.0380822	-0.0838906	0.137198
clust4	gene3508	-0.00358797	1.28717	-0.297281	0.216298	-0.913278	1.31094	1.3182	-0.601385	-2.09575	0.0152437	0.142167	-0.378743
clust4	gene1718	-0.293229	1.77693	-0.359652	0.0129856	-0.462425	1.15068	1.32536	-0.654402	-1.6069	0.516657	-0.520201	-0.885802
clust4	gene9360	-0.0154142	1.63745	-0.063136	-0.365357	-0.581528	1.36329	1.07453	-1.08081	-1.81293	0.35383	-0.0104279	-0.499513
clust4	gene11460	-0.229211	1.66103	-0.27638	0.32588	-1.18355	0.802787	0.585839	-0.788022	-1.92126	0.468861	0.959619	-0.405593
clust4	gene3224	-0.363961	1.79627	-0.0341786	-0.499348	-1.11754	0.921878	0.904518	-0.33918	-1.75183	0.869807	0.285497	-0.671938
clust4	gene3911	0.0164491	1.91769	-0.139973	-0.145086	-1.48225	1.20664	0.820386	-0.4646	-1.54175	0.187243	0.171319	-0.546076
clust4	gene3869	-0.479454	1.39981	0.414234	-0.766144	-1.43263	0.78024	1.02093	-0.335225	-1.87756	0.710142	0.435633	0.130029
clust4	gene459	-0.479709	1.57679	0.203912	-0.942236	-1.06056	0.782918	1.49818	-1.0994	-1.33317	0.592174	0.106905	0.154198
clust4	gene10005	-0.428779	1.42509	-0.302583	-0.509675	-0.951044	1.08192	1.50078	-0.484148	-1.81984	0.703881	0.0365595	-0.25215
clust4	gene10813	-0.462149	1.5631	-0.295617	-0.147678	-1.40572	0.801608	1.52404	-0.612327	-1.62596	0.418866	-0.0651613	0.307007
clust4	gene2404	-1.24706	1.26178	0.613755	-0.0460661	-1.39846	1.15933	0.639602	-0.915929	-1.36033	0.810561	-0.147281	0.630081
clust4	gene7735	-0.660361	1.18703	0.0610337	0.343321	-1.77057	1.50554	0.570026	-1.0512	-1.10164	0.87781	-0.309771	0.348788
clust4	gene119	-0.408915	1.49295	-0.0930425	-0.335904	-1.67686	1.57289	0.746463	-0.475482	-1.21332	0.897836	-0.311121	-0.195505
clust4	gene9431	-0.56056	1.2578	-0.042619	-0.808231	-1.15815	1.7029	1.17186	-0.402649	-1.51196	0.596228	-0.140504	-0.104105
clust4	gene9494	-0.646449	1.30763	0.23416	-0.044731	-1.8168	1.44553	0.634467	-0.276016	-1.60135	0.52969	0.309402	-0.0755431
clust4	gene777	-0.322281	1.07801	-0.0260399	0.123223	-1.25454	1.54041	0.814193	-0.143804	-2.10881	0.737647	-0.199767	-0.238235
clust4	gene8103	-0.710116	1.53921	-0.0236681	-0.0132384	-1.23442	1.34385	1.0185	-0.184581	-1.87823	0.349294	0.060397	-0.26699
clust4	gene8080	-0.618627	1.29956	0.118058	-0.460895	0.0498024	0.61133	1.78508	-1.1094	-1.68557	0.818205	-0.214116	-0.593421
clust4	gene1757	-0.247527	1.21486	-0.160698	-0.746291	-0.739294	0.215496	1.59035	-1.05877	-1.08465	1.65153	0.197868	-0.832877
clust4	gene8345	-0.104908	1.76647	-0.501733	-0.957487	-0.330016	0.184423	1.54338	-1.04247	-0.977892	1.03135	0.35839	-0.969514
clust4	gene11150	-1.5286	1.97034	0.423426	-0.516064	-0.144693	0.824419	0.86592	-0.640439	-0.777717	0.89423	-0.429606	-0.941223
clust4	gene5163	-1.13714	2.22218	-0.0557892	-0.762069	-0.503705	0.94015	1.22277	-0.703113	-0.60728	0.394795	-0.399761	-0.611037
clust4	gene1943	-1.06629	1.85511	0.626124	-0.57905	-0.354152	0.346541	1.10044	-1.36975	-0.121312	1.05589	-0.505309	-0.988245
clust4	gene2865	-1.48632	1.52094	0.92403	-0.825259	-0.515363	0.882387	1.11189	-1.02148	-0.440842	0.867946	-0.232356	-0.785577
clust4	gene979	-1.46772	1.51361	0.353969	-0.795614	-0.354145	0.900409	1.41859	-1.23629	-0.406762	0.886391	-0.267745	-0.544696
clust4	gene2761	-0.853102	1.76793	0.902431	-0.954109	-0.647777	1.0309	0.942573	-1.10136	-0.686424	0.76999	-0.37528	-0.795772
clust4	gene2817	-0.807458	1.55003	0.735347	-1.09426	0.0042932	0.937293	1.24907	-1.14437	-0.193819	0.571588	-0.423866	-1.38385
clust4	gene4706	-1.04796	2.37053	0.738362	-0.335692	-0.147004	-0.487556	0.980773	-1.12123	-1.02009	-0.151924	0.280948	-0.0591552
clust4	gene10807	-1.42414	1.8673	1.05371	-0.29438	-0.861838	-0.0921457	1.01569	-1.04893	-1.05526	0.142535	0.230802	0.466644
clust4	gene8622	-1.17832	1.75183	0.758028	-0.349632	-0.809892	0.140975	1.57711	-0.980348	-1.23698	0.155564	-0.190398	0.362062
clust4	gene1625	-1.30134	1.88055	0.953565	-0.10921	-0.940461	-0.0453719	1.5938	-0.800974	-0.787129	-0.2584	0.103844	-0.28887
clust4	gene4232	-1.54164	1.53307	0.650799	-0.272726	-0.80648	-0.130685	1.85734	-0.739207	-0.970794	0.383639	0.121305	-0.08462
clust4	gene4357	-1.4591	1.63121	0.816974	0.0849681	-1.17894	0.178879	1.49002	-1.04201	-0.837292	0.157356	0.265217	-0.107284
clust4	gene9818	-1.6368	1.5666	0.788104	-0.267295	-0.785811	0.378863	1.54241	-0.98644	-0.961161	0.284121	0.202147	-0.124739
clust4	gene10547	-1.82539	1.85322	0.566284	-0.206193	-0.446879	0.547136	1.37831	-0.989343	-0.481728	0.00230554	0.102448	-0.500171
clust4	gene199	-1.58688	1.49443	0.615339	-0.141691	-0.39859	0.168169	1.69413	-1.36469	-0.913053	0.290106	0.0387426	0.103983
clust4	gene1119	-1.56206	1.70056	0.335907	-0.0856934	-0.841436	0.645236	1.59056	-0.956962	-0.884476	0.205436	-0.340557	0.193485
clust4	gene1162	-1.1529	1.65715	0.343291	-0.0153997	-0.672543	0.731339	1.60321	-1.24926	-1.28501	-0.00498057	0.157066	-0.11197
clust4	gene817	-1.41438	1.93255	0.445603	-0.03726	-0.369225	0.409058	1.09507	-1.14066	-1.29729	0.704679	-0.281315	-0.0468184
clust4	gene4805	-1.39746	1.72604	0.357479	0.503829	-0.86155	0.51555	1.39462	-1.25294	-0.991714	0.348296	-0.172853	-0.169296
clust4	gene6432	-1.5745	1.68801	0.421726	0.615262	-0.735737	0.0792364	1.51644	-1.06189	-1.02995	0.208243	-0.182059	0.0552256
clust4	gene5098	-0.964645	1.55587	0.396412	0.162117	-0.806527	0.704972	1.6799	-1.72304	-0.605636	-0.0206976	-0.399082	0.0203512
clust4	gene2496	-0.529034	1.91976	0.695839	0.0348148	-0.904631	0.792765	1.27627	-1.49572	-0.794551	0.0770131	-0.645713	-0.426809
clust4	gene7923	-0.674425	1.76638	0.422156	-0.174729	-0.353935	0.561074	1.56982	-1.7737	-0.729503	0.331804	-0.668895	-0.276042
clust4	gene1088	-0.764017	1.84173	0.556619	-0.52624	-1.31634	0.710675	1.20159	-0.699824	-1.04438	0.893555	-0.346481	-0.506897
clust4	gene3707	-1.27541	1.93498	0.220561	-0.37329	-0.585813	0.70969	1.52962	-0.660451	-0.923704	0.549744	-0.683607	-0.442325
clust4	gene9221	-1.55737	1.84708	0.344022	-0.0911734	-0.96275	0.656135	1.17429	-0.658065	-0.718773	0.937274	-0.467618	-0.503052
clust4	gene9307	-1.21621	1.51506	1.09576	-0.306126	-0.598635	0.825407	1.43165	-0.798274	-1.19716	0.347331	-0.702625	-0.396182
clust4	gene3463	-1.01414	1.49544	0.857519	-0.0364181	-0.690754	0.662334	1.31311	-1.09056	-0.631439	1.00766	-0.909762	-0.962992
clust4	gene3464	-1.04721	1.54476	0.782986	-0.0354664	-0.710995	0.637223	1.2951	-1.14755	-0.881042	1.04654	-0.851518	-0.632825
clust4	gene2542	-0.960737	1.63006	-0.114678	-0.946186	-1.31513	0.575975	1.32682	-0.921819	-0.733412	0.735265	0.861659	-0.137812
clust4	gene8994	-0.784309	1.49045	0.741035	-0.468747	-1.66644	0.314476	1.65341	-1.15466	-0.499784	0.40186	0.127771	-0.155059
clust4	gene8639	-1.32955	1.72831	0.690283	-0.156966	-0.391727	0.766564	0.992762	-1.2448	-0.998767	0.820797	0.0155283	-0.892444
clust4	gene9345	-0.992981	1.4581	0.541125	-0.400658	-0.899581	0.999033	1.2462	-1.27017	-1.16442	0.725243	0.403378	-0.64527
clust4	gene9437	-1.31551	1.41439	0.666759	-1.14452	-0.838591	1.39212	1.23479	-0.754475	-0.735978	0.352139	0.0604381	-0.331564
clust4	gene4546	-1.75351	1.45229	0.303693	-0.324606	-0.816388	0.759029	1.54962	-1.09095	-0.697576	0.436566	0.303776	-0.121931
clust4	gene6002	-1.43981	1.36421	0.450483	-0.433966	-1.06266	0.944555	1.71359	-0.603797	-1.06948	0.374372	0.0227532	-0.260252
clust4	gene9817	-1.6773	1.31139	0.576802	-0.137237	-1.10246	0.876245	1.59327	-0.849759	-0.855053	0.337665	0.0721209	-0.145683
clust4	gene11303	-1.15642	1.55287	0.0778915	0.133991	-1.00919	1.00581	1.63463	-0.963931	-0.668354	0.586114	-0.380276	-0.813128
clust4	gene1543	-1.10066	1.54951	-0.0753241	0.0518452	-1.22123	0.676878	1.81002	-0.591892	-1.1257	0.591308	-0.166521	-0.39824
clust4	gene8993	-0.644724	1.89537	-0.01805	-0.246486	-1.22069	0.92474	1.45389	-0.704396	-1.09813	0.561854	-0.603387	-0.299989
clust4	gene7612	-0.662557	2.03552	0.346528	-0.132673	-1.44614	0.784286	1.20514	-0.936095	-0.938944	0.384161	-0.395114	-0.244114
clust4	gene9605	-0.667852	1.9668	0.125522	-0.357535	-1.31618	0.986253	1.47351	-0.880525	-0.801433	0.0591228	-0.483599	-0.104086
clust4	gene8025	-0.811381	1.86301	0.19788	-0.152843	-0.801252	1.22758	1.35555	-0.550712	-1.18545	0.267924	-0.551862	-0.858448
clust4	gene4088	-1.19669	1.74245	0.406944	-0.459087	-0.975567	1.24792	1.37113	-0.423248	-1.06207	0.201681	-0.261835	-0.591633
clust4	gene8117	-1.15505	1.95227	0.311213	-0.102822	-1.13849	0.923691	1.37376	-0.634094	-0.998897	0.199897	-0.405447	-0.326025
clust4	gene10597	-1.15211	1.76496	0.204159	-0.126024	-0.882972	1.02011	1.63198	-0.380945	-0.249047	0.0456611	-0.78318	-1.0926
clust4	gene6591	-0.94561	1.73096	0.490711	-0.692159	-1.22488	1.2503	1.43845	-0.0690262	-0.818313	-0.155888	-0.666199	-0.338339
clust4	gene834	-1.2793	1.82535	-0.0445011	-0.528765	-0.946598	0.962506	1.7045	-0.468236	-0.544831	0.103576	-0.698615	-0.0850917
clust4	gene8764	-1.29303	1.7471	0.397618	-0.429181	-1.41223	1.0508	1.46057	-0.548229	-0.190265	-0.0113888	-0.568726	-0.203047
clust4	gene8172	-1.17005	1.61059	-0.445175	-0.152251	-0.748653	0.845577	1.46686	-0.495597	-1.52222	0.829418	0.129373	-0.347876
clust4	gene11070	-0.887632	1.43814	-0.471177	-0.162837	-1.22129	1.05385	1.71375	-0.0875483	-1.36109	0.562805	-0.368492	-0.208477
clust4	gene5209	-1.05716	1.63568	-0.241589	-0.439742	-0.934054	1.02151	1.67388	-0.0781565	-1.28643	0.409448	-0.067639	-0.635754
clust4	gene1064	-0.786094	1.55197	0.0709905	-0.16673	-1.05956	1.0133	1.70287	-0.255723	-1.62584	-0.0441719	-0.42446	0.0234526
clust4	gene7151	-0.852344	1.28314	0.340372	-0.235235	-1.29915	1.31913	1.61075	-0.535212	-1.44554	0.0771641	-0.223293	-0.0397866
clust4	gene6342	-0.633671	1.37325	-0.0538098	-0.228675	-1.07132	1.5506	1.48811	-0.610843	-1.46567	0.345366	-0.41719	-0.276146
clust4	gene1108	-0.962256	1.52504	0.0948827	-0.197478	-0.91861	1.24737	1.28984	-0.341749	-1.51322	0.807805	-0.666708	-0.364924
clust4	gene6083	-1.09919	1.46289	-0.0892958	-0.499312	-0.972912	1.28624	1.41067	-0.21401	-1.52356	0.581465	-0.312098	-0.0308879
clust4	gene1303	-0.348868	1.07485	-0.161578	-0.368411	-1.30952	0.993505	2.10964	-0.43967	-1.20567	0.539987	-0.243182	-0.641083
clust4	gene8331	-0.210714	1.62869	-0.469474	-0.50873	-1.10605	1.00089	1.90206	-0.403523	-1.28321	-0.0456991	-0.106984	-0.397255
clust4	gene622	-1.34323	1.40702	-0.258745	-0.546614	-0.437879	1.21285	1.887	-0.333979	-1.0767	0.252718	-0.407857	-0.354578
clust4	gene262	-0.77578	1.57556	-0.691814	-0.300584	-0.779754	1.35377	1.74934	-0.349987	-1.20677	0.108162	-0.447834	-0.234309
clust4	gene3490	-1.07204	1.45435	-0.423743	-0.356012	-0.957778	1.26477	1.78075	-0.666887	-0.999708	0.436814	-0.219183	-0.24133
clust4	gene5284	-0.741394	1.44359	-0.371399	-0.555773	-0.886917	0.902472	2.11846	0.185019	-1.04341	0.125663	-0.591514	-0.584799
clust4	gene5833	-0.792878	1.51008	-0.327623	-0.655819	-1.19033	0.756082	2.0859	0.122145	-0.978147	0.0627902	-0.4737	-0.118502
clust4	gene10140	-0.745806	1.399	-0.325129	-0.843802	-0.554537	1.23106	1.96933	-0.204067	-0.941605	0.36127	-0.713672	-0.632042
clust4	gene6711	-0.554444	1.21858	-0.335082	-0.598761	-0.957808	1.37684	1.91668	-0.0274002	-1.04586	0.392038	-0.839041	-0.545744
clust4	gene6767	-1.49836	1.45468	-0.0207567	-0.725178	0.069024	1.29869	1.74868	-0.755114	-0.634619	-0.0584017	-0.417899	-0.460741
clust4	gene8221	-1.94465	1.39096	0.319033	-0.752395	-0.0956238	1.00571	1.69684	-0.605249	-0.488216	-0.0854448	-0.163063	-0.2779
clust4	gene5962	-1.8281	1.31927	0.515865	-0.231343	-0.165764	1.05027	1.63798	-0.545038	-1.05866	0.0467075	-0.158759	-0.582427
clust4	gene5949	-1.49085	1.56863	0.29962	-0.18195	-0.192087	0.972353	1.70749	-1.11161	-0.844095	-0.102982	-0.57892	-0.0456005
clust4	gene9534	-1.63263	1.42453	0.211144	-0.358003	-0.0539337	0.820764	1.92682	-1.04081	-0.640202	0.0110095	-0.449397	-0.219287
clust4	gene313	-1.1714	1.25859	-0.625931	-0.343392	-0.673718	1.56231	1.81536	-0.603501	-0.832557	-0.350633	0.267792	-0.302927
clust4	gene437	-1.02418	1.6931	-0.121781	-0.953883	-0.482802	1.13378	1.73703	-0.556601	-1.06104	-0.153518	0.162033	-0.372137
clust4	gene2243	-1.3606	1.78663	-0.114988	-0.554934	-0.733602	1.24106	1.5812	-0.22141	-0.837341	-0.431986	-0.00744068	-0.346582
clust4	gene5762	-0.90907	1.64687	-0.205938	-0.353361	-0.722745	1.42403	1.60947	-0.146216	-1.3221	-0.495587	-0.24546	-0.279888
clust4	gene5106	-1.16199	1.68489	0.129592	-0.0602401	-0.894594	1.09712	1.64366	-0.492623	-1.26655	0.0058993	-0.301984	-0.383179
clust4	gene9417	-1.26936	1.67365	-0.00461594	-0.341876	-0.591899	1.2879	1.69798	-0.436519	-0.976232	-0.127194	-0.495227	-0.416607
clust4	gene5842	-1.36554	1.60361	0.0566025	-0.255861	-1.1436	1.31771	1.39695	-0.559908	-0.975523	0.333901	-0.344618	-0.063713
clust4	gene7253	-1.1614	1.58755	-0.111873	-0.247563	-0.957443	1.05677	1.81237	-0.503841	-1.07814	0.154046	-0.546729	-0.00373465
clust4	gene2742	-1.27239	1.35538	0.127076	-0.150361	-0.834741	0.738792	2.14849	-0.554065	-1.10939	-0.108188	-0.310206	-0.0303951
clust4	gene778	-1.44094	1.47507	0.0737741	-0.196526	-0.775433	0.889235	1.94229	-0.353319	-1.06931	0.115471	-0.471048	-0.189262
clust4	gene8082	-1.07963	1.24084	-0.0953429	-0.414818	-1.13749	1.12634	1.94576	-0.0411663	-1.317	-0.141462	-0.0937486	0.00771699
clust4	gene10035	-1.12774	1.5232	-0.173637	-0.00821199	-0.931774	1.25765	1.69878	-0.543572	-1.27698	-0.33457	-0.0585772	-0.0245556
clust4	gene10261	-1.52999	1.30259	0.0314835	-0.1718	-0.955479	1.10459	1.82539	-0.587392	-1.0295	-0.185868	0.0342182	0.161762
clust4	gene1396	-0.451336	1.56861	-0.188145	-0.871448	-0.443955	0.957847	1.97699	-1.13301	-0.573297	0.368668	-0.470577	-0.740347
clust4	gene4128	-0.652998	1.58452	0.0385042	-0.664811	-0.493014	0.922957	2.0869	-0.729227	-0.641072	0.10444	-0.827423	-0.728772
clust4	gene10020	-0.424156	1.93703	-0.400786	-0.624719	-0.796485	0.759878	1.82179	-0.650108	-0.865502	0.39218	-0.591763	-0.557361
clust4	gene3356	-0.364091	1.8365	-0.0831715	-0.581728	-0.906057	1.12096	1.6101	-0.784594	-0.538874	0.380986	-0.855842	-0.83419
clust4	gene766	-0.273396	1.70718	-0.423814	-0.680703	-0.892254	1.08712	1.85016	-0.92066	-0.462346	0.290201	-0.634446	-0.647043
clust4	gene1008	-0.68028	1.38606	0.11113	-0.283082	-0.872417	1.29928	1.87007	-1.16686	-0.764821	0.163621	-0.39135	-0.671349
clust4	gene3231	-0.546308	1.80276	0.145065	0.0238494	-0.932036	0.896539	1.79365	-0.916762	-0.83097	-0.0183265	-0.755778	-0.661685
clust4	gene5107	-0.700553	1.70739	0.0840467	-0.10707	-0.756981	1.10007	1.78954	-0.740184	-0.939264	-0.0267865	-0.418133	-0.992083
clust4	gene1397	-0.402604	1.58077	-0.236036	-0.418789	-0.696933	0.800217	1.89016	-1.25358	-0.908087	0.67691	-0.410245	-0.621789
clust4	gene7707	-0.612239	1.66639	-0.213296	-0.407805	-0.84307	0.989507	1.88358	-0.925769	-0.84099	0.419193	-0.422549	-0.692947
clust4	gene2286	-0.772372	1.77666	0.0591502	-0.37751	-0.76753	0.915461	1.45873	-0.920523	-1.11633	0.890514	-0.538999	-0.607257
clust4	gene4129	-0.893044	1.5485	0.138774	-0.408742	-0.915645	1.1433	1.70828	-0.794075	-1.07386	0.52106	-0.376807	-0.597741
clust4	gene2329	-1.237	1.62147	-0.329351	-0.387186	-0.509627	1.20215	1.67024	-1.02501	-0.652558	0.465199	-0.582313	-0.236024
clust4	gene6115	-1.06553	1.55783	0.0987878	-0.143843	-0.917313	0.979388	1.7265	-0.986408	-0.750308	0.53282	-0.885816	-0.14611
clust4	gene6652	-1.28039	1.1644	0.0266431	-0.237045	-0.835818	1.21545	1.88164	-0.97221	-0.389431	0.595527	-0.804496	-0.36427
clust4	gene329	-0.64728	1.51169	-0.209329	-0.0376537	-0.587141	1.05968	1.56127	-1.08545	-0.709785	0.973705	-0.771004	-1.0587
clust4	gene120	-0.88228	1.75333	-0.404981	-0.2475	-0.0954526	0.924829	1.80578	-1.07967	-0.445148	0.306596	-0.845891	-0.789619
clust4	gene4804	-0.807233	1.73919	-0.329893	0.0426137	-0.571784	0.779584	1.83348	-0.75747	-0.590993	0.503164	-1.07257	-0.7681
clust4	gene4157	-1.08898	1.77348	0.116291	-0.425703	-0.307664	0.766587	1.83763	-1.08324	-0.648958	0.273344	-0.67792	-0.534863
clust4	gene5178	-0.923322	1.89658	0.115411	-0.625035	-0.345012	0.971242	1.6495	-1.11275	-0.803418	0.136775	-0.486839	-0.473131
clust4	gene7167	-0.95106	1.81738	0.183975	-0.403751	-0.35067	1.01403	1.71653	-1.12366	-0.827961	-0.0273328	-0.540892	-0.506588
clust4	gene9757	-1.29824	1.60398	0.332891	-0.492954	-0.536943	1.08603	1.62692	-1.14912	-0.748045	0.326697	-0.422458	-0.328759
clust4	gene2983	-1.20119	1.88597	0.204549	-0.611591	-0.54821	0.999099	1.63788	-0.834229	-0.777869	0.0182423	-0.426097	-0.346557
clust4	gene6659	-1.25698	1.5513	0.122725	-0.541761	-0.549218	0.900597	1.97912	-0.774251	-0.88763	0.173948	-0.357417	-0.360436
clust4	gene696	-1.23393	1.76719	0.0191384	-0.39083	-0.4587	1.11449	1.77705	-0.627164	-0.487789	-0.229719	-0.875827	-0.373912
clust4	gene3748	-1.18172	1.80806	-0.149334	-0.2874	-0.246447	1.08165	1.76185	-0.952638	-0.745576	-0.21482	-0.478884	-0.394751
clust4	gene1376	-1.13482	1.72999	-0.289248	-0.609138	-0.314378	1.2852	1.75989	-0.502951	-0.831613	-0.177463	-0.562044	-0.353422
clust4	gene5198	-0.973974	1.72253	-0.238161	-0.606489	-0.558408	1.07594	1.93483	-0.735065	-0.685731	-0.0620292	-0.596157	-0.277284
clust4	gene621	-1.15301	1.60169	-0.0591622	-0.605736	-0.400113	0.81067	2.09553	-0.962912	-0.548803	-0.110043	-0.510917	-0.157188
clust4	gene6658	-0.797213	1.7373	-0.226379	-0.685919	-0.272795	1.12921	1.7946	-1.10951	-0.571319	0.120258	-0.72835	-0.389883
clust4	gene9075	-1.0141	1.54805	-0.236798	-0.670513	-0.0650599	1.30051	1.87656	-0.870971	-0.604795	-0.0644044	-0.545728	-0.652752
clust4	gene3118	-0.781937	1.08738	-0.17103	-0.357516	-0.134213	0.681152	2.49428	-1.19458	-0.705745	-0.0804036	-0.596922	-0.24047
clust4	gene9401	-1.09615	1.36705	0.104926	0.0475936	-0.310266	0.604476	2.17921	-0.333974	-1.11123	0.160832	-0.676858	-0.93561
clust4	gene10019	-0.406594	2.02051	-0.249712	-0.674101	-0.694925	0.363512	1.61946	-0.9139	-0.687099	0.834047	-0.244152	-0.967046
clust4	gene4781	-0.234625	2.14267	-0.163306	-0.907394	-0.362889	0.831772	1.38987	-0.907394	-0.907394	0.385983	-0.359904	-0.907394
clust4	gene7924	-0.425386	2.08027	-0.394064	-0.795242	-0.321454	0.877214	1.54278	-0.942696	-0.650774	0.417753	-0.682446	-0.705957
clust4	gene440	-1.11778	1.29835	-0.333536	-1.02945	-0.345966	1.23085	1.72312	-0.663258	-0.444607	0.932593	-0.602682	-0.647641
clust4	gene5367	-1.25475	1.54734	-0.4298	-0.965208	-0.370559	0.723362	1.63386	-0.715056	-0.695232	1.09938	0.0429354	-0.61627
clust4	gene6176	-1.059	1.81439	0.0934147	-0.835026	-0.584472	0.620786	1.68019	-0.825483	-0.852849	0.640658	0.0220884	-0.714696
clust4	gene4206	-1.07703	1.76714	-0.439318	-0.531533	-0.498315	0.0685899	2.01533	-0.147353	-1.07703	0.662585	-0.494676	-0.248384
clust4	gene6449	-1.15558	1.62227	-0.262053	-0.413826	-0.418754	-0.0420155	2.01416	-0.891554	-1.11925	0.70685	0.05399	-0.0942413
clust4	gene439	-1.33176	1.8861	-0.0306105	-0.578186	-0.56292	0.692861	1.36056	-1.07854	-1.05197	0.353995	0.511242	-0.170769
clust4	gene9915	-0.924141	1.85444	0.118299	-0.73116	-0.425011	0.721173	1.52008	-1.50243	-0.808154	0.412314	0.0217842	-0.257196
clust4	gene1312	-1.11985	1.88164	0.19126	-0.54424	-0.650697	0.657207	1.49372	-0.743601	-1.42593	0.350017	-0.236262	0.146732
clust4	gene4519	-0.74915	2.11153	-0.0535586	-0.642504	-0.583618	0.837067	1.37078	-0.97544	-1.11588	0.453957	-0.445168	-0.208017
clust4	gene9113	-0.797875	2.03799	-0.221535	-0.828655	-0.172053	0.795999	1.23606	-1.13071	-1.25891	0.597552	-0.250418	-0.00745602
clust4	gene4577	-1.49964	1.34317	-0.293772	-0.851914	-0.642611	1.39939	1.44332	0.751683	-0.745251	0.127935	-0.442368	-0.589942
clust4	gene5736	-1.62366	1.07785	-0.337855	-0.512074	-0.831927	0.795508	1.81242	0.454007	-0.380466	0.941683	-0.650572	-0.744912
clust4	gene2487	-1.73588	1.45493	-0.0407704	-0.319361	-0.615215	1.30974	1.29762	0.215572	-0.771449	0.589813	-0.833731	-0.551276
clust4	gene9400	-1.27123	1.52071	-0.148254	-0.415282	-0.458118	0.725833	1.83346	0.431741	-1.00595	0.438449	-0.936638	-0.714722
clust4	gene2723	-0.818092	1.76887	0.336174	-0.521527	0.088091	0.695425	0.875852	-0.56048	-0.882529	1.21086	-0.550745	-1.6419
clust4	gene1909	-0.624271	1.61159	-0.749465	-1.14528	0.556727	0.973946	1.24057	-0.580684	-0.10737	0.882135	-0.807828	-1.25007
clust4	gene438	-0.347573	1.73525	-0.0156904	-1.53264	-0.245659	1.18213	1.17966	-0.801295	-0.511082	0.671291	-0.181939	-1.13246
clust4	gene9608	-0.187513	1.6625	-0.260969	-0.762828	0.137897	1.15651	1.46794	-0.940664	-0.52372	0.493046	-0.872524	-1.36968
clust4	gene2607	-0.248295	1.87213	-0.375454	-0.805933	-0.304551	1.25209	1.38861	-0.61986	-0.607014	0.48052	-1.06911	-0.963141
clust4	gene9607	-0.417311	1.8847	-0.145085	-0.739024	-0.463768	1.23325	1.2843	-0.821812	-0.689195	0.679728	-0.704967	-1.10081
clust4	gene3225	-0.889687	1.42274	-0.778781	-1.03454	0.2369	1.75675	1.21845	-0.0292576	-1.22056	0.125371	-0.248293	-0.559099
clust4	gene776	-0.994478	1.60288	-0.659361	-0.461282	0.245354	1.54995	1.44295	-0.826916	-1.02816	-0.0750461	-0.0926994	-0.703189
clust4	gene289	-1.40267	1.14056	-0.397924	-1.10571	0.131395	1.23495	1.53497	0.20371	-0.950649	0.850001	-0.712527	-0.5261
clust4	gene144	-0.791275	1.51455	-1.06549	-1.13482	-0.00730791	1.29435	1.51788	0.295885	-0.654324	0.421513	-0.603847	-0.78713
clust4	gene9296	-0.694452	1.10362	-0.815238	-1.4824	0.167851	1.43867	1.5766	-0.145588	-0.663562	0.725346	-0.347263	-0.863583
clust5	gene1802	-1.00194	-0.699777	-0.248842	-1.55801	1.05978	-0.201846	0.986814	-0.650291	1.4221	0.284283	1.34518	-0.73746
clust5	gene4751	-0.339297	-1.2415	-0.33833	-1.38102	1.63511	-0.890319	1.63467	-0.0311058	1.00821	-0.348323	0.113504	0.178413
clust5	gene7245	-1.11164	-1.84155	-0.297382	-0.54294	1.45733	-0.463973	0.465889	0.344869	1.31839	-0.740768	0.830818	0.58097
clust5	gene2577	-0.0888811	-1.1296	0.107523	-1.66754	1.82741	-0.140983	-0.927722	-0.00944535	1.27441	0.502252	0.756971	-0.504389
clust5	gene1803	0.117698	-1.69031	0.102214	-1.01334	1.34396	-0.730412	-0.600032	-0.623026	1.45466	0.522316	1.26236	-0.146097
clust5	gene2679	0.106654	-1.05885	0.152365	-1.60557	0.934294	-0.652376	-1.03196	-0.00502642	1.90052	0.238202	1.10763	-0.0858885
clust5	gene2558	0.179848	-1.10543	-0.114798	-0.778174	1.57779	-1.02651	-1.34099	0.546669	1.86358	0.0597213	0.0874988	0.0507976
clust5	gene424	0.56821	-0.862247	-0.157963	-0.548668	1.51361	-0.921132	-1.28823	0.350544	2.07682	-0.499763	0.10361	-0.334788
clust5	gene5710	0.359604	-1.19705	-0.128482	-0.449882	1.64764	-0.823025	-1.27533	-0.0929524	1.80178	-0.4908	0.821287	-0.172785
clust5	gene9398	0.023692	-1.05782	0.265273	-0.625196	1.52562	-0.85712	-1.69365	0.706032	1.54125	-0.438068	0.649039	-0.0390433
clust5	gene2630	-0.202503	-0.931499	-0.704047	-0.65956	2.2421	-0.570624	-1.31675	0.0405893	1.37741	0.245677	0.233524	0.245687
clust5	gene282	-0.660948	-0.810623	-0.315239	-0.717347	2.12868	-1.12118	-0.696714	0.53108	1.65414	0.0100746	-0.000652444	-0.00127626
clust5	gene749	-0.513256	-0.798334	0.0437401	-0.71633	2.0335	-0.8011	-1.15019	-0.0561852	1.78878	-0.360045	0.188198	0.341216
clust5	gene9104	0.366123	-1.37325	0.273306	-0.871714	2.08165	0.315988	-0.700398	-0.359323	1.2961	-0.948608	0.464957	-0.544832
clust5	gene102	-0.529836	-0.404577	0.5226	-0.560147	2.09081	-0.150605	-0.390177	-1.35051	1.34189	-0.911935	0.844843	-0.502364
clust5	gene849	0.315173	-0.803352	0.24791	-0.842648	1.91931	-0.620388	-1.04861	-1.10647	1.23796	-0.433466	1.17029	-0.0357158
clust5	gene2705	-0.783887	-0.599584	0.430309	-1.09834	1.79364	-0.678144	-0.43809	-0.457763	2.11854	-0.259541	-0.00788482	-0.0192528
clust5	gene3421	-0.847776	-0.439316	0.755484	-1.1324	1.37222	-0.564474	-0.0231302	-0.320159	2.20186	-1.03965	0.0382026	-0.000862899
clust5	gene4572	-0.120743	-0.81882	0.421308	-0.728754	1.44441	-2.00373	0.0954699	-0.185323	1.66946	-0.550042	0.575922	0.200833
clust5	gene1093	-0.473568	-0.851891	0.899823	-0.354937	1.20089	-1.40246	-0.795224	-0.268676	2.15961	-0.49189	0.297167	0.0811545
clust5	gene1117	-0.590669	-0.649821	0.737946	-0.344508	1.70312	-1.25251	-0.475784	-0.899106	1.95095	-0.457348	0.200144	0.0775924
clust5	gene8299	-0.498856	-0.590556	0.476098	0.0500232	1.751	-1.33115	-0.448163	-0.472115	2.02012	-0.901125	-0.120105	0.0648292
clust5	gene8052	-0.691315	-0.0194077	-0.447924	-0.692418	1.7576	-0.59335	-1.09412	0.135437	2.19806	-0.212115	0.183729	-0.524177
clust5	gene8053	-1.24821	0.0376314	-0.118926	-1.10919	1.64824	-0.699943	-0.534179	-0.168975	2.10785	0.211685	0.236844	-0.362823
clust5	gene10758	-0.539425	-0.81493	0.471356	-0.297263	1.87466	-0.715426	-0.208742	-0.816597	2.13323	-0.200584	-0.527215	-0.359064
clust5	gene2532	-0.340688	-0.695273	-0.0469463	-0.301184	1.83096	-0.875599	-0.451475	-0.774235	2.27554	-0.394586	-0.226902	0.000390178
clust5	gene11642	-0.644217	-0.0301857	0.306679	-0.382849	2.03861	-0.644217	-0.644217	-0.644217	2.02579	-0.644217	-0.092743	-0.644217
clust5	gene7288	-0.540214	-0.278219	0.660944	-0.170243	2.03598	-0.887746	-0.8241	-0.813444	1.77999	0.203321	-0.560895	-0.605376
clust5	gene8693	-0.501324	-0.497892	0.333732	0.0427803	2.29717	-0.775139	-0.509141	-0.603812	1.74577	-0.34305	-0.676849	-0.512247
clust5	gene7720	0.410294	-0.676423	-1.00455	-0.143964	0.96443	0.185668	-1.2267	-0.0130576	2.05047	-1.49069	0.440381	0.504149
clust5	gene10782	1.69455	-1.17812	-0.955275	-1.10996	0.699294	0.251069	-0.59075	0.380632	1.30854	-1.2481	0.383967	0.364151
clust5	gene3512	1.46333	-0.363425	-1.20973	-1.10542	0.675567	-0.527523	0.26877	0.23155	1.89602	-1.04534	-0.617702	0.333892
clust5	gene3927	-0.315469	-1.01202	-0.644869	-0.781614	1.59159	-0.695403	-0.543565	1.66323	0.677044	-1.20946	0.781317	0.489216
clust5	gene683	0.153416	-0.566658	-1.52939	-0.0861611	2.05273	-0.427159	-0.67792	0.725734	0.906083	-1.30535	0.618984	0.135693
clust5	gene5715	0.329956	-0.673901	-0.984749	-1.07865	1.73176	-0.122711	0.0679241	0.222834	1.97569	-1.11899	-0.0770326	-0.272128
clust5	gene9585	0.357456	-0.87549	-0.300871	-1.29745	2.11512	-0.243599	0.430152	0.0760841	1.45729	-1.14853	-0.321382	-0.248779
clust5	gene10377	-0.612925	-0.624834	-0.640729	-1.73042	1.6237	0.10599	0.486649	0.297744	1.89695	-0.287993	-0.111464	-0.40267
clust5	gene5793	0.25072	-0.0827097	-1.18299	-1.55957	1.71553	-0.496162	0.523096	0.518922	1.62005	-0.463116	-0.129085	-0.714682
clust5	gene4478	-0.244863	0.0783899	-1.64042	-0.721892	1.54761	-0.214957	1.08753	0.297781	1.52056	-1.2566	-0.313994	-0.139153
[truncated: 1,760 more rows]
