# Supplementary material for: Functional characterization of CreA, ZnT, and MTase as key regulators of cadmium resistance in Paecilomyces lilacinus
Source: Front Microbiol. 2026 May 14;17:1792636. doi: 10.3389/fmicb.2026.1792636 (PMC13218079; doi:10.3389/fmicb.2026.1792636)
Supplement: Supplementary file 1 [file Data_Sheet_1.ZIP › mRNA/2_DEG/Venn/diff_gene_of_all_groups.xlsx]

## Sheet: Sheet1
gene_id	B_vs_A_de	B_vs_A_log2fc	B_vs_A_pval	C_vs_A_de	C_vs_A_log2fc	C_vs_A_pval	D_vs_A_de	D_vs_A_log2fc	D_vs_A_pval
gene9091	-	0.762839	0.218671	-	0.625706	0.364385	-	0.928493	0.170617
gene5731	-	-0.119129	0.893488	-	-0.511235	0.473367	-	-0.771251	0.144528
gene6896	up	1.25202	0.0192274	up	1.39154	0.0420797	up	1.72165	0.0001642
gene3840	-	0.825952	0.19018	-	0.560768	0.481479	-	1.11917	0.0732903
gene10931	-	0.282615	0.614209	-	0.803913	0.253532	-	0.912126	0.0491174
gene9673	up	5.97346	0.00312251	up	5.03984	0.00805006	-	1.2252	0.279828
gene5703	-	0.245531	0.649736	-	0.138076	0.884345	-	0.232613	0.587519
gene6668	-	-0.540005	0.338012	-	-0.679844	0.333342	-	-0.549422	0.219832
gene3736	-	0.46745	0.323972	-	0.390081	0.516582	-	0.873381	0.0817486
gene5412	up	1.10007	0.0374645	-	0.802203	0.218516	-	0.569518	0.238942
gene10202	-	1.06648	0.501105	-	0.488938	0.747606	-	-0.233982	0.912663
gene2364	-	-0.897192	0.241998	-	-0.0440601	0.9976	-	0.391452	0.759326
gene7811	-	-0.745059	0.239178	-	-0.339991	0.69694	-	-1.61827	0.131263
gene11808	-	-0.884061	0.106565	-	-0.872534	0.220351	-	-0.430637	0.31083
gene7331	-	1.66116	0.383272	-	1.21156	0.538804	-	1.32017	0.487652
gene8461	-	-2.92882	0.157163	down	-3.17428	0.00900311	down	-3.02554	0.018586
gene1596	up	2.995	0.00739843	up	2.95965	0.0061951	up	2.77871	0.0071738
gene7662	-	2.84133	0.34901	-	1.00552	0.750727	-	1.67286	0.572187
gene58	-	1.20958	1	-	0.930926	0.982647	-	-1.02958	0.796649
gene420	-	0.896732	0.085938	up	1.40551	0.0373484	up	1.97954	1.55334e-05
gene4399	down	-2.28188	0.0418386	-	-0.769085	0.358077	-	-1.60025	0.0570621
gene324	up	2.68201	0.0131261	up	2.77853	0.013811	up	1.89694	0.0448867
gene8240	-	1.05156	0.0920565	-	1.38257	0.0728947	up	1.18448	0.0361536
gene4124	-	-2.23488	0.160167	-	-0.0678055	1	-	-0.583203	0.841681
gene11733	-	0.0276777	0.910715	-	-0.357961	0.577275	-	-0.52824	0.251266
gene519	-	-0.542523	0.316239	-	-0.300906	0.659505	-	-0.15456	0.680163
gene3849	-	0.22565	0.717417	-	0.750971	0.284734	up	1.46148	0.0364014
gene5624	-	0.715329	0.257959	-	0.9235	0.175473	-	1.01675	0.152092
gene11590	-	-Inf	0.995144	-	-	-	-	-	-
gene4091	-	-0.945426	0.38312	-	0.217275	0.928351	-	0.507764	0.760405
gene276	-	0.837861	0.170268	-	0.962018	0.172005	up	1.02251	0.0495921
gene237	-	-1.61645	0.83155	-	-0.775096	1	-	-1.3345	0.877396
gene8640	-	0.310426	0.562734	-	0.549397	0.388987	up	1.51416	0.00683153
gene9943	-	-0.168842	0.728012	-	0.0928791	0.901214	-	0.109487	0.865861
gene1309	-	-0.420934	0.550043	-	-0.214801	0.895135	-	0.304717	0.432293
gene7416	down	-1.84819	0.0397285	-	-0.935328	0.230286	-	0.177033	0.942091
gene9955	-	-0.331708	0.498674	-	-0.375377	0.537007	-	-0.398871	0.354789
gene1119	down	-2.60465	0.0200593	-	-2.41989	0.121505	down	-1.0697	0.0455345
gene1723	up	2.75878	0.000358948	up	3.31156	0.000135208	up	2.34484	0.00196427
gene7368	-	0.452125	0.641632	-	0.0174679	0.981361	-	0.354701	0.707311
gene8499	-	-1.07488	0.470057	-	-0.671559	0.463372	-	-0.833681	0.202978
gene4907	-	-0.229355	0.678853	-	-0.0157082	0.996708	-	0.23673	0.604162
gene7809	-	0.342709	0.572596	-	-0.62098	0.379112	down	-1.16277	0.0104418
gene1505	-	0.0457963	0.92253	-	0.00887296	0.975479	-	0.275689	0.586651
gene5983	-	-0.865322	0.319346	-	-1.1337	0.196843	down	-2.04174	0.00213173
gene10410	up	6.60708	0.0283549	-	4.62403	0.0789242	-	2.86616	0.173333
gene1054	-	0.122299	0.882184	-	0.984821	0.306681	up	3.38717	0.0133744
gene7599	-	-0.555931	0.588435	-	-0.0882523	0.950195	-	-0.0607066	0.911582
gene6304	up	1.78233	0.00757811	-	-0.0550123	0.804929	-	-0.951823	0.201749
gene9877	-	0.545465	0.340296	-	-0.0936854	0.851885	-	-0.414073	0.361767
gene4895	-	-1.0171	0.0589248	down	-1.4754	0.0322466	down	-1.1906	0.00833927
gene8405	-	Inf	1	-	0.442839	1	-	Inf	0.997133
gene1873	-	-1.03701	0.0744598	-	-0.420678	0.641214	-	-0.0668241	0.829358
gene3595	up	1.31143	0.013654	-	1.15766	0.0815355	up	1.61763	0.000356745
gene174	-	0.95709	0.465278	-	-0.890867	0.529908	down	-1.5018	0.0286684
gene8420	-	-0.80561	0.22926	down	-1.68012	0.0140719	down	-1.71372	0.00676056
gene2773	-	-0.507367	0.342412	-	-0.389031	0.536973	-	-0.655267	0.154465
gene5203	-	0.664872	0.241387	-	0.898636	0.194662	-	0.629562	0.161274
gene5751	-	0.754756	0.140439	-	0.56412	0.388603	-	0.417578	0.31623
gene10938	-	-0.221314	0.776459	-	-0.204993	0.800369	-	0.286487	0.49308
gene4919	-	0.681369	0.161228	-	1.05077	0.114245	up	2.22164	3.71013e-06
gene8446	-	-3.69393	0.10586	-	-3.18243	0.135598	-	0.359947	0.647958
gene7755	-	0.0528406	0.959205	-	-0.970026	0.295893	-	-1.23925	0.10204
gene11195	-	-Inf	0.99514	-	-Inf	1	-	-Inf	0.848607
gene1899	-	0.0841618	0.836743	-	0.167843	0.79028	-	0.204085	0.628708
gene2464	up	1.96555	0.0433341	-	0.667762	0.397593	up	2.19226	0.0285797
gene3503	-	0.368018	0.513965	-	0.48613	0.482807	-	0.266902	0.50907
gene2913	-	0.446147	0.471069	-	-0.0513732	0.970096	-	-0.505497	0.328993
gene6103	-	0.0911607	0.893284	-	0.172562	0.808772	-	0.310747	0.486905
gene6190	-	-0.396451	0.387337	-	-1.22344	0.0819349	down	-1.70707	0.000177641
gene5245	-	-0.495347	0.345424	-	-0.485206	0.455247	-	-0.364833	0.420523
gene3152	down	-2.057	0.0153663	down	-2.21472	0.0160136	down	-1.88586	0.0226225
gene2434	-	0.890446	0.613163	-	-0.40563	0.802813	-	-0.125984	0.877929
gene8468	-	0.773417	0.139325	-	0.759709	0.271619	-	0.628883	0.167501
gene3368	-	-0.502764	0.320274	-	-0.898691	0.187461	down	-1.22651	0.00652979
gene10417	-	0.147212	0.829537	-	0.494327	0.506676	-	1.06896	0.0510347
gene8252	-	-0.380798	0.495983	-	-0.0579731	0.960163	-	0.312167	0.544606
gene5510	down	-1.18429	0.0329788	down	-1.52813	0.0322823	down	-1.8832	4.51443e-05
gene2452	-	-1.0321	0.055618	-	-0.584596	0.40831	-	-0.0874042	0.787983
gene8411	-	0.785771	1	-	-0.055772	1	-	-2.50873	0.270446
gene2574	-	-0.341152	0.641255	-	-1.16009	0.138158	down	-1.5698	0.00987456
gene7118	-	0.278311	0.683652	-	0.90643	0.248434	up	2.55183	0.00119121
gene3493	-	1.01097	0.136356	-	0.836802	0.334168	-	0.778682	0.204992
gene8568	-	-0.252013	0.67258	-	0.249471	0.731535	-	-0.0409115	0.976581
gene3047	-	-0.618032	0.280016	-	-0.192113	0.833601	-	0.254606	0.5826
gene4585	-	-0.711312	0.239899	-	0.157495	0.783035	-	0.614134	0.256379
gene6137	-	-1.05768	0.215631	-	-0.618968	0.408663	-	-0.753462	0.325222
gene6465	-	-0.50066	0.34272	-	-0.57743	0.367179	-	-0.847808	0.0633937
gene1411	-	0.153554	0.805971	-	0.22449	0.76108	-	0.15556	0.731143
gene3437	-	0.378804	0.496876	-	0.112415	0.933763	-	-0.960784	0.0347134
gene6048	-	0.69264	0.204661	-	-0.575289	0.363973	-	-0.13535	0.813856
gene9912	-	0.59801	0.292191	-	-0.235829	0.768402	-	-0.403633	0.425328
gene6226	-	-0.837914	0.29938	-	-2.4169	0.0601749	down	-2.34066	0.000476301
gene3543	-	-0.169661	0.793826	-	-0.311023	0.640378	-	-0.324848	0.5359
gene1957	-	0.449671	0.386346	-	0.00961626	0.882368	-	0.0926632	0.819539
gene7108	-	-0.619847	0.290377	-	-0.405975	0.720051	-	0.778133	0.0903675
gene1698	-	-0.685987	0.211081	-	-0.925279	0.196403	-	-0.441104	0.295591
gene6223	-	-0.019734	0.931431	-	-0.353284	0.565777	-	-0.341383	0.49
gene11667	-	-0.118353	1	-	Inf	0.996207	-	-1.6261	0.864281
gene1867	-	0.519065	0.479367	-	0.964786	0.24085	up	1.95627	0.0203277
gene6856	-	-0.00869056	0.998431	-	-0.292892	0.671821	-	-0.493365	0.290102
gene11763	-	-0.359486	0.842974	-	0.820918	0.694186	-	0.55949	0.793856
gene5236	-	0.307706	0.567426	-	0.341762	0.642548	-	-0.0628446	0.860947
gene6311	-	0.772107	0.714431	-	-0.500644	0.758759	-	-1.15049	0.420233
gene7214	-	-0.64486	0.241549	-	-0.452123	0.494921	-	-0.66897	0.14559
gene7768	-	-0.32516	0.571923	-	-0.200173	0.791065	-	0.104028	0.870202
gene7392	-	-	-	-	-	-	-	-Inf	0.570307
gene1677	up	2.67098	0.00235908	up	3.11464	0.00122994	up	3.36059	0.00081863
gene2272	-	1.78185	0.0501715	-	1.27595	0.158554	up	1.88191	0.0259779
gene10587	-	-0.256727	0.870752	-	-1.30377	0.192017	down	-3.43647	0.00239348
gene6019	-	1.02883	0.0926622	-	1.15259	0.103616	up	1.39072	0.0126857
gene9113	down	-2.36775	0.0205352	-	-1.49745	0.243444	-	-0.0602105	0.91249
gene1911	-	-1.3987	0.260888	-	-0.727755	0.756125	-	0.865086	0.294168
gene6749	-	-0.117923	0.840717	-	-0.489641	0.492072	-	-0.906645	0.0689677
gene10770	-	0.394725	0.709235	-	-0.100734	1	-	0.758821	0.574455
gene11166	-	-2.64454	0.285705	-	-2.37073	0.38136	-	-2.44281	0.349034
gene4700	-	0.179622	0.699773	-	-0.061711	0.934293	-	-0.381458	0.418289
gene5589	-	3.60148	0.14108	-	3.68361	0.0948379	-	1.50736	0.432375
gene7590	-	-	-	-	-Inf	1	-	-Inf	1
gene4550	-	-0.117001	0.838126	-	0.0367564	0.917363	-	0.62324	0.174337
gene3184	down	-2.69094	0.0170572	-	-3.41991	0.173407	-	-3.04065	0.0512648
gene9504	up	3.69864	2.8326e-06	up	3.27379	7.81275e-05	up	4.08656	2.30318e-06
gene8426	-	0.629811	0.754524	-	-0.798447	0.477212	down	-2.08342	0.017361
gene2545	-	-2.11852	0.164578	-	-2.62889	0.313846	-	0.809027	0.352985
gene1299	-	-0.0101514	0.889332	-	-0.748127	0.265634	down	-1.08996	0.0164891
gene3634	-	0.0798213	0.871143	-	0.603924	0.400305	up	1.86949	0.0068745
gene2537	-	-1.99501	0.0566952	-	-1.14674	0.484681	down	-1.69563	0.0242898
gene10184	-	-0.305412	0.533519	-	-0.0216978	0.914324	-	0.00805138	0.935538
gene1083	-	0.400063	0.492683	up	1.46692	0.0380553	up	1.37156	0.0225786
gene10804	-	-0.507581	0.480117	-	-1.13989	0.125304	down	-1.59293	0.00511166
gene1247	-	0.346095	0.542472	-	0.202578	0.774256	-	0.15029	0.771413
gene10726	-	0.103598	0.953045	-	-0.98877	0.233178	down	-3.78442	0.019319
gene10882	-	-0.0845875	0.857676	-	0.301949	0.682316	-	0.26704	0.593504
gene4337	-	-Inf	0.99514	-	-	-	-	-Inf	1
gene501	-	0.0561288	0.983315	-	-0.560522	0.393966	-	-0.884865	0.0409616
gene11453	-	-0.574019	0.371199	-	-0.463338	0.533758	-	-0.950673	0.124131
gene9963	up	4.68716	0.000298262	up	5.26687	0.000143273	up	5.33908	0.000139657
gene7794	-	0.308167	0.512412	-	0.307427	0.628561	-	0.599789	0.165407
gene1697	-	-0.851505	0.162393	-	-1.1919	0.108566	down	-1.06325	0.0417764
gene833	down	-1.79159	0.001121	-	-1.31012	0.335164	-	-0.203169	0.696895
gene6412	-	-0.260836	0.716192	-	0.176879	0.80891	-	0.28402	0.72037
gene4136	-	0.321823	0.813464	-	-0.911701	0.270139	-	-0.299788	0.573535
gene8846	-	-1.05055	0.0618577	-	-0.993957	0.158994	-	-0.902739	0.0638568
gene9660	up	1.25018	0.0208962	-	0.834155	0.243499	-	0.554099	0.203154
gene10777	-	1.26803	0.857503	-	0.56031	0.972584	-	-2.70323	0.139608
gene1827	-	0.109668	0.848455	-	0.312004	0.613878	-	0.486234	0.26928
gene7580	up	9.26762	0.00678341	up	8.57488	0.00932545	up	6.74325	0.0230619
gene5844	-	-0.751746	0.169566	-	-0.0403179	0.971483	-	0.560577	0.205742
gene2488	-	0.141184	0.835343	-	-0.444869	0.505288	-	-0.614347	0.177972
gene5074	-	-0.050504	0.904691	-	0.515849	0.493188	-	0.263996	0.554481
gene1466	-	0.447808	0.640396	-	0.579242	0.55291	-	0.828497	0.456826
gene1409	-	-0.25378	0.620888	-	0.0383661	0.962382	-	-0.0289036	0.914162
gene7785	-	0.418441	0.482052	-	-0.00239773	0.997115	-	-0.278035	0.610705
gene2235	-	-0.389839	0.445667	-	-0.490443	0.404874	down	-1.02386	0.0262851
gene9461	-	1.64648	0.0766096	up	2.2685	0.0274226	up	2.00031	0.0325418
gene3198	-	-1.42517	0.0565771	-	-1.18919	0.49305	up	1.13435	0.0312351
gene5216	-	-1.1865	0.0525874	-	-1.28239	0.398635	-	-0.31145	0.50289
gene11755	up	2.61058	6.91966e-05	-	0.985431	0.250392	-	-0.491028	0.56412
gene10995	-	-	-	-	-	-	-	-Inf	1
gene11571	-	-1.05803	0.991943	-	-1.94402	0.592213	-	-2.22982	0.556992
gene6696	-	-0.300245	0.594495	-	-0.309545	0.693758	-	-0.0121036	0.993262
gene858	-	0.574097	0.294631	-	0.166323	0.872532	-	-0.0655492	0.92906
gene3633	-	0.322636	0.62166	-	0.783025	0.279001	up	1.20161	0.033625
gene5028	-	0.619285	0.28036	-	0.764475	0.290157	-	0.255036	0.580143
gene9819	-	-0.252471	0.75028	-	-1.15354	0.132144	down	-1.45129	0.00780759
gene7994	-	0.558323	0.27161	-	0.3323	0.635279	-	-0.027404	0.956256
gene9096	-	-0.0969633	0.928627	-	-0.454922	0.685172	-	-0.620034	0.482617
gene3721	-	-0.924179	0.100278	-	-0.428013	0.542647	-	-0.386999	0.384346
gene4548	-	-0.554111	0.322735	-	-1.12551	0.109026	down	-1.09044	0.0202185
gene3050	up	5.88182	0.000510865	up	5.29913	0.00113685	up	5.18791	0.00107732
gene6345	-	-0.223162	0.709257	-	-0.790279	0.295639	-	0.620023	0.254498
gene9536	-	-1.15197	0.272423	-	-0.175796	0.897876	-	-0.396046	0.713445
gene6383	-	0.413615	0.837016	-	0.614373	0.760473	-	2.1876	0.385911
gene7382	-	2.26951	0.429662	-	0.354029	0.906364	down	-5.49703	0.000873536
gene5085	-	-0.0680073	0.862466	-	-0.51469	0.40737	-	-0.503401	0.278615
gene7424	-	-0.0803058	0.819133	-	-0.311935	0.666417	up	1.42191	0.0370288
gene10542	-	2.86429	0.302391	-	3.7254	0.222566	-	4.69254	0.166732
gene3529	-	-0.395523	0.465927	-	-1.48604	0.164931	down	-2.01254	1.44382e-05
gene11458	-	-1.07763	0.119727	down	-1.75754	0.0234097	down	-2.03107	0.000360329
gene9095	up	1.18619	0.0331525	-	0.673494	0.331023	-	0.0797821	0.741106
gene9839	-	1.5589	0.211241	-	1.5884	0.111555	up	2.85044	0.0130332
gene6272	-	0.00981599	0.959915	-	0.577523	0.36694	up	1.02738	0.0227179
gene1755	-	0.120798	0.840369	-	0.651945	0.402866	up	1.6279	0.0266138
gene9181	up	1.8349	0.00148899	up	2.33897	0.0018229	up	2.28509	8.27806e-06
gene4658	-	-0.370697	0.616969	-	-1.56567	0.0635792	down	-2.31392	9.40403e-07
gene3213	-	-0.7802	0.145752	-	-0.699397	0.305577	-	-0.660721	0.138528
gene2805	-	-0.493505	0.386816	-	0.136609	0.834448	-	0.520128	0.474218
gene2933	-	1.1982	0.149167	-	1.13386	0.188533	up	1.92434	0.0173932
gene9000	-	-0.371634	0.479272	-	-0.559392	0.404808	-	-0.468723	0.261512
gene5406	up	1.73267	0.00336899	-	0.780761	0.29279	-	0.41281	0.303468
gene9428	-	0.239656	0.609632	-	0.0884386	0.82812	-	0.0729583	0.809613
gene3676	-	0.052026	0.981478	-	-0.401882	0.507042	-	-0.57373	0.22733
gene40	-	-0.262795	0.837529	-	-0.666339	0.472626	-	-0.97765	0.334893
gene9438	-	0.57142	0.44604	-	0.638315	0.462844	up	2.15691	0.0259994
gene6740	down	-1.22119	0.0271619	-	-1.00221	0.527337	-	0.623548	0.1619
gene6501	-	-0.894166	0.127898	-	-1.04642	0.130956	down	-1.22382	0.0128092
gene5224	-	-0.573268	0.316976	-	-0.501332	0.504667	-	0.0958953	0.829458
gene3254	-	0.0459656	0.969525	-	0.130099	0.909946	-	0.0681467	0.928498
gene3726	-	0.395861	0.472671	-	0.21897	0.74748	-	0.798301	0.103319
gene2906	-	-0.644623	0.228537	-	0.00551342	0.959012	-	1.01646	0.205966
gene1146	-	0.171071	0.855929	-	1.15456	0.362945	-	1.75415	0.236871
gene384	-	-0.318641	0.559579	-	-0.479086	0.489518	-	-0.237625	0.590628
gene9932	-	0.244368	0.692742	-	-0.47229	0.457646	-	-0.723938	0.126316
gene3928	-	0.000625897	0.965781	-	-1.20827	0.0826908	down	-1.34444	0.0117669
gene4305	-	0.588858	0.313966	-	-0.161963	0.801433	-	-0.032682	0.983937
gene8892	-	0.883701	0.203783	-	-0.901258	0.228416	-	-1.13207	0.103451
gene1029	up	1.26061	0.0346687	-	1.25593	0.114191	up	1.81047	0.00122762
gene6848	-	0.494487	0.442914	-	0.0718071	0.997671	-	-0.237918	0.713799
gene3242	-	-0.355458	0.485783	-	-0.0700309	0.908821	-	-0.00235295	0.959046
gene10224	-	1.89826	0.102647	-	1.89216	0.0915467	-	1.90805	0.0815842
gene6760	-	-0.895689	0.0990367	-	-0.838621	0.232043	-	-0.660273	0.135001
gene9601	-	0.884521	0.0871496	-	0.790276	0.218026	up	1.27267	0.00693811
gene4885	-	0.570134	0.33018	-	-0.196022	0.768544	-	-0.486247	0.313671
gene4832	up	1.08689	0.0470569	-	0.471406	0.527716	-	-0.118618	0.825703
gene4955	-	-0.00836251	0.99045	-	0.176026	0.776123	-	0.341748	0.455178
gene268	-	0.206499	0.717498	-	0.392584	0.549852	-	0.527923	0.236808
gene334	-	-0.527841	0.414583	-	-0.110535	0.953381	-	0.78103	0.08927
gene3444	-	0.175748	0.84278	-	0.0267993	0.940674	-	-0.409437	0.375638
gene3220	-	-0.37274	0.489848	-	-0.0682045	0.941727	-	-0.0790669	0.844967
gene8355	-	-0.105013	0.918844	-	-0.865964	0.255518	down	-4.32983	0.00236289
gene7870	-	0.178286	0.783169	-	0.269463	0.701056	-	0.511851	0.271812
gene2481	-	-1.08552	0.0501564	-	-1.312	0.0639874	-	-0.785192	0.0815104
gene2154	down	-2.85039	0.0137607	down	-2.92921	0.0364506	-	-1.68265	0.156764
gene9237	-	5.01438	0.0579199	-	4.52477	0.0724158	-	3.52306	0.131943
gene4556	-	-0.339831	0.567376	-	-0.987167	0.166723	down	-2.53644	1.57362e-05
gene9326	-	0.371504	0.481277	-	0.557725	0.410023	-	0.458601	0.2976
gene6269	-	-0.0213794	0.945933	-	0.169328	0.826643	-	0.324463	0.490674
gene4711	-	1.25561	0.34662	-	1.12407	0.405543	-	2.3407	0.155154
gene2796	-	-0.491562	0.391764	-	0.0327172	0.985604	-	0.891095	0.0488398
gene2519	down	-1.05491	0.0463304	-	-1.04751	0.131171	-	-0.727407	0.117055
gene8764	down	-1.40821	0.0221359	-	-1.11787	0.178579	-	-0.307472	0.556218
gene2937	-	0.863785	0.282857	-	1.52846	0.104799	-	1.0665	0.185366
gene2476	-	0.139588	0.790884	-	0.158415	0.781759	-	0.267935	0.532002
gene10566	-	0.00875303	0.97953	-	0.378467	0.614638	-	0.749548	0.274154
gene1064	down	-2.92347	0.00841207	-	-2.80014	0.177547	down	-1.27	0.00393191
gene5748	-	-1.54487	0.0902606	-	-0.48595	0.760749	-	1.20411	0.195139
gene11372	up	1.97457	0.000483292	up	2.09101	0.00340643	up	1.8413	0.000205743
gene7158	-	-0.596716	0.266017	-	-0.407203	0.548621	-	-0.437151	0.319752
gene8010	down	-1.37964	0.0143748	down	-1.65029	0.0240381	-	-0.812842	0.132877
gene5905	-	0.490674	0.436095	-	0.451028	0.59013	up	4.85381	5.01335e-05
gene11146	-	0.767747	0.233099	up	2.12474	0.00493317	up	3.26051	1.55423e-07
gene1399	-	-Inf	0.995144	-	-	-	-	-	-
gene7741	-	-0.887099	0.114082	-	-0.680892	0.578192	-	0.26568	0.507568
gene5714	-	-0.786865	0.158281	-	-0.429013	0.590095	-	-0.0300936	0.966571
gene3062	-	0.409377	0.843552	-	0.820009	0.752544	-	-0.343711	0.730697
gene4960	-	0.740005	0.593218	-	0.340534	0.968561	down	-2.68698	0.0305044
gene5252	-	-0.993524	0.0570023	-	-0.668992	0.30472	-	-0.509552	0.208735
gene1427	-	1.81728	0.48316	-	3.39592	0.276774	-	3.22013	0.336711
gene4983	-	0.636905	0.244554	-	0.0726753	0.958943	-	-0.0327166	0.981097
gene8550	-	-0.458617	0.535892	-	-1.6443	0.0543496	down	-2.35701	4.34535e-07
gene5736	down	-3.11995	3.4949e-07	-	-3.38993	0.269556	-	-1.30206	0.354126
gene3808	-	-0.00406622	0.916337	-	-1.07116	0.184552	down	-1.74648	0.000186223
gene5768	-	-0.341584	0.548082	-	-0.274621	0.7797	-	0.344884	0.435604
gene4601	-	-0.961058	0.0839544	-	-0.51413	0.474269	-	-0.099553	0.847577
gene3117	-	-0.638521	0.417572	-	-0.581289	0.435904	down	-1.54879	0.00709204
gene1546	-	0.496584	0.485866	-	0.618831	0.400799	-	0.647122	0.392947
gene9841	up	2.87014	0.0150962	-	0.667083	0.403409	-	-0.2003	0.856465
gene6841	-	0.0732314	0.995433	-	-0.875692	0.316155	down	-1.25241	0.00497362
gene7409	-	0.389148	0.732084	-	0.303085	0.707001	-	1.03968	0.208067
gene2391	-	-0.594911	0.486059	-	-1.83781	0.0538072	down	-2.58292	4.51228e-08
gene7922	-	0.231262	0.68238	-	0.518762	0.449247	-	0.463361	0.307355
gene230	-	-0.0313795	0.863181	-	0.700255	0.345387	-	0.289177	0.554076
gene10943	-	0.671835	0.841562	-	-0.965399	0.459397	-	-0.244699	0.911292
gene78	-	0.53535	0.310203	-	0.41646	0.493934	-	-0.07434	0.947724
gene9565	-	-0.116164	0.804352	-	-0.86798	0.226491	down	-1.00377	0.0308144
gene3567	-	0.139948	0.764857	-	0.0241599	0.905793	-	0.11901	0.857314
gene11601	-	-0.295143	0.645007	-	0.348682	0.646738	-	1.21553	0.113729
gene331	-	-0.0710919	0.88083	-	-0.923972	0.184664	down	-1.56557	0.00132051
gene3801	-	-0.496599	0.385168	-	-0.31421	0.762737	-	0.676628	0.170536
gene2208	-	1.04901	0.0591355	-	1.24723	0.0571031	up	1.45	0.00156538
gene7205	-	0.304967	0.555248	-	-0.491179	0.49741	-	-0.909052	0.0643858
gene4910	-	-0.148767	0.781513	-	-0.0553706	0.987446	-	0.355695	0.497399
gene9312	-	0.107399	0.898245	-	0.40767	0.609259	-	0.0103148	0.993618
gene1771	-	-1.46319	0.0688381	-	-0.167245	0.894694	-	0.539152	0.682693
gene2410	-	-0.465289	0.426983	-	-0.39172	0.649785	-	-0.162182	0.770743
gene10871	up	5.29757	6.99137e-05	up	3.43863	0.00259236	up	2.99809	0.00568932
gene5975	-	-2.79831	0.116601	-	-2.05844	0.324277	-	-1.5644	0.112616
gene1742	-	-1.07129	0.0538353	-	-1.08668	0.47475	-	-0.0142428	0.946596
gene9177	-	-0.0661161	0.903286	-	-0.103235	0.90034	-	0.278528	0.550068
gene8452	-	-0.55932	0.331038	-	-0.951281	0.177571	-	-0.99275	0.0353707
gene1312	down	-3.67858	0.0275351	-	-3.13409	0.113346	-	-1.28199	0.0924265
gene1392	-	2.49392	0.607177	-	0.952406	0.8326	-	Inf	0.398347
gene1220	-	0.541466	0.378615	-	0.151483	0.861778	-	-0.297074	0.511282
gene2595	-	0.494394	0.543165	-	-1.03771	0.153768	down	-3.814	2.85867e-06
gene567	-	-0.235057	0.82558	-	0.764304	0.521981	-	1.70457	0.202108
gene1177	-	0.17887	0.748806	-	0.250954	0.69821	-	0.598433	0.200705
gene6012	up	1.72398	0.0096268	up	2.0064	0.0113796	-	0.996954	0.0821602
gene5962	down	-2.31639	0.00480194	-	-2.36545	0.10858	-	-0.516947	0.421836
gene10669	-	1.31612	0.356085	-	0.00495446	0.956058	-	1.71242	0.295402
gene2402	-	-1.07481	0.0526259	-	-0.0174047	0.942936	-	0.890937	0.0695212
gene2826	-	-0.442739	0.431805	-	0.115634	0.897851	up	1.09926	0.0320153
gene259	-	1.17539	0.114369	-	0.932822	0.225055	up	1.63872	0.0334759
gene3692	-	-0.59589	0.309213	-	-1.30588	0.180717	down	-1.3054	0.0051125
gene1858	-	0.436337	0.437039	-	0.409082	0.514242	-	1.08323	0.0674041
gene7908	-	-0.271904	0.596712	-	-0.629253	0.352884	-	-0.656486	0.148689
gene6361	-	0.646912	0.46447	-	0.899298	0.298689	up	2.14713	0.0169644
gene1644	-	1.06742	0.283	-	1.09604	0.287485	-	1.0255	0.337853
gene6053	-	-1.51063	0.307683	-	-2.52297	0.246032	-	-1.02946	0.193076
gene5757	-	-0.592688	0.255815	-	-0.636431	0.342115	-	-0.349667	0.471263
gene4725	up	5.71454	0.000160554	up	4.53066	0.00183124	up	5.72594	0.000272446
gene4373	-	0.448997	0.459909	-	0.805231	0.219895	up	1.53216	0.00397267
gene911	-	-0.727075	0.167631	-	-0.783435	0.250586	-	-0.787238	0.0870382
gene1592	-	-0.299497	0.616249	-	-0.151831	0.818794	-	-0.451049	0.341606
gene5157	-	-1.00023	0.257309	-	-0.597124	0.511791	-	-0.768868	0.262461
gene8673	-	-0.236734	0.711001	-	0.110596	0.829651	-	0.692185	0.13916
gene6284	-	0.120552	0.787787	-	0.0406142	0.913417	-	0.220928	0.606947
gene10768	-	-Inf	0.99514	down	-Inf	0.0250815	down	-Inf	3.95611e-08
gene7822	-	-0.017483	0.889765	-	0.354694	0.641789	-	0.157364	0.770471
gene4534	-	-0.438421	0.487099	-	-0.0924482	0.915458	-	0.358951	0.736751
gene11222	-	0.719033	0.289798	-	0.117567	0.862562	-	0.9514	0.209119
gene6002	down	-1.87081	0.000964233	-	-1.89315	0.0671346	-	-0.609864	0.182007
gene11296	-	-0.105572	0.863493	-	0.50885	0.455305	-	0.726149	0.116499
gene7717	-	-0.972343	0.080275	-	-0.461792	0.552269	-	-0.249069	0.660434
gene9688	-	0.422696	1	-	1.83885	0.806376	-	-2.89248	0.111103
gene1005	-	-0.554163	0.322687	-	0.100978	0.818153	-	0.709959	0.122659
gene6124	-	-	-	-	-	-	-	-Inf	1
gene444	up	1.36531	0.0117679	-	1.33248	0.0515716	up	1.73012	0.00126202
gene4220	up	4.0009	0.0259643	up	3.31485	0.0475615	-	2.28073	0.100707
gene9022	-	-0.0352509	0.964359	-	0.0957442	0.899323	-	0.251762	0.718668
gene10123	-	Inf	0.409964	-	2.19153	0.519846	-	Inf	0.400799
gene3361	-	-0.113349	0.869113	-	-0.0898299	0.812564	-	0.0737055	0.983215
gene10376	-	0.0182967	0.971376	-	-0.320118	0.661194	-	-0.396708	0.384653
gene10089	-	-0.367435	0.495094	-	-1.28575	0.068699	down	-1.55954	0.00124964
gene621	down	-1.19998	0.0472374	-	-1.28369	0.320236	-	-0.0193137	0.933867
gene6376	-	0.15089	0.920002	-	-0.502125	0.577691	-	-0.475959	0.395037
gene1977	-	0.192857	0.745269	-	-0.219325	0.727113	-	-0.371421	0.453032
gene4227	-	-2.45958	0.0537813	-	-2.20881	0.375295	-	0.865301	0.0655482
gene3394	-	0.0786527	0.880452	-	0.670524	0.33631	-	0.670657	0.131906
gene5934	-	-0.622201	0.794877	-	1.22802	0.682622	-	2.60885	0.586525
gene3341	-	0.503949	0.361626	-	0.141339	0.86079	-	0.0284172	0.94755
gene9820	-	0.997965	0.350129	-	-0.169895	0.882273	-	-1.15765	0.157163
gene1844	-	0.72274	0.314266	-	0.369462	0.723257	-	-0.0499799	0.918106
gene3021	-	-0.25394	0.606822	-	0.734035	0.270362	up	1.21802	0.010545
gene5969	-	0.162663	0.811445	-	-0.425006	0.516493	-	-0.820381	0.0756403
gene9385	down	-1.29431	0.0132818	-	-0.882317	0.181152	-	0.522195	0.498948
gene4179	-	0.680275	0.213721	-	0.470914	0.446189	-	0.974101	0.0411424
gene211	-	-0.34221	0.522226	-	-0.0345541	0.961263	-	0.0151779	0.992976
gene5763	-	0.677907	0.211896	-	0.28003	0.680474	-	0.0135714	0.958152
gene3462	-	0.0861127	0.895375	-	-0.372413	0.536882	-	-0.620494	0.187911
gene4564	-	1.28716	0.11262	up	2.05965	0.0317429	up	2.3444	0.0143061
gene5483	-	-0.677971	0.237635	-	-1.45974	0.0643933	down	-1.82605	7.20196e-05
gene4054	-	0.879539	0.164996	-	1.35317	0.0806724	up	1.19113	0.0338536
gene362	-	1.27944	0.217927	-	2.61222	0.0610473	-	2.23482	0.0729912
gene5551	-	0.740936	0.573553	down	-2.53726	0.000758326	down	-5.4633	3.4087e-05
gene9205	-	-0.0792315	0.858244	-	-0.173629	0.840216	-	-0.0547703	0.924162
gene3015	-	-0.478531	0.615983	-	-0.324385	0.744475	-	0.552188	0.180146
gene5564	-	0.270962	0.623222	-	-0.261334	0.737095	-	-0.369044	0.516603
gene9797	-	1.97125	0.239132	-	0.917921	0.469205	-	2.06824	0.240748
gene7476	-	0.587498	0.270216	-	0.870943	0.194554	up	1.27812	0.00549164
gene10782	up	1.08636	0.0418882	-	0.909558	0.170395	-	0.776963	0.0786935
gene10438	-	Inf	1	-	Inf	0.996178	-	-1.48777	0.880959
gene1850	-	-0.277849	0.60239	-	-0.223533	0.708279	-	-0.303816	0.492863
gene4693	-	0.678433	0.393891	-	0.277216	0.7202	-	-0.913863	0.136615
gene3930	-	-Inf	0.632693	-	-Inf	0.358106	-	-Inf	1
gene10141	-	-0.706466	0.194358	-	-0.324785	0.745712	-	0.435302	0.340801
gene8061	-	-0.216535	0.692981	-	-0.742712	0.2657	down	-1.08038	0.0248045
gene5664	up	1.34751	0.0156178	-	1.10551	0.100998	up	1.67366	0.00230834
gene5394	-	-0.637194	0.239521	-	-0.165433	0.807686	-	-0.172209	0.753312
gene5569	up	2.17501	0.000528053	-	0.798961	0.234422	-	-0.0506432	0.973953
gene10598	-	1.49537	0.42329	-	2.33152	0.198781	-	4.06374	0.102628
gene2290	-	-0.528295	0.374503	-	-0.161257	0.928247	-	0.467903	0.271329
gene7548	-	-0.653616	0.340123	-	-0.611382	0.348791	-	0.93598	0.105393
gene4417	up	4.81816	0.0106569	up	4.81893	0.0131607	up	3.93223	0.0196249
gene497	-	-0.19237	0.701615	-	-0.231273	0.668676	-	-0.509086	0.313781
gene11563	-	0.368544	0.48826	-	0.559331	0.40444	-	0.647301	0.153461
gene8162	-	0.753478	0.151843	-	0.657383	0.419377	up	3.22989	3.42982e-11
gene2620	-	-0.668566	0.18709	-	-0.84247	0.199041	-	-0.983659	0.0240935
gene1164	-	-0.638135	0.212309	-	-0.810528	0.224402	down	-1.46684	0.00126241
gene1817	-	1.99088	0.0597803	-	1.90011	0.0746079	up	2.52503	0.023439
gene6563	up	1.72664	0.00159373	up	1.87846	0.00698579	up	2.68338	6.72511e-08
gene9363	-	2.04336	0.208797	-	1.13681	0.417973	-	0.352693	0.714615
gene9224	-	-0.89581	0.113514	-	-0.441522	0.562243	-	0.100565	0.8649
gene4157	down	-2.0234	0.0382755	-	-1.86764	0.289751	-	0.101898	0.8806
gene723	-	0.631763	0.252526	up	1.82736	0.0104726	up	3.51298	2.96563e-07
gene3829	-	-0.409747	0.518859	-	0.0313074	0.921798	-	-0.0828501	0.902844
gene10654	-	-Inf	0.502528	down	-Inf	0.0356262	-	-Inf	0.056879
gene4405	up	1.72774	0.00171162	-	1.17327	0.108608	-	0.661767	0.142059
gene9190	-	0.927059	0.126382	-	0.673061	0.348011	-	0.208063	0.638071
gene7419	-	0.249953	0.653496	-	-0.469594	0.46813	down	-1.22558	0.0073929
gene5590	-	0.574608	0.352755	-	0.453122	0.512989	-	0.375873	0.482167
gene9824	-	0.996515	0.34889	-	-0.351565	0.689559	down	-1.89529	0.00373456
gene11827	-	-0.235938	0.70506	-	-0.672297	0.347527	down	-1.35506	0.0104262
gene999	down	-1.18406	0.0364617	-	-0.694293	0.328507	-	-0.643234	0.17602
gene3893	-	-0.21923	0.717646	-	-0.292043	0.688999	-	0.126214	0.801363
gene11379	-	1.364	0.0570524	-	1.40374	0.0526923	-	0.55541	0.381312
gene2812	-	-1.00606	0.155273	-	-0.976736	0.248081	down	-1.329	0.00423114
gene871	-	0.261513	0.650932	-	0.316519	0.688849	-	0.404004	0.369613
gene9085	-	-0.0444465	0.907573	-	0.171375	0.795016	-	0.311459	0.502647
gene6585	-	-0.342656	0.539296	-	-0.0556138	0.994369	-	0.0203582	0.936686
gene10553	-	-0.0451261	1	-	-1.52888	0.432363	-	0.117314	1
gene8097	-	0.00707609	0.997137	-	-0.636337	0.378108	-	-0.713775	0.128903
gene1049	-	-1.28664	0.060905	-	-0.889663	0.355073	-	-0.461528	0.358857
gene10045	-	-0.183848	0.726189	-	-0.802992	0.265764	down	-1.01266	0.0331537
gene7906	down	-1.08237	0.0484568	-	-0.794098	0.485909	up	1.06486	0.0255147
gene4886	-	0.212531	0.706412	-	-0.0675986	0.933345	-	-0.044702	0.895916
gene6977	-	-0.593269	0.989577	-	1.46959	0.981986	-	0.872411	0.985544
gene5834	-	0.479871	0.381098	-	0.534116	0.43217	-	0.902537	0.0503018
gene3820	-	-0.0330855	0.974624	-	0.250286	0.71085	-	0.444755	0.32344
gene2835	-	-0.020415	0.953324	-	0.439153	0.50408	-	0.555839	0.194387
gene6213	-	0.993501	0.107956	-	0.656017	0.360114	-	1.01756	0.0634644
gene2895	up	3.83481	0.00136871	up	4.73661	0.000413963	up	5.65995	0.000100766
gene881	-	-0.0412976	0.9008	-	-0.638699	0.361936	-	-0.698798	0.107885
gene8430	-	-1.47683	0.636406	-	-0.46485	1	-	0.276499	1
gene7496	-	0.443539	0.588696	-	-0.878114	0.236104	down	-1.38658	0.00903075
gene3946	-	-0.223382	0.830037	-	-0.203336	0.84267	-	0.794936	0.420289
gene3454	-	-0.3522	0.508444	-	0.0155047	0.953751	-	-0.276398	0.554373
gene7081	-	-0.475656	0.424288	-	-0.665102	0.343377	-	-0.443859	0.334304
gene458	-	0.545235	0.35426	-	0.0248834	0.959196	-	-0.0402953	0.941786
gene5225	-	-0.184618	0.738447	-	0.19087	0.753388	-	1.12436	0.0655892
gene10536	-	-Inf	0.616276	-	-Inf	1	-	-	-
gene6417	-	-0.342561	0.530893	-	-0.320259	0.633174	-	-0.357028	0.418423
gene9739	-	0.905027	0.466357	-	0.637125	0.634458	-	1.06318	0.402138
gene10704	-	3.56582	0.210674	-	0.628566	0.692992	-	-0.173624	0.993517
gene8026	-	0.000991925	0.926259	-	0.354157	0.532218	up	1.46639	0.00132714
gene4761	-	0.623643	0.286334	-	0.567108	0.426494	-	0.785239	0.136356
gene9392	up	2.43292	0.0298939	-	1.65	0.110153	-	0.950334	0.259844
gene6686	up	1.42094	0.0183989	-	1.33435	0.066498	up	1.76217	0.000842271
gene11274	-	-0.758865	0.18372	-	-0.31971	0.751532	-	0.386825	0.371105
gene10577	-	1.20358	0.288074	-	0.431416	0.708543	-	0.258462	0.897887
gene7492	up	Inf	0.0391882	up	Inf	0.0238133	-	3.20461	0.142933
gene5873	-	-0.40101	0.624105	-	-0.765684	0.37174	-	-1.39989	0.0560678
gene2959	-	-1.00124	0.0579322	down	-1.47658	0.0347765	down	-1.72209	0.000157869
gene2869	-	1.59037	0.500436	-	1.45774	0.565294	-	0.73466	0.731022
gene2746	-	0.580351	0.341124	-	-0.175332	0.803285	down	-1.0049	0.0412284
gene9032	-	-0.0430799	0.925471	-	-0.313931	0.632686	-	-0.917587	0.0602341
gene10341	-	-2.26997	0.066375	-	-2.22297	0.150332	-	-2.06752	0.0997174
gene6421	-	-1.05435	0.0582546	-	-1.0637	0.143195	down	-1.32366	0.00466884
gene10304	-	0.0713595	0.89742	-	-0.490903	0.502042	-	-0.880297	0.0582306
gene3685	up	2.28517	0.00111313	up	1.59561	0.0333129	up	2.01796	0.00333103
gene2898	-	0.00233123	0.942299	-	-0.108807	0.904509	-	-0.183325	0.708953
gene6116	up	1.88912	0.000838383	up	1.69272	0.0175751	-	0.799726	0.0789679
gene4376	-	-0.42259	0.464079	-	-0.153618	0.822334	-	0.117952	0.912734
gene3647	-	-0.414348	0.431273	-	-1.03037	0.137202	down	-1.41282	0.00340335
gene9948	up	3.84933	0.00084656	up	4.53601	0.000204473	up	4.89464	8.34009e-05
gene492	-	0.305514	0.61091	-	0.0839087	0.962426	-	-0.376945	0.439214
gene9498	-	0.372483	0.624645	-	0.66972	0.431931	-	1.58779	0.0631557
gene2965	-	-1.11712	0.165829	-	-0.637436	0.493303	-	-1.02845	0.170673
gene7604	-	0.261331	0.685938	-	0.417982	0.645511	-	1.20981	0.129669
gene2624	-	-0.831431	0.205501	-	-0.513318	0.578425	-	0.541396	0.442637
gene8341	-	0.123102	1	-	0.379941	1	-	-1.50485	0.687971
gene5464	-	-0.430329	0.408032	-	-0.361943	0.584483	-	-0.772148	0.106167
gene639	-	-0.769122	0.341102	-	0.546195	0.389209	up	1.05865	0.0187545
gene5741	-	-0.0868055	0.988763	down	-1.4858	0.0274697	down	-2.07369	9.42573e-06
gene10003	-	Inf	0.507779	-	1.1643	0.817931	-	Inf	0.502386
gene2444	-	-0.223469	0.584998	-	-1.11952	0.215302	down	-1.49883	0.000800816
gene9493	-	-0.206479	0.71591	-	0.18273	0.764199	-	0.151436	0.667464
gene7096	-	0.261983	0.581779	-	0.37216	0.567485	-	0.582772	0.215241
gene7348	-	1.09669	0.0741721	-	1.04954	0.133402	-	0.171408	0.741526
gene2377	-	-0.239512	0.731073	-	0.113996	0.947242	-	0.0402832	0.977969
gene3869	down	-1.3328	0.0142099	-	-1.13809	0.105006	-	-0.486996	0.253845
gene4857	-	1.18659	0.129219	-	1.66385	0.0668628	up	2.54103	0.0129513
gene3205	-	0.269136	0.662652	-	-0.158303	0.798995	-	-0.482011	0.296178
gene7946	-	0.476923	0.537689	-	-0.0879147	0.909986	-	-0.0700186	0.936367
gene8654	-	-0.0369408	0.98104	-	-0.99039	0.406672	down	-1.23808	0.0256326
gene8068	-	Inf	0.813336	-	Inf	0.755822	-	Inf	0.806971
gene3600	-	0.638357	0.258213	-	0.902583	0.1932	up	1.25824	0.0150159
gene9414	up	1.85785	0.00250873	up	2.13835	0.0023896	up	3.1398	8.46099e-06
gene4077	-	0.459983	0.385145	-	0.338837	0.590084	-	0.515252	0.225806
gene11470	up	6.02729	6.63001e-05	up	Inf	1.11149e-05	up	5.09874	8.50365e-05
gene4087	-	-0.684431	0.207888	-	-1.10655	0.121563	down	-1.3572	0.00420876
gene4278	-	1.25627	0.155887	-	0.424222	0.586396	-	0.693774	0.38888
gene7520	up	1.92304	0.000518236	-	1.33665	0.0689191	up	1.36975	0.00360575
gene7273	-	-1.08024	0.227357	-	-0.898279	0.536658	-	-0.280624	0.841738
gene11205	-	-0.0311706	0.913199	-	0.310305	0.550474	-	0.882257	0.0985486
gene8021	-	0.33007	0.561006	-	0.173139	0.848793	-	0.306083	0.484441
gene8477	-	0.290264	0.749517	-	-0.271007	0.778055	-	1.12157	0.249467
gene1412	down	-1.78499	0.00656345	down	-1.91223	0.0168354	down	-3.39257	0.0427243
gene10836	-	-	-	-	-	-	-	-Inf	0.828654
gene10696	down	-2.38165	0.000234992	down	-2.78937	0.000350664	down	-1.91915	0.000485976
gene8241	-	-0.047622	0.927759	-	0.256238	0.710581	-	0.775348	0.0911281
gene5915	-	-0.896608	0.185911	-	-0.590064	0.404556	-	0.131548	0.9459
gene7246	-	-0.620833	0.552842	-	-0.636384	0.552171	-	1.14617	0.395146
gene5180	-	0.752078	0.17998	-	0.358127	0.620896	-	0.124688	0.750302
gene375	-	-0.368036	0.805984	-	0.436191	0.617188	up	2.63581	0.0323943
gene10570	-	Inf	0.317452	-	0.520694	0.840002	-	2.82202	0.487389
gene3915	up	1.49628	0.0220421	-	0.779705	0.3151	-	0.587217	0.262886
gene8104	-	-1.00919	0.085136	-	-0.810471	0.232989	-	-0.954644	0.0775645
gene6253	up	4.6467	5.43408e-14	up	4.95114	8.37359e-10	up	6.29433	2.37455e-27
gene11116	up	4.41648	8.96704e-06	up	3.86681	7.87859e-05	up	4.33495	1.49204e-05
gene10977	-	0.102127	0.865352	-	0.235062	0.672366	-	0.671204	0.125913
gene7589	-	-0.469595	0.564715	-	-0.876685	0.337759	-	-1.09603	0.173739
gene2385	-	0.947609	0.0893096	-	0.421182	0.54735	-	-0.0676084	0.8681
gene2421	-	0.149856	0.820226	-	0.219351	0.774308	-	0.00706974	0.965867
gene1923	-	-1.16675	0.202069	down	-1.57151	0.0426344	down	-1.62657	0.0473305
gene9810	-	-0.551406	0.27811	-	-0.723395	0.269909	-	-0.422165	0.333209
gene980	-	0.648468	0.265208	-	-0.279672	0.706129	-	-0.597573	0.207618
gene8963	-	0.0138551	0.995739	-	0.023709	0.976267	-	0.128064	0.790579
gene6676	-	-0.072101	0.828993	-	-0.120976	0.808541	-	-0.233859	0.516607
gene7412	-	0.263422	0.628514	-	-0.0952067	0.943485	-	-0.44174	0.414358
gene2098	-	1.09268	0.118774	up	1.57456	0.0471293	up	2.57007	0.000457064
gene4455	-	0.543099	0.33456	-	-0.246977	0.749529	-	-0.664276	0.155144
gene153	-	0.35959	0.474076	-	0.122157	0.828561	-	-0.34463	0.500869
gene8007	-	0.187312	0.741103	-	0.434496	0.497623	-	0.710776	0.118528
gene1969	-	1.11091	0.0554459	-	0.0772847	0.976879	down	-1.22899	0.00925295
gene7973	-	0.370767	0.495885	-	0.266533	0.600945	-	0.496508	0.230407
gene6084	-	0.39881	0.415348	-	0.0836849	0.843298	-	0.236381	0.548557
gene8760	-	-0.428674	0.40751	-	-0.663133	0.293389	down	-1.22974	0.0098828
gene9292	up	1.06142	0.047035	-	1.11812	0.0957222	up	1.25857	0.00511988
gene1207	-	0.397811	0.491058	-	0.155755	0.790658	-	0.461966	0.328313
gene8275	-	-1.39027	0.400597	-	-1.03336	0.59213	-	-1.97919	0.152159
gene5805	-	-0.0537971	0.905248	-	-0.451549	0.513161	-	0.278323	0.593873
gene8795	-	-0.0929703	0.85105	-	0.0908774	0.876772	-	-0.0506593	0.882257
gene1985	-	-0.0155795	0.904894	-	-1.19648	0.171664	down	-1.84084	5.59979e-05
gene4649	-	-4.2819	0.0524026	-	-4.09043	0.068086	-	-3.31639	0.283398
gene11362	-	0.081735	0.864691	-	-0.0495014	0.985479	-	1.10354	0.0738338
gene3387	-	-0.628656	0.270385	-	-0.219585	0.773925	-	-0.310924	0.535591
gene4828	-	0.769747	0.204715	-	0.337446	0.591334	-	0.947604	0.101109
gene1571	-	1.60456	0.50556	-	1.44451	0.541251	-	0.765527	0.715425
gene3994	-	-0.666948	0.239809	-	-0.74392	0.305778	-	-0.20435	0.650322
gene4644	-	-0.808665	0.584515	-	-1.90856	0.0853615	down	-2.8343	0.00250493
gene1486	-	1.3096	0.120181	-	0.996855	0.177039	-	1.2174	0.118755
gene10928	-	0.213038	0.946463	-	0.368526	0.787194	-	0.681943	0.340765
gene6970	-	-0.660103	0.258373	-	-1.0789	0.119964	down	-1.85854	0.000131086
gene6987	-	0.202304	0.668272	-	0.189825	0.740676	-	0.014265	0.973089
gene7535	-	0.364307	0.490454	-	0.404872	0.557067	up	1.37826	0.00257432
gene1609	down	-1.19058	0.0274549	-	-0.980167	0.142898	-	-0.816866	0.0646803
gene3483	-	-0.225418	0.700499	-	0.19585	0.735446	-	0.64873	0.149403
gene1435	-	0.766605	0.2752	-	1.15885	0.124386	-	0.754924	0.269123
gene11266	-	-Inf	0.995144	-	-	-	-	-Inf	0.67614
gene8554	-	-0.512253	0.31488	-	-0.584313	0.444599	-	-0.0142762	0.920353
gene9080	-	-0.116101	0.731664	-	-1.12056	0.0911779	down	-1.7977	0.0112501
gene7481	-	0.725812	0.681272	-	-0.827558	0.505289	-	-1.68683	0.0736773
gene7985	-	0.16804	0.813779	-	0.321131	0.666563	-	0.608425	0.216825
gene6141	-	-0.0595619	1	-	Inf	0.763078	-	Inf	0.81337
gene10921	up	2.0029	0.0154796	-	1.20973	0.149982	up	3.01827	0.00142613
gene6260	-	-2.40113	0.075247	-	-2.13655	0.439559	up	1.43373	0.00842481
gene6651	-	0.16107	0.819109	-	-0.715332	0.337894	-	-0.901217	0.0540189
gene8814	-	-0.58567	0.569302	-	0.554663	0.365576	up	1.53987	0.00117577
gene742	-	-0.733107	0.235858	down	-2.05469	0.00516534	down	-2.62564	6.23954e-07
gene5776	-	-0.964268	0.0790722	-	-0.289757	0.749008	-	0.842825	0.0637055
gene1874	down	-1.46785	0.00564588	-	-0.888194	0.192603	-	-0.486189	0.435062
gene2195	-	-0.151569	0.765528	-	-0.539763	0.403263	-	-0.658898	0.136322
gene8180	-	-3.33988	0.277708	-	-3.96572	0.0751583	-	-3.5673	0.202943
gene10101	-	-0.531463	0.884944	-	-1.23526	0.530228	-	-0.276582	0.949034
gene11186	-	-0.642993	0.264643	-	-0.133566	0.956583	-	0.760453	0.0925108
gene3127	-	-0.115529	0.873068	-	0.0400653	0.886032	-	0.959441	0.0327819
gene8589	-	0.239586	0.676877	-	0.0798404	0.894217	-	0.140466	0.743106
gene4330	-	-0.669139	0.21529	-	-0.953375	0.162453	down	-1.10544	0.0171191
gene1962	-	0.590385	0.498458	-	-1.1065	0.300866	down	-1.38105	0.0186761
gene2028	-	-0.567358	0.352139	-	-1.05335	0.144366	-	-0.155098	0.670883
gene2189	-	1.35668	0.17684	-	1.74309	0.120925	-	1.73764	0.13019
gene1077	-	-1.10317	0.0500923	down	-2.28112	0.00328743	down	-2.91915	6.60525e-09
gene2425	up	1.8169	0.000737232	up	1.89757	0.00470964	up	3.89208	1.12642e-14
gene9620	-	0.673165	0.764745	-	Inf	0.0859274	-	3.47248	0.237677
gene2037	-	-0.326243	0.543406	-	-0.508211	0.471786	-	0.090058	0.867302
gene9019	-	-0.351529	0.533928	-	0.0970225	0.924276	-	0.0752413	0.982362
gene5108	-	-0.800047	0.168329	-	-1.36727	0.0581731	-	-0.953528	0.0371846
gene8121	-	-0.485322	0.345421	-	-0.76284	0.254935	down	-1.04029	0.0201752
gene6506	-	-0.757793	0.174869	-	-0.316966	0.706018	-	0.620208	0.169856
gene4487	-	-0.27187	0.713291	-	-1.47006	0.0920298	down	-2.29048	1.13822e-06
gene4743	-	-0.51366	0.73609	-	-1.8075	0.0678266	down	-3.30847	1.9338e-05
gene8632	up	2.48889	0.00240243	up	2.50664	0.00234433	up	3.0358	0.000524228
gene3446	-	-0.258907	0.719374	-	0.833335	0.268889	up	1.74665	0.00377404
gene5293	-	-0.210705	0.666411	-	-0.127322	0.807558	-	-0.108014	0.788794
gene7750	-	-0.349322	0.493716	-	-0.814518	0.242253	down	-1.23865	0.00760888
gene9259	-	0.449522	0.776883	-	0.47259	0.641768	-	1.86445	0.05899
gene8697	-	0.446574	0.419929	-	0.117374	0.852368	-	0.0111201	0.96059
gene5507	-	1.94591	0.167047	-	0.138038	0.966305	-	0.665504	0.627772
gene10739	-	-	-	-	-Inf	0.372394	-	-Inf	1
gene10753	-	0.215674	0.637224	-	0.220541	0.670684	-	0.768324	0.0720534
gene6916	-	0.388571	0.495771	-	0.322158	0.676092	-	0.178445	0.736399
gene772	-	0.534634	0.850992	-	1.01255	0.578112	-	3.63308	0.225891
gene895	down	-1.17552	0.0352415	-	-1.25738	0.0711935	-	-0.895106	0.0476781
gene3080	-	-1.13368	0.247634	-	-1.13536	0.633608	up	2.81233	5.8529e-09
gene2928	up	Inf	0.016625	up	Inf	0.009194	up	Inf	0.0141991
gene889	-	0.164162	0.809014	-	-0.163737	0.848938	-	-0.289565	0.534225
gene965	-	-0.737875	0.175761	-	-0.230831	0.785535	-	0.486511	0.255347
gene9617	-	-0.0283597	0.966833	-	0.436432	0.502837	-	0.916535	0.094066
gene6068	-	-0.0300095	0.963588	-	-0.0110656	0.987908	-	-0.378779	0.416656
gene5427	-	0.273395	0.575452	-	0.551166	0.379797	up	1.06029	0.0182633
gene8287	-	-0.00911887	0.964858	-	-0.676668	0.312212	-	-0.943773	0.044398
gene9587	up	1.58473	0.00469141	-	1.14538	0.0907638	-	0.66884	0.109925
gene5953	-	-0.456784	0.572459	-	-1.64028	0.0681485	down	-2.42187	2.73281e-07
gene3578	down	-1.37829	0.033755	down	-1.8061	0.00826014	down	-2.20527	3.43408e-06
gene7652	up	4.63733	6.84815e-08	up	4.85139	5.17245e-08	up	4.55178	1.07243e-08
gene4926	-	0.193494	0.712044	-	-0.0310213	0.970907	-	0.0930286	0.856334
gene5275	-	0.872162	0.0891021	-	0.698325	0.275803	-	0.683691	0.118614
gene10896	-	-0.742501	0.238276	-	-1.53513	0.151552	down	-1.09346	0.0207297
gene878	-	0.0579114	0.950806	-	0.119743	0.841329	-	0.38227	0.423738
gene8132	-	1.73178	0.610652	-	0.548833	0.860187	-	1.19538	0.67786
gene2954	-	-0.13693	0.821214	-	-0.218256	0.747655	-	-0.299832	0.521155
gene5342	down	-1.17784	0.0317026	-	0.123889	0.848978	-	0.708559	0.297174
gene4215	-	0.0645198	0.876486	-	0.0436699	0.945932	-	-0.294277	0.610485
gene7609	-	-0.237824	0.691372	-	0.0873626	0.870643	-	0.18481	0.645239
gene2376	-	-0.283	0.621831	-	-0.189279	0.802342	-	-0.383212	0.469867
gene7324	-	2.16599	0.600546	-	2.21699	0.517806	-	0.663292	0.851485
gene9408	-	-0.549389	0.51753	-	-0.700122	0.683055	-	1.18575	0.0954733
gene7732	-	-1.25556	0.29801	-	-1.90485	0.0936244	-	-1.82701	0.0913015
gene1687	-	0.0297858	0.984439	-	0.519814	0.501843	-	0.822515	0.135567
gene7875	-	0.809618	0.135087	-	0.523094	0.484512	-	0.204993	0.59948
gene2316	-	-0.523233	0.325592	-	0.00939132	0.950496	-	0.395595	0.393251
gene4250	-	-0.262861	0.657739	-	-0.704861	0.424235	-	0.990004	0.0403909
gene2299	up	1.64671	0.0371728	-	1.23074	0.0873641	-	1.38818	0.0576914
gene11597	-	-0.104739	1	-	2.02625	0.33354	-	-0.960002	0.682678
gene684	down	-1.05018	0.0432316	down	-1.54026	0.0227202	down	-1.18124	0.00843157
gene4069	-	0.844376	0.304666	-	1.57538	0.104911	up	2.19279	0.0298496
gene3234	-	0.932886	0.0911952	-	0.902255	0.191296	-	0.995987	0.0275837
gene10965	-	-1.0369	0.063621	-	-0.521007	0.501552	-	0.100388	0.855255
gene9854	-	0.11896	0.813053	-	0.506963	0.438639	-	0.407661	0.326796
gene5886	-	-1.07721	0.0744755	down	-1.47601	0.0378524	down	-1.88101	0.000273992
gene5725	-	-0.958642	0.101658	-	-0.924756	0.2018	-	-0.383299	0.370335
gene10636	-	-	-	-	-	-	-	-Inf	1
gene10097	-	-Inf	0.995144	-	-	-	-	-	-
gene10660	-	-1.11835	0.991956	-	0.0356107	1	-	-1.96248	0.739087
gene3159	-	-0.504252	0.326194	-	0.183106	0.826063	-	-0.10095	0.772248
gene10051	-	-0.917942	0.345924	-	0.359916	0.87405	-	2.13874	0.174673
gene6998	-	-0.00168523	0.954495	-	-0.0595713	0.883816	-	-0.0593944	0.866471
gene413	-	0.0789551	0.851578	up	1.81605	0.0215585	up	3.11809	4.88275e-05
gene10212	-	-0.920775	0.0889361	-	-0.579088	0.45379	-	-0.23446	0.661426
gene9197	-	0.0561305	0.978497	-	0.380608	0.660439	-	1.49442	0.108995
gene8984	-	0.310782	0.635021	-	-0.79473	0.327681	down	-1.32595	0.0035159
gene9078	-	1.21339	0.0595639	-	0.644115	0.394148	-	0.673569	0.292723
gene9333	down	-1.78166	0.038061	-	-0.626874	0.527327	down	-1.83971	0.0413495
gene3335	-	-0.134189	0.797448	-	-1.42917	0.0893603	down	-2.19278	2.75924e-06
gene7133	-	-0.0109816	1	-	-0.0163036	1	-	-0.404667	0.56045
gene10320	-	-0.349537	0.535645	-	0.132732	0.782012	-	0.6133	0.163661
gene468	-	-0.366376	0.48548	-	-0.552515	0.408204	-	-0.716628	0.115899
gene6257	-	0.653043	0.336557	-	0.337942	0.629849	-	-0.0866706	0.90341
gene10783	-	1.85379	0.113766	up	2.9541	0.0224143	up	3.08605	0.0241019
gene125	-	2.31113	0.172461	up	Inf	0.0149721	-	4.34737	0.0594237
gene3186	-	-1.24167	0.13084	-	-1.65778	0.0628263	-	-0.621442	0.126797
gene10136	up	1.64848	0.00307725	up	1.93443	0.00342121	up	4.09929	1.61337e-10
gene6527	-	-1.58973	0.0870359	-	-0.504553	0.542738	down	-1.45873	0.0035518
gene11236	-	-0.230067	1	-	-0.153337	1	-	-0.894071	1
gene4205	down	-1.58287	0.00959483	down	-1.7613	0.0180365	down	-1.46696	0.00559394
gene10381	-	1.40341	0.851954	-	-1.55048	0.514992	-	1.36287	0.829098
gene10095	-	0.100229	0.882236	-	-0.148966	0.775787	-	-0.443621	0.29451
gene9332	-	-0.509683	0.442953	-	-0.712322	0.3772	-	-0.384049	0.474483
gene5614	-	-0.533894	0.347045	-	-1.03715	0.149055	down	-1.27871	0.00926005
gene5306	-	-0.0138991	0.949087	-	-0.142845	0.807843	-	-0.349333	0.417299
gene4932	-	0.139397	0.819858	-	0.247101	0.654196	-	0.480028	0.272411
gene4064	-	-0.265649	0.651678	-	0.701608	0.391135	-	1.53756	0.0605887
gene6174	-	1.21246	0.596158	-	1.83316	0.319355	-	2.15982	0.372939
gene1384	-	-0.462533	0.571094	-	-1.42219	0.0846583	down	-2.15046	3.99312e-06
gene7738	down	-1.81155	0.00111856	-	-1.09768	0.48167	-	0.470531	0.370455
gene4196	-	0.247822	0.744136	-	0.643205	0.455427	-	0.623609	0.46558
gene10719	-	0.0244336	0.976398	-	-0.524509	0.421529	down	-1.12769	0.0153677
gene3700	-	-0.134705	0.821538	-	-0.622665	0.435262	-	-0.656504	0.173506
gene3889	up	2.56993	5.74808e-06	up	2.79952	0.000113037	up	2.34731	2.4766e-07
gene9201	-	0.295586	0.627362	-	-0.353171	0.615292	-	-0.607836	0.189357
gene8825	-	-0.780445	0.137704	-	-0.721461	0.276766	-	-0.658059	0.12968
gene10789	-	Inf	1	-	Inf	0.996207	-	Inf	0.997133
gene6809	-	0.251188	0.711378	-	0.20757	0.864347	-	0.326092	0.500602
gene4864	-	0.0610763	0.942854	-	0.198405	0.768767	-	0.517458	0.291347
gene6451	down	-1.23321	0.0321049	-	-1.31165	0.0618044	down	-1.25383	0.00975925
gene5110	-	-0.607448	0.296816	-	-1.13377	0.108775	down	-1.05545	0.0323602
gene7923	down	-1.89416	0.0495348	-	-1.62144	0.229024	-	0.120294	0.984796
gene8509	-	-0.131159	0.890531	-	0.231829	0.770726	-	0.668392	0.41103
gene9071	-	0.890613	0.123735	-	-0.0149973	0.981619	-	-0.651909	0.210856
gene9625	up	1.6641	0.00278071	-	0.0745962	0.976622	-	-0.847532	0.0480242
gene3475	-	-0.17994	0.680936	-	-1.09674	0.162	down	-1.72192	0.00147291
gene9915	down	-1.51995	0.0217282	-	-1.23314	0.159657	-	0.142433	0.868853
gene1454	-	-1.55496	0.502032	-	-1.96648	0.28794	-	-1.75474	0.391569
gene5407	-	0.806703	0.438629	-	0.450689	0.677938	-	1.5917	0.154817
gene6830	-	2.46605	0.131918	-	3.10733	0.0739622	-	2.13153	0.163809
gene96	-	-0.842745	0.504741	-	-2.00262	0.071077	down	-5.76503	0.000129052
gene8652	-	-0.702932	0.331969	-	-1.28618	0.0647106	-	-0.0321788	0.895534
gene7557	-	-1.66232	0.20542	-	-2.2769	0.0507596	down	-2.97033	0.00114082
gene3906	-	-0.640752	0.4397	-	-0.389273	0.707643	-	1.05992	0.318884
gene7110	-	-0.236424	0.858702	-	0.52731	0.802458	-	-0.181443	0.900766
gene3975	-	-0.725696	0.557016	-	-0.352534	0.880563	-	-0.482511	0.69104
gene11780	-	Inf	1	-	Inf	0.996207	-	0.250459	1
gene5986	-	Inf	0.44796	-	2.76477	0.591847	-	Inf	0.431332
gene8209	-	1.31308	0.432712	-	3.77789	0.105868	-	2.96525	0.143627
gene2370	-	-0.190252	0.766464	-	-0.331667	0.638101	-	-0.53017	0.290288
gene1918	-	0.330446	0.590281	-	-0.867274	0.318253	down	-1.24294	0.0213729
gene5127	-	-0.525087	0.343243	-	-1.22859	0.0817497	-	-0.891998	0.0506904
gene8128	-	0.47393	0.387436	-	0.000889505	0.980238	-	-0.420417	0.403055
gene634	-	-0.389651	0.457941	-	-0.289768	0.673201	-	0.0380947	0.998188
gene9708	-	-2.21675	0.193798	-	-1.50509	0.444317	-	-2.93063	0.0510475
gene8925	-	-0.467943	0.360266	-	-0.498191	0.464081	-	-0.188039	0.604468
gene1132	-	1.66523	0.859574	-	1.90462	0.80389	-	Inf	0.652959
gene1298	-	-0.0749541	0.865385	-	-0.644016	0.349731	-	-0.900574	0.049346
gene5443	-	-0.186216	0.746514	-	-1.27008	0.113251	down	-1.96763	2.15805e-05
gene668	-	0.695611	0.192619	-	0.892249	0.196197	up	1.07505	0.0181105
gene5474	up	1.91978	0.00143297	up	1.98514	0.00509175	up	1.89995	0.0023061
gene850	-	-0.107005	0.89447	-	-0.083711	0.899054	-	-0.353239	0.719313
gene1982	-	-0.423759	0.380074	-	-1.18805	0.218064	down	-1.65512	0.0177342
gene9981	-	-0.463936	0.5877	-	-1.77679	0.0583492	down	-2.41103	2.93406e-07
gene2530	up	2.20688	0.0482844	-	2.0329	0.0797304	-	1.71972	0.101068
gene11426	-	0.207569	0.827069	-	1.86833	0.0818469	-	0.476767	0.775708
gene2504	-	0.350539	0.468397	-	-0.127443	0.986576	-	0.330651	0.412511
gene10253	down	-2.16885	0.0366957	-	-0.544535	0.808662	up	4.25784	2.57374e-06
gene5876	-	0.0619806	0.895549	-	0.137494	0.804143	-	0.0874346	0.840673
gene4261	-	-1.10492	0.0625715	-	-0.824629	0.302432	-	-0.475857	0.349646
gene7843	-	-0.33137	0.55806	-	-0.377085	0.66892	-	0.10059	0.806482
gene4921	-	0.837878	0.24279	-	0.227172	0.839373	-	0.600868	0.36284
gene2711	-	-0.637568	0.273	-	-1.37293	0.0882142	down	-1.76536	9.65572e-05
gene2541	-	-1.21589	0.142398	-	-0.91785	0.202125	-	0.12029	0.952114
gene9235	-	-0.262041	0.554404	-	-0.258993	0.621596	-	-0.533782	0.204557
gene4816	-	-0.66586	0.247435	-	0.302926	0.639136	-	1.05148	0.0777714
gene9740	-	-0.788571	0.215903	down	-1.62699	0.0322263	down	-2.99178	3.24697e-08
gene6923	-	2.27932	0.0944203	-	1.48142	0.203811	-	-0.552293	0.547974
gene1955	-	0.981986	0.0724339	-	0.725462	0.268245	-	0.737889	0.111216
gene1586	-	-0.304074	0.545507	-	-0.606457	0.354828	-	-0.651597	0.146591
gene2845	-	-0.0296028	0.980994	-	-0.141133	0.844056	-	-0.177049	0.768821
gene641	-	0.149472	0.710201	-	0.0647372	0.826506	-	0.102948	0.777379
gene9905	-	-0.749424	0.214429	-	-0.681174	0.348965	-	-0.875536	0.0533806
gene7065	up	3.57652	0.00562761	up	3.37368	0.00764923	up	4.00102	0.00172842
gene158	-	0.582338	0.30718	-	0.0884478	0.885552	-	-0.636244	0.187344
gene6073	-	0.599304	0.412415	-	0.00524904	1	-	-0.460156	0.518092
gene7078	-	-0.20923	0.670167	-	-0.0767623	0.911396	-	0.143703	0.773905
gene7061	-	0.974941	0.0784442	-	1.16541	0.086952	up	1.59527	0.000930592
gene11306	-	0.605655	0.491516	-	-0.330841	0.722597	-	-0.262948	0.742551
gene6800	down	-1.771	0.00565475	-	-1.05298	0.348797	-	0.0828873	0.820837
gene3547	-	1.94195	0.168678	-	1.92284	0.173861	-	2.58373	0.12255
gene5174	-	0.259511	0.626957	-	0.0264603	0.956807	-	0.0719804	0.871401
gene6208	-	-0.247168	0.614682	-	-0.340877	0.623886	-	-0.477688	0.296637
gene6155	-	-0.25897	0.640546	-	0.262998	0.631091	-	0.750663	0.0888477
gene826	up	3.35474	0.0216473	up	2.91239	0.0360332	-	2.09866	0.0732013
gene3751	-	0.0231962	0.952744	-	0.927018	0.160704	up	1.54783	0.00732791
gene2629	-	-0.318657	0.524025	-	-0.122321	0.841722	-	-0.289494	0.514926
gene10679	-	1.90954	0.575503	-	-0.749187	0.665144	-	-0.394497	0.891641
gene1785	-	0.475667	0.414149	-	0.630481	0.425933	-	0.694418	0.12869
gene9183	-	1.13774	0.125367	up	1.97268	0.0214275	-	1.47676	0.0500136
gene4200	-	-0.266741	0.636164	-	-0.859282	0.221232	-	-0.676609	0.150148
gene418	up	1.55483	0.00409091	up	2.17104	0.00219513	up	3.08048	1.35925e-09
gene3774	-	-0.0820994	0.89002	-	0.469624	0.461963	-	0.395915	0.396363
gene1471	down	-1.276	0.0155022	-	-1.02952	0.131918	-	-0.621497	0.137231
gene8036	-	1.03806	0.0962076	-	1.1794	0.109757	up	1.15749	0.0348991
gene4899	-	-0.398624	0.858129	-	-0.846717	0.475697	-	-1.26739	0.260439
gene1331	-	-0.2072	0.733092	-	0.251602	0.706618	up	1.83767	0.0272993
gene2557	up	1.44451	0.0108056	-	0.87423	0.207951	up	1.59055	0.0102987
gene2225	-	-0.222588	0.811141	-	0.710897	0.299576	up	1.72233	0.00531671
gene8556	-	-0.556015	0.416247	-	-0.775351	0.304461	-	-0.777052	0.180738
gene7308	-	0.922011	0.145019	-	-0.44542	0.547405	down	-1.82875	0.000146362
gene10065	-	0.215993	0.720367	-	0.173477	0.845818	-	-0.173043	0.800505
gene4800	-	-0.390847	0.538643	-	-0.636316	0.411315	-	-0.0340163	0.949375
gene3786	-	-0.367036	0.538033	-	-0.594023	0.451632	-	0.563602	0.211083
gene3883	-	-0.0228643	0.970364	-	-0.966907	0.172846	-	-0.836334	0.119311
gene10039	-	-0.143607	0.81869	-	-0.400701	0.56168	-	-0.416132	0.367559
gene2236	-	0.72127	0.410087	-	0.679152	0.420146	-	-0.237523	0.625218
gene7236	-	1.25655	0.187123	-	-0.127889	0.961161	-	-0.41412	0.611949
gene5545	-	0.81211	0.135393	-	0.90255	0.17799	-	0.795251	0.0685845
gene11599	-	-1.13097	0.0626892	-	-0.706104	0.361833	down	-1.85383	0.000377977
gene11369	up	3.41272	1.9911e-07	up	2.72436	0.000185525	up	2.80397	1.63589e-06
gene2169	-	0.662464	0.352585	-	0.0566712	0.91363	-	0.614285	0.38502
gene2240	-	Inf	0.199107	-	1.82677	0.527995	-	Inf	0.19098
gene4207	-	0.478635	0.702344	-	-0.748785	0.400084	-	-0.723284	0.346541
gene5910	-	-0.0920102	0.881973	-	-0.229646	0.7892	-	-0.194027	0.684341
gene2187	-	2.28206	0.359673	-	1.06499	0.582832	-	0.22122	1
gene6499	-	-0.709146	0.184156	-	0.638343	0.365792	-	0.607343	0.281159
gene9053	-	-0.524102	0.563447	-	-1.69337	0.0762815	down	-2.47688	1.49188e-07
gene10447	-	-0.131252	0.836813	-	0.320415	0.628908	-	0.265782	0.524461
gene2668	-	0.296896	0.598725	-	-0.269627	0.723941	-	-0.381477	0.391573
gene11419	-	0.911011	0.169005	up	1.54919	0.0287347	-	1.1445	0.0531429
gene6150	-	0.0478452	0.914008	-	-0.362726	0.627359	-	-0.912809	0.0572247
gene6732	-	1.82517	0.183808	-	1.42962	0.256969	-	1.00908	0.367268
gene6968	-	-0.256886	0.671251	-	-0.150765	0.86004	-	0.111971	0.860877
gene10817	-	4.27636	0.138264	-	5.84016	0.0820362	-	5.76509	0.0814654
gene924	-	-0.286433	0.67068	-	-0.654608	0.382281	-	-0.331524	0.526155
gene9613	-	-0.283519	0.768666	-	-0.32456	0.753849	-	-0.229768	0.826134
gene6186	-	0.333315	0.545735	-	0.189582	0.807489	-	-0.779681	0.101759
gene1104	-	-0.198023	0.887062	-	-0.778506	0.367303	-	-1.05193	0.195401
gene5841	-	-0.369204	0.553684	-	-0.659371	0.35145	-	-0.62336	0.208196
gene7683	-	2.27324	0.0663082	-	1.46774	0.16135	-	1.73345	0.123266
gene4837	up	2.2798	0.00620588	up	1.94478	0.0243233	up	2.12391	0.00538221
gene5429	-	1.05287	0.0764289	-	0.637704	0.379864	-	0.414276	0.440337
gene6565	-	-0.107982	0.934945	-	0.163032	0.788401	up	1.46704	0.00180144
gene3423	-	0.0868764	0.907129	-	-0.137919	0.804741	-	-0.419727	0.351094
gene11356	-	-2.76957	0.0924806	down	-2.57728	0.0288594	-	-1.84576	0.0665946
gene4853	-	-0.0742058	0.897018	-	-0.0151014	0.982924	-	-0.154537	0.722567
gene7456	-	Inf	0.132132	-	3.24716	0.182654	-	2.24845	0.3369
gene4332	-	1.1558	0.0839591	-	1.13218	0.174567	up	2.93183	3.33925e-06
gene783	up	1.46966	0.00601188	up	1.93241	0.00587541	up	1.96968	2.44108e-05
gene9893	-	-1.15402	0.298357	-	-0.295212	0.937861	-	0.583889	0.735998
gene9313	-	0.126246	0.852093	-	-0.126063	0.821202	-	-0.54234	0.216019
gene5054	-	-0.255692	0.780029	-	-0.712131	0.536002	down	-1.57694	0.0168478
gene2007	-	-0.717507	0.414452	-	-0.630444	0.666096	-	0.487617	0.619929
gene9041	up	1.4097	0.0262126	-	0.625265	0.376738	-	0.383554	0.405454
gene10819	-	-1.44242	0.192349	-	-2.08212	0.457586	up	1.1611	0.0457795
gene10493	-	0.482978	0.373371	-	1.04662	0.121386	up	2.2012	0.000297393
gene463	-	-0.725435	0.1963	-	-0.671239	0.317271	-	-0.475999	0.296502
gene4106	-	-2.43223	0.0668262	-	-2.12073	0.329023	-	-0.00681069	0.926748
gene4035	-	0.31103	0.67165	-	0.596538	0.524096	-	0.929225	0.1937
gene5558	-	-0.0427303	0.940153	-	0.320072	0.678641	-	0.122426	0.844925
gene10730	-	0.0911738	0.826071	-	0.239088	0.675473	-	0.315315	0.481004
gene6480	-	-1.41824	0.122099	-	-0.394878	0.710029	-	-0.155542	0.811191
gene6022	-	0.0481172	1	-	0.915859	0.517026	-	2.24329	0.153516
gene10217	-	-0.0118534	0.971659	-	0.409748	0.555922	-	0.480906	0.292994
gene957	-	-0.541776	0.277942	-	-0.822841	0.222499	down	-1.24326	0.00599427
gene8866	-	0.0825706	0.844696	-	0.210365	0.800482	-	0.671139	0.259813
gene6475	-	-1.3529	0.608132	-	-0.109591	1	-	-2.62586	0.0892884
gene11138	-	-Inf	0.995144	-	-	-	-	-	-
gene7550	-	0.821767	0.175538	-	0.785933	0.242583	-	0.168737	0.734007
gene7226	-	1.28271	0.606137	-	-0.722025	0.86901	-	0.312278	0.864758
gene3013	-	-0.718775	0.209309	-	0.0930157	0.835773	-	0.957828	0.0399089
gene11248	-	Inf	0.134218	-	Inf	0.087118	-	Inf	0.12706
gene8639	down	-1.64478	0.00898081	-	-1.22123	0.110814	-	-0.0389348	0.924897
gene11814	down	-1.13698	0.0372137	-	-0.409993	0.5572	-	-0.322553	0.458893
gene5654	up	4.87782	0.00169439	up	3.54756	0.0104594	-	2.1123	0.0605568
gene8789	-	0.205628	0.773295	-	0.254527	0.734477	-	1.26005	0.0804293
gene10415	-	1.4882	0.0729668	-	1.08815	0.149337	up	2.25419	0.0143464
gene4519	down	-2.4448	0.0184415	-	-1.69249	0.205557	-	-0.251256	0.819866
gene9365	-	-0.747326	0.1716	-	-0.824141	0.192939	down	-1.12918	0.0492067
gene1964	-	1.67398	0.1478	-	0.820854	0.419314	-	1.30902	0.233847
gene9322	-	-0.441617	0.408601	-	-0.32105	0.670453	-	0.350696	0.458031
gene4566	-	-0.348255	0.748464	down	-1.73331	0.0180597	down	-1.37113	0.00476485
gene761	-	-0.152801	0.778828	-	0.0349049	0.980437	-	-0.478794	0.342112
gene756	-	-0.82961	0.484374	-	-1.40893	0.199309	-	-1.29006	0.238249
gene9864	-	0.439092	0.436911	-	-0.211432	0.769198	-	-0.577076	0.21599
gene5923	-	0.682375	0.289654	-	0.38659	0.673928	-	0.596985	0.340976
gene5004	-	-0.341891	0.763164	-	-0.343645	0.897611	up	1.53129	0.000514422
gene8573	-	1.18319	0.283345	-	1.4211	0.208838	-	1.00622	0.292941
gene2651	-	0.245257	0.654285	-	0.325938	0.630033	-	-0.200253	0.758159
gene9526	-	-0.407389	0.546425	-	-1.34455	0.0776696	down	-1.62749	0.0033513
gene3814	-	-0.378815	0.492201	-	-0.205099	0.754328	-	0.0385294	0.962272
gene5899	-	0.0541186	0.88438	-	0.355805	0.565276	up	1.15986	0.0121484
gene2613	-	1.04086	0.243227	-	0.867262	0.346977	-	0.758133	0.467746
gene10240	-	0.500057	0.413945	-	0.421534	0.570739	-	0.213488	0.677571
gene598	-	-0.0697061	0.895081	-	0.393116	0.569978	-	0.614082	0.19442
gene9733	-	0.121312	0.884961	-	-0.169897	0.78193	-	-0.00842381	0.908941
gene4145	-	-0.716439	0.45193	-	0.520928	0.665944	-	0.278102	0.88348
gene5810	-	0.646841	0.265618	-	0.10883	0.910118	-	-0.829929	0.0644029
gene3326	-	-0.816147	0.139774	-	-0.597948	0.40187	-	-0.432749	0.345951
gene10382	-	-0.657926	0.751899	-	-0.188104	1	-	2.14245	0.372546
gene6832	-	0.595881	0.261704	-	0.642614	0.326373	-	0.689634	0.140607
gene5617	-	0.0432385	0.963358	-	-0.309211	0.671595	-	-0.482254	0.32149
gene344	-	1.3842	0.140405	-	0.943848	0.283044	-	1.47204	0.0937045
gene11298	-	-0.862951	0.223428	-	-0.64345	0.566771	-	0.378453	0.393569
gene1291	-	0.375926	0.516907	-	0.0738622	0.947729	-	-0.119423	0.737614
gene5322	-	-0.602125	0.287897	-	-0.481689	0.507542	-	-0.367063	0.424324
gene2317	-	-0.298763	0.547448	-	-0.081642	0.893643	-	-0.0383352	0.878087
gene4791	-	-1.38006	0.378545	-	-2.3442	0.0629513	down	-2.40831	0.0443368
gene6218	-	-0.848744	0.108855	-	-0.0209028	0.916086	-	-1.029	0.240711
gene691	-	1.86601	0.298971	-	3.82858	0.0608204	-	2.0651	0.267641
gene7403	-	0.401879	0.496971	-	-0.265181	0.692536	-	-0.638113	0.188526
gene178	up	1.59871	0.00285524	up	1.86603	0.00728976	up	1.51478	0.000789376
gene3045	-	0.206497	0.775241	-	-0.42159	0.509736	-	-0.373006	0.406368
gene5376	-	0.515867	0.373759	-	0.254016	0.75688	-	0.220486	0.649969
gene10686	-	-1.31693	0.991924	-	-0.153337	1	-	Inf	0.997127
gene9029	-	-0.341133	0.512458	-	-0.611781	0.356843	-	-0.593964	0.180267
gene945	-	0.31058	0.598431	-	-0.384751	0.586482	-	-0.665987	0.16595
gene1567	-	-1.40573	0.195406	-	-1.29331	0.551489	-	0.733892	0.107135
gene8220	-	0.690875	0.214418	-	-0.346129	0.594948	-	-0.895748	0.0591319
gene9659	-	0.538531	0.299935	-	0.679365	0.305911	-	0.421974	0.323901
gene1555	up	2.10232	0.000262811	up	1.59984	0.0256044	up	1.05436	0.0232996
gene8009	-	-0.157463	0.790303	-	-1.49313	0.141134	down	-2.05667	3.68179e-05
gene5531	-	-0.221759	0.716706	-	-0.489788	0.486088	-	-0.370666	0.420996
gene8718	-	0.22025	0.754842	-	-0.576775	0.380578	down	-1.00519	0.0245026
gene7146	-	-0.392367	0.620136	-	-1.68533	0.0678931	down	-2.4187	2.76842e-07
gene10765	up	3.10465	0.013842	up	2.3104	0.0492713	down	-2.20349	0.0303745
gene2080	-	1.042	0.0566052	-	0.17693	0.848996	-	-0.446951	0.333694
gene8474	-	-0.243454	0.675904	-	-1.15436	0.104575	down	-1.42421	0.0031561
gene4162	down	-2.1268	0.000194719	down	-2.37204	0.00112673	down	-2.08546	0.0135359
gene9100	-	-0.341695	0.600684	-	-0.246964	0.873559	-	0.316427	0.439478
gene9650	-	1.21797	0.759602	-	0.290354	1	-	0.201452	1
gene1234	-	2.24946	0.118372	-	2.19034	0.138154	-	1.10825	0.321663
gene5422	-	0.142564	0.92151	-	0.533885	0.55973	-	1.41741	0.135549
gene6759	-	-0.117779	0.805253	-	-0.803024	0.262315	down	-1.31427	0.00603134
gene1116	-	0.39055	0.472759	-	-0.145311	0.885757	-	-0.783939	0.111071
gene4813	-	1.82511	0.186483	-	1.78141	0.250574	-	0.254709	0.887933
gene11411	-	1.0573	0.154196	up	2.62161	0.0010795	up	3.62155	2.86603e-09
gene2297	-	-0.0746244	0.839665	-	-0.117427	0.789956	-	-0.346042	0.409587
gene3784	up	1.23263	0.027077	-	0.457673	0.498287	-	0.357628	0.473846
gene9747	-	Inf	1	-	Inf	0.996215	-	Inf	0.997136
gene2634	-	-0.268927	0.727654	-	-1.1115	0.135566	down	-1.41136	0.0123162
gene2326	-	-0.692249	0.197164	-	-1.25133	0.0703801	down	-1.50048	0.00592166
gene98	-	Inf	1	-	Inf	0.996178	-	Inf	0.997127
gene2970	-	0.0928147	1	-	1.18576	0.712241	-	0.88824	0.858804
gene27	-	-1.27415	0.991907	-	-1.77404	0.839526	-	Inf	0.997127
gene1715	-	-0.514056	0.325248	-	-0.831475	0.207193	down	-1.17796	0.0101442
gene8719	-	-0.643235	0.230874	-	-0.525345	0.467693	-	-0.648416	0.147976
gene9344	down	-1.68277	0.00237225	down	-1.98907	0.00534754	down	-2.03688	1.36168e-05
gene6555	up	4.08444	0.00297155	up	4.63903	0.000920854	up	3.25872	0.00719404
gene8017	-	0.106565	0.843118	-	-1.04573	0.173648	down	-1.53724	0.00442753
gene4444	-	0.928544	0.101729	-	-1.23833	0.125166	down	-1.98499	0.0306142
gene10344	up	2.59027	1.20442e-05	up	2.13324	0.00352165	up	2.5222	1.37236e-06
gene1381	-	-0.315404	0.532892	-	-0.579556	0.389551	-	-0.918735	0.0590473
gene1440	-	-0.179475	0.736784	-	-0.954194	0.182837	down	-1.08277	0.0239195
gene10617	-	-0.161616	0.721525	-	-0.182866	0.694878	-	-0.301485	0.506245
gene6788	down	-1.24042	0.0341576	down	-1.76251	0.0141757	down	-2.22667	9.34544e-06
gene3165	-	-0.931294	0.3793	down	-2.65262	0.0033713	down	-3.58399	4.00035e-08
gene628	-	0.205608	0.860641	-	-0.911669	0.259054	-	-0.633721	0.393191
gene6403	up	1.58079	0.0109383	up	1.95229	0.00776374	up	2.21652	0.000431042
gene10150	-	-0.188567	0.711577	-	-0.744821	0.264077	-	-0.577192	0.183534
gene11661	-	0.607404	0.704229	-	0.238539	0.98574	-	-0.450816	0.658876
gene5817	-	-1.04565	0.0578402	-	-1.03404	0.126855	-	-0.982055	0.0374449
gene3695	-	0.642939	0.259497	-	-0.0867617	0.914993	-	-0.37415	0.440187
gene9254	up	2.97173	1.92093e-07	up	2.8014	0.000101548	up	3.01666	2.95739e-10
gene3669	-	-1.89009	0.210575	-	-0.556442	0.951342	-	1.78091	0.630774
gene7024	-	-0.623812	0.271222	-	-0.256286	0.668978	-	-0.0683077	0.834584
gene4573	-	-0.900955	0.14759	-	-1.00831	0.173824	-	-0.482301	0.384752
gene10612	-	-2.38227	0.0768671	-	-2.96134	0.310154	-	-0.645755	0.547306
gene10947	up	2.88877	0.041922	-	1.38788	0.190135	down	-3.30352	1.28113e-05
gene2089	-	-0.0862014	0.875071	-	0.162762	0.807908	-	0.456026	0.336768
gene1218	up	1.11229	0.0424939	-	1.12288	0.102413	up	1.13835	0.0142854
gene6233	-	0.270491	0.62356	-	0.399858	0.58022	-	0.215106	0.730928
gene5678	-	-0.398135	0.520247	-	-0.347634	0.559878	-	-0.540659	0.233741
gene6325	-	0.671291	0.218509	-	0.107184	0.919392	-	-0.361505	0.489821
gene619	-	-0.709236	0.163923	down	-1.63402	0.0330725	down	-2.17109	4.27958e-06
gene10743	-	0.312287	0.565844	-	0.556835	0.419099	-	0.920016	0.0612847
gene6089	-	-0.432878	0.428776	-	-0.733799	0.296531	-	-0.566285	0.222269
gene2310	-	-1.07722	0.0560161	-	-0.714929	0.543144	-	0.222549	0.651053
gene751	-	-0.52042	0.417301	-	-0.481242	0.5237	-	-0.449943	0.412083
gene867	-	-0.712094	0.202223	-	-0.487402	0.441076	-	0.0701562	0.865949
gene4026	-	-0.0680074	0.852583	-	0.597477	0.3864	-	0.843924	0.0708668
gene6616	-	0.592697	0.540425	-	-0.567041	0.495427	-	-0.719665	0.223961
gene2536	down	-3.2484	0.0278435	-	-1.29483	0.592118	-	0.29446	1
gene10113	-	0.87855	0.110038	-	0.934138	0.182787	-	0.592682	0.1864
gene9890	-	-0.346981	0.558527	-	-0.314426	0.710788	-	-0.00370613	0.971008
gene10857	-	0.540387	0.369637	-	-0.0496865	0.933885	-	-0.12872	0.7279
gene9443	-	-0.121217	0.81122	-	0.0693491	0.936286	-	0.143052	0.778179
gene6220	-	-1.05373	0.0900671	-	-0.326105	0.792795	-	0.507622	0.314132
gene11286	-	0.856012	0.618296	-	-0.210828	0.759954	-	-1.05466	0.215473
gene3827	up	2.70547	0.0245905	up	3.35284	0.0120541	up	3.04788	0.0149568
gene4742	-	-1.71536	0.411248	-	0.45808	0.966835	-	-0.845436	0.760668
gene8712	-	-1.12661	0.186913	-	-0.312638	0.630334	-	-0.81433	0.146202
gene4699	up	1.43565	0.0170202	up	1.55593	0.0264652	up	1.28865	0.00910727
gene7925	up	1.46758	0.00670463	up	1.38987	0.0483659	-	0.036345	0.919387
gene10742	-	1.67423	0.074961	-	1.36055	0.156305	up	2.03608	0.0254875
gene8099	-	-0.667186	0.237548	-	-0.825262	0.230254	down	-1.79401	0.00016895
gene7107	-	-1.10694	0.069628	-	-0.774933	0.280593	-	-0.523909	0.333384
gene9195	-	0.794104	0.282519	-	0.236237	0.759677	-	-0.225699	0.611198
gene3688	-	-0.513091	0.388039	-	-0.046718	0.972608	-	0.749056	0.149574
gene8688	-	-0.0508155	0.904672	-	-0.654991	0.369819	-	-0.842988	0.129711
gene610	-	-0.317112	0.521784	-	-0.821651	0.226948	down	-1.35808	0.00343375
gene4236	-	0.372793	0.482532	-	0.725453	0.302279	-	0.410339	0.35571
gene4296	-	0.342758	0.688953	-	0.737935	0.439627	-	0.851595	0.424018
gene9359	-	0.722376	0.165837	-	0.745114	0.248493	-	0.349394	0.341739
gene9377	up	3.8749	0.0081107	up	Inf	0.000513608	up	5.26269	0.00239741
gene5177	-	0.11794	0.825005	-	-0.395309	0.604478	-	-0.399945	0.373476
gene8483	-	-0.416552	0.658658	-	-0.8049	0.395441	down	-1.9436	0.0117043
gene1327	-	-1.04629	0.0951692	-	-0.95704	0.18821	down	-1.11933	0.0388625
gene4118	-	-0.232237	0.716028	-	-0.194517	0.88502	-	0.672325	0.168039
gene8228	-	0.783025	0.483796	-	-0.595854	0.477157	down	-1.93228	0.0216372
gene7157	-	0.526206	0.290899	-	0.554634	0.362062	-	0.37424	0.365038
gene7129	-	0.927601	0.0920621	-	0.455316	0.471646	-	0.358535	0.372835
gene4500	-	-0.143064	0.764432	-	-0.177797	0.80159	-	-0.136623	0.779017
gene7021	-	2.39158	0.104865	up	2.83571	0.0479209	up	3.76017	0.0355656
gene4707	-	0.237551	0.665699	-	-0.85229	0.24053	-	-1.00633	0.0519745
gene6135	-	0.737535	0.488713	-	0.453264	0.646466	-	1.5012	0.237279
gene6440	-	-0.890343	0.120584	-	-0.910308	0.227177	-	-0.206797	0.677275
gene5048	-	0.304852	0.746626	-	0.614969	0.544464	-	0.705582	0.46179
gene4010	-	-0.145065	0.790508	-	0.384665	0.524398	up	1.05771	0.0218564
gene11793	-	-	-	-	-Inf	1	-	-Inf	1
gene8820	up	2.56179	0.00824109	up	2.34486	0.012715	up	2.4237	0.00878625
gene1641	-	-0.812409	0.200307	down	-2.04137	0.0069932	down	-1.9859	0.000189519
gene7001	-	0.860734	0.111555	-	0.375104	0.576032	-	0.351922	0.373666
gene3268	-	0.183018	0.771889	-	-0.0218775	0.947668	-	-0.195304	0.633398
gene1253	-	-0.558168	0.317081	-	-0.321379	0.662824	-	0.158334	0.748324
gene3806	-	-0.609572	0.347306	-	-0.648909	0.398205	-	-0.934023	0.0901211
gene2761	down	-1.21396	0.0449979	-	-0.810854	0.271432	-	0.252851	0.664539
gene536	-	-0.433146	0.604789	-	-1.73099	0.0693629	down	-2.42746	2.40928e-07
gene2212	-	-1.07957	0.131101	-	-1.06133	0.189959	-	-0.324939	0.582727
gene8603	-	-1.88975	0.0827685	-	-1.926	0.076384	-	0.139299	1
gene7471	up	1.15196	0.0310602	-	1.04108	0.125875	up	1.7116	0.000131735
gene2248	-	-0.00870408	1	-	-1.08255	0.364744	-	1.17845	0.525872
gene2288	-	4.94262	0.0974659	-	5.50725	0.0935398	up	Inf	0.0495951
gene5461	-	-0.0495668	0.924953	-	-0.212178	0.794654	-	-0.599674	0.218344
gene8661	-	-0.038174	0.956337	-	-0.166586	0.802605	-	-0.528274	0.265812
gene4723	up	5.8797	0.00464911	up	3.55954	0.0282462	up	3.86299	0.0242625
gene3092	-	1.4642	0.184723	-	0.486057	0.632428	-	-0.892382	0.420425
gene5132	-	0.475743	0.368023	-	0.856744	0.207574	up	1.49185	0.00149719
gene5958	-	0.925998	0.0837981	up	1.46723	0.0314522	up	3.11526	1.63475e-07
gene7863	-	1.0724	0.0548717	-	1.15741	0.117968	-	0.970457	0.0417291
gene9695	-	-0.200922	0.875634	-	-0.180503	0.882804	-	0.273754	0.798068
gene1348	-	0.881288	0.111558	up	1.61298	0.0187864	up	1.52202	0.00137119
gene3435	-	0.75527	0.149532	-	0.577492	0.413149	-	0.632271	0.142913
gene4751	up	2.48047	0.0119016	-	0.21592	0.701244	-	1.43545	0.079668
gene806	-	-0.720884	0.192909	-	-0.308255	0.766396	-	0.225501	0.576895
gene4349	-	1.74358	0.660857	-	-0.577778	0.709001	-	-0.381582	0.876001
gene8381	-	0.806802	0.640563	-	1.40473	0.392644	-	1.61852	0.434634
gene10258	-	Inf	1	-	-1.25802	1	-	Inf	0.997127
gene8523	-	0.411705	0.467937	-	0.4489	0.499471	-	0.708274	0.12252
gene2882	-	-0.451973	0.822409	-	-0.0156514	1	-	0.248905	1
gene6777	-	-0.28189	0.576389	-	-0.741091	0.284275	-	-0.440742	0.313956
gene9783	-	-2.58795	0.281289	-	-4.6015	0.193785	down	-2.41368	0.0426957
gene5286	-	-0.187634	0.714498	-	-0.450307	0.526901	-	-0.63929	0.175548
gene6583	-	-1.14714	0.0642151	-	-1.31198	0.133135	-	-0.877227	0.0613221
gene11839	-	Inf	0.811915	-	Inf	0.751609	-	Inf	0.800806
gene107	down	-2.24668	0.00982563	down	-3.51793	5.35401e-05	down	-3.59922	2.85958e-07
gene295	-	0.222281	0.721005	-	0.610392	0.527521	up	3.93446	0.000424894
gene4019	-	1.01312	0.0766062	-	-0.0527235	0.844475	-	-0.665655	0.165271
gene6980	-	-1.19115	0.105025	-	-0.825739	0.196658	-	-0.635895	0.299214
gene8856	-	-0.15306	0.937911	-	-0.701918	0.442001	-	-0.368434	0.598376
gene4809	-	1.54652	0.538764	-	2.681	0.401155	-	2.99637	0.375913
gene10790	-	0.886621	0.387903	-	0.827028	0.290419	-	1.40641	0.0762617
gene1512	-	-0.389312	0.451249	-	-0.873522	0.195392	down	-1.28169	0.00540648
gene4498	-	-0.2417	0.658286	-	-0.0713289	0.917566	-	0.282249	0.594453
gene3396	-	-0.991294	0.286556	-	-0.253897	0.884172	-	1.5502	0.190213
gene5871	-	-0.686902	0.227657	-	-0.821512	0.24792	-	-0.694493	0.119679
gene8377	down	-1.29587	0.0195663	-	-0.582427	0.4523	-	0.17138	0.752785
gene9599	up	4.03352	1.50749e-07	up	4.11523	1.4014e-07	up	2.88941	1.48169e-05
gene2063	up	2.36509	0.0303705	-	2.01703	0.0553976	up	2.3433	0.0255927
gene9005	-	0.074853	0.970217	-	0.0883007	0.942864	-	-0.195443	0.613801
gene7046	-	0.219241	0.685707	-	-0.198228	0.790586	-	-0.269108	0.545767
gene10834	-	Inf	1	-	-0.258021	1	-	-0.338017	1
gene7827	-	-0.272654	0.616124	-	-0.625851	0.366947	down	-1.47225	0.0030972
gene8668	-	1.00713	0.0606546	up	1.54364	0.0252231	up	1.93878	3.75591e-05
gene5627	-	0.490384	0.439074	-	0.762458	0.269574	-	0.873979	0.184
gene6773	-	2.79195	0.114453	up	3.43333	0.0474433	-	0.808539	0.481954
gene1603	-	-0.663155	0.232035	-	-0.218387	0.742767	-	-0.204542	0.61482
gene3006	-	0.535473	0.329514	-	0.314744	0.584097	down	-2.25054	1.13222e-05
gene8398	down	-4.29585	0.00121094	down	-5.27781	1.86281e-05	down	-6.32741	1.37228e-29
gene8790	-	-1.16545	0.186442	-	-0.125384	0.932335	-	0.526618	0.281809
gene9756	-	0.401119	0.519692	-	0.45932	0.550868	-	0.0906914	0.913478
gene2332	-	-0.0959317	0.81431	-	-0.731576	0.255171	down	-1.07169	0.0213603
gene2780	down	-1.90829	0.0377123	-	-1.58298	0.0888379	-	-0.782025	0.0837269
gene842	-	-0.0401182	0.929663	-	0.0729991	0.968751	-	0.148472	0.798533
gene10465	-	1.19143	0.19305	-	1.25013	0.163245	-	0.41765	0.535221
gene229	-	0.687191	0.196873	-	0.531459	0.406297	-	0.5069	0.237109
gene11104	-	-2.10599	0.111747	-	-1.40602	0.166955	-	-0.441736	0.531753
gene1198	-	0.314845	0.808597	-	0.396002	0.768369	-	0.477614	0.713236
gene591	-	-0.15303	0.756629	-	-0.196496	0.776069	-	-0.287769	0.50643
gene2590	-	-0.149242	0.732214	-	-0.27747	0.653816	-	-0.342008	0.363624
gene5365	-	-0.292804	0.535748	-	-1.30416	0.0691715	down	-1.74586	0.000193136
gene3263	up	Inf	0.00792286	up	8.08393	0.0148963	up	Inf	0.00706526
gene766	down	-2.15171	0.0157648	-	-1.85778	0.376795	-	0.438337	0.408214
gene1813	-	-0.421395	0.759629	-	-0.550444	0.672299	-	0.635225	0.749707
gene733	-	0.171	0.745779	-	0.536098	0.447485	-	0.519915	0.24216
gene72	-	0.287353	0.559831	-	1.12556	0.0937473	up	1.13959	0.0133011
gene11047	-	-0.826639	0.863903	-	-1.48554	0.454334	down	-3.60583	0.00486559
gene663	-	-0.498771	0.37328	-	-0.293724	0.717672	-	-0.479692	0.553023
gene11474	-	Inf	0.201549	-	Inf	0.139084	-	Inf	0.190968
gene2023	-	-1.70608	0.0967117	-	-1.1457	0.536352	-	1.12108	0.342946
gene8135	-	0.983853	0.063861	-	0.477318	0.453947	-	-0.481509	0.377612
gene512	-	-0.611299	0.583166	-	-1.1308	0.218334	down	-1.44402	0.0293929
gene4461	-	0.411853	0.49389	-	0.220598	0.818777	-	-0.0256071	0.970528
gene5041	-	0.201226	0.662667	-	0.564511	0.354718	up	1.50461	0.00336875
gene8940	-	0.341967	0.537251	-	0.439003	0.554657	-	0.00882006	0.912506
gene1944	-	-1.33485	0.0638534	-	-0.554797	0.711617	-	0.985214	0.0301082
gene934	-	-0.100657	0.824055	-	-0.0889556	0.86274	-	0.0991934	0.870753
gene1186	-	0.207568	0.701295	-	0.364617	0.596582	-	0.624999	0.182532
gene1322	-	-0.411932	0.593964	-	0.201405	0.794846	-	-0.427933	0.504067
gene9719	up	Inf	1.31411e-06	up	9.05963	1.31964e-05	up	7.8076	3.3514e-05
gene7618	-	-2.40371	0.0783428	down	-1.63554	0.0450515	down	-1.59275	0.015046
gene7949	-	0.0200392	0.945822	-	-0.432253	0.493001	-	-0.882859	0.0391993
gene10299	-	Inf	0.153854	-	Inf	0.142004	-	Inf	0.138128
gene9960	-	0.990425	0.0651323	-	1.26048	0.068994	up	1.63167	0.000272649
gene6031	-	-0.338438	0.516969	-	-0.230658	0.720483	-	-0.0468571	0.947
gene9046	-	-0.130497	0.819303	-	0.224343	0.702526	-	0.723893	0.137202
gene9870	-	0.826089	0.12415	-	-0.0998432	0.789394	-	0.116314	0.843429
gene1692	-	-1.44275	0.837734	-	0.0886287	1	-	-1.6709	0.75432
gene10958	-	0.897887	0.421582	-	1.52371	0.24267	-	1.80055	0.193882
gene11268	-	1.93365	0.0529023	up	2.37409	0.0201148	-	1.33714	0.117997
gene1498	-	0.886375	0.875167	-	Inf	0.423784	-	2.30321	0.699925
gene1614	-	0.395962	0.693991	-	0.127937	0.986249	-	-0.159187	0.796488
gene2281	-	-0.545728	0.357267	-	-0.493383	0.537473	-	-0.16709	0.718295
gene839	up	3.67514	9.47303e-08	up	3.82726	6.80803e-07	up	4.17472	3.48192e-08
gene10167	-	0.193459	0.717911	-	0.775251	0.246236	up	1.07475	0.0219052
gene2180	-	-0.121718	0.821457	-	-0.289942	0.719447	-	-0.457126	0.394213
gene7370	-	0.413851	0.53439	-	0.560435	0.44702	-	0.87663	0.279529
gene6556	up	3.38884	0.0132282	up	2.67234	0.0278494	-	2.21512	0.0546126
gene7358	-	-0.312659	0.587549	-	-0.26098	0.713709	-	0.047673	0.915949
gene2670	-	0.179511	0.758028	-	-0.0629021	0.940665	-	-0.0551898	0.907794
gene6573	-	-0.211633	0.674386	-	-0.275223	0.675516	-	-0.296242	0.506083
gene10390	-	1.91536	0.184793	-	2.3286	0.173637	-	-0.535422	0.484953
gene8592	up	2.07065	0.0223938	up	4.02171	0.000429789	up	1.59985	0.0436277
gene3133	-	-1.17277	0.454916	-	-1.32163	0.119476	down	-1.53503	0.0332605
gene8147	-	-0.171086	0.723892	-	-0.214133	0.686311	-	-0.20028	0.674735
gene10307	-	Inf	0.507779	-	Inf	0.478557	-	2.25046	0.699133
gene3295	-	0.246497	0.696984	-	1.22415	0.193191	up	2.55624	0.0129353
gene6897	-	1.04563	0.0765133	-	0.140046	0.827943	-	0.0421571	0.797073
gene2863	down	-1.89571	0.000775134	down	-1.75173	0.0229723	-	-0.0580813	0.917469
gene4469	-	-0.55284	0.265705	-	-0.00781177	0.979981	-	-0.0857449	0.824784
gene6160	-	0.691451	0.195394	-	0.542897	0.480045	-	0.117327	0.808195
gene7622	-	2.10399	0.136395	-	1.38997	0.292311	-	0.0307539	1
gene10192	-	0.0682143	0.943492	-	-0.137006	0.921516	-	-0.76894	0.294781
gene8050	-	-0.170476	0.688663	-	-1.05756	0.118158	-	-0.784764	0.0819564
gene4876	-	0.345407	0.525722	-	0.4772	0.476279	-	0.485539	0.275041
gene1241	-	-0.39695	0.487787	-	0.213605	0.707846	-	0.751519	0.104935
gene2263	-	0.783319	0.146094	-	0.0780689	0.963642	-	-0.262359	0.621737
gene4474	-	-0.938593	0.127178	-	-0.690068	0.591087	-	0.561897	0.234093
gene6932	-	2.53486	0.274003	-	1.08749	0.563998	-	0.531759	0.7526
gene9154	-	0.726325	0.156108	-	0.375954	0.5791	up	1.27941	0.00564687
gene10428	-	0.963489	0.51684	-	1.27163	0.469109	-	0.830761	0.549249
gene5193	down	-1.8202	0.00630508	-	-1.47362	0.427276	-	0.247468	0.578361
gene5066	-	-0.659822	0.234262	-	-0.414839	0.750585	-	0.627588	0.180159
gene9483	-	-0.592094	0.341611	-	-0.604684	0.392022	-	-0.637522	0.248899
gene1905	-	-0.482584	0.41286	-	0.30096	0.646872	-	0.518505	0.228532
gene565	-	0.211806	0.885099	-	0.90412	0.629913	-	0.744388	0.677736
gene427	-	-1.11234	0.0713165	-	-1.17735	0.116	-	-0.255124	0.597619
gene7804	-	0.0444977	0.861024	-	-0.278045	0.763294	-	0.656311	0.155329
gene4516	-	0.287161	0.738365	-	0.0590088	0.9285	-	0.439348	0.47056
gene6695	-	0.328455	0.705474	-	0.426944	0.713738	up	1.84111	0.0352465
gene489	-	0.0728212	0.940412	-	-0.659302	0.327241	-	-0.876975	0.0529666
gene5035	-	-0.672844	0.241891	-	-1.07452	0.134172	-	-0.930076	0.060028
gene7721	-	-0.19649	0.663286	-	-0.927345	0.169947	down	-1.44775	0.001577
gene7397	-	-0.160639	0.926464	-	-1.60489	0.069159	down	-1.96154	0.0427744
gene4944	-	0.169154	0.798405	-	-0.144796	0.755598	-	-0.71535	0.144973
gene10230	-	0.586226	0.582456	-	-0.32095	0.797709	down	-3.97464	1.96745e-11
gene9260	up	4.12039	0.0394292	-	1.76459	0.204089	up	4.56338	0.0337714
gene8258	-	-0.681586	0.26534	-	-1.11116	0.143253	-	-0.664126	0.206695
gene2677	-	-1.12038	0.384016	-	-1.03589	0.683148	up	2.41658	0.00468931
gene8957	-	-0.482904	0.331023	-	-1.14677	0.0887592	down	-1.50682	0.000925805
gene4004	-	0.699816	0.224841	-	0.365528	0.646579	-	0.155277	0.728889
gene8370	-	-0.707242	0.193721	-	-0.0127001	0.951356	-	0.568127	0.286101
gene3731	up	1.48149	0.0368817	up	2.08847	0.0117547	up	2.92275	7.97436e-05
gene3999	-	1.65128	0.121963	-	1.8862	0.0818133	-	1.92617	0.0566758
gene3952	-	-1.60401	0.117615	-	-3.19983	0.297647	-	-0.713948	0.317191
gene7712	-	-2.33179	0.0940979	-	-3.5646	0.205438	down	-2.41408	0.0109551
gene5917	up	1.56805	0.0051614	-	0.173619	0.764314	-	0.139904	0.749166
gene11312	-	-	-	-	-Inf	0.297319	-	-Inf	0.295536
gene2105	down	-1.29041	0.03262	-	-1.09644	0.100513	down	-1.22912	0.0291326
gene8479	up	1.66736	0.00252635	up	1.5492	0.0233363	up	1.4406	0.00141963
gene10468	-	Inf	0.505199	-	1.21731	0.81678	-	0.0384796	1
gene3918	-	0.980253	0.375122	-	0.558152	0.574296	-	1.09238	0.337412
gene206	-	-0.219204	0.745283	-	-0.12073	0.81624	-	-0.254387	0.612685
gene6211	-	-0.259899	0.543705	-	-0.0552678	0.854549	-	0.281115	0.574082
gene439	down	-3.03776	0.0186007	down	-2.60391	0.036147	-	-0.62567	0.288581
gene4632	-	-0.383867	0.516651	-	-0.759761	0.261078	down	-2.40519	0.0221767
gene6017	-	-0.0085899	0.969768	-	0.0575652	0.864947	up	1.03273	0.0346231
gene1762	-	-1.21878	0.0964743	down	-2.01121	0.0101826	down	-2.10159	0.000446959
gene11655	down	-2.35799	3.27462e-05	down	-2.24732	0.0220143	down	-1.58304	0.00061422
gene9546	-	Inf	0.661285	-	0.0358307	1	-	Inf	0.652959
gene4491	-	-1.59091	0.111086	down	-2.68472	0.00598707	down	-2.22705	3.67148e-05
gene10509	down	-1.3524	0.0400207	down	-2.42258	0.00160543	down	-3.06734	1.39403e-08
gene2757	down	-1.23864	0.0227279	-	-0.534163	0.503613	-	-0.0395868	0.997214
gene9663	-	-0.855761	0.280472	-	0.473523	0.693642	-	1.03142	0.483019
gene3085	-	0.351974	0.916874	-	2.65804	0.339871	-	-0.355187	0.891508
gene1425	-	-0.587528	0.301729	-	-0.484927	0.516211	-	0.31986	0.472816
gene10772	-	-0.961385	0.0818914	-	-0.513623	0.542546	-	0.194979	0.716631
gene6975	-	-0.0167798	0.952933	-	0.0488807	0.891676	-	0.112099	0.771706
gene10489	-	0.227121	1	-	-0.911371	1	-	-3.74378	0.0993763
gene1248	-	0.358172	0.512381	-	0.653742	0.335443	-	0.600034	0.16278
gene9812	-	-0.181142	0.854568	-	-1.47177	0.345457	-	-1.0337	0.261233
gene505	-	1.11968	0.420309	-	3.78832	0.0549215	-	2.89441	0.103681
gene6882	-	0.613011	0.905504	-	0.973957	0.709978	-	1.90139	0.626858
gene3203	-	0.25709	0.636927	-	0.550598	0.40781	-	0.96372	0.0380574
gene10278	-	-0.52344	0.475986	-	-0.210129	0.869218	-	0.543494	0.519235
gene3614	-	-1.58669	0.327923	-	-0.420141	0.857113	-	Inf	0.302234
gene8488	-	1.12166	0.600705	-	0.275729	0.940685	-	-0.600984	0.659133
gene9107	-	-0.332587	0.59807	-	0.211656	0.742421	-	0.499814	0.290676
gene1036	-	-0.759528	0.170068	-	-0.87603	0.220476	-	-0.943878	0.0396155
gene1300	-	0.776727	0.410161	-	-0.43188	0.568228	-	0.563019	0.4983
gene574	-	-0.116437	0.791913	-	-0.672337	0.334402	down	-1.15303	0.0124288
gene4686	-	-0.738366	0.187757	down	-1.51146	0.0317265	down	-1.65775	0.000372388
gene5333	-	0.123474	0.921561	-	0.376154	0.669746	-	0.469465	0.541143
gene9998	-	-1.93972	0.239464	-	-1.16604	0.528433	-	0.628074	0.410642
gene8365	-	-0.811664	0.123351	-	-1.5913	0.070756	down	-1.85814	6.82304e-05
gene9472	-	-0.104259	0.844164	-	-0.705227	0.301511	down	-1.44451	0.00207784
gene6862	-	0.224058	0.680398	-	0.098694	0.934237	-	0.222936	0.669555
gene8293	-	-0.486742	0.674619	-	0.318111	0.751911	up	2.96597	0.0371174
gene1836	-	2.37217	0.0674444	-	2.27632	0.0663792	up	3.18076	0.0141313
gene8996	-	0.201169	0.770442	-	-0.1883	0.786738	-	-0.536892	0.293718
gene5034	-	-0.662284	0.214835	-	-0.644188	0.353929	-	-0.209842	0.671213
gene7675	-	-0.694065	0.245256	-	-0.840613	0.248445	-	-0.595793	0.241409
gene4671	-	-0.22926	0.591783	-	-0.0820963	0.875306	-	0.115083	0.86485
gene968	-	-0.810154	0.1718	-	-0.235561	0.900774	-	0.134165	0.666006
gene2398	-	0.675127	0.218488	-	0.436493	0.508285	-	0.424843	0.370394
gene3710	-	-0.199363	0.756481	-	-0.554252	0.489569	-	-0.16585	0.750943
gene9774	-	-0.361552	0.496367	-	-0.425027	0.527055	-	-0.539204	0.244279
gene7967	-	0.0110233	0.958379	-	0.366009	0.571364	-	0.325746	0.467671
gene4605	-	0.806737	0.155457	-	0.808901	0.23513	up	1.41717	0.00223424
gene9229	-	-0.373572	0.467659	-	-0.378009	0.574344	-	-0.515138	0.228354
gene10239	-	0.131366	0.995076	-	0.449796	0.690923	-	0.357342	0.732602
gene4240	-	0.172392	0.795908	-	-0.504133	0.445434	-	-0.64259	0.163328
gene10403	-	0.161424	0.750713	-	0.238011	0.716861	-	-0.0161233	0.957531
gene9218	-	-0.501788	0.335043	-	-1.27783	0.0575114	down	-1.33045	0.00297531
gene6384	-	-0.0218207	0.998006	-	-0.701916	0.479815	-	0.286694	0.813766
gene8916	-	0.232033	0.669057	-	0.358623	0.618028	-	0.150415	0.697674
gene4368	-	-0.0754093	0.971416	-	-1.25916	0.176279	-	-0.821658	0.401136
gene188	up	1.66526	0.0102346	up	2.01255	0.00989131	up	1.45607	0.00874557
gene9135	-	1.52243	0.10509	-	0.985636	0.311877	-	0.66297	0.400715
gene8932	-	0.130932	0.834018	-	-0.382812	0.58538	-	-0.670455	0.150135
gene9556	-	-0.327578	0.484276	-	-1.14267	0.123637	down	-1.78414	9.01512e-05
gene11175	-	-	-	-	-Inf	1	-	-Inf	0.846578
gene4647	-	1.54392	0.628884	-	2.76218	0.423431	-	0.528597	0.912214
gene5386	up	1.1606	0.0309499	-	0.858667	0.201055	-	0.582619	0.1559
gene2942	-	-0.124004	0.983954	-	0.335314	0.550763	up	1.41695	0.02992
gene8198	-	-0.519332	0.363479	-	-0.662603	0.341279	-	-0.653832	0.153393
gene8619	up	1.20912	0.0435014	up	2.50316	0.00147846	up	2.45341	7.00582e-05
gene5498	-	-0.244139	0.662373	-	-0.183342	0.820068	-	-0.159658	0.758206
gene11063	-	0.366691	0.659729	-	0.193977	0.807241	down	-1.71439	0.00178229
gene8194	-	0.708935	0.25013	-	-0.643454	0.333671	-	-0.64151	0.152484
gene5682	-	4.5054	0.10395	-	4.35493	0.0951193	-	4.14608	0.121653
gene10605	-	0.353149	0.634588	-	-1.27185	0.0972418	down	-3.03444	1.03842e-08
gene10130	-	0.524288	0.433049	-	0.534393	0.519405	-	0.666408	0.276033
gene1277	-	-0.897799	0.319611	-	0.236968	0.919615	-	-0.395151	0.621544
gene6294	-	-0.79867	0.67057	-	-0.464785	0.871693	-	1.47879	0.65609
gene5349	-	-0.150217	0.795064	-	-0.358949	0.66995	-	0.31914	0.509316
gene7517	-	-0.168217	0.757592	-	-0.85807	0.339658	up	1.64155	0.000217418
gene8140	-	0.450633	0.413229	-	0.207063	0.778074	-	0.787851	0.150803
gene1006	-	0.0756996	0.906852	-	-0.292573	0.690144	-	-0.365886	0.42386
gene3875	-	0.15714	0.893178	-	0.295369	0.832644	-	0.448158	0.689055
gene703	-	-0.157922	0.767133	-	-1.00525	0.164268	-	-0.817628	0.0857051
gene7680	-	1.49376	0.0701533	-	0.996834	0.221636	-	0.676113	0.35343
gene6610	-	0.146175	0.80423	-	0.265301	0.690316	-	0.296642	0.52749
gene718	-	-0.80884	0.382761	-	-0.0128435	0.961321	up	1.55923	0.0216355
gene5267	-	-0.967139	0.230616	-	-0.251178	0.840427	-	1.0072	0.338136
gene1270	-	-0.670487	0.228319	-	0.0539163	0.876234	-	0.611082	0.182612
gene4750	-	1.74385	0.11849	-	-0.0529548	0.970203	-	-0.151431	0.919423
gene4316	up	3.76191	6.68968e-06	up	3.47008	9.97503e-05	up	2.79487	6.20163e-05
gene1721	-	0.0117617	0.972694	-	-0.630268	0.346656	down	-1.23305	0.00792637
gene2171	-	Inf	1	-	-2.0839	0.578518	-	Inf	0.997136
gene7461	down	-1.29517	0.0445402	down	-1.72851	0.0213744	down	-1.11633	0.0445233
gene3554	up	2.95575	0.0308946	up	2.7031	0.0405022	up	2.56704	0.0438657
gene1109	-	0.119606	0.889254	-	-0.866081	0.264147	down	-1.22632	0.00739299
gene9884	down	-1.79516	0.0133543	down	-1.56588	0.0244567	down	-1.80173	0.000717125
gene2996	-	0.339114	0.513836	-	0.338527	0.531516	up	1.53127	0.00199207
gene5481	-	0.596932	0.279505	-	0.226632	0.788673	-	-0.0537147	0.964545
gene11075	up	1.09326	0.0474995	-	0.0747686	0.937655	-	-0.6444	0.176818
gene10350	up	2.69381	0.000974454	up	2.40564	0.00330822	-	1.15368	0.0610903
gene68	-	0.652479	0.213193	-	0.564067	0.38094	up	1.03285	0.0319158
gene5597	-	0.280099	0.672944	-	0.328896	0.644887	-	0.77914	0.206334
gene4909	-	2.97186	0.0999695	-	3.26906	0.0675461	-	3.42304	0.0879713
gene8167	-	-0.248439	0.681461	-	0.275901	0.622965	-	0.610544	0.174002
gene4421	-	0.674943	0.207437	-	0.923662	0.17718	-	0.95904	0.043364
gene7038	-	-0.676593	0.178711	-	-0.932979	0.155957	down	-1.11266	0.0120252
gene655	-	0.582183	0.269213	-	0.6718	0.329981	-	0.950414	0.0426568
gene6787	-	-1.00474	0.0631107	-	-1.29797	0.067205	down	-1.41635	0.00163099
gene7818	-	0.709978	0.184611	up	1.4384	0.0447	up	1.24995	0.00615421
gene6778	-	0.0480822	0.982141	-	-0.268883	0.675219	-	-0.610361	0.171759
gene7478	-	0.104814	0.871147	-	0.376204	0.612205	-	0.260221	0.573363
gene4044	-	-1.10275	0.0539786	-	-0.959916	0.19259	down	-1.5473	0.00407057
gene8154	-	-0.205679	0.666667	-	-0.463334	0.451307	down	-1.0247	0.0390274
gene2604	-	0.63694	0.2594	-	0.032845	0.94844	-	-0.308566	0.531468
gene6619	-	-0.48696	0.328928	-	-0.37038	0.55529	-	-0.370165	0.359696
gene8234	-	-0.172869	0.816493	-	0.408693	0.523841	up	1.25524	0.0048182
gene10100	down	-1.40207	0.0369035	-	0.233893	0.787953	-	1.2413	0.198436
gene5455	-	0.376032	0.516441	-	0.309582	0.665786	-	0.616783	0.234515
gene6336	up	2.97168	3.31537e-07	up	2.39661	0.000761709	up	3.25603	3.58465e-08
gene2393	-	-0.0476841	0.911083	-	0.116255	0.891255	-	0.0772931	0.842967
gene4476	up	5.518	0.000523211	up	3.34352	0.00491542	up	2.68917	0.0188554
gene5807	-	0.102715	0.844913	-	0.342775	0.595632	-	0.602249	0.176914
gene5210	-	0.666945	0.335053	-	1.09073	0.13714	-	0.600999	0.217749
gene6631	-	-0.443627	0.437213	-	-0.127752	0.857994	-	0.0396163	0.975736
gene5783	-	-0.100676	0.784161	-	-1.15989	0.17152	down	-1.63559	0.000366976
gene8580	-	0.268549	0.623505	-	-0.406393	0.590763	-	-0.0663388	0.9709
gene7444	-	0.533009	0.314524	-	0.414578	0.554339	-	0.430489	0.370433
gene5142	-	0.324655	0.533348	-	0.359163	0.617086	-	0.31719	0.469199
gene10580	-	3.29124	0.20122	-	1.64028	0.420116	-	1.35097	0.55127
gene6010	-	0.230028	0.730419	-	-0.139039	0.86656	-	-0.943924	0.0584388
gene5788	-	-1.22205	0.176975	-	-1.78466	0.318345	down	-1.69824	0.000574362
gene6663	-	0.160119	0.775583	-	0.276237	0.706679	-	0.159286	0.795828
gene9511	-	1.73133	0.537901	-	-0.250408	0.903365	-	-0.0556603	0.983903
gene2948	-	-1.97548	0.0587875	-	-0.944329	0.498718	-	-0.667914	0.561869
gene9671	-	-0.0964504	0.776094	-	-1.11699	0.190945	down	-1.53182	0.000661056
gene9559	-	-0.719168	0.236238	-	-0.759112	0.304301	-	-0.301745	0.574067
gene9674	-	0.619875	0.5208	-	1.02129	0.383303	-	1.15979	0.264787
gene5155	-	-0.259117	0.644597	-	0.378465	0.574187	-	0.7298	0.167261
gene7668	-	-0.552766	0.48858	-	-1.33697	0.0952471	down	-1.45798	0.0220002
gene3653	-	0.364222	0.499744	-	0.765129	0.257949	-	0.454002	0.329815
gene1829	-	0.958807	0.0979575	-	0.541318	0.49344	-	-0.087898	0.906087
gene2157	-	-0.879837	0.621301	-	-0.44085	0.885509	-	0.502836	0.865387
gene10075	-	-Inf	0.99514	-	-	-	-	-Inf	1
gene6549	up	1.83213	0.00183805	-	-0.533367	0.493203	down	-1.14953	0.0100187
gene7541	-	0.867044	0.627515	-	-0.197169	0.888813	-	-1.21996	0.321492
gene11124	-	1.01728	0.0535	-	1.46451	0.0518022	up	2.56905	4.18058e-07
gene8108	up	1.21767	0.0289239	-	1.1153	0.108852	-	0.968243	0.0319971
gene10353	-	-0.0677832	0.967241	-	-1.25886	0.148929	down	-2.20125	0.00121367
gene7468	-	-0.171208	0.900118	-	1.17903	0.443854	-	1.97008	0.304013
gene5488	-	0.489754	0.396203	-	-0.0175989	0.967421	-	-0.396437	0.430056
gene482	-	0.498032	0.350118	-	0.864148	0.220296	up	1.19423	0.0199533
gene7084	-	0.0470698	0.943362	-	-0.0597847	0.929258	-	-0.215216	0.65344
gene11254	-	3.15779	0.241747	-	Inf	0.0806071	-	Inf	0.115862
gene3417	-	Inf	0.813336	-	1.03561	0.982477	-	0.303017	1
gene9124	-	-0.0226292	0.963594	-	-0.210247	0.699747	-	-0.589381	0.209195
gene2513	up	4.04223	1.71202e-05	up	4.30039	5.23495e-06	up	3.85531	1.67718e-05
gene9215	-	-0.0720836	0.902865	-	-0.474966	0.429332	-	-0.817944	0.0837049
gene9140	-	-0.358469	0.694138	-	-0.171573	0.914407	-	-0.232303	0.813825
gene5310	-	0.323076	0.573588	-	0.264626	0.682556	-	0.263644	0.526252
gene1143	-	0.00201695	0.948046	-	-0.806464	0.247133	down	-1.37341	0.00429695
gene5420	-	0.377267	0.456445	-	0.633153	0.312412	up	1.62641	0.000556149
gene5087	-	-0.434169	0.389023	-	-1.07811	0.113834	down	-1.50158	0.000992091
gene4131	-	-0.528991	0.310997	down	-1.41677	0.0388422	-	-0.685743	0.112398
gene6313	-	-0.515088	0.351396	-	-0.504038	0.462429	-	-0.436672	0.346914
gene10799	-	-0.295172	0.580159	-	-0.457607	0.449772	-	-0.422539	0.370881
gene6701	-	0.637342	0.215275	-	0.799942	0.210348	up	2.21806	3.10272e-05
gene7887	-	0.346494	0.507029	-	0.618369	0.390415	-	0.580044	0.211761
gene7597	-	3.88672	0.138601	-	-0.439186	0.674184	down	-2.58215	0.00348336
gene1363	-	0.699655	0.654317	-	1.98456	0.203364	-	1.0677	0.519683
gene7510	-	0.348763	0.764166	-	-0.242681	0.799603	-	-0.982413	0.0861849
gene10209	down	-1.25566	0.0242928	-	-1.18177	0.0867436	down	-1.13335	0.0174775
gene1226	down	-1.51245	0.0377796	-	-1.18332	0.503481	-	0.950178	0.0987851
gene11034	-	0.791772	0.831305	-	0.650096	0.749142	-	-0.0737384	1
gene4622	-	0.53139	0.366632	-	0.203867	0.821762	-	-0.572059	0.225333
gene8515	up	2.75492	1.45405e-05	up	2.33584	0.000811427	up	2.69129	1.18195e-05
gene2821	up	2.18817	0.0161831	up	1.66586	0.0492953	-	1.52427	0.0504487
gene4280	up	1.34686	0.015664	-	0.848809	0.259297	-	0.827043	0.066225
gene7296	-	-0.498875	0.585843	-	-0.564156	0.535839	-	-0.262042	0.817431
gene10826	-	-1.1836	0.851099	-	-1.63409	0.554733	-	-3.16376	0.0995129
gene6961	-	0.376405	0.52479	-	0.468095	0.524573	-	0.443272	0.377131
gene11386	-	-3.82713	0.146148	-	-3.71537	0.0573385	down	-2.96424	0.0344003
gene7961	down	-1.37026	0.0126818	-	-1.0019	0.159871	-	-0.984819	0.0272928
gene6656	down	-1.33961	0.0201888	down	-1.78014	0.0148746	down	-1.58813	0.000835252
gene4249	-	0.674145	0.440373	-	0.162542	0.882534	-	0.0786846	0.974426
gene9480	up	1.84095	0.011222	up	2.83417	0.00135685	up	3.25804	2.20958e-05
gene8970	-	-0.483901	0.350975	-	-0.578731	0.398805	-	-0.72796	0.103378
gene1031	-	-0.277712	0.618187	-	-0.258942	0.688117	-	0.143136	0.753647
gene6954	-	0.301596	0.602378	-	0.5044	0.510561	-	0.323354	0.492748
gene11054	-	-1.09386	0.854152	-	-2.40706	0.321619	-	-1.7719	0.600436
gene6396	-	0.512327	0.311732	-	0.0142084	0.972558	-	0.289248	0.490648
gene6798	-	0.503188	0.350677	-	0.907291	0.188995	-	0.721621	0.0934387
gene4400	-	-1.15958	0.176945	-	-1.68867	0.435883	-	0.689553	0.152218
gene4917	-	0.590726	0.314407	-	-0.247015	0.712451	-	-0.470755	0.284746
gene7327	down	-1.89043	0.00160697	-	-1.35744	0.0682651	down	-1.28359	0.0161248
gene517	-	-0.887169	0.218159	-	-0.24629	0.870811	-	0.723154	0.294689
gene1266	-	0.737415	0.174977	-	1.10851	0.116865	up	1.47604	0.00329205
gene1769	up	2.3206	4.58227e-05	up	2.08081	0.00429635	-	0.820362	0.0569789
gene9725	-	-Inf	0.99514	down	-Inf	0.0190494	down	-Inf	0.0195135
gene4849	-	-0.272028	0.642562	-	-0.0421627	0.992697	-	0.447024	0.325126
gene2303	-	-0.0199319	0.974513	-	-0.128489	0.868219	-	-0.416442	0.395736
gene3406	-	-0.914123	0.101598	-	-0.771705	0.258202	-	-0.716888	0.109419
gene2016	-	-0.301824	0.517382	-	-1.04205	0.118886	down	-1.15835	0.0133165
gene5116	-	0.20084	0.796864	-	-0.816463	0.228887	down	-1.21208	0.00676881
gene2576	up	1.70841	0.0420343	-	1.12346	0.126395	-	1.08731	0.0992726
gene9149	-	0.0584888	0.886205	-	0.187989	0.794882	-	0.0577732	0.852632
gene6201	-	0.174949	0.763973	-	0.496525	0.490698	-	0.442658	0.349729
gene8063	-	-0.71912	0.205212	-	-0.784637	0.254242	-	-0.584356	0.202361
gene7636	-	0.958243	0.0714891	-	1.17871	0.0946427	up	1.19466	0.00878095
gene6720	-	1.01171	0.0643853	-	0.852114	0.204152	-	0.0837484	0.740905
gene191	up	3.29206	2.75388e-06	up	1.43969	0.0430013	-	0.152098	0.632697
gene2692	-	-0.750094	0.170963	-	-0.690179	0.318331	-	-0.736029	0.110851
gene523	-	-1.00745	0.165799	-	-0.353883	0.754774	-	0.68234	0.386759
gene11151	-	Inf	1	-	Inf	0.996178	-	Inf	0.997127
gene10672	up	1.59394	0.00404215	up	1.84015	0.00793835	up	2.60658	3.10664e-06
gene1788	-	-0.00163132	0.985036	-	0.0732214	0.911136	-	0.42947	0.383759
gene431	-	0.688289	0.242948	-	0.967503	0.168967	-	0.590538	0.213265
gene3719	-	-2.95394	0.165712	-	-2.17225	0.342508	down	-3.70218	0.0228121
gene1630	up	1.84961	0.000721306	up	2.02949	0.00374288	up	1.60791	0.000407652
gene100	-	-0.326222	0.573336	-	-1.26427	0.058234	down	-1.97846	0.00177133
gene8418	-	1.14315	0.113341	-	0.272236	0.760721	-	0.266709	0.695493
gene1345	up	3.36761	0.0268734	up	Inf	0.00138784	up	3.65855	0.0217637
gene7533	-	0.598182	0.287673	-	0.0973394	0.895909	-	-0.156299	0.743364
gene7958	-	-0.529911	0.294405	-	-1.17869	0.0760422	down	-1.73288	0.000259221
gene1449	-	-0.380936	0.467031	-	-0.314729	0.63387	-	-0.306287	0.51164
gene9527	-	-1.04837	0.151352	-	-0.613229	0.521836	-	0.332934	0.663806
gene6638	-	-0.123105	0.865294	-	0.275068	0.674424	up	1.27902	0.0185747
gene5643	-	-1.1538	0.0514728	-	-1.36974	0.127109	-	-0.538294	0.297218
gene1757	down	-1.40944	0.00914574	-	-1.16464	0.199613	-	0.305072	0.576276
gene6995	-	-2.60665	0.476874	-	-1.44971	0.839672	-	0.329103	1
gene1307	down	-1.10879	0.0476192	-	-0.220606	0.890497	-	1.04837	0.101653
gene5812	-	-0.488312	0.650014	-	-0.797387	0.36561	-	-0.263588	0.787043
gene3517	-	-0.164372	0.856718	-	0.994377	0.124369	up	1.38856	0.0019933
gene6094	-	-1.03913	0.21394	-	-0.603279	0.716652	-	0.944046	0.25215
gene5852	up	2.09381	0.00143613	up	2.16815	0.00563846	up	2.03594	0.000894999
gene2697	-	0.15078	0.77344	-	-0.0211612	0.991474	-	-0.122314	0.8195
gene1353	-	-0.0194565	0.995195	-	0.5106	0.422834	-	-0.263696	0.697612
gene11682	-	-0.486104	0.701465	-	-1.43724	0.107689	down	-1.99532	0.00721106
gene2828	-	0.0528661	0.881036	-	0.0735306	0.944295	-	-0.0419858	0.980757
gene6449	down	-2.43535	0.0163274	-	-2.60503	0.170521	-	-0.696596	0.216228
gene8773	up	1.80237	0.00198113	up	1.91773	0.00692491	-	0.559772	0.283095
gene3987	-	-0.425856	0.477833	-	-0.721209	0.325023	-	-0.767551	0.0991828
gene3794	-	-0.617338	0.264606	-	-0.250079	0.758786	-	0.325388	0.475717
gene10913	-	Inf	0.422398	-	2.62757	0.534186	-	-0.818587	0.781634
gene10779	-	-0.457191	0.419251	-	-0.975444	0.142812	down	-1.7186	0.000342383
gene1378	-	-0.880452	0.101831	-	-1.20506	0.0800037	down	-1.32831	0.00320325
gene6685	-	0.296311	0.562568	-	0.683994	0.300713	up	1.22032	0.00752958
gene9581	-	0.224558	0.673148	-	0.263413	0.661033	-	0.515825	0.244408
gene4782	down	-1.18685	0.0281743	-	-0.493348	0.645037	-	0.452938	0.373646
gene7191	down	-2.97	0.00999627	down	-2.98131	5.85311e-05	down	-3.06739	0.000947715
gene8268	-	0.0645415	0.915218	-	-0.607511	0.386858	-	-0.65516	0.311478
gene950	-	-0.631628	0.437846	-	0.513988	0.656677	-	0.738877	0.528927
gene2436	-	1.32315	0.0634753	-	1.43899	0.0971942	up	3.1029	0.00129823
gene5894	-	-1.59874	0.153308	-	-0.947407	0.316121	-	0.185174	0.672239
gene4441	-	0.962115	0.0788992	-	1.15044	0.119614	up	1.26835	0.00525082
gene8904	-	1.08317	0.461237	-	0.00637465	0.969442	-	-0.238386	0.832401
gene10314	-	0.201868	0.752199	-	-0.337818	0.596455	-	-0.605327	0.169659
gene9768	-	-0.981347	0.210404	-	-1.34444	0.118002	-	-0.502102	0.482787
gene2117	up	1.95374	0.036102	up	2.6327	0.0179757	up	2.54807	0.00745506
gene8738	-	0.772236	0.166217	-	0.00895731	0.947926	-	-0.301563	0.561203
gene9425	-	-0.102109	0.776944	-	-0.727106	0.283302	down	-1.29552	0.0044688
gene9275	-	-0.444919	0.461413	-	-0.0232784	0.918548	-	0.639181	0.139231
gene261	-	-1.21486	0.171284	-	-0.863683	0.54904	-	0.168381	0.912531
gene2956	-	-0.948683	0.0719888	-	-0.457079	0.487173	-	-0.347565	0.419871
gene5353	-	-0.185884	0.747388	-	0.253597	0.692083	-	0.0710747	0.840354
gene8261	-	0.214626	0.715506	-	0.345466	0.650157	-	0.0656751	0.896916
gene8875	-	0.470384	0.558733	-	-0.0786714	1	-	0.568727	0.566541
gene6357	-	-0.337197	0.566258	-	-0.311125	0.692817	-	0.216574	0.683141
gene10649	-	-1.37469	0.545048	-	-1.68486	0.385634	-	-0.348379	1
gene10399	up	5.78764	0.00222285	up	3.05422	0.0330278	up	3.78402	0.011122
gene7600	-	2.24648	0.354442	-	3.74936	0.191283	-	2.58068	0.329918
gene399	-	0.712896	0.171607	-	0.78019	0.229906	up	1.51478	0.00162304
gene2121	-	-0.316933	1	-	-0.746109	1	-	-1.33802	1
gene4738	up	10.8182	3.13522e-08	up	Inf	6.28501e-09	up	Inf	6.20783e-09
gene1794	-	-1.03857	0.171903	-	-1.1098	0.196125	down	-1.36945	0.0331797
gene5139	-	-0.0931893	0.892659	-	0.077369	0.888413	-	0.453785	0.327988
gene9305	-	-0.909756	0.695034	-	-1.99843	0.205315	down	-3.27481	0.00918187
gene6874	-	-0.430487	0.593961	-	-1.69013	0.0589747	down	-2.30361	9.42111e-07
gene2257	up	1.76261	0.00209208	up	1.41858	0.0456259	up	1.79713	0.00374412
gene9923	-	0.755673	0.214317	-	1.11706	0.128035	-	0.134476	0.758914
gene10034	-	-0.425085	0.89905	-	0.486478	0.852872	-	0.908799	0.775779
gene3758	up	1.22313	0.0241538	up	1.43443	0.0380912	up	1.41205	0.002307
gene7280	-	0.278127	0.619839	-	0.179127	0.827671	-	-0.16461	0.739147
gene8604	-	1.6297	0.431238	-	0.884148	0.649532	-	0.254152	0.934103
gene5622	down	-1.20633	0.0282751	-	-0.477897	0.568532	-	0.202633	0.667071
gene6539	-	-0.808084	0.251741	-	-1.16007	0.606117	up	1.02891	0.0218994
gene8977	-	-0.855592	0.116132	-	-0.602491	0.403801	-	-0.287537	0.512824
gene1946	-	1.23086	0.289311	-	1.25092	0.235605	-	-1.02964	0.409895
gene8784	-	0.0854667	0.850026	-	-0.243394	0.808206	-	-0.865918	0.114902
gene5491	-	-0.452789	0.404141	-	-0.570895	0.428235	-	-0.433911	0.343771
gene4796	-	Inf	1	-	0.0886287	1	-	-0.0888033	1
gene777	down	-1.07629	0.0451699	-	-0.644819	0.358996	-	-0.431976	0.312492
gene9353	-	-0.396261	0.627402	-	-0.868785	0.372811	-	-0.181701	0.916822
gene3306	-	0.915861	0.078766	up	1.3727	0.0415758	up	1.25922	0.00313391
gene4528	-	0.464886	0.370268	-	0.439042	0.474263	-	0.659391	0.13143
gene3274	-	-0.739296	0.160529	-	-1.16521	0.120873	down	-1.05052	0.0199725
gene10644	up	1.11671	0.0334793	-	1.0448	0.123053	-	0.918638	0.0317512
gene8993	down	-2.18172	0.00253944	-	-1.5824	0.198239	-	-0.542807	0.354396
gene8237	-	0.290694	0.620925	-	0.330088	0.668875	-	0.283121	0.561765
gene3099	-	0.409564	0.395696	-	1.0348	0.117264	up	1.391	0.00155863
gene3286	up	1.20934	0.029015	-	0.641741	0.374158	-	0.108985	0.813405
gene7346	-	-0.0361484	1	-	0.761577	0.725667	-	0.816808	0.667431
gene8325	-	-1.061	0.196022	-	-0.447248	0.495591	-	-0.389066	0.450543
gene3836	-	0.00677001	0.93856	-	0.399427	0.558063	up	2.54773	0.00370756
gene8766	-	0.861685	0.5018	-	0.459604	0.743935	-	0.148811	0.869915
gene9002	-	0.0125882	0.990123	-	-0.00172106	0.941489	-	-0.243317	0.609919
gene10269	-	Inf	0.423012	-	0.746847	0.833416	-	-0.654772	0.862481
gene4663	-	-0.816336	0.167488	-	-0.764444	0.302398	down	-1.05887	0.0367465
gene2807	-	0.420679	0.429002	-	0.539746	0.433345	-	0.609924	0.170305
gene1740	-	-1.66803	0.175159	down	-1.80978	0.0135152	down	-1.39447	0.00506234
gene8675	-	0.290092	0.618695	-	0.242178	0.740617	-	0.253445	0.611879
gene8484	up	3.72383	0.0256012	-	1.44615	0.193522	-	0.793375	0.516269
gene3145	-	-0.388025	0.564844	-	-0.431587	0.551199	-	-0.375525	0.445572
gene3442	-	0.401811	0.487165	-	0.194679	0.810397	-	-0.0185087	0.974649
gene10001	-	-1.9433	0.0750421	-	-1.74012	0.360832	-	0.191819	0.74622
gene10378	-	-0.78242	0.197132	-	-1.19309	0.100245	-	-0.534644	0.334569
gene1519	-	-0.0316708	0.956407	-	-0.517673	0.517069	-	-0.840767	0.16441
gene6055	-	0.0109624	0.97572	-	-0.695766	0.338546	-	-0.608062	0.203588
gene3917	-	-0.5693	0.285863	-	0.0942157	0.857622	-	1.02449	0.153222
gene2018	up	1.80103	0.0411057	-	1.34372	0.0963239	-	1.41311	0.0882864
gene7920	-	-0.332686	0.539488	-	-0.172626	0.804407	-	0.161327	0.725596
gene1750	-	0.801768	0.136156	-	0.704577	0.283084	up	1.18475	0.0108581
gene2119	-	1.2667	0.410951	-	1.76311	0.245066	-	1.02274	0.444767
gene11842	-	1.05814	0.367334	-	1.87653	0.148252	-	0.0095986	0.955017
gene8830	-	0.784555	0.179778	-	0.613584	0.393394	-	0.464086	0.298397
gene4830	-	0.32392	0.805816	-	0.855071	0.58278	-	-0.00522146	0.98851
gene7655	-	-0.556712	0.399031	-	-0.0785466	0.888872	-	0.0787711	1
gene2517	-	0.698783	0.195935	-	0.428535	0.510553	up	1.67104	0.00574188
gene186	-	-0.101754	0.824358	-	-0.178429	0.804982	-	-0.327704	0.457888
gene4371	up	2.86839	0.000143882	-	1.3915	0.0848088	up	1.50542	0.0243491
gene3265	-	-0.232693	0.715493	-	-0.13171	0.989555	-	0.838993	0.0517637
gene5404	-	0.667747	0.237305	-	0.0183594	0.958636	-	-0.184547	0.754393
gene2908	-	-0.247667	0.661934	-	-0.241378	0.77616	-	0.722256	0.127686
gene11367	-	0.851159	0.484159	-	0.455378	0.688072	-	0.817667	0.390178
gene9139	-	1.91437	0.0826953	-	1.0687	0.358514	-	1.87564	0.0807477
gene1319	-	0.0485406	0.91329	-	-0.116904	0.90305	-	0.0837787	0.801988
gene4729	up	5.06533	0.00323734	up	3.70027	0.0166472	up	3.50752	0.0180173
gene11638	-	0.280787	0.613367	-	0.380003	0.636059	-	0.59318	0.31841
gene10235	-	-0.735008	0.181912	-	-0.628718	0.365917	-	-0.571394	0.224929
gene7745	-	-0.872366	0.130532	-	-0.631164	0.427128	-	0.341025	0.365872
gene7872	-	-0.158331	0.819684	-	-0.553873	0.455815	-	-0.298761	0.524134
gene2474	-	-0.523516	0.785546	-	-0.332289	0.927316	-	2.18182	0.327917
gene3222	-	0.152038	0.782541	-	0.279949	0.640671	-	0.439853	0.321329
gene9924	up	3.59401	0.00398845	up	3.16965	0.00642861	-	0.141793	0.830732
gene3569	-	0.269817	0.612834	-	0.387976	0.586875	-	-0.135607	0.772243
gene7502	-	-0.642635	0.228235	-	-1.20109	0.0860774	down	-1.70555	0.000347261
gene6437	-	-0.837025	0.856567	-	-1.69893	0.534924	-	-0.972031	0.793101
gene5250	-	-0.796954	0.139301	-	-0.983103	0.151338	-	-0.785916	0.0777492
gene4592	-	-0.624121	0.358692	-	-1.47952	0.0571141	down	-2.39501	1.22799e-05
gene2798	-	-0.303857	0.592549	-	-0.050073	0.914596	-	-0.279272	0.517342
gene9930	up	1.39545	0.0086752	up	1.38974	0.0368089	up	2.0223	8.22914e-06
gene2809	-	0.831934	0.14293	-	-0.23303	0.696203	-	-0.875678	0.0527178
gene10997	-	-Inf	0.642469	-	-Inf	1	-	-Inf	0.844573
gene3299	-	-0.629486	0.455505	-	-1.54372	0.1757	-	-0.963639	0.0461741
gene4303	-	-0.252472	0.624588	-	-0.533628	0.439273	-	-0.0936564	0.888738
gene2163	-	-0.441907	0.587293	-	-1.14888	0.156478	-	-0.640456	0.349643
gene11527	-	1.07235	0.0516641	up	1.67501	0.0183538	up	1.7148	0.000831871
gene1544	-	0.692274	0.201046	-	0.496761	0.495433	-	0.41689	0.330909
gene4268	-	0.409721	0.450757	-	0.375015	0.606937	-	0.331621	0.613956
gene3896	-	0.638202	0.225126	-	1.08225	0.107435	up	1.1193	0.0148738
gene2356	down	-2.58062	7.35037e-06	-	-1.35005	0.215971	-	0.0437714	0.993372
gene7956	-	-0.703555	0.191102	-	-0.785675	0.260757	-	-0.558475	0.228946
gene8829	-	-0.834886	0.193716	-	-1.00191	0.171822	-	-0.14624	0.794508
gene10717	-	-1.14953	0.197031	-	-0.836401	0.400135	-	-1.025	0.203201
gene3666	-	-0.336604	0.561812	-	-0.469074	0.515164	-	-0.570748	0.214664
gene9843	-	2.26662	0.228339	-	0.596159	0.733559	-	0.872405	0.677829
gene11049	-	0.182669	0.805598	-	-0.0531803	0.88817	-	-0.473598	0.324193
gene2065	up	1.4896	0.015507	up	1.88996	0.0145954	up	2.21673	0.000868811
gene3728	-	0.288174	0.612819	-	0.4932	0.505113	-	0.60361	0.201482
gene4937	-	-0.107906	0.925833	-	0.211332	0.683726	-	0.24998	0.50286
gene3612	-	0.356087	0.703877	-	-1.00953	0.350437	down	-1.45071	0.00301258
gene9681	up	3.95916	0.000285968	up	3.70751	0.000646154	up	4.27615	0.000217118
gene5419	down	-2.01951	0.0126836	-	-1.22476	0.331885	-	-0.403924	0.346633
gene1304	-	-2.04074	0.0649883	-	-0.938259	0.520897	-	1.9189	0.146708
gene2374	-	-0.217072	0.613875	-	-0.833318	0.217876	down	-1.17591	0.00809143
gene1820	-	-0.305403	0.597517	-	0.0103252	0.924739	-	0.602179	0.161608
gene6870	-	-0.359619	0.495866	-	-0.499728	0.47803	-	-0.409939	0.412459
gene5344	-	-0.114959	0.833039	-	-0.0598755	0.968394	-	0.311484	0.466499
gene3922	-	-0.281535	0.824581	-	0.385832	0.880153	-	-0.587388	0.508743
gene5312	-	-0.489938	0.362846	-	-0.51237	0.410079	-	-0.522865	0.280034
gene1536	-	0.448177	0.446472	-	0.220874	0.80138	-	-0.0129333	0.932681
gene1134	-	-0.575494	0.423981	-	-0.982507	0.226259	-	-0.59335	0.355083
gene4587	-	-0.686554	0.554649	-	-0.361993	0.773108	-	-1.02185	0.322472
gene5759	-	0.403763	0.491671	-	-0.000381752	0.985795	-	-0.178075	0.725746
gene11106	-	0.962083	0.189877	up	2.03945	0.0260577	up	1.95832	0.0114574
gene2132	-	Inf	0.208138	-	0.00206149	1	-	-1.25028	0.415395
gene2215	up	1.26648	0.0222283	-	0.403975	0.615163	-	-0.00964388	0.992416
gene876	-	0.230027	0.616742	-	0.56829	0.347419	up	1.28425	0.00620079
gene5878	-	-0.765371	0.474486	-	-1.62066	0.138073	-	-0.211408	0.86079
gene2417	up	1.69522	0.00343625	up	1.85887	0.00784645	up	1.66217	0.00443469
gene2400	-	-0.22208	0.681731	-	-0.11242	0.881073	-	0.058386	0.885364
gene6192	-	1.0741	0.424851	-	1.34529	0.270259	-	0.89429	0.47393
gene1642	-	-0.344774	0.697591	-	-0.0717253	0.89774	-	-0.334018	0.624606
gene8424	-	-0.418895	0.680279	-	-1.60192	0.0607482	down	-2.82519	2.33779e-05
gene7757	-	-0.597621	0.266593	-	-0.253602	0.705042	-	0.156479	0.73321
gene3378	up	2.58796	0.00230674	up	2.75765	0.00154577	up	2.23808	0.00361201
gene3371	-	1.21485	0.161586	up	2.86864	0.0141501	up	1.92327	0.0440871
gene8756	-	0.979811	0.128004	up	1.81494	0.0216912	up	2.02065	0.0136906
gene5616	-	0.524487	0.372966	-	0.228023	0.77076	-	0.0111721	0.957547
gene9423	-	0.532971	0.35298	-	-0.138779	0.826154	-	-0.322797	0.477688
gene5991	up	5.09537	0.00312017	up	4.85436	0.00409784	up	4.99496	0.00312703
gene2699	-	-0.71072	0.178685	-	-0.120469	0.906803	-	0.956143	0.084054
gene6886	-	-0.604109	0.262143	-	-0.470895	0.503848	-	-0.773623	0.0981969
gene4678	-	3.08035	0.0991691	-	0.66501	0.565175	down	-4.86244	5.76288e-06
gene4883	-	-0.825271	0.420297	down	-1.90137	0.0453555	down	-2.19874	0.00656647
gene8989	-	-0.453568	0.378734	-	-0.582272	0.388671	-	-0.840465	0.0612947
gene7880	-	0.779099	0.162698	-	0.841293	0.251818	up	1.09705	0.0294445
gene11095	-	Inf	0.44796	-	Inf	0.434579	-	Inf	0.431332
gene1229	-	Inf	0.0975003	-	Inf	0.0913596	-	Inf	0.0887871
gene561	up	3.76205	0.000263203	up	3.22637	0.001357	up	4.84422	8.08414e-06
gene1451	-	-0.893495	0.0922709	-	-1.04876	0.11949	down	-1.50005	0.00122283
gene8012	-	-0.0736791	1	-	1.79681	0.688046	-	0.298158	1
gene1528	-	0.215693	0.825609	-	-1.35339	0.179644	-	0.212307	0.640563
gene5977	-	-0.335929	0.648659	-	-0.27283	0.748093	-	-0.663539	0.260352
gene10829	-	-0.286769	0.584694	-	-0.11412	0.875377	-	-0.564503	0.292942
gene8357	-	-0.147806	0.721421	-	-0.475615	0.474082	-	-0.764095	0.0895723
gene1179	-	0.222501	0.674873	-	0.10414	0.79346	-	0.0775509	0.717824
gene2931	up	6.00642	0.00901337	-	2.15225	0.138863	-	1.60108	0.231339
gene10662	-	-0.637321	0.646176	-	-0.878096	0.48799	-	-0.891174	0.461699
gene10889	-	-0.49328	0.540894	-	-1.62282	0.0516685	down	-2.97794	3.37908e-07
gene9175	-	-0.393005	0.468006	-	-0.142364	0.820198	-	-0.284721	0.571584
gene3560	-	-0.327426	0.848165	-	1.38779	0.138295	up	5.02971	1.53309e-05
gene84	up	1.1036	0.040368	-	0.947841	0.183015	-	0.459843	0.238001
gene6951	-	0.715077	0.186956	-	0.19179	0.765133	up	1.12164	0.0333069
gene5282	-	-0.141568	0.887875	-	-0.750901	0.342442	-	-0.269057	0.615099
gene2824	up	1.12874	0.0415975	-	0.836664	0.220925	-	0.955409	0.0317029
gene10311	-	-0.839367	0.137656	-	-0.542147	0.478265	-	-0.345427	0.452365
gene9678	-	-0.233244	0.709877	-	-0.25268	0.727371	-	0.177232	0.668323
gene6393	-	-0.0242037	0.988482	-	-0.188599	0.807388	-	-0.367922	0.443452
gene3115	-	0.251139	0.626442	-	0.59977	0.391649	-	0.343356	0.423293
gene9440	up	4.88534	0.0165122	up	3.88715	0.0313041	up	4.81254	0.0166668
gene5738	-	-0.340628	0.543797	-	0.0583539	0.893898	-	0.240015	0.587667
gene2561	up	1.88318	0.00462536	-	1.34951	0.0807608	up	1.49059	0.00994435
gene7679	-	2.5315	0.61018	-	Inf	0.434579	-	Inf	0.431332
gene4424	-	0.907965	0.102882	-	0.657836	0.367857	-	0.336507	0.479251
gene2139	-	1.04472	0.0555661	up	1.70209	0.0153892	up	1.97098	6.29561e-05
gene10164	-	-0.830449	0.308875	-	-1.22981	0.434127	-	0.779588	0.222968
gene4403	-	1.04778	0.156523	-	0.949319	0.283339	-	0.518422	0.39697
gene5448	-	-0.653811	0.317512	-	-0.459902	0.608846	-	-0.256914	0.728152
gene7899	up	1.85177	0.0012969	-	0.99974	0.192247	-	0.610016	0.315557
gene8911	-	0.628859	0.250818	-	0.663746	0.34242	-	0.841851	0.060995
gene2510	-	Inf	0.652913	-	Inf	0.571828	-	1.83333	0.835152
gene4098	-	-0.611298	0.408296	-	-0.559983	0.437978	-	-0.892424	0.172703
gene9939	-	0.595486	0.261201	-	0.862843	0.215042	up	1.32578	0.0422561
gene1053	-	-0.696035	0.201836	-	-0.535139	0.440731	-	-0.101096	0.794165
gene7395	-	-0.34986	0.518703	-	-0.550596	0.402892	-	-0.289904	0.522734
gene8898	down	-1.85586	0.0105936	-	-2.2289	0.253691	down	-2.10581	0.013168
gene36	down	-Inf	0.0437715	-	-Inf	0.491687	-	-Inf	0.0770234
gene4893	-	0.0415074	0.947449	-	0.0617445	0.890014	-	0.156668	0.720691
gene5472	-	-0.184844	0.683454	-	0.410345	0.596469	-	0.355133	0.545183
gene336	up	2.08271	0.0251343	up	2.54115	0.0112112	up	2.65794	0.0042352
gene11600	-	-0.588687	0.476251	-	0.0525107	0.989997	-	0.860232	0.581742
gene7509	-	0.597822	0.751066	-	-1.57986	0.0678714	down	-2.44038	0.000149009
gene6920	up	1.32111	0.0188373	-	0.870047	0.181653	up	1.2253	0.00654368
gene293	up	1.17177	0.0270877	-	1.13811	0.0968183	up	1.26268	0.00665053
gene2271	-	-0.261585	0.612916	-	-0.341368	0.596383	-	-0.480343	0.269644
gene4787	-	-0.923891	0.146406	-	-0.734561	0.319881	-	-0.196112	0.713474
gene9852	-	-0.218012	0.658812	-	-0.342648	0.576608	-	-0.357635	0.376714
gene3256	-	0.336683	0.50148	-	0.227616	0.71977	-	-0.178237	0.72003
gene2346	-	-0.345246	0.47788	-	-0.515089	0.448116	-	-0.45526	0.286636
gene5964	down	-2.40271	0.0239613	-	-2.79943	0.144498	down	-1.33069	0.00817592
gene4148	-	-Inf	0.817158	-	-	-	-	-	-
gene3072	up	2.91685	0.0357119	-	1.56838	0.169398	-	1.79612	0.11903
gene6929	-	-0.327881	0.555731	-	0.123733	0.835031	-	0.339657	0.457319
gene7525	-	1.14366	0.153436	-	0.482618	0.479232	-	-1.28765	0.0961672
gene4062	-	0.179114	0.796366	-	0.252676	0.748684	-	0.439959	0.434699
gene496	up	1.08849	0.0483358	-	0.61718	0.363288	-	0.641327	0.152578
gene5080	-	0.0874044	0.876959	-	-0.216829	0.733729	-	-0.470143	0.340085
gene5803	-	-0.284542	0.646933	-	-0.0469617	0.981116	-	0.5718	0.187569
gene3791	up	3.8152	1.04537e-07	up	2.86866	9.86118e-05	-	0.514014	0.314004
gene4775	-	-0.834793	0.219561	down	-2.04552	0.00419658	down	-2.03111	4.78352e-05
gene6746	-	-0.546652	0.317135	-	-1.67933	0.138629	down	-2.48177	4.67445e-07
gene4392	-	-	-	-	-Inf	1	-	-Inf	0.379482
gene2507	-	-0.0301127	0.950758	-	-0.593251	0.419325	-	0.672522	0.155355
gene5098	down	-1.41824	0.0311527	-	-1.4057	0.179711	-	-0.304954	0.4085
gene3740	-	0.447614	0.43684	-	1.13514	0.106541	-	1.43427	0.051113
gene8451	-	-0.506807	0.341158	-	-0.749653	0.280565	-	-0.722537	0.123466
gene8224	-	-0.610535	0.275341	-	-0.0171087	0.940183	-	0.637506	0.132342
gene181	-	-1.03355	0.0723367	-	-0.807288	0.248534	-	-0.391866	0.327201
gene6704	-	0.992832	0.0665112	-	0.371439	0.52987	-	-0.872882	0.15866
gene3527	-	-0.120796	0.804438	-	-0.84782	0.277567	down	-1.27534	0.00667979
gene5258	-	-0.404569	0.707481	-	-0.567093	0.646505	-	1.15924	0.358885
gene5988	-	-0.225993	0.748319	-	-0.192236	0.800534	-	0.144402	0.810401
gene7546	up	2.26198	4.77739e-05	up	1.97525	0.00492438	up	2.56859	6.15114e-08
gene6825	-	0.567978	0.498026	up	2.93051	0.0109911	up	2.36744	0.0207591
gene4429	-	0.160425	0.759454	-	0.404292	0.546484	-	0.96548	0.0428003
gene2851	-	-0.308679	0.640875	-	0.0781214	0.864047	-	0.863507	0.103004
gene8792	-	1.76236	0.0850371	-	0.817176	0.400142	-	1.28267	0.1531
gene3421	up	1.12242	0.0455389	-	0.578744	0.38217	-	0.990807	0.0710993
gene1560	-	0.238405	0.744448	-	-0.887786	0.320404	down	-1.52372	0.000779849
gene8003	-	0.0162683	0.971824	-	-0.633142	0.367247	-	-0.970127	0.03199
gene7664	-	1.23262	0.0720692	-	0.697398	0.332219	up	1.82233	0.00711158
gene7127	-	0.18832	0.769528	-	-0.605717	0.403241	-	-0.58278	0.220897
gene66	-	0.486202	0.722382	-	2.19512	0.124014	up	3.83892	0.0292764
gene2543	-	-1.28511	0.0724216	-	-1.48773	0.142076	-	0.380655	0.519601
gene11144	-	2.02381	0.410309	-	Inf	0.162637	-	Inf	0.162114
gene3310	-	0.621804	0.46039	-	0.475807	0.673254	-	0.363421	0.788353
gene4367	-	-0.752201	0.544379	-	-0.332815	0.635276	-	-0.523165	0.555557
gene7693	-	Inf	0.261513	-	1.73804	0.483009	-	Inf	0.253664
gene7332	-	1.00665	0.118563	-	0.436943	0.589516	-	0.709875	0.105105
gene7071	-	0.165516	0.778377	-	-0.269198	0.710043	-	-0.486561	0.301629
gene9538	-	0.182948	0.730093	-	-0.350982	0.604641	-	-0.548585	0.248104
gene7377	-	0.743345	0.257178	-	0.838491	0.284645	-	0.259556	0.684121
gene1979	-	0.139391	0.878488	-	0.16596	0.818886	-	0.652738	0.373647
gene10933	-	0.143065	0.738876	-	0.420724	0.529661	-	0.632474	0.147545
gene6502	-	0.920025	0.0984972	-	0.25825	0.766269	-	-0.0415102	0.994123
gene9595	-	-0.129235	0.856061	-	-0.103775	0.92134	-	-0.100196	0.859155
gene3064	-	-0.474851	0.365076	-	-0.688604	0.24916	-	-0.68477	0.223319
gene10787	-	-0.634475	0.41159	-	-0.073834	0.901462	-	-0.249613	0.693112
gene202	-	-0.190742	0.781094	-	0.234679	0.788728	-	1.01798	0.216617
gene3514	down	-3.56654	3.28148e-05	-	-2.81551	0.0945711	down	-1.53022	0.0164705
gene6172	-	-0.117698	0.808594	-	-0.453034	0.485624	-	-0.919199	0.0499879
gene10247	-	0.968514	1	-	0.930926	0.982647	-	-1.40494	0.691737
gene6287	-	-0.172718	0.731246	-	-0.265518	0.705616	-	-0.373529	0.419628
gene8758	-	-0.00169229	0.985956	-	0.145963	0.852853	-	0.347214	0.463204
gene3831	-	-0.139888	0.754238	-	-0.382426	0.531822	-	-0.303253	0.509245
gene10318	-	0.200363	0.715552	-	0.452284	0.505545	-	0.729358	0.111398
gene6894	-	-0.767346	0.474111	-	-1.66259	0.131048	down	-1.97098	0.0196063
gene7112	-	0.0416968	0.956558	-	-0.115593	0.853236	-	-0.0955722	0.831697
gene9706	-	-0.527846	0.42001	-	-0.824313	0.286457	-	-0.0302504	0.930695
gene3103	up	2.674	0.0249847	-	1.98645	0.0680146	-	1.17459	0.173631
gene5686	-	0.955425	0.474944	-	1.2498	0.360851	-	2.02608	0.214809
gene6306	-	-0.402681	0.529744	-	-0.287412	0.763991	-	0.247818	0.649074
gene1689	-	-0.202745	0.76349	down	-2.98899	0.00294621	down	-6.73761	0.000108488
gene4845	-	0.421874	0.439099	-	0.41881	0.602903	-	0.350104	0.495164
gene1460	-	0.81888	0.285767	-	0.285127	0.746839	up	1.67271	0.0239196
gene11164	-	-	-	-	-Inf	0.457572	-	-	-
gene7256	-	0.14037	0.785832	-	0.406564	0.54083	-	0.356358	0.389223
gene4905	-	-0.330452	0.608015	-	-0.828217	0.332569	-	-0.110332	0.757945
gene5728	-	0.297537	0.577553	-	-0.00517445	0.960744	-	-0.345779	0.503481
gene3505	-	-0.697836	0.204936	-	-0.552274	0.444693	-	-0.507615	0.229922
gene1117	up	2.12416	0.0184804	-	1.17244	0.122767	up	1.71006	0.0428911
gene6934	up	1.75694	0.0367658	up	3.11413	0.00263016	up	2.71388	0.00379729
gene643	-	0.365031	0.546897	-	-0.264594	0.701041	-	-0.400095	0.412509
gene1081	-	-1.06251	0.0988379	-	-0.524238	0.468875	-	-0.150199	0.734552
gene2528	-	0.0554854	0.981392	-	-0.445044	0.513067	down	-1.11169	0.012746
gene1871	-	-1.11796	0.853043	-	-1.72953	0.545926	-	-1.34905	0.701086
gene2935	-	-0.906454	0.0916521	-	-0.124192	0.972309	up	1.85513	0.0435838
gene7813	-	0.633916	0.257478	-	0.954583	0.181879	up	1.05237	0.0279954
gene2911	-	0.0592626	0.99219	-	0.41592	0.52769	-	0.362743	0.411615
gene10631	-	0.133273	0.959629	-	-1.01809	0.366255	-	-1.11932	0.275473
gene5797	-	-0.467732	0.407169	-	-0.909278	0.182625	-	-0.738664	0.100182
gene11360	-	-0.330361	0.6401	-	-0.0912484	0.92138	-	-0.884722	0.167313
gene8649	-	-0.376351	0.447125	-	-0.292839	0.64933	-	-0.0447758	0.870633
gene3925	-	-0.392547	0.51897	-	-1.73719	0.0736108	down	-2.26407	1.24982e-06
gene3196	-	0.00591458	0.932528	-	0.337489	0.602769	up	1.08524	0.037455
gene6009	-	0.528855	0.29121	-	0.709173	0.289228	-	0.855715	0.0643275
gene5495	-	-0.215709	0.698296	-	0.312378	0.655712	-	1.06669	0.14008
gene7766	-	-0.24559	0.571089	-	-1.31728	0.210451	down	-1.66146	0.000236422
gene5733	-	-1.49048	0.415855	-	-0.319933	1	-	0.550889	0.858704
gene7383	up	2.19954	8.78634e-05	up	2.01561	0.00478734	up	2.36438	5.19385e-06
gene3194	-	0.594639	0.291561	-	0.362257	0.61755	-	0.294902	0.528073
gene3545	-	0.356491	0.475038	-	0.404082	0.494058	up	1.73878	0.000221227
gene11615	-	-1.40983	0.313728	-	-1.25686	0.245464	-	0.925006	0.172091
gene6711	down	-1.20685	0.0287862	-	-0.990633	0.363732	-	-0.234844	0.632435
gene8947	-	-0.00241939	0.975956	-	0.183019	0.799834	-	0.341073	0.487828
gene9036	-	-2.66881	0.0862833	-	-0.640884	0.915807	-	0.154358	1
gene10880	-	-0.873473	0.119881	-	-0.729101	0.341276	-	-0.200147	0.6672
gene56	-	0.159204	0.876945	-	0.403357	0.703809	-	1.58907	0.113292
gene9011	-	-0.144125	0.831455	-	0.433549	0.528031	-	0.272045	0.572577
gene2521	-	1.95284	0.272921	-	0.13957	1	-	0.567173	0.749807
gene11732	-	0.261506	0.854716	-	-0.185704	0.80288	-	-1.43678	0.0589158
gene9319	-	0.524581	0.348179	-	0.106863	0.922102	-	-0.139232	0.745658
gene5109	-	-0.394445	0.417707	-	-1.01738	0.139248	down	-1.53985	0.000808173
gene9833	-	-0.525954	0.358639	-	-1.00566	0.157919	-	-0.643326	0.152744
gene6467	-	0.509266	0.344396	-	0.879087	0.233481	up	1.09464	0.0275265
gene4143	-	1.59362	0.167102	-	2.19086	0.0688414	-	0.907626	0.442158
gene2768	up	4.58297	0.028094	up	Inf	0.00511788	-	2.91615	0.071114
gene4977	-	-0.566673	0.307621	-	-0.226503	0.785673	-	-0.0408869	0.966262
gene7464	-	-0.662725	0.401726	-	-0.621033	0.420979	-	-0.282872	0.672534
gene9270	-	0.134703	0.782621	-	0.444043	0.466379	up	1.21225	0.0394628
gene10581	-	-0.862195	0.37523	-	-0.693402	0.397048	-	-0.922574	0.225061
gene848	-	-0.146213	0.753787	-	-0.481442	0.470277	-	-0.548594	0.23101
gene8962	-	0.0595644	0.969032	-	-0.317818	0.605056	-	-0.306277	0.49535
gene3282	-	-0.159453	0.757252	-	0.524416	0.457442	-	0.505567	0.273035
gene856	up	3.83957	0.00144251	up	5.01548	0.000186821	up	6.36603	1.73479e-05
gene46	-	-0.0453985	0.930693	-	-1.54046	0.0728212	down	-1.69308	0.0190764
gene1671	up	2.6548	0.0125543	-	1.58736	0.0597245	-	1.10196	0.184681
gene7892	down	-1.29582	0.0168042	-	-1.06789	0.120159	down	-1.35716	0.0109656
gene4339	-	-0.316933	1	-	1.25389	0.981244	-	-0.121878	1
gene8998	-	0.104866	0.931956	-	0.163555	0.855219	-	-0.366697	0.408134
gene2694	-	0.447181	0.420286	-	0.236729	0.724704	-	0.322258	0.475799
gene8721	-	-0.224066	0.686378	-	-0.658522	0.322678	-	-0.774109	0.0792623
gene7969	-	-0.292622	0.598296	-	-0.0720017	0.959442	-	0.237497	0.549202
gene7302	-	-0.318601	0.564224	-	-0.927571	0.197151	down	-1.55658	0.00209473
gene3491	-	-0.591537	0.284135	-	-0.538716	0.42882	-	-0.599023	0.204355
gene6274	-	1.05845	0.0868067	up	1.64648	0.0204397	-	1.1041	0.0557868
gene1896	-	-1.34632	0.217411	-	-1.58193	0.509249	-	0.401812	0.572207
gene6508	-	-1.13248	0.0644847	down	-1.56419	0.0289143	down	-1.53825	0.00352272
gene3077	-	0.881903	0.785866	-	-0.296336	0.949134	-	1.58446	0.623789
gene11659	-	-2.22255	0.119453	-	-2.6096	0.385448	-	-0.476841	0.601801
gene1959	-	0.732379	0.228364	-	-0.334412	0.658139	-	-0.452121	0.345094
gene7748	-	-0.750978	0.160166	-	-0.574209	0.399732	-	-0.530754	0.251647
gene3351	-	-0.349088	0.483679	-	-0.117064	0.79876	-	-0.0880539	0.815654
gene1044	down	-1.39469	0.0208344	-	-0.521681	0.45981	-	-1.46721	0.0683283
gene11447	-	6.13556	0.181531	-	4.69931	0.248494	-	1.65341	0.529282
gene4826	-	-0.0838911	1	-	-1.5947	0.210568	down	-3.35328	1.76396e-10
gene4046	-	0.631321	0.270345	-	0.160577	0.820051	-	0.3758	0.408432
gene7900	-	0.65858	0.228105	-	0.42	0.528238	-	0.346245	0.464819
gene7216	-	0.449184	0.412853	-	0.614692	0.399932	-	0.550192	0.229255
gene9452	down	-2.36297	0.031438	-	-2.00637	0.436241	-	0.353738	0.338703
gene5712	-	0.50193	0.339121	-	0.742713	0.261732	up	1.0986	0.0150202
gene9161	-	-0.339019	0.559457	-	-0.142809	0.870843	-	0.138511	0.74213
gene6520	-	-0.0163049	0.996351	-	0.141117	0.799948	-	0.3026	0.484736
gene8812	-	3.04822	0.155206	-	4.67512	0.0761167	-	2.6755	0.178852
gene1469	up	1.22322	0.027616	-	0.986346	0.15464	-	0.893513	0.0478811
gene9589	-	-0.0664453	0.839637	-	0.0421376	0.987558	-	0.0545061	0.96311
gene7271	-	0.362262	0.69588	-	0.403714	0.692999	-	0.292349	0.791857
gene1970	-	0.031257	0.972263	-	0.0749379	0.960011	-	-0.214065	0.660641
gene5587	-	0.583612	0.281269	-	0.920676	0.19087	-	0.685427	0.169411
gene9563	-	-0.759093	0.14518	-	-0.204323	0.744131	-	-0.180711	0.650547
gene8074	-	0.00550151	0.974614	-	-0.546488	0.407991	-	-0.793689	0.0844387
gene3182	-	0.23909	0.643492	-	-0.145526	0.807981	down	-1.02657	0.0453164
gene5264	-	-0.0533636	0.909059	-	-0.183247	0.801142	-	-0.440855	0.391468
gene1129	-	-0.503974	0.343675	-	-0.0069937	0.944831	-	0.0468254	0.852397
gene6410	-	-0.0125954	0.962028	-	-0.801514	0.34384	-	0.58357	0.432392
gene4969	-	-0.0549733	0.864071	-	-0.304482	0.657734	-	-0.787818	0.0894018
gene1590	-	-0.085381	0.83309	-	-0.0758119	0.900139	-	-0.334481	0.452788
gene5102	-	1.13111	0.757479	-	-0.494738	0.844117	-	-1.88078	0.259696
gene2771	-	-0.0109313	1	-	0.242143	0.761268	-	1.38882	0.0990928
gene9737	down	-1.72828	0.0206003	-	-1.23144	0.148908	-	-0.955064	0.0346092
gene10991	-	0.945147	0.878524	-	0.25269	1	-	-2.00046	0.290232
gene2151	-	-0.134856	0.827091	-	-0.378469	0.629914	-	-0.109743	0.795368
gene8887	-	-0.297371	0.626072	-	-0.295396	0.777867	-	0.47432	0.297114
gene5846	-	Inf	0.316571	-	0.652886	0.84043	-	0.201774	1
gene6810	-	0.898654	0.250444	-	1.12703	0.173775	-	1.48997	0.0900115
gene5705	-	0.443008	0.455974	-	0.0680603	0.974842	-	-0.161405	0.681369
gene8762	-	0.202388	0.739883	-	0.461882	0.575638	-	0.184717	0.709177
gene6946	-	0.307992	0.546306	-	0.487339	0.448893	up	1.00945	0.0272455
gene9093	-	-0.773752	0.1496	-	-1.20764	0.0827597	down	-1.63374	0.000644934
gene8848	-	-0.808367	0.223266	-	-0.804093	0.312221	-	-0.384363	0.428
gene9279	-	-0.0119139	0.964149	-	0.219449	0.758597	-	0.223181	0.617473
gene4709	-	Inf	0.0725156	-	Inf	0.0679375	-	Inf	0.0681335
gene9953	-	0.203909	0.784697	-	-0.533125	0.424636	down	-1.51712	0.00106774
gene3156	up	2.13161	0.00068289	up	1.9876	0.00766288	up	1.09291	0.0272189
gene568	-	1.70979	0.3349	-	1.1965	0.467271	-	1.66373	0.290373
gene3154	-	0.133212	0.802916	-	0.566606	0.405901	-	0.899177	0.0523653
gene10558	-	-0.50944	0.580075	-	-0.566382	0.503382	-	-0.727988	0.343689
gene8642	-	0.647624	0.263119	-	0.455556	0.518386	-	0.228244	0.624137
gene6817	-	-1.03437	0.0835758	-	-0.343729	0.683249	-	0.471846	0.402081
gene6180	-	-2.01524	0.0505265	down	-1.73062	0.0471591	down	-3.01906	9.74932e-06
gene11381	-	-1.51936	0.168098	-	0.463929	0.848756	-	0.968302	0.679423
gene288	up	1.35505	0.0142386	-	0.950882	0.176687	-	0.498731	0.274995
gene6169	-	0.32272	0.676984	-	-0.00660355	0.856745	-	-0.803265	0.246732
gene7101	-	0.383429	0.504105	-	0.290509	0.745819	-	0.0633553	0.901667
gene322	-	0.389085	0.697368	-	1.02479	0.36422	-	1.46714	0.228333
gene319	up	1.68144	0.00177019	-	0.777252	0.198795	-	0.385223	0.304244
gene2253	-	-0.347189	0.479452	-	-0.754723	0.26833	-	-0.6874	0.122129
gene1107	up	1.33325	0.0147434	-	1.04786	0.128173	-	0.964655	0.034982
gene6736	-	2.52522	0.256583	-	1.0198	0.533523	-	Inf	0.0724796
gene5179	-	0.0938199	0.810819	-	0.725322	0.23397	up	1.30755	0.00336022
gene7537	-	0.370502	0.788137	-	-0.25562	0.656674	down	-1.31829	0.00319687
gene11559	-	-0.738872	0.254959	-	0.0275605	0.906655	-	0.6506	0.149931
gene10638	-	2.02197	0.56464	-	0.421957	0.953882	-	-1.02801	0.622435
gene6964	-	-0.594488	0.284737	-	-0.794674	0.259751	down	-1.08556	0.0255634
gene1015	-	0.329947	0.879065	-	0.440203	0.792606	-	0.780303	0.731976
gene10093	-	0.342549	0.53929	-	0.847222	0.232775	-	0.526925	0.261383
gene6646	-	-0.766306	0.285498	-	-0.581902	0.751426	up	1.37346	0.00309056
gene2735	-	-0.201456	0.655416	-	-0.345802	0.552211	-	-0.307033	0.468203
gene740	-	-1.31335	0.0683779	-	-0.778244	0.515785	-	0.504031	0.511937
gene3534	-	-0.0825212	0.820583	-	-0.238347	0.671333	-	-0.18952	0.64422
gene8797	-	-0.445797	0.406058	-	-0.707606	0.298224	-	-0.663997	0.147812
gene5606	-	-0.572592	0.40814	-	-0.366993	0.613235	-	-0.538385	0.348855
gene9328	up	1.14153	0.0300204	-	1.24286	0.058438	-	0.630571	0.115844
gene1296	-	0.0278235	0.934565	-	0.926981	0.276629	-	1.17555	0.169485
gene9868	-	1.03678	0.232347	-	0.365242	0.70204	-	-0.323082	0.615639
gene2383	-	Inf	1	-	-0.835705	1	-	0.303017	1
gene7565	-	Inf	0.813336	-	Inf	0.755822	-	Inf	0.806971
gene9351	-	0.062023	1	-	Inf	0.558921	-	0.346411	1
gene10955	-	0.271955	0.931023	-	-0.498377	0.764476	-	1.4194	0.599018
gene10691	-	-1.31139	0.50011	-	-0.810493	0.341388	down	-1.63847	0.00817901
gene632	down	-1.0333	0.0483673	-	-0.898638	0.202179	-	-0.312362	0.434609
gene3981	-	1.05742	0.271266	-	1.22577	0.207989	up	3.05576	0.00672556
gene8044	-	0.029817	0.984809	-	-0.216464	0.733127	-	-0.453724	0.309313
gene6255	up	5.64593	0.0255769	up	4.53908	0.0470061	up	6.6079	0.0167263
gene11242	-	0.549621	0.538507	-	1.09835	0.302454	-	1.46773	0.167221
gene2427	up	2.87588	0.00211589	up	3.01613	0.00213948	up	3.07845	0.00239894
gene3230	-	-0.233745	0.67875	-	0.109403	0.864194	-	0.254192	0.595941
gene2193	-	-0.148639	0.818989	-	-0.0786613	0.910916	-	-0.1354	0.750787
gene5438	up	1.78189	0.000828993	up	1.51519	0.0322501	up	2.56332	9.38984e-08
gene8300	up	2.01918	0.00319249	up	1.41364	0.0396529	up	2.20425	0.00207914
gene6902	-	-0.326101	0.519988	-	-0.134961	0.840436	-	-0.0899518	0.8338
gene4481	-	0.716388	0.195362	-	0.346496	0.580275	-	0.0817348	0.889975
gene3631	-	0.90932	0.277458	-	1.52589	0.0757133	up	2.24132	0.0220117
gene9076	-	-0.710322	0.321646	-	0.409376	0.748706	-	0.875401	0.539863
gene10518	-	-0.452035	0.483255	-	-1.94257	0.103857	down	-3.00558	0.00220452
gene1205	-	-0.290724	0.529323	-	-1.35371	0.126199	down	-1.97631	2.14699e-05
gene6477	-	1.42944	0.18876	-	1.19789	0.30441	-	0.00762554	0.991565
gene2460	-	-0.453728	0.381381	-	-0.659181	0.29049	-	-0.95595	0.0389981
gene6605	-	-0.930176	0.0763761	-	-0.856593	0.198451	-	-0.629633	0.217636
gene10901	-	-1.29459	0.211059	-	-1.69787	0.0832262	down	-2.02959	0.0217383
gene7916	-	1.64695	0.0595868	-	1.18937	0.157703	-	1.1806	0.127397
gene7577	-	Inf	0.0519701	-	Inf	0.0514241	-	Inf	0.0502278
gene9610	-	2.58935	0.101525	-	2.38546	0.108648	-	2.49913	0.100418
gene8775	up	2.52518	7.7478e-06	up	1.70832	0.0150616	-	0.124447	0.701088
gene7654	up	1.2848	0.0194585	-	1.36393	0.0593248	up	1.1301	0.0150292
gene5951	-	-1.46679	0.0724784	down	-2.02042	0.0191502	-	-0.886192	0.282074
gene6529	-	0.0245501	0.983297	-	-0.757	0.295607	-	-0.774063	0.123493
gene10422	-	Inf	0.267955	-	Inf	0.254608	-	Inf	0.25076
gene8142	-	1.73635	0.165591	-	1.01378	0.349184	-	1.63046	0.18151
gene4067	-	1.16656	0.125012	-	1.36374	0.0945134	up	2.62487	0.00926944
gene11340	-	-0.22103	0.713142	-	-0.775125	0.261898	down	-1.55512	0.000688001
gene4991	up	5.93986	0.000131959	up	5.59471	0.000236869	up	4.53953	0.000806746
gene1950	up	3.20315	0.00918614	up	3.37544	0.0126603	up	Inf	0.000230331
gene1183	-	1.74578	0.264087	-	3.82257	0.0659479	-	3.4749	0.0796834
gene1661	-	1.00073	0.0638366	-	0.532884	0.439959	-	0.172727	0.74433
gene1739	-	-Inf	0.791127	-	-Inf	0.771336	-	-	-
gene3271	-	0.11707	0.817712	-	-0.239465	0.706231	-	-0.705518	0.136554
gene4326	-	3.23281	0.288606	-	5.37979	0.196254	-	4.21504	0.240366
gene3236	-	0.425312	0.432628	-	0.198156	0.76576	-	0.315148	0.460279
gene4962	-	-0.298575	0.645544	-	-0.382794	0.54098	-	-1.43861	0.0672559
gene5151	-	-0.14904	0.730598	-	-1.51119	0.153851	down	-1.9657	2.05147e-05
gene2191	-	1.87875	0.0622187	-	2.07519	0.0523123	-	1.91887	0.0734152
gene5505	-	-0.782106	0.723556	-	-0.431312	0.782024	-	-0.303658	0.878024
gene5304	-	0.785507	0.165099	-	0.593575	0.451974	-	0.496696	0.295196
gene10281	-	Inf	0.652913	-	Inf	0.571828	-	1.83333	0.835152
gene8630	-	-1.03626	0.0700193	-	-0.583322	0.410486	-	-0.653048	0.182973
gene3674	-	0.586942	0.284353	up	1.61933	0.0193711	up	1.48537	0.00102796
gene9729	-	0.846114	0.146442	-	0.440137	0.533465	-	-0.391834	0.396011
gene4351	-	0.293294	0.793166	-	0.520899	0.653579	-	0.326959	0.827
gene10898	-	-0.168103	0.754561	-	-0.450923	0.529999	-	-0.478011	0.334501
gene9455	-	0.285728	0.592875	-	0.57966	0.396946	-	0.609881	0.189277
gene10572	up	1.27248	0.0223343	-	0.934788	0.190062	-	-0.135545	0.705476
gene10923	-	0.244535	0.715353	-	0.408709	0.621545	-	0.807861	0.109502
gene145	-	-0.245089	0.610908	-	0.0574479	0.95082	-	-0.316757	0.438865
gene8982	-	-0.0998799	0.91896	-	0.2836	0.642694	up	1.38401	0.00465844
gene6766	-	0.588346	0.401177	-	0.530794	0.490632	-	0.339442	0.582737
gene4121	-	-0.128916	0.963383	-	0.350988	0.624911	up	1.22228	0.0179196
gene7435	-	0.595445	0.891065	-	2.26062	0.514315	-	0.601645	0.849015
gene3125	-	0.903118	0.0762221	-	0.720093	0.282449	up	1.44736	0.00420857
gene9017	-	-0.566973	0.527544	-	-1.78242	0.0583308	down	-2.5165	9.85336e-08
gene1636	-	2.20263	0.440069	-	1.87993	0.533756	-	0.652489	0.781983
gene8182	-	-0.512541	0.383576	-	-0.867457	0.218056	-	-0.813195	0.069385
gene6379	-	-0.844095	0.270118	-	-0.407195	0.74803	-	0.754021	0.101595
gene8149	up	4.0766	1.23681e-10	up	5.23034	1.01281e-09	up	5.07965	2.22419e-16
gene1759	-	0.512732	0.724149	-	1.00756	0.559394	-	0.516461	0.767747
gene3215	-	-1.17651	0.111139	down	-2.48125	0.0229302	down	-3.355	0.000937487
gene7483	-	0.625223	0.682903	-	-1.31845	0.163052	down	-4.91518	8.88041e-13
gene10755	-	-0.312795	0.57924	-	0.173496	0.805618	-	0.45562	0.341874
gene9909	-	-1.20958	0.184248	-	-0.968022	0.330032	-	-0.87616	0.315765
gene2340	-	-0.271641	0.625073	-	0.0333906	0.945298	-	0.0596613	0.842221
gene11158	-	Inf	1	-	Inf	0.996178	-	Inf	0.997127
gene2093	-	0.0358956	0.879956	-	-0.493682	0.559479	down	-1.2134	0.0298953
gene5059	-	0.288901	0.639841	-	0.409831	0.581969	-	0.361151	0.478858
gene686	-	-0.5478	0.580362	-	-0.353609	0.876174	-	0.976461	0.0238671
gene693	-	-0.553683	0.30559	-	-0.725721	0.282098	down	-1.30981	0.00494989
gene7374	-	-0.414299	0.53179	-	1.06849	0.215236	up	1.73331	0.0403851
gene4217	-	0.320511	0.491566	-	0.544225	0.435938	-	0.838304	0.0913045
gene7232	-	0.415942	0.463101	-	-0.282764	0.640688	-	-0.511775	0.271335
gene5278	-	-1.01242	0.0741147	-	-1.06083	0.16312	-	-0.332994	0.447487
gene11052	-	-1.2784	0.0761425	down	-2.09188	0.00517659	down	-2.22852	1.6499e-05
gene7877	down	-1.06179	0.04196	down	-1.52124	0.027453	down	-1.82606	5.56105e-05
gene1452	-	-0.794162	0.175474	-	-0.887154	0.245781	-	-0.357908	0.476765
gene11508	-	Inf	1	-	Inf	0.996178	-	Inf	0.997127
gene7161	-	0.102195	0.891579	-	-0.367081	0.586454	-	-0.573397	0.284543
gene6586	-	0.605552	0.249803	-	0.210932	0.751185	-	0.140691	0.730457
gene1281	-	-0.504439	0.371646	-	-0.490098	0.513369	-	-0.395063	0.437989
gene4252	-	-1.82225	0.104312	-	-1.9549	0.386047	-	-0.271541	0.600175
gene8273	-	-0.940783	0.0761631	-	-0.950957	0.156556	-	-0.902311	0.0493004
gene8113	-	-1.989	0.715936	-	-2.25802	0.697866	-	-2.01247	0.752502
gene9917	-	3.45532	0.249326	-	0.868745	0.679639	-	0.157068	1
gene9114	-	0.365617	0.702058	-	0.351267	0.764078	-	0.209856	0.788241
gene5295	up	1.63617	0.0223545	-	-0.0228758	0.929315	-	-0.629976	0.264423
gene5201	-	1.48345	0.606978	-	Inf	0.249831	-	3.23021	0.370222
gene3682	-	-0.882468	0.123209	-	-0.78323	0.242129	down	-1.04912	0.0336711
gene3174	-	0.292829	0.674753	-	0.0565984	0.982295	-	-0.589835	0.33106
gene9615	-	-0.334205	0.580514	-	-0.139083	0.869739	-	-0.00442827	0.971731
gene7227	-	-1.93797	0.0779996	-	-1.12767	0.396017	-	0.614584	0.794674
gene4056	-	0.0989535	0.919073	-	0.0436058	0.958248	-	0.444404	0.34445
gene3624	up	1.01252	0.0491997	-	1.28874	0.0516022	up	1.67248	0.000217758
gene9406	-	-0.363657	0.675842	-	-0.079294	0.997599	-	1.40181	0.216234
gene255	-	0.64959	0.585875	-	1.10414	0.363397	-	1.95948	0.13216
gene4875	-	0.517491	0.316636	-	0.299995	0.588882	-	0.812982	0.0780589
gene116	down	-2.24867	0.0470089	-	-0.672897	0.745608	-	0.133215	0.916298
gene4489	-	0.21877	0.702656	-	0.257298	0.713608	-	0.176002	0.661712
gene9170	-	-0.376325	0.629211	-	-0.0789611	0.90551	-	0.0816438	0.969211
gene1752	-	-0.619829	0.272079	-	-0.554196	0.446749	-	-0.275162	0.517354
gene4862	-	-0.92935	0.0759922	down	-1.60794	0.0213206	down	-1.96255	3.30269e-05
gene4058	-	0.178716	0.757079	-	0.269531	0.698096	-	0.139669	0.738311
gene9988	-	-0.402945	0.463956	-	-0.532281	0.41943	-	-0.728103	0.10205
gene11282	-	1.31002	0.213513	-	0.0586068	0.914496	down	-1.62996	0.0225834
gene10157	-	1.2963	0.0643311	up	1.70164	0.0294923	up	1.81761	0.00764422
gene2030	-	-0.278094	0.830109	-	-0.701728	0.487408	-	-1.51516	0.137662
gene9619	-	-0.902113	0.112753	-	-0.576484	0.459195	-	0.206853	0.652276
gene10412	-	5.21841	0.0517901	-	4.5113	0.0777503	-	4.56235	0.0753546
gene6436	-	-1.3831	0.415397	-	-2.053	0.179228	-	-2.03352	0.167387
gene5567	-	-0.446262	0.381094	-	-0.902112	0.177344	down	-1.20415	0.00669591
gene6807	-	-0.750914	0.141816	-	-0.0312968	0.937357	-	-0.54969	0.220803
gene8080	down	-1.66844	0.00353648	-	-1.68515	0.244675	-	0.252889	0.792495
gene6259	up	1.30317	0.0391656	-	1.25343	0.0991869	up	1.77986	0.00345637
gene11218	up	1.67881	0.0150112	up	1.97336	0.0174715	up	2.07993	0.000785307
gene11173	-	0.596434	0.917708	-	0.401285	0.95323	-	-0.880449	0.578377
gene6674	-	-0.597978	0.301426	-	-0.347617	0.774925	-	0.197045	0.69651
gene2921	down	-1.19857	0.0243152	down	-2.10614	0.00251017	down	-2.56829	3.29405e-08
gene10720	-	-0.247538	0.750539	-	0.262456	0.716908	-	-0.116429	0.881213
gene10134	-	0.113414	0.785901	-	0.337376	0.562548	up	1.29616	0.00464015
gene1211	-	0.151239	0.910663	-	0.709092	0.612469	-	1.01928	0.477169
gene2862	down	-1.12305	0.0433003	-	-1.3144	0.0917551	-	0.810337	0.0882347
gene10388	-	0.442594	0.431016	-	-0.316797	0.661418	-	-0.610856	0.22867
gene8214	-	-0.46206	0.620658	-	0.358693	0.688375	-	1.49575	0.0779245
gene5485	-	0.535558	0.679726	-	0.226925	0.877098	-	-0.238439	0.768658
gene2423	-	1.04403	0.0550307	-	0.840441	0.213015	up	1.25728	0.0266963
gene4924	-	-0.0968775	0.785277	-	-0.911818	0.170414	-	-0.905143	0.0692031
gene6913	-	-0.0949681	0.892924	-	-0.347339	0.679423	-	-0.307191	0.526603
gene7616	-	-0.998942	0.423876	-	-1.19223	0.164266	-	-1.02257	0.221298
gene7555	-	0.498215	0.380388	-	0.903484	0.197362	-	0.672763	0.127986
gene3481	-	0.632453	0.305443	up	1.42588	0.0363789	up	1.63114	0.0075269
gene3996	-	0.422567	0.417679	-	0.335314	0.603808	-	0.268011	0.50554
gene8467	up	1.43447	0.0386001	-	0.833261	0.321076	-	-0.658162	0.385431
gene3702	-	-1.22821	0.0627418	-	-1.29492	0.0504159	down	-1.59801	0.000464084
gene6996	-	-1.08386	0.0607916	-	-1.00253	0.330736	-	-0.0222929	0.887595
gene8907	-	-0.973103	0.706474	-	-0.777981	0.75034	-	-0.0449542	1
gene6428	-	-0.106389	0.867404	-	-0.560326	0.416988	-	-0.538081	0.251261
gene10085	up	1.937	0.00247629	up	1.54529	0.034521	up	1.04783	0.0397785
gene3602	-	-0.576034	0.277138	-	-0.286832	0.702793	-	-0.404167	0.397791
gene401	-	-0.267183	0.596595	-	0.0515884	0.882014	-	0.35056	0.418677
gene8440	-	-0.187478	0.721669	-	-0.703693	0.330548	down	-1.15855	0.0133054
gene8500	-	-1.50493	0.170935	-	-0.55831	0.524325	-	-0.432566	0.562339
gene2553	-	-2.06958	0.0804674	-	-2.37062	0.128411	down	-1.38434	0.00275294
gene10214	-	0.735771	0.183084	-	0.391098	0.575519	-	-0.31924	0.571051
gene248	-	1.48646	0.472369	-	1.72334	0.457699	-	0.742911	0.681947
gene7059	-	0.301401	0.588446	-	0.116524	0.806746	-	0.393234	0.390369
gene3909	-	-0.857099	0.133833	-	-0.314525	0.809422	-	0.501709	0.2535
gene8266	-	0.0260966	0.957025	-	-0.22221	0.759579	-	-0.587434	0.208859
gene3823	-	0.319234	0.521062	-	0.19409	0.801347	-	-0.0524554	0.915831
gene3498	-	0.52972	0.425573	-	0.105114	0.934564	-	-0.569765	0.23112
gene5791	-	-0.607504	0.248455	-	-0.556335	0.388122	-	-0.604919	0.183128
gene4634	-	-0.973483	0.250287	down	-2.27771	0.00830502	down	-2.57895	2.28218e-07
gene5887	-	-0.534948	0.638128	-	-1.52534	0.154334	down	-2.15937	0.0188688
gene7736	-	0.427317	0.431103	-	0.579119	0.373993	up	1.09293	0.0266328
gene2314	-	-0.300081	0.575138	-	-0.455923	0.503114	-	-0.477118	0.265207
gene10251	-	0.570064	0.289036	-	0.351765	0.596945	-	0.176323	0.670329
gene406	-	0.735661	0.496443	-	0.239013	0.87815	-	1.52762	0.127746
gene5445	-	-0.380295	0.448468	-	-0.901925	0.180139	down	-1.3411	0.00289064
gene1916	-	-1.02781	0.250663	-	-0.943483	0.296221	-	-0.548189	0.39887
gene606	-	-0.00848469	0.991974	-	-0.322041	0.70957	-	0.229048	0.681936
gene6802	down	-1.27263	0.0313797	down	-1.53204	0.0306357	down	-1.84657	0.000409717
gene364	-	-0.36949	0.541555	-	-1.58118	0.0527446	down	-2.10923	5.84993e-06
gene8507	-	1.61663	0.458545	-	0.480014	0.942716	-	2.34851	0.3265
gene6314	-	0.388274	0.592237	-	0.483465	0.521106	-	0.743464	0.227008
gene2800	-	0.312669	0.580801	-	0.201426	0.676491	up	2.19077	0.00140424
gene5540	-	0.659206	0.32488	-	-0.369046	0.482932	-	0.233064	0.797493
gene8207	-	-0.0834786	0.938923	-	0.0994361	0.858171	-	-0.0153988	0.986681
gene11295	-	-0.113955	0.822236	-	0.411061	0.573298	-	0.484109	0.285805
gene9573	-	-0.277567	0.594673	-	-0.433758	0.528791	-	-0.142673	0.730082
gene2046	-	1.2199	0.293987	-	1.02663	0.323161	-	2.14703	0.117315
gene235	-	-1.75972	0.0747586	-	-0.822167	0.615374	-	1.05759	0.348856
gene9024	-	-0.792518	0.16416	-	-0.420543	0.565512	-	0.242314	0.623216
gene9207	-	1.69546	0.0849318	up	1.97708	0.0444612	-	1.57364	0.082294
gene2679	up	1.19472	0.0280193	-	0.693282	0.283206	up	1.18703	0.0186131
gene2147	-	-0.648675	0.329573	-	-0.735101	0.532648	-	-0.165991	0.847137
gene2002	-	-0.433702	0.381711	-	-0.315625	0.641102	-	-0.393599	0.383182
gene9398	up	1.51542	0.00531803	-	0.977254	0.157871	-	0.845806	0.0412748
gene3386	-	0.282195	0.896835	-	1.75732	0.261325	-	2.1761	0.229992
gene10878	-	-0.549156	0.32821	-	-0.479248	0.546449	-	-0.272482	0.571456
gene2885	-	-1.44022	0.190526	-	-2.01545	0.0600075	down	-2.00109	0.0349015
gene10864	-	-0.146086	0.968889	-	-0.256809	0.863081	-	-1.05804	0.187895
gene5012	up	2.12549	0.00275576	up	2.62442	0.000779714	up	2.18696	0.00330149
gene8028	up	1.88266	0.0445384	-	1.27887	0.162338	-	1.44489	0.0813318
gene7177	-	1.00071	0.162477	-	1.2132	0.135323	up	1.48128	0.0466123
gene10534	-	-1.86224	0.438089	-	-1.90359	0.387492	-	-2.35265	0.255643
gene6101	-	0.871448	0.104091	-	0.691398	0.293782	up	2.23134	3.41292e-06
gene2818	-	-0.582056	0.31833	-	-0.711927	0.320046	-	-0.845595	0.0810105
gene8582	-	-1.27091	0.296897	-	-1.36016	0.609583	up	3.29862	8.26846e-11
gene10426	up	3.92955	0.00107505	up	6.17819	2.34044e-05	up	4.06888	0.000534101
gene9799	-	0.997157	0.101342	-	0.862336	0.221578	-	0.87831	0.0513293
gene10482	-	-0.525117	0.453272	-	-1.38489	0.0791215	down	-1.45722	0.00239868
gene8211	-	-0.762985	0.290972	-	0.983872	0.226141	up	2.08896	0.00998103
gene10623	-	-0.911967	0.396051	down	-1.84592	0.0481107	down	-3.07279	2.10186e-05
gene9226	-	-0.355802	0.642622	-	-1.53963	0.0854668	down	-2.31554	8.07097e-07
gene5646	-	-0.589797	0.261178	-	-0.410243	0.536325	-	-0.433201	0.307306
gene3245	-	0.0214792	0.947633	-	-0.340291	0.635522	-	-0.198589	0.711643
gene7990	-	0.0839257	1	-	0.786669	0.463366	-	1.39231	0.165406
gene471	-	-1.00202	0.385115	-	-1.50685	0.416261	-	-1.00828	0.20151
gene8034	-	-0.336023	0.532915	-	-0.182576	0.808877	-	-0.139312	0.765764
gene9268	-	-0.473141	0.479985	-	-1.11991	0.100944	-	-1.04354	0.214109
gene3944	-	-0.272887	0.586599	-	-0.4898	0.435185	-	-0.717097	0.117627
gene7929	-	0.747696	0.181779	-	0.833918	0.232812	up	1.36832	0.0086665
gene4532	-	-0.153959	0.791152	-	0.173151	0.74172	-	0.83634	0.0550847
gene5694	-	0.363921	0.560673	-	-0.309737	0.65338	-	-0.807447	0.0884613
gene6331	-	-0.370753	0.513589	-	-1.26889	0.138808	down	-1.80695	6.52325e-05
gene4255	-	-3.3244	0.070018	-	-2.84688	0.38447	up	1.79082	0.025673
gene5189	up	1.83034	0.00189081	-	0.967452	0.154953	-	-0.272005	0.650543
gene11300	-	-0.11595	0.842489	-	0.0826196	0.875216	-	0.167634	0.694082
gene883	-	0.332858	0.607849	-	-0.209939	0.754387	-	-0.600732	0.18001
gene3259	-	0.0202199	0.978647	-	-0.510542	0.441929	-	-0.841089	0.0619197
gene1842	up	1.16897	0.0470879	up	1.36494	0.0494501	-	0.913817	0.116698
gene6931	-	1.02731	0.0630127	-	1.0788	0.124239	-	0.980722	0.0308209
gene11228	-	-1.33792	0.0794196	-	-1.35567	0.241952	-	-0.434966	0.381676
gene9830	down	-1.80067	0.0338556	down	-2.41997	0.00635318	down	-2.67477	0.000118022
gene2723	down	-1.75639	0.0225465	-	-0.873219	0.352989	-	0.579514	0.54796
gene9560	-	-0.933941	0.270241	-	-1.24442	0.161118	-	-1.41031	0.0552471
gene5936	-	1.99591	0.358673	-	0.204915	0.938772	-	-0.170025	0.998461
gene4504	-	-0.551498	0.440993	-	-0.182098	0.864484	-	-0.260712	0.523388
gene4568	-	0.770153	0.281876	-	-0.726276	0.302057	down	-1.34545	0.00805782
gene9310	-	-0.759995	0.205355	-	-0.61922	0.579394	-	0.44949	0.425887
gene1711	-	1.12915	0.0638458	-	1.40643	0.0539016	up	1.38896	0.00871633
gene8245	-	0.106949	0.872845	-	-0.294234	0.656771	-	-0.546822	0.250195
gene749	up	1.21364	0.0246603	-	0.975295	0.153479	-	0.881458	0.0652836
gene6775	-	-0.193634	0.644594	-	-0.273766	0.662489	-	0.197707	0.676891
gene8699	-	-0.353168	0.467885	-	-1.3306	0.112773	down	-1.76798	0.000179831
gene2071	-	0.591016	0.296943	-	-0.071244	0.9293	-	-0.0709289	0.903331
gene7266	-	-0.0991327	0.834757	-	-0.0200678	0.929492	-	-0.398883	0.375228
gene7709	down	-1.41932	0.0162122	-	-1.12522	0.12965	-	-0.672942	0.160299
gene5384	-	-0.325798	0.528209	-	-0.236182	0.732752	-	-0.150547	0.734938
gene1659	up	2.12797	0.000114953	up	2.14259	0.00215133	up	1.99223	2.47659e-05
[truncated: 9,312 more rows]
