# Supplementary material for: Functional characterization of CreA, ZnT, and MTase as key regulators of cadmium resistance in Paecilomyces lilacinus
Source: Front Microbiol. 2026 May 14;17:1792636. doi: 10.3389/fmicb.2026.1792636 (PMC13218079; doi:10.3389/fmicb.2026.1792636)
Supplement: Supplementary file 1 [file Data_Sheet_1.ZIP › mRNA/3_Enrichment/B_vs_A/KEGG_enrichment.xlsx]

## Sheet: Sheet1
PathwayID	Pathway	Level1	Level2	Up_number	Down_number	DEG_number	total_number	Pvalue	FDR	Up_gene	Down_gene	URL
hsa00280	Valine, leucine and isoleucine degradation	Metabolism	Amino acid metabolism	2	16	18	33	1.55695e-10	2.78694e-08	gene2546,gene4802	gene4162,gene291,gene292,gene7137,gene8221,gene6592,gene1317,gene5635,gene7191,gene3665,gene2413,gene155,gene2790,gene4386,gene5098,gene1008	http://www.kegg.jp/kegg-bin/show_pathway?map00280/K00166%09%23FFFFFF,green/K01640%09%23FFFFFF,green/K00167%09%23FFFFFF,green/K00249%09%23FFFFFF,purple/K01968%09%23FFFFFF,green/K01969%09%23FFFFFF,green/K00020%09%23FFFFFF,green/K00253%09%23FFFFFF,green/K09699%09%23FFFFFF,green/K00626%09%23FFFFFF,green/K00128%09%23FFFFFF,purple/K01907%09%23FFFFFF,green/K00140%09%23FFFFFF,green/K13524%09%23FFFFFF,gre…
hsa04146	Peroxisome	Cellular Processes	Transport and catabolism	2	14	16	44	2.04404e-06	0.000182941	gene124,gene9245	gene6767,gene5198,gene7137,gene979,gene7253,gene5327,gene1118,gene7923,gene11303,gene4129,gene9431,gene1312,gene3476,gene621	http://www.kegg.jp/kegg-bin/show_pathway?map04146/K13343%09%23FFFFFF,green/K01897%09%23FFFFFF,green/K01640%09%23FFFFFF,green/K13342%09%23FFFFFF,green/K13337%09%23FFFFFF,green/K03781%09%23FFFFFF,red/K13345%09%23FFFFFF,green/K00624%09%23FFFFFF,green/K13239%09%23FFFFFF,green/K04564%09%23FFFFFF,red/K01796%09%23FFFFFF,green/K13338%09%23FFFFFF,green/K13341%09%23FFFFFF,green/K08764%09%23FFFFFF,green/K13…
hsa00071	Fatty acid degradation	Metabolism	Lipid metabolism	2	7	9	20	5.40671e-05	0.003226	gene2546,gene4802	gene8221,gene7253,gene684,gene7191,gene5635,gene1312,gene1008	http://www.kegg.jp/kegg-bin/show_pathway?map00071/K13239%09%23FFFFFF,green/K01897%09%23FFFFFF,green/K00626%09%23FFFFFF,green/K00249%09%23FFFFFF,purple/K00128%09%23FFFFFF,purple/K07511%09%23FFFFFF,green/K14338%09%23FFFFFF,green/
hsa00380	Tryptophan metabolism	Metabolism	Amino acid metabolism	6	6	12	36	0.000107989	0.00483251	gene10929,gene9720,gene124,gene11554,gene4802,gene8987	gene1953,gene10261,gene684,gene7191,gene5635,gene1008	http://www.kegg.jp/kegg-bin/show_pathway?map00380/K03781%09%23FFFFFF,red/K07511%09%23FFFFFF,green/K00486%09%23FFFFFF,red/K01426%09%23FFFFFF,purple/K00128%09%23FFFFFF,purple/K00463%09%23FFFFFF,red/K00626%09%23FFFFFF,green/K00274%09%23FFFFFF,red/K14338%09%23FFFFFF,green/K01556%09%23FFFFFF,green/
hsa00640	Propanoate metabolism	Metabolism	Carbohydrate metabolism	1	8	9	23	0.000200417	0.00717491	gene2546	gene4162,gene8221,gene1317,gene5635,gene3665,gene2790,gene5098,gene1008	http://www.kegg.jp/kegg-bin/show_pathway?map00640/K00166%09%23FFFFFF,green/K13524%09%23FFFFFF,green/K00167%09%23FFFFFF,green/K00249%09%23FFFFFF,purple/K07511%09%23FFFFFF,green/K00626%09%23FFFFFF,green/K09699%09%23FFFFFF,green/K00140%09%23FFFFFF,green/
hsa00910	Nitrogen metabolism	Metabolism	Energy metabolism	6	1	7	16	0.000473291	0.0141198	gene650,gene7238,gene5188,gene7925,gene9001,gene2769	gene2396	http://www.kegg.jp/kegg-bin/show_pathway?map00910/K02575%09%23FFFFFF,red/K00262%09%23FFFFFF,red/K00264%09%23FFFFFF,red/K17877%09%23FFFFFF,red/K15371%09%23FFFFFF,green/K10534%09%23FFFFFF,red/
hsa00410	beta-Alanine metabolism	Metabolism	Metabolism of other amino acids	3	5	8	23	0.00114508	0.0292814	gene2546,gene1430,gene4802	gene8221,gene1317,gene7191,gene5635,gene5098	http://www.kegg.jp/kegg-bin/show_pathway?map00410/K13524%09%23FFFFFF,green/K01580%09%23FFFFFF,red/K00249%09%23FFFFFF,purple/K00128%09%23FFFFFF,purple/K07511%09%23FFFFFF,green/K00140%09%23FFFFFF,green/
hsa00650	Butanoate metabolism	Metabolism	Carbohydrate metabolism	1	6	7	19	0.00160016	0.0358035	gene1430	gene8010,gene7137,gene1317,gene5635,gene2413,gene1008	http://www.kegg.jp/kegg-bin/show_pathway?map00650/K13524%09%23FFFFFF,green/K01580%09%23FFFFFF,red/K00626%09%23FFFFFF,green/K00074%09%23FFFFFF,green/K01640%09%23FFFFFF,green/K07511%09%23FFFFFF,green/K01907%09%23FFFFFF,green/
hsa00561	Glycerolipid metabolism	Metabolism	Lipid metabolism	4	5	9	31	0.00240358	0.0478046	gene9587,gene9242,gene9600,gene4802	gene4551,gene7714,gene7191,gene4898,gene4860	http://www.kegg.jp/kegg-bin/show_pathway?map00561/K22831%09%23FFFFFF,red/K17900%09%23FFFFFF,green/K18097%09%23FFFFFF,red/K00864%09%23FFFFFF,green/K13519%09%23FFFFFF,green/K00128%09%23FFFFFF,purple/K14674%09%23FFFFFF,green/K01046%09%23FFFFFF,red/
hsa00330	Arginine and proline metabolism	Metabolism	Amino acid metabolism	5	5	10	40	0.00467013	0.0835953	gene9720,gene6541,gene11554,gene1803,gene4802	gene3515,gene1953,gene1303,gene7191,gene8615	http://www.kegg.jp/kegg-bin/show_pathway?map00330/K00819%09%23FFFFFF,green/K00294%09%23FFFFFF,purple/K01426%09%23FFFFFF,purple/K00128%09%23FFFFFF,purple/K00147%09%23FFFFFF,green/K01476%09%23FFFFFF,red/K00274%09%23FFFFFF,red/
hsa03320	PPAR signaling pathway	Organismal Systems	Endocrine system	1	4	5	13	0.00624725	0.10166	gene2546	gene6767,gene4551,gene8221,gene7253	http://www.kegg.jp/kegg-bin/show_pathway?map03320/K08764%09%23FFFFFF,green/K01897%09%23FFFFFF,green/K00864%09%23FFFFFF,green/K00249%09%23FFFFFF,purple/
hsa00120	Primary bile acid biosynthesis	Metabolism	Lipid metabolism	0	2	2	2	0.00990176	0.147701	-	gene6767,gene7923	http://www.kegg.jp/kegg-bin/show_pathway?map00120/K08764%09%23FFFFFF,green/K01796%09%23FFFFFF,green/
hsa04216	Ferroptosis	Cellular Processes	Cell growth and death	0	4	4	10	0.0124972	0.172077	-	gene4614,gene9460,gene7253,gene9494	http://www.kegg.jp/kegg-bin/show_pathway?map04216/K08337%09%23FFFFFF,green/K01897%09%23FFFFFF,green/K11205%09%23FFFFFF,green/K11204%09%23FFFFFF,green/
hsa00053	Ascorbate and aldarate metabolism	Metabolism	Carbohydrate metabolism	2	1	3	6	0.0155965	0.199412	gene4363,gene4802	gene7191	http://www.kegg.jp/kegg-bin/show_pathway?map00053/K00128%09%23FFFFFF,purple/K01053%09%23FFFFFF,red/
hsa00562	Inositol phosphate metabolism	Metabolism	Carbohydrate metabolism	2	5	7	28	0.017143	0.204573	gene1540,gene2515	gene5604,gene8822,gene9816,gene9400,gene5098	http://www.kegg.jp/kegg-bin/show_pathway?map00562/K00915%09%23FFFFFF,red/K00010%09%23FFFFFF,red/K01858%09%23FFFFFF,green/K01114%09%23FFFFFF,green/K19786%09%23FFFFFF,green/K01803%09%23FFFFFF,green/K00140%09%23FFFFFF,green/
hsa00520	Amino sugar and nucleotide sugar metabolism	Metabolism	Carbohydrate metabolism	10	1	11	56	0.0199902	0.223641	gene6254,gene8923,gene1598,gene8919,gene9654,gene9169,gene9095,gene1507,gene6259,gene3876	gene10525	http://www.kegg.jp/kegg-bin/show_pathway?map00520/K01784%09%23FFFFFF,red/K01810%09%23FFFFFF,red/K00698%09%23FFFFFF,red/K00326%09%23FFFFFF,red/K00844%09%23FFFFFF,green/K01209%09%23FFFFFF,red/K00972%09%23FFFFFF,red/K01183%09%23FFFFFF,red/
hsa04215	Apoptosis - multiple species	Cellular Processes	Cell growth and death	2	0	2	3	0.0277427	0.272878	gene1891,gene6733	-	http://www.kegg.jp/kegg-bin/show_pathway?map04215/K10586%09%23FFFFFF,red/K08738%09%23FFFFFF,red/
hsa00620	Pyruvate metabolism	Metabolism	Carbohydrate metabolism	3	4	7	31	0.0293886	0.272878	gene1630,gene1558,gene4802	gene7191,gene3984,gene696,gene1008	http://www.kegg.jp/kegg-bin/show_pathway?map00620/K00101%09%23FFFFFF,green/K00626%09%23FFFFFF,green/K00128%09%23FFFFFF,purple/K03778%09%23FFFFFF,red/K01759%09%23FFFFFF,green/K22211%09%23FFFFFF,red/
hsa00250	Alanine, aspartate and glutamate metabolism	Metabolism	Amino acid metabolism	4	3	7	31	0.0293886	0.272878	gene1430,gene7238,gene7925,gene1803	gene3515,gene1317,gene2396	http://www.kegg.jp/kegg-bin/show_pathway?map00250/K00262%09%23FFFFFF,red/K00264%09%23FFFFFF,red/K00294%09%23FFFFFF,purple/K13524%09%23FFFFFF,green/K01580%09%23FFFFFF,red/K15371%09%23FFFFFF,green/
hsa00730	Thiamine metabolism	Metabolism	Metabolism of cofactors and vitamins	3	1	4	13	0.0334691	0.272878	gene9399,gene2381,gene4522	gene2357	http://www.kegg.jp/kegg-bin/show_pathway?map00730/K00877%09%23FFFFFF,red/K14394%09%23FFFFFF,red/K03146%09%23FFFFFF,red/K01077%09%23FFFFFF,green/
hsa00565	Ether lipid metabolism	Metabolism	Lipid metabolism	0	4	4	13	0.0334691	0.272878	-	gene10109,gene7714,gene9816,gene4898	http://www.kegg.jp/kegg-bin/show_pathway?map00565/K01114%09%23FFFFFF,green/K13519%09%23FFFFFF,green/K00993%09%23FFFFFF,green/K14674%09%23FFFFFF,green/
hsa00270	Cysteine and methionine metabolism	Metabolism	Amino acid metabolism	1	7	8	39	0.0350625	0.272878	gene9129	gene7255,gene6803,gene9460,gene9494,gene632,gene5183,gene4386	http://www.kegg.jp/kegg-bin/show_pathway?map00270/K01760%09%23FFFFFF,green/K01738%09%23FFFFFF,red/K00549%09%23FFFFFF,green/K11204%09%23FFFFFF,green/K00826%09%23FFFFFF,green/K00789%09%23FFFFFF,green/K11205%09%23FFFFFF,green/K17069%09%23FFFFFF,green/
hsa00010	Glycolysis / Gluconeogenesis	Metabolism	Carbohydrate metabolism	5	3	8	39	0.0350625	0.272878	gene2292,gene1598,gene2141,gene10644,gene4802	gene10525,gene7191,gene9400	http://www.kegg.jp/kegg-bin/show_pathway?map00010/K01810%09%23FFFFFF,red/K01568%09%23FFFFFF,red/K00128%09%23FFFFFF,purple/K00844%09%23FFFFFF,green/K01803%09%23FFFFFF,green/K15633%09%23FFFFFF,red/K00927%09%23FFFFFF,red/
hsa00920	Sulfur metabolism	Metabolism	Energy metabolism	2	3	5	20	0.0421072	0.314049	gene1729,gene9129	gene7255,gene7707,gene8924	http://www.kegg.jp/kegg-bin/show_pathway?map00920/K00387%09%23FFFFFF,purple/K01738%09%23FFFFFF,red/K17069%09%23FFFFFF,green/K00381%09%23FFFFFF,green/
hsa04978	Mineral absorption	Organismal Systems	Digestive system	3	0	3	9	0.0522543	0.374141	gene9948,gene6765,gene5277	-	http://www.kegg.jp/kegg-bin/show_pathway?map04978/K14686%09%23FFFFFF,red/K07213%09%23FFFFFF,red/
hsa00030	Pentose phosphate pathway	Metabolism	Carbohydrate metabolism	4	1	5	22	0.0607286	0.418093	gene1598,gene4363,gene178,gene9451	gene9401	http://www.kegg.jp/kegg-bin/show_pathway?map00030/K01808%09%23FFFFFF,green/K00616%09%23FFFFFF,red/K01810%09%23FFFFFF,red/K00615%09%23FFFFFF,red/K01053%09%23FFFFFF,red/
hsa00600	Sphingolipid metabolism	Metabolism	Lipid metabolism	1	4	5	24	0.083321	0.552388	gene9965	gene428,gene8331,gene6060,gene4490	http://www.kegg.jp/kegg-bin/show_pathway?map00600/K01186%09%23FFFFFF,red/K01190%09%23FFFFFF,green/K04712%09%23FFFFFF,green/K04709%09%23FFFFFF,green/K00720%09%23FFFFFF,green/
hsa00780	Biotin metabolism	Metabolism	Metabolism of cofactors and vitamins	0	3	3	11	0.088482	0.565653	-	gene3934,gene10555,gene3933	http://www.kegg.jp/kegg-bin/show_pathway?map00780/K19562%09%23FFFFFF,green/K00652%09%23FFFFFF,green/
hsa00220	Arginine biosynthesis	Metabolism	Amino acid metabolism	3	1	4	18	0.0966523	0.575352	gene7925,gene6541,gene1954	gene2396	http://www.kegg.jp/kegg-bin/show_pathway?map00220/K00262%09%23FFFFFF,red/K01941%09%23FFFFFF,red/K15371%09%23FFFFFF,green/K01476%09%23FFFFFF,red/
hsa00770	Pantothenate and CoA biosynthesis	Metabolism	Metabolism of cofactors and vitamins	1	3	4	18	0.0966523	0.575352	gene9243	gene4835,gene4386,gene522	http://www.kegg.jp/kegg-bin/show_pathway?map00770/K00826%09%23FFFFFF,green/K00077%09%23FFFFFF,green/K09680%09%23FFFFFF,green/K01687%09%23FFFFFF,red/
hsa04080	Neuroactive ligand-receptor interaction	Environmental Information Processing	Signaling molecules and interaction	1	0	1	1	0.099642	0.575352	gene3650	-	http://www.kegg.jp/kegg-bin/show_pathway?map04080/K05770%09%23FFFFFF,red/
hsa00630	Glyoxylate and dicarboxylate metabolism	Metabolism	Carbohydrate metabolism	2	4	6	33	0.103687	0.58	gene124,gene10782	gene10597,gene9534,gene6240,gene1008	http://www.kegg.jp/kegg-bin/show_pathway?map00630/K01637%09%23FFFFFF,green/K01647%09%23FFFFFF,green/K00626%09%23FFFFFF,green/K00015%09%23FFFFFF,green/K03781%09%23FFFFFF,red/K01433%09%23FFFFFF,red/
hsa00072	Synthesis and degradation of ketone bodies	Metabolism	Lipid metabolism	0	2	2	6	0.113414	0.615184	-	gene7137,gene1008	http://www.kegg.jp/kegg-bin/show_pathway?map00072/K00626%09%23FFFFFF,green/K01640%09%23FFFFFF,green/
hsa00260	Glycine, serine and threonine metabolism	Metabolism	Amino acid metabolism	6	1	7	43	0.130075	0.684806	gene8611,gene9802,gene2141,gene11554,gene3985,gene8246	gene85	http://www.kegg.jp/kegg-bin/show_pathway?map00260/K00108%09%23FFFFFF,green/K01754%09%23FFFFFF,red/K01620%09%23FFFFFF,red/K00831%09%23FFFFFF,red/K00058%09%23FFFFFF,red/K00274%09%23FFFFFF,red/K15633%09%23FFFFFF,red/
hsa00440	Phosphonate and phosphinate metabolism	Metabolism	Metabolism of other amino acids	1	1	2	7	0.148658	0.739162	gene4718	gene10109	http://www.kegg.jp/kegg-bin/show_pathway?map00440/K00993%09%23FFFFFF,green/K21195%09%23FFFFFF,red/
hsa00750	Vitamin B6 metabolism	Metabolism	Metabolism of cofactors and vitamins	1	1	2	7	0.148658	0.739162	gene8246	gene1702	http://www.kegg.jp/kegg-bin/show_pathway?map00750/K00831%09%23FFFFFF,red/K06215%09%23FFFFFF,green/
hsa00564	Glycerophospholipid metabolism	Metabolism	Lipid metabolism	1	6	7	45	0.155037	0.750045	gene9242	gene10109,gene7714,gene6083,gene4898,gene9816,gene2780	http://www.kegg.jp/kegg-bin/show_pathway?map00564/K00551%09%23FFFFFF,green/K22831%09%23FFFFFF,red/K01114%09%23FFFFFF,green/K00866%09%23FFFFFF,green/K13519%09%23FFFFFF,green/K00993%09%23FFFFFF,green/K14674%09%23FFFFFF,green/
hsa00360	Phenylalanine metabolism	Metabolism	Amino acid metabolism	3	2	5	30	0.172818	0.792772	gene9720,gene4061,gene11554	gene1953,gene8010	http://www.kegg.jp/kegg-bin/show_pathway?map00360/K01426%09%23FFFFFF,purple/K10775%09%23FFFFFF,red/K00074%09%23FFFFFF,green/K00274%09%23FFFFFF,red/
hsa00051	Fructose and mannose metabolism	Metabolism	Carbohydrate metabolism	2	3	5	30	0.172818	0.792772	gene9624,gene6556	gene10525,gene9400,gene9401	http://www.kegg.jp/kegg-bin/show_pathway?map00051/K01808%09%23FFFFFF,green/K17742%09%23FFFFFF,red/K18337%09%23FFFFFF,red/K00844%09%23FFFFFF,green/K01803%09%23FFFFFF,green/
hsa00290	Valine, leucine and isoleucine biosynthesis	Metabolism	Amino acid metabolism	2	1	3	15	0.182334	0.792772	gene8611,gene9243	gene4386	http://www.kegg.jp/kegg-bin/show_pathway?map00290/K00826%09%23FFFFFF,green/K01754%09%23FFFFFF,red/K01687%09%23FFFFFF,red/
hsa00430	Taurine and hypotaurine metabolism	Metabolism	Metabolism of other amino acids	1	1	2	8	0.185696	0.792772	gene1430	gene2396	http://www.kegg.jp/kegg-bin/show_pathway?map00430/K01580%09%23FFFFFF,red/K15371%09%23FFFFFF,green/
hsa05217	Basal cell carcinoma	Human Diseases	Cancers: Specific types	0	1	1	2	0.189382	0.792772	-	gene7977	http://www.kegg.jp/kegg-bin/show_pathway?map05217/K03083%09%23FFFFFF,green/
hsa01524	Platinum drug resistance	Human Diseases	Drug resistance: Antineoplastic	3	1	4	23	0.190443	0.792772	gene9948,gene6733,gene5277	gene8860	http://www.kegg.jp/kegg-bin/show_pathway?map01524/K00799%09%23FFFFFF,green/K14686%09%23FFFFFF,red/K08738%09%23FFFFFF,red/
hsa00340	Histidine metabolism	Metabolism	Amino acid metabolism	2	1	3	16	0.208901	0.842759	gene4802,gene11554	gene7191	http://www.kegg.jp/kegg-bin/show_pathway?map00340/K00128%09%23FFFFFF,purple/K00274%09%23FFFFFF,red/
hsa00310	Lysine degradation	Metabolism	Amino acid metabolism	1	3	4	24	0.211867	0.842759	gene4802	gene7191,gene5635,gene1008	http://www.kegg.jp/kegg-bin/show_pathway?map00310/K00626%09%23FFFFFF,green/K00128%09%23FFFFFF,purple/K07511%09%23FFFFFF,green/
hsa00450	Selenocompound metabolism	Metabolism	Metabolism of other amino acids	0	2	2	9	0.223822	0.87096	-	gene6803,gene632	http://www.kegg.jp/kegg-bin/show_pathway?map00450/K01760%09%23FFFFFF,green/K00549%09%23FFFFFF,green/
hsa00480	Glutathione metabolism	Metabolism	Metabolism of other amino acids	0	4	4	25	0.233924	0.890902	-	gene8860,gene9460,gene9494,gene8727	http://www.kegg.jp/kegg-bin/show_pathway?map00480/K00799%09%23FFFFFF,green/K11205%09%23FFFFFF,green/K11204%09%23FFFFFF,green/K01469%09%23FFFFFF,green/
hsa05132	Salmonella infection	Human Diseases	Infectious diseases: Bacterial	3	0	3	18	0.264169	0.968902	gene11602,gene783,gene11378	-	http://www.kegg.jp/kegg-bin/show_pathway?map05132/K10413%09%23FFFFFF,red/K05916%09%23FFFFFF,red/
hsa00591	Linoleic acid metabolism	Metabolism	Lipid metabolism	0	1	1	3	0.270202	0.968902	-	gene7714	http://www.kegg.jp/kegg-bin/show_pathway?map00591/K14674%09%23FFFFFF,green/
hsa05014	Amyotrophic lateral sclerosis (ALS)	Human Diseases	Neurodegenerative diseases	2	0	2	11	0.301115	0.968902	gene124,gene6733	-	http://www.kegg.jp/kegg-bin/show_pathway?map05014/K03781%09%23FFFFFF,red/K08738%09%23FFFFFF,red/
hsa04931	Insulin resistance	Human Diseases	Endocrine and metabolic diseases	0	2	2	11	0.301115	0.968902	-	gene7977,gene4172	http://www.kegg.jp/kegg-bin/show_pathway?map04931/K17605%09%23FFFFFF,green/K03083%09%23FFFFFF,green/
hsa00052	Galactose metabolism	Metabolism	Carbohydrate metabolism	2	2	4	28	0.302792	0.968902	gene10625,gene1507	gene10525,gene428	http://www.kegg.jp/kegg-bin/show_pathway?map00052/K01784%09%23FFFFFF,red/K01190%09%23FFFFFF,green/K04618%09%23FFFFFF,red/K00844%09%23FFFFFF,green/
hsa05166	HTLV-I infection	Human Diseases	Infectious diseases: Viral	4	1	5	38	0.326722	0.968902	gene1251,gene3650,gene9204,gene8108	gene6816	http://www.kegg.jp/kegg-bin/show_pathway?map05166/K02365%09%23FFFFFF,red/K08874%09%23FFFFFF,red/K03363%09%23FFFFFF,red/K03357%09%23FFFFFF,green/K05770%09%23FFFFFF,red/
hsa04916	Melanogenesis	Organismal Systems	Endocrine system	1	1	2	12	0.339416	0.968902	gene1416	gene7977	http://www.kegg.jp/kegg-bin/show_pathway?map04916/K00505%09%23FFFFFF,red/K03083%09%23FFFFFF,green/
hsa00511	Other glycan degradation	Metabolism	Glycan biosynthesis and metabolism	1	1	2	12	0.339416	0.968902	gene9965	gene428	http://www.kegg.jp/kegg-bin/show_pathway?map00511/K01186%09%23FFFFFF,red/K01190%09%23FFFFFF,green/
hsa00592	alpha-Linolenic acid metabolism	Metabolism	Lipid metabolism	0	1	1	4	0.342986	0.968902	-	gene7714	http://www.kegg.jp/kegg-bin/show_pathway?map00592/K14674%09%23FFFFFF,green/
hsa04940	Type I diabetes mellitus	Human Diseases	Endocrine and metabolic diseases	1	0	1	4	0.342986	0.968902	gene1430	-	http://www.kegg.jp/kegg-bin/show_pathway?map04940/K01580%09%23FFFFFF,red/
hsa05222	Small cell lung cancer	Human Diseases	Cancers: Specific types	1	0	1	4	0.342986	0.968902	gene6733	-	http://www.kegg.jp/kegg-bin/show_pathway?map05222/K08738%09%23FFFFFF,red/
hsa05416	Viral myocarditis	Human Diseases	Cardiovascular diseases	1	0	1	4	0.342986	0.968902	gene6733	-	http://www.kegg.jp/kegg-bin/show_pathway?map05416/K08738%09%23FFFFFF,red/
hsa00590	Arachidonic acid metabolism	Metabolism	Lipid metabolism	0	1	1	4	0.342986	0.968902	-	gene7714	http://www.kegg.jp/kegg-bin/show_pathway?map00590/K14674%09%23FFFFFF,green/
hsa05143	African trypanosomiasis	Human Diseases	Infectious diseases: Parasitic	1	0	1	4	0.342986	0.968902	gene10929	-	http://www.kegg.jp/kegg-bin/show_pathway?map05143/K00463%09%23FFFFFF,red/
hsa04211	Longevity regulating pathway	Organismal Systems	Aging	2	1	3	21	0.34944	0.968902	gene124,gene9245	gene2725	http://www.kegg.jp/kegg-bin/show_pathway?map04211/K08331%09%23FFFFFF,green/K04564%09%23FFFFFF,red/K03781%09%23FFFFFF,red/
hsa00350	Tyrosine metabolism	Metabolism	Amino acid metabolism	2	2	4	31	0.373536	0.968902	gene11554,gene1416	gene9347,gene9348	http://www.kegg.jp/kegg-bin/show_pathway?map00350/K01555%09%23FFFFFF,green/K01800%09%23FFFFFF,green/K00505%09%23FFFFFF,red/K00274%09%23FFFFFF,red/
hsa00670	One carbon pool by folate	Metabolism	Metabolism of cofactors and vitamins	1	1	2	13	0.377045	0.968902	gene10782	gene7861	http://www.kegg.jp/kegg-bin/show_pathway?map00670/K00297%09%23FFFFFF,green/K01433%09%23FFFFFF,red/
hsa05210	Colorectal cancer	Human Diseases	Cancers: Specific types	1	1	2	13	0.377045	0.968902	gene6733	gene7977	http://www.kegg.jp/kegg-bin/show_pathway?map05210/K03083%09%23FFFFFF,green/K08738%09%23FFFFFF,red/
hsa00790	Folate biosynthesis	Metabolism	Metabolism of cofactors and vitamins	1	2	3	22	0.37781	0.968902	gene6007	gene3557,gene2357	http://www.kegg.jp/kegg-bin/show_pathway?map00790/K03635%09%23FFFFFF,red/K15631%09%23FFFFFF,green/K01077%09%23FFFFFF,green/
hsa04136	Autophagy - other	Cellular Processes	Transport and catabolism	0	3	3	22	0.37781	0.968902	-	gene4614,gene1307,gene2725	http://www.kegg.jp/kegg-bin/show_pathway?map04136/K08269%09%23FFFFFF,green/K08331%09%23FFFFFF,green/K08337%09%23FFFFFF,green/
hsa00100	Steroid biosynthesis	Metabolism	Lipid metabolism	0	3	3	23	0.405915	0.968902	-	gene3184,gene7714,gene8398	http://www.kegg.jp/kegg-bin/show_pathway?map00100/K05917%09%23FFFFFF,green/K09831%09%23FFFFFF,green/K14674%09%23FFFFFF,green/
hsa00524	Neomycin, kanamycin and gentamicin biosynthesis	Metabolism	Biosynthesis of other secondary metabolites	0	1	1	5	0.40853	0.968902	-	gene10525	http://www.kegg.jp/kegg-bin/show_pathway?map00524/K00844%09%23FFFFFF,green/
hsa04550	Signaling pathways regulating pluripotency of stem cells	Cellular Processes	Cellular community - eukaryotes	0	1	1	5	0.40853	0.968902	-	gene7977	http://www.kegg.jp/kegg-bin/show_pathway?map04550/K03083%09%23FFFFFF,green/
hsa04115	p53 signaling pathway	Cellular Processes	Cell growth and death	1	0	1	5	0.40853	0.968902	gene6733	-	http://www.kegg.jp/kegg-bin/show_pathway?map04115/K08738%09%23FFFFFF,red/
hsa00982	Drug metabolism - cytochrome P450	Metabolism	Xenobiotics biodegradation and metabolism	1	1	2	14	0.413757	0.968902	gene11554	gene8860	http://www.kegg.jp/kegg-bin/show_pathway?map00982/K00799%09%23FFFFFF,green/K00274%09%23FFFFFF,red/
hsa05160	Hepatitis C	Human Diseases	Infectious diseases: Viral	1	1	2	14	0.413757	0.968902	gene6733	gene7977	http://www.kegg.jp/kegg-bin/show_pathway?map05160/K03083%09%23FFFFFF,green/K08738%09%23FFFFFF,red/
hsa04114	Oocyte meiosis	Cellular Processes	Cell growth and death	3	1	4	33	0.420512	0.968902	gene1251,gene9204,gene3255	gene6816	http://www.kegg.jp/kegg-bin/show_pathway?map04114/K02365%09%23FFFFFF,red/K02178%09%23FFFFFF,red/K03363%09%23FFFFFF,red/K03357%09%23FFFFFF,green/
hsa04213	Longevity regulating pathway - multiple species	Organismal Systems	Aging	3	0	3	24	0.433637	0.968902	gene1219,gene124,gene9245	-	http://www.kegg.jp/kegg-bin/show_pathway?map04213/K03695%09%23FFFFFF,red/K04564%09%23FFFFFF,red/K03781%09%23FFFFFF,red/
hsa05167	Kaposi's sarcoma-associated herpesvirus infection	Human Diseases	Infectious diseases: Viral	1	1	2	15	0.44936	0.968902	gene6733	gene7977	http://www.kegg.jp/kegg-bin/show_pathway?map05167/K03083%09%23FFFFFF,green/K08738%09%23FFFFFF,red/
hsa00020	Citrate cycle (TCA cycle)	Metabolism	Carbohydrate metabolism	0	3	3	25	0.46087	0.968902	-	gene6851,gene6850,gene6240	http://www.kegg.jp/kegg-bin/show_pathway?map00020/K01648%09%23FFFFFF,green/K01647%09%23FFFFFF,green/
hsa05224	Breast cancer	Human Diseases	Cancers: Specific types	0	1	1	6	0.467553	0.968902	-	gene7977	http://www.kegg.jp/kegg-bin/show_pathway?map05224/K03083%09%23FFFFFF,green/
hsa04917	Prolactin signaling pathway	Organismal Systems	Endocrine system	0	1	1	6	0.467553	0.968902	-	gene7977	http://www.kegg.jp/kegg-bin/show_pathway?map04917/K03083%09%23FFFFFF,green/
hsa04979	Cholesterol metabolism	Organismal Systems	Digestive system	1	0	1	6	0.467553	0.968902	gene3650	-	http://www.kegg.jp/kegg-bin/show_pathway?map04979/K05770%09%23FFFFFF,red/
hsa00500	Starch and sucrose metabolism	Metabolism	Carbohydrate metabolism	4	1	5	45	0.470148	0.968902	gene1521,gene1598,gene1634,gene8492	gene10525	http://www.kegg.jp/kegg-bin/show_pathway?map00500/K01179%09%23FFFFFF,red/K01810%09%23FFFFFF,red/K00844%09%23FFFFFF,green/K01196%09%23FFFFFF,red/K05349%09%23FFFFFF,red/
hsa05200	Pathways in cancer	Human Diseases	Cancers: Overview	2	2	4	37	0.511348	0.968902	gene3595,gene6733	gene8860,gene7977	http://www.kegg.jp/kegg-bin/show_pathway?map05200/K00799%09%23FFFFFF,green/K08773%09%23FFFFFF,red/K03083%09%23FFFFFF,green/K08738%09%23FFFFFF,red/
hsa04727	GABAergic synapse	Organismal Systems	Nervous system	1	1	2	17	0.516706	0.968902	gene1430	gene1317	http://www.kegg.jp/kegg-bin/show_pathway?map04727/K13524%09%23FFFFFF,green/K01580%09%23FFFFFF,red/
hsa00860	Porphyrin and chlorophyll metabolism	Metabolism	Metabolism of cofactors and vitamins	2	0	2	17	0.516706	0.968902	gene3914,gene2824	-	http://www.kegg.jp/kegg-bin/show_pathway?map00860/K01764%09%23FFFFFF,red/K02259%09%23FFFFFF,red/
hsa04657	IL-17 signaling pathway	Organismal Systems	Immune system	0	1	1	7	0.520703	0.968902	-	gene7977	http://www.kegg.jp/kegg-bin/show_pathway?map04657/K03083%09%23FFFFFF,green/
hsa04340	Hedgehog signaling pathway	Environmental Information Processing	Signal transduction	0	1	1	7	0.520703	0.968902	-	gene7977	http://www.kegg.jp/kegg-bin/show_pathway?map04340/K03083%09%23FFFFFF,green/
hsa04012	ErbB signaling pathway	Environmental Information Processing	Signal transduction	0	1	1	7	0.520703	0.968902	-	gene7977	http://www.kegg.jp/kegg-bin/show_pathway?map04012/K03083%09%23FFFFFF,green/
hsa05213	Endometrial cancer	Human Diseases	Cancers: Specific types	0	1	1	7	0.520703	0.968902	-	gene7977	http://www.kegg.jp/kegg-bin/show_pathway?map05213/K03083%09%23FFFFFF,green/
hsa05145	Toxoplasmosis	Human Diseases	Infectious diseases: Parasitic	1	0	1	7	0.520703	0.968902	gene6733	-	http://www.kegg.jp/kegg-bin/show_pathway?map05145/K08738%09%23FFFFFF,red/
hsa04662	B cell receptor signaling pathway	Organismal Systems	Immune system	0	1	1	7	0.520703	0.968902	-	gene7977	http://www.kegg.jp/kegg-bin/show_pathway?map04662/K03083%09%23FFFFFF,green/
hsa05030	Cocaine addiction	Human Diseases	Substance dependence	1	0	1	7	0.520703	0.968902	gene11554	-	http://www.kegg.jp/kegg-bin/show_pathway?map05030/K00274%09%23FFFFFF,red/
hsa05215	Prostate cancer	Human Diseases	Cancers: Specific types	0	1	1	7	0.520703	0.968902	-	gene7977	http://www.kegg.jp/kegg-bin/show_pathway?map05215/K03083%09%23FFFFFF,green/
hsa04622	RIG-I-like receptor signaling pathway	Organismal Systems	Immune system	0	1	1	7	0.520703	0.968902	-	gene5889	http://www.kegg.jp/kegg-bin/show_pathway?map04622/K09578%09%23FFFFFF,green/
hsa04910	Insulin signaling pathway	Organismal Systems	Endocrine system	1	2	3	28	0.53882	0.968902	gene7554	gene10525,gene7977	http://www.kegg.jp/kegg-bin/show_pathway?map04910/K03083%09%23FFFFFF,green/K00844%09%23FFFFFF,green/K07192%09%23FFFFFF,red/
hsa04110	Cell cycle	Cellular Processes	Cell growth and death	3	2	5	49	0.548086	0.968902	gene1251,gene9204,gene3255	gene6816,gene7977	http://www.kegg.jp/kegg-bin/show_pathway?map04110/K02365%09%23FFFFFF,red/K02178%09%23FFFFFF,red/K03363%09%23FFFFFF,red/K03357%09%23FFFFFF,green/K03083%09%23FFFFFF,green/
hsa00900	Terpenoid backbone biosynthesis	Metabolism	Metabolism of terpenoids and polyketides	0	2	2	18	0.548274	0.968902	-	gene4896,gene1008	http://www.kegg.jp/kegg-bin/show_pathway?map00900/K00626%09%23FFFFFF,green/K08658%09%23FFFFFF,green/
hsa04068	FoxO signaling pathway	Environmental Information Processing	Signal transduction	2	0	2	18	0.548274	0.968902	gene124,gene9245	-	http://www.kegg.jp/kegg-bin/show_pathway?map04068/K04564%09%23FFFFFF,red/K03781%09%23FFFFFF,red/
hsa05162	Measles	Human Diseases	Infectious diseases: Viral	0	1	1	8	0.568561	0.968902	-	gene7977	http://www.kegg.jp/kegg-bin/show_pathway?map05162/K03083%09%23FFFFFF,green/
hsa04920	Adipocytokine signaling pathway	Organismal Systems	Endocrine system	0	1	1	8	0.568561	0.968902	-	gene7253	http://www.kegg.jp/kegg-bin/show_pathway?map04920/K01897%09%23FFFFFF,green/
hsa05146	Amoebiasis	Human Diseases	Infectious diseases: Parasitic	1	0	1	8	0.568561	0.968902	gene6541	-	http://www.kegg.jp/kegg-bin/show_pathway?map05146/K01476%09%23FFFFFF,red/
hsa05161	Hepatitis B	Human Diseases	Infectious diseases: Viral	1	0	1	8	0.568561	0.968902	gene6733	-	http://www.kegg.jp/kegg-bin/show_pathway?map05161/K08738%09%23FFFFFF,red/
hsa04930	Type II diabetes mellitus	Human Diseases	Endocrine and metabolic diseases	0	1	1	8	0.568561	0.968902	-	gene10525	http://www.kegg.jp/kegg-bin/show_pathway?map04930/K00844%09%23FFFFFF,green/
hsa05212	Pancreatic cancer	Human Diseases	Cancers: Specific types	1	0	1	8	0.568561	0.968902	gene3595	-	http://www.kegg.jp/kegg-bin/show_pathway?map05212/K08773%09%23FFFFFF,red/
hsa04934	Cushing's syndrome	Human Diseases	Endocrine and metabolic diseases	0	1	1	8	0.568561	0.968902	-	gene7977	http://www.kegg.jp/kegg-bin/show_pathway?map04934/K03083%09%23FFFFFF,green/
hsa05164	Influenza A	Human Diseases	Infectious diseases: Viral	1	1	2	19	0.578369	0.968902	gene6733	gene7977	http://www.kegg.jp/kegg-bin/show_pathway?map05164/K03083%09%23FFFFFF,green/K08738%09%23FFFFFF,red/
hsa05225	Hepatocellular carcinoma	Human Diseases	Cancers: Specific types	0	2	2	19	0.578369	0.968902	-	gene8860,gene7977	http://www.kegg.jp/kegg-bin/show_pathway?map05225/K00799%09%23FFFFFF,green/K03083%09%23FFFFFF,green/
hsa05418	Fluid shear stress and atherosclerosis	Human Diseases	Cardiovascular diseases	1	1	2	20	0.606972	0.968902	gene8175	gene8860	http://www.kegg.jp/kegg-bin/show_pathway?map05418/K03671%09%23FFFFFF,red/K00799%09%23FFFFFF,green/
hsa04070	Phosphatidylinositol signaling system	Environmental Information Processing	Signal transduction	1	1	2	20	0.606972	0.968902	gene1540	gene5604	http://www.kegg.jp/kegg-bin/show_pathway?map04070/K00915%09%23FFFFFF,red/K19786%09%23FFFFFF,green/
hsa04728	Dopaminergic synapse	Organismal Systems	Nervous system	1	1	2	20	0.606972	0.968902	gene11554	gene7977	http://www.kegg.jp/kegg-bin/show_pathway?map04728/K03083%09%23FFFFFF,green/K00274%09%23FFFFFF,red/
hsa04973	Carbohydrate digestion and absorption	Organismal Systems	Digestive system	0	1	1	9	0.611653	0.968902	-	gene10525	http://www.kegg.jp/kegg-bin/show_pathway?map04973/K00844%09%23FFFFFF,green/
hsa03450	Non-homologous end-joining	Genetic Information Processing	Replication and repair	0	1	1	9	0.611653	0.968902	-	gene8082	http://www.kegg.jp/kegg-bin/show_pathway?map03450/K10777%09%23FFFFFF,green/
hsa01521	EGFR tyrosine kinase inhibitor resistance	Human Diseases	Drug resistance: Antineoplastic	0	1	1	9	0.611653	0.968902	-	gene7977	http://www.kegg.jp/kegg-bin/show_pathway?map01521/K03083%09%23FFFFFF,green/
hsa00062	Fatty acid elongation	Metabolism	Lipid metabolism	0	1	1	9	0.611653	0.968902	-	gene5635	http://www.kegg.jp/kegg-bin/show_pathway?map00062/K07511%09%23FFFFFF,green/
hsa04914	Progesterone-mediated oocyte maturation	Organismal Systems	Endocrine system	1	1	2	21	0.634081	0.989389	gene3255	gene6816	http://www.kegg.jp/kegg-bin/show_pathway?map04914/K02178%09%23FFFFFF,red/K03357%09%23FFFFFF,green/
hsa01040	Biosynthesis of unsaturated fatty acids	Metabolism	Lipid metabolism	0	1	1	10	0.650453	0.989389	-	gene6767	http://www.kegg.jp/kegg-bin/show_pathway?map01040/K08764%09%23FFFFFF,green/
hsa01523	Antifolate resistance	Human Diseases	Drug resistance: Antineoplastic	0	1	1	10	0.650453	0.989389	-	gene7861	http://www.kegg.jp/kegg-bin/show_pathway?map01523/K00297%09%23FFFFFF,green/
hsa05204	Chemical carcinogenesis	Human Diseases	Cancers: Overview	0	1	1	10	0.650453	0.989389	-	gene8860	http://www.kegg.jp/kegg-bin/show_pathway?map05204/K00799%09%23FFFFFF,green/
hsa04140	Autophagy - animal	Cellular Processes	Transport and catabolism	0	3	3	33	0.653095	0.989389	-	gene4614,gene1307,gene2725	http://www.kegg.jp/kegg-bin/show_pathway?map04140/K08269%09%23FFFFFF,green/K08331%09%23FFFFFF,green/K08337%09%23FFFFFF,green/
hsa04919	Thyroid hormone signaling pathway	Organismal Systems	Endocrine system	0	2	2	22	0.659708	0.989389	-	gene9816,gene7977	http://www.kegg.jp/kegg-bin/show_pathway?map04919/K01114%09%23FFFFFF,green/K03083%09%23FFFFFF,green/
hsa00740	Riboflavin metabolism	Metabolism	Metabolism of cofactors and vitamins	1	0	1	11	0.685387	0.989389	gene4522	-	http://www.kegg.jp/kegg-bin/show_pathway?map00740/K14394%09%23FFFFFF,red/
hsa04122	Sulfur relay system	Genetic Information Processing	Folding, sorting and degradation	1	0	1	11	0.685387	0.989389	gene6007	-	http://www.kegg.jp/kegg-bin/show_pathway?map04122/K03635%09%23FFFFFF,red/
hsa05031	Amphetamine addiction	Human Diseases	Substance dependence	1	0	1	11	0.685387	0.989389	gene11554	-	http://www.kegg.jp/kegg-bin/show_pathway?map05031/K00274%09%23FFFFFF,red/
hsa05134	Legionellosis	Human Diseases	Infectious diseases: Bacterial	1	0	1	11	0.685387	0.989389	gene6733	-	http://www.kegg.jp/kegg-bin/show_pathway?map05134/K08738%09%23FFFFFF,red/
hsa04660	T cell receptor signaling pathway	Organismal Systems	Immune system	0	1	1	11	0.685387	0.989389	-	gene7977	http://www.kegg.jp/kegg-bin/show_pathway?map04660/K03083%09%23FFFFFF,green/
hsa00061	Fatty acid biosynthesis	Metabolism	Lipid metabolism	0	1	1	12	0.716839	0.994683	-	gene7253	http://www.kegg.jp/kegg-bin/show_pathway?map00061/K01897%09%23FFFFFF,green/
hsa04210	Apoptosis	Cellular Processes	Cell growth and death	1	0	1	12	0.716839	0.994683	gene6733	-	http://www.kegg.jp/kegg-bin/show_pathway?map04210/K08738%09%23FFFFFF,red/
hsa04726	Serotonergic synapse	Organismal Systems	Nervous system	1	0	1	12	0.716839	0.994683	gene11554	-	http://www.kegg.jp/kegg-bin/show_pathway?map04726/K00274%09%23FFFFFF,red/
hsa00130	Ubiquinone and other terpenoid-quinone biosynthesis	Metabolism	Metabolism of cofactors and vitamins	1	0	1	12	0.716839	0.994683	gene8997	-	http://www.kegg.jp/kegg-bin/show_pathway?map00130/K03809%09%23FFFFFF,red/
hsa04510	Focal adhesion	Cellular Processes	Cellular community - eukaryotes	0	1	1	12	0.716839	0.994683	-	gene7977	http://www.kegg.jp/kegg-bin/show_pathway?map04510/K03083%09%23FFFFFF,green/
hsa05230	Central carbon metabolism in cancer	Human Diseases	Cancers: Overview	0	1	1	13	0.745155	0.995393	-	gene10525	http://www.kegg.jp/kegg-bin/show_pathway?map05230/K00844%09%23FFFFFF,green/
hsa04390	Hippo signaling pathway	Environmental Information Processing	Signal transduction	0	1	1	13	0.745155	0.995393	-	gene7977	http://www.kegg.jp/kegg-bin/show_pathway?map04390/K03083%09%23FFFFFF,green/
hsa05226	Gastric cancer	Human Diseases	Cancers: Specific types	0	1	1	13	0.745155	0.995393	-	gene7977	http://www.kegg.jp/kegg-bin/show_pathway?map05226/K03083%09%23FFFFFF,green/
hsa04360	Axon guidance	Organismal Systems	Development	0	1	1	13	0.745155	0.995393	-	gene7977	http://www.kegg.jp/kegg-bin/show_pathway?map04360/K03083%09%23FFFFFF,green/
hsa00980	Metabolism of xenobiotics by cytochrome P450	Metabolism	Xenobiotics biodegradation and metabolism	0	1	1	13	0.745155	0.995393	-	gene8860	http://www.kegg.jp/kegg-bin/show_pathway?map00980/K00799%09%23FFFFFF,green/
hsa04722	Neurotrophin signaling pathway	Organismal Systems	Nervous system	0	1	1	14	0.770647	0.999607	-	gene7977	http://www.kegg.jp/kegg-bin/show_pathway?map04722/K03083%09%23FFFFFF,green/
hsa04962	Vasopressin-regulated water reabsorption	Organismal Systems	Excretory system	1	0	1	14	0.770647	0.999607	gene783	-	http://www.kegg.jp/kegg-bin/show_pathway?map04962/K10413%09%23FFFFFF,red/
hsa04062	Chemokine signaling pathway	Organismal Systems	Immune system	0	1	1	14	0.770647	0.999607	-	gene7977	http://www.kegg.jp/kegg-bin/show_pathway?map04062/K03083%09%23FFFFFF,green/
hsa04137	Mitophagy - animal	Cellular Processes	Transport and catabolism	1	0	1	14	0.770647	0.999607	gene2733	-	http://www.kegg.jp/kegg-bin/show_pathway?map04137/K07870%09%23FFFFFF,red/
hsa04120	Ubiquitin mediated proteolysis	Genetic Information Processing	Folding, sorting and degradation	3	1	4	52	0.776508	0.999964	gene1891,gene7144,gene9204	gene6816	http://www.kegg.jp/kegg-bin/show_pathway?map04120/K10586%09%23FFFFFF,red/K10592%09%23FFFFFF,red/K03363%09%23FFFFFF,red/K03357%09%23FFFFFF,green/
hsa04310	Wnt signaling pathway	Environmental Information Processing	Signal transduction	0	1	1	15	0.793596	0.999974	-	gene7977	http://www.kegg.jp/kegg-bin/show_pathway?map04310/K03083%09%23FFFFFF,green/
hsa00190	Oxidative phosphorylation	Metabolism	Energy metabolism	5	0	5	67	0.812612	0.999974	gene7429,gene5684,gene2824,gene7245,gene8929	-	http://www.kegg.jp/kegg-bin/show_pathway?map00190/K01535%09%23FFFFFF,red/K03885%09%23FFFFFF,red/K02259%09%23FFFFFF,red/
hsa04066	HIF-1 signaling pathway	Environmental Information Processing	Signal transduction	0	1	1	16	0.814255	0.999974	-	gene10525	http://www.kegg.jp/kegg-bin/show_pathway?map04066/K00844%09%23FFFFFF,green/
hsa04714	Thermogenesis	Organismal Systems	Environmental adaptation	2	4	6	80	0.823658	0.999974	gene3284,gene2824	gene1971,gene7253,gene2329,gene834	http://www.kegg.jp/kegg-bin/show_pathway?map04714/K18183%09%23FFFFFF,red/K01897%09%23FFFFFF,green/K15109%09%23FFFFFF,green/K02259%09%23FFFFFF,red/
hsa03018	RNA degradation	Genetic Information Processing	Folding, sorting and degradation	2	1	3	44	0.829556	0.999974	gene7915,gene2123	gene890	http://www.kegg.jp/kegg-bin/show_pathway?map03018/K12591%09%23FFFFFF,red/K12584%09%23FFFFFF,green/K12608%09%23FFFFFF,red/
hsa04621	NOD-like receptor signaling pathway	Organismal Systems	Immune system	1	0	1	17	0.832852	0.999974	gene8175	-	http://www.kegg.jp/kegg-bin/show_pathway?map04621/K03671%09%23FFFFFF,red/
hsa00983	Drug metabolism - other enzymes	Metabolism	Xenobiotics biodegradation and metabolism	0	1	1	18	0.849592	0.999974	-	gene8860	http://www.kegg.jp/kegg-bin/show_pathway?map00983/K00799%09%23FFFFFF,green/
hsa00760	Nicotinate and nicotinamide metabolism	Metabolism	Metabolism of cofactors and vitamins	1	0	1	18	0.849592	0.999974	gene7383	-	http://www.kegg.jp/kegg-bin/show_pathway?map00760/K01950%09%23FFFFFF,red/
hsa04142	Lysosome	Cellular Processes	Transport and catabolism	2	0	2	33	0.855667	0.999974	gene9965,gene10885	-	http://www.kegg.jp/kegg-bin/show_pathway?map04142/K01186%09%23FFFFFF,red/K01279%09%23FFFFFF,red/
hsa00400	Phenylalanine, tyrosine and tryptophan biosynthesis	Metabolism	Amino acid metabolism	0	1	1	19	0.864659	0.999974	-	gene9605	http://www.kegg.jp/kegg-bin/show_pathway?map00400/K03785%09%23FFFFFF,green/
hsa00563	Glycosylphosphatidylinositol (GPI)-anchor biosynthesis	Metabolism	Glycan biosynthesis and metabolism	1	0	1	19	0.864659	0.999974	gene5474	-	http://www.kegg.jp/kegg-bin/show_pathway?map00563/K08098%09%23FFFFFF,red/
hsa04666	Fc gamma R-mediated phagocytosis	Organismal Systems	Immune system	0	1	1	20	0.878222	0.999974	-	gene5342	http://www.kegg.jp/kegg-bin/show_pathway?map04666/K12488%09%23FFFFFF,green/
hsa00040	Pentose and glucuronate interconversions	Metabolism	Carbohydrate metabolism	1	0	1	20	0.878222	0.999974	gene1255	-	http://www.kegg.jp/kegg-bin/show_pathway?map00040/K00854%09%23FFFFFF,red/
hsa04530	Tight junction	Cellular Processes	Cellular community - eukaryotes	1	0	1	20	0.878222	0.999974	gene168	-	http://www.kegg.jp/kegg-bin/show_pathway?map04530/K10352%09%23FFFFFF,red/
hsa04150	mTOR signaling pathway	Environmental Information Processing	Signal transduction	0	2	2	36	0.887413	0.999974	-	gene1307,gene7977	http://www.kegg.jp/kegg-bin/show_pathway?map04150/K08269%09%23FFFFFF,green/K03083%09%23FFFFFF,green/
hsa00970	Aminoacyl-tRNA biosynthesis	Genetic Information Processing	Translation	1	1	2	36	0.887413	0.999974	gene3260	gene6680	http://www.kegg.jp/kegg-bin/show_pathway?map00970/K01870%09%23FFFFFF,green/K01887%09%23FFFFFF,red/
hsa04721	Synaptic vesicle cycle	Organismal Systems	Nervous system	0	1	1	21	0.890429	0.999974	-	gene1609	http://www.kegg.jp/kegg-bin/show_pathway?map04721/K15292%09%23FFFFFF,green/
hsa05152	Tuberculosis	Human Diseases	Infectious diseases: Bacterial	1	0	1	21	0.890429	0.999974	gene6733	-	http://www.kegg.jp/kegg-bin/show_pathway?map05152/K08738%09%23FFFFFF,red/
hsa04014	Ras signaling pathway	Environmental Information Processing	Signal transduction	1	0	1	21	0.890429	0.999974	gene3595	-	http://www.kegg.jp/kegg-bin/show_pathway?map04014/K08773%09%23FFFFFF,red/
hsa05034	Alcoholism	Human Diseases	Substance dependence	1	0	1	21	0.890429	0.999974	gene11554	-	http://www.kegg.jp/kegg-bin/show_pathway?map05034/K00274%09%23FFFFFF,red/
hsa04810	Regulation of actin cytoskeleton	Cellular Processes	Cell motility	1	0	1	23	0.911304	0.999974	gene9041	-	http://www.kegg.jp/kegg-bin/show_pathway?map04810/K05767%09%23FFFFFF,red/
hsa05168	Herpes simplex infection	Human Diseases	Infectious diseases: Viral	1	0	1	24	0.920203	0.999974	gene6733	-	http://www.kegg.jp/kegg-bin/show_pathway?map05168/K08738%09%23FFFFFF,red/
hsa04071	Sphingolipid signaling pathway	Environmental Information Processing	Signal transduction	0	1	1	25	0.928211	0.999974	-	gene4490	http://www.kegg.jp/kegg-bin/show_pathway?map04071/K04712%09%23FFFFFF,green/
hsa04151	PI3K-Akt signaling pathway	Environmental Information Processing	Signal transduction	0	1	1	25	0.928211	0.999974	-	gene7977	http://www.kegg.jp/kegg-bin/show_pathway?map04151/K03083%09%23FFFFFF,green/
hsa04932	Non-alcoholic fatty liver disease (NAFLD)	Human Diseases	Endocrine and metabolic diseases	1	1	2	43	0.938034	0.999974	gene6733	gene7977	http://www.kegg.jp/kegg-bin/show_pathway?map04932/K03083%09%23FFFFFF,green/K08738%09%23FFFFFF,red/
hsa05169	Epstein-Barr virus infection	Human Diseases	Infectious diseases: Viral	1	0	1	27	0.941903	0.999974	gene6733	-	http://www.kegg.jp/kegg-bin/show_pathway?map05169/K08738%09%23FFFFFF,red/
hsa00510	N-Glycan biosynthesis	Metabolism	Glycan biosynthesis and metabolism	1	0	1	28	0.947739	0.999974	gene4134	-	http://www.kegg.jp/kegg-bin/show_pathway?map00510/K01230%09%23FFFFFF,red/
hsa04144	Endocytosis	Cellular Processes	Transport and catabolism	1	2	3	61	0.951461	0.999974	gene11084	gene5342,gene770	http://www.kegg.jp/kegg-bin/show_pathway?map04144/K12488%09%23FFFFFF,green/K12199%09%23FFFFFF,red/K12492%09%23FFFFFF,green/
hsa04145	Phagosome	Cellular Processes	Transport and catabolism	1	0	1	33	0.969233	0.999974	gene783	-	http://www.kegg.jp/kegg-bin/show_pathway?map04145/K10413%09%23FFFFFF,red/
hsa05165	Human papillomavirus infection	Human Diseases	Infectious diseases: Viral	0	1	1	33	0.969233	0.999974	-	gene7977	http://www.kegg.jp/kegg-bin/show_pathway?map05165/K03083%09%23FFFFFF,green/
hsa05010	Alzheimer's disease	Human Diseases	Neurodegenerative diseases	1	1	2	52	0.972055	0.999974	gene6733	gene7977	http://www.kegg.jp/kegg-bin/show_pathway?map05010/K03083%09%23FFFFFF,green/K08738%09%23FFFFFF,red/
hsa05203	Viral carcinogenesis	Human Diseases	Cancers: Overview	1	0	1	40	0.985367	0.999974	gene9204	-	http://www.kegg.jp/kegg-bin/show_pathway?map05203/K03363%09%23FFFFFF,red/
hsa03040	Spliceosome	Genetic Information Processing	Transcription	3	0	3	82	0.991311	0.999974	gene4838,gene1469,gene9540	-	http://www.kegg.jp/kegg-bin/show_pathway?map03040/K12856%09%23FFFFFF,red/K12879%09%23FFFFFF,red/K12861%09%23FFFFFF,red/
hsa03015	mRNA surveillance pathway	Genetic Information Processing	Translation	0	1	1	46	0.992271	0.999974	-	gene5460	http://www.kegg.jp/kegg-bin/show_pathway?map03015/K14397%09%23FFFFFF,green/
hsa05016	Huntington's disease	Human Diseases	Neurodegenerative diseases	2	0	2	69	0.994171	0.999974	gene9245,gene6733	-	http://www.kegg.jp/kegg-bin/show_pathway?map05016/K04564%09%23FFFFFF,red/K08738%09%23FFFFFF,red/
hsa05012	Parkinson's disease	Human Diseases	Neurodegenerative diseases	1	0	1	54	0.996706	0.999974	gene6733	-	http://www.kegg.jp/kegg-bin/show_pathway?map05012/K08738%09%23FFFFFF,red/
hsa03008	Ribosome biogenesis in eukaryotes	Genetic Information Processing	Translation	0	1	1	63	0.998742	0.999974	-	gene262	http://www.kegg.jp/kegg-bin/show_pathway?map03008/K14758%09%23FFFFFF,green/
hsa04141	Protein processing in endoplasmic reticulum	Genetic Information Processing	Folding, sorting and degradation	1	0	1	70	0.999406	0.999974	gene4134	-	http://www.kegg.jp/kegg-bin/show_pathway?map04141/K01230%09%23FFFFFF,red/
hsa03013	RNA transport	Genetic Information Processing	Translation	1	0	1	86	0.999894	0.999974	gene1469	-	http://www.kegg.jp/kegg-bin/show_pathway?map03013/K12879%09%23FFFFFF,red/
hsa03010	Ribosome	Genetic Information Processing	Translation	1	0	1	99	0.999974	0.999974	gene11605	-	http://www.kegg.jp/kegg-bin/show_pathway?map03010/K02954%09%23FFFFFF,red/
