# Supplementary material for: Functional characterization of CreA, ZnT, and MTase as key regulators of cadmium resistance in Paecilomyces lilacinus
Source: Front Microbiol. 2026 May 14;17:1792636. doi: 10.3389/fmicb.2026.1792636 (PMC13218079; doi:10.3389/fmicb.2026.1792636)
Supplement: Supplementary file 1 [file Data_Sheet_1.ZIP › mRNA/3_Enrichment/D_vs_A/KEGG_enrichment.xlsx]

## Sheet: Sheet1
PathwayID	Pathway	Level1	Level2	Up_number	Down_number	DEG_number	total_number	Pvalue	FDR	Up_gene	Down_gene	URL
hsa03010	Ribosome	Genetic Information Processing	Translation	1	73	74	99	7.55056e-26	1.69133e-23	gene11605	gene4658,gene7113,gene2391,gene6890,gene5618,gene2360,gene3673,gene5475,gene9991,gene8389,gene1442,gene611,gene4884,gene3661,gene369,gene477,gene3335,gene9226,gene2392,gene6821,gene7143,gene7936,gene5263,gene4873,gene2082,gene1384,gene5366,gene6875,gene2081,gene192,gene4267,gene4266,gene3353,gene7003,gene9049,gene8771,gene9648,gene2758,gene5574,gene9053,gene6692,gene2682,gene3583,gene570,gene8565…	http://www.kegg.jp/kegg-bin/show_pathway?map03010/K02993%09%23FFFFFF,green/K02882%09%23FFFFFF,green/K02929%09%23FFFFFF,green/K02949%09%23FFFFFF,green/K02989%09%23FFFFFF,green/K02922%09%23FFFFFF,green/K02898%09%23FFFFFF,green/K02932%09%23FFFFFF,green/K02975%09%23FFFFFF,green/K02940%09%23FFFFFF,green/K02997%09%23FFFFFF,green/K02921%09%23FFFFFF,green/K02910%09%23FFFFFF,green/K02877%09%23FFFFFF,green…
hsa03008	Ribosome biogenesis in eukaryotes	Genetic Information Processing	Translation	0	37	37	63	1.06632e-08	1.19428e-06	-	gene7953,gene9616,gene6964,gene569,gene4866,gene5253,gene947,gene1103,gene8046,gene4530,gene10893,gene3488,gene10047,gene6291,gene2259,gene4132,gene8979,gene5685,gene10822,gene2823,gene5676,gene9143,gene9425,gene6818,gene3571,gene7959,gene9517,gene2083,gene8718,gene7845,gene7750,gene1164,gene916,gene3563,gene9086,gene3456,gene5109	http://www.kegg.jp/kegg-bin/show_pathway?map03008/K12845%09%23FFFFFF,green/K14285%09%23FFFFFF,green/K03685%09%23FFFFFF,green/K07936%09%23FFFFFF,green/K18532%09%23FFFFFF,green/K14552%09%23FFFFFF,green/K14538%09%23FFFFFF,green/K14561%09%23FFFFFF,green/K14553%09%23FFFFFF,green/K14545%09%23FFFFFF,green/K14559%09%23FFFFFF,green/K14556%09%23FFFFFF,green/K07179%09%23FFFFFF,green/K06943%09%23FFFFFF,green…
hsa03030	DNA replication	Genetic Information Processing	Replication and repair	0	22	22	30	3.42961e-08	2.56078e-06	-	gene3621,gene1039,gene7958,gene6859,gene1823,gene9531,gene619,gene7040,gene3426,gene8048,gene7926,gene2150,gene5081,gene9766,gene8942,gene6867,gene1155,gene5328,gene7038,gene8616,gene2852,gene8934	http://www.kegg.jp/kegg-bin/show_pathway?map03030/K02541%09%23FFFFFF,green/K10755%09%23FFFFFF,green/K03504%09%23FFFFFF,green/K10739%09%23FFFFFF,green/K02210%09%23FFFFFF,green/K02540%09%23FFFFFF,green/K02320%09%23FFFFFF,green/K04799%09%23FFFFFF,green/K02212%09%23FFFFFF,green/K02685%09%23FFFFFF,green/K10754%09%23FFFFFF,green/K02209%09%23FFFFFF,green/K04802%09%23FFFFFF,green/K02324%09%23FFFFFF,green…
hsa03430	Mismatch repair	Genetic Information Processing	Replication and repair	0	15	15	22	2.41708e-05	0.00135357	-	gene3621,gene1039,gene7958,gene6859,gene2760,gene7040,gene3426,gene7926,gene2221,gene8942,gene6867,gene7676,gene7038,gene8616,gene5334	http://www.kegg.jp/kegg-bin/show_pathway?map03430/K04802%09%23FFFFFF,green/K10755%09%23FFFFFF,green/K03504%09%23FFFFFF,green/K10739%09%23FFFFFF,green/K08735%09%23FFFFFF,green/K03657%09%23FFFFFF,green/K08736%09%23FFFFFF,green/K07466%09%23FFFFFF,green/K03505%09%23FFFFFF,green/K08737%09%23FFFFFF,green/K02327%09%23FFFFFF,green/K10754%09%23FFFFFF,green/K10756%09%23FFFFFF,green/
hsa00982	Drug metabolism - cytochrome P450	Metabolism	Xenobiotics biodegradation and metabolism	4	6	10	14	0.000342308	0.0153354	gene11554,gene10564,gene6764,gene8736	gene11351,gene8885,gene8860,gene8420,gene4689,gene7692	http://www.kegg.jp/kegg-bin/show_pathway?map00982/K13953%09%23FFFFFF,red/K00799%09%23FFFFFF,green/K00129%09%23FFFFFF,green/K00274%09%23FFFFFF,purple/K00121%09%23FFFFFF,red/
hsa00071	Fatty acid degradation	Metabolism	Lipid metabolism	7	4	11	20	0.00395679	0.147552	gene1494,gene10564,gene4802,gene2546,gene6764,gene1987,gene8736	gene684,gene7191,gene11193,gene10116	http://www.kegg.jp/kegg-bin/show_pathway?map00071/K00493%09%23FFFFFF,green/K00249%09%23FFFFFF,red/K07511%09%23FFFFFF,red/K00121%09%23FFFFFF,red/K13953%09%23FFFFFF,red/K00128%09%23FFFFFF,purple/K00626%09%23FFFFFF,green/K00252%09%23FFFFFF,red/K14338%09%23FFFFFF,green/
hsa00330	Arginine and proline metabolism	Metabolism	Amino acid metabolism	6	12	18	40	0.00461101	0.147552	gene2552,gene11554,gene1803,gene4802,gene11623,gene1800	gene1953,gene11351,gene10824,gene3515,gene6541,gene3056,gene7191,gene9468,gene8615,gene8990,gene6607,gene4147	http://www.kegg.jp/kegg-bin/show_pathway?map00330/K01581%09%23FFFFFF,green/K18123%09%23FFFFFF,red/K01476%09%23FFFFFF,green/K00294%09%23FFFFFF,purple/K01426%09%23FFFFFF,purple/K01611%09%23FFFFFF,green/K01480%09%23FFFFFF,green/K09123%09%23FFFFFF,green/K00128%09%23FFFFFF,purple/K00147%09%23FFFFFF,green/K00274%09%23FFFFFF,purple/K00797%09%23FFFFFF,green/
hsa00980	Metabolism of xenobiotics by cytochrome P450	Metabolism	Xenobiotics biodegradation and metabolism	3	5	8	13	0.00569391	0.153843	gene10564,gene6764,gene8736	gene8885,gene8860,gene8420,gene4689,gene7692	http://www.kegg.jp/kegg-bin/show_pathway?map00980/K13953%09%23FFFFFF,red/K00799%09%23FFFFFF,green/K00129%09%23FFFFFF,green/K00121%09%23FFFFFF,red/
hsa00230	Purine metabolism	Metabolism	Nucleotide metabolism	1	20	21	50	0.00618121	0.153843	gene3392	gene6235,gene383,gene1985,gene8730,gene7051,gene8280,gene5483,gene9896,gene9178,gene3920,gene6276,gene6787,gene9305,gene7750,gene3169,gene5008,gene3274,gene5971,gene551,gene4918	http://www.kegg.jp/kegg-bin/show_pathway?map00230/K01952%09%23FFFFFF,green/K00764%09%23FFFFFF,green/K00860%09%23FFFFFF,green/K00088%09%23FFFFFF,green/K10808%09%23FFFFFF,green/K01756%09%23FFFFFF,green/K00940%09%23FFFFFF,green/K00988%09%23FFFFFF,green/K18532%09%23FFFFFF,green/K00856%09%23FFFFFF,green/K00948%09%23FFFFFF,green/K01768%09%23FFFFFF,red/K01515%09%23FFFFFF,green/K00958%09%23FFFFFF,green/K…
hsa00280	Valine, leucine and isoleucine degradation	Metabolism	Amino acid metabolism	4	11	15	33	0.00843777	0.174429	gene2546,gene1494,gene4802,gene2864	gene4162,gene7191,gene1317,gene3665,gene291,gene292,gene10116,gene155,gene2790,gene4386,gene4125	http://www.kegg.jp/kegg-bin/show_pathway?map00280/K00166%09%23FFFFFF,green/K01641%09%23FFFFFF,green/K13524%09%23FFFFFF,green/K00167%09%23FFFFFF,green/K00249%09%23FFFFFF,red/K01968%09%23FFFFFF,green/K07511%09%23FFFFFF,red/K00826%09%23FFFFFF,green/K01969%09%23FFFFFF,green/K00253%09%23FFFFFF,green/K09699%09%23FFFFFF,green/K00626%09%23FFFFFF,green/K00128%09%23FFFFFF,purple/K01027%09%23FFFFFF,red/
hsa00380	Tryptophan metabolism	Metabolism	Amino acid metabolism	9	7	16	36	0.00856573	0.174429	gene1494,gene8582,gene8987,gene124,gene11554,gene4802,gene11623,gene10929,gene1987	gene1953,gene684,gene11351,gene3056,gene7191,gene11193,gene10116	http://www.kegg.jp/kegg-bin/show_pathway?map00380/K00493%09%23FFFFFF,green/K03781%09%23FFFFFF,red/K07511%09%23FFFFFF,red/K00486%09%23FFFFFF,red/K01426%09%23FFFFFF,purple/K00626%09%23FFFFFF,green/K00463%09%23FFFFFF,red/K00128%09%23FFFFFF,purple/K14338%09%23FFFFFF,green/K00274%09%23FFFFFF,purple/K00252%09%23FFFFFF,red/
hsa00920	Sulfur metabolism	Metabolism	Energy metabolism	2	8	10	20	0.0139681	0.260738	gene1729,gene9129	gene7495,gene383,gene1470,gene9305,gene7255,gene3274,gene8924,gene5971	http://www.kegg.jp/kegg-bin/show_pathway?map00920/K00387%09%23FFFFFF,red/K01738%09%23FFFFFF,red/K00860%09%23FFFFFF,green/K00958%09%23FFFFFF,green/K00988%09%23FFFFFF,green/K00641%09%23FFFFFF,green/K01082%09%23FFFFFF,green/K00381%09%23FFFFFF,green/K17069%09%23FFFFFF,green/
hsa05204	Chemical carcinogenesis	Human Diseases	Cancers: Overview	1	5	6	10	0.0199172	0.326811	gene8736	gene8885,gene8860,gene8420,gene4689,gene7692	http://www.kegg.jp/kegg-bin/show_pathway?map05204/K00799%09%23FFFFFF,green/K00129%09%23FFFFFF,green/K00121%09%23FFFFFF,red/
hsa00270	Cysteine and methionine metabolism	Metabolism	Amino acid metabolism	2	14	16	39	0.0204257	0.326811	gene4307,gene9129	gene3061,gene8716,gene2711,gene4386,gene10824,gene6803,gene1402,gene1470,gene9468,gene6148,gene5090,gene5183,gene7255,gene7800	http://www.kegg.jp/kegg-bin/show_pathway?map00270/K01738%09%23FFFFFF,red/K17989%09%23FFFFFF,green/K08968%09%23FFFFFF,green/K01505%09%23FFFFFF,red/K00789%09%23FFFFFF,green/K00547%09%23FFFFFF,green/K17069%09%23FFFFFF,green/K08964%09%23FFFFFF,green/K00549%09%23FFFFFF,green/K00772%09%23FFFFFF,green/K00928%09%23FFFFFF,green/K01251%09%23FFFFFF,green/K00826%09%23FFFFFF,green/K00641%09%23FFFFFF,green/K01…
hsa04623	Cytosolic DNA-sensing pathway	Organismal Systems	Immune system	0	7	7	13	0.0245246	0.360891	-	gene8914,gene5811,gene8957,gene9662,gene9953,gene5489,gene7128	http://www.kegg.jp/kegg-bin/show_pathway?map04623/K03025%09%23FFFFFF,green/K03016%09%23FFFFFF,green/K03014%09%23FFFFFF,green/K03018%09%23FFFFFF,green/K03023%09%23FFFFFF,green/K03020%09%23FFFFFF,green/K03024%09%23FFFFFF,green/
hsa03420	Nucleotide excision repair	Genetic Information Processing	Replication and repair	0	15	15	37	0.0273577	0.360891	-	gene3621,gene1039,gene7958,gene6859,gene2760,gene9531,gene7040,gene3426,gene2667,gene2150,gene7926,gene8942,gene6867,gene7038,gene8616	http://www.kegg.jp/kegg-bin/show_pathway?map03420/K04802%09%23FFFFFF,green/K10755%09%23FFFFFF,green/K03504%09%23FFFFFF,green/K10739%09%23FFFFFF,green/K02324%09%23FFFFFF,green/K03657%09%23FFFFFF,green/K10838%09%23FFFFFF,green/K07466%09%23FFFFFF,green/K03505%09%23FFFFFF,green/K02325%09%23FFFFFF,green/K02327%09%23FFFFFF,green/K10754%09%23FFFFFF,green/K10756%09%23FFFFFF,green/
hsa00340	Histidine metabolism	Metabolism	Amino acid metabolism	2	6	8	16	0.027389	0.360891	gene4802,gene11554	gene7191,gene11351,gene8119,gene8885,gene7692,gene9390	http://www.kegg.jp/kegg-bin/show_pathway?map00340/K00129%09%23FFFFFF,green/K00128%09%23FFFFFF,purple/K20247%09%23FFFFFF,green/K01693%09%23FFFFFF,green/K00274%09%23FFFFFF,purple/
hsa03020	RNA polymerase	Genetic Information Processing	Transcription	0	11	11	25	0.0299189	0.372325	-	gene8914,gene5811,gene4906,gene1143,gene8957,gene1413,gene9662,gene1311,gene9953,gene5489,gene7128	http://www.kegg.jp/kegg-bin/show_pathway?map03020/K03025%09%23FFFFFF,green/K03000%09%23FFFFFF,green/K03016%09%23FFFFFF,green/K03005%09%23FFFFFF,green/K03023%09%23FFFFFF,green/K03024%09%23FFFFFF,green/K02999%09%23FFFFFF,green/K03014%09%23FFFFFF,green/K03018%09%23FFFFFF,green/K03020%09%23FFFFFF,green/K03002%09%23FFFFFF,green/
hsa01524	Platinum drug resistance	Human Diseases	Drug resistance: Antineoplastic	3	7	10	23	0.0411669	0.461069	gene6733,gene5277,gene9948	gene2221,gene8860,gene8420,gene7676,gene4689,gene5334,gene539	http://www.kegg.jp/kegg-bin/show_pathway?map01524/K08736%09%23FFFFFF,green/K00799%09%23FFFFFF,green/K02350%09%23FFFFFF,green/K08735%09%23FFFFFF,green/K08737%09%23FFFFFF,green/K14686%09%23FFFFFF,red/K08738%09%23FFFFFF,red/
hsa00640	Propanoate metabolism	Metabolism	Carbohydrate metabolism	4	6	10	23	0.0411669	0.461069	gene1494,gene3314,gene4151,gene2546	gene3665,gene1317,gene2790,gene4162,gene10116,gene7035	http://www.kegg.jp/kegg-bin/show_pathway?map00640/K00166%09%23FFFFFF,green/K13524%09%23FFFFFF,green/K00167%09%23FFFFFF,green/K00249%09%23FFFFFF,red/K07511%09%23FFFFFF,red/K00925%09%23FFFFFF,red/K01895%09%23FFFFFF,green/K00626%09%23FFFFFF,green/K09699%09%23FFFFFF,green/K18369%09%23FFFFFF,red/
hsa00970	Aminoacyl-tRNA biosynthesis	Genetic Information Processing	Translation	0	14	14	36	0.046509	0.496096	-	gene8367,gene1167,gene1181,gene6883,gene8896,gene6680,gene1720,gene5389,gene4543,gene3368,gene7747,gene3260,gene7012,gene5445	http://www.kegg.jp/kegg-bin/show_pathway?map00970/K01887%09%23FFFFFF,green/K01870%09%23FFFFFF,green/K04567%09%23FFFFFF,green/K01866%09%23FFFFFF,green/K01868%09%23FFFFFF,green/K01875%09%23FFFFFF,green/K01873%09%23FFFFFF,green/K01893%09%23FFFFFF,green/K01869%09%23FFFFFF,green/K01890%09%23FFFFFF,green/K01886%09%23FFFFFF,green/K01885%09%23FFFFFF,green/K01867%09%23FFFFFF,green/
hsa00830	Retinol metabolism	Metabolism	Metabolism of cofactors and vitamins	3	0	3	4	0.0511809	0.521114	gene10564,gene6764,gene8736	-	http://www.kegg.jp/kegg-bin/show_pathway?map00830/K13953%09%23FFFFFF,red/K00121%09%23FFFFFF,red/
hsa00983	Drug metabolism - other enzymes	Metabolism	Xenobiotics biodegradation and metabolism	0	8	8	18	0.0575339	0.536983	-	gene1985,gene8280,gene8860,gene8420,gene9178,gene6276,gene4689,gene3612	http://www.kegg.jp/kegg-bin/show_pathway?map00983/K00940%09%23FFFFFF,green/K00799%09%23FFFFFF,green/K00088%09%23FFFFFF,green/K01520%09%23FFFFFF,green/K01951%09%23FFFFFF,green/K10808%09%23FFFFFF,green/
hsa03410	Base excision repair	Genetic Information Processing	Replication and repair	0	8	8	18	0.0575339	0.536983	-	gene3621,gene6859,gene1823,gene9531,gene7926,gene2150,gene8942,gene2727	http://www.kegg.jp/kegg-bin/show_pathway?map03410/K04802%09%23FFFFFF,green/K03504%09%23FFFFFF,green/K02324%09%23FFFFFF,green/K04799%09%23FFFFFF,green/K03505%09%23FFFFFF,green/K02325%09%23FFFFFF,green/K02327%09%23FFFFFF,green/K10563%09%23FFFFFF,green/
hsa00620	Pyruvate metabolism	Metabolism	Carbohydrate metabolism	6	6	12	31	0.0650648	0.582981	gene1630,gene1558,gene3314,gene2677,gene4802,gene7941	gene3984,gene7191,gene5288,gene3925,gene10116,gene7035	http://www.kegg.jp/kegg-bin/show_pathway?map00620/K01655%09%23FFFFFF,green/K01958%09%23FFFFFF,green/K22211%09%23FFFFFF,red/K01610%09%23FFFFFF,red/K00029%09%23FFFFFF,red/K00626%09%23FFFFFF,green/K00128%09%23FFFFFF,purple/K00925%09%23FFFFFF,red/K01895%09%23FFFFFF,green/K03778%09%23FFFFFF,red/K01759%09%23FFFFFF,green/
hsa00240	Pyrimidine metabolism	Metabolism	Nucleotide metabolism	1	8	9	22	0.0753791	0.64942	gene10761	gene1189,gene8280,gene3418,gene948,gene3612,gene8804,gene9375,gene6276	http://www.kegg.jp/kegg-bin/show_pathway?map00240/K01937%09%23FFFFFF,green/K00943%09%23FFFFFF,red/K00762%09%23FFFFFF,green/K01520%09%23FFFFFF,green/K01955%09%23FFFFFF,green/K10808%09%23FFFFFF,green/K00560%09%23FFFFFF,green/K00940%09%23FFFFFF,green/K01465%09%23FFFFFF,green/
hsa00670	One carbon pool by folate	Metabolism	Metabolism of cofactors and vitamins	0	6	6	13	0.0810168	0.67214	-	gene5008,gene1982,gene7861,gene5187,gene9554,gene9375	http://www.kegg.jp/kegg-bin/show_pathway?map00670/K00560%09%23FFFFFF,green/K00297%09%23FFFFFF,green/K00288%09%23FFFFFF,green/K00295%09%23FFFFFF,green/K00602%09%23FFFFFF,green/K00600%09%23FFFFFF,green/
hsa00010	Glycolysis / Gluconeogenesis	Metabolism	Carbohydrate metabolism	8	6	14	39	0.0870405	0.696324	gene7139,gene2141,gene10564,gene2677,gene4802,gene6764,gene1598,gene8736	gene8885,gene7191,gene5786,gene10525,gene7692,gene7035	http://www.kegg.jp/kegg-bin/show_pathway?map00010/K01810%09%23FFFFFF,red/K00844%09%23FFFFFF,green/K15633%09%23FFFFFF,red/K01610%09%23FFFFFF,red/K00121%09%23FFFFFF,red/K13953%09%23FFFFFF,red/K00129%09%23FFFFFF,green/K00128%09%23FFFFFF,purple/K01785%09%23FFFFFF,red/K01895%09%23FFFFFF,green/K01803%09%23FFFFFF,green/
hsa00260	Glycine, serine and threonine metabolism	Metabolism	Amino acid metabolism	8	7	15	43	0.097165	0.727049	gene2141,gene11554,gene1802,gene8611,gene3985,gene5016,gene9802,gene8841	gene3061,gene11351,gene5680,gene2275,gene1982,gene1415,gene7800	http://www.kegg.jp/kegg-bin/show_pathway?map00260/K00108%09%23FFFFFF,red/K17989%09%23FFFFFF,green/K01754%09%23FFFFFF,red/K00306%09%23FFFFFF,red/K00928%09%23FFFFFF,green/K00058%09%23FFFFFF,red/K00643%09%23FFFFFF,green/K00600%09%23FFFFFF,green/K15633%09%23FFFFFF,red/K17103%09%23FFFFFF,green/K01620%09%23FFFFFF,purple/K00274%09%23FFFFFF,purple/
hsa00410	beta-Alanine metabolism	Metabolism	Metabolism of other amino acids	4	5	9	23	0.0973726	0.727049	gene1494,gene4802,gene2546,gene1430	gene8885,gene7191,gene9468,gene1317,gene7692	http://www.kegg.jp/kegg-bin/show_pathway?map00410/K13524%09%23FFFFFF,green/K00129%09%23FFFFFF,green/K01580%09%23FFFFFF,red/K00128%09%23FFFFFF,purple/K00249%09%23FFFFFF,red/K07511%09%23FFFFFF,red/K00797%09%23FFFFFF,green/
hsa04115	p53 signaling pathway	Cellular Processes	Cell growth and death	1	2	3	5	0.104304	0.753682	gene6733	gene160,gene6276	http://www.kegg.jp/kegg-bin/show_pathway?map04115/K06640%09%23FFFFFF,green/K10808%09%23FFFFFF,green/K08738%09%23FFFFFF,red/
hsa03440	Homologous recombination	Genetic Information Processing	Replication and repair	1	6	7	17	0.108204	0.757425	gene7490	gene1039,gene6859,gene7926,gene2332,gene8942,gene8616	http://www.kegg.jp/kegg-bin/show_pathway?map03440/K07466%09%23FFFFFF,green/K03505%09%23FFFFFF,green/K03504%09%23FFFFFF,green/K10865%09%23FFFFFF,red/K10739%09%23FFFFFF,green/K02327%09%23FFFFFF,green/K10875%09%23FFFFFF,green/
hsa05162	Measles	Human Diseases	Infectious diseases: Viral	0	4	4	8	0.114799	0.779243	-	gene9108,gene1403,gene6359,gene9644	http://www.kegg.jp/kegg-bin/show_pathway?map05162/K03237%09%23FFFFFF,green/K03283%09%23FFFFFF,green/K14753%09%23FFFFFF,green/K03247%09%23FFFFFF,green/
hsa04215	Apoptosis - multiple species	Cellular Processes	Cell growth and death	2	0	2	3	0.157174	0.999995	gene1891,gene6733	-	http://www.kegg.jp/kegg-bin/show_pathway?map04215/K10586%09%23FFFFFF,red/K08738%09%23FFFFFF,red/
hsa03450	Non-homologous end-joining	Genetic Information Processing	Replication and repair	1	3	4	9	0.167124	0.999995	gene7490	gene8082,gene711,gene1823	http://www.kegg.jp/kegg-bin/show_pathway?map03450/K10777%09%23FFFFFF,green/K10865%09%23FFFFFF,red/K10884%09%23FFFFFF,green/K04799%09%23FFFFFF,green/
hsa00072	Synthesis and degradation of ketone bodies	Metabolism	Lipid metabolism	1	2	3	6	0.170675	0.999995	gene2864	gene4125,gene10116	http://www.kegg.jp/kegg-bin/show_pathway?map00072/K01641%09%23FFFFFF,green/K00626%09%23FFFFFF,green/K01027%09%23FFFFFF,red/
hsa00100	Steroid biosynthesis	Metabolism	Lipid metabolism	2	6	8	23	0.198462	0.999995	gene6363,gene9658	gene11209,gene8398,gene2078,gene1612,gene10440,gene3692	http://www.kegg.jp/kegg-bin/show_pathway?map00100/K00222%09%23FFFFFF,green/K00559%09%23FFFFFF,green/K09831%09%23FFFFFF,green/K05917%09%23FFFFFF,green/K00637%09%23FFFFFF,red/K00511%09%23FFFFFF,red/K01824%09%23FFFFFF,green/
hsa00360	Phenylalanine metabolism	Metabolism	Amino acid metabolism	4	6	10	30	0.198912	0.999995	gene11623,gene11275,gene4061,gene11554	gene4566,gene11351,gene8885,gene1953,gene7692,gene3056	http://www.kegg.jp/kegg-bin/show_pathway?map00360/K00129%09%23FFFFFF,green/K01426%09%23FFFFFF,purple/K10775%09%23FFFFFF,purple/K10437%09%23FFFFFF,red/K00274%09%23FFFFFF,purple/
hsa01523	Antifolate resistance	Human Diseases	Drug resistance: Antineoplastic	0	4	4	10	0.225959	0.999995	-	gene9375,gene1982,gene5008,gene7861	http://www.kegg.jp/kegg-bin/show_pathway?map01523/K00560%09%23FFFFFF,green/K00297%09%23FFFFFF,green/K00602%09%23FFFFFF,green/K00600%09%23FFFFFF,green/
hsa04110	Cell cycle	Cellular Processes	Cell growth and death	0	15	15	49	0.228261	0.999995	-	gene3621,gene797,gene619,gene7165,gene3422,gene9051,gene8048,gene3269,gene5081,gene9766,gene160,gene5328,gene8061,gene8154,gene8934	http://www.kegg.jp/kegg-bin/show_pathway?map04110/K02541%09%23FFFFFF,green/K04802%09%23FFFFFF,green/K02209%09%23FFFFFF,green/K02605%09%23FFFFFF,green/K03358%09%23FFFFFF,green/K02603%09%23FFFFFF,green/K02210%09%23FFFFFF,green/K02540%09%23FFFFFF,green/K06640%09%23FFFFFF,green/K02604%09%23FFFFFF,green/K02212%09%23FFFFFF,green/K02608%09%23FFFFFF,green/K02542%09%23FFFFFF,green/K03355%09%23FFFFFF,green…
hsa00250	Alanine, aspartate and glutamate metabolism	Metabolism	Amino acid metabolism	4	6	10	31	0.231763	0.999995	gene3752,gene1803,gene1430,gene4181	gene3418,gene3515,gene7051,gene2959,gene1317,gene3169	http://www.kegg.jp/kegg-bin/show_pathway?map00250/K13524%09%23FFFFFF,green/K00764%09%23FFFFFF,green/K01580%09%23FFFFFF,red/K01955%09%23FFFFFF,green/K01756%09%23FFFFFF,green/K00294%09%23FFFFFF,purple/K01755%09%23FFFFFF,green/K01424%09%23FFFFFF,red/
hsa05145	Toxoplasmosis	Human Diseases	Infectious diseases: Parasitic	1	2	3	7	0.245298	0.999995	gene6733	gene9108,gene1288	http://www.kegg.jp/kegg-bin/show_pathway?map05145/K03283%09%23FFFFFF,green/K04630%09%23FFFFFF,green/K08738%09%23FFFFFF,red/
hsa05030	Cocaine addiction	Human Diseases	Substance dependence	1	2	3	7	0.245298	0.999995	gene11554	gene1288,gene11351	http://www.kegg.jp/kegg-bin/show_pathway?map05030/K04630%09%23FFFFFF,green/K00274%09%23FFFFFF,purple/
hsa04080	Neuroactive ligand-receptor interaction	Environmental Information Processing	Signaling molecules and interaction	1	0	1	1	0.250895	0.999995	gene3650	-	http://www.kegg.jp/kegg-bin/show_pathway?map04080/K05770%09%23FFFFFF,red/
hsa00052	Galactose metabolism	Metabolism	Carbohydrate metabolism	8	1	9	28	0.252717	0.999995	gene7139,gene1478,gene10625,gene3171,gene6633,gene10297,gene1507,gene10819	gene10525	http://www.kegg.jp/kegg-bin/show_pathway?map00052/K01784%09%23FFFFFF,red/K00965%09%23FFFFFF,red/K01182%09%23FFFFFF,red/K04618%09%23FFFFFF,red/K07407%09%23FFFFFF,red/K00844%09%23FFFFFF,green/K00849%09%23FFFFFF,red/K01684%09%23FFFFFF,red/K01785%09%23FFFFFF,red/
hsa05143	African trypanosomiasis	Human Diseases	Infectious diseases: Parasitic	2	0	2	4	0.263168	0.999995	gene8582,gene10929	-	http://www.kegg.jp/kegg-bin/show_pathway?map05143/K00463%09%23FFFFFF,red/
hsa00480	Glutathione metabolism	Metabolism	Metabolism of other amino acids	0	8	8	25	0.27647	0.999995	-	gene9468,gene8727,gene8860,gene8420,gene6276,gene9523,gene6607,gene4689	http://www.kegg.jp/kegg-bin/show_pathway?map00480/K01581%09%23FFFFFF,green/K00799%09%23FFFFFF,green/K15428%09%23FFFFFF,green/K10808%09%23FFFFFF,green/K01469%09%23FFFFFF,green/K00797%09%23FFFFFF,green/
hsa05134	Legionellosis	Human Diseases	Infectious diseases: Bacterial	1	3	4	11	0.28896	0.999995	gene6733	gene9108,gene7829,gene454	http://www.kegg.jp/kegg-bin/show_pathway?map05134/K03283%09%23FFFFFF,green/K03231%09%23FFFFFF,green/K03233%09%23FFFFFF,green/K08738%09%23FFFFFF,red/
hsa00630	Glyoxylate and dicarboxylate metabolism	Metabolism	Carbohydrate metabolism	4	6	10	33	0.302672	0.999995	gene2552,gene124,gene8162,gene1800	gene6240,gene1401,gene1982,gene10116,gene7035,gene1914	http://www.kegg.jp/kegg-bin/show_pathway?map00630/K18123%09%23FFFFFF,red/K00015%09%23FFFFFF,green/K03781%09%23FFFFFF,red/K00600%09%23FFFFFF,green/K01895%09%23FFFFFF,green/K00626%09%23FFFFFF,green/K01647%09%23FFFFFF,green/K00122%09%23FFFFFF,red/
hsa00500	Starch and sucrose metabolism	Metabolism	Carbohydrate metabolism	11	2	13	45	0.32947	0.999995	gene1521,gene9465,gene10375,gene8002,gene5670,gene1634,gene8492,gene1598,gene6633,gene9754,gene8513	gene2791,gene10525	http://www.kegg.jp/kegg-bin/show_pathway?map00500/K01179%09%23FFFFFF,red/K01810%09%23FFFFFF,red/K01188%09%23FFFFFF,red/K01182%09%23FFFFFF,red/K00844%09%23FFFFFF,green/K01210%09%23FFFFFF,green/K05349%09%23FFFFFF,red/K22337%09%23FFFFFF,red/K16055%09%23FFFFFF,red/K01196%09%23FFFFFF,red/K00693%09%23FFFFFF,red/
hsa00650	Butanoate metabolism	Metabolism	Carbohydrate metabolism	3	3	6	19	0.335354	0.999995	gene1494,gene2864,gene1430	gene4125,gene1317,gene10116	http://www.kegg.jp/kegg-bin/show_pathway?map00650/K01641%09%23FFFFFF,green/K13524%09%23FFFFFF,green/K01580%09%23FFFFFF,red/K00626%09%23FFFFFF,green/K07511%09%23FFFFFF,red/K01027%09%23FFFFFF,red/
hsa00350	Tyrosine metabolism	Metabolism	Amino acid metabolism	4	5	9	31	0.370301	0.999995	gene11554,gene10564,gene6764,gene8736	gene9347,gene11351,gene8885,gene7692,gene9348	http://www.kegg.jp/kegg-bin/show_pathway?map00350/K01555%09%23FFFFFF,green/K13953%09%23FFFFFF,red/K01800%09%23FFFFFF,green/K00129%09%23FFFFFF,green/K00274%09%23FFFFFF,purple/K00121%09%23FFFFFF,red/
hsa00310	Lysine degradation	Metabolism	Amino acid metabolism	5	2	7	24	0.396416	0.999995	gene1494,gene1802,gene4778,gene4802,gene1987	gene7191,gene10116	http://www.kegg.jp/kegg-bin/show_pathway?map00310/K11427%09%23FFFFFF,red/K00626%09%23FFFFFF,green/K00128%09%23FFFFFF,purple/K00306%09%23FFFFFF,red/K00252%09%23FFFFFF,red/K07511%09%23FFFFFF,red/
hsa04978	Mineral absorption	Organismal Systems	Digestive system	3	0	3	9	0.401834	0.999995	gene9948,gene6765,gene5277	-	http://www.kegg.jp/kegg-bin/show_pathway?map04978/K14686%09%23FFFFFF,red/K07213%09%23FFFFFF,red/
hsa05210	Colorectal cancer	Human Diseases	Cancers: Specific types	1	3	4	13	0.418755	0.999995	gene6733	gene2221,gene7676,gene5334	http://www.kegg.jp/kegg-bin/show_pathway?map05210/K08736%09%23FFFFFF,green/K08735%09%23FFFFFF,green/K08737%09%23FFFFFF,green/K08738%09%23FFFFFF,red/
hsa00860	Porphyrin and chlorophyll metabolism	Metabolism	Metabolism of cofactors and vitamins	1	4	5	17	0.429548	0.999995	gene6701	gene6718,gene8367,gene5680,gene3240	http://www.kegg.jp/kegg-bin/show_pathway?map00860/K00228%09%23FFFFFF,red/K01885%09%23FFFFFF,green/K01749%09%23FFFFFF,green/K01599%09%23FFFFFF,green/K00643%09%23FFFFFF,green/
hsa00520	Amino sugar and nucleotide sugar metabolism	Metabolism	Carbohydrate metabolism	13	2	15	56	0.434756	0.999995	gene1478,gene3171,gene2775,gene2778,gene6259,gene3876,gene1598,gene414,gene1507,gene6254,gene669,gene668,gene8919	gene8462,gene10525	http://www.kegg.jp/kegg-bin/show_pathway?map00520/K01784%09%23FFFFFF,red/K00965%09%23FFFFFF,red/K01810%09%23FFFFFF,red/K12373%09%23FFFFFF,red/K00698%09%23FFFFFF,red/K01443%09%23FFFFFF,red/K00326%09%23FFFFFF,red/K00844%09%23FFFFFF,green/K00849%09%23FFFFFF,red/K01209%09%23FFFFFF,red/K02564%09%23FFFFFF,red/K07106%09%23FFFFFF,green/K01183%09%23FFFFFF,red/
hsa05200	Pathways in cancer	Human Diseases	Cancers: Overview	2	8	10	37	0.454747	0.999995	gene6733,gene3595	gene1288,gene2221,gene8860,gene8420,gene7676,gene3638,gene4689,gene5334	http://www.kegg.jp/kegg-bin/show_pathway?map05200/K04630%09%23FFFFFF,green/K08735%09%23FFFFFF,green/K08736%09%23FFFFFF,green/K11126%09%23FFFFFF,green/K00799%09%23FFFFFF,green/K08773%09%23FFFFFF,red/K08737%09%23FFFFFF,green/K08738%09%23FFFFFF,red/
hsa04612	Antigen processing and presentation	Organismal Systems	Immune system	1	1	2	6	0.468277	0.999995	gene5307	gene9108	http://www.kegg.jp/kegg-bin/show_pathway?map04612/K03283%09%23FFFFFF,green/K08065%09%23FFFFFF,red/
hsa00053	Ascorbate and aldarate metabolism	Metabolism	Carbohydrate metabolism	1	1	2	6	0.468277	0.999995	gene4802	gene7191	http://www.kegg.jp/kegg-bin/show_pathway?map00053/K00128%09%23FFFFFF,purple/
hsa04979	Cholesterol metabolism	Organismal Systems	Digestive system	2	0	2	6	0.468277	0.999995	gene3650,gene9658	-	http://www.kegg.jp/kegg-bin/show_pathway?map04979/K00637%09%23FFFFFF,red/K05770%09%23FFFFFF,red/
hsa04928	Parathyroid hormone synthesis, secretion and action	Organismal Systems	Endocrine system	0	3	3	10	0.477209	0.999995	-	gene1288,gene193,gene694	http://www.kegg.jp/kegg-bin/show_pathway?map04928/K04630%09%23FFFFFF,green/K01115%09%23FFFFFF,green/K03626%09%23FFFFFF,green/
hsa00030	Pentose phosphate pathway	Metabolism	Carbohydrate metabolism	4	2	6	22	0.487298	0.999995	gene2209,gene1598,gene178,gene4976	gene6787,gene4443	http://www.kegg.jp/kegg-bin/show_pathway?map00030/K00616%09%23FFFFFF,red/K01810%09%23FFFFFF,red/K01621%09%23FFFFFF,purple/K00948%09%23FFFFFF,green/K01783%09%23FFFFFF,red/
hsa03460	Fanconi anemia pathway	Genetic Information Processing	Replication and repair	1	5	6	22	0.487298	0.999995	gene3646	gene1039,gene5265,gene160,gene8616,gene539	http://www.kegg.jp/kegg-bin/show_pathway?map03460/K06640%09%23FFFFFF,green/K07466%09%23FFFFFF,green/K03515%09%23FFFFFF,red/K02350%09%23FFFFFF,green/K10739%09%23FFFFFF,green/K15363%09%23FFFFFF,green/
hsa05031	Amphetamine addiction	Human Diseases	Substance dependence	2	1	3	11	0.547803	0.999995	gene9193,gene11554	gene11351	http://www.kegg.jp/kegg-bin/show_pathway?map05031/K06269%09%23FFFFFF,red/K00274%09%23FFFFFF,purple/
hsa00591	Linoleic acid metabolism	Metabolism	Lipid metabolism	1	0	1	3	0.57976	0.999995	gene1852	-	http://www.kegg.jp/kegg-bin/show_pathway?map00591/K17862%09%23FFFFFF,red/
hsa00604	Glycosphingolipid biosynthesis - ganglio series	Metabolism	Glycan biosynthesis and metabolism	1	0	1	3	0.57976	0.999995	gene414	-	http://www.kegg.jp/kegg-bin/show_pathway?map00604/K12373%09%23FFFFFF,red/
hsa00600	Sphingolipid metabolism	Metabolism	Lipid metabolism	5	1	6	24	0.582328	0.999995	gene1652,gene9965,gene4857,gene3608,gene10297	gene6060	http://www.kegg.jp/kegg-bin/show_pathway?map00600/K01186%09%23FFFFFF,red/K12351%09%23FFFFFF,red/K07407%09%23FFFFFF,red/K04709%09%23FFFFFF,purple/K04713%09%23FFFFFF,red/
hsa04213	Longevity regulating pathway - multiple species	Organismal Systems	Aging	5	1	6	24	0.582328	0.999995	gene3392,gene1219,gene124,gene9245,gene3674	gene9108	http://www.kegg.jp/kegg-bin/show_pathway?map04213/K03283%09%23FFFFFF,green/K03695%09%23FFFFFF,red/K04564%09%23FFFFFF,red/K03781%09%23FFFFFF,red/K01768%09%23FFFFFF,red/
hsa04726	Serotonergic synapse	Organismal Systems	Nervous system	1	2	3	12	0.612443	0.999995	gene11554	gene1288,gene11351	http://www.kegg.jp/kegg-bin/show_pathway?map04726/K04630%09%23FFFFFF,green/K00274%09%23FFFFFF,purple/
hsa00511	Other glycan degradation	Metabolism	Glycan biosynthesis and metabolism	3	0	3	12	0.612443	0.999995	gene9965,gene5368,gene414	-	http://www.kegg.jp/kegg-bin/show_pathway?map00511/K01186%09%23FFFFFF,red/K12373%09%23FFFFFF,red/K01191%09%23FFFFFF,red/
hsa00603	Glycosphingolipid biosynthesis - globo and isoglobo series	Metabolism	Glycan biosynthesis and metabolism	2	0	2	8	0.635426	0.999995	gene414,gene10297	-	http://www.kegg.jp/kegg-bin/show_pathway?map00603/K12373%09%23FFFFFF,red/K07407%09%23FFFFFF,red/
hsa00430	Taurine and hypotaurine metabolism	Metabolism	Metabolism of other amino acids	2	0	2	8	0.635426	0.999995	gene3314,gene1430	-	http://www.kegg.jp/kegg-bin/show_pathway?map00430/K01580%09%23FFFFFF,red/K00925%09%23FFFFFF,red/
hsa05161	Hepatitis B	Human Diseases	Infectious diseases: Viral	1	1	2	8	0.635426	0.999995	gene6733	gene3621	http://www.kegg.jp/kegg-bin/show_pathway?map05161/K04802%09%23FFFFFF,green/K08738%09%23FFFFFF,red/
hsa05034	Alcoholism	Human Diseases	Substance dependence	2	3	5	21	0.636741	0.999995	gene9193,gene11554	gene1288,gene11351,gene5697	http://www.kegg.jp/kegg-bin/show_pathway?map05034/K04630%09%23FFFFFF,green/K11303%09%23FFFFFF,green/K06269%09%23FFFFFF,red/K00274%09%23FFFFFF,purple/
hsa04727	GABAergic synapse	Organismal Systems	Nervous system	2	2	4	17	0.650671	0.999995	gene1430,gene6702	gene1288,gene1317	http://www.kegg.jp/kegg-bin/show_pathway?map04727/K04630%09%23FFFFFF,green/K13524%09%23FFFFFF,green/K01580%09%23FFFFFF,red/K08341%09%23FFFFFF,red/
hsa00730	Thiamine metabolism	Metabolism	Metabolism of cofactors and vitamins	3	0	3	13	0.670549	0.999995	gene9399,gene4522,gene2517	-	http://www.kegg.jp/kegg-bin/show_pathway?map00730/K14394%09%23FFFFFF,red/K03146%09%23FFFFFF,red/K18278%09%23FFFFFF,red/
hsa05226	Gastric cancer	Human Diseases	Cancers: Specific types	0	3	3	13	0.670549	0.999995	-	gene3638,gene4691,gene10444	http://www.kegg.jp/kegg-bin/show_pathway?map05226/K11126%09%23FFFFFF,green/K05658%09%23FFFFFF,green/
hsa00790	Folate biosynthesis	Metabolism	Metabolism of cofactors and vitamins	3	2	5	22	0.680694	0.999995	gene876,gene6007,gene4523	gene1623,gene1065	http://www.kegg.jp/kegg-bin/show_pathway?map00790/K13941%09%23FFFFFF,green/K01724%09%23FFFFFF,red/K03635%09%23FFFFFF,red/K02619%09%23FFFFFF,red/K01113%09%23FFFFFF,green/
hsa04940	Type I diabetes mellitus	Human Diseases	Endocrine and metabolic diseases	1	0	1	4	0.68529	0.999995	gene1430	-	http://www.kegg.jp/kegg-bin/show_pathway?map04940/K01580%09%23FFFFFF,red/
hsa05222	Small cell lung cancer	Human Diseases	Cancers: Specific types	1	0	1	4	0.68529	0.999995	gene6733	-	http://www.kegg.jp/kegg-bin/show_pathway?map05222/K08738%09%23FFFFFF,red/
hsa05416	Viral myocarditis	Human Diseases	Cardiovascular diseases	1	0	1	4	0.68529	0.999995	gene6733	-	http://www.kegg.jp/kegg-bin/show_pathway?map05416/K08738%09%23FFFFFF,red/
hsa04392	Hippo signaling pathway - multiple species	Environmental Information Processing	Signal transduction	1	0	1	4	0.68529	0.999995	gene9154	-	http://www.kegg.jp/kegg-bin/show_pathway?map04392/K09448%09%23FFFFFF,red/
hsa04068	FoxO signaling pathway	Environmental Information Processing	Signal transduction	3	1	4	18	0.697993	0.999995	gene124,gene9245,gene6702	gene3521	http://www.kegg.jp/kegg-bin/show_pathway?map04068/K11434%09%23FFFFFF,green/K04564%09%23FFFFFF,red/K08341%09%23FFFFFF,red/K03781%09%23FFFFFF,red/
hsa00760	Nicotinate and nicotinamide metabolism	Metabolism	Metabolism of cofactors and vitamins	2	2	4	18	0.697993	0.999995	gene10750,gene7383	gene10048,gene551	http://www.kegg.jp/kegg-bin/show_pathway?map00760/K18550%09%23FFFFFF,green/K00763%09%23FFFFFF,green/K01950%09%23FFFFFF,red/K00323%09%23FFFFFF,red/
hsa00062	Fatty acid elongation	Metabolism	Lipid metabolism	1	1	2	9	0.702166	0.999995	gene1494	gene7147	http://www.kegg.jp/kegg-bin/show_pathway?map00062/K10258%09%23FFFFFF,green/K07511%09%23FFFFFF,red/
hsa00450	Selenocompound metabolism	Metabolism	Metabolism of other amino acids	0	2	2	9	0.702166	0.999995	-	gene383,gene6803	http://www.kegg.jp/kegg-bin/show_pathway?map00450/K00549%09%23FFFFFF,green/K00958%09%23FFFFFF,green/
hsa02010	ABC transporters	Environmental Information Processing	Membrane transport	0	2	2	9	0.702166	0.999995	-	gene4691,gene10444	http://www.kegg.jp/kegg-bin/show_pathway?map02010/K05658%09%23FFFFFF,green/
hsa04137	Mitophagy - animal	Cellular Processes	Transport and catabolism	3	0	3	14	0.721985	0.999995	gene2733,gene2399,gene6702	-	http://www.kegg.jp/kegg-bin/show_pathway?map04137/K07870%09%23FFFFFF,red/K06030%09%23FFFFFF,red/K08341%09%23FFFFFF,red/
hsa05160	Hepatitis C	Human Diseases	Infectious diseases: Viral	1	2	3	14	0.721985	0.999995	gene6733	gene6359,gene2165	http://www.kegg.jp/kegg-bin/show_pathway?map05160/K03237%09%23FFFFFF,green/K03250%09%23FFFFFF,green/K08738%09%23FFFFFF,red/
hsa00400	Phenylalanine, tyrosine and tryptophan biosynthesis	Metabolism	Amino acid metabolism	1	3	4	19	0.740523	0.999995	gene10368	gene3750,gene9010,gene5116	http://www.kegg.jp/kegg-bin/show_pathway?map00400/K09484%09%23FFFFFF,red/K00766%09%23FFFFFF,green/K01626%09%23FFFFFF,green/
hsa05164	Influenza A	Human Diseases	Infectious diseases: Viral	1	3	4	19	0.740523	0.999995	gene6733	gene9108,gene10893,gene6359	http://www.kegg.jp/kegg-bin/show_pathway?map05164/K03237%09%23FFFFFF,green/K03283%09%23FFFFFF,green/K14285%09%23FFFFFF,green/K08738%09%23FFFFFF,red/
hsa05225	Hepatocellular carcinoma	Human Diseases	Cancers: Specific types	0	4	4	19	0.740523	0.999995	-	gene8860,gene8420,gene3638,gene4689	http://www.kegg.jp/kegg-bin/show_pathway?map05225/K11126%09%23FFFFFF,green/K00799%09%23FFFFFF,green/
hsa04915	Estrogen signaling pathway	Organismal Systems	Endocrine system	0	2	2	10	0.758406	0.999995	-	gene9108,gene1288	http://www.kegg.jp/kegg-bin/show_pathway?map04915/K03283%09%23FFFFFF,green/K04630%09%23FFFFFF,green/
hsa00524	Neomycin, kanamycin and gentamicin biosynthesis	Metabolism	Biosynthesis of other secondary metabolites	0	1	1	5	0.764344	0.999995	-	gene10525	http://www.kegg.jp/kegg-bin/show_pathway?map00524/K00844%09%23FFFFFF,green/
hsa04550	Signaling pathways regulating pluripotency of stem cells	Cellular Processes	Cellular community - eukaryotes	0	1	1	5	0.764344	0.999995	-	gene3338	http://www.kegg.jp/kegg-bin/show_pathway?map04550/K14439%09%23FFFFFF,green/
hsa04923	Regulation of lipolysis in adipocytes	Organismal Systems	Endocrine system	0	1	1	5	0.764344	0.999995	-	gene1288	http://www.kegg.jp/kegg-bin/show_pathway?map04923/K04630%09%23FFFFFF,green/
hsa00290	Valine, leucine and isoleucine biosynthesis	Metabolism	Amino acid metabolism	1	2	3	15	0.766929	0.999995	gene8611	gene3061,gene4386	http://www.kegg.jp/kegg-bin/show_pathway?map00290/K00826%09%23FFFFFF,green/K17989%09%23FFFFFF,green/K01754%09%23FFFFFF,red/
hsa05166	HTLV-I infection	Human Diseases	Infectious diseases: Viral	2	6	8	38	0.773919	0.999995	gene3650,gene5307	gene9051,gene3571,gene160,gene3638,gene8061,gene2406	http://www.kegg.jp/kegg-bin/show_pathway?map05166/K03358%09%23FFFFFF,green/K07936%09%23FFFFFF,green/K08065%09%23FFFFFF,red/K06640%09%23FFFFFF,green/K11126%09%23FFFFFF,green/K03355%09%23FFFFFF,green/K05770%09%23FFFFFF,red/K15306%09%23FFFFFF,green/
hsa04728	Dopaminergic synapse	Organismal Systems	Nervous system	2	2	4	20	0.778344	0.999995	gene9193,gene11554	gene1288,gene11351	http://www.kegg.jp/kegg-bin/show_pathway?map04728/K04630%09%23FFFFFF,green/K06269%09%23FFFFFF,red/K00274%09%23FFFFFF,purple/
hsa03013	RNA transport	Genetic Information Processing	Translation	0	19	19	86	0.778499	0.999995	-	gene6039,gene10893,gene1403,gene9556,gene509,gene3571,gene6840,gene3294,gene454,gene6359,gene8700,gene10315,gene8121,gene5383,gene5379,gene4264,gene5718,gene2755,gene2165	http://www.kegg.jp/kegg-bin/show_pathway?map03013/K03231%09%23FFFFFF,green/K03257%09%23FFFFFF,green/K03246%09%23FFFFFF,green/K13126%09%23FFFFFF,green/K03252%09%23FFFFFF,green/K14285%09%23FFFFFF,green/K07936%09%23FFFFFF,green/K03237%09%23FFFFFF,green/K03249%09%23FFFFFF,green/K03540%09%23FFFFFF,green/K03247%09%23FFFFFF,green/K03251%09%23FFFFFF,green/K02516%09%23FFFFFF,green/K03250%09%23FFFFFF,green…
hsa00020	Citrate cycle (TCA cycle)	Metabolism	Carbohydrate metabolism	1	4	5	25	0.790177	0.999995	gene2677	gene6851,gene6850,gene6240,gene5288	http://www.kegg.jp/kegg-bin/show_pathway?map00020/K01648%09%23FFFFFF,green/K01958%09%23FFFFFF,green/K01647%09%23FFFFFF,green/K01610%09%23FFFFFF,red/
hsa04976	Bile secretion	Organismal Systems	Digestive system	0	2	2	11	0.805206	0.999995	-	gene4691,gene10444	http://www.kegg.jp/kegg-bin/show_pathway?map04976/K05658%09%23FFFFFF,green/
hsa04122	Sulfur relay system	Genetic Information Processing	Folding, sorting and degradation	1	1	2	11	0.805206	0.999995	gene6007	gene2683	http://www.kegg.jp/kegg-bin/show_pathway?map04122/K03635%09%23FFFFFF,red/K14168%09%23FFFFFF,green/
hsa05014	Amyotrophic lateral sclerosis (ALS)	Human Diseases	Neurodegenerative diseases	2	0	2	11	0.805206	0.999995	gene6733,gene124	-	http://www.kegg.jp/kegg-bin/show_pathway?map05014/K03781%09%23FFFFFF,red/K08738%09%23FFFFFF,red/
hsa04931	Insulin resistance	Human Diseases	Endocrine and metabolic diseases	2	0	2	11	0.805206	0.999995	gene9193,gene8002	-	http://www.kegg.jp/kegg-bin/show_pathway?map04931/K06269%09%23FFFFFF,red/K00693%09%23FFFFFF,red/
hsa04611	Platelet activation	Organismal Systems	Immune system	1	1	2	11	0.805206	0.999995	gene9193	gene1288	http://www.kegg.jp/kegg-bin/show_pathway?map04611/K04630%09%23FFFFFF,green/K06269%09%23FFFFFF,red/
hsa04371	Apelin signaling pathway	Environmental Information Processing	Signal transduction	1	2	3	16	0.805764	0.999995	gene6702	gene1288,gene7143	http://www.kegg.jp/kegg-bin/show_pathway?map04371/K04630%09%23FFFFFF,green/K02991%09%23FFFFFF,green/K08341%09%23FFFFFF,red/
hsa00910	Nitrogen metabolism	Metabolism	Energy metabolism	3	0	3	16	0.805764	0.999995	gene650,gene9001,gene2769	-	http://www.kegg.jp/kegg-bin/show_pathway?map00910/K17877%09%23FFFFFF,red/K10534%09%23FFFFFF,red/
hsa04024	cAMP signaling pathway	Environmental Information Processing	Signal transduction	1	2	3	16	0.805764	0.999995	gene9193	gene1288,gene694	http://www.kegg.jp/kegg-bin/show_pathway?map04024/K04630%09%23FFFFFF,green/K01115%09%23FFFFFF,green/K06269%09%23FFFFFF,red/
hsa04921	Oxytocin signaling pathway	Organismal Systems	Endocrine system	1	3	4	21	0.811663	0.999995	gene9193	gene748,gene1288,gene5417	http://www.kegg.jp/kegg-bin/show_pathway?map04921/K04630%09%23FFFFFF,green/K08794%09%23FFFFFF,green/K06269%09%23FFFFFF,red/K03234%09%23FFFFFF,green/
hsa04917	Prolactin signaling pathway	Organismal Systems	Endocrine system	1	0	1	6	0.823557	0.999995	gene1478	-	http://www.kegg.jp/kegg-bin/show_pathway?map04917/K00965%09%23FFFFFF,red/
hsa00561	Glycerolipid metabolism	Metabolism	Lipid metabolism	4	2	6	31	0.827686	0.999995	gene9242,gene4802,gene10297,gene9600	gene7191,gene5317	http://www.kegg.jp/kegg-bin/show_pathway?map00561/K22831%09%23FFFFFF,red/K18097%09%23FFFFFF,red/K06116%09%23FFFFFF,green/K00128%09%23FFFFFF,purple/K07407%09%23FFFFFF,red/
hsa00564	Glycerophospholipid metabolism	Metabolism	Lipid metabolism	4	5	9	45	0.832645	0.999995	gene9242,gene2942,gene4919,gene6944	gene7659,gene1648,gene2275,gene694,gene9725	http://www.kegg.jp/kegg-bin/show_pathway?map00564/K22831%09%23FFFFFF,red/K00006%09%23FFFFFF,green/K00999%09%23FFFFFF,red/K01613%09%23FFFFFF,green/K01114%09%23FFFFFF,red/K00111%09%23FFFFFF,red/K01115%09%23FFFFFF,green/K17103%09%23FFFFFF,green/K00866%09%23FFFFFF,green/
hsa05206	MicroRNAs in cancer	Human Diseases	Cancers: Overview	0	3	3	17	0.838998	0.999995	-	gene1577,gene4691,gene10444	http://www.kegg.jp/kegg-bin/show_pathway?map05206/K11592%09%23FFFFFF,green/K05658%09%23FFFFFF,green/
hsa04210	Apoptosis	Cellular Processes	Cell growth and death	1	1	2	12	0.843759	0.999995	gene6733	gene6359	http://www.kegg.jp/kegg-bin/show_pathway?map04210/K03237%09%23FFFFFF,green/K08738%09%23FFFFFF,red/
hsa00130	Ubiquinone and other terpenoid-quinone biosynthesis	Metabolism	Metabolism of cofactors and vitamins	2	0	2	12	0.843759	0.999995	gene8997,gene5235	-	http://www.kegg.jp/kegg-bin/show_pathway?map00130/K03809%09%23FFFFFF,red/K06126%09%23FFFFFF,red/
hsa04540	Gap junction	Cellular Processes	Cellular community - eukaryotes	0	2	2	12	0.843759	0.999995	-	gene4041,gene1288	http://www.kegg.jp/kegg-bin/show_pathway?map04540/K04630%09%23FFFFFF,green/K07375%09%23FFFFFF,green/
hsa00220	Arginine biosynthesis	Metabolism	Amino acid metabolism	1	2	3	18	0.8672	0.999995	gene1954	gene2959,gene6541	http://www.kegg.jp/kegg-bin/show_pathway?map00220/K01941%09%23FFFFFF,red/K01755%09%23FFFFFF,green/K01476%09%23FFFFFF,green/
hsa00900	Terpenoid backbone biosynthesis	Metabolism	Metabolism of terpenoids and polyketides	0	3	3	18	0.8672	0.999995	-	gene10116,gene10892,gene4125	http://www.kegg.jp/kegg-bin/show_pathway?map00900/K01641%09%23FFFFFF,green/K05955%09%23FFFFFF,green/K00626%09%23FFFFFF,green/
hsa05132	Salmonella infection	Human Diseases	Infectious diseases: Bacterial	3	0	3	18	0.8672	0.999995	gene11602,gene783,gene11378	-	http://www.kegg.jp/kegg-bin/show_pathway?map05132/K10413%09%23FFFFFF,red/K05916%09%23FFFFFF,red/
hsa05032	Morphine addiction	Human Diseases	Substance dependence	0	1	1	7	0.867905	0.999995	-	gene1288	http://www.kegg.jp/kegg-bin/show_pathway?map05032/K04630%09%23FFFFFF,green/
hsa05133	Pertussis	Human Diseases	Infectious diseases: Bacterial	0	1	1	7	0.867905	0.999995	-	gene1288	http://www.kegg.jp/kegg-bin/show_pathway?map05133/K04630%09%23FFFFFF,green/
hsa00531	Glycosaminoglycan degradation	Metabolism	Glycan biosynthesis and metabolism	1	0	1	7	0.867905	0.999995	gene414	-	http://www.kegg.jp/kegg-bin/show_pathway?map00531/K12373%09%23FFFFFF,red/
hsa00750	Vitamin B6 metabolism	Metabolism	Metabolism of cofactors and vitamins	0	1	1	7	0.867905	0.999995	-	gene1702	http://www.kegg.jp/kegg-bin/show_pathway?map00750/K06215%09%23FFFFFF,green/
hsa04924	Renin secretion	Organismal Systems	Endocrine system	0	1	1	7	0.867905	0.999995	-	gene1288	http://www.kegg.jp/kegg-bin/show_pathway?map04924/K04630%09%23FFFFFF,green/
hsa04622	RIG-I-like receptor signaling pathway	Organismal Systems	Immune system	0	1	1	7	0.867905	0.999995	-	gene5889	http://www.kegg.jp/kegg-bin/show_pathway?map04622/K09578%09%23FFFFFF,green/
hsa05142	Chagas disease (American trypanosomiasis)	Human Diseases	Infectious diseases: Parasitic	0	1	1	7	0.867905	0.999995	-	gene1288	http://www.kegg.jp/kegg-bin/show_pathway?map05142/K04630%09%23FFFFFF,green/
hsa04910	Insulin signaling pathway	Organismal Systems	Endocrine system	3	2	5	28	0.867948	0.999995	gene9193,gene8002,gene7554	gene7143,gene10525	http://www.kegg.jp/kegg-bin/show_pathway?map04910/K02991%09%23FFFFFF,green/K00844%09%23FFFFFF,green/K06269%09%23FFFFFF,red/K07192%09%23FFFFFF,red/K00693%09%23FFFFFF,red/
hsa00562	Inositol phosphate metabolism	Metabolism	Carbohydrate metabolism	4	1	5	28	0.867948	0.999995	gene2942,gene2515,gene1540,gene6944	gene5786	http://www.kegg.jp/kegg-bin/show_pathway?map00562/K00915%09%23FFFFFF,red/K00010%09%23FFFFFF,red/K00999%09%23FFFFFF,red/K01114%09%23FFFFFF,red/K01803%09%23FFFFFF,green/
hsa00565	Ether lipid metabolism	Metabolism	Lipid metabolism	1	1	2	13	0.875252	0.999995	gene2942	gene694	http://www.kegg.jp/kegg-bin/show_pathway?map00565/K01115%09%23FFFFFF,green/K01114%09%23FFFFFF,red/
hsa04390	Hippo signaling pathway	Environmental Information Processing	Signal transduction	2	0	2	13	0.875252	0.999995	gene9193,gene9154	-	http://www.kegg.jp/kegg-bin/show_pathway?map04390/K09448%09%23FFFFFF,red/K06269%09%23FFFFFF,red/
hsa05168	Herpes simplex infection	Human Diseases	Infectious diseases: Viral	2	2	4	24	0.887715	0.999995	gene9193,gene6733	gene6359,gene8928	http://www.kegg.jp/kegg-bin/show_pathway?map05168/K03237%09%23FFFFFF,green/K06269%09%23FFFFFF,red/K14840%09%23FFFFFF,green/K08738%09%23FFFFFF,red/
hsa04922	Glucagon signaling pathway	Organismal Systems	Endocrine system	1	1	2	14	0.900796	0.999995	gene8002	gene3521	http://www.kegg.jp/kegg-bin/show_pathway?map04922/K11434%09%23FFFFFF,green/K00693%09%23FFFFFF,red/
hsa04962	Vasopressin-regulated water reabsorption	Organismal Systems	Excretory system	1	1	2	14	0.900796	0.999995	gene783	gene6519	http://www.kegg.jp/kegg-bin/show_pathway?map04962/K10413%09%23FFFFFF,red/K12462%09%23FFFFFF,green/
hsa04130	SNARE interactions in vesicular transport	Genetic Information Processing	Folding, sorting and degradation	2	0	2	14	0.900796	0.999995	gene6685,gene6028	-	http://www.kegg.jp/kegg-bin/show_pathway?map04130/K08513%09%23FFFFFF,red/K08501%09%23FFFFFF,red/
hsa04724	Glutamatergic synapse	Organismal Systems	Nervous system	0	2	2	14	0.900796	0.999995	-	gene1288,gene694	http://www.kegg.jp/kegg-bin/show_pathway?map04724/K04630%09%23FFFFFF,green/K01115%09%23FFFFFF,green/
hsa04725	Cholinergic synapse	Organismal Systems	Nervous system	0	1	1	8	0.901116	0.999995	-	gene1288	http://www.kegg.jp/kegg-bin/show_pathway?map04725/K04630%09%23FFFFFF,green/
hsa04713	Circadian entrainment	Organismal Systems	Environmental adaptation	0	1	1	8	0.901116	0.999995	-	gene1288	http://www.kegg.jp/kegg-bin/show_pathway?map04713/K04630%09%23FFFFFF,green/
hsa05202	Transcriptional misregulation in cancer	Human Diseases	Cancers: Overview	1	0	1	8	0.901116	0.999995	gene4778	-	http://www.kegg.jp/kegg-bin/show_pathway?map05202/K11427%09%23FFFFFF,red/
hsa05146	Amoebiasis	Human Diseases	Infectious diseases: Parasitic	0	1	1	8	0.901116	0.999995	-	gene6541	http://www.kegg.jp/kegg-bin/show_pathway?map05146/K01476%09%23FFFFFF,green/
hsa04750	Inflammatory mediator regulation of TRP channels	Organismal Systems	Sensory system	1	0	1	8	0.901116	0.999995	gene9193	-	http://www.kegg.jp/kegg-bin/show_pathway?map04750/K06269%09%23FFFFFF,red/
hsa04730	Long-term depression	Organismal Systems	Nervous system	0	1	1	8	0.901116	0.999995	-	gene1288	http://www.kegg.jp/kegg-bin/show_pathway?map04730/K04630%09%23FFFFFF,green/
hsa04930	Type II diabetes mellitus	Human Diseases	Endocrine and metabolic diseases	0	1	1	8	0.901116	0.999995	-	gene10525	http://www.kegg.jp/kegg-bin/show_pathway?map04930/K00844%09%23FFFFFF,green/
hsa05212	Pancreatic cancer	Human Diseases	Cancers: Specific types	1	0	1	8	0.901116	0.999995	gene3595	-	http://www.kegg.jp/kegg-bin/show_pathway?map05212/K08773%09%23FFFFFF,red/
hsa04934	Cushing's syndrome	Human Diseases	Endocrine and metabolic diseases	0	1	1	8	0.901116	0.999995	-	gene1288	http://www.kegg.jp/kegg-bin/show_pathway?map04934/K04630%09%23FFFFFF,green/
hsa00051	Fructose and mannose metabolism	Metabolism	Carbohydrate metabolism	2	3	5	30	0.905	0.999995	gene9622,gene4973	gene5786,gene10525,gene7218	http://www.kegg.jp/kegg-bin/show_pathway?map00051/K12661%09%23FFFFFF,red/K19029%09%23FFFFFF,red/K00844%09%23FFFFFF,green/K01803%09%23FFFFFF,green/K00900%09%23FFFFFF,green/
hsa05205	Proteoglycans in cancer	Human Diseases	Cancers: Overview	1	2	3	20	0.910823	0.999995	gene9193	gene6964,gene7143	http://www.kegg.jp/kegg-bin/show_pathway?map05205/K02991%09%23FFFFFF,green/K06269%09%23FFFFFF,red/K03685%09%23FFFFFF,green/
hsa05418	Fluid shear stress and atherosclerosis	Human Diseases	Cardiovascular diseases	0	3	3	20	0.910823	0.999995	-	gene8860,gene8420,gene4689	http://www.kegg.jp/kegg-bin/show_pathway?map05418/K00799%09%23FFFFFF,green/
hsa04070	Phosphatidylinositol signaling system	Environmental Information Processing	Signal transduction	2	1	3	20	0.910823	0.999995	gene1540,gene6944	gene1102	http://www.kegg.jp/kegg-bin/show_pathway?map04070/K13024%09%23FFFFFF,green/K00915%09%23FFFFFF,red/K00999%09%23FFFFFF,red/
hsa04022	cGMP-PKG signaling pathway	Environmental Information Processing	Signal transduction	1	1	2	15	0.921391	0.999995	gene9193	gene1288	http://www.kegg.jp/kegg-bin/show_pathway?map04022/K04630%09%23FFFFFF,green/K06269%09%23FFFFFF,red/
hsa05167	Kaposi's sarcoma-associated herpesvirus infection	Human Diseases	Infectious diseases: Viral	2	0	2	15	0.921391	0.999995	gene6733,gene6702	-	http://www.kegg.jp/kegg-bin/show_pathway?map05167/K08341%09%23FFFFFF,red/K08738%09%23FFFFFF,red/
hsa04973	Carbohydrate digestion and absorption	Organismal Systems	Digestive system	0	1	1	9	0.925985	0.999995	-	gene10525	http://www.kegg.jp/kegg-bin/show_pathway?map04973/K00844%09%23FFFFFF,green/
hsa04670	Leukocyte transendothelial migration	Organismal Systems	Immune system	0	1	1	9	0.925985	0.999995	-	gene1288	http://www.kegg.jp/kegg-bin/show_pathway?map04670/K04630%09%23FFFFFF,green/
hsa01521	EGFR tyrosine kinase inhibitor resistance	Human Diseases	Drug resistance: Antineoplastic	0	1	1	9	0.925985	0.999995	-	gene7143	http://www.kegg.jp/kegg-bin/show_pathway?map01521/K02991%09%23FFFFFF,green/
hsa05214	Glioma	Human Diseases	Cancers: Specific types	0	1	1	9	0.925985	0.999995	-	gene5417	http://www.kegg.jp/kegg-bin/show_pathway?map05214/K08794%09%23FFFFFF,green/
hsa05322	Systemic lupus erythematosus	Human Diseases	Immune diseases	0	1	1	9	0.925985	0.999995	-	gene677	http://www.kegg.jp/kegg-bin/show_pathway?map05322/K11090%09%23FFFFFF,green/
hsa04971	Gastric acid secretion	Organismal Systems	Digestive system	0	1	1	9	0.925985	0.999995	-	gene1288	http://www.kegg.jp/kegg-bin/show_pathway?map04971/K04630%09%23FFFFFF,green/
hsa04270	Vascular smooth muscle contraction	Organismal Systems	Circulatory system	1	0	1	9	0.925985	0.999995	gene9193	-	http://www.kegg.jp/kegg-bin/show_pathway?map04270/K06269%09%23FFFFFF,red/
hsa04925	Aldosterone synthesis and secretion	Organismal Systems	Endocrine system	0	1	1	9	0.925985	0.999995	-	gene5417	http://www.kegg.jp/kegg-bin/show_pathway?map04925/K08794%09%23FFFFFF,green/
hsa04014	Ras signaling pathway	Environmental Information Processing	Signal transduction	2	1	3	21	0.92735	0.999995	gene3595,gene2834	gene694	http://www.kegg.jp/kegg-bin/show_pathway?map04014/K10632%09%23FFFFFF,red/K01115%09%23FFFFFF,green/K08773%09%23FFFFFF,red/
hsa04914	Progesterone-mediated oocyte maturation	Organismal Systems	Endocrine system	0	3	3	21	0.92735	0.999995	-	gene1288,gene9051,gene8061	http://www.kegg.jp/kegg-bin/show_pathway?map04914/K04630%09%23FFFFFF,green/K03355%09%23FFFFFF,green/K03358%09%23FFFFFF,green/
hsa04066	HIF-1 signaling pathway	Environmental Information Processing	Signal transduction	0	2	2	16	0.937909	0.999995	-	gene7143,gene10525	http://www.kegg.jp/kegg-bin/show_pathway?map04066/K02991%09%23FFFFFF,green/K00844%09%23FFFFFF,green/
hsa04152	AMPK signaling pathway	Environmental Information Processing	Signal transduction	2	1	3	22	0.941021	0.999995	gene8002,gene4973	gene748	http://www.kegg.jp/kegg-bin/show_pathway?map04152/K19029%09%23FFFFFF,red/K00693%09%23FFFFFF,red/K03234%09%23FFFFFF,green/
hsa04926	Relaxin signaling pathway	Organismal Systems	Endocrine system	0	1	1	10	0.944605	0.999995	-	gene1288	http://www.kegg.jp/kegg-bin/show_pathway?map04926/K04630%09%23FFFFFF,green/
hsa04720	Long-term potentiation	Organismal Systems	Nervous system	1	0	1	10	0.944605	0.999995	gene9193	-	http://www.kegg.jp/kegg-bin/show_pathway?map04720/K06269%09%23FFFFFF,red/
hsa01040	Biosynthesis of unsaturated fatty acids	Metabolism	Lipid metabolism	0	1	1	10	0.944605	0.999995	-	gene7147	http://www.kegg.jp/kegg-bin/show_pathway?map01040/K10258%09%23FFFFFF,green/
hsa00510	N-Glycan biosynthesis	Metabolism	Glycan biosynthesis and metabolism	3	1	4	28	0.946714	0.999995	gene7445,gene8668,gene4134	gene9336	http://www.kegg.jp/kegg-bin/show_pathway?map00510/K01230%09%23FFFFFF,purple/K03843%09%23FFFFFF,red/K07432%09%23FFFFFF,red/
hsa03018	RNA degradation	Genetic Information Processing	Folding, sorting and degradation	3	4	7	44	0.950161	0.999995	gene5578,gene7915,gene707	gene890,gene2755,gene3457,gene8671	http://www.kegg.jp/kegg-bin/show_pathway?map03018/K12585%09%23FFFFFF,green/K03679%09%23FFFFFF,green/K12623%09%23FFFFFF,red/K13126%09%23FFFFFF,green/K12584%09%23FFFFFF,green/K12608%09%23FFFFFF,red/K01148%09%23FFFFFF,red/
hsa04621	NOD-like receptor signaling pathway	Organismal Systems	Immune system	2	0	2	17	0.951097	0.999995	gene2399,gene6702	-	http://www.kegg.jp/kegg-bin/show_pathway?map04621/K06030%09%23FFFFFF,red/K08341%09%23FFFFFF,red/
hsa04261	Adrenergic signaling in cardiomyocytes	Organismal Systems	Circulatory system	1	1	2	17	0.951097	0.999995	gene9193	gene1288	http://www.kegg.jp/kegg-bin/show_pathway?map04261/K04630%09%23FFFFFF,green/K06269%09%23FFFFFF,red/
hsa04010	MAPK signaling pathway	Environmental Information Processing	Signal transduction	1	1	2	17	0.951097	0.999995	gene4915	gene9108	http://www.kegg.jp/kegg-bin/show_pathway?map04010/K03283%09%23FFFFFF,green/K04459%09%23FFFFFF,red/
hsa00740	Riboflavin metabolism	Metabolism	Metabolism of cofactors and vitamins	1	0	1	11	0.958545	0.999995	gene4522	-	http://www.kegg.jp/kegg-bin/show_pathway?map00740/K14394%09%23FFFFFF,red/
hsa00780	Biotin metabolism	Metabolism	Metabolism of cofactors and vitamins	1	0	1	11	0.958545	0.999995	gene11180	-	http://www.kegg.jp/kegg-bin/show_pathway?map00780/K00059%09%23FFFFFF,red/
hsa04218	Cellular senescence	Cellular Processes	Cell growth and death	2	1	3	24	0.961498	0.999995	gene9193,gene7490	gene160	http://www.kegg.jp/kegg-bin/show_pathway?map04218/K06640%09%23FFFFFF,green/K10865%09%23FFFFFF,red/K06269%09%23FFFFFF,red/
hsa00770	Pantothenate and CoA biosynthesis	Metabolism	Metabolism of cofactors and vitamins	0	2	2	18	0.961584	0.999995	-	gene4835,gene4386	http://www.kegg.jp/kegg-bin/show_pathway?map00770/K00077%09%23FFFFFF,green/K00826%09%23FFFFFF,green/
hsa00061	Fatty acid biosynthesis	Metabolism	Lipid metabolism	1	0	1	12	0.96898	0.999995	gene11180	-	http://www.kegg.jp/kegg-bin/show_pathway?map00061/K00059%09%23FFFFFF,red/
hsa04015	Rap1 signaling pathway	Environmental Information Processing	Signal transduction	0	1	1	12	0.96898	0.999995	-	gene1288	http://www.kegg.jp/kegg-bin/show_pathway?map04015/K04630%09%23FFFFFF,green/
hsa04916	Melanogenesis	Organismal Systems	Endocrine system	0	1	1	12	0.96898	0.999995	-	gene1288	http://www.kegg.jp/kegg-bin/show_pathway?map04916/K04630%09%23FFFFFF,green/
hsa04510	Focal adhesion	Cellular Processes	Cellular community - eukaryotes	1	0	1	12	0.96898	0.999995	gene9193	-	http://www.kegg.jp/kegg-bin/show_pathway?map04510/K06269%09%23FFFFFF,red/
hsa04071	Sphingolipid signaling pathway	Environmental Information Processing	Signal transduction	1	2	3	25	0.969026	0.999995	gene3608	gene1288,gene694	http://www.kegg.jp/kegg-bin/show_pathway?map04071/K12351%09%23FFFFFF,red/K04630%09%23FFFFFF,green/K01115%09%23FFFFFF,green/
hsa00040	Pentose and glucuronate interconversions	Metabolism	Carbohydrate metabolism	1	1	2	20	0.976458	0.999995	gene4976	gene10726	http://www.kegg.jp/kegg-bin/show_pathway?map00040/K01184%09%23FFFFFF,green/K01783%09%23FFFFFF,red/
hsa05230	Central carbon metabolism in cancer	Human Diseases	Cancers: Overview	0	1	1	13	0.976791	0.999995	-	gene10525	http://www.kegg.jp/kegg-bin/show_pathway?map05230/K00844%09%23FFFFFF,green/
hsa03320	PPAR signaling pathway	Organismal Systems	Endocrine system	1	0	1	13	0.976791	0.999995	gene2546	-	http://www.kegg.jp/kegg-bin/show_pathway?map03320/K00249%09%23FFFFFF,red/
hsa04912	GnRH signaling pathway	Organismal Systems	Endocrine system	0	1	1	13	0.976791	0.999995	-	gene694	http://www.kegg.jp/kegg-bin/show_pathway?map04912/K01115%09%23FFFFFF,green/
hsa05231	Choline metabolism in cancer	Human Diseases	Cancers: Overview	0	1	1	13	0.976791	0.999995	-	gene694	http://www.kegg.jp/kegg-bin/show_pathway?map05231/K01115%09%23FFFFFF,green/
hsa04360	Axon guidance	Organismal Systems	Development	0	1	1	13	0.976791	0.999995	-	gene1288	http://www.kegg.jp/kegg-bin/show_pathway?map04360/K04630%09%23FFFFFF,green/
hsa05152	Tuberculosis	Human Diseases	Infectious diseases: Bacterial	2	0	2	21	0.981627	0.999995	gene6733,gene5307	-	http://www.kegg.jp/kegg-bin/show_pathway?map05152/K08738%09%23FFFFFF,red/K08065%09%23FFFFFF,red/
hsa04211	Longevity regulating pathway	Organismal Systems	Aging	2	0	2	21	0.981627	0.999995	gene124,gene9245	-	http://www.kegg.jp/kegg-bin/show_pathway?map04211/K04564%09%23FFFFFF,red/K03781%09%23FFFFFF,red/
hsa05130	Pathogenic Escherichia coli infection	Human Diseases	Infectious diseases: Bacterial	0	1	1	14	0.982637	0.999995	-	gene4041	http://www.kegg.jp/kegg-bin/show_pathway?map05130/K07375%09%23FFFFFF,green/
hsa04020	Calcium signaling pathway	Environmental Information Processing	Signal transduction	0	1	1	14	0.982637	0.999995	-	gene5417	http://www.kegg.jp/kegg-bin/show_pathway?map04020/K08794%09%23FFFFFF,green/
hsa04722	Neurotrophin signaling pathway	Organismal Systems	Nervous system	0	1	1	14	0.982637	0.999995	-	gene6519	http://www.kegg.jp/kegg-bin/show_pathway?map04722/K12462%09%23FFFFFF,green/
hsa04072	Phospholipase D signaling pathway	Environmental Information Processing	Signal transduction	0	1	1	14	0.982637	0.999995	-	gene694	http://www.kegg.jp/kegg-bin/show_pathway?map04072/K01115%09%23FFFFFF,green/
hsa04062	Chemokine signaling pathway	Organismal Systems	Immune system	0	1	1	14	0.982637	0.999995	-	gene1288	http://www.kegg.jp/kegg-bin/show_pathway?map04062/K04630%09%23FFFFFF,green/
hsa04136	Autophagy - other	Cellular Processes	Transport and catabolism	2	0	2	22	0.985687	0.999995	gene6702,gene4562	-	http://www.kegg.jp/kegg-bin/show_pathway?map04136/K17906%09%23FFFFFF,red/K08341%09%23FFFFFF,red/
hsa04919	Thyroid hormone signaling pathway	Organismal Systems	Endocrine system	2	0	2	22	0.985687	0.999995	gene2942,gene4973	-	http://www.kegg.jp/kegg-bin/show_pathway?map04919/K19029%09%23FFFFFF,red/K01114%09%23FFFFFF,red/
hsa03015	mRNA surveillance pathway	Genetic Information Processing	Translation	2	4	6	46	0.986042	0.999995	gene9193,gene6649	gene10893,gene2676,gene9093,gene2755	http://www.kegg.jp/kegg-bin/show_pathway?map03015/K15544%09%23FFFFFF,green/K03267%09%23FFFFFF,green/K13126%09%23FFFFFF,green/K06269%09%23FFFFFF,red/K14376%09%23FFFFFF,red/K14285%09%23FFFFFF,green/
hsa03060	Protein export	Genetic Information Processing	Folding, sorting and degradation	0	1	1	17	0.992734	0.999995	-	gene957	http://www.kegg.jp/kegg-bin/show_pathway?map03060/K03107%09%23FFFFFF,green/
hsa04146	Peroxisome	Cellular Processes	Transport and catabolism	4	1	5	44	0.993249	0.999995	gene124,gene1802,gene6256,gene9245	gene5327	http://www.kegg.jp/kegg-bin/show_pathway?map04146/K13338%09%23FFFFFF,green/K00477%09%23FFFFFF,red/K04564%09%23FFFFFF,red/K00306%09%23FFFFFF,red/K03781%09%23FFFFFF,red/
hsa04151	PI3K-Akt signaling pathway	Environmental Information Processing	Signal transduction	1	1	2	25	0.9933	0.999995	gene8002	gene7143	http://www.kegg.jp/kegg-bin/show_pathway?map04151/K02991%09%23FFFFFF,green/K00693%09%23FFFFFF,red/
hsa04140	Autophagy - animal	Cellular Processes	Transport and catabolism	2	1	3	33	0.994996	0.999995	gene6702,gene4562	gene6359	http://www.kegg.jp/kegg-bin/show_pathway?map04140/K03237%09%23FFFFFF,green/K17906%09%23FFFFFF,red/K08341%09%23FFFFFF,red/
hsa04114	Oocyte meiosis	Cellular Processes	Cell growth and death	1	2	3	33	0.994996	0.999995	gene9193	gene9051,gene8061	http://www.kegg.jp/kegg-bin/show_pathway?map04114/K03355%09%23FFFFFF,green/K03358%09%23FFFFFF,green/K06269%09%23FFFFFF,red/
hsa00563	Glycosylphosphatidylinositol (GPI)-anchor biosynthesis	Metabolism	Glycan biosynthesis and metabolism	1	0	1	19	0.995937	0.999995	gene5474	-	http://www.kegg.jp/kegg-bin/show_pathway?map00563/K08098%09%23FFFFFF,red/
hsa04141	Protein processing in endoplasmic reticulum	Genetic Information Processing	Folding, sorting and degradation	4	5	9	70	0.99646	0.999995	gene80,gene4441,gene7476,gene4134	gene9108,gene9336,gene609,gene6359,gene2374	http://www.kegg.jp/kegg-bin/show_pathway?map04141/K09518%09%23FFFFFF,red/K03283%09%23FFFFFF,green/K03237%09%23FFFFFF,green/K14006%09%23FFFFFF,green/K01230%09%23FFFFFF,purple/K14002%09%23FFFFFF,red/K10661%09%23FFFFFF,red/K09503%09%23FFFFFF,green/
hsa04666	Fc gamma R-mediated phagocytosis	Organismal Systems	Immune system	0	1	1	20	0.996962	0.999995	-	gene694	http://www.kegg.jp/kegg-bin/show_pathway?map04666/K01115%09%23FFFFFF,green/
hsa04530	Tight junction	Cellular Processes	Cellular community - eukaryotes	0	1	1	20	0.996962	0.999995	-	gene3621	http://www.kegg.jp/kegg-bin/show_pathway?map04530/K04802%09%23FFFFFF,green/
hsa04810	Regulation of actin cytoskeleton	Cellular Processes	Cell motility	1	0	1	23	0.998731	0.999995	gene9193	-	http://www.kegg.jp/kegg-bin/show_pathway?map04810/K06269%09%23FFFFFF,red/
hsa04120	Ubiquitin mediated proteolysis	Genetic Information Processing	Folding, sorting and degradation	3	2	5	52	0.998766	0.999995	gene1891,gene7144,gene8609	gene9051,gene8061	http://www.kegg.jp/kegg-bin/show_pathway?map04120/K10586%09%23FFFFFF,red/K03355%09%23FFFFFF,green/K10592%09%23FFFFFF,red/K03358%09%23FFFFFF,green/K10579%09%23FFFFFF,red/
hsa04142	Lysosome	Cellular Processes	Transport and catabolism	2	0	2	33	0.999162	0.999995	gene414,gene9965	-	http://www.kegg.jp/kegg-bin/show_pathway?map04142/K01186%09%23FFFFFF,red/K12373%09%23FFFFFF,red/
hsa04145	Phagosome	Cellular Processes	Transport and catabolism	1	1	2	33	0.999162	0.999995	gene783	gene4041	http://www.kegg.jp/kegg-bin/show_pathway?map04145/K10413%09%23FFFFFF,red/K07375%09%23FFFFFF,green/
hsa05165	Human papillomavirus infection	Human Diseases	Infectious diseases: Viral	0	2	2	33	0.999162	0.999995	-	gene160,gene3638	http://www.kegg.jp/kegg-bin/show_pathway?map05165/K06640%09%23FFFFFF,green/K11126%09%23FFFFFF,green/
hsa04723	Retrograde endocannabinoid signaling	Organismal Systems	Nervous system	0	1	1	27	0.999604	0.999995	-	gene1288	http://www.kegg.jp/kegg-bin/show_pathway?map04723/K04630%09%23FFFFFF,green/
hsa05169	Epstein-Barr virus infection	Human Diseases	Infectious diseases: Viral	1	0	1	27	0.999604	0.999995	gene6733	-	http://www.kegg.jp/kegg-bin/show_pathway?map05169/K08738%09%23FFFFFF,red/
hsa04150	mTOR signaling pathway	Environmental Information Processing	Signal transduction	0	2	2	36	0.999622	0.999995	-	gene1338,gene7143	http://www.kegg.jp/kegg-bin/show_pathway?map04150/K02991%09%23FFFFFF,green/K20403%09%23FFFFFF,green/
hsa03022	Basal transcription factors	Genetic Information Processing	Transcription	1	0	1	29	0.999779	0.999995	gene3751	-	http://www.kegg.jp/kegg-bin/show_pathway?map03022/K03124%09%23FFFFFF,red/
hsa04144	Endocytosis	Cellular Processes	Transport and catabolism	1	4	5	61	0.999837	0.999995	gene11084	gene9108,gene1451,gene2789,gene694	http://www.kegg.jp/kegg-bin/show_pathway?map04144/K03283%09%23FFFFFF,green/K01115%09%23FFFFFF,green/K12199%09%23FFFFFF,red/K10364%09%23FFFFFF,green/K19366%09%23FFFFFF,green/
hsa05203	Viral carcinogenesis	Human Diseases	Cancers: Overview	1	1	2	40	0.999871	0.999995	gene3751	gene2406	http://www.kegg.jp/kegg-bin/show_pathway?map05203/K03124%09%23FFFFFF,red/K15306%09%23FFFFFF,green/
hsa03040	Spliceosome	Genetic Information Processing	Transcription	4	4	8	82	0.999892	0.999995	gene6161,gene2749,gene9540,gene707	gene9108,gene10117,gene4132,gene6841	http://www.kegg.jp/kegg-bin/show_pathway?map03040/K12845%09%23FFFFFF,green/K12820%09%23FFFFFF,green/K12861%09%23FFFFFF,red/K03283%09%23FFFFFF,green/K12849%09%23FFFFFF,red/K12623%09%23FFFFFF,red/K12852%09%23FFFFFF,green/K12842%09%23FFFFFF,red/
hsa04932	Non-alcoholic fatty liver disease (NAFLD)	Human Diseases	Endocrine and metabolic diseases	1	1	2	43	0.999942	0.999995	gene6733	gene6359	http://www.kegg.jp/kegg-bin/show_pathway?map04932/K03237%09%23FFFFFF,green/K08738%09%23FFFFFF,red/
hsa04714	Thermogenesis	Organismal Systems	Environmental adaptation	4	3	7	80	0.999957	0.999995	gene3284,gene176,gene6780,gene6156	gene1971,gene7143,gene2122	http://www.kegg.jp/kegg-bin/show_pathway?map04714/K02991%09%23FFFFFF,green/K18183%09%23FFFFFF,red/K02128%09%23FFFFFF,green/K02258%09%23FFFFFF,red/K18178%09%23FFFFFF,red/K15109%09%23FFFFFF,green/K18182%09%23FFFFFF,red/
hsa00190	Oxidative phosphorylation	Metabolism	Energy metabolism	3	2	5	67	0.99996	0.999995	gene6780,gene7429,gene5684	gene5087,gene2122	http://www.kegg.jp/kegg-bin/show_pathway?map00190/K02128%09%23FFFFFF,green/K02258%09%23FFFFFF,red/K01507%09%23FFFFFF,green/K01535%09%23FFFFFF,red/K03885%09%23FFFFFF,red/
hsa05012	Parkinson's disease	Human Diseases	Neurodegenerative diseases	1	2	3	54	0.999973	0.999995	gene6733	gene1288,gene2122	http://www.kegg.jp/kegg-bin/show_pathway?map05012/K04630%09%23FFFFFF,green/K02128%09%23FFFFFF,green/K08738%09%23FFFFFF,red/
hsa05016	Huntington's disease	Human Diseases	Neurodegenerative diseases	2	3	5	69	0.999975	0.999995	gene6733,gene9245	gene5811,gene8957,gene2122	http://www.kegg.jp/kegg-bin/show_pathway?map05016/K03016%09%23FFFFFF,green/K03014%09%23FFFFFF,green/K02128%09%23FFFFFF,green/K04564%09%23FFFFFF,red/K08738%09%23FFFFFF,red/
hsa05010	Alzheimer's disease	Human Diseases	Neurodegenerative diseases	1	1	2	52	0.999995	0.999995	gene6733	gene2122	http://www.kegg.jp/kegg-bin/show_pathway?map05010/K02128%09%23FFFFFF,green/K08738%09%23FFFFFF,red/
