# Supplementary material for: Functional characterization of CreA, ZnT, and MTase as key regulators of cadmium resistance in Paecilomyces lilacinus
Source: Front Microbiol. 2026 May 14;17:1792636. doi: 10.3389/fmicb.2026.1792636 (PMC13218079; doi:10.3389/fmicb.2026.1792636)
Supplement: Supplementary file 3 [file Table_2.XLSX]

## Sheet: Sheet1
B vs A DESeq
id	baseMean	baseMeanA	baseMeanB	foldChange	log2FoldChange	pval	padj	Chromosome	Start Site	End Site	Direction	Length	Locus	GO	KEGG	Description_x000D_
gene6008	2844.79	167.774	5521.8	32.9121	5.04054	5.75745e-15	6.28352e-11	NW_017264034.1	1547486	1548031	-	546	VFPFJ_05978	-	-	-_x000D_
gene4721	2803.43	174.957	5431.9	31.0472	4.95639	1.11737e-14	6.28352e-11	NW_017264033.1	1055771	1061185	-	5415	VFPFJ_04694	GO:0042626;GO:0055085;GO:0005524;GO:0016021	-	abc multidrug transporter_x000D_
gene9250	1311.73	91.5287	2531.93	27.6627	4.78987	3.21335e-14	1.20468e-10	NW_017264038.1	39813	40382	-	570	VFPFJ_09189	-	-	-_x000D_
gene6253	3999.68	307.084	7692.27	25.0494	4.6467	5.43408e-14	1.52793e-10	NW_017264034.1	2235260	2236794	-	1535	VFPFJ_06222	GO:0033609;GO:0045735	-	oxalate decarboxylase oxidase_x000D_
gene124	3776.92	292.175	7261.66	24.8538	4.63539	1.35062e-13	3.03809e-10	NW_017264030.1	677860	680125	-	2266	VFPFJ_00125	GO:0046872;GO:0098869;GO:0006979;GO:0042744;GO:0020037;GO:0004096;GO:0055114	K03781	catalase a_x000D_
gene9675	136.306	7.9756	264.636	33.1808	5.05227	6.7924e-13	1.27323e-09	NW_017264038.1	1314378	1315053	+	676	VFPFJ_09613	-	-	-_x000D_
gene2183	3183.14	311.012	6055.26	19.4695	4.28315	1.11418e-12	1.79017e-09	NW_017264031.1	1182347	1182871	-	525	VFPFJ_02169	-	-	-_x000D_
gene9997	190.921	18.9493	362.893	19.1507	4.25933	5.76e-11	8.09783e-08	NW_017264039.1	492014	493633	+	1620	VFPFJ_09933	GO:0071949;GO:0004497;GO:0055114	-	monooxygenase gi_x000D_
gene8149	211.602	23.6791	399.525	16.8725	4.0766	1.23681e-10	1.5456e-07	NW_017264036.1	1864013	1864645	-	633	VFPFJ_08102	-	-	-_x000D_
gene9600	514.577	72.8816	956.273	13.1209	3.7138	7.63526e-10	8.58738e-07	NW_017264038.1	1090834	1092198	-	1365	VFPFJ_09538	GO:0016491;GO:0055114	K18097	glycerol dehydrogenase_x000D_
gene11750	177.184	24.5071	329.861	13.4598	3.75059	2.10059e-09	2.14775e-06	NW_017264098.1	18733	19969	+	1237	VFPFJ_11677	-	-	-_x000D_
gene11395	221.817	31.1796	412.455	13.2283	3.72556	3.01287e-09	2.82381e-06	NW_017264056.1	127603	129579	+	1977	VFPFJ_11322	GO:0003333;GO:0015171;GO:0016021	K16261	amino-acid permease inda1_x000D_
gene7948	83.7325	8.96678	158.498	17.6762	4.14373	4.65482e-09	4.02713e-06	NW_017264036.1	1203339	1206262	+	2924	VFPFJ_07903	GO:0016021	-	glycosyltransferase family 2_x000D_
gene8638	8800.68	1566.47	16034.9	10.2363	3.35562	6.74098e-09	5.41541e-06	NW_017264037.1	710894	711946	-	1053	VFPFJ_08583	-	-	-_x000D_
gene5655	26862.4	85.8436	53639	624.846	9.28736	7.57466e-09	5.67948e-06	NW_017264034.1	462851	464775	+	1925	VFPFJ_05623	-	-	-_x000D_
gene10872	943.018	69.3581	1816.68	26.1927	4.71109	8.20911e-09	5.77049e-06	NW_017264045.1	199078	200178	+	1101	VFPFJ_10800	GO:0008270;GO:0016491;GO:0055114	-	alcohol dehydrogenase (nadp+)_x000D_
gene7237	58.7979	5.61293	111.983	19.9509	4.31838	9.33399e-09	6.17525e-06	NW_017264035.1	2023062	2023922	+	861	VFPFJ_07200	-	-	-_x000D_
gene1426	538.556	0	1077.11	Inf	Inf	1.14637e-08	7.16289e-06	NW_017264030.1	4775888	4777063	-	1176	VFPFJ_01418	-	-	-_x000D_
gene7945	291.089	47.8828	534.295	11.1584	3.48006	1.28082e-08	7.52777e-06	NW_017264036.1	1197851	1199635	-	1785	VFPFJ_07900	GO:0016021;GO:0005975;GO:0004553	-	secreted glucosidase_x000D_
gene10784	149.281	23.1347	275.427	11.9054	3.57354	1.37107e-08	7.52777e-06	NW_017264044.1	265460	268693	+	3234	VFPFJ_10712	GO:0055085;GO:0016021	-	opt oligopeptide transporter family gi_x000D_
gene2549	2941.36	103.141	5779.58	56.0357	5.80828	1.42132e-08	7.52777e-06	NW_017264031.1	2333848	2334264	+	417	VFPFJ_02533	-	-	-_x000D_
gene1734	387.766	708.535	66.9974	0.0945576	-3.40266	1.47249e-08	7.52777e-06	NW_017264030.1	5689661	5690179	-	519	VFPFJ_01724	-	-	-_x000D_
gene5920	114.247	16.0154	212.479	13.2672	3.72979	1.55035e-08	7.58121e-06	NW_017264034.1	1303855	1305178	-	1324	VFPFJ_05889	-	-	-_x000D_
gene1733	1215.88	2207.85	223.909	0.101415	-3.30165	1.78633e-08	8.37118e-06	NW_017264030.1	5687242	5689110	-	1869	VFPFJ_01723	GO:0005488;GO:0006351	-	n-terminal binuclear zn cluster-containing protein gi_x000D_
gene9210	11777.9	2222.63	21333.1	9.59813	3.26275	2.07656e-08	9.06231e-06	NW_017264037.1	2411469	2412276	+	808	VFPFJ_09150	GO:0016021	-	mitochondrial hypoxia responsive domain containing protein_x000D_
gene5382	14439.1	956.895	27921.2	29.179	4.86686	2.09496e-08	9.06231e-06	NW_017264033.1	3201748	3203427	-	1680	VFPFJ_05352	GO:0016021	-	hyphal anastamosis-8 protein gi_x000D_
gene4739	837.57	153.571	1521.57	9.90796	3.30859	2.53329e-08	1.02833e-05	NW_017264033.1	1117557	1153462	+	35906	VFPFJ_04711	-	-	-_x000D_
gene4988	113.444	17.0886	209.8	12.2772	3.61791	2.65145e-08	1.02833e-05	NW_017264033.1	2007153	2008538	+	1386	VFPFJ_04960	-	-	-_x000D_
gene2514	413.815	77.4065	750.224	9.69199	3.27679	2.6515e-08	1.02833e-05	NW_017264031.1	2243838	2245784	-	1947	VFPFJ_02498	-	-	-_x000D_
gene4738	267.822	0.296507	535.347	1805.51	10.8182	3.13522e-08	1.17539e-05	NW_017264033.1	1115198	1116138	+	941	VFPFJ_04710	-	-	-_x000D_
gene2203	7663.66	1581.27	13746	8.69304	3.11986	4.97119e-08	1.80358e-05	NW_017264031.1	1240489	1242685	-	2197	VFPFJ_02189	GO:0005488;GO:0044424;GO:0006366	K09202	metallothionein expression activator gi_x000D_
gene4720	2167.02	6.66422	4327.38	649.345	9.34284	5.14975e-08	1.80998e-05	NW_017264033.1	1053888	1055402	+	1515	VFPFJ_04693	GO:0008171;GO:0032259	-	sterigmatocystin 8-o-methyltransferase_x000D_
gene11215	859.328	172.592	1546.06	8.95793	3.16317	5.78347e-08	1.97111e-05	NW_017264051.1	132627	135410	-	2784	VFPFJ_11142	-	-	-_x000D_
gene4510	2530.48	4533.83	527.137	0.116267	-3.10448	6.12113e-08	2.00059e-05	NW_017264033.1	478160	478615	-	456	VFPFJ_04483	-	-	-_x000D_
gene1729	221.387	41.5005	401.273	9.66911	3.27338	6.22573e-08	2.00059e-05	NW_017264030.1	5677835	5679612	+	1778	VFPFJ_01719	GO:0016491;GO:0030151;GO:0042128;GO:0055114	K00387	sulfite mitochondrial precursor gi_x000D_
gene7652	71.2554	5.50508	137.006	24.8872	4.63733	6.84815e-08	2.13948e-05	NW_017264036.1	260356	262242	-	1887	VFPFJ_07610	-	-	-_x000D_
gene4732	258.616	1.77904	515.453	289.736	8.1786	7.68689e-08	2.33661e-05	NW_017264033.1	1094599	1102854	+	8256	VFPFJ_04704	GO:0031177;GO:0016491;GO:0055114;GO:0016740	-	kr domain-containing protein gi_x000D_
gene839	5201.19	755.219	9647.16	12.774	3.67514	9.47303e-08	2.80377e-05	NW_017264030.1	2988962	2989634	-	673	VFPFJ_00835	GO:0016491;GO:0055114;GO:0010181	-	protein bli-3_x000D_
gene3791	1976.41	262.186	3690.63	14.0764	3.8152	1.04537e-07	3.01469e-05	NW_017264032.1	2174510	2178281	+	3772	VFPFJ_03768	GO:0016021	-	c2 domain-containing protein gi_x000D_
gene10820	15.0464	0	30.0928	Inf	Inf	1.25594e-07	3.53139e-05	NW_017264045.1	51316	51618	+	303	VFPFJ_10749	-	-	-_x000D_
gene3783	4190.13	922.939	7457.33	8.07998	3.01435	1.29312e-07	3.54725e-05	NW_017264032.1	2150326	2151466	-	1141	VFPFJ_03760	GO:0016020	-	carbohydrate esterase family 3_x000D_
gene5684	670.596	143.978	1197.21	8.31526	3.05576	1.41985e-07	3.80216e-05	NW_017264034.1	557247	558822	-	1576	VFPFJ_05652	GO:0016491;GO:0055114	K03885	pyridine nucleotide-disulfide oxidoreductase gi_x000D_
gene11584	24.7296	1.48872	47.9706	32.2228	5.01001	1.49156e-07	3.81773e-05	NW_017264071.1	40906	41589	-	684	VFPFJ_11511	-	-	-_x000D_
gene9599	1294.3	148.974	2439.62	16.3762	4.03352	1.50749e-07	3.81773e-05	NW_017264038.1	1087661	1090675	+	3015	VFPFJ_09537	-	-	-_x000D_
gene10300	69.4646	10.9488	127.981	11.689	3.54708	1.54881e-07	3.81773e-05	NW_017264041.1	61020	63572	+	2553	VFPFJ_10231	GO:0008484;GO:0016021;GO:0008152	-	sulfatase domain-containingprotein_x000D_
gene7371	84.6687	13.178	156.159	11.85	3.56682	1.56144e-07	3.81773e-05	NW_017264035.1	2451866	2453200	+	1335	VFPFJ_07329	-	-	-_x000D_
gene377	567.71	118.774	1016.65	8.55951	3.09753	1.60617e-07	3.84354e-05	NW_017264030.1	1496812	1497468	+	657	VFPFJ_00376	-	-	-_x000D_
gene3818	1517.18	2705.99	328.359	0.121345	-3.04281	1.82824e-07	4.23043e-05	NW_017264032.1	2230273	2231134	+	862	VFPFJ_03795	-	-	-_x000D_
gene4639	251.961	50.9454	452.976	8.8914	3.15241	1.84308e-07	4.23043e-05	NW_017264033.1	829186	829959	-	774	VFPFJ_04612	-	-	-_x000D_
gene9254	1765.24	399.161	3131.32	7.84474	2.97173	1.92093e-07	4.32094e-05	NW_017264038.1	55086	56644	-	1559	VFPFJ_09193	GO:0016491;GO:0055114	-	fad dependent oxidoreductase_x000D_
gene11369	8581.62	1473.3	15689.9	10.6495	3.41272	1.9911e-07	4.39097e-05	NW_017264056.1	52078	53771	-	1694	VFPFJ_11296	GO:0020037;GO:0016021;GO:0016705;GO:0004497;GO:0005506;GO:0055114	-	cytochrome p450_x000D_
gene8491	210.685	1.70955	419.66	245.48	7.93946	2.41416e-07	5.22156e-05	NW_017264037.1	248863	250705	-	1843	VFPFJ_08436	GO:0008430	-	selenium-binding protein gi_x000D_
gene8583	12697.6	1871.09	23524.1	12.5724	3.65219	2.54149e-07	5.39324e-05	NW_017264037.1	566339	567637	-	1299	VFPFJ_08528	-	-	-_x000D_
gene2515	3532.23	844.234	6220.22	7.36788	2.88125	2.69572e-07	5.61234e-05	NW_017264031.1	2246129	2249417	-	3289	VFPFJ_02499	GO:0016491;GO:0055114	K00010	nad -binding domain_x000D_
gene10343	422.236	94.3229	750.149	7.953	2.9915	2.74586e-07	5.61234e-05	NW_017264041.1	206457	208286	+	1830	VFPFJ_10274	GO:0016301;GO:0016310;GO:0007165	-	ethylene receptor_x000D_
gene7484	7809	13955.7	1662.29	0.119112	-3.06961	2.79444e-07	5.61234e-05	NW_017264035.1	2829651	2830988	-	1338	VFPFJ_07442	-	-	-_x000D_
gene9965	180.443	36.17	324.716	8.9775	3.16631	2.9239e-07	5.73133e-05	NW_017264039.1	389368	390615	-	1248	VFPFJ_09902	GO:0004308	K01186	extracellular sialidase neuraminidase gi_x000D_
gene8870	459.688	98.2131	821.164	8.36104	3.06368	2.95561e-07	5.73133e-05	NW_017264037.1	1377691	1378437	-	747	VFPFJ_08813	-	-	-_x000D_
gene6336	31975.9	7230.72	56721.2	7.84447	2.97168	3.31537e-07	6.31999e-05	NW_017264034.1	2486639	2487225	-	587	VFPFJ_06305	-	-	-_x000D_
gene5736	268.722	482.001	55.4434	0.115027	-3.11995	3.4949e-07	6.50768e-05	NW_017264034.1	720572	720948	+	377	VFPFJ_05704	-	-	-_x000D_
gene11125	40.1407	5.00434	75.2771	15.0424	3.91096	3.5421e-07	6.50768e-05	NW_017264049.1	182349	184227	+	1879	VFPFJ_11052	-	-	-_x000D_
gene7873	179.568	36.7837	322.352	8.76345	3.1315	3.58741e-07	6.50768e-05	NW_017264036.1	948779	950283	+	1505	VFPFJ_07829	GO:0016021	-	integral membrane family protein gi_x000D_
gene33	71.1796	11.5399	130.819	11.3363	3.50288	3.82217e-07	6.82348e-05	NW_017264030.1	360406	360984	-	579	VFPFJ_00034	-	-	-_x000D_
gene2929	589.99	43.1561	1136.82	26.3421	4.7193	4.59186e-07	8.06947e-05	NW_017264031.1	3476188	3477669	-	1482	VFPFJ_02910	GO:0055085;GO:0016021	K19792	low affinity iron transporter_x000D_
gene7290	21871.4	5079.9	38663	7.61097	2.92808	4.90804e-07	8.49242e-05	NW_017264035.1	2186609	2187787	-	1179	VFPFJ_07252	-	-	-_x000D_
gene9345	111.3	201.315	21.2862	0.105736	-3.24147	5.1798e-07	8.82686e-05	NW_017264038.1	313081	314745	-	1665	VFPFJ_09282	GO:0020037;GO:0016021;GO:0016705;GO:0004497;GO:0005506;GO:0055114	-	cytochrome p450 3a17_x000D_
gene9687	471.661	110.153	833.168	7.56372	2.9191	5.9366e-07	9.96551e-05	NW_017264038.1	1351236	1351970	-	735	VFPFJ_09625	-	-	-_x000D_
gene3051	2848.07	728.059	4968.09	6.82375	2.77056	6.44853e-07	0.000106657	NW_017264031.1	3867899	3868726	+	828	VFPFJ_03032	-	-	-_x000D_
gene7544	31.181	3.5052	58.8567	16.7913	4.06964	8.4099e-07	0.000136154	NW_017264035.1	2977031	2978568	-	1538	VFPFJ_07501	GO:0055085;GO:0016021	-	mfs monocarboxylate transporter_x000D_
gene1558	2190.71	315.414	4066.01	12.891	3.6883	8.47404e-07	0.000136154	NW_017264030.1	5167864	5168828	-	965	VFPFJ_01550	GO:0006541;GO:0016740	K22211	type 1 glutamine amidotransferase gatase1-like domain protein_x000D_
gene2803	53.0446	7.76519	98.3239	12.6621	3.66245	8.79654e-07	0.00013858	NW_017264031.1	3118503	3119930	+	1428	VFPFJ_02785	-	-	-_x000D_
gene8783	1147.11	285.88	2008.35	7.02515	2.81253	8.87149e-07	0.00013858	NW_017264037.1	1113469	1114734	+	1266	VFPFJ_08726	GO:0006629;GO:0008081	-	plc-like tim beta alpha-barrel domain gi_x000D_
gene3665	1885.28	3416	354.559	0.103794	-3.26821	9.70078e-07	0.000149458	NW_017264032.1	1787706	1789279	+	1574	VFPFJ_03644	GO:0008152;GO:0016746	K09699	branched-chain alpha-keto acid lipoamide acyltransferase_x000D_
gene10781	143.213	31.6154	254.81	8.05968	3.01072	9.99715e-07	0.000151943	NW_017264044.1	257641	260211	-	2571	VFPFJ_10709	-	-	-_x000D_
gene9655	1236.73	155.043	2318.41	14.9533	3.9024	1.14861e-06	0.000172245	NW_017264038.1	1254058	1255899	+	1842	VFPFJ_09593	GO:0006631;GO:0003857;GO:0055114	-	3-hydroxyacyl- nad binding domain_x000D_
gene9719	223.011	0	446.022	Inf	Inf	1.31411e-06	0.000194471	NW_017264038.1	1432360	1433425	+	1066	VFPFJ_09656	-	-	-_x000D_
gene5957	4526.42	1178.11	7874.73	6.68418	2.74075	1.33806e-06	0.000195444	NW_017264034.1	1392860	1394483	+	1624	VFPFJ_05927	GO:0004497;GO:0055114	-	flavin-binding monooxygenase-like protein_x000D_
gene224	662.194	174.478	1149.91	6.59059	2.72041	1.3939e-06	0.000198695	NW_017264030.1	962396	962985	-	590	VFPFJ_00224	-	-	-_x000D_
gene1521	1936.25	399.473	3473.03	8.69403	3.12002	1.39565e-06	0.000198695	NW_017264030.1	5053563	5055059	-	1497	VFPFJ_01513	GO:0005975;GO:0004553	K01179	cel5b endoglucanase_x000D_
gene5363	63.746	11.2372	116.255	10.3456	3.37094	1.51333e-06	0.000212756	NW_017264033.1	3153065	3153214	+	150	VFPFJ_05334	-	-	-_x000D_
gene11828	27.9382	3.15477	52.7217	16.7117	4.06279	1.79802e-06	0.000249658	NW_017264147.1	1099	1716	+	618	VFPFJ_11755	-	-	-_x000D_
gene2802	865.708	218.942	1512.47	6.90811	2.78829	1.84945e-06	0.000253667	NW_017264031.1	3116703	3117206	-	504	VFPFJ_02784	-	-	-_x000D_
gene2061	460.805	48.8897	872.721	17.8508	4.15792	1.93777e-06	0.000262579	NW_017264031.1	829563	831077	-	1515	VFPFJ_02050	-	-	-_x000D_
gene10358	594.552	160.899	1028.21	6.3904	2.67591	2.03303e-06	0.000272209	NW_017264041.1	247430	250528	+	3099	VFPFJ_10289	-	K00155	-_x000D_
gene4737	369.6	0	739.199	Inf	Inf	2.09002e-06	0.000276547	NW_017264033.1	1112840	1113687	-	848	VFPFJ_04709	-	-	-_x000D_
gene1593	188.194	46.2429	330.146	7.13939	2.8358	2.25978e-06	0.000295533	NW_017264030.1	5255643	5256089	+	447	VFPFJ_01584	-	-	-_x000D_
gene3957	5652.41	1554.94	9749.89	6.27027	2.64853	2.2948e-06	0.000296662	NW_017264032.1	2628756	2629523	-	768	VFPFJ_03932	-	-	-_x000D_
gene3817	43.753	80.4655	7.0406	0.0874984	-3.5146	2.57032e-06	0.000328505	NW_017264032.1	2227687	2228727	-	1041	VFPFJ_03794	-	-	-_x000D_
gene10805	279.67	73.143	486.197	6.64721	2.73275	2.60338e-06	0.000328991	NW_017264045.1	6666	7529	+	864	VFPFJ_10733	-	-	-_x000D_
gene191	1529.63	283.393	2775.87	9.7951	3.29206	2.75388e-06	0.000344143	NW_017264030.1	871673	872184	+	512	VFPFJ_00191	-	-	-_x000D_
gene744	84.1136	151.829	16.3986	0.108008	-3.21079	2.78973e-06	0.000344793	NW_017264030.1	2693472	2693876	+	405	VFPFJ_00741	-	-	-_x000D_
gene9504	52.4019	7.49468	97.3091	12.9838	3.69864	2.8326e-06	0.000346286	NW_017264038.1	795712	796044	-	333	VFPFJ_09441	-	-	-_x000D_
gene650	1264.65	347.831	2181.48	6.27166	2.64885	2.98063e-06	0.000358961	NW_017264030.1	2389315	2392138	-	2824	VFPFJ_00648	GO:0006809;GO:0042128;GO:0050464;GO:0030151;GO:0020037;GO:0043546;GO:0055114	K10534	nitrate reductase gi_x000D_
gene10625	154.421	36.6985	272.143	7.41565	2.89057	3.00012e-06	0.000358961	NW_017264043.1	221777	223834	+	2058	VFPFJ_10555	GO:0055114;GO:0045480	K04618	galactose oxidase_x000D_
gene1751	295.234	77.0807	513.388	6.6604	2.73561	3.10314e-06	0.000367379	NW_017264031.1	35774	37244	-	1471	VFPFJ_01741	-	-	-_x000D_
gene8383	4911.79	1398.17	8425.42	6.02604	2.59121	3.28738e-06	0.000385138	NW_017264036.1	2548070	2548689	-	620	VFPFJ_08330	-	-	-_x000D_
gene11216	165.87	41.0849	290.656	7.07452	2.82263	3.51777e-06	0.000405144	NW_017264051.1	136243	136743	-	501	VFPFJ_11143	-	-	-_x000D_
gene9240	2004.41	568.751	3440.07	6.04847	2.59657	3.53019e-06	0.000405144	NW_017264038.1	14203	17292	-	3090	VFPFJ_09179	GO:0008017;GO:0007018;GO:0005524;GO:0003777;GO:0005874	K10405	kinesin motor domain-containingprotein_x000D_
gene8516	618.821	154.256	1083.39	7.02331	2.81215	3.60314e-06	0.000409339	NW_017264037.1	329731	330579	-	849	VFPFJ_08461	-	-	-_x000D_
gene3761	2312.91	655.496	3970.32	6.05697	2.5986	3.99549e-06	0.000449373	NW_017264032.1	2091189	2091627	-	439	VFPFJ_03738	-	-	-_x000D_
gene9709	2149.31	4244.96	53.6629	0.0126416	-6.30568	4.10014e-06	0.000456577	NW_017264038.1	1411761	1413284	-	1524	VFPFJ_09646	-	-	-_x000D_
gene2722	51.3323	10.4139	92.2506	8.85838	3.14704	4.88664e-06	0.000538824	NW_017264031.1	2872471	2874810	-	2340	VFPFJ_02704	-	-	-_x000D_
gene7168	458.1	124.157	792.043	6.37935	2.67341	5.01165e-06	0.000547243	NW_017264035.1	1806881	1807518	-	638	VFPFJ_07132	GO:0016020	-	might be a transmembrane protein gi_x000D_
gene3889	8386.21	2417.54	14354.9	5.93781	2.56993	5.74808e-06	0.000621621	NW_017264032.1	2428199	2428995	-	797	VFPFJ_03866	-	-	-_x000D_
gene526	94.0825	21.8057	166.359	7.62918	2.93153	6.00922e-06	0.000643674	NW_017264030.1	1924564	1925312	+	749	VFPFJ_00524	-	-	-_x000D_
gene2060	3467.26	423.357	6511.16	15.3798	3.94297	6.35033e-06	0.000673794	NW_017264031.1	828054	829111	+	1058	VFPFJ_02049	-	-	-_x000D_
gene4316	30.3532	4.16771	56.5387	13.5659	3.76191	6.68968e-06	0.000698006	NW_017264032.1	3696680	3697800	-	1121	VFPFJ_04289	-	K19305	-_x000D_
gene4736	134.393	0	268.785	Inf	Inf	6.70265e-06	0.000698006	NW_017264033.1	1111603	1112605	+	1003	VFPFJ_04708	-	-	-_x000D_
gene10827	4530.27	63.305	8997.23	142.125	7.15102	7.02664e-06	0.000725033	NW_017264045.1	74859	77184	-	2326	VFPFJ_10756	-	-	-_x000D_
gene2356	414.667	710.552	118.782	0.167169	-2.58062	7.35037e-06	0.000751542	NW_017264031.1	1784188	1786050	+	1863	VFPFJ_02340	GO:0016311;GO:0016021;GO:0004035;GO:0055085	-	mfs transporter_x000D_
gene10562	20.388	2.05998	38.716	18.7944	4.23223	7.72153e-06	0.000778032	NW_017264043.1	39074	40887	+	1814	VFPFJ_10492	-	-	-_x000D_
gene8775	3378.36	1000.04	5756.68	5.75646	2.52518	7.7478e-06	0.000778032	NW_017264037.1	1087243	1088805	+	1563	VFPFJ_08718	GO:0016020	-	dna-binding wrky domain-containing protein gi_x000D_
gene7447	14519.6	670.252	28368.9	42.3257	5.40346	8.35164e-06	0.000831247	NW_017264035.1	2690308	2692197	+	1890	VFPFJ_07405	GO:0050660;GO:0016614;GO:0055114	-	glucose-methanol-choline oxidoreductase gi_x000D_
gene780	473.707	134.649	812.764	6.03615	2.59363	8.71912e-06	0.00086021	NW_017264030.1	2809794	2810454	-	661	VFPFJ_00776	-	-	-_x000D_
gene292	928.04	1586.47	269.611	0.169944	-2.55687	8.90502e-06	0.000869416	NW_017264030.1	1191834	1193681	+	1848	VFPFJ_00292	GO:0016874	K01969	methylcrotonoyl- carboxylase beta mitochondrial precursor gi_x000D_
gene11116	143.886	12.873	274.898	21.3547	4.41648	8.96704e-06	0.000869416	NW_017264049.1	146632	147523	+	892	VFPFJ_11043	-	-	-_x000D_
gene4730	161.855	1.07304	322.638	300.676	8.23207	9.7455e-06	0.000936817	NW_017264033.1	1089287	1090648	-	1362	VFPFJ_04702	GO:0004084;GO:0009081	-	branched-chain amino acid aminotransferase gi_x000D_
gene5956	2242.46	676.213	3808.71	5.63241	2.49375	1.06971e-05	0.00101958	NW_017264034.1	1391304	1392104	-	801	VFPFJ_05926	GO:0016020	-	flavin-binding monooxygenase-like protein gi_x000D_
gene10344	180.128	51.3031	308.952	6.0221	2.59027	1.20442e-05	0.00113833	NW_017264041.1	208436	209901	-	1466	VFPFJ_10275	GO:0008152;GO:0016787	-	peptidase m20 domain-containing 2_x000D_
gene11070	35030.3	59359.2	10701.4	0.180281	-2.47168	1.27273e-05	0.00119286	NW_017264049.1	5839	7305	+	1467	VFPFJ_10997	GO:0006562;GO:0004657;GO:0055114	-	proline oxidase_x000D_
gene4708	1547.1	11.8468	3082.34	260.184	8.02339	1.34131e-05	0.00124676	NW_017264033.1	1024408	1025537	-	1130	VFPFJ_04681	GO:0016491;GO:0055114;GO:0005506	-	major facilitator superfamily_x000D_
gene11464	11.5512	0.372179	22.7303	61.0736	5.93248	1.45334e-05	0.00132956	NW_017264060.1	861	1137	-	277	VFPFJ_11391	-	-	-_x000D_
gene8515	759.57	196.014	1323.13	6.75015	2.75492	1.45405e-05	0.00132956	NW_017264037.1	328300	329335	-	1036	VFPFJ_08460	-	-	-_x000D_
gene291	1423.1	2407.42	438.778	0.182261	-2.45592	1.51566e-05	0.00137473	NW_017264030.1	1189797	1191189	-	1393	VFPFJ_00291	GO:0050660;GO:0003995;GO:0055114	K00253	isovaleryl- mitochondrial precursor gi_x000D_
gene1582	29.1776	4.59381	53.7614	11.703	3.54881	1.54047e-05	0.00138605	NW_017264030.1	5230482	5231976	+	1495	VFPFJ_01573	-	-	-_x000D_
gene3965	25.1778	3.52077	46.8349	13.3025	3.73362	1.66996e-05	0.00149064	NW_017264032.1	2664982	2665392	-	411	VFPFJ_03940	-	-	-_x000D_
gene2513	464.209	53.1275	875.29	16.4753	4.04223	1.71202e-05	0.00151202	NW_017264031.1	2240660	2242678	-	2019	VFPFJ_02497	GO:0008237;GO:0006508	-	m6 family metalloprotease domain-containing protein_x000D_
gene166	2311.18	733.973	3888.38	5.29771	2.40537	1.73201e-05	0.00151202	NW_017264030.1	793862	794183	+	322	VFPFJ_00167	-	-	-_x000D_
gene759	1961.19	624.377	3298.01	5.28207	2.4011	1.73425e-05	0.00151202	NW_017264030.1	2744284	2745994	+	1711	VFPFJ_00756	GO:0000781;GO:0048188;GO:0006357;GO:0048189;GO:0000723;GO:0042800;GO:0080182;GO:0006348	K14967	set1 complex component ash2_x000D_
gene1408	127.108	219.295	34.9216	0.159244	-2.65068	1.86723e-05	0.00161544	NW_017264030.1	4701566	4701913	+	348	VFPFJ_01400	-	-	-_x000D_
gene4379	289.765	43.4076	536.123	12.3509	3.62654	1.89305e-05	0.00162528	NW_017264033.1	131173	131679	+	507	VFPFJ_04352	-	-	-_x000D_
gene5367	590.763	1024.59	156.936	0.15317	-2.70679	2.34106e-05	0.00199469	NW_017264033.1	3158957	3161677	-	2721	VFPFJ_05338	GO:0005524;GO:0006298;GO:0030983	-	dna mismatch repair protein msh1_x000D_
gene7912	2466.63	789.473	4143.8	5.24881	2.39199	2.37014e-05	0.00200428	NW_017264036.1	1079423	1080496	-	1074	VFPFJ_07867	GO:0030170;GO:0006520	-	serine family amino acid catabolism-related protein gi_x000D_
gene1233	96.9599	26.8857	167.034	6.21275	2.63523	2.70679e-05	0.00227188	NW_017264030.1	4179182	4180610	-	1429	VFPFJ_01226	-	-	-_x000D_
gene3900	377.736	56.5098	698.962	12.3689	3.62864	2.84444e-05	0.00236974	NW_017264032.1	2457701	2458784	+	1084	VFPFJ_03877	-	-	-_x000D_
gene9961	12807.6	4223.56	21391.7	5.06484	2.34052	3.02066e-05	0.00249804	NW_017264039.1	376511	378036	+	1526	VFPFJ_09898	GO:0033609;GO:0045735	-	oxalate decarboxylase oxdc gi_x000D_
gene11087	2257.28	759.687	3754.87	4.94265	2.30528	3.0754e-05	0.00252474	NW_017264049.1	56241	57260	+	1020	VFPFJ_11014	GO:0008270;GO:0016491;GO:0055114	-	alcohol dehydrogenase_x000D_
gene11655	555.734	930.049	181.418	0.195063	-2.35799	3.27462e-05	0.00265516	NW_017264079.1	20844	22529	+	1686	VFPFJ_11582	-	-	-_x000D_
gene3514	99.7821	184.031	15.533	0.0844044	-3.56654	3.28148e-05	0.00265516	NW_017264032.1	1388277	1388884	-	608	VFPFJ_03494	-	-	-_x000D_
gene11123	1162.51	402.266	1922.75	4.77979	2.25695	3.67254e-05	0.00295037	NW_017264049.1	177578	178782	+	1205	VFPFJ_11050	-	-	-_x000D_
gene9395	299.954	28.3063	571.601	20.1934	4.33581	3.84158e-05	0.00306427	NW_017264038.1	440842	441846	+	1005	VFPFJ_09332	-	-	-_x000D_
gene9054	380.973	123.836	638.11	5.15286	2.36537	3.92877e-05	0.00311175	NW_017264037.1	1935699	1940067	-	4369	VFPFJ_08997	-	-	-_x000D_
gene1349	47.116	11.5338	82.6982	7.17005	2.84198	4.28196e-05	0.00336134	NW_017264030.1	4550305	4550502	-	198	VFPFJ_01340	-	-	-_x000D_
gene7593	409.325	0.296507	818.354	2759.98	11.4304	4.30366e-05	0.00336134	NW_017264036.1	87218	87546	-	329	VFPFJ_07550	-	-	-_x000D_
gene10425	171.551	15.3819	327.72	21.3056	4.41316	4.3496e-05	0.00337379	NW_017264041.1	428886	430061	-	1176	VFPFJ_10356	GO:0016020	-	mfs monocarboxylate transporter_x000D_
gene6254	181.471	16.2468	346.695	21.3393	4.41544	4.56287e-05	0.0035059	NW_017264034.1	2240924	2241946	+	1023	VFPFJ_06223	GO:0005975;GO:0004553	K01183	class iii chitinase 2_x000D_
gene1769	480.72	160.363	801.078	4.99541	2.3206	4.58227e-05	0.0035059	NW_017264031.1	84532	86174	+	1643	VFPFJ_01759	GO:0072488;GO:0016021;GO:0008519	K03320	ammonium permease_x000D_
gene7546	586.744	202.448	971.041	4.79651	2.26198	4.77739e-05	0.00361023	NW_017264035.1	2982957	2983986	-	1030	VFPFJ_07503	-	-	-_x000D_
gene4986	84.0887	18.2571	149.92	8.21162	3.03767	4.78283e-05	0.00361023	NW_017264033.1	2003092	2004682	-	1591	VFPFJ_04958	-	-	-_x000D_
gene9255	2089.78	740.21	3439.35	4.64645	2.21613	4.83645e-05	0.00362637	NW_017264038.1	57498	59281	+	1784	VFPFJ_09194	GO:0055085;GO:0016021	-	major facilitator superfamily transporter_x000D_
gene8566	6006.75	1867.46	10146	5.43308	2.44177	4.8778e-05	0.00363315	NW_017264037.1	487492	503911	-	16420	VFPFJ_08511	-	-	-_x000D_
gene4728	38.9915	0	77.9831	Inf	Inf	4.99498e-05	0.00369595	NW_017264033.1	1084155	1085289	-	1135	VFPFJ_04700	GO:0020037;GO:0016705;GO:0004497;GO:0005506;GO:0055114	-	cytochrome p450 gi_x000D_
gene4731	95.6998	0	191.4	Inf	Inf	5.13124e-05	0.00377196	NW_017264033.1	1091474	1093240	+	1767	VFPFJ_04703	-	-	-_x000D_
gene5994	25303.6	2112.45	48494.7	22.9566	4.52084	5.18228e-05	0.00377989	NW_017264034.1	1502691	1503988	-	1298	VFPFJ_05965	-	K10675	-_x000D_
gene3555	2696.39	818.823	4573.95	5.58601	2.48182	5.20923e-05	0.00377989	NW_017264032.1	1473757	1475654	-	1898	VFPFJ_03535	GO:0004553;GO:0071704	-	endochitinase b1_x000D_
gene7169	237.106	77.8502	396.362	5.09135	2.34805	5.40741e-05	0.00388987	NW_017264035.1	1812360	1813766	-	1407	VFPFJ_07133	GO:0050662;GO:0003824	-	nad dependent epimerase dehydratase_x000D_
gene1557	407.503	137.754	677.251	4.91638	2.2976	5.42998e-05	0.00388987	NW_017264030.1	5165395	5167447	+	2053	VFPFJ_01549	GO:0004185;GO:0006508	-	carboxypeptidase s1_x000D_
gene3490	180.449	304.392	56.5057	0.185635	-2.42946	6.00431e-05	0.00427408	NW_017264032.1	1305406	1307234	-	1829	VFPFJ_03470	-	-	-_x000D_
gene1539	59.5924	15.998	103.187	6.44996	2.68929	6.21199e-05	0.0043941	NW_017264030.1	5103271	5104896	-	1626	VFPFJ_01531	GO:0031047;GO:0006342;GO:0044446;GO:0005634	-	argonaute subunit arb1_x000D_
gene11470	9.81765	0.296507	19.3388	65.222	6.02729	6.63001e-05	0.00466048	NW_017264060.1	63249	65061	+	1813	VFPFJ_11397	-	-	-_x000D_
gene168	1642.83	574.954	2710.72	4.71466	2.23715	6.88287e-05	0.00474053	NW_017264030.1	795584	802880	-	7297	VFPFJ_00168	GO:0003779;GO:0016459;GO:0005524;GO:0003774	K10352	myosin type ii heavy chain_x000D_
gene11755	60.503	17.0251	103.981	6.10749	2.61058	6.91966e-05	0.00474053	NW_017264099.1	10030	13274	-	3245	VFPFJ_11682	-	-	-_x000D_
gene6104	279.241	51.9594	506.522	9.74843	3.28517	6.96251e-05	0.00474053	NW_017264034.1	1844690	1845783	+	1094	VFPFJ_06074	-	-	-_x000D_
gene155	3404.49	6202.86	606.12	0.0977161	-3.35526	6.972e-05	0.00474053	NW_017264030.1	762307	764713	+	2407	VFPFJ_00156	GO:0046872;GO:0005524;GO:0004075	K01968	3-methylcrotonyl- carboxylase subunit alpha_x000D_
gene10871	116.027	5.75384	226.301	39.3303	5.29757	6.99137e-05	0.00474053	NW_017264045.1	196676	197353	-	678	VFPFJ_10799	GO:0016021	-	hypothetical protein VFPFJ_10799 [Purpureocillium lilacinum] gi_x000D_
gene9245	6710.78	493	12928.6	26.2243	4.71283	7.0417e-05	0.00474053	NW_017264038.1	26146	26923	+	778	VFPFJ_09184	GO:0046872;GO:0019430;GO:0004784;GO:0055114	K04564	superoxide dismutase gi_x000D_
gene6511	223.45	41.3794	405.52	9.80004	3.29279	7.04492e-05	0.00474053	NW_017264034.1	2966884	2968941	-	2058	VFPFJ_06477	GO:0055085;GO:0016021	-	mfs multidrug transporter_x000D_
gene4987	2243.7	330.168	4157.23	12.5913	3.65435	7.08108e-05	0.00474053	NW_017264033.1	2004927	2006079	-	1153	VFPFJ_04959	GO:0016491;GO:0055114	-	3-oxoacyl-(acyl-carrier-protein) reductase_x000D_
gene8400	295.309	488.779	101.839	0.208354	-2.26289	7.30232e-05	0.00485582	NW_017264036.1	2586649	2587305	+	657	VFPFJ_08346	-	-	-_x000D_
gene879	6130.3	2190.89	10069.7	4.59617	2.20043	7.33964e-05	0.00485582	NW_017264030.1	3101928	3103569	-	1642	VFPFJ_00875	GO:0055085;GO:0016021	-	c4-dicarboxylate transporter malic acid transport protein_x000D_
gene396	318.941	106.331	531.551	4.99903	2.32165	7.58753e-05	0.00499046	NW_017264030.1	1547899	1549462	+	1564	VFPFJ_00395	GO:0016021;GO:0071949;GO:0004497;GO:0055114	-	extracellular salicylate hydroxylase monooxygenase_x000D_
gene7126	1306.9	466.103	2147.69	4.60777	2.20407	7.76522e-05	0.00507764	NW_017264035.1	1684932	1690750	-	5819	VFPFJ_07091	GO:0016021;GO:0006810	-	chromosome segregation atpase family protein_x000D_
gene3463	628.85	1080.9	176.796	0.163563	-2.61208	7.93807e-05	0.00516066	NW_017264032.1	1219151	1220017	+	867	VFPFJ_03443	-	-	-_x000D_
gene7408	1987.85	712.957	3262.75	4.57636	2.1942	8.00708e-05	0.00517561	NW_017264035.1	2561247	2563014	+	1768	VFPFJ_07366	GO:0016311;GO:0003993	-	multiple inositol polyphosphate phosphatase-like protein gi_x000D_
gene1634	2475.99	894.186	4057.8	4.53799	2.18205	8.48541e-05	0.00545345	NW_017264030.1	5391027	5395965	-	4939	VFPFJ_01625	GO:0005737;GO:0004135;GO:0005980;GO:0005978;GO:0004134	K01196	glycogen debranching enzyme_x000D_
gene9683	1021.84	267.509	1776.17	6.63964	2.73111	8.58224e-05	0.00548434	NW_017264038.1	1343791	1344912	+	1122	VFPFJ_09621	-	-	-_x000D_
gene296	75.9462	22.4206	129.472	5.77469	2.52974	8.751e-05	0.00555168	NW_017264030.1	1205561	1207436	-	1876	VFPFJ_00296	GO:0016021;GO:0022891;GO:0055085	-	hexose carrier protein gi_x000D_
gene7383	2949.77	1054.75	4844.8	4.59332	2.19954	8.78634e-05	0.00555168	NW_017264035.1	2485962	2488515	-	2554	VFPFJ_07341	GO:0016810;GO:0009435;GO:0003952;GO:0005524	K01950	nad+ synthase (glutamine-hydrolysing) gi_x000D_
gene4631	1277.01	2076.05	477.966	0.230229	-2.11886	9.45078e-05	0.00593816	NW_017264033.1	807728	809618	+	1891	VFPFJ_04604	GO:0055085;GO:0016021	-	pantothenate transporter_x000D_
gene4319	7488.76	2825.68	12151.8	4.30051	2.10451	9.92656e-05	0.00619165	NW_017264032.1	3702951	3703981	+	1031	VFPFJ_04292	GO:0003824	-	#NAME?_x000D_
gene2210	190.554	65.1151	315.994	4.85285	2.27883	9.96433e-05	0.00619165	NW_017264031.1	1265248	1266451	+	1204	VFPFJ_02196	-	-	-_x000D_
gene10721	574.343	207.062	941.623	4.54753	2.18508	0.00010175	0.00628781	NW_017264044.1	104662	105636	-	975	VFPFJ_10649	-	-	-_x000D_
gene10920	1545.73	587.263	2504.19	4.26418	2.09227	0.000105308	0.00647211	NW_017264046.1	27883	28960	-	1078	VFPFJ_10847	GO:0006631;GO:0003857;GO:0055114	-	3-hydroxyacyl- dehyrogenase_x000D_
gene2056	3086.75	771.635	5401.86	7.00055	2.80747	0.000107395	0.00656451	NW_017264031.1	816809	817495	+	687	VFPFJ_02045	GO:0008270;GO:0051907;GO:0046294	K03396	glutathione-dependent formaldehyde-activating enzyme protein_x000D_
gene3913	831.429	60.6586	1602.2	26.4134	4.7232	0.000108493	0.0065769	NW_017264032.1	2488983	2489615	-	633	VFPFJ_03890	-	-	-_x000D_
gene9817	2153.98	3549.54	758.419	0.213667	-2.22657	0.000108767	0.0065769	NW_017264038.1	1783891	1786270	+	2380	VFPFJ_09754	GO:0046872	-	l-ascorbate oxidase_x000D_
gene3890	285.286	103.547	467.024	4.51026	2.17321	0.000109536	0.00658796	NW_017264032.1	2433639	2433905	+	267	VFPFJ_03867	-	-	-_x000D_
gene1428	146.536	16.0405	277.032	17.2708	4.11026	0.00011182	0.0066896	NW_017264030.1	4781852	4782692	-	841	VFPFJ_01420	-	-	-_x000D_
gene1659	3519.41	1310.52	5728.31	4.37101	2.12797	0.000114953	0.0068406	NW_017264030.1	5472952	5474142	+	1191	VFPFJ_01650	GO:0016021	-	hpp family protein_x000D_
gene6199	366.795	9.56509	724.025	75.6945	6.24212	0.000116238	0.00688066	NW_017264034.1	2077955	2079730	-	1776	VFPFJ_06169	GO:0016491;GO:0055114	-	l-amino acid oxidase_x000D_
gene6014	1344.1	495.859	2192.35	4.42131	2.14447	0.00012411	0.00730821	NW_017264034.1	1560873	1562713	+	1841	VFPFJ_05984	GO:0030170;GO:0009058;GO:0003824	-	pyridoxal phosphate-dependent major domain-containingprotein_x000D_
gene6021	259.814	91.4297	428.199	4.68337	2.22755	0.000125416	0.00734664	NW_017264034.1	1578344	1581140	-	2797	VFPFJ_05991	GO:0016021;GO:0016740	-	ncp1-like protein gi_x000D_
gene4394	139.718	231.344	48.0924	0.207883	-2.26616	0.000127908	0.00745378	NW_017264033.1	162033	162509	+	477	VFPFJ_04367	-	-	-_x000D_
gene4991	1228.28	39.3763	2417.18	61.3868	5.93986	0.000131959	0.00765025	NW_017264033.1	2013550	2016320	+	2771	VFPFJ_04963	-	-	-_x000D_
gene10231	27.5926	6.22255	48.9626	7.86857	2.9761	0.000134031	0.0077305	NW_017264040.1	333745	334372	+	628	VFPFJ_10164	-	-	-_x000D_
gene3370	13760	5250	22269.9	4.24189	2.08471	0.000135823	0.00779386	NW_017264032.1	952881	954656	-	1776	VFPFJ_03350	-	-	-_x000D_
gene4371	229.107	55.1899	403.024	7.30249	2.86839	0.000143882	0.00821441	NW_017264033.1	106226	107268	+	1043	VFPFJ_04344	-	-	-_x000D_
gene11115	4338.07	281.98	8394.17	29.7687	4.89572	0.000148286	0.0083866	NW_017264049.1	144902	145643	-	742	VFPFJ_11042	-	-	-_x000D_
gene3005	19.8033	1.05129	38.5553	36.6742	5.19669	0.000148389	0.0083866	NW_017264031.1	3737271	3739407	+	2137	VFPFJ_02986	-	-	-_x000D_
gene10854	2110.11	801.704	3418.52	4.26407	2.09223	0.00015024	0.00844875	NW_017264045.1	146178	148020	+	1843	VFPFJ_10782	GO:0090305;GO:0006289;GO:0043231;GO:0004519;GO:0070914	K13281	uv-damage endonuclease gi_x000D_
gene10349	19.5048	3.46171	35.5478	10.2689	3.36021	0.000157786	0.00882897	NW_017264041.1	218360	220370	-	2011	VFPFJ_10280	-	-	-_x000D_
gene4725	119.328	4.45997	234.196	52.5107	5.71454	0.000160554	0.00893936	NW_017264033.1	1070119	1070860	-	742	VFPFJ_11777	-	-	-_x000D_
gene10904	810.788	267.395	1354.18	5.06435	2.34038	0.000163521	0.00905972	NW_017264045.1	313683	315186	-	1504	VFPFJ_10832	-	-	-_x000D_
gene3464	2461.87	4362.36	561.38	0.128687	-2.95806	0.00016603	0.00915365	NW_017264032.1	1220576	1221430	-	855	VFPFJ_03444	-	-	-_x000D_
gene3650	2243.22	873.226	3613.22	4.13779	2.04886	0.000168729	0.00925707	NW_017264032.1	1748335	1749100	-	766	VFPFJ_03629	GO:0016021;GO:0005739	K05770	translocator protein_x000D_
gene7321	1602.19	2629.54	574.832	0.218606	-2.1936	0.000171499	0.00933669	NW_017264035.1	2285875	2287023	+	1149	VFPFJ_07283	-	-	-_x000D_
gene3083	22.5721	4.43733	40.7068	9.17372	3.19751	0.000171841	0.00933669	NW_017264032.1	27172	28638	+	1467	VFPFJ_03064	-	-	-_x000D_
gene2177	141.663	49.142	234.184	4.76545	2.25261	0.000175929	0.00951283	NW_017264031.1	1166519	1167335	-	817	VFPFJ_02163	-	-	-_x000D_
gene4727	403.942	17.3117	790.573	45.6669	5.51308	0.000188195	0.0101274	NW_017264033.1	1074846	1082453	-	7608	VFPFJ_04699	GO:0031177;GO:0016491;GO:0055114;GO:0016740	-	polyketide synthase_x000D_
gene4162	714.639	1162.99	266.285	0.228965	-2.1268	0.000194719	0.0104286	NW_017264032.1	3242362	3243797	-	1436	VFPFJ_04135	GO:0016624;GO:0055114	K00166	2-oxoisovalerate dehydrogenase alpha mitochondrial precursor_x000D_
gene1998	200.619	24.4197	376.819	15.4309	3.94775	0.000196733	0.0104865	NW_017264031.1	650968	652263	+	1296	VFPFJ_01987	-	-	-_x000D_
gene8250	56.7983	6.17377	107.423	17.3999	4.12101	0.000201504	0.0106902	NW_017264036.1	2145955	2148552	-	2598	VFPFJ_08199	GO:0015079;GO:0071805;GO:0016021	-	trk family potassium uptake protein_x000D_
gene8172	2464.8	3982.73	946.865	0.237743	-2.07253	0.000203301	0.0107349	NW_017264036.1	1924598	1926394	-	1797	VFPFJ_08122	-	-	-_x000D_
gene3642	2613	4378.75	847.243	0.19349	-2.36967	0.000207367	0.0108949	NW_017264032.1	1728649	1729866	-	1218	VFPFJ_03621	-	-	-_x000D_
gene2609	41.5348	8.29296	74.7767	9.01689	3.17263	0.00020827	0.0108949	NW_017264031.1	2482000	2483259	-	1260	VFPFJ_02593	GO:0009086;GO:0032259;GO:0008270;GO:0003871	-	methionine vitamin-b12 independent gi_x000D_
gene4418	618.267	236.704	999.83	4.22397	2.0786	0.000210254	0.0109478	NW_017264033.1	212961	214214	-	1254	VFPFJ_04391	-	-	-_x000D_
gene5845	8.50607	0.372179	16.64	44.7096	5.48251	0.000217836	0.0112903	NW_017264034.1	1074376	1075604	-	1229	VFPFJ_05813	-	-	-_x000D_
gene2347	1637.17	652.374	2621.97	4.01912	2.00688	0.000221032	0.0114034	NW_017264031.1	1742786	1744236	+	1451	VFPFJ_02331	-	-	-_x000D_
gene10396	49.6129	89.0448	10.1809	0.114335	-3.12866	0.000227709	0.0116943	NW_017264041.1	356750	358843	+	2094	VFPFJ_10327	GO:0003333;GO:0015171;GO:0016021	K16261	proline transporter_x000D_
gene1316	2721.42	4507.56	935.289	0.207493	-2.26886	0.000230776	0.0117595	NW_017264030.1	4440374	4442911	+	2538	VFPFJ_01307	GO:1903959;GO:0005247;GO:0016021;GO:0006821	K05012	voltage-gated chloride channel_x000D_
gene555	306.402	118.997	493.808	4.14975	2.05303	0.00023107	0.0117595	NW_017264030.1	2039206	2039712	-	507	VFPFJ_00553	-	-	-_x000D_
gene3862	1980.72	66.9034	3894.54	58.2114	5.86323	0.000232845	0.0117964	NW_017264032.1	2350814	2351608	-	795	VFPFJ_03839	-	-	-_x000D_
gene10696	92.9801	156.021	29.9389	0.191889	-2.38165	0.000234992	0.0118354	NW_017264044.1	28754	33808	+	5055	VFPFJ_10624	GO:0016021;GO:0006357;GO:0008270;GO:0000981;GO:0003677;GO:0005634	-	transcriptional activator xlnr_x000D_
gene10569	8057.15	2063.47	14050.8	6.80931	2.76751	0.000235718	0.0118354	NW_017264043.1	56364	58580	-	2217	VFPFJ_10499	-	-	-_x000D_
gene9787	27.6084	6.56255	48.6543	7.41392	2.89024	0.000239554	0.0119745	NW_017264038.1	1675411	1677543	+	2133	VFPFJ_09724	-	-	-_x000D_
gene5808	3591.36	138.413	7044.3	50.8934	5.66941	0.000242782	0.0120822	NW_017264034.1	922785	923518	-	734	VFPFJ_05776	-	-	-_x000D_
gene4597	7165.19	2657.01	11673.4	4.39343	2.13535	0.000245609	0.012169	NW_017264033.1	728663	729146	+	484	VFPFJ_04571	-	-	-_x000D_
gene5327	614.09	991.767	236.414	0.238377	-2.06868	0.000249272	0.0122963	NW_017264033.1	3022378	3026140	-	3763	VFPFJ_05299	GO:0042623;GO:0005778;GO:0005524;GO:0016562;GO:0046982	K13338	peroxisome biosynthesis protein_x000D_
gene2610	13183.1	3156.82	23209.5	7.35217	2.87817	0.00025803	0.012666	NW_017264031.1	2486492	2487355	+	864	VFPFJ_02594	-	-	-_x000D_
gene6733	20446.5	6378.3	34514.7	5.41128	2.43597	0.000259461	0.012666	NW_017264035.1	493478	494366	-	889	VFPFJ_06698	GO:0020037;GO:0016021;GO:0046872;GO:0070469;GO:0009055;GO:0005739;GO:0055114	K08738	cytochrome c domain-containingprotein gi_x000D_
gene10962	4758.91	747.764	8770.06	11.7284	3.55193	0.000260869	0.012666	NW_017264046.1	138512	139855	-	1344	VFPFJ_10889	GO:0006508;GO:0004181;GO:0008270	-	zinc carboxypeptidase_x000D_
gene1555	297.702	112.468	482.937	4.29401	2.10232	0.000262811	0.012666	NW_017264030.1	5156127	5158981	-	2855	VFPFJ_01547	-	-	-_x000D_
gene561	14.2945	1.96256	26.6264	13.5671	3.76205	0.000263203	0.012666	NW_017264030.1	2055919	2058136	+	2218	VFPFJ_00559	GO:0016021;GO:0055085;GO:0005215	-	nucleoside transporter gi_x000D_
gene7868	1435.6	570.907	2300.29	4.02919	2.01049	0.000263524	0.012666	NW_017264036.1	925983	928173	-	2191	VFPFJ_07824	GO:0005634	-	g2 mitotic-specific cyclin cdc13_x000D_
gene5188	25.4039	5.75295	45.0549	7.83162	2.96931	0.000267142	0.0127853	NW_017264033.1	2581078	2582694	+	1617	VFPFJ_05160	GO:0015113;GO:0016021;GO:0015707;GO:0015112;GO:0015706;GO:0055085	K02575	high affinity nitrate transporter gi_x000D_
gene7485	95.2386	157.553	32.9239	0.20897	-2.25863	0.000271042	0.0128634	NW_017264035.1	2832060	2833356	-	1297	VFPFJ_07443	GO:0008236	-	peptidase asp-active site protein gi_x000D_
gene525	76.3071	24.4889	128.125	5.23198	2.38736	0.000271061	0.0128634	NW_017264030.1	1921709	1924306	+	2598	VFPFJ_00523	GO:0044763;GO:0097159;GO:1901363;GO:0022414	-	rna-binding protein gi_x000D_
gene2141	13065.2	5215.7	20914.7	4.00995	2.00358	0.000273839	0.0129406	NW_017264031.1	1055091	1057139	-	2049	VFPFJ_02128	GO:0005737;GO:0030145;GO:0004619;GO:0006007	K15633	#NAME?_x000D_
gene10713	231.005	374.208	87.8007	0.23463	-2.09154	0.000277439	0.0130559	NW_017264044.1	84724	86486	+	1763	VFPFJ_10641	-	-	-_x000D_
gene6803	12961.4	20641.7	5281.08	0.255844	-1.96666	0.000279513	0.0130866	NW_017264035.1	694189	696609	-	2421	VFPFJ_06768	GO:0009086;GO:0032259;GO:0008270;GO:0003871	K00549	5-methyltetrahydropteroyltriglutamate-homocysteine s-methyltransferase gi_x000D_
gene9035	6335.27	10519.2	2151.28	0.204509	-2.28976	0.000280419	0.0130866	NW_017264037.1	1880490	1881369	-	880	VFPFJ_08978	GO:0016846;GO:0008152	-	glutathione-dependent formaldehyde-activating gi_x000D_
gene5600	1678.64	671.316	2685.97	4.00105	2.00038	0.000282336	0.0131216	NW_017264034.1	317572	318542	-	971	VFPFJ_05569	GO:0050662;GO:0003824	-	nad dependent epimerase dehydratase family protein_x000D_
gene9681	31.8256	3.8452	59.8061	15.5534	3.95916	0.000285968	0.0132357	NW_017264038.1	1338391	1339161	-	771	VFPFJ_09619	-	-	-_x000D_
gene4792	97.6912	161.599	33.783	0.209054	-2.25805	0.000287304	0.0132431	NW_017264033.1	1348723	1349945	-	1223	VFPFJ_04764	GO:0016787;GO:0016021;GO:0008152	-	lipase thioesterase_x000D_
gene2286	553.553	936.828	170.277	0.181759	-2.4599	0.000297136	0.0136364	NW_017264031.1	1499840	1501852	+	2013	VFPFJ_02270	GO:0006357;GO:0008270;GO:0000981;GO:0003677;GO:0005634	-	negative acting factor gi_x000D_
gene9963	529.918	39.6025	1020.23	25.7618	4.68716	0.000298262	0.0136364	NW_017264039.1	384867	387011	+	2145	VFPFJ_09900	GO:1902358;GO:0016021;GO:0008271	-	sulfate permease_x000D_
gene5285	452.318	176.764	727.871	4.11776	2.04186	0.000304841	0.0138807	NW_017264033.1	2883451	2886816	+	3366	VFPFJ_05257	-	-	-_x000D_
gene8471	491.405	147.051	835.759	5.68347	2.50677	0.000318011	0.0144221	NW_017264037.1	182100	184064	-	1965	VFPFJ_08417	-	-	-_x000D_
gene8470	22293.4	3088	41498.8	13.4388	3.74833	0.000328372	0.0148321	NW_017264037.1	181266	181709	+	444	VFPFJ_08416	-	-	-_x000D_
gene1793	415.126	671.152	159.1	0.237055	-2.0767	0.000330596	0.0148728	NW_017264031.1	135119	136291	+	1173	VFPFJ_01783	-	-	-_x000D_
gene5656	46.4361	0.350431	92.5218	264.023	8.04452	0.00033984	0.0152278	NW_017264034.1	465212	466246	-	1035	VFPFJ_05624	-	-	-_x000D_
gene424	6107.26	2498.11	9716.4	3.8895	1.95958	0.000346319	0.0154565	NW_017264030.1	1615983	1617301	+	1319	VFPFJ_00423	GO:0016021	-	integral membrane protein gi_x000D_
gene1723	94.3765	24.2981	164.455	6.76823	2.75878	0.000358948	0.0159568	NW_017264030.1	5664391	5664885	-	495	VFPFJ_01713	-	-	-_x000D_
gene3449	94.9611	34.2178	155.704	4.55039	2.18599	0.000361274	0.0159644	NW_017264032.1	1178002	1178289	-	288	VFPFJ_03429	-	-	-_x000D_
gene10329	4309.7	1404.68	7214.72	5.13618	2.3607	0.000361956	0.0159644	NW_017264041.1	159286	162256	+	2971	VFPFJ_10260	GO:0006468;GO:0005524;GO:0004674	-	protein kinase_x000D_
gene4036	2602.37	4163.83	1040.91	0.249988	-2.00007	0.000369469	0.0162321	NW_017264032.1	2882925	2885288	+	2364	VFPFJ_04011	GO:0006357;GO:0008270;GO:0000981;GO:0003677;GO:0005634	-	nitrogen regulatory protein otam gi_x000D_
gene1228	52.1871	0	104.374	Inf	Inf	0.000372082	0.0162833	NW_017264030.1	4174777	4175207	+	431	VFPFJ_01221	-	-	-_x000D_
gene10533	31.2836	54.4639	8.10343	0.148785	-2.74869	0.000379677	0.0165513	NW_017264042.1	298539	300296	-	1758	VFPFJ_10463	-	-	-_x000D_
gene3864	825.595	121.472	1529.72	12.5932	3.65457	0.000382636	0.0166159	NW_017264032.1	2354641	2355086	+	446	VFPFJ_03841	GO:0003723;GO:0090502;GO:0004521	-	ribonuclease ribotoxin gi_x000D_
gene9307	75.1159	136.498	13.7341	0.100618	-3.31304	0.000388279	0.0167961	NW_017264038.1	199892	201508	+	1617	VFPFJ_09245	-	-	-_x000D_
gene4690	1978.06	790.77	3165.34	4.00286	2.00103	0.000397523	0.01713	NW_017264033.1	971525	973024	-	1500	VFPFJ_04663	GO:0020037;GO:0071949;GO:0051409;GO:0008941;GO:0055114;GO:0019825	-	hypothetical protein VFPFJ_04663 [Purpureocillium lilacinum]_x000D_
gene7915	3440.8	1429.6	5452.01	3.81367	1.93118	0.000404353	0.0173556	NW_017264036.1	1091782	1092657	+	876	VFPFJ_07870	GO:0016887;GO:0005524	K12608	abc transporter gi_x000D_
gene3336	4796.36	1959.16	7633.56	3.89635	1.96212	0.000405843	0.0173556	NW_017264032.1	832646	834068	+	1423	VFPFJ_03316	-	-	-_x000D_
gene9296	2117.7	3481.18	754.223	0.216657	-2.20651	0.000410991	0.0174556	NW_017264038.1	153198	155018	-	1821	VFPFJ_09234	-	-	-_x000D_
gene10615	9.18159	0.700862	17.6623	25.2009	4.6554	0.000411765	0.0174556	NW_017264043.1	189974	191218	-	1245	VFPFJ_10545	-	-	-_x000D_
gene556	67.2697	23.6573	110.882	4.68701	2.22867	0.000412838	0.0174556	NW_017264030.1	2039829	2040158	+	330	VFPFJ_00554	-	-	-_x000D_
gene5689	837.555	1329.84	345.267	0.25963	-1.94547	0.00043062	0.0181393	NW_017264034.1	574181	575143	+	963	VFPFJ_05657	GO:0016787	-	gdsl lipase acylhydrolase family protein_x000D_
gene6462	770.138	327.074	1213.2	3.70925	1.89113	0.000437294	0.0183517	NW_017264034.1	2841549	2842177	-	629	VFPFJ_06429	-	-	-_x000D_
gene3052	9889.65	1174.47	18604.8	15.8411	3.9856	0.000442139	0.018391	NW_017264031.1	3869135	3869712	-	578	VFPFJ_03033	GO:0016021;GO:0035434;GO:0005375	-	ctr copper transporter gi_x000D_
gene6599	539.113	855.847	222.379	0.259834	-1.94434	0.000442707	0.018391	NW_017264035.1	4611	5568	+	958	VFPFJ_06564	-	-	-_x000D_
gene9134	9875.48	4067.11	15683.8	3.85626	1.9472	0.000443137	0.018391	NW_017264037.1	2175017	2176394	-	1378	VFPFJ_09077	-	-	-_x000D_
gene9457	1945.92	509.419	3382.42	6.63975	2.73113	0.000445676	0.0184284	NW_017264038.1	626188	626619	+	432	VFPFJ_09393	-	-	-_x000D_
gene1543	241.909	402.013	81.8061	0.203491	-2.29696	0.000452503	0.0186421	NW_017264030.1	5117770	5118544	+	775	VFPFJ_01535	-	-	-_x000D_
gene9186	104.704	19.7736	189.635	9.59033	3.26158	0.000454559	0.0186585	NW_017264037.1	2340114	2340317	-	204	VFPFJ_09127	-	-	-_x000D_
gene11061	148.819	4.53564	293.102	64.6219	6.01395	0.000467439	0.0191174	NW_017264048.1	202242	203722	+	1481	VFPFJ_10988	-	-	-_x000D_
gene11372	668.528	271.202	1065.85	3.93011	1.97457	0.000483292	0.0196941	NW_017264056.1	61066	62703	-	1638	VFPFJ_11299	GO:0016491	-	dimethylaniline monooxygenase_x000D_
gene11157	26.3265	7.15043	45.5026	6.36362	2.66985	0.000493306	0.0199644	NW_017264050.1	151386	152211	-	826	VFPFJ_11084	-	-	-_x000D_
gene3467	62.2357	102.957	21.5142	0.208963	-2.25868	0.000493473	0.0199644	NW_017264032.1	1232725	1233481	+	757	VFPFJ_03447	-	-	-_x000D_
gene2357	6393.51	10116.6	2670.39	0.26396	-1.92161	0.000499927	0.020153	NW_017264031.1	1786867	1788681	+	1815	VFPFJ_02341	GO:0055085;GO:0006470;GO:0016021;GO:0000329;GO:0004035;GO:0046496;GO:0047386	K01077	repressible alkaline phosphatase precursor_x000D_
gene2781	8412.5	13911	2914.02	0.209477	-2.25514	0.000506178	0.0203321	NW_017264031.1	3064921	3066723	+	1803	VFPFJ_02763	GO:0016021;GO:0006810;GO:0005215	K12346	transporter protein smf2 gi_x000D_
gene3050	40.0988	1.33737	78.8601	58.9665	5.88182	0.000510865	0.0204473	NW_017264031.1	3858855	3859275	-	421	VFPFJ_03031	-	-	-_x000D_
gene5945	113.6	4.63731	222.563	47.9941	5.58479	0.000514172	0.0205067	NW_017264034.1	1364836	1365715	-	880	VFPFJ_05915	-	-	-_x000D_
gene419	84.5374	31.0815	137.993	4.43973	2.15047	0.000516362	0.0205213	NW_017264030.1	1599788	1600078	+	291	VFPFJ_00418	-	-	-_x000D_
gene7520	912.726	380.921	1444.53	3.79221	1.92304	0.000518236	0.0205232	NW_017264035.1	2911763	2914064	-	2302	VFPFJ_07477	-	-	-_x000D_
gene3255	1085.22	343.697	1826.75	5.315	2.41007	0.000523042	0.0205754	NW_017264032.1	552884	556547	-	3664	VFPFJ_03235	GO:0006468;GO:0004674;GO:0007094;GO:0005524	K02178	checkpoint protein kinase gi_x000D_
gene4476	8.20412	0.350431	16.0578	45.8231	5.518	0.000523211	0.0205754	NW_017264033.1	375310	376532	-	1223	VFPFJ_04449	-	-	-_x000D_
gene7066	1903.55	748.881	3058.23	4.08373	2.02989	0.000525208	0.0205819	NW_017264035.1	1499999	1500824	-	826	VFPFJ_07031	-	-	-_x000D_
gene5569	741.772	268.958	1214.59	4.5159	2.17501	0.000528053	0.0206216	NW_017264034.1	233087	233857	-	771	VFPFJ_05538	GO:0016491;GO:0055114;GO:0010181	K07734	transcriptional regulator_x000D_
gene2865	2624.72	4174.34	1075.1	0.257548	-1.95708	0.000531732	0.0206231	NW_017264031.1	3296041	3298173	+	2133	VFPFJ_02847	GO:0055085;GO:0016021	-	major facilitator superfamily transporter_x000D_
gene8648	547.259	210.859	883.659	4.19075	2.06721	0.000532167	0.0206231	NW_017264037.1	736718	740779	-	4062	VFPFJ_08593	GO:0008270;GO:0003676;GO:0005509	-	zinc knuckle transcription factor_x000D_
gene4061	7282.79	3075.57	11490	3.7359	1.90145	0.00053575	0.0206231	NW_017264032.1	2961318	2963588	+	2271	VFPFJ_04036	GO:0005737;GO:0016841;GO:0006559	K10775	phenylalanine ammonia-lyase_x000D_
gene4724	59.651	1.31562	117.986	89.6809	6.48673	0.000538056	0.0206231	NW_017264033.1	1067239	1068939	+	1701	VFPFJ_04697	GO:0020037;GO:0016705;GO:0004497;GO:0005506;GO:0055114	K22992	cytochrome p450 gi_x000D_
gene1650	333.178	140.14	526.216	3.75493	1.90879	0.000538969	0.0206231	NW_017264030.1	5449945	5450520	-	576	VFPFJ_01641	GO:0016846;GO:0008152	-	mss4-like protein gi_x000D_
gene6342	4779.49	7803.25	1755.74	0.225002	-2.15199	0.000539095	0.0206231	NW_017264034.1	2513332	2514587	-	1256	VFPFJ_06311	GO:0016021;GO:0035349;GO:0005743;GO:0015228	K15084	mitochondrial carrier protein leu5_x000D_
gene6115	895.851	1515.33	276.375	0.182387	-2.45493	0.000545196	0.0207858	NW_017264034.1	1877776	1879401	+	1626	VFPFJ_06085	GO:0005794;GO:0035524;GO:0015193;GO:0016021;GO:0015812;GO:0005783	K16261	proline-specific permease gi_x000D_
gene111	345.48	140.48	550.48	3.91858	1.97033	0.000566417	0.0215219	NW_017264030.1	631469	635878	-	4410	VFPFJ_00112	GO:0042626;GO:0055085;GO:0005524;GO:0016021	-	abc transporter_x000D_
gene9804	1016.71	1605.67	427.741	0.266394	-1.90837	0.000569924	0.0215823	NW_017264038.1	1738734	1740711	-	1978	VFPFJ_09741	GO:0016020	-	efflux pump antibiotic resistance protein_x000D_
gene7446	5.96581	0	11.9316	Inf	Inf	0.000576826	0.0217703	NW_017264035.1	2688018	2688485	-	468	VFPFJ_07404	-	-	-_x000D_
gene2790	1771.61	2809.73	733.495	0.261055	-1.93758	0.00058364	0.0219539	NW_017264031.1	3091688	3092947	-	1260	VFPFJ_02772	GO:0003824;GO:0008152	K00167	3-methyl-2-oxobutanoate dehydrogenase gi_x000D_
gene9561	146.618	249.199	44.036	0.17671	-2.50054	0.000589008	0.0220819	NW_017264038.1	968744	970367	+	1624	VFPFJ_09499	-	-	-_x000D_
gene9001	1316.11	447.478	2184.74	4.88235	2.28758	0.000595311	0.0222441	NW_017264037.1	1771578	1774961	-	3384	VFPFJ_08944	GO:0016491;GO:0030151;GO:0042128;GO:0055114	K10534	nitrate reductase_x000D_
gene4628	2245.07	944.313	3545.82	3.75492	1.90878	0.000628177	0.0233944	NW_017264033.1	799694	800503	+	810	VFPFJ_04601	-	-	-_x000D_
gene2529	2235.98	545.201	3926.77	7.20242	2.84848	0.000631748	0.0234497	NW_017264031.1	2291364	2292152	-	789	VFPFJ_02513	-	-	-_x000D_
gene10673	358.004	151.411	564.597	3.7289	1.89875	0.000642894	0.023785	NW_017264043.1	337859	339538	-	1680	VFPFJ_10601	GO:0005488;GO:0006351	-	zn2 cys6 dna-binding protein_x000D_
gene4722	156.835	5.65024	308.019	54.5144	5.76856	0.000653307	0.0240909	NW_017264033.1	1062982	1064752	+	1771	VFPFJ_04695	GO:0016491;GO:0005488	-	isotrichodermin c-15 hydroxylase gi_x000D_
gene3156	98.913	36.7565	161.07	4.38207	2.13161	0.00068289	0.0250366	NW_017264032.1	234338	235419	+	1082	VFPFJ_03137	-	-	-_x000D_
gene5049	5903.3	2600.96	9205.65	3.53933	1.82347	0.000685678	0.0250366	NW_017264033.1	2191303	2192847	-	1545	VFPFJ_05021	GO:0016021;GO:0005975;GO:0004553	-	glycoside hydrolase family 5 protein_x000D_
gene10510	104.741	168.331	41.1511	0.244465	-2.0323	0.000687051	0.0250366	NW_017264042.1	226599	227711	-	1113	VFPFJ_10440	GO:0006633;GO:0016491;GO:0005506;GO:0016021;GO:0055114	-	fatty acid hydroxylase superfamily protein gi_x000D_
gene10078	632.096	249.48	1014.71	4.06732	2.02408	0.000690343	0.0250366	NW_017264039.1	716866	721693	-	4828	VFPFJ_10013	-	-	-_x000D_
gene10140	22515	38190.7	6839.37	0.179085	-2.48129	0.000691241	0.0250366	NW_017264040.1	133928	136078	-	2151	VFPFJ_10075	GO:0000104;GO:0055114	-	flavocytochrome c_x000D_
gene3579	64.0427	17.9894	110.096	6.12004	2.61354	0.000692307	0.0250366	NW_017264032.1	1536486	1537196	-	711	VFPFJ_03559	GO:0030246;GO:0004553;GO:0016052	-	carbohydrate-binding family 9- subgroup gi_x000D_
gene8433	197.675	81.2138	314.136	3.86801	1.95159	0.000708124	0.0255265	NW_017264037.1	80501	82044	+	1544	VFPFJ_08380	GO:0016020	-	mitochondrial-processing peptidase subunit alpha protein_x000D_
gene240	45.7215	15.0753	76.3677	5.06575	2.34078	0.000710808	0.0255414	NW_017264030.1	1019686	1023170	+	3485	VFPFJ_00240	-	-	-_x000D_
gene1630	659.155	286.338	1031.97	3.60403	1.84961	0.000721306	0.0257214	NW_017264030.1	5373414	5374481	+	1068	VFPFJ_01621	GO:0051287;GO:0055114;GO:0016616	K03778	d-hydroxyacid dehydrogenase gi_x000D_
gene7337	222.099	91.5639	352.635	3.85124	1.94532	0.000722581	0.0257214	NW_017264035.1	2354024	2355211	+	1188	VFPFJ_07298	-	-	-_x000D_
gene3515	6734.25	10623.9	2844.61	0.267756	-1.90101	0.00072268	0.0257214	NW_017264032.1	1389455	1391361	+	1907	VFPFJ_03495	GO:0006537;GO:0003842;GO:0016620;GO:0006561;GO:0055114	K00294	delta-1-pyrroline-5-carboxylate mitochondrial precursor gi_x000D_
gene2425	3264	1443.21	5084.79	3.52324	1.8169	0.000737232	0.0261566	NW_017264031.1	1990501	1991651	+	1151	VFPFJ_02409	-	-	-_x000D_
gene7635	66.3048	23.7249	108.885	4.58948	2.19833	0.000750306	0.0264912	NW_017264036.1	203326	204039	-	714	VFPFJ_07593	-	-	-_x000D_
gene7698	268.578	442.262	94.8936	0.214564	-2.22052	0.000751374	0.0264912	NW_017264036.1	374634	376694	+	2061	VFPFJ_07656	GO:0006633;GO:0001676;GO:0004467	-	long-chain fatty acid transporter gi_x000D_
gene1954	149.215	52.6054	245.824	4.67297	2.22434	0.000757136	0.026611	NW_017264031.1	526854	530992	+	4139	VFPFJ_01943	GO:0046872;GO:0005524;GO:0004075	K01941	urea amidolyase_x000D_
gene2863	1123.77	1771.47	476.067	0.268741	-1.89571	0.000775134	0.0271587	NW_017264031.1	3291422	3292387	+	966	VFPFJ_02845	-	-	-_x000D_
gene8263	5.75205	0	11.5041	Inf	Inf	0.000785686	0.0274429	NW_017264036.1	2184032	2184652	-	621	VFPFJ_08212	-	-	-_x000D_
gene3124	702.853	303.219	1102.49	3.63594	1.86233	0.000804197	0.0280025	NW_017264032.1	151294	152807	+	1514	VFPFJ_03105	-	-	-_x000D_
gene10681	332.285	43.9776	620.592	14.1116	3.81881	0.000809625	0.0281045	NW_017264043.1	353885	355642	-	1758	VFPFJ_10609	GO:0016020	K22134	mfs multidrug transporter_x000D_
gene2841	73.9147	23.7422	124.087	5.22643	2.38583	0.000813003	0.0281349	NW_017264031.1	3231713	3232702	+	990	VFPFJ_02823	-	-	-_x000D_
gene5438	1525.06	687.153	2362.96	3.43877	1.78189	0.000828993	0.0286002	NW_017264033.1	3380933	3381310	+	378	VFPFJ_05408	-	-	-_x000D_
gene6533	15.3181	3.25219	27.3841	8.4202	3.07385	0.000834169	0.0286492	NW_017264034.1	3023835	3024143	+	309	VFPFJ_06498	-	-	-_x000D_
gene11388	654.24	203.762	1104.72	5.4216	2.43872	0.000835506	0.0286492	NW_017264056.1	106803	107267	+	465	VFPFJ_11315	-	-	-_x000D_
gene6116	341.231	145.079	537.384	3.70408	1.88912	0.000838383	0.0286605	NW_017264034.1	1882859	1883194	+	336	VFPFJ_06086	-	-	-_x000D_
gene9948	12999	1686.72	24311.2	14.4133	3.84933	0.00084656	0.0288163	NW_017264039.1	344315	345148	+	834	VFPFJ_09885	GO:0016020	K14686	ctr copper transporter family protein gi_x000D_
gene1925	16.972	3.72604	30.2179	8.10994	3.01969	0.000848065	0.0288163	NW_017264031.1	444833	445507	-	675	VFPFJ_01914	-	-	-_x000D_
gene7275	605.287	946.796	263.777	0.2786	-1.84373	0.000864921	0.0292992	NW_017264035.1	2147115	2149378	-	2264	VFPFJ_07237	-	-	-_x000D_
gene6197	347.223	14.7415	679.705	46.1083	5.52696	0.000867489	0.0292992	NW_017264034.1	2073078	2074921	-	1844	VFPFJ_06167	GO:0055085;GO:0016021	-	allantoate permease_x000D_
gene9947	934.009	252.807	1615.21	6.38911	2.67561	0.00087514	0.0294692	NW_017264039.1	341596	342255	+	660	VFPFJ_09884	-	-	-_x000D_
gene1430	105.91	5.13819	206.681	40.2246	5.33	0.000886862	0.0297747	NW_017264030.1	4783814	4785385	+	1572	VFPFJ_01422	GO:0030170;GO:0019752;GO:0016831	K01580	glutamate decarboxylase_x000D_
gene9386	94.3128	164.683	23.943	0.145389	-2.78201	0.000911927	0.0305251	NW_017264038.1	422733	423011	+	279	VFPFJ_09323	-	-	-_x000D_
gene9399	52091	23796.1	80385.9	3.37811	1.75622	0.000920266	0.0306231	NW_017264038.1	453413	454456	-	1044	VFPFJ_09336	GO:0009228;GO:0016491;GO:0006950;GO:0052837;GO:0005829;GO:0055114	K03146	thiazole biosynthetic mitochondrial precursor_x000D_
gene6443	2312.09	844.252	3779.92	4.47725	2.16261	0.000920301	0.0306231	NW_017264034.1	2784057	2789964	+	5908	VFPFJ_06411	GO:0003824	-	polyketide synthase_x000D_
gene6002	982.774	1543.52	422.028	0.273419	-1.87081	0.000964233	0.0319903	NW_017264034.1	1533669	1534876	+	1208	VFPFJ_05972	GO:0006637;GO:0047617	-	acyl- thioesterase ii_x000D_
gene5442	127.191	20.972	233.411	11.1296	3.47633	0.000970634	0.032108	NW_017264033.1	3389827	3390925	+	1099	VFPFJ_05412	-	-	-_x000D_
gene10350	34.7037	9.29122	60.1162	6.47022	2.69381	0.000974454	0.0321398	NW_017264041.1	221201	221935	+	735	VFPFJ_10281	-	-	-_x000D_
gene4438	12.1423	1.70955	22.575	13.2052	3.72304	0.00100117	0.0329244	NW_017264033.1	264587	265043	-	457	VFPFJ_04411	-	-	-_x000D_
gene11208	411.175	185.414	636.936	3.43521	1.7804	0.00100578	0.0329796	NW_017264051.1	115952	116839	-	888	VFPFJ_11135	GO:0016853;GO:0008152	-	enoyl- hydratase isomerase family protein_x000D_
gene2729	6928.59	2978.79	10878.4	3.65195	1.86867	0.00101193	0.0329996	NW_017264031.1	2895115	2896766	-	1652	VFPFJ_02711	-	-	-_x000D_
gene8678	5469.54	2452.23	8486.85	3.46087	1.79114	0.00101226	0.0329996	NW_017264037.1	823306	823830	-	525	VFPFJ_08623	GO:0016021	-	non-classical secretion nce2 component gi_x000D_
gene2329	748.706	1197.25	300.16	0.250708	-1.99592	0.00102277	0.033246	NW_017264031.1	1683317	1684249	-	933	VFPFJ_02313	GO:0016020	K15109	mitochondrial carrier protein gi_x000D_
gene4798	373.186	40.817	705.555	17.2858	4.11152	0.00103764	0.0336321	NW_017264033.1	1360768	1361697	+	930	VFPFJ_04770	GO:0016787	-	x-pro dipeptidyl-peptidase (s15 family) protein gi_x000D_
gene7554	5759.98	1690.72	9829.24	5.81366	2.53945	0.00104847	0.0338854	NW_017264035.1	3010698	3012194	-	1497	VFPFJ_07511	-	K07192	-_x000D_
gene6993	1206.44	1881.46	531.417	0.28245	-1.82393	0.00105596	0.0340298	NW_017264035.1	1287932	1289381	-	1450	VFPFJ_06958	GO:0046983	-	bhlh family transcription factor_x000D_
gene8923	838.441	373.143	1303.74	3.49393	1.80485	0.00106112	0.0340984	NW_017264037.1	1525061	1527880	+	2820	VFPFJ_08866	GO:0004100;GO:0006031;GO:0016021	K00698	chitin synthase a gi_x000D_
gene10426	84.7446	10.4381	159.051	15.2375	3.92955	0.00107505	0.0344474	NW_017264041.1	430454	430912	+	459	VFPFJ_10357	-	-	-_x000D_
gene11363	28.1017	8.76256	47.4408	5.41404	2.4367	0.00107957	0.0344798	NW_017264056.1	39676	40949	+	1274	VFPFJ_11290	-	-	-_x000D_
gene5774	312.641	488.459	136.822	0.28011	-1.83593	0.00108219	0.0344798	NW_017264034.1	838402	839568	-	1167	VFPFJ_05742	-	-	-_x000D_
gene4347	128.296	35.924	220.667	6.1426	2.61885	0.00108804	0.0345685	NW_017264033.1	49542	50016	+	475	VFPFJ_04320	-	-	-_x000D_
gene3685	71.5852	24.3727	118.798	4.87421	2.28517	0.00111313	0.0350631	NW_017264032.1	1832560	1833528	+	969	VFPFJ_03664	-	-	-_x000D_
gene5889	464.05	724.755	203.345	0.280571	-1.83356	0.00111421	0.0350631	NW_017264034.1	1201642	1202383	-	742	VFPFJ_05856	GO:0000413;GO:0003755	K09578	peptidyl-prolyl cis trans isomerase_x000D_
gene1672	5.80101	0	11.602	Inf	Inf	0.00111636	0.0350631	NW_017264030.1	5518344	5520312	+	1969	VFPFJ_01663	-	-	-_x000D_
gene7738	2316.66	3606.03	1027.3	0.284884	-1.81155	0.00111856	0.0350631	NW_017264036.1	491184	493100	-	1917	VFPFJ_07694	-	-	-_x000D_
gene833	4603.79	7144.01	2063.57	0.288853	-1.79159	0.001121	0.0350631	NW_017264030.1	2974250	2976334	+	2085	VFPFJ_00829	GO:0016021	-	phosphoglycerate mutase_x000D_
gene10839	6047.47	983.06	11111.9	11.3034	3.49868	0.00112232	0.0350631	NW_017264045.1	100131	100520	+	390	VFPFJ_10768	-	-	-_x000D_
gene4546	1646.36	2576.96	715.772	0.277759	-1.8481	0.00114591	0.0357011	NW_017264033.1	558306	560047	-	1742	VFPFJ_04519	GO:0020037;GO:0050660;GO:0046872;GO:0003995;GO:0055114	-	acyl- dehydrogenase family protein gi_x000D_
gene4767	2868.89	1329.82	4407.96	3.3147	1.72888	0.0011517	0.0357697	NW_017264033.1	1245269	1246306	-	1038	VFPFJ_04739	-	-	-_x000D_
gene9437	3299.55	5153.88	1445.22	0.280414	-1.83437	0.00115678	0.0357697	NW_017264038.1	556038	557786	+	1749	VFPFJ_09373	-	-	-_x000D_
gene11378	559.425	230.962	887.888	3.8443	1.94272	0.00115766	0.0357697	NW_017264056.1	78981	80240	+	1260	VFPFJ_11305	GO:0020037;GO:0016491;GO:0019825;GO:0055114	K05916	flavohemoglobin gi_x000D_
gene1010	2448.51	1108.61	3788.41	3.41728	1.77285	0.0011698	0.0360458	NW_017264030.1	3500966	3502463	-	1498	VFPFJ_01006	-	-	-_x000D_
gene5302	106.555	169.586	43.5237	0.256647	-1.96214	0.00118528	0.036423	NW_017264033.1	2953065	2953601	+	537	VFPFJ_05274	-	-	-_x000D_
gene7255	2809.57	4321.56	1297.59	0.30026	-1.73572	0.00119895	0.0367426	NW_017264035.1	2095440	2097098	+	1659	VFPFJ_07217	GO:0030170;GO:0006520;GO:0016829;GO:0016765	K17069	o-acetylhomoserine gi_x000D_
gene8398	1428.34	2718.29	138.394	0.0509121	-4.29585	0.00121094	0.0370094	NW_017264036.1	2583343	2585162	+	1820	VFPFJ_08344	GO:0055114;GO:0006623;GO:0006696;GO:0004497;GO:0006897;GO:0020037;GO:0071210;GO:0000249;GO:0005506;GO:0005783	K09831	cytochrome p450 61_x000D_
gene10814	24.9257	44.7589	5.09256	0.113778	-3.13571	0.00123368	0.0376021	NW_017264045.1	33112	35187	-	2076	VFPFJ_10743	-	K06045	-_x000D_
gene5897	358.028	2.93393	713.122	243.06	7.92517	0.00125227	0.0380657	NW_017264034.1	1239370	1241359	+	1990	VFPFJ_05866	GO:0050660;GO:0016614;GO:0055114;GO:0016757	-	fad binding domain-containing protein_x000D_
gene10457	35.7488	12.3869	59.1107	4.77203	2.2546	0.00125972	0.0381069	NW_017264042.1	61998	63771	-	1774	VFPFJ_10388	GO:0016021;GO:0022891;GO:0055085;GO:0008643	-	mfs sugar transporter gi_x000D_
gene5209	910.837	1574.84	246.836	0.156738	-2.67358	0.0012604	0.0381069	NW_017264033.1	2654463	2655573	-	1111	VFPFJ_05181	GO:0016020	-	hypothetical protein VFPFJ_05181 [Purpureocillium lilacinum]_x000D_
gene2855	2084.93	778.018	3391.84	4.35959	2.12419	0.00126622	0.03818	NW_017264031.1	3265759	3268962	-	3204	VFPFJ_02837	-	-	-_x000D_
gene3914	874.867	388.71	1361.03	3.50139	1.80793	0.00128531	0.0385669	NW_017264032.1	2490441	2491387	+	947	VFPFJ_03891	GO:0004408;GO:0005739	K01764	cytochrome c c1 heme-lyase_x000D_
gene9347	986.763	1533.93	439.598	0.286583	-1.80297	0.00128591	0.0385669	NW_017264038.1	318727	320214	+	1488	VFPFJ_09284	GO:0004334;GO:0009072	K01555	fumarylacetoacetase gi_x000D_
gene7899	12608.1	5470.56	19745.6	3.60943	1.85177	0.0012969	0.038793	NW_017264036.1	1025220	1025483	-	264	VFPFJ_07854	-	-	-_x000D_
gene9129	2302.97	1048.86	3557.08	3.39137	1.76187	0.00130056	0.0387994	NW_017264037.1	2160265	2161659	+	1395	VFPFJ_09072	GO:0006535;GO:0016021;GO:0005741	K01738	cysteine synthase 2_x000D_
gene8397	178.529	278.934	78.1249	0.280084	-1.83607	0.00130644	0.0388229	NW_017264036.1	2580823	2582189	-	1367	VFPFJ_08343	-	-	-_x000D_
gene10481	2824.34	1333.56	4315.11	3.23579	1.69412	0.00130825	0.0388229	NW_017264042.1	132372	133312	+	941	VFPFJ_10412	GO:0016829;GO:0008152	-	oxaloacetase-like protein gi_x000D_
gene6604	107.711	170.532	44.8897	0.263233	-1.92559	0.00131766	0.0389497	NW_017264035.1	14033	15205	+	1173	VFPFJ_06569	GO:0016787;GO:0006629	-	lipase gi_x000D_
gene8776	61.7864	23.3838	100.189	4.28454	2.09914	0.00131945	0.0389497	NW_017264037.1	1090869	1091672	-	804	VFPFJ_08719	-	-	-_x000D_
gene9755	2247.75	991.583	3503.91	3.53366	1.82116	0.00133009	0.0391198	NW_017264038.1	1554370	1555364	-	995	VFPFJ_09692	-	-	-_x000D_
gene11414	22.1808	6.28779	38.0737	6.05518	2.59817	0.00133217	0.0391198	NW_017264058.1	16138	16511	+	374	VFPFJ_11341	-	-	-_x000D_
gene3691	277.422	125.728	429.116	3.41307	1.77107	0.00134108	0.039279	NW_017264032.1	1857448	1858446	-	999	VFPFJ_03670	-	-	-_x000D_
gene9994	2158.35	993.592	3323.1	3.34453	1.7418	0.00136321	0.0398233	NW_017264039.1	481635	482717	-	1083	VFPFJ_09930	GO:0046872;GO:0004471;GO:0051287;GO:0006108;GO:0055114	-	nad-dependent malic mitochondrial_x000D_
gene2895	210.015	27.5087	392.522	14.269	3.83481	0.00136871	0.0398805	NW_017264031.1	3383427	3384557	+	1131	VFPFJ_02876	-	-	-_x000D_
gene6441	192.391	15.9429	368.839	23.1349	4.532	0.00139612	0.0405741	NW_017264034.1	2780568	2781693	+	1126	VFPFJ_06409	-	-	-_x000D_
gene6652	390.268	611.075	169.46	0.277315	-1.8504	0.00141371	0.0409792	NW_017264035.1	181424	183691	+	2268	VFPFJ_06617	-	-	-_x000D_
gene5474	3884.18	1623.93	6144.42	3.78366	1.91978	0.00143297	0.0412823	NW_017264033.1	3495989	3497779	+	1791	VFPFJ_05444	GO:0016021;GO:0016757	K08098	gpi mannosyltransferase 4_x000D_
gene5852	60.7797	23.0718	98.4876	4.26875	2.09381	0.00143613	0.0412823	NW_017264034.1	1094157	1095470	-	1314	VFPFJ_05820	-	-	-_x000D_
gene4551	2116.63	3278.09	955.172	0.29138	-1.77903	0.0014386	0.0412823	NW_017264033.1	575076	576781	-	1706	VFPFJ_04524	GO:0004370;GO:0005975;GO:0006072;GO:0016310	K00864	glycerol kinase_x000D_
gene4346	126.59	241.273	11.9057	0.0493453	-4.34094	0.00144095	0.0412823	NW_017264033.1	46806	47657	-	852	VFPFJ_04319	-	-	-_x000D_
gene856	149.817	19.5632	280.07	14.3162	3.83957	0.00144251	0.0412823	NW_017264030.1	3043615	3044430	-	816	VFPFJ_00852	-	-	-_x000D_
gene10589	268.412	83.4121	453.412	5.43581	2.4425	0.00145212	0.0414518	NW_017264043.1	113826	116324	+	2499	VFPFJ_10519	GO:0016021;GO:0022891;GO:0055085	-	sugar porter family mfs transporter_x000D_
gene5434	11944.3	5589.43	18299.3	3.27391	1.71101	0.00145809	0.0415167	NW_017264033.1	3372328	3373869	+	1542	VFPFJ_05404	GO:0016491	-	fumarate reductase_x000D_
gene9623	22.2348	6.44956	38.02	5.89497	2.55948	0.00146807	0.0416953	NW_017264038.1	1152730	1153260	-	531	VFPFJ_09561	-	-	-_x000D_
gene3773	49.8569	18.4345	81.2793	4.4091	2.14048	0.00148255	0.0419717	NW_017264032.1	2117531	2119019	+	1489	VFPFJ_03750	GO:0016491;GO:0055114;GO:0005506	-	gibberellin 3-beta hydroxylase gi_x000D_
gene4434	16.8967	3.93644	29.857	7.58477	2.9231	0.00148709	0.0419717	NW_017264033.1	255951	257843	+	1893	VFPFJ_04407	-	-	-_x000D_
gene9181	173.098	75.7958	270.4	3.56748	1.8349	0.00148899	0.0419717	NW_017264037.1	2326276	2328884	-	2609	VFPFJ_09122	-	-	-_x000D_
gene11628	51.8761	2.1574	101.595	47.0913	5.55739	0.00150999	0.0424571	NW_017264075.1	27071	29574	+	2504	VFPFJ_11555	GO:0044454;GO:0005515;GO:0006342;GO:0000775;GO:0007533;GO:0000792;GO:0003682	-	chromo shadow domain-containing protein_x000D_
gene8666	1719	579.74	2858.27	4.93026	2.30166	0.00152749	0.042801	NW_017264037.1	791643	792487	-	845	VFPFJ_08611	-	-	-_x000D_
gene9858	579.739	266.592	892.885	3.34926	1.74384	0.00152983	0.042801	NW_017264039.1	37820	41417	-	3598	VFPFJ_09795	GO:0008017;GO:0007018;GO:0005524;GO:0003777	K10398	kinesin family protein_x000D_
gene9750	20.6758	0.646938	40.7047	62.919	5.97542	0.001552	0.0433136	NW_017264038.1	1526706	1528083	+	1378	VFPFJ_09687	-	K18280	-_x000D_
gene10346	1390.6	522.497	2258.71	4.32292	2.11201	0.00157208	0.0437652	NW_017264041.1	211291	212521	+	1231	VFPFJ_10277	GO:0046872;GO:0016491;GO:0055114	-	2og-fe oxygenase-like protein gi_x000D_
gene5715	1453.25	399.451	2507.04	6.27621	2.64989	0.00158225	0.0439397	NW_017264034.1	656099	659074	-	2976	VFPFJ_05683	-	-	-_x000D_
gene6563	360.039	167.088	552.989	3.30956	1.72664	0.00159373	0.0441495	NW_017264034.1	3109701	3110224	+	524	VFPFJ_06528	-	-	-_x000D_
gene2179	102.728	10.2285	195.227	19.0866	4.25449	0.00160224	0.0441897	NW_017264031.1	1170843	1171944	-	1102	VFPFJ_02165	-	-	-_x000D_
gene8082	179.113	281.507	76.7185	0.272528	-1.87552	0.00160534	0.0441897	NW_017264036.1	1654178	1658159	+	3982	VFPFJ_08035	GO:0006266;GO:0003677;GO:0005524;GO:0003910;GO:0006310;GO:0006281	K10777	atp dependent dna ligase domain-containingprotein_x000D_
gene7327	87.8404	138.361	37.3196	0.269726	-1.89043	0.00160697	0.0441897	NW_017264035.1	2303269	2307197	+	3929	VFPFJ_07289	-	-	-_x000D_
gene2989	74.2187	26.4076	122.03	4.62101	2.20821	0.00161518	0.0443071	NW_017264031.1	3678168	3678587	+	420	VFPFJ_02971	-	-	-_x000D_
gene3876	1813.82	805.36	2822.28	3.50437	1.80916	0.00162966	0.0445957	NW_017264032.1	2384353	2385366	-	1014	VFPFJ_03853	GO:0016021;GO:0055114;GO:0004128	K00326	oxidoreductase nad-binding domain-containing protein gi_x000D_
gene3985	1603.1	378.375	2827.82	7.47359	2.9018	0.00166417	0.0454294	NW_017264032.1	2741426	2743153	+	1728	VFPFJ_03960	GO:0051287;GO:0004617;GO:0016597;GO:0006564;GO:0055114	K00058	phosphoglycerate dehydrogenase_x000D_
gene716	300.986	135.103	466.87	3.45567	1.78896	0.00167439	0.045433	NW_017264030.1	2602119	2602831	+	713	VFPFJ_00714	GO:0031262;GO:0000778;GO:0044732;GO:0005829;GO:0031617	K11557	kinetochore protein spc24 gi_x000D_
gene10480	789.821	82.7344	1496.91	18.0929	4.17735	0.00167501	0.045433	NW_017264042.1	130244	131945	+	1702	VFPFJ_10411	GO:0016491;GO:0055114	-	fad binding domain-containing protein gi_x000D_
gene1745	1673.26	768.888	2577.64	3.35242	1.7452	0.00167642	0.045433	NW_017264031.1	17599	18801	-	1203	VFPFJ_01735	-	-	-_x000D_
gene10233	90.4688	20.5949	160.343	7.78554	2.9608	0.00168476	0.0455494	NW_017264040.1	339344	340858	+	1515	VFPFJ_10166	GO:0046556;GO:0031221;GO:0046373	-	alpha-n-arabinofuranosidase precursor_x000D_
gene5654	3419.95	224.986	6614.92	29.4015	4.87782	0.00169439	0.0456998	NW_017264034.1	458870	461024	-	2155	VFPFJ_05622	GO:0055085;GO:0016021	-	mfs drug transporter_x000D_
gene4405	2977.17	1380.85	4573.49	3.31208	1.72774	0.00171162	0.0459491	NW_017264033.1	187476	188174	+	699	VFPFJ_04378	GO:0016740	-	glutathione s-transferase chloride channel gi_x000D_
gene11643	9.51242	1.3913	17.6335	12.6742	3.66382	0.00171446	0.0459491	NW_017264078.1	8625	14052	+	5428	VFPFJ_11570	-	-	-_x000D_
gene7574	68.1235	25.9506	110.296	4.25025	2.08755	0.00171589	0.0459491	NW_017264036.1	773	5245	+	4473	VFPFJ_07531	-	-	-_x000D_
gene8997	2229.52	1062.89	3396.14	3.1952	1.67591	0.00172356	0.0459891	NW_017264037.1	1761255	1761996	-	742	VFPFJ_08940	GO:0055114;GO:0016491;GO:0045892;GO:0010181	K03809	quinone oxidoreductase gi_x000D_
gene4129	2741.25	4225.47	1257.03	0.297488	-1.74909	0.00172556	0.0459891	NW_017264032.1	3148853	3150067	-	1215	VFPFJ_04102	GO:1990415;GO:0005777	K13343	peroxisomal membrane anchor protein_x000D_
gene11754	27.478	4.26513	50.6908	11.885	3.57106	0.0017304	0.046009	NW_017264099.1	3147	9421	-	6275	VFPFJ_11681	-	-	-_x000D_
gene10578	9.45784	1.3913	17.5244	12.5957	3.65486	0.00174167	0.046199	NW_017264043.1	77008	78531	-	1524	VFPFJ_10508	-	-	-_x000D_
gene2546	20.9852	5.79027	36.1802	6.24845	2.6435	0.00174576	0.046199	NW_017264031.1	2328582	2329790	+	1209	VFPFJ_02530	GO:0050660;GO:0003995;GO:0055114	K00249	acyl- partial gi_x000D_
gene319	2154.52	1024.14	3284.91	3.20748	1.68144	0.00177019	0.0467355	NW_017264030.1	1273604	1274883	+	1280	VFPFJ_00319	GO:0016021	-	protein family protein gi_x000D_
gene10337	18.3652	35.0476	1.68282	0.0480153	-4.38036	0.00178245	0.0468803	NW_017264041.1	184787	187555	+	2769	VFPFJ_10268	-	-	-_x000D_
gene9236	38.4206	3.26262	73.5785	22.552	4.49518	0.00178401	0.0468803	NW_017264038.1	7363	8647	+	1285	VFPFJ_09175	GO:0008152	-	endonuclease exonuclease phosphatase family_x000D_
gene6549	446.753	195.917	697.589	3.56063	1.83213	0.00183805	0.0481877	NW_017264034.1	3066415	3068664	-	2250	VFPFJ_06514	GO:0044425	-	#NAME?_x000D_
gene5674	541.434	251.121	831.746	3.31214	1.72776	0.00187337	0.0489994	NW_017264034.1	524213	527791	+	3579	VFPFJ_05642	-	-	-_x000D_
gene6007	402.164	185.357	618.972	3.33935	1.73957	0.00187822	0.0490123	NW_017264034.1	1546677	1547253	+	577	VFPFJ_05977	GO:0005829;GO:0006777;GO:0019008;GO:0030366	K03635	molybdenum cofactor synthesis protein 2b gi_x000D_
gene9904	2402.12	3828.37	975.873	0.254906	-1.97196	0.00188299	0.0490232	NW_017264039.1	224570	227678	-	3109	VFPFJ_09841	-	-	-_x000D_
gene5189	10024.9	4400.55	15649.3	3.55621	1.83034	0.00189081	0.0491131	NW_017264033.1	2583969	2584785	-	817	VFPFJ_05161	-	-	-_x000D_
gene3477	89.7007	36.1172	143.284	3.9672	1.98812	0.00190203	0.0492907	NW_017264032.1	1264724	1265635	-	912	VFPFJ_03457	-	-	-_x000D_
gene8323	298.86	462.962	134.759	0.291079	-1.78052	0.00192857	0.0498475	NW_017264036.1	2345872	2348533	-	2662	VFPFJ_08270	GO:0003677;GO:0006351;GO:0005634;GO:0008270	-	zinc c2h2 type domain-containing protein gi_x000D_
gene3053	3741.65	510.267	6973.04	13.6655	3.77247	0.00193238	0.0498475	NW_017264031.1	3870319	3872259	+	1941	VFPFJ_03034	GO:0016021;GO:0016491;GO:0055114	-	ferric-chelate reductase gi_x000D_
gene2301	424.396	197.752	651.04	3.2922	1.71905	0.00196577	0.0505927	NW_017264031.1	1540515	1541013	-	499	VFPFJ_02285	-	-	-_x000D_
gene10127	436.482	207.254	665.709	3.21204	1.68349	0.00197909	0.0507317	NW_017264040.1	100372	101764	-	1393	VFPFJ_10063	GO:0044424	-	wd domain-containing protein_x000D_
gene8773	321.044	143.07	499.018	3.48792	1.80237	0.00198113	0.0507317	NW_017264037.1	1084127	1085038	-	912	VFPFJ_08716	-	-	-_x000D_
gene11420	507.495	230.887	784.104	3.39605	1.76386	0.0019847	0.0507317	NW_017264058.1	50928	52616	+	1689	VFPFJ_11347	GO:0016831;GO:0000287;GO:0030976	-	pyruvate decarboxylase_x000D_
gene522	889.756	1369.67	409.84	0.299225	-1.7407	0.00198947	0.0507383	NW_017264030.1	1911235	1912783	-	1549	VFPFJ_00520	GO:0015937;GO:0005524;GO:0016310;GO:0004594	K09680	pantothenate partial gi_x000D_
gene7454	371.535	169.827	573.243	3.37546	1.75508	0.00201606	0.0513	NW_017264035.1	2716246	2721609	-	5364	VFPFJ_07412	GO:0000281;GO:0044424	-	conserved leucine-rich repeat protein_x000D_
gene11114	81.6653	0	163.331	Inf	Inf	0.00203724	0.0517219	NW_017264049.1	141291	143015	-	1725	VFPFJ_11041	GO:0008236	-	family s53 protease-like protein_x000D_
gene1971	1191.91	1812.67	571.155	0.31509	-1.66616	0.00205339	0.0520146	NW_017264031.1	578043	579077	-	1035	VFPFJ_01960	GO:0055085;GO:0016021	K15109	mitochondrial carnitine acylcarnitine carrier protein_x000D_
gene6240	5428.57	8862.93	1994.21	0.225006	-2.15196	0.00205818	0.0520186	NW_017264034.1	2200199	2202301	-	2103	VFPFJ_06210	GO:0019629;GO:0004108;GO:0006099;GO:0050440;GO:0005739	K01647	2-methylcitrate mitochondrial precursor_x000D_
gene2257	274.635	125.029	424.24	3.39312	1.76261	0.00209208	0.0527569	NW_017264031.1	1409144	1410649	-	1506	VFPFJ_02241	-	-	-_x000D_
gene4420	2546.86	1214.7	3879.03	3.19342	1.6751	0.00210642	0.0529998	NW_017264033.1	221120	221575	-	456	VFPFJ_04393	-	-	-_x000D_
gene2427	280.972	67.3752	494.569	7.34052	2.87588	0.00211589	0.0530022	NW_017264031.1	1993843	1998133	+	4291	VFPFJ_02411	-	-	-_x000D_
gene2589	420.675	191.452	649.898	3.39457	1.76323	0.00211594	0.0530022	NW_017264031.1	2432053	2433978	-	1926	VFPFJ_02573	-	-	-_x000D_
gene7407	96.3176	21.5702	171.065	7.93063	2.98744	0.00213952	0.0534737	NW_017264035.1	2559274	2560158	+	885	VFPFJ_07365	-	-	-_x000D_
gene622	116.682	183.513	49.8515	0.271652	-1.88017	0.00215683	0.05368	NW_017264030.1	2310509	2310862	+	354	VFPFJ_00620	-	-	-_x000D_
gene6653	11035.1	17444.2	4625.9	0.265182	-1.91495	0.00215732	0.05368	NW_017264035.1	184460	185777	+	1318	VFPFJ_06618	GO:0000139;GO:0005351;GO:0008643;GO:0015992;GO:0016021	-	integral membrane protein gi_x000D_
gene9721	127.509	48.6001	206.418	4.24728	2.08654	0.00217609	0.0540275	NW_017264038.1	1438462	1438959	+	498	VFPFJ_09658	-	-	-_x000D_
gene190	2174.26	1039.4	3309.12	3.18368	1.67069	0.00220891	0.0547216	NW_017264030.1	868289	869719	-	1431	VFPFJ_00190	GO:0016021;GO:0006629	-	fatty acid desaturase_x000D_
gene2173	94.944	149.608	40.28	0.269236	-1.89305	0.00221663	0.054765	NW_017264031.1	1156241	1159880	+	3640	VFPFJ_02160	GO:0055085;GO:0016021	-	mfs general substrate transporter_x000D_
gene10399	10.4657	0.372179	20.5592	55.24	5.78764	0.00222285	0.054765	NW_017264041.1	371471	371644	-	174	VFPFJ_10330	-	-	-_x000D_
gene8727	1584.13	2467.5	700.759	0.283996	-1.81606	0.00222527	0.054765	NW_017264037.1	958544	962705	+	4162	VFPFJ_08672	GO:0016787;GO:0005829	K01469	protein gi_x000D_
gene3024	786.378	1208.32	364.435	0.301604	-1.72927	0.00225425	0.055357	NW_017264031.1	3789077	3789823	+	747	VFPFJ_03005	-	-	-_x000D_
gene640	650.486	317.322	983.65	3.09985	1.6322	0.0022749	0.0557426	NW_017264030.1	2362486	2363516	-	1031	VFPFJ_00638	GO:0015991;GO:0051287;GO:0033179;GO:0015078;GO:0004616;GO:0016021;GO:0055114	-	6-phosphogluconate dehydrogenase gi_x000D_
gene2769	4286.16	2078.34	6493.98	3.12459	1.64367	0.00228612	0.0558949	NW_017264031.1	3025590	3029328	-	3739	VFPFJ_02751	GO:0050660;GO:0046872;GO:0050661;GO:0042128;GO:0020037;GO:0051537;GO:0008942;GO:0055114	K17877	nitrite reductase_x000D_
gene11232	12579.2	2106.43	23052.1	10.9437	3.45202	0.00229106	0.0558949	NW_017264051.1	177753	179625	-	1873	VFPFJ_11159	GO:0055085;GO:0016021	-	major facilitator superfamily transporter gi_x000D_
gene3378	93.8781	26.7746	160.982	6.01247	2.58796	0.00230674	0.0561555	NW_017264032.1	974522	975666	+	1145	VFPFJ_03358	GO:0006281;GO:0016491;GO:0055114	-	dna repair family protein_x000D_
gene6431	301.403	466.282	136.523	0.292791	-1.77206	0.00231262	0.0561771	NW_017264034.1	2747980	2750194	+	2215	VFPFJ_06399	GO:0016021	-	ion transport_x000D_
gene4586	440.264	717.65	162.878	0.226961	-2.13948	0.00232794	0.0564275	NW_017264033.1	682303	684084	+	1782	VFPFJ_04560	GO:0003333;GO:0015171;GO:0016021	K16261	dicarboxylic amino acid permease_x000D_
gene2104	46.1383	74.4365	17.84	0.239668	-2.06089	0.00233835	0.0565579	NW_017264031.1	933389	933586	-	198	VFPFJ_02091	-	-	-_x000D_
gene421	354.87	139.58	570.16	4.08483	2.03028	0.00235829	0.056815	NW_017264030.1	1603274	1603697	-	424	VFPFJ_00420	-	-	-_x000D_
gene1677	1912.24	519.024	3305.46	6.3686	2.67098	0.00235908	0.056815	NW_017264030.1	5531911	5533697	+	1787	VFPFJ_01668	GO:0055085;GO:0016021	-	benomyl methotrexate resistance protein_x000D_
gene1149	67.1486	27.8623	106.435	3.82003	1.93358	0.00237218	0.0568867	NW_017264030.1	3915707	3916975	+	1269	VFPFJ_01142	GO:0005975;GO:0004553	-	cellulase family protein gi_x000D_
gene9344	1002.45	1528.73	476.174	0.311483	-1.68277	0.00237225	0.0568867	NW_017264038.1	310813	311991	-	1179	VFPFJ_09281	GO:0006357;GO:0000981;GO:0005634;GO:0008270	-	voltage-gated potassium channel subunit beta-1 channel subunit beta-1_x000D_
gene7937	101.958	38.8064	165.111	4.25473	2.08907	0.00238074	0.0568867	NW_017264036.1	1163749	1165903	-	2155	VFPFJ_07892	GO:0003824	-	aromatic amino acid aminotransferase_x000D_
gene10671	33.3088	12.2252	54.3925	4.44922	2.15355	0.00238742	0.0568867	NW_017264043.1	335781	336392	-	612	VFPFJ_10599	-	-	-_x000D_
gene1138	54.7343	88.1656	21.3029	0.241624	-2.04916	0.00239088	0.0568867	NW_017264030.1	3888512	3889546	-	1035	VFPFJ_01132	-	-	-_x000D_
gene1579	276.897	426.347	127.448	0.29893	-1.74212	0.00239241	0.0568867	NW_017264030.1	5224234	5225178	+	945	VFPFJ_01570	GO:0055114;GO:0051287	-	glyoxylate reductase protein_x000D_
gene8632	5595.31	1692.1	9498.52	5.61346	2.48889	0.00240243	0.0569452	NW_017264037.1	699707	700717	-	1011	VFPFJ_08577	-	-	-_x000D_
gene5437	4122.44	2002.53	6242.36	3.11724	1.64027	0.00240499	0.0569452	NW_017264033.1	3378635	3379315	+	681	VFPFJ_05407	GO:0016020	-	membrane associated eicosanoid glutathione metabolism-like domain-containingprotein_x000D_
gene11678	9.30234	0.744358	17.8603	23.9943	4.58462	0.00241776	0.0571271	NW_017264082.1	688	1439	+	752	VFPFJ_11605	-	-	-_x000D_
gene4172	402.822	616.991	188.653	0.305763	-1.70951	0.00243762	0.0574756	NW_017264032.1	3271387	3272927	-	1541	VFPFJ_04144	GO:0016853	K17605	phosphotyrosyl phosphatase activator_x000D_
gene9105	45.8454	18.1772	73.5137	4.04428	2.01588	0.00246817	0.057902	NW_017264037.1	2090185	2091854	-	1670	VFPFJ_09048	GO:0016020	-	endo-polygalacturonase pg1_x000D_
gene5181	369.829	610.726	128.932	0.211113	-2.24391	0.00247408	0.057902	NW_017264033.1	2553575	2554258	-	684	VFPFJ_05153	-	-	-_x000D_
gene10050	25.3814	43.2702	7.49262	0.173159	-2.52983	0.00247529	0.057902	NW_017264039.1	653820	653996	-	177	VFPFJ_09986	-	-	-_x000D_
gene10085	72.4748	30.0159	114.934	3.82909	1.937	0.00247629	0.057902	NW_017264039.1	739006	740397	-	1392	VFPFJ_10020	GO:0008236	-	alkaline protease 1_x000D_
gene9414	283.695	122.687	444.702	3.62468	1.85785	0.00250873	0.0584646	NW_017264038.1	494594	498218	-	3625	VFPFJ_09351	GO:0046872;GO:0098655;GO:0005524;GO:0016021;GO:0019829	K01536	calcium-transporting atpase 3_x000D_
gene2397	2810.18	4796.07	824.286	0.171867	-2.54064	0.00251085	0.0584646	NW_017264031.1	1896826	1897542	+	717	VFPFJ_02381	-	-	-_x000D_
gene4985	57.03	21.2066	92.8533	4.37851	2.13044	0.00252264	0.0584646	NW_017264033.1	2002267	2002908	+	642	VFPFJ_04957	-	-	-_x000D_
gene3443	173.385	55.2089	291.561	5.28104	2.40082	0.00252406	0.0584646	NW_017264032.1	1166100	1167143	-	1044	VFPFJ_03423	-	-	-_x000D_
gene8479	770.395	368.935	1171.86	3.17632	1.66736	0.00252635	0.0584646	NW_017264037.1	210909	212135	+	1227	VFPFJ_08424	-	-	-_x000D_
gene8993	78.7665	129.082	28.4512	0.220412	-2.18172	0.00253944	0.058647	NW_017264037.1	1754281	1755101	-	821	VFPFJ_08936	-	-	-_x000D_
gene4577	7035.9	11077.9	2993.86	0.270255	-1.88761	0.00255713	0.0589345	NW_017264033.1	661358	662106	-	749	VFPFJ_04551	-	-	-_x000D_
gene4858	1619.78	789.706	2449.86	3.10224	1.63331	0.00258816	0.0595277	NW_017264033.1	1521973	1523338	+	1366	VFPFJ_04830	-	-	-_x000D_
gene11617	4.67727	0	9.35453	Inf	Inf	0.00260548	0.0598036	NW_017264074.1	2200	2883	+	684	VFPFJ_11544	-	-	-_x000D_
gene4375	356.791	121.728	591.854	4.8621	2.28158	0.00263863	0.0604412	NW_017264033.1	113834	114457	-	624	VFPFJ_04348	GO:0008168;GO:0032259	-	methyltransferase domain-containing protein_x000D_
gene9883	5.90421	0	11.8084	Inf	Inf	0.00264676	0.0605043	NW_017264039.1	130961	131734	-	774	VFPFJ_09820	-	-	-_x000D_
gene438	170.612	274.07	67.1534	0.245023	-2.02901	0.00268652	0.0612886	NW_017264030.1	1656670	1657386	+	717	VFPFJ_00437	GO:0016491;GO:0055114	-	short chain dehydrogenase_x000D_
gene8001	3326.96	1626.3	5027.62	3.09145	1.62828	0.00272239	0.0619813	NW_017264036.1	1382910	1383947	+	1038	VFPFJ_07955	-	-	-_x000D_
gene11663	69.4061	29.4607	109.351	3.71178	1.89211	0.00273353	0.0620715	NW_017264080.1	10684	11178	+	495	VFPFJ_11590	-	-	-_x000D_
gene3177	91.3789	142.831	39.9266	0.279537	-1.83889	0.00273739	0.0620715	NW_017264032.1	310251	310981	+	731	VFPFJ_03157	-	K09935	-_x000D_
gene5012	185.188	69.0547	301.32	4.36351	2.12549	0.00275576	0.0623622	NW_017264033.1	2074788	2075268	+	481	VFPFJ_04984	-	-	-_x000D_
gene7714	1153.52	2107.66	199.382	0.0945987	-3.40204	0.00276917	0.0625399	NW_017264036.1	418854	421223	-	2370	VFPFJ_07670	GO:0016020;GO:0005737;GO:0004806;GO:0016042	K14674	patatin family phospholipase_x000D_
gene9625	1882.94	903.271	2862.61	3.16916	1.6641	0.00278071	0.0626745	NW_017264038.1	1159525	1160966	+	1442	VFPFJ_09563	GO:0016740	-	phosphatidyl synthase gi_x000D_
gene101	49.2129	8.55729	89.8684	10.502	3.39259	0.00279882	0.0629401	NW_017264030.1	601454	603623	-	2170	VFPFJ_00102	GO:0016021	-	nonselective cation channel gi_x000D_
gene7866	4837.53	2234.34	7440.72	3.33017	1.7356	0.00280874	0.0629401	NW_017264036.1	919679	920512	+	834	VFPFJ_07822	-	-	-_x000D_
gene122	359.093	175.196	542.991	3.09933	1.63196	0.00280927	0.0629401	NW_017264030.1	670151	671714	-	1564	VFPFJ_00123	GO:0050660;GO:0016614;GO:0055114	-	6-hydroxy-d-nicotine oxidase_x000D_
gene178	36824.4	18280.9	55367.8	3.02872	1.59871	0.00285524	0.0638427	NW_017264030.1	825864	827487	-	1624	VFPFJ_00178	GO:0005737;GO:0005975;GO:0004801;GO:0006098	K00616	transaldolase family protein gi_x000D_
gene8437	31.6946	3.69386	59.6954	16.1607	4.01442	0.00289061	0.0645053	NW_017264037.1	88217	88809	+	593	VFPFJ_08384	GO:0004540;GO:0003723;GO:0090501	-	guanine-specific ribonuclease n1 t1_x000D_
gene10828	78.0134	30.9364	125.09	4.04347	2.01559	0.00290977	0.0648044	NW_017264045.1	78953	80500	-	1548	VFPFJ_10757	-	-	-_x000D_
gene4338	9.52825	17.3779	1.67863	0.0965957	-3.3719	0.00292199	0.0649479	NW_017264033.1	2601	3653	+	1053	VFPFJ_04311	GO:0016491;GO:0044710;GO:0016020	-	fatty acid hydroxylase superfamily protein_x000D_
gene6024	475.641	226.156	725.126	3.20631	1.68091	0.00295015	0.0654445	NW_017264034.1	1586715	1588227	-	1513	VFPFJ_05994	GO:0016021;GO:0005975;GO:0004553	-	glucan -beta-glucosidase_x000D_
gene6555	559.04	62.2386	1055.84	16.9644	4.08444	0.00297155	0.0657894	NW_017264034.1	3083453	3084367	+	915	VFPFJ_06520	-	-	-_x000D_
gene6093	4456.34	6738.56	2174.13	0.32264	-1.632	0.00297798	0.0658022	NW_017264034.1	1813287	1814462	-	1176	VFPFJ_06063	-	-	-_x000D_
gene9400	1184.55	1820.45	548.65	0.301381	-1.73034	0.00298913	0.0659191	NW_017264038.1	457118	457900	-	783	VFPFJ_09337	GO:0006098;GO:0004807;GO:0006094;GO:0006096	K01803	triose-phosphate isomerase_x000D_
gene7276	361.068	549.268	172.868	0.314725	-1.66784	0.00304486	0.0670167	NW_017264035.1	2149814	2152012	-	2199	VFPFJ_07238	-	-	-_x000D_
gene10136	6493.61	3140.78	9846.43	3.13503	1.64848	0.00307725	0.0675503	NW_017264040.1	123669	124160	-	492	VFPFJ_10072	-	-	-_x000D_
gene1118	486.585	741.29	231.881	0.312807	-1.67665	0.00308112	0.0675503	NW_017264030.1	3833083	3834375	-	1293	VFPFJ_01112	GO:0008270;GO:0005779;GO:0006625;GO:0008022	K13345	peroxisome assembly protein gi_x000D_
gene5932	179.266	32.245	326.287	10.119	3.33899	0.00309968	0.0677971	NW_017264034.1	1339237	1340379	+	1143	VFPFJ_05902	-	-	-_x000D_
gene9964	937.737	462.034	1413.44	3.05917	1.61314	0.00311783	0.0677971	NW_017264039.1	387720	389159	+	1440	VFPFJ_09901	-	-	-_x000D_
gene1524	86.1186	38.2602	133.977	3.50173	1.80807	0.00311934	0.0677971	NW_017264030.1	5062462	5063966	-	1505	VFPFJ_01516	GO:0020037;GO:0016021;GO:0016705;GO:0004497;GO:0005506;GO:0055114	-	cytochrome p450 oxidoreductase gi_x000D_
gene5991	451.345	25.6542	877.037	34.1868	5.09537	0.00312017	0.0677971	NW_017264034.1	1498250	1499691	-	1442	VFPFJ_05962	GO:0016020	-	integral membrane protein_x000D_
gene9673	22.3692	0.700862	44.0376	62.8335	5.97346	0.00312251	0.0677971	NW_017264038.1	1305939	1307369	-	1431	VFPFJ_09611	GO:0008171;GO:0032259	-	s-adenosyl-l-methionine-dependent methyltransferase gi_x000D_
gene1507	5974.61	2540.65	9408.57	3.70321	1.88878	0.00314597	0.0681747	NW_017264030.1	5005515	5006792	+	1278	VFPFJ_01499	GO:0050662;GO:0003978;GO:0006012	K01784	udp-glucose 4-epimerase_x000D_
gene9448	465.912	227.395	704.43	3.09782	1.63125	0.00317533	0.0686788	NW_017264038.1	593866	596815	+	2950	VFPFJ_09384	GO:0042578	-	phosphatidylinositide phosphatase sac2_x000D_
gene6310	18.687	2.88426	34.4896	11.9579	3.57989	0.00319208	0.0687718	NW_017264034.1	2402072	2403424	-	1353	VFPFJ_06279	GO:0006807;GO:0004356	-	glutamine synthetase gi_x000D_
gene8300	559.693	221.506	897.88	4.05352	2.01918	0.00319249	0.0687718	NW_017264036.1	2282704	2286774	+	4071	VFPFJ_08247	-	-	-_x000D_
gene6140	264.507	400.361	128.653	0.321342	-1.63782	0.00319798	0.0687718	NW_017264034.1	1939074	1939562	+	489	VFPFJ_06110	-	-	-_x000D_
gene11068	1244.1	1870.87	617.328	0.329968	-1.5996	0.00322337	0.0690676	NW_017264049.1	1418	1895	-	478	VFPFJ_10995	-	-	-_x000D_
gene2435	76.1879	23.0115	129.364	5.62172	2.49101	0.00322401	0.0690676	NW_017264031.1	2030720	2031061	+	342	VFPFJ_02419	-	-	-_x000D_
gene4729	369.775	21.4471	718.103	33.4825	5.06533	0.00323734	0.0691358	NW_017264033.1	1085758	1089083	+	3326	VFPFJ_04701	-	-	-_x000D_
gene5842	1616.43	2455.28	777.577	0.316696	-1.65883	0.00323949	0.0691358	NW_017264034.1	1052609	1054213	+	1605	VFPFJ_05810	GO:0008237;GO:0006508;GO:0008270;GO:0004177	K01267	aspartyl aminopeptidase_x000D_
gene912	121.737	189.297	54.1777	0.286205	-1.80488	0.00327697	0.0698032	NW_017264030.1	3207192	3207627	-	436	VFPFJ_00908	-	-	-_x000D_
gene2556	1516.64	587.955	2445.32	4.15902	2.05624	0.0032889	0.069925	NW_017264031.1	2354716	2357160	-	2445	VFPFJ_02540	-	-	-_x000D_
gene7388	32.6015	54.8324	10.3705	0.189132	-2.40254	0.00331467	0.0703398	NW_017264035.1	2509231	2510664	-	1434	VFPFJ_07346	GO:0016491	-	fad linked oxidase_x000D_
gene4756	17793.6	8726.59	26860.7	3.07803	1.62201	0.0033223	0.070369	NW_017264033.1	1207078	1209892	-	2815	VFPFJ_04728	GO:0008289	-	uncharacterized protein_x000D_
gene5406	115.998	53.6599	178.335	3.32343	1.73267	0.00336899	0.0712238	NW_017264033.1	3266715	3268841	-	2127	VFPFJ_05376	-	-	-_x000D_
gene7573	122.552	20.4508	224.653	10.985	3.45747	0.00339797	0.0717016	NW_017264035.1	3132290	3133453	-	1164	VFPFJ_07530	-	-	-_x000D_
gene2417	184.991	87.2961	282.687	3.23825	1.69522	0.00343625	0.0723737	NW_017264031.1	1969764	1970882	-	1119	VFPFJ_02401	-	-	-_x000D_
gene7253	1649.05	2767.69	530.403	0.191641	-2.38352	0.00345796	0.072632	NW_017264035.1	2087884	2090119	-	2236	VFPFJ_07215	GO:0003824;GO:0008152	K01897	amp-binding enzyme gi_x000D_
gene5289	694.966	1202.24	187.693	0.15612	-2.67928	0.00346144	0.072632	NW_017264033.1	2901801	2902480	+	680	VFPFJ_05261	GO:0004736;GO:0006094;GO:0046872;GO:0006090;GO:0003677;GO:0005524;GO:0004075;GO:0009374	-	pyruvate carboxylase_x000D_
gene1704	145.701	222.871	68.5305	0.30749	-1.70139	0.00348672	0.0730263	NW_017264030.1	5597281	5598750	-	1470	VFPFJ_01694	-	-	-_x000D_
gene4088	1220.99	2110.9	331.079	0.156842	-2.67261	0.00351542	0.0734492	NW_017264032.1	3027913	3028625	-	713	VFPFJ_04061	GO:0008080	-	gnat family n-acetyltransferase_x000D_
gene9037	445.558	751.768	139.349	0.185361	-2.43159	0.00351997	0.0734492	NW_017264037.1	1883266	1884270	-	1005	VFPFJ_08980	-	-	-_x000D_
gene4804	79.112	131.731	26.4934	0.201118	-2.31388	0.00353481	0.073505	NW_017264033.1	1375758	1378162	-	2405	VFPFJ_04776	GO:0005488;GO:0006351	-	fungal specific transcription factor domain-containing protein_x000D_
gene8080	174.164	264.97	83.3578	0.314593	-1.66844	0.00353648	0.073505	NW_017264036.1	1647450	1648444	-	995	VFPFJ_08033	-	K22575	-_x000D_
gene918	15999.8	23926.5	8073.03	0.33741	-1.56742	0.00354814	0.073505	NW_017264030.1	3232424	3232764	+	341	VFPFJ_00914	-	-	-_x000D_
gene7825	236.177	0.296507	472.057	1592.06	10.6367	0.00354879	0.073505	NW_017264036.1	797739	798875	-	1137	VFPFJ_07781	-	-	-_x000D_
gene10058	2707.44	4086.45	1328.44	0.325084	-1.62112	0.0035693	0.073794	NW_017264039.1	669596	671683	+	2088	VFPFJ_09993	GO:0003824;GO:0008152	-	amp-binding enzyme_x000D_
gene6481	27.1985	44.4616	9.9353	0.223458	-2.16192	0.00358997	0.0740851	NW_017264034.1	2880139	2881660	-	1522	VFPFJ_06448	GO:0016620;GO:0055114	-	aldehyde dehydrogenase_x000D_
gene151	30.7086	6.37389	55.0433	8.63575	3.11032	0.00359978	0.0741514	NW_017264030.1	753731	754124	-	394	VFPFJ_00152	-	-	-_x000D_
gene2555	552.016	271.688	832.345	3.06361	1.61523	0.00364187	0.0748815	NW_017264031.1	2352014	2353166	-	1153	VFPFJ_02539	-	-	-_x000D_
gene9813	2326.86	4449.97	203.753	0.0457874	-4.4489	0.00369557	0.0758468	NW_017264038.1	1765744	1767432	-	1689	VFPFJ_09750	GO:0055114;GO:0016627	-	3-ketosteroid-delta-1-dehydrogenase gi_x000D_
gene8631	443.292	110.937	775.647	6.9918	2.80566	0.00371715	0.0761507	NW_017264037.1	698928	699365	-	438	VFPFJ_08576	-	-	-_x000D_
gene10424	19.0898	6.05564	32.124	5.30482	2.4073	0.00375614	0.0768097	NW_017264041.1	427004	428020	-	1017	VFPFJ_10355	-	-	-_x000D_
gene10174	3668.09	1107.6	6228.58	5.62351	2.49147	0.00376524	0.0768559	NW_017264040.1	217471	219237	-	1767	VFPFJ_10108	GO:0003847;GO:0016042	-	phospholipase group vii_x000D_
gene1863	20.3934	6.28161	34.5052	5.49304	2.45761	0.00379019	0.077225	NW_017264031.1	299790	300968	+	1179	VFPFJ_01853	-	-	-_x000D_
gene5683	162.166	28.6049	295.727	10.3383	3.36993	0.00386211	0.0785482	NW_017264034.1	555210	556745	-	1536	VFPFJ_05651	-	-	-_x000D_
gene460	83.3553	135.956	30.7547	0.226211	-2.14426	0.00387032	0.078573	NW_017264030.1	1730898	1732973	-	2076	VFPFJ_00458	GO:0003677;GO:0006351;GO:0005634;GO:0008270	-	c2h2 type zinc finger domain-containing protein_x000D_
gene9142	2966.57	4623.08	1310.07	0.283377	-1.81921	0.00388964	0.0786974	NW_017264037.1	2193297	2194630	-	1334	VFPFJ_09085	GO:0016491;GO:0055114	-	naringenin 3-dioxygenase_x000D_
gene4317	37.0865	14.4024	59.7706	4.15005	2.05313	0.00389044	0.0786974	NW_017264032.1	3698845	3699018	-	174	VFPFJ_04290	-	-	-_x000D_
gene6700	241.454	115.483	367.425	3.18164	1.66977	0.00393103	0.0793758	NW_017264035.1	378236	378893	-	658	VFPFJ_06665	-	-	-_x000D_
gene440	128.518	197.698	59.3382	0.300145	-1.73627	0.00394945	0.0796048	NW_017264030.1	1661211	1663298	+	2088	VFPFJ_00439	GO:0046872;GO:0006355;GO:0004497;GO:0000166;GO:0050662	-	monooxygenase gi_x000D_
gene10013	34.2581	55.5175	12.9987	0.234136	-2.09458	0.00396486	0.0797716	NW_017264039.1	533210	533680	-	471	VFPFJ_09949	-	-	-_x000D_
gene146	2299.41	1171.57	3427.25	2.92536	1.54861	0.00397191	0.0797716	NW_017264030.1	738597	739517	-	921	VFPFJ_00147	GO:0016020	-	non-anchored cell wall protein variant 1_x000D_
gene9924	9.44847	1.44522	17.4517	12.0755	3.59401	0.00398845	0.079961	NW_017264039.1	282750	283670	+	921	VFPFJ_09861	-	-	-_x000D_
gene10413	57.9678	2.9495	112.986	38.3068	5.25953	0.00402346	0.0805194	NW_017264041.1	401958	402959	+	1002	VFPFJ_10344	-	-	-_x000D_
gene10672	249.658	124.247	375.068	3.01873	1.59394	0.00404215	0.0807496	NW_017264043.1	336924	337807	+	884	VFPFJ_10600	-	-	-_x000D_
gene10712	56.3786	88.23	24.5273	0.277992	-1.84688	0.00408636	0.0814345	NW_017264044.1	84073	84505	+	433	VFPFJ_10640	-	-	-_x000D_
gene418	324.005	164.554	483.457	2.93799	1.55483	0.00409091	0.0814345	NW_017264030.1	1597290	1597946	+	657	VFPFJ_00417	GO:0016021	-	extracellular serine-rich protein_x000D_
gene9506	53.0172	23.185	82.8493	3.5734	1.8373	0.00411378	0.0817451	NW_017264038.1	798560	799603	+	1044	VFPFJ_09443	-	-	-_x000D_
gene1219	67849.5	33730	101969	3.02309	1.59602	0.00412714	0.0818659	NW_017264030.1	4145398	4148175	-	2778	VFPFJ_01212	GO:0005829;GO:0042026;GO:0051787;GO:0019538;GO:0005524;GO:0016887;GO:0043335;GO:0005635;GO:0071218	K03695	heat shock protein hsp98_x000D_
gene1540	3158.34	1523.36	4793.32	3.14654	1.65377	0.00416149	0.0823665	NW_017264030.1	5108238	5109481	+	1244	VFPFJ_01532	GO:0000122;GO:0035004;GO:0000827;GO:0050821;GO:0030674;GO:0005829;GO:0000825;GO:0032958;GO:0000821;GO:0000823;GO:0000824;GO:0045944;GO:0005634;GO:0008440;GO:0046854	K00915	inositol polyphosphate multikinase gi_x000D_
gene1777	30.2679	0.997369	59.5384	59.6955	5.89955	0.00417258	0.0823665	NW_017264031.1	103635	104538	-	904	VFPFJ_01767	-	-	-_x000D_
gene5435	1534.54	596.382	2472.69	4.14615	2.05177	0.00417728	0.0823665	NW_017264033.1	3374276	3375380	+	1105	VFPFJ_05405	GO:0019359;GO:0016740;GO:0044424	-	nicotinamide riboside kinase 1_x000D_
gene4436	411.85	159.823	663.878	4.15384	2.05444	0.00418167	0.0823665	NW_017264033.1	261197	263159	+	1963	VFPFJ_04409	GO:0046872	-	multicopper oxidase_x000D_
gene6576	2541.19	3817.98	1264.41	0.331173	-1.59434	0.00422381	0.0830415	NW_017264034.1	3136839	3138363	+	1525	VFPFJ_06541	GO:0050660;GO:0003995;GO:0055114	-	acyl- mitochondrial precursor_x000D_
gene5999	709.172	348.115	1070.23	3.07435	1.62028	0.00423071	0.0830415	NW_017264034.1	1513021	1515607	+	2587	VFPFJ_05969	GO:0016021	-	phosphoribosylaminoimidazole-succinocarboxamide synthase_x000D_
gene7429	579.753	291.578	867.928	2.97665	1.57369	0.00431237	0.0844969	NW_017264035.1	2642358	2645706	-	3349	VFPFJ_07387	GO:0008553;GO:0046872;GO:0006754;GO:0016021;GO:1902600;GO:0005524	K01535	plasma membrane atpase 2_x000D_
gene10613	1315.4	1998.19	632.622	0.316598	-1.65928	0.00432262	0.0845504	NW_017264043.1	185210	186086	+	877	VFPFJ_10543	-	K09702	-_x000D_
gene6092	1928.23	995.677	2860.77	2.8732	1.52266	0.00433479	0.0846414	NW_017264034.1	1810884	1811885	+	1002	VFPFJ_06062	-	-	-_x000D_
gene9360	114.343	184.821	43.8662	0.237344	-2.07495	0.00436873	0.0851561	NW_017264038.1	353203	353487	-	285	VFPFJ_09297	-	-	-_x000D_
gene4733	118.56	1.96256	235.157	119.822	6.90474	0.00438774	0.0853787	NW_017264033.1	1103128	1104389	-	1262	VFPFJ_04705	GO:0016874;GO:0008152	-	phenylacetyl- ligase protein gi_x000D_
gene958	40.0714	15.9493	64.1936	4.02487	2.00894	0.00446831	0.0866484	NW_017264030.1	3353781	3354557	+	777	VFPFJ_00954	-	-	-_x000D_
gene3895	5.07612	0	10.1522	Inf	Inf	0.0044684	0.0866484	NW_017264032.1	2442826	2443464	-	639	VFPFJ_03872	-	-	-_x000D_
gene1595	42.1622	9.44681	74.8777	7.92624	2.98664	0.00449901	0.0870918	NW_017264030.1	5261992	5263740	-	1749	VFPFJ_01586	-	-	-_x000D_
gene1030	451.144	230.435	671.853	2.91559	1.54379	0.00453341	0.0876069	NW_017264030.1	3550686	3551609	-	924	VFPFJ_01026	-	-	-_x000D_
gene3402	1965.46	3113.75	817.161	0.262436	-1.92996	0.00454763	0.087731	NW_017264032.1	1040995	1041717	-	723	VFPFJ_03382	-	-	-_x000D_
gene1008	4870.28	7310.13	2430.44	0.332475	-1.58868	0.00456048	0.0878283	NW_017264030.1	3496392	3497748	+	1357	VFPFJ_01004	GO:0016747;GO:0008152	K00626	acetyl- partial gi_x000D_
gene6083	1100.43	1646.75	554.122	0.336495	-1.57134	0.00460583	0.0885501	NW_017264034.1	1785064	1787756	-	2693	VFPFJ_06053	GO:0016301;GO:0016773;GO:0016310;GO:0005634	K00866	choline kinase gi_x000D_
gene2561	63.4473	27.0629	99.8317	3.68888	1.88318	0.00462536	0.0887261	NW_017264031.1	2365091	2366343	-	1253	VFPFJ_02545	-	-	-_x000D_
gene4805	63.6538	112.643	14.6647	0.130187	-2.94134	0.00463077	0.0887261	NW_017264033.1	1378604	1380309	+	1706	VFPFJ_04777	GO:0020037;GO:0016705;GO:0004497;GO:0005506;GO:0055114	K10438	3-hydroxyphenylacetate 6 hydroxylase_x000D_
gene4723	37.7751	1.2617	74.2885	58.8797	5.8797	0.00464911	0.0889262	NW_017264033.1	1064948	1065877	-	930	VFPFJ_04696	GO:0016020	-	thioesterase-like superfamily domain-containing protein gi_x000D_
gene10261	1479.17	2333.89	624.459	0.267562	-1.90206	0.00467012	0.0891395	NW_017264040.1	405412	406964	+	1553	VFPFJ_10192	GO:0097053;GO:0019805;GO:0034354;GO:0043420;GO:0030429;GO:0006569;GO:0005737;GO:0030170	K01556	kynureninase gi_x000D_
gene1953	336.197	509.089	163.304	0.320778	-1.64035	0.00467612	0.0891395	NW_017264031.1	523145	525021	-	1877	VFPFJ_01942	GO:0016884	K01426	amidase family protein_x000D_
gene9587	285.11	142.572	427.648	2.99952	1.58473	0.00469141	0.089153	NW_017264038.1	1053020	1054312	-	1293	VFPFJ_09525	-	K01046	-_x000D_
gene7707	746.769	1246.3	247.236	0.198375	-2.3337	0.00469268	0.089153	NW_017264036.1	403760	405829	-	2070	VFPFJ_07663	GO:0016491;GO:0030151;GO:0042128;GO:0055114	K00387	sulfite oxidase_x000D_
gene6321	8269.67	14382	2157.32	0.150001	-2.73695	0.00471531	0.0894319	NW_017264034.1	2444020	2446246	-	2227	VFPFJ_06290	GO:0046872;GO:0004222;GO:0006508	K13726	metallopeptidase MepB [Purpureocillium lilacinum]_x000D_
gene1433	846.009	1295.01	397.007	0.306566	-1.70573	0.00475481	0.0897552	NW_017264030.1	4787673	4789557	-	1885	VFPFJ_01425	-	-	-_x000D_
gene4321	678.193	1011.91	344.471	0.340415	-1.55463	0.00475543	0.0897552	NW_017264032.1	3711464	3713029	+	1566	VFPFJ_04294	-	-	-_x000D_
gene1758	3003.62	4441.87	1565.37	0.352413	-1.50466	0.0047563	0.0897552	NW_017264031.1	52390	54600	-	2211	VFPFJ_01748	GO:0006357;GO:0008270;GO:0000981;GO:0003677;GO:0005634	-	c6 zinc finger protein_x000D_
gene5962	82.1562	136.839	27.4731	0.200769	-2.31639	0.00480194	0.0904648	NW_017264034.1	1403691	1404271	+	581	VFPFJ_05931	GO:0016021	-	hypothetical protein VFPBJ_03738 [Purpureocillium lilacinum] gi_x000D_
gene1599	69.5142	30.8428	108.185	3.50764	1.8105	0.00482959	0.0907511	NW_017264030.1	5276876	5277220	+	345	VFPFJ_01590	-	-	-_x000D_
gene3863	1017.71	469.576	1565.85	3.3346	1.73752	0.00483328	0.0907511	NW_017264032.1	2352535	2353353	+	819	VFPFJ_03840	-	-	-_x000D_
gene9757	204.386	310.846	97.9249	0.315027	-1.66645	0.0048438	0.090797	NW_017264038.1	1566713	1567429	+	717	VFPFJ_09694	-	K07107	-_x000D_
gene6081	583.918	297.021	870.814	2.93183	1.5518	0.00486319	0.0909805	NW_017264034.1	1779051	1781379	-	2329	VFPFJ_06051	GO:0004672;GO:0010971;GO:0071958;GO:0005829;GO:0005635;GO:0006468;GO:0031030;GO:0090307;GO:1903380;GO:0005524	K20872	g2-specific protein kinase nim-1_x000D_
gene4990	2668.92	830.221	4507.61	5.42941	2.4408	0.00486977	0.0909805	NW_017264033.1	2011790	2012642	+	853	VFPFJ_04962	-	-	-_x000D_
gene6664	79.3311	36.7847	121.877	3.31326	1.72825	0.00488933	0.0911945	NW_017264035.1	220261	222894	-	2634	VFPFJ_06629	GO:0097159;GO:1901363	-	meiosis protein mei2_x000D_
gene4206	8.25697	15.1425	1.37146	0.0905705	-3.46481	0.00490711	0.0913747	NW_017264032.1	3374240	3376236	-	1997	VFPFJ_04178	GO:0016021;GO:0022891;GO:0055085;GO:0008643	-	sugar transporter protein_x000D_
gene3261	6465.31	1285.88	11644.7	9.05585	3.17885	0.0049466	0.0919576	NW_017264032.1	572218	573460	+	1243	VFPFJ_03241	GO:0009916;GO:0016021;GO:0046872;GO:0070469;GO:0055114	-	alternative oxidase_x000D_
gene11399	5.26357	0.372179	10.155	27.2852	4.77005	0.00500286	0.09285	NW_017264057.1	4582	5569	-	988	VFPFJ_11326	-	-	-_x000D_
gene2109	58.4177	16.9953	99.8401	5.87458	2.55449	0.0050424	0.0934297	NW_017264031.1	946325	947347	+	1023	VFPFJ_02096	GO:0016021;GO:0055085;GO:0005215	-	major facilitator superfamily general substrate transporter gi_x000D_
gene348	3351.44	1759.71	4943.17	2.80909	1.4901	0.00509804	0.0943054	NW_017264030.1	1385928	1389727	-	3800	VFPFJ_00348	GO:0004672;GO:0006468;GO:0005524	-	camk camkl gin4 protein kinase_x000D_
gene10171	288.337	133.97	442.703	3.30449	1.72443	0.00512633	0.094673	NW_017264040.1	211171	211768	+	598	VFPFJ_10105	-	-	-_x000D_
gene5917	923.968	466.057	1381.88	2.96505	1.56805	0.0051614	0.0951643	NW_017264034.1	1293136	1297288	+	4153	VFPFJ_05886	-	-	-_x000D_
gene2786	168.199	65.6453	270.753	4.12448	2.04421	0.00517709	0.0952607	NW_017264031.1	3084786	3085678	+	893	VFPFJ_02768	GO:0055114;GO:0015035	-	dsba-like thioredoxin domain-containing protein_x000D_
gene6885	3805.5	5672.56	1938.44	0.341723	-1.5491	0.00518357	0.0952607	NW_017264035.1	927679	933716	-	6038	VFPFJ_06850	GO:0016021;GO:0022891;GO:0055085;GO:0008643	-	sugar porter family mfs transporter_x000D_
gene9209	78.589	33.9525	123.226	3.62935	1.85971	0.00522221	0.0958143	NW_017264037.1	2409339	2410913	+	1575	VFPFJ_09149	-	-	-_x000D_
gene1702	2893.68	4307.23	1480.13	0.343639	-1.54103	0.00524851	0.0959944	NW_017264030.1	5587408	5588328	+	921	VFPFJ_01692	GO:0042819;GO:0042823;GO:0003824	K06215	pyridoxine biosynthesis protein pdx1_x000D_
gene1390	11.267	2.6095	19.9244	7.63535	2.93269	0.00524909	0.0959944	NW_017264030.1	4662875	4663765	-	891	VFPFJ_01382	-	-	-_x000D_
gene3609	3394.58	1811.46	4977.7	2.74789	1.45833	0.00527398	0.0962794	NW_017264032.1	1620034	1620881	+	848	VFPFJ_03589	-	-	-_x000D_
gene8399	85.8072	130.632	40.9819	0.313719	-1.67246	0.0052818	0.0962794	NW_017264036.1	2585208	2585858	-	651	VFPFJ_08345	-	-	-_x000D_
gene55	56.2117	23.6158	88.8076	3.76051	1.91093	0.00530109	0.0964747	NW_017264030.1	443988	449600	+	5613	VFPFJ_00056	-	-	-_x000D_
gene9398	15794.6	8186.25	23403	2.85882	1.51542	0.00531803	0.0965648	NW_017264038.1	449874	453099	+	3226	VFPFJ_09335	GO:0016787	-	hydantoin utilization protein a_x000D_
gene1088	401.734	602.052	201.416	0.334549	-1.57971	0.00532321	0.0965648	NW_017264030.1	3727210	3729265	+	2056	VFPFJ_01084	GO:0006357;GO:0000981;GO:0005634;GO:0008270	-	c6 zinc finger domain-containing protein_x000D_
gene2413	1430	2136.84	723.162	0.338426	-1.56309	0.0053433	0.0967731	NW_017264031.1	1954680	1956908	-	2229	VFPFJ_02397	GO:0006629;GO:0030729	K01907	acetoacetate- ligase_x000D_
gene778	4690.56	8105.93	1275.2	0.157317	-2.66826	0.00535415	0.0968137	NW_017264030.1	2804624	2807922	-	3299	VFPFJ_00775	GO:0016491;GO:0055114	K14729	peroxisomal hydratase-dehydrogenase-epimerase_x000D_
gene7536	197.214	294.46	99.9674	0.339494	-1.55854	0.00537842	0.0970964	NW_017264035.1	2962889	2963587	-	699	VFPFJ_07493	GO:0006520;GO:0036361	-	aspartate racemase gi_x000D_
gene10794	1036.56	102.801	1970.32	19.1662	4.2605	0.00539418	0.097225	NW_017264044.1	299780	300984	+	1205	VFPFJ_10722	GO:0016020	-	vitamin k epoxide reductase family domain-containing protein_x000D_
gene5909	32.5758	13.3781	51.7734	3.87001	1.95234	0.0054613	0.0982772	NW_017264034.1	1272422	1273237	-	816	VFPFJ_05878	GO:0016491;GO:0055114	-	short-chain dehydrogenase reductase sdr_x000D_
gene10885	24.7608	5.2365	44.2852	8.45702	3.08015	0.00549787	0.0986208	NW_017264045.1	265360	267241	+	1882	VFPFJ_10813	GO:0008236	K01279	tripeptidyl peptidase sed3 gi_x000D_
gene5992	225.404	13.0422	437.765	33.5653	5.0689	0.00550265	0.0986208	NW_017264034.1	1500018	1500383	+	366	VFPFJ_05963	-	-	-_x000D_
gene524	52.3384	5.40766	99.2691	18.3571	4.19827	0.00551342	0.0986208	NW_017264030.1	1918173	1919135	+	963	VFPFJ_00522	GO:0016787	-	alpha beta hydrolase fold protein_x000D_
gene105	5928.82	10300.9	1556.78	0.151131	-2.72613	0.00551547	0.0986208	NW_017264030.1	609846	614053	+	4208	VFPFJ_00106	-	-	-_x000D_
gene1952	6.01047	0.296507	11.7244	39.5418	5.30531	0.00560029	0.0995289	NW_017264031.1	522087	523028	+	942	VFPFJ_01941	GO:0003824;GO:0005975	-	lactam utilization protein lamb_x000D_
gene8457	249.575	20.6216	478.528	23.2052	4.53638	0.00560277	0.0995289	NW_017264037.1	150057	151200	+	1144	VFPFJ_08403	-	-	-_x000D_
gene7943	11635.3	17768.3	5502.22	0.309664	-1.69122	0.00561539	0.0995289	NW_017264036.1	1188025	1191941	+	3917	VFPFJ_07898	GO:0006357;GO:0008270;GO:0000981;GO:0003677;GO:0005634	-	cutinase transcription factor 1 beta_x000D_
gene11284	72.5658	31.5126	113.619	3.60552	1.85021	0.00561833	0.0995289	NW_017264053.1	93105	93548	+	444	VFPFJ_11211	-	-	-_x000D_
gene7065	336.244	52.0101	620.477	11.9299	3.57652	0.00562761	0.0995289	NW_017264035.1	1498574	1499814	+	1241	VFPFJ_07030	-	-	-_x000D_
gene1874	16772.6	24638	8907.15	0.36152	-1.46785	0.00564588	0.0995289	NW_017264031.1	325200	327012	+	1813	VFPFJ_01864	GO:0003333;GO:0015171;GO:0016021	K03293	amino acid permease_x000D_
gene2560	17294.4	8662.3	25926.4	2.99302	1.5816	0.00564661	0.0995289	NW_017264031.1	2364069	2364527	-	459	VFPFJ_02544	-	-	-_x000D_
gene11373	346.707	176.66	516.754	2.92513	1.5485	0.00565428	0.0995289	NW_017264056.1	63492	64442	+	951	VFPFJ_11300	-	-	-_x000D_
gene7316	69.8757	12.1476	127.604	10.5045	3.39293	0.00565472	0.0995289	NW_017264035.1	2269489	2270914	+	1426	VFPFJ_07278	-	-	-_x000D_
gene6800	2527.04	3908.78	1145.3	0.293006	-1.771	0.00565475	0.0995289	NW_017264035.1	684593	685842	+	1250	VFPFJ_06765	GO:0016021;GO:0005739;GO:0006810	-	mitochondrial carrier protein_x000D_
gene2486	109.585	165.466	53.7041	0.324563	-1.62343	0.00570418	0.100242	NW_017264031.1	2165643	2166638	+	996	VFPFJ_02470	-	-	-_x000D_
gene9657	14.9933	1.66605	28.3205	16.9985	4.08734	0.00577043	0.101104	NW_017264038.1	1258049	1258471	-	423	VFPFJ_09595	-	-	-_x000D_
gene6076	42.7636	12.7146	72.8125	5.7267	2.5177	0.00577844	0.101104	NW_017264034.1	1745106	1749390	+	4285	VFPFJ_06046	-	-	-_x000D_
gene5117	93.9815	44.2844	143.679	3.24445	1.69797	0.0057802	0.101104	NW_017264033.1	2368212	2369834	-	1623	VFPFJ_05089	-	-	-_x000D_
gene2238	2780.54	1094.77	4466.31	4.07969	2.02846	0.00583098	0.101834	NW_017264031.1	1342312	1347039	+	4728	VFPFJ_02223	GO:0042626;GO:0055085;GO:0005524;GO:0016021	-	abc transporter cdr4_x000D_
gene2606	2133.65	3173.93	1093.36	0.344483	-1.5375	0.00584077	0.101847	NW_017264031.1	2477888	2479006	-	1119	VFPFJ_02590	GO:0016021	-	pathogenicity protein_x000D_
gene5529	271.332	444.955	97.708	0.219591	-2.18711	0.00585834	0.101995	NW_017264034.1	77653	77955	-	303	VFPFJ_05498	-	-	-_x000D_
gene11664	227.422	116.258	338.587	2.91236	1.54219	0.00590486	0.102646	NW_017264080.1	11609	16007	-	4399	VFPFJ_11591	-	-	-_x000D_
gene6198	562.689	106.326	1019.05	9.58421	3.26066	0.00594743	0.103226	NW_017264034.1	2075803	2077534	+	1732	VFPFJ_06168	-	-	-_x000D_
gene2542	424.424	634.742	214.106	0.337312	-1.56784	0.00599224	0.103844	NW_017264031.1	2319068	2320723	-	1656	VFPFJ_02526	GO:0016021;GO:0022891;GO:0055085	-	mfs hexose transporter_x000D_
gene783	3959.19	2100.61	5817.76	2.76956	1.46966	0.00601188	0.104024	NW_017264030.1	2814769	2827918	-	13150	VFPFJ_00779	GO:0007018;GO:0030286;GO:0016887;GO:0005524;GO:0003777	K10413	dynein heavy cytoplasmic_x000D_
gene3868	313.792	466.856	160.728	0.344278	-1.53835	0.0060237	0.104068	NW_017264032.1	2362099	2363621	+	1523	VFPFJ_03845	-	-	-_x000D_
gene10191	20.0626	4.73897	35.3863	7.46708	2.90054	0.00606413	0.104606	NW_017264040.1	251750	252178	+	429	VFPFJ_10124	-	-	-_x000D_
gene11112	36.2962	57.1161	15.4764	0.270963	-1.88383	0.00611249	0.105279	NW_017264049.1	133152	134511	-	1360	VFPFJ_11039	GO:0044710;GO:0016616	-	nucleotide sugar dehydrogenase_x000D_
gene3977	755.601	389.373	1121.83	2.88112	1.52663	0.0061666	0.106049	NW_017264032.1	2710899	2714165	+	3267	VFPFJ_03952	-	-	-_x000D_
gene2856	84.3426	40.3953	128.29	3.17586	1.66715	0.00618168	0.106104	NW_017264031.1	3270762	3271283	-	522	VFPFJ_02838	-	-	-_x000D_
gene6267	969.892	1435.88	503.907	0.350941	-1.5107	0.00618868	0.106104	NW_017264034.1	2279743	2281780	+	2038	VFPFJ_06236	GO:0006357;GO:0008270;GO:0000981;GO:0003677;GO:0005634	-	c6 finger domain-containing protein_x000D_
gene4837	21.4074	7.31116	35.5037	4.8561	2.2798	0.00620588	0.106186	NW_017264033.1	1455401	1456086	-	686	VFPFJ_04809	-	-	-_x000D_
gene287	15.8696	5.02609	26.7132	5.3149	2.41004	0.00621239	0.106186	NW_017264030.1	1169996	1170855	+	860	VFPFJ_00287	-	-	-_x000D_
gene8787	16.8244	1.6878	31.9609	18.9364	4.24309	0.0062252	0.106244	NW_017264037.1	1129058	1129555	-	498	VFPFJ_08730	-	-	-_x000D_
gene187	583.937	283.351	884.524	3.12166	1.64231	0.0062874	0.107143	NW_017264030.1	860064	863594	-	3531	VFPFJ_00187	-	-	-_x000D_
gene5193	475.84	741.657	210.024	0.283182	-1.8202	0.00630508	0.107282	NW_017264033.1	2595734	2596735	+	1002	VFPFJ_05165	-	-	-_x000D_
gene10063	59.2939	18.958	99.6298	5.2553	2.39377	0.00631473	0.107284	NW_017264039.1	679733	681287	-	1555	VFPFJ_09998	GO:0016020	-	srpk gi_x000D_
gene7977	9978.74	14732.1	5225.4	0.354696	-1.49535	0.00638122	0.10825	NW_017264036.1	1287593	1289060	-	1468	VFPFJ_07931	GO:0006468;GO:0005524;GO:0004674	K03083	glycogen synthase kinase-3 beta gi_x000D_
gene4958	428.538	193.722	663.355	3.42427	1.7758	0.0064243	0.108737	NW_017264033.1	1908940	1914228	-	5289	VFPFJ_04930	GO:0031177;GO:0008152;GO:0003824	K22152	nonribosomal peptide synthase_x000D_
gene10554	9918.64	16633.3	3204.01	0.192626	-2.37612	0.00643252	0.108737	NW_017264042.1	361988	369733	-	7746	VFPFJ_10484	GO:0031177;GO:0016491;GO:0055114;GO:0016740	-	polyketide synthase_x000D_
gene4404	10760.2	5660.79	15859.5	2.80165	1.48627	0.00644863	0.108737	NW_017264033.1	184131	185647	-	1517	VFPFJ_04377	GO:0055085;GO:0016021	-	major facilitator superfamily transporter_x000D_
gene11751	7.42639	0.744358	14.1084	18.9538	4.24442	0.00644864	0.108737	NW_017264098.1	20417	20602	+	186	VFPFJ_11678	-	-	-_x000D_
gene1412	55.7595	86.437	25.0821	0.290177	-1.78499	0.00656345	0.110508	NW_017264030.1	4724524	4726688	+	2165	VFPFJ_01404	GO:0005991;GO:0004555	-	trehalase precursor_x000D_
gene11602	6944.13	3615.17	10273.1	2.84166	1.50673	0.00659027	0.11065	NW_017264073.1	14322	15578	+	1257	VFPFJ_11529	GO:0005488	K05916	flavohemoglobin gi_x000D_
gene6727	344.114	112.849	575.379	5.09866	2.35012	0.00659158	0.11065	NW_017264035.1	479023	481782	-	2760	VFPFJ_06692	GO:0020037;GO:0016021;GO:0016705;GO:0004497;GO:0005506;GO:0055114	-	cytochrome p450_x000D_
gene3853	7.87651	1.3913	14.3617	10.3226	3.36773	0.00661669	0.110906	NW_017264032.1	2329274	2329636	+	363	VFPFJ_03830	-	-	-_x000D_
gene9494	2300.49	3394.7	1206.29	0.355345	-1.49271	0.0066342	0.111034	NW_017264038.1	768159	769133	-	975	VFPFJ_09431	GO:0006750;GO:0035226;GO:0016874	K11205	glutamate-cysteine ligase regulatory subunit_x000D_
gene9982	1104.94	593.377	1616.49	2.72423	1.44585	0.00667858	0.111611	NW_017264039.1	440342	442176	-	1835	VFPFJ_09919	GO:0016829	K01669	deoxyribodipyrimidine photo-lyase_x000D_
gene11233	246.172	23.9123	468.431	19.5895	4.29201	0.00670137	0.111714	NW_017264051.1	180726	186651	-	5926	VFPFJ_11160	GO:0016788;GO:0031177;GO:0071949;GO:0016491;GO:0009058;GO:0055114;GO:0016740	K15321	polyketide synthase_x000D_
gene7925	1697.88	901.794	2493.97	2.76557	1.46758	0.00670463	0.111714	NW_017264036.1	1130308	1131932	-	1625	VFPFJ_07880	GO:0005829;GO:0006520;GO:0055114;GO:0016639	K00262	nadp-specific glutamate dehydrogenase_x000D_
gene4695	761.786	394.652	1128.92	2.86055	1.51629	0.00677021	0.11255	NW_017264033.1	990441	991160	+	720	VFPFJ_04668	GO:0016787	-	peptidase m24 protein_x000D_
gene7580	930.309	3.01385	1857.6	616.355	9.26762	0.00678341	0.11255	NW_017264036.1	27989	29884	-	1896	VFPFJ_07537	-	-	-_x000D_
gene5822	2728.88	893.967	4563.79	5.1051	2.35194	0.00678482	0.11255	NW_017264034.1	967646	969227	-	1582	VFPFJ_05790	-	-	-_x000D_
gene7009	854.589	453.716	1255.46	2.76707	1.46836	0.00680346	0.112693	NW_017264035.1	1321204	1321797	+	594	VFPFJ_06974	-	K17553	-_x000D_
gene238	14.6989	4.53475	24.8631	5.48279	2.45491	0.00684701	0.113248	NW_017264030.1	1008529	1016057	+	7529	VFPFJ_00238	GO:0008152;GO:0003824	-	polyketide synthase_x000D_
gene10407	15.3177	4.25381	26.3815	6.20187	2.6327	0.00686877	0.113342	NW_017264041.1	392548	393078	+	531	VFPFJ_10338	-	-	-_x000D_
gene2116	659.582	355.585	963.578	2.70984	1.43821	0.00687291	0.113342	NW_017264031.1	979177	979632	+	456	VFPFJ_02103	-	-	-_x000D_
gene7861	1001.81	1478.14	525.485	0.355505	-1.49206	0.00689098	0.113474	NW_017264036.1	907995	910007	-	2013	VFPFJ_07817	GO:0004489;GO:0035999;GO:0006555;GO:0055114	K00297	methylenetetrahydrofolate reductase_x000D_
gene6348	13.4973	0.889521	26.1051	29.3473	4.87516	0.00692533	0.113873	NW_017264034.1	2522419	2524026	-	1608	VFPFJ_06317	-	-	-_x000D_
gene8078	75.6143	115.494	35.7346	0.309407	-1.69242	0.00696437	0.114331	NW_017264036.1	1644404	1644913	+	510	VFPFJ_08031	-	-	-_x000D_
gene3870	731.263	1070.88	391.641	0.365718	-1.4512	0.00697819	0.114331	NW_017264032.1	2367304	2370761	+	3458	VFPFJ_03847	GO:0016491	-	ketose-bisphosphate aldolase class-ii family protein_x000D_
gene10689	57.6473	24.8547	90.4399	3.63875	1.86344	0.00698367	0.114331	NW_017264044.1	4488	8302	-	3815	VFPFJ_10617	GO:0016787	K22213	2-amino-3-carboxymuconate-6-semialdehyde decarboxylase_x000D_
gene9433	542.986	275.492	810.48	2.94194	1.55677	0.00702582	0.114854	NW_017264038.1	547501	549444	+	1944	VFPFJ_09370	-	K08869	-_x000D_
gene405	295.657	469.604	121.71	0.259175	-1.948	0.00704555	0.115009	NW_017264030.1	1569166	1573220	-	4055	VFPFJ_00404	GO:0016491;GO:0055114;GO:0010181	-	fmn binding oxidoreductase_x000D_
gene3082	133.266	67.5478	198.984	2.94583	1.55867	0.00706647	0.11513	NW_017264032.1	25716	26764	+	1049	VFPFJ_03063	GO:0004519;GO:0090305;GO:0006308;GO:0003676	-	s1 p1 nuclease_x000D_
gene11294	1647.58	381.797	2913.36	7.63066	2.93181	0.00707343	0.11513	NW_017264053.1	119387	120507	-	1121	VFPFJ_11221	-	-	-_x000D_
gene6603	32.1108	50.9732	13.2485	0.259911	-1.94391	0.00711178	0.115434	NW_017264035.1	13136	13525	-	390	VFPFJ_06568	-	-	-_x000D_
gene1013	4358.34	2309.17	6407.51	2.77481	1.47239	0.00711262	0.115434	NW_017264030.1	3509339	3509714	-	376	VFPFJ_01009	-	-	-_x000D_
gene3414	2211.74	3249.82	1173.66	0.361146	-1.46935	0.0071321	0.115583	NW_017264032.1	1072849	1073590	+	742	VFPFJ_03394	GO:0046521;GO:0016021;GO:0005783	-	er membrane protein gi_x000D_
gene6989	871.292	453.55	1289.03	2.8421	1.50696	0.00715645	0.115613	NW_017264035.1	1274240	1276724	-	2485	VFPFJ_06954	-	-	-_x000D_
gene6265	49.9165	22.1013	77.7318	3.51707	1.81438	0.00715718	0.115613	NW_017264034.1	2274376	2275518	+	1143	VFPFJ_06234	-	-	-_x000D_
gene8694	27.5815	2.38866	52.7743	22.0936	4.46556	0.00717015	0.115613	NW_017264037.1	862726	864168	+	1443	VFPFJ_08639	-	-	-_x000D_
gene7856	703.128	309.17	1097.09	3.54849	1.82721	0.00717508	0.115613	NW_017264036.1	879731	882499	-	2769	VFPFJ_07812	GO:0006357;GO:0008270;GO:0000981;GO:0003677;GO:0005634	-	c6 transcription factor gi_x000D_
gene4258	70.795	35.0303	106.56	3.04194	1.60499	0.0072556	0.116116	NW_017264032.1	3537970	3538524	-	555	VFPFJ_04231	-	-	-_x000D_
gene8404	128.384	65.8333	190.935	2.90028	1.53619	0.00726201	0.116116	NW_017264037.1	1332	2869	-	1538	VFPFJ_08350	-	-	-_x000D_
gene7884	15.9197	26.6454	5.194	0.19493	-2.35897	0.00727939	0.116116	NW_017264036.1	980833	981453	+	621	VFPFJ_07840	-	-	-_x000D_
gene9686	3672.91	2003.44	5342.37	2.66659	1.415	0.00727988	0.116116	NW_017264038.1	1349456	1350646	-	1191	VFPFJ_09624	GO:0055085;GO:0016021	K15100	mitochondrial carrier domain partial gi_x000D_
gene1397	441.053	653.092	229.014	0.350662	-1.51185	0.00728185	0.116116	NW_017264030.1	4680941	4683017	-	2077	VFPFJ_01389	GO:0006355	-	zn 2cys6 transcription factor gi_x000D_
gene1799	153.081	68.3019	237.861	3.48249	1.80012	0.00728555	0.116116	NW_017264031.1	149662	151107	+	1446	VFPFJ_01789	GO:0006562;GO:0004657;GO:0055114	-	proline oxidase_x000D_
gene11648	25.5118	9.89555	41.128	4.15621	2.05527	0.00728603	0.116116	NW_017264078.1	30313	31206	-	894	VFPFJ_11575	-	-	-_x000D_
gene2185	718.164	359.81	1076.52	2.9919	1.58106	0.00728885	0.116116	NW_017264031.1	1187512	1189360	+	1849	VFPFJ_02171	-	-	-_x000D_
gene1645	10.6315	2.42598	18.837	7.76471	2.95693	0.00732271	0.11649	NW_017264030.1	5433801	5434838	-	1038	VFPFJ_01636	-	-	-_x000D_
gene10345	235.246	116.556	353.936	3.03662	1.60247	0.0073403	0.116605	NW_017264041.1	210015	210833	+	819	VFPFJ_10276	GO:0008168;GO:0032259	-	methyltransferase gi_x000D_
gene6659	3515.44	5330.12	1700.75	0.319084	-1.64799	0.00735869	0.116732	NW_017264035.1	207070	208279	+	1210	VFPFJ_06624	GO:0005840;GO:0003735;GO:0055085;GO:0016021;GO:0006412	-	peroxisomal carrier protein gi_x000D_
gene1596	164.592	36.689	292.495	7.9723	2.995	0.00739843	0.117197	NW_017264030.1	5264350	5265795	-	1446	VFPFJ_01587	-	-	-_x000D_
gene1776	41.2385	6.44852	76.0286	11.7901	3.5595	0.00742357	0.11743	NW_017264031.1	102013	103109	-	1097	VFPFJ_01766	-	-	-_x000D_
gene10813	2682.23	5006.7	357.762	0.0714566	-3.80679	0.0074729	0.118045	NW_017264045.1	29335	30985	-	1651	VFPFJ_10742	GO:0055085;GO:0016021	-	allantoate permease gi_x000D_
gene5473	54.969	23.9123	86.0256	3.59754	1.84701	0.00753007	0.118781	NW_017264033.1	3493697	3493987	-	291	VFPFJ_05443	-	-	-_x000D_
gene6304	47.8473	21.5537	74.1408	3.43982	1.78233	0.00757811	0.11921	NW_017264034.1	2383319	2386073	+	2755	VFPFJ_06273	GO:0055085;GO:0016021	-	sexual differentiation process protein isp4_x000D_
gene2867	4310.22	919.698	7700.74	8.37312	3.06576	0.00757846	0.11921	NW_017264031.1	3301641	3302029	+	389	VFPFJ_02849	-	-	-_x000D_
gene10506	314.281	168.271	460.29	2.7354	1.45175	0.00760324	0.119395	NW_017264042.1	203416	203993	-	578	VFPFJ_10436	-	-	-_x000D_
gene11608	261.881	72.5396	451.222	6.22035	2.637	0.00761145	0.119395	NW_017264073.1	28105	28698	+	594	VFPFJ_11535	-	-	-_x000D_
gene3478	66.5578	29.8729	103.243	3.45607	1.78913	0.00762625	0.11946	NW_017264032.1	1266173	1266649	+	477	VFPFJ_03458	-	-	-_x000D_
gene9593	47.3475	17.7232	76.9718	4.34301	2.11869	0.00766017	0.119825	NW_017264038.1	1070483	1072378	+	1896	VFPFJ_09531	-	-	-_x000D_
gene3937	554.89	1028.82	80.9618	0.0786939	-3.6676	0.00767465	0.119884	NW_017264032.1	2567989	2569203	-	1215	VFPFJ_03914	-	-	-_x000D_
gene2220	1427.35	165.23	2689.48	16.2772	4.02478	0.00771685	0.120223	NW_017264031.1	1297691	1299609	-	1919	VFPFJ_02206	GO:0030001;GO:0016021;GO:0046873;GO:0055085	K14709	zinc iron permease_x000D_
gene8690	415.934	635.168	196.699	0.30968	-1.69115	0.00771768	0.120223	NW_017264037.1	852221	853145	-	925	VFPFJ_08635	GO:0004725;GO:0035335	-	protein-tyrosine active site protein_x000D_
gene42	8.29186	14.9093	1.67443	0.112308	-3.15447	0.00772917	0.120235	NW_017264030.1	397538	398602	+	1065	VFPFJ_00043	GO:0006633;GO:0004497;GO:0005506;GO:0016021;GO:0055114	-	fatty acid hydroxylase superfamily protein_x000D_
gene8924	17234.7	27351	7118.31	0.260258	-1.94199	0.00782816	0.121482	NW_017264037.1	1528351	1533387	-	5037	VFPFJ_08867	GO:0020037;GO:0016491;GO:0051536;GO:0055114;GO:0010181	K00381	sulfite reductase beta subunit_x000D_
gene4834	156.67	48.3014	265.039	5.48719	2.45607	0.00783433	0.121482	NW_017264033.1	1442990	1443527	-	538	VFPFJ_04806	-	-	-_x000D_
gene5106	543.195	967.165	119.224	0.123271	-3.02009	0.00784527	0.121482	NW_017264033.1	2346252	2347448	-	1197	VFPFJ_05078	GO:0016491;GO:0055114	-	chain dehydrogenase_x000D_
gene7460	49.8703	77.2399	22.5008	0.29131	-1.77937	0.00785253	0.121482	NW_017264035.1	2746325	2747950	-	1626	VFPFJ_07418	GO:0016021;GO:0016757	-	glycosyltransferase family 32_x000D_
gene6983	14.095	3.21912	24.9709	7.75705	2.95551	0.00788897	0.121878	NW_017264035.1	1263578	1264034	+	457	VFPFJ_06948	-	-	-_x000D_
gene459	166.149	247.792	84.5071	0.341041	-1.55198	0.00790498	0.121899	NW_017264030.1	1729791	1730834	+	1044	VFPFJ_00457	GO:0004061;GO:0019441	-	cornichon gi_x000D_
gene3134	677.487	996.845	358.129	0.359262	-1.47689	0.00791265	0.121899	NW_017264032.1	178776	179491	-	716	VFPFJ_03115	GO:0005737;GO:0003723	K07575	pua rna binding domain-containingprotein_x000D_
gene3263	34.1688	0	68.3376	Inf	Inf	0.00792286	0.121899	NW_017264032.1	577273	577515	+	243	VFPFJ_03243	-	-	-_x000D_
gene10618	3305.78	1781.04	4830.51	2.71218	1.43945	0.00796443	0.122371	NW_017264043.1	195145	196331	+	1187	VFPFJ_10548	-	-	-_x000D_
gene502	2272.36	1235.5	3309.22	2.67846	1.4214	0.00798541	0.122527	NW_017264030.1	1850250	1851775	-	1526	VFPFJ_00500	GO:0030001;GO:0016021;GO:0046873;GO:0055085	K16075	inner membrane magnesium transporter mrs2 precursor_x000D_
gene1185	459.262	248.099	670.425	2.70225	1.43416	0.00802069	0.1229	NW_017264030.1	4042096	4043598	+	1503	VFPFJ_01178	GO:0016020	-	major facilitator superfamily general substrate transporter_x000D_
gene9377	5.83242	0.744358	10.9205	14.671	3.8749	0.0081107	0.124068	NW_017264038.1	397335	399053	-	1719	VFPFJ_09314	-	-	-_x000D_
gene5086	1131.2	619.274	1643.12	2.65331	1.40779	0.008119	0.124068	NW_017264033.1	2298126	2299246	+	1121	VFPFJ_05058	GO:0004427;GO:0005737;GO:0006796;GO:0000287	-	sphingolipid long chain base-responsive protein pil1 gi_x000D_
gene1532	14.5944	0.744358	28.4444	38.2133	5.256	0.0081651	0.124604	NW_017264030.1	5085734	5087245	+	1512	VFPFJ_01524	-	-	-_x000D_
gene8820	742.489	215.077	1269.9	5.90441	2.56179	0.00824109	0.12552	NW_017264037.1	1236438	1238684	-	2247	VFPFJ_08763	GO:0046872	-	lim domain-containing protein_x000D_
gene3212	4721.72	2599.7	6843.74	2.63251	1.39644	0.00824747	0.12552	NW_017264032.1	389350	391162	+	1813	VFPFJ_03192	-	-	-_x000D_
gene5095	1138.1	472.871	1803.33	3.81358	1.93115	0.00838227	0.127326	NW_017264033.1	2321285	2321913	+	629	VFPFJ_05067	-	-	-_x000D_
gene941	20773	11114	30432	2.73817	1.45321	0.00838877	0.127326	NW_017264030.1	3294037	3296911	-	2875	VFPFJ_00937	GO:0003677;GO:0006351;GO:0005634;GO:0008270	-	c2h2 transcription factor_x000D_
gene1064	3526.24	6231.15	821.325	0.13181	-2.92347	0.00841207	0.127422	NW_017264030.1	3653322	3654664	-	1343	VFPFJ_01060	GO:0051213;GO:0018580;GO:0055114	-	oxidoreductase gi_x000D_
gene4389	8.18807	15.4798	0.896327	0.057903	-4.11022	0.00841777	0.127422	NW_017264033.1	150514	150705	-	192	VFPFJ_04362	-	-	-_x000D_
gene9348	398.285	585.504	211.066	0.360486	-1.47199	0.00845499	0.127814	NW_017264038.1	320304	320981	-	678	VFPFJ_09285	GO:0005737;GO:0016853;GO:0009072;GO:0016740	K01800	glutathione s-transferase gi_x000D_
gene1892	203.876	106.688	301.064	2.8219	1.49667	0.00852605	0.128715	NW_017264031.1	367266	368375	-	1110	VFPFJ_01882	-	-	-_x000D_
gene9607	102.76	154.952	50.5687	0.326351	-1.6155	0.00855163	0.128928	NW_017264038.1	1114566	1115113	-	548	VFPFJ_09545	-	-	-_x000D_
gene8247	64.9777	30.9333	99.022	3.20114	1.67859	0.00856962	0.128978	NW_017264036.1	2138212	2140791	-	2580	VFPFJ_08196	GO:0015079;GO:0071805;GO:0016021	K03549	potassium transporter_x000D_
gene9631	78.4645	39.4756	117.453	2.97535	1.57306	0.00857787	0.128978	NW_017264038.1	1174320	1174640	-	321	VFPFJ_09569	-	-	-_x000D_
gene9802	8.98608	2.03823	15.9339	7.81752	2.96671	0.00862417	0.129501	NW_017264038.1	1735229	1736347	+	1119	VFPFJ_09739	GO:0006520;GO:0016829	K01620	threonine aldolase gi_x000D_
gene9930	6695.44	3688.23	9702.65	2.63071	1.39545	0.0086752	0.130093	NW_017264039.1	296747	299724	+	2978	VFPFJ_09867	-	-	-_x000D_
gene2919	76.05	36.0113	116.089	3.22368	1.68871	0.00876715	0.131297	NW_017264031.1	3452994	3454403	+	1410	VFPFJ_02900	-	-	-_x000D_
gene7426	127.59	188.078	67.101	0.356772	-1.48692	0.00881823	0.131887	NW_017264035.1	2632815	2634563	+	1749	VFPFJ_07384	-	-	-_x000D_
gene11192	463.883	699.06	228.706	0.327162	-1.61192	0.00883949	0.132029	NW_017264051.1	64961	66246	+	1286	VFPFJ_11119	GO:0032259;GO:0016126;GO:0003838	-	sterol 24-c-methyltransferase gi_x000D_
gene2591	5583.97	8512.84	2655.09	0.311893	-1.68088	0.00893633	0.133132	NW_017264031.1	2437726	2439445	-	1720	VFPFJ_02575	GO:0016021;GO:0022891;GO:0055085	-	sugar porter family mfs transporter_x000D_
gene1718	1383.97	2021.92	746.028	0.368971	-1.43842	0.00893705	0.133132	NW_017264030.1	5653083	5653983	+	901	VFPFJ_01708	GO:0016846;GO:0008152	-	duf636 domain-containing partial gi_x000D_
gene8639	77.5315	117.49	37.5728	0.319795	-1.64478	0.00898081	0.133459	NW_017264037.1	712068	712418	-	351	VFPFJ_08584	-	-	-_x000D_
gene3190	973.535	541.537	1405.53	2.59545	1.37598	0.00898293	0.133459	NW_017264032.1	339670	340101	-	432	VFPFJ_03170	-	-	-_x000D_
gene289	7768.13	11310.3	4225.97	0.373639	-1.42028	0.00900738	0.133459	NW_017264030.1	1177544	1179134	-	1591	VFPFJ_00289	-	-	-_x000D_
gene2931	9.67879	0.296507	19.0611	64.2854	6.00642	0.00901337	0.133459	NW_017264031.1	3479536	3480478	+	943	VFPFJ_02912	GO:0016020	-	nad dependent epimerase dehydratase_x000D_
gene9935	156.572	12.6711	300.474	23.7133	4.56763	0.00903809	0.133459	NW_017264039.1	308293	308662	+	370	VFPFJ_09872	-	-	-_x000D_
gene9718	4406.2	6540.43	2271.96	0.347371	-1.52545	0.00903995	0.133459	NW_017264038.1	1430074	1430775	+	702	VFPFJ_09655	-	-	-_x000D_
gene10583	465.978	246.906	685.051	2.77454	1.47225	0.00904203	0.133459	NW_017264043.1	92950	93897	+	948	VFPFJ_10513	-	-	-_x000D_
gene3911	83.8785	133.891	33.8664	0.252941	-1.98313	0.0090939	0.134049	NW_017264032.1	2482211	2484632	-	2422	VFPFJ_03888	-	-	-_x000D_
gene1757	399.691	580.753	218.629	0.376458	-1.40944	0.00914574	0.134503	NW_017264031.1	49820	51733	+	1914	VFPFJ_01747	-	-	-_x000D_
gene4860	5876.93	8644.86	3109.01	0.359637	-1.47539	0.00914863	0.134503	NW_017264033.1	1527801	1529729	-	1929	VFPFJ_04832	GO:0016787;GO:0006629	K17900	autophagy protein atg15_x000D_
gene8805	99.48	21.1858	177.774	8.39121	3.06888	0.00916161	0.134507	NW_017264037.1	1189407	1190150	-	744	VFPFJ_08748	-	-	-_x000D_
gene607	9.61625	2.14608	17.0864	7.96168	2.99307	0.00917451	0.134507	NW_017264030.1	2216350	2216697	-	348	VFPFJ_00605	-	-	-_x000D_
gene1950	11.0664	2.16783	19.965	9.20969	3.20315	0.00918614	0.134507	NW_017264031.1	517682	518095	-	414	VFPFJ_01939	-	-	-_x000D_
gene437	22.1055	36.2216	7.98941	0.22057	-2.18069	0.00919673	0.134507	NW_017264030.1	1653917	1655201	-	1285	VFPFJ_00436	-	-	-_x000D_
gene9624	142.031	74.6785	209.383	2.80379	1.48738	0.00932795	0.136249	NW_017264038.1	1154047	1154868	+	822	VFPFJ_09562	-	K18337	-_x000D_
gene770	1637.99	2390.41	885.558	0.370462	-1.4326	0.00936573	0.136532	NW_017264030.1	2785988	2787272	+	1285	VFPFJ_00767	GO:0005096;GO:0043547	K12492	zinc finger protein gcs1 gi_x000D_
gene10682	13.5498	1.33737	25.7622	19.2633	4.26778	0.0093811	0.136532	NW_017264043.1	356636	357959	-	1324	VFPFJ_10610	GO:0008168	-	o-methyltransferase gi_x000D_
gene2142	1269.31	704.498	1834.13	2.60345	1.38043	0.00938459	0.136532	NW_017264031.1	1057659	1058207	+	549	VFPFJ_02129	-	-	-_x000D_
gene2532	126.716	19.0552	234.377	12.2999	3.62057	0.00939587	0.136532	NW_017264031.1	2297217	2298596	+	1380	VFPFJ_02516	GO:0020037;GO:0016705;GO:0004497;GO:0005506;GO:0055114	-	cytochrome p450_x000D_
gene2991	15.6276	5.10601	26.1492	5.12126	2.3565	0.00946313	0.137331	NW_017264031.1	3684126	3684446	+	321	VFPFJ_02973	-	-	-_x000D_
gene4471	3322.06	4869.9	1774.23	0.364325	-1.4567	0.00948103	0.137414	NW_017264033.1	358716	360202	+	1487	VFPFJ_04444	-	-	-_x000D_
gene4390	38.7343	64.6302	12.8384	0.198644	-2.33174	0.00951526	0.137732	NW_017264033.1	151409	152149	+	741	VFPFJ_04363	-	-	-_x000D_
gene6525	663.903	236.764	1091.04	4.60814	2.20419	0.00953958	0.137869	NW_017264034.1	3001679	3002527	+	849	VFPFJ_06490	GO:0008168;GO:0032259	-	ubie coq5 methyltransferase_x000D_
gene6045	271.542	400.508	142.577	0.35599	-1.49009	0.00955845	0.137869	NW_017264034.1	1659349	1660420	+	1072	VFPFJ_06015	-	K15450	-_x000D_
gene5833	1059.57	1571.16	547.989	0.34878	-1.51961	0.00956147	0.137869	NW_017264034.1	1017395	1018925	+	1531	VFPFJ_05801	GO:0006355;GO:0043565;GO:0003700	-	meab protein gi_x000D_
gene4205	83.6413	125.416	41.8662	0.333818	-1.58287	0.00959483	0.137962	NW_017264032.1	3371689	3374148	+	2460	VFPFJ_04177	-	-	-_x000D_
gene9451	21749.5	12016.3	31482.6	2.62	1.38957	0.00960191	0.137962	NW_017264038.1	600759	603192	+	2434	VFPFJ_09387	GO:0005829;GO:0046872;GO:0008152;GO:0005634;GO:0004802	K00615	transketolase 1_x000D_
gene6012	42.8583	19.918	65.7986	3.30347	1.72398	0.0096268	0.137962	NW_017264034.1	1557255	1559535	-	2281	VFPFJ_05982	GO:0032991;GO:0045132;GO:0044454;GO:0007127;GO:0070192	K12780	rad21 rec8 like protein_x000D_
gene10507	25.0619	9.97547	40.1484	4.02471	2.00888	0.0096292	0.137962	NW_017264042.1	204510	208921	-	4412	VFPFJ_10437	-	-	-_x000D_
gene4386	3374.22	4925.98	1822.47	0.369971	-1.43452	0.00962924	0.137962	NW_017264033.1	142621	143960	-	1340	VFPFJ_04359	GO:0052654;GO:0009082;GO:0052655;GO:0052656	K00826	branched-chain amino acid aminotransferase ii_x000D_
gene10667	9.53316	16.7901	2.27618	0.135566	-2.88293	0.00964641	0.138032	NW_017264043.1	321973	323674	-	1702	VFPFJ_10595	GO:0003333;GO:0015171;GO:0016021	-	proline-specific permease_x000D_
gene9716	249.31	368.354	130.266	0.353642	-1.49964	0.00967135	0.138213	NW_017264038.1	1426017	1427606	+	1590	VFPFJ_09653	GO:0016020	-	mfs transporter gi_x000D_
gene2330	5401.27	9565.99	1236.55	0.129265	-2.95159	0.00972116	0.138749	NW_017264031.1	1685095	1685931	+	837	VFPFJ_02314	-	K16639	-_x000D_
gene8636	23.3419	4.52432	42.1595	9.31842	3.22009	0.00979235	0.139436	NW_017264037.1	707816	708427	+	612	VFPFJ_08581	-	-	-_x000D_
gene2993	1097.04	601.327	1592.75	2.64873	1.4053	0.00980266	0.139436	NW_017264031.1	3689020	3690135	-	1116	VFPFJ_02975	GO:0016021	-	endosomal spry domain-containingprotein_x000D_
gene5753	751.554	421.497	1081.61	2.56612	1.35959	0.00982125	0.139436	NW_017264034.1	774444	776302	-	1859	VFPFJ_05721	-	-	-_x000D_
gene107	16.6007	27.4231	5.77829	0.210709	-2.24668	0.00982563	0.139436	NW_017264030.1	617992	619429	-	1438	VFPFJ_00108	GO:0016021;GO:0055085;GO:0005215	-	major facilitator superfamily domain-containingprotein_x000D_
gene2742	1072.46	1662.19	482.728	0.290417	-1.7838	0.00983132	0.139436	NW_017264031.1	2934260	2935315	-	1056	VFPFJ_02724	GO:0018580;GO:0055114	-	2-nitropropane dioxygenase family_x000D_
gene5821	223.539	327.89	119.188	0.363499	-1.45998	0.00985259	0.139562	NW_017264034.1	963107	964864	+	1758	VFPFJ_05789	GO:0055085;GO:0016021	-	multidrug resistance protein_x000D_
gene4659	4399.67	1716.23	7083.11	4.12713	2.04514	0.00990344	0.139993	NW_017264033.1	887194	888288	-	1095	VFPFJ_04632	GO:0071577;GO:0016021;GO:0005385	K14709	membrane zinc transporter gi_x000D_
gene5710	164.889	86.3732	243.404	2.81806	1.4947	0.00990791	0.139993	NW_017264034.1	640230	641059	+	830	VFPFJ_05678	-	-	-_x000D_
gene8755	309.548	452.477	166.619	0.368237	-1.44129	0.00992281	0.140027	NW_017264037.1	1035376	1037021	+	1646	VFPFJ_08698	-	-	-_x000D_
gene11288	16.5578	4.32523	28.7905	6.6564	2.73474	0.00995753	0.140341	NW_017264053.1	103679	104184	-	506	VFPFJ_11215	-	-	-_x000D_
gene7191	5023.63	8910.11	1137.16	0.127626	-2.97	0.00999627	0.140513	NW_017264035.1	1886423	1888217	+	1795	VFPFJ_07154	GO:0016620;GO:0055114	K00128	aldehyde dehydrogenase gi_x000D_
gene3707	1642.86	2413.89	871.82	0.361168	-1.46926	0.0100061	0.140513	NW_017264032.1	1907520	1909454	-	1935	VFPFJ_03686	-	-	-_x000D_
gene4754	19.1609	7.15557	31.1661	4.35551	2.12284	0.0100072	0.140513	NW_017264033.1	1201504	1203607	+	2104	VFPFJ_04726	GO:0046872;GO:0006355	-	fungal specific transcription factor_x000D_
gene1108	314.101	460.14	168.063	0.365243	-1.45307	0.0100234	0.140565	NW_017264030.1	3795082	3796098	+	1017	VFPFJ_01102	-	-	-_x000D_
gene7869	84.1021	42.1247	126.08	2.99301	1.5816	0.0100549	0.140831	NW_017264036.1	931473	932900	-	1428	VFPFJ_07825	-	-	-_x000D_
gene2219	22.7692	2.50165	43.0368	17.2033	4.10462	0.0100963	0.141235	NW_017264031.1	1294935	1296802	-	1868	VFPFJ_02205	-	-	-_x000D_
gene5652	1941.58	1069.77	2813.39	2.62989	1.395	0.0101293	0.141521	NW_017264034.1	451904	456391	-	4488	VFPFJ_05620	GO:0044763;GO:0044448;GO:0031106;GO:0032153	-	gtp binding protein gi_x000D_
gene7849	411.539	625.268	197.81	0.31636	-1.66036	0.0101935	0.142241	NW_017264036.1	860517	861767	+	1251	VFPFJ_07805	-	K06201	-_x000D_
gene188	45.6327	21.8772	69.3882	3.17171	1.66526	0.0102346	0.142637	NW_017264030.1	865179	865732	+	554	VFPFJ_00188	-	-	-_x000D_
gene3401	2026.68	2940.93	1112.43	0.378259	-1.40256	0.0102759	0.143037	NW_017264032.1	1039724	1040647	-	924	VFPFJ_03381	-	-	-_x000D_
gene1895	614.045	175.597	1052.49	5.99379	2.58347	0.0103071	0.143293	NW_017264031.1	372463	373257	+	795	VFPFJ_01885	-	-	-_x000D_
gene9869	24.5503	9.9859	39.1148	3.917	1.96975	0.0103519	0.143737	NW_017264039.1	76739	78257	+	1519	VFPFJ_09806	GO:0016021	-	triacylglycerol lipase-like protein gi_x000D_
gene4802	71.2287	4.67566	137.782	29.4679	4.88107	0.0103665	0.143764	NW_017264033.1	1373172	1374780	-	1609	VFPFJ_04774	GO:0016620;GO:0055114	K00128	aldehyde dehydrogenase_x000D_
gene10594	606.231	324.572	887.89	2.73557	1.45184	0.0104511	0.144757	NW_017264043.1	128979	129848	+	870	VFPFJ_10524	-	-	-_x000D_
gene1122	187.019	300.468	73.5699	0.244851	-2.03002	0.0104698	0.144839	NW_017264030.1	3844361	3846348	-	1988	VFPFJ_01116	GO:0055085;GO:0016021	-	siderophore iron transporter mirb gi_x000D_
gene8836	1457.52	285.238	2629.79	9.21965	3.20471	0.0105633	0.145952	NW_017264037.1	1293636	1295153	-	1518	VFPFJ_08779	GO:0016977;GO:0005576;GO:0000272	-	chitosanase gi_x000D_
gene8898	279.169	437.478	120.861	0.276267	-1.85586	0.0105936	0.146192	NW_017264037.1	1461203	1463465	-	2263	VFPFJ_08841	GO:0016021;GO:0000329;GO:0034765;GO:0070588;GO:0005262;GO:0005227;GO:0035725;GO:0071805;GO:0030003;GO:0005244;GO:0005272;GO:0005267	-	potassium ion channel yvc1_x000D_
gene9421	295.006	97.3103	492.702	5.0632	2.34005	0.0106365	0.146526	NW_017264038.1	513893	516955	-	3063	VFPFJ_09358	-	-	-_x000D_
gene7279	322.499	175.937	469.062	2.66607	1.41472	0.0106533	0.146526	NW_017264035.1	2154114	2156183	+	2070	VFPFJ_07241	GO:0043229	-	shugoshin gi_x000D_
gene4417	54.1021	3.70429	104.5	28.2105	4.81816	0.0106569	0.146526	NW_017264033.1	210784	211140	-	357	VFPFJ_04390	-	-	-_x000D_
gene9863	865.901	1358.93	372.875	0.274389	-1.86571	0.0106748	0.146593	NW_017264039.1	59096	60720	-	1625	VFPFJ_09800	-	-	-_x000D_
gene8230	3740.59	2075.13	5406.06	2.60517	1.38138	0.0107323	0.147202	NW_017264036.1	2081217	2082362	+	1146	VFPFJ_08179	-	-	-_x000D_
gene2557	992.947	533.599	1452.29	2.7217	1.44451	0.0108056	0.148027	NW_017264031.1	2358018	2360528	+	2511	VFPFJ_02541	-	-	-_x000D_
gene134	199.716	322.036	77.3951	0.240331	-2.05691	0.0109207	0.149305	NW_017264030.1	703444	705003	-	1560	VFPFJ_00135	-	-	-_x000D_
gene6403	2716.01	1360.95	4071.06	2.99133	1.58079	0.0109383	0.149305	NW_017264034.1	2676307	2677704	+	1398	VFPFJ_06371	GO:0016020	-	transmembrane alpha-helix domain-containing protein_x000D_
gene3546	1844.15	1043.78	2644.52	2.5336	1.34119	0.0109387	0.149305	NW_017264032.1	1451389	1452067	+	679	VFPFJ_03526	-	-	-_x000D_
gene7594	1817.82	285.405	3350.23	11.7385	3.55318	0.0109752	0.149622	NW_017264036.1	89428	90063	-	636	VFPFJ_07551	-	-	-_x000D_
gene10823	13.1491	3.96862	22.3295	5.62651	2.49224	0.01102	0.150047	NW_017264045.1	63764	64465	+	702	VFPFJ_10752	-	-	-_x000D_
gene1913	264.899	388.609	141.189	0.36332	-1.46069	0.0110339	0.150047	NW_017264031.1	408792	411483	-	2692	VFPFJ_01902	GO:0006357;GO:0008270;GO:0000981;GO:0003677;GO:0005634	-	c6 transcription factor gi_x000D_
gene5626	7183.56	11951.1	2415.99	0.202156	-2.30646	0.011062	0.150047	NW_017264034.1	388038	389264	+	1227	VFPFJ_05595	GO:0016226;GO:0005759;GO:0016740	K22073	aminomethyl transferase gi_x000D_
gene8299	809.703	323.375	1296.03	4.00783	2.00282	0.0110658	0.150047	NW_017264036.1	2279897	2281667	+	1771	VFPFJ_08246	-	-	-_x000D_
gene2558	2039.63	1123	2956.27	2.63248	1.39642	0.0110845	0.150047	NW_017264031.1	2361309	2362585	+	1277	VFPFJ_02542	-	-	-_x000D_
gene4213	217.871	119.852	315.89	2.63567	1.39817	0.0110864	0.150047	NW_017264032.1	3393494	3394358	-	865	VFPFJ_04185	-	-	-_x000D_
gene144	260.033	381.934	138.132	0.361663	-1.46728	0.0111852	0.151202	NW_017264030.1	731515	731939	+	425	VFPFJ_00145	-	-	-_x000D_
gene9710	18.0622	29.6387	6.48567	0.218824	-2.19215	0.0112059	0.1513	NW_017264038.1	1415271	1415554	-	284	VFPFJ_09647	-	-	-_x000D_
gene9480	27.405	11.9608	42.8492	3.58247	1.84095	0.011222	0.151336	NW_017264038.1	709908	711659	-	1752	VFPFJ_09416	GO:0050660;GO:0016614;GO:0055114	-	ubiquitin-conjugating enzyme_x000D_
gene3224	529.064	767.779	290.349	0.378168	-1.4029	0.0112367	0.151352	NW_017264032.1	457366	457785	-	420	VFPFJ_03204	-	-	-_x000D_
gene4972	112.43	28.4076	196.453	6.9155	2.78983	0.0113452	0.15263	NW_017264033.1	1951111	1952622	-	1512	VFPFJ_04944	-	-	-_x000D_
gene2381	1299.82	730.563	1869.09	2.55842	1.35525	0.0113646	0.152709	NW_017264031.1	1844882	1847324	+	2443	VFPFJ_02365	GO:0009228;GO:0050334;GO:0016310;GO:0008972	K00877	thiamin biosynthesis protein (thi-4)_x000D_
gene11610	2434.06	1350.4	3517.73	2.60496	1.38126	0.0113861	0.152815	NW_017264073.1	32379	33996	+	1618	VFPFJ_11537	GO:0016020;GO:0016798;GO:0008152	-	glycosyl hydrolase family 16 gi_x000D_
gene5433	22.7581	8.62149	36.8948	4.2794	2.09741	0.011471	0.153771	NW_017264033.1	3370143	3370685	-	543	VFPFJ_05403	-	-	-_x000D_
gene2957	4885.31	6979.64	2790.98	0.399874	-1.32238	0.0115655	0.154699	NW_017264031.1	3540602	3542326	+	1725	VFPFJ_02938	GO:0005622;GO:0006886	-	vhs gi_x000D_
gene4770	4579.72	2590.54	6568.9	2.53573	1.3424	0.0115778	0.154699	NW_017264033.1	1253153	1262032	+	8880	VFPFJ_04742	GO:0016021	-	fmp27-like protein_x000D_
gene11412	6.2515	0.296507	12.2065	41.1676	5.36344	0.0115814	0.154699	NW_017264057.1	112455	114830	+	2376	VFPFJ_11339	-	-	-_x000D_
gene10616	477.523	212.387	742.66	3.49674	1.80601	0.0116066	0.154851	NW_017264043.1	191755	192119	-	365	VFPFJ_10546	-	-	-_x000D_
gene507	9.58469	2.41041	16.759	6.95274	2.79758	0.0116503	0.15525	NW_017264030.1	1865655	1866704	+	1050	VFPFJ_00505	-	-	-_x000D_
gene9230	598.446	858.506	338.386	0.394157	-1.34316	0.0117005	0.155734	NW_017264037.1	2469377	2470453	+	1077	VFPFJ_09169	-	-	-_x000D_
gene11557	7602.59	11705.1	3500.07	0.299021	-1.74168	0.0117274	0.155894	NW_017264069.1	13563	16472	-	2910	VFPFJ_11484	-	-	-_x000D_
gene10624	168.967	89.1475	248.786	2.79072	1.48064	0.0117553	0.155894	NW_017264043.1	216021	217836	-	1816	VFPFJ_10554	GO:0008017;GO:0007018;GO:0005524;GO:0003777;GO:0005874	-	kinesin family protein_x000D_
gene2607	36.9132	66.466	7.36035	0.110739	-3.17477	0.0117659	0.155894	NW_017264031.1	2480009	2480287	-	279	VFPFJ_02591	-	-	-_x000D_
gene444	2741	1532.86	3949.14	2.57631	1.36531	0.0117679	0.155894	NW_017264030.1	1670449	1673892	+	3444	VFPFJ_00443	GO:0044464	K21842	protein efr3_x000D_
gene2564	16.2466	3.0791	29.4141	9.55282	3.25593	0.0117884	0.155981	NW_017264031.1	2370850	2371095	+	246	VFPFJ_02548	-	-	-_x000D_
gene8492	70.4366	16.6506	124.222	7.46053	2.89928	0.0118227	0.156251	NW_017264037.1	254084	256836	+	2753	VFPFJ_08437	-	K05349	-_x000D_
gene9941	1920.04	2800.06	1040.03	0.371432	-1.42883	0.0118868	0.156795	NW_017264039.1	323492	326269	-	2778	VFPFJ_09878	GO:1902600;GO:0015299;GO:0016021	-	k+ h+ antiporter_x000D_
gene4751	15.5931	4.73897	26.4473	5.5808	2.48047	0.0119016	0.156795	NW_017264033.1	1195362	1196812	+	1451	VFPFJ_04723	-	-	-_x000D_
gene2267	3001.5	1717.69	4285.3	2.49481	1.31893	0.0119112	0.156795	NW_017264031.1	1445786	1447082	+	1297	VFPFJ_02251	GO:0016491	-	dimethylaniline monooxygenase (n-oxide forming)_x000D_
gene6347	10.2112	2.31299	18.1093	7.8294	2.9689	0.0119334	0.156795	NW_017264034.1	2520611	2522111	-	1501	VFPFJ_06316	-	-	-_x000D_
gene1317	3528.77	5090.32	1967.23	0.386465	-1.37159	0.0119335	0.156795	NW_017264030.1	4446197	4447828	+	1632	VFPFJ_01308	GO:0009450;GO:0006536;GO:0030170;GO:0003867;GO:0005829	K13524	4-aminobutyrate aminotransferase gi_x000D_
gene11067	162.588	88.5346	236.642	2.67287	1.41839	0.0119948	0.157415	NW_017264048.1	225181	229112	+	3932	VFPFJ_10994	-	-	-_x000D_
gene637	1543.52	2228.2	858.845	0.385443	-1.37541	0.0120481	0.157856	NW_017264030.1	2352132	2355382	+	3251	VFPFJ_00635	GO:0006357;GO:0008270;GO:0000981;GO:0003677;GO:0005634	-	cutinase transcription factor 1 alpha_x000D_
gene2944	122.55	191.356	53.7439	0.280859	-1.83208	0.0120616	0.157856	NW_017264031.1	3507611	3508111	-	501	VFPFJ_02925	GO:0008080;GO:0003677	-	gnat family n-acetyltransferase_x000D_
gene8246	1989.37	1099.04	2879.7	2.62019	1.38967	0.0120761	0.157856	NW_017264036.1	2135603	2136941	-	1339	VFPFJ_08195	GO:0009113;GO:0004648;GO:0005829;GO:0006564	K00831	phosphoserine aminotransferase_x000D_
gene5580	2588.25	1446.71	3729.79	2.57812	1.36632	0.0120844	0.157856	NW_017264034.1	263776	269457	+	5682	VFPFJ_05549	GO:0045898;GO:0042790;GO:0045892;GO:0017025;GO:0003677;GO:0000228;GO:0016887;GO:0005524;GO:0006364;GO:0005739	K15192	tbp associated factor_x000D_
gene7539	193.2	20.0455	366.354	18.2761	4.19188	0.0121571	0.158618	NW_017264035.1	2967464	2968878	+	1415	VFPFJ_07496	-	-	-_x000D_
gene11007	206.337	302.493	110.181	0.364243	-1.45703	0.012171	0.158618	NW_017264047.1	31935	33000	-	1066	VFPFJ_10934	GO:0006468;GO:0005524;GO:0004674	-	casein kinase i isoform delta_x000D_
gene9225	245.57	133.153	357.986	2.68854	1.42682	0.0122268	0.159073	NW_017264037.1	2458561	2462975	-	4415	VFPFJ_09165	-	K11563	-_x000D_
gene10668	665.05	1237.56	92.535	0.0747719	-3.74136	0.0122342	0.159073	NW_017264043.1	325379	328600	+	3222	VFPFJ_10596	GO:0016020	-	mfs general substrate transporter_x000D_
gene10695	1124.3	1620.83	627.772	0.387315	-1.36842	0.0123323	0.16012	NW_017264044.1	25148	25900	-	753	VFPFJ_10623	GO:0008171;GO:0032259	-	o-methyltransferase gi_x000D_
gene4735	209.767	12.2657	407.268	33.2038	5.05328	0.0123432	0.16012	NW_017264033.1	1108593	1110053	+	1461	VFPFJ_04707	GO:0008270;GO:0070290	-	zn-dependent hydrolase oxidoreductase family protein gi_x000D_
gene799	468.294	675.258	261.33	0.387007	-1.36957	0.0123699	0.160281	NW_017264030.1	2872333	2873297	+	965	VFPFJ_00795	-	-	-_x000D_
gene3933	535.192	779.543	290.84	0.373091	-1.4224	0.0123963	0.160439	NW_017264032.1	2558592	2559964	-	1373	VFPFJ_03910	GO:0016740;GO:0030170;GO:0009058	K00652	8-amino-7-oxononanoate synthase-like protein_x000D_
gene843	1292.54	715.547	1869.53	2.61272	1.38555	0.0124118	0.160454	NW_017264030.1	2999380	3001154	-	1775	VFPFJ_00839	-	-	-_x000D_
gene1761	21.6416	37.139	6.14427	0.16544	-2.59562	0.0124597	0.160755	NW_017264031.1	64426	65826	-	1401	VFPFJ_01751	-	-	-_x000D_
gene7195	237.726	345.833	129.62	0.374805	-1.41579	0.0124636	0.160755	NW_017264035.1	1898737	1899465	+	729	VFPFJ_07158	-	-	-_x000D_
gene6460	1905.18	2719.08	1091.28	0.40134	-1.3171	0.0125028	0.160949	NW_017264034.1	2837240	2837916	+	677	VFPFJ_06427	-	-	-_x000D_
gene7612	232.247	340.613	123.881	0.363699	-1.45918	0.0125073	0.160949	NW_017264036.1	137978	139875	+	1898	VFPFJ_07570	GO:0006355	-	c6 transcription factor_x000D_
gene3677	318.51	175.009	462.012	2.63994	1.4005	0.0125281	0.161033	NW_017264032.1	1813149	1815710	-	2562	VFPFJ_03656	GO:0016021	-	major facilitator superfamily transporter_x000D_
gene1671	23.1739	6.3511	39.9967	6.29759	2.6548	0.0125543	0.161185	NW_017264030.1	5516527	5517174	-	648	VFPFJ_01662	-	-	-_x000D_
gene979	671.75	975.155	368.345	0.37773	-1.40457	0.0125955	0.161529	NW_017264030.1	3414668	3416044	+	1377	VFPFJ_00975	GO:0005777;GO:0005053;GO:0016560;GO:0005829	K13341	peroxisomal targeting signal 2 receptor gi_x000D_
gene513	1176.52	1692.89	660.145	0.389952	-1.35863	0.0126509	0.161622	NW_017264030.1	1888813	1891472	+	2660	VFPFJ_00511	GO:0055085;GO:0016021	-	opt oligopeptide transporter_x000D_
gene11210	26.7841	2.77127	50.7969	18.3298	4.19612	0.0126654	0.161622	NW_017264051.1	119114	120700	-	1587	VFPFJ_11137	-	-	-_x000D_
gene6591	151.879	226.866	76.8926	0.338935	-1.56092	0.0126732	0.161622	NW_017264034.1	3175197	3176462	-	1266	VFPFJ_06556	GO:0016020	-	rta1 domain-containingprotein_x000D_
gene7961	1968.42	2838.75	1098.09	0.386822	-1.37026	0.0126818	0.161622	NW_017264036.1	1247774	1249141	+	1368	VFPFJ_07916	-	-	-_x000D_
gene5419	2086.07	3346.7	825.439	0.246642	-2.01951	0.0126836	0.161622	NW_017264033.1	3324137	3328724	+	4588	VFPFJ_05389	GO:0042626;GO:0055085;GO:0005524;GO:0016021	-	multidrug resistance-type transporter protein_x000D_
gene6589	4.52366	0.372179	8.67514	23.3091	4.54282	0.0126896	0.161622	NW_017264034.1	3169686	3170582	-	897	VFPFJ_06554	-	-	-_x000D_
gene11460	207.819	302.914	112.725	0.372135	-1.4261	0.0127033	0.161622	NW_017264059.1	101218	101703	+	486	VFPFJ_11387	-	-	-_x000D_
gene3001	246.019	136.304	355.735	2.60987	1.38398	0.0127194	0.161644	NW_017264031.1	3716855	3720723	+	3869	VFPFJ_02982	-	-	-_x000D_
gene329	3432.61	4945.62	1919.61	0.388144	-1.36534	0.0127377	0.161694	NW_017264030.1	1305367	1307984	-	2618	VFPFJ_00329	GO:0008270;GO:0016874;GO:0016021	-	ring-9 protein_x000D_
gene7427	28.8188	45.5935	12.0442	0.264165	-1.92049	0.0127545	0.161725	NW_017264035.1	2634628	2636187	-	1560	VFPFJ_07385	GO:0003333;GO:0015171;GO:0016021	-	choline transporter_x000D_
gene7326	375.111	577.988	172.234	0.297988	-1.74667	0.0127968	0.162078	NW_017264035.1	2300239	2301909	-	1671	VFPFJ_07288	-	-	-_x000D_
gene9410	76.7811	113.5	40.0624	0.352974	-1.50237	0.0129239	0.163355	NW_017264038.1	483729	484010	+	282	VFPFJ_09347	-	-	-_x000D_
gene9417	4968.79	8118.84	1818.74	0.224015	-2.15833	0.0129266	0.163355	NW_017264038.1	505172	506609	+	1438	VFPFJ_09354	GO:0016747;GO:0008152	-	3-ketoacyl- thiolase gi_x000D_
gene1834	128.443	69.527	187.359	2.69477	1.43016	0.012949	0.163372	NW_017264031.1	237300	237815	-	516	VFPFJ_01824	-	-	-_x000D_
gene4431	77.3942	39.7602	115.028	2.89304	1.53259	0.0129571	0.163372	NW_017264033.1	249227	250693	-	1467	VFPFJ_04404	GO:0016021	-	amino acid transporter_x000D_
gene2437	19106.4	8946.35	29266.5	3.27133	1.70988	0.0130332	0.164148	NW_017264031.1	2036615	2039708	+	3094	VFPFJ_02421	-	K20061	-_x000D_
gene2458	435.406	245.782	625.03	2.54303	1.34655	0.0130733	0.164308	NW_017264031.1	2101816	2103582	+	1767	VFPFJ_02442	-	-	-_x000D_
gene64	35.1187	15.6858	54.5516	3.47776	1.79816	0.0130848	0.164308	NW_017264030.1	471396	472174	+	779	VFPFJ_00065	-	-	-_x000D_
gene10555	1487.51	2181.34	793.674	0.363847	-1.45859	0.0130897	0.164308	NW_017264042.1	370629	372235	+	1607	VFPFJ_10485	GO:0030170;GO:0009058;GO:0003824	K00652	class ii aminotransferase 8-amino-7-oxononanoate synthase_x000D_
gene324	74.5354	20.0972	128.974	6.41751	2.68201	0.0131261	0.164582	NW_017264030.1	1289403	1290654	-	1252	VFPFJ_00324	-	-	-_x000D_
gene10035	591.289	867.716	314.863	0.362864	-1.4625	0.0131456	0.164643	NW_017264039.1	601249	603066	-	1818	VFPFJ_09971	GO:0003824	-	six-hairpin glycosidase-like protein_x000D_
gene6556	114.299	19.922	208.677	10.4747	3.38884	0.0132282	0.165409	NW_017264034.1	3084691	3085737	-	1047	VFPFJ_06521	GO:0016491;GO:0055114	K17742	l-xylulose reductase_x000D_
gene11665	16.5899	6.25472	26.9251	4.30476	2.10593	0.0132363	0.165409	NW_017264080.1	17334	17846	-	513	VFPFJ_11592	GO:0003676;GO:0046983	-	restless partial_x000D_
gene11662	4.42919	0.372179	8.48619	22.8014	4.51105	0.0132664	0.165453	NW_017264080.1	9671	10255	+	585	VFPFJ_11589	-	-	-_x000D_
gene9385	8449.83	12004.9	4894.76	0.40773	-1.29431	0.0132818	0.165453	NW_017264038.1	420326	422245	-	1920	VFPFJ_09322	-	-	-_x000D_
gene2842	31.1182	13.9223	48.314	3.47025	1.79504	0.0132839	0.165453	NW_017264031.1	3232750	3233157	-	408	VFPFJ_02824	-	-	-_x000D_
gene4090	3740.23	5640.19	1840.27	0.326277	-1.61583	0.0133103	0.165546	NW_017264032.1	3034851	3035828	-	978	VFPFJ_04063	-	-	-_x000D_
gene9298	30.1553	47.0265	13.2842	0.282483	-1.82376	0.0133313	0.165546	NW_017264038.1	163246	163632	+	387	VFPFJ_09236	-	-	-_x000D_
gene1598	9786.34	5616.6	13956.1	2.48479	1.31312	0.0133355	0.165546	NW_017264030.1	5274960	5276741	-	1782	VFPFJ_01589	GO:0004347;GO:0006094;GO:0006096	K01810	glucose-6-phosphate isomerase gi_x000D_
gene9884	1055.3	1638.49	472.114	0.28814	-1.79516	0.0133543	0.165596	NW_017264039.1	133522	134559	+	1038	VFPFJ_09821	-	-	-_x000D_
gene11461	231.352	333.44	129.264	0.387668	-1.36711	0.0134397	0.166472	NW_017264059.1	102126	102690	+	565	VFPFJ_11388	-	-	-_x000D_
gene2817	11631	19034.4	4227.58	0.222102	-2.1707	0.0134645	0.166595	NW_017264031.1	3162278	3165421	-	3144	VFPFJ_02799	-	-	-_x000D_
gene6845	9496.42	5283.69	13709.1	2.59462	1.37552	0.0134975	0.16682	NW_017264035.1	818422	819468	+	1047	VFPFJ_06810	-	-	-_x000D_
gene3984	1770.46	2552.36	988.553	0.38731	-1.36844	0.0136253	0.168215	NW_017264032.1	2738647	2739828	+	1182	VFPFJ_03959	GO:0005737;GO:0019243;GO:0046872;GO:0006749;GO:0005634;GO:0004462	K01759	lactoylglutathione lyase_x000D_
gene3595	1444.44	829.692	2059.19	2.48187	1.31143	0.013654	0.168384	NW_017264032.1	1571006	1575031	+	4026	VFPFJ_03575	GO:0005096;GO:0035091;GO:0007165;GO:0043547	K08773	rho gap domain-containing protein_x000D_
gene6765	1361.33	765.459	1957.2	2.55689	1.35439	0.0136927	0.168677	NW_017264035.1	577208	577558	-	351	VFPFJ_06730	GO:0030001;GO:0046872	K07213	heavy-metal-associated domain-containing protein gi_x000D_
gene8681	132.152	53.272	211.033	3.96142	1.98602	0.0137241	0.168878	NW_017264037.1	830083	832086	-	2004	VFPFJ_08626	-	-	-_x000D_
gene2154	1950.6	3426.13	475.062	0.138659	-2.85039	0.0137607	0.169144	NW_017264031.1	1094680	1096637	+	1958	VFPFJ_02141	GO:0020037;GO:0016021;GO:0016705;GO:0004497;GO:0005506;GO:0055114	-	cytochrome p450-like protein gi_x000D_
gene11171	31.0314	13.3926	48.6703	3.6341	1.8616	0.013821	0.169587	NW_017264051.1	14824	15492	+	669	VFPFJ_11098	-	-	-_x000D_
gene11008	10.3675	17.7562	2.97869	0.167755	-2.57558	0.013841	0.169587	NW_017264047.1	33496	35117	+	1622	VFPFJ_10935	-	-	-_x000D_
gene10765	105.712	22.019	189.405	8.60189	3.10465	0.013842	0.169587	NW_017264044.1	213698	214726	-	1029	VFPFJ_10693	-	-	-_x000D_
gene3232	473.992	269.62	678.365	2.51601	1.33114	0.0138573	0.16959	NW_017264032.1	479326	480150	+	825	VFPFJ_03212	-	-	-_x000D_
gene7682	22.3444	8.89625	35.7926	4.02334	2.00839	0.0138996	0.169923	NW_017264036.1	331685	332224	-	540	VFPFJ_07640	GO:0016020	-	hypothetical protein VFPFJ_07640 [Purpureocillium lilacinum]_x000D_
gene5632	10.0031	0.668686	19.3374	28.9185	4.85392	0.0140161	0.17116	NW_017264034.1	397795	398928	+	1134	VFPFJ_05601	-	-	-_x000D_
gene8684	3118.97	1752.71	4485.23	2.55903	1.3556	0.0140333	0.171185	NW_017264037.1	843308	844092	-	785	VFPFJ_08629	GO:0016021;GO:0016740	K20815	peptide alpha-n-acetyltransferase gi_x000D_
gene10795	289.13	497.656	80.6041	0.161967	-2.62622	0.0140811	0.171519	NW_017264044.1	302561	303930	-	1370	VFPFJ_10723	GO:0051213;GO:0055114	-	taurine catabolism dioxygenase family protein_x000D_
gene4134	837.348	475.475	1199.22	2.52216	1.33466	0.0140912	0.171519	NW_017264032.1	3161714	3163718	-	2005	VFPFJ_04107	GO:0016020;GO:0008152;GO:0004571;GO:0005509	K01230	mannosyl-oligosaccharide alpha- -mannosidase precursor_x000D_
gene9925	55.3477	8.58857	102.107	11.8887	3.57152	0.0141876	0.172506	NW_017264039.1	283826	285348	-	1523	VFPFJ_09862	GO:0016887;GO:0006810;GO:0016020;GO:0000166	-	multidrug resistance protein mdr_x000D_
gene3869	1354.25	1938.81	769.698	0.396996	-1.3328	0.0142099	0.17259	NW_017264032.1	2364750	2366893	-	2144	VFPFJ_03846	GO:0016021;GO:0006357;GO:0008270;GO:0000981;GO:0003677;GO:0005634	-	fungal specific transcription factor_x000D_
gene288	2671.19	1501.48	3840.89	2.55807	1.35505	0.0142386	0.172752	NW_017264030.1	1171598	1176022	+	4425	VFPFJ_00288	-	-	-_x000D_
gene8010	1336.09	1930.32	741.853	0.384315	-1.37964	0.0143748	0.174217	NW_017264036.1	1416064	1417134	+	1071	VFPFJ_07964	GO:0003857;GO:0070403;GO:0006631;GO:0055114	K00074	3-hydroxybutyryl- dehydrogenase_x000D_
gene1251	344.831	193.272	496.39	2.56835	1.36084	0.0144304	0.174703	NW_017264030.1	4228681	4235050	-	6370	VFPFJ_01244	GO:0006508;GO:0005634;GO:0008233	K02365	cell division-associated protein bimb_x000D_
gene1894	168.13	93.2906	242.969	2.60443	1.38097	0.0144981	0.175334	NW_017264031.1	370372	372058	+	1687	VFPFJ_01884	GO:0016020;GO:0046872;GO:0016491	-	cytochrome p450 protein gi_x000D_
gene4419	1269.85	717.147	1822.54	2.54138	1.34561	0.0145807	0.175837	NW_017264033.1	218651	220139	-	1489	VFPFJ_04392	GO:0006457;GO:0000413;GO:0003676;GO:0003755;GO:0000166	K12735	peptidyl-prolyl cis-trans isomerase-like 4_x000D_
gene9921	381.632	546.53	216.735	0.396566	-1.33437	0.0145829	0.175837	NW_017264039.1	276748	277218	-	471	VFPFJ_09858	GO:0046983	-	helix-loop-helix dna-binding domain-containing protein gi_x000D_
gene4439	249.878	100.761	398.996	3.95983	1.98544	0.0145921	0.175837	NW_017264033.1	266654	267541	+	888	VFPFJ_04412	GO:0016491;GO:0043167	-	oxidoreductase domain-containing protein_x000D_
gene3476	2819.37	4232.87	1405.86	0.33213	-1.59018	0.0146023	0.175837	NW_017264032.1	1254884	1256902	+	2019	VFPFJ_03456	-	K13342	-_x000D_
gene5754	588.986	891.138	286.834	0.321873	-1.63543	0.0146267	0.175942	NW_017264034.1	777840	778805	+	966	VFPFJ_05722	-	-	-_x000D_
gene9242	2290.78	1312.18	3269.37	2.49156	1.31705	0.0146545	0.176089	NW_017264038.1	18134	19190	+	1057	VFPFJ_09181	GO:0016021;GO:0006623;GO:0042171;GO:0035356;GO:0034389;GO:0008152;GO:0005811;GO:0005783;GO:0005794	K22831	vacuolar protein sorting protein_x000D_
gene9537	6171.75	10268.1	2075.43	0.202124	-2.30669	0.0146797	0.176203	NW_017264038.1	888383	889279	+	897	VFPFJ_09475	-	-	-_x000D_
gene3375	39.5788	62.8388	16.3189	0.259694	-1.94512	0.0147146	0.176403	NW_017264032.1	964851	965111	+	261	VFPFJ_03355	-	-	-_x000D_
gene10622	873.147	519.764	1226.53	2.35979	1.23866	0.0147388	0.176403	NW_017264043.1	207564	208019	-	456	VFPFJ_10552	-	-	-_x000D_
gene1107	1305.77	741.978	1869.56	2.51969	1.33325	0.0147434	0.176403	NW_017264030.1	3790800	3792584	-	1785	VFPFJ_01101	GO:0005525	K03979	gtp-binding protein gi_x000D_
gene6767	2076.26	3657.59	494.94	0.135319	-2.88557	0.014812	0.176915	NW_017264035.1	580162	581538	-	1377	VFPFJ_06732	GO:0016747;GO:0008152	K08764	nonspecific lipid-transfer mitochondrial precursor gi_x000D_
gene7137	1067.46	1542.97	591.955	0.383646	-1.38215	0.0148274	0.176915	NW_017264035.1	1718069	1719334	-	1266	VFPFJ_07102	-	K01640	-_x000D_
gene4490	2474.29	3563.31	1385.27	0.388759	-1.36305	0.0148334	0.176915	NW_017264033.1	414950	416131	-	1182	VFPFJ_04463	GO:0016021;GO:0030148;GO:0055114;GO:0042284	K04712	neutral amino acid permease_x000D_
gene9585	253.173	142.021	364.326	2.5653	1.35913	0.0148786	0.177126	NW_017264038.1	1051085	1052154	+	1070	VFPFJ_09523	-	-	-_x000D_
gene11425	7.25798	0.965193	13.5508	14.0394	3.81141	0.0148825	0.177126	NW_017264058.1	68484	68777	-	294	VFPFJ_11352	-	-	-_x000D_
gene9950	108.811	58.7228	158.9	2.70593	1.43612	0.0149771	0.177905	NW_017264039.1	348634	349302	-	669	VFPFJ_09887	GO:0016021	-	membrane-associating domain-containing protein gi_x000D_
gene9075	1909.19	3429.83	388.562	0.113289	-3.14192	0.0149956	0.177905	NW_017264037.1	1994974	1996786	+	1813	VFPFJ_09018	GO:0016884	-	acetamidase gi_x000D_
gene1162	208.154	310.373	105.935	0.341316	-1.55082	0.0150082	0.177905	NW_017264030.1	3965784	3967564	-	1781	VFPFJ_01155	GO:0020037;GO:0016705;GO:0004497;GO:0005506;GO:0055114	-	cytochrome p450_x000D_
gene11218	40.2823	19.1746	61.39	3.20164	1.67881	0.0150112	0.177905	NW_017264051.1	139582	140877	+	1296	VFPFJ_11145	-	-	-_x000D_
gene9841	11.3395	2.72867	19.9503	7.31137	2.87014	0.0150962	0.178723	NW_017264038.1	1859761	1861101	+	1341	VFPFJ_09778	-	-	-_x000D_
gene3934	1349.59	1947.81	751.373	0.385753	-1.37425	0.0153503	0.181538	NW_017264032.1	2560639	2563236	+	2598	VFPFJ_03911	GO:0008483;GO:0004141;GO:0005524;GO:0000287;GO:0009102;GO:0030170	K19562	onanonoxo-7-onima-8-eninoihtemlysoneda gi_x000D_
gene3152	16.9429	27.3203	6.56546	0.240315	-2.057	0.0153663	0.181538	NW_017264032.1	222895	223334	-	440	VFPFJ_03133	GO:0071704;GO:0044710;GO:0016020;GO:0044238	-	wd-repeat protein_x000D_
gene10921	1592.7	636.056	2549.34	4.00805	2.0029	0.0154796	0.182625	NW_017264046.1	29638	31478	+	1841	VFPFJ_10848	-	-	-_x000D_
gene1471	2561.39	3625.63	1497.16	0.412938	-1.276	0.0155022	0.182625	NW_017264030.1	4908860	4911296	+	2437	VFPFJ_01463	GO:0006817;GO:0016021;GO:0005315;GO:0055085	-	inorganic phosphate transporter pho84_x000D_
gene2065	78.5953	41.2778	115.913	2.80812	1.4896	0.015507	0.182625	NW_017264031.1	835092	835886	+	795	VFPFJ_02054	-	-	-_x000D_
gene464	1379.96	518.86	2241.05	4.31919	2.11076	0.0155615	0.182698	NW_017264030.1	1740054	1740890	+	837	VFPFJ_00462	-	-	-_x000D_
gene6580	3368.11	4809.56	1926.67	0.400592	-1.31979	0.0155683	0.182698	NW_017264034.1	3148436	3150120	-	1685	VFPFJ_06545	GO:0055085;GO:0016021	-	mfs efflux transporter_x000D_
gene4402	448.652	252.257	645.047	2.5571	1.35451	0.0155697	0.182698	NW_017264033.1	180412	181856	-	1445	VFPFJ_04375	GO:0005737;GO:0006415;GO:0016149	K02835	peptide chain release factor 1_x000D_
gene3114	201.629	114.089	289.169	2.53459	1.34175	0.015607	0.182698	NW_017264032.1	120608	122092	+	1485	VFPFJ_03095	-	-	-_x000D_
gene5664	545.805	307.953	783.657	2.54473	1.34751	0.0156178	0.182698	NW_017264034.1	488856	489894	+	1039	VFPFJ_05632	-	-	-_x000D_
gene239	21.5119	8.81544	34.2084	3.88051	1.95625	0.0156252	0.182698	NW_017264030.1	1016432	1019440	-	3009	VFPFJ_00239	-	-	-_x000D_
gene8117	416.218	683.371	149.064	0.218131	-2.19673	0.0156269	0.182698	NW_017264036.1	1784302	1785291	+	990	VFPFJ_08070	-	-	-_x000D_
gene4280	1836.4	1036.47	2636.33	2.54357	1.34686	0.015664	0.182941	NW_017264032.1	3596228	3596623	-	396	VFPFJ_04253	-	-	-_x000D_
gene766	428.969	700.331	157.606	0.225045	-2.15171	0.0157648	0.183814	NW_017264030.1	2774970	2776643	+	1674	VFPFJ_00763	GO:0016021;GO:0006508;GO:0004190	-	eukaryotic aspartyl protease family protein_x000D_
gene8821	101.033	34.8893	167.177	4.79164	2.26052	0.0157713	0.183814	NW_017264037.1	1238739	1238963	+	225	VFPFJ_08764	-	-	-_x000D_
gene6176	217.309	398.736	35.8816	0.0899884	-3.47412	0.0158461	0.184422	NW_017264034.1	2009849	2011221	-	1373	VFPFJ_06146	-	-	-_x000D_
gene6906	37.8838	18.5824	57.1851	3.07737	1.6217	0.0158563	0.184422	NW_017264035.1	1012993	1013265	+	273	VFPFJ_06871	-	-	-_x000D_
gene8518	279.87	159.936	399.804	2.49978	1.3218	0.0159452	0.185264	NW_017264037.1	331925	333265	+	1341	VFPFJ_08463	-	-	-_x000D_
gene2733	5883.84	3408.7	8358.99	2.45225	1.29411	0.0159964	0.185667	NW_017264031.1	2907865	2909863	+	1999	VFPFJ_02715	GO:0000001;GO:0005829;GO:0010821;GO:1990456;GO:0055091;GO:0005509;GO:0007264;GO:0031307;GO:0032865;GO:0003924;GO:0005635;GO:0005525	K07870	mitochondrial rho gtpase 1_x000D_
gene2192	576.132	262.694	889.569	3.38633	1.75972	0.0160764	0.186403	NW_017264031.1	1201438	1203486	+	2049	VFPFJ_02178	-	-	-_x000D_
gene2821	486.39	175.046	797.733	4.55727	2.18817	0.0161831	0.187382	NW_017264031.1	3170881	3173281	+	2401	VFPFJ_02803	GO:0052861	K01180	glycoside hydrolase family 81 protein_x000D_
gene8693	56.2326	6.8642	105.601	15.3843	3.94339	0.0161945	0.187382	NW_017264037.1	861029	862664	-	1636	VFPFJ_08638	GO:0016021;GO:0016747	-	acyltransferase gi_x000D_
gene7709	210.992	307.146	114.838	0.373889	-1.41932	0.0162122	0.187382	NW_017264036.1	407531	408983	-	1453	VFPFJ_07665	-	K01061	-_x000D_
gene983	837.84	476.058	1199.62	2.5199	1.33337	0.016265	0.187382	NW_017264030.1	3426458	3430223	+	3766	VFPFJ_00979	GO:0000796;GO:0007076;GO:0005524;GO:0005634	K06674	nuclear condensin complex subunit smc2_x000D_
gene1803	956.188	287.877	1624.5	5.64304	2.49647	0.0162748	0.187382	NW_017264031.1	159335	161238	+	1904	VFPFJ_01793	GO:0006537;GO:0003842;GO:0016620;GO:0006561;GO:0055114	K00294	delta-1-pyrroline-5-carboxylate mitochondrial precursor_x000D_
gene5107	103.046	170.353	35.7381	0.209788	-2.253	0.0162757	0.187382	NW_017264033.1	2347609	2348283	+	675	VFPFJ_05079	-	-	-_x000D_
gene5063	16.1523	6.1582	26.1464	4.24578	2.08603	0.016305	0.187382	NW_017264033.1	2225614	2225871	-	258	VFPFJ_05035	-	-	-_x000D_
gene6026	194.778	107.456	282.1	2.62526	1.39246	0.016307	0.187382	NW_017264034.1	1593175	1594532	+	1358	VFPFJ_05996	-	-	-_x000D_
gene3319	144.296	208.318	80.2731	0.385339	-1.3758	0.0163128	0.187382	NW_017264032.1	772105	773375	+	1271	VFPFJ_03299	-	-	-_x000D_
gene6449	106.89	180.424	33.3564	0.184878	-2.43535	0.0163274	0.187382	NW_017264034.1	2805258	2808012	-	2755	VFPFJ_06416	GO:0005488;GO:0006351	-	c6 transcription factor_x000D_
gene8262	155.229	84.3569	226.101	2.68029	1.42239	0.0164072	0.188106	NW_017264036.1	2182228	2183346	-	1119	VFPFJ_08211	-	-	-_x000D_
gene9342	5897.41	9346.72	2448.09	0.26192	-1.9328	0.0164467	0.188366	NW_017264038.1	302507	306248	+	3742	VFPFJ_09279	GO:1902358;GO:0016021;GO:0008271	K14708	sulfate permease_x000D_
gene9440	24.6295	1.61213	47.6468	29.5552	4.88534	0.0165122	0.188846	NW_017264038.1	567909	570405	-	2497	VFPFJ_09376	-	-	-_x000D_
gene579	652.278	938.499	366.058	0.390046	-1.35828	0.0165221	0.188846	NW_017264030.1	2129652	2131049	-	1398	VFPFJ_00577	GO:0016021;GO:0098655;GO:0008324	-	cation diffusion facilitator 1 gi_x000D_
gene2928	3.17743	0	6.35487	Inf	Inf	0.016625	0.189829	NW_017264031.1	3475041	3475292	-	252	VFPFJ_02909	-	-	-_x000D_
gene4752	35.6838	17.2285	54.1392	3.14243	1.65188	0.0166733	0.190187	NW_017264033.1	1198730	1199527	+	798	VFPFJ_04724	-	-	-_x000D_
gene5091	19594	11592.5	27595.4	2.38045	1.25123	0.0167593	0.190975	NW_017264033.1	2310631	2311218	+	588	VFPFJ_05063	-	-	-_x000D_
gene8680	27.3185	12.4573	42.1797	3.38594	1.75956	0.016804	0.191055	NW_017264037.1	827169	827612	+	444	VFPFJ_08625	-	-	-_x000D_
gene7892	1992.08	2831.05	1153.1	0.407304	-1.29582	0.0168042	0.191055	NW_017264036.1	995492	996364	-	873	VFPFJ_07848	-	-	-_x000D_
gene7050	1317.64	1878.16	757.129	0.403123	-1.31071	0.0168173	0.191055	NW_017264035.1	1438875	1440491	-	1617	VFPFJ_07015	GO:0006357;GO:0000981;GO:0005634;GO:0008270	-	c6 transcription factor_x000D_
gene1825	4340.81	6729.19	1952.44	0.290146	-1.78515	0.0168524	0.191261	NW_017264031.1	219012	220760	+	1749	VFPFJ_01815	GO:0050660;GO:0003995;GO:0055114	-	acyl- dehydrogenase_x000D_
gene8994	17.1344	28.1659	6.10291	0.216677	-2.20638	0.0168982	0.191587	NW_017264037.1	1755820	1756038	+	219	VFPFJ_08937	-	-	-_x000D_
gene4699	93.8653	50.6689	137.062	2.70505	1.43565	0.0170202	0.192503	NW_017264033.1	998742	1000962	-	2221	VFPFJ_04672	-	-	-_x000D_
gene3356	935.784	1588.74	282.827	0.17802	-2.48989	0.0170285	0.192503	NW_017264032.1	897730	898929	+	1200	VFPFJ_03336	GO:0016787;GO:0006629	-	triacylglycerol lipase fgl2_x000D_
gene428	92.6815	135.497	49.8655	0.368018	-1.44215	0.0170303	0.192503	NW_017264030.1	1626129	1629417	+	3289	VFPFJ_00427	GO:0004553;GO:0008152	K01190	beta-galactosidase gi_x000D_
gene3184	297.22	514.728	79.7123	0.154863	-2.69094	0.0170572	0.192567	NW_017264032.1	328513	330112	-	1600	VFPFJ_03164	GO:0020037;GO:0016021;GO:0016705;GO:0004497;GO:0005506;GO:0032259;GO:0055114;GO:0008168	K05917	cytochrome p450 51_x000D_
gene5635	2338.21	3344.56	1331.86	0.398217	-1.32837	0.0170703	0.192567	NW_017264034.1	402743	403666	+	924	VFPFJ_05603	GO:0003824;GO:0008152	K07511	enoyl- hydratase gi_x000D_
gene817	67.8412	100.592	35.0902	0.348837	-1.51938	0.0171266	0.193009	NW_017264030.1	2926388	2926969	-	582	VFPFJ_00813	-	-	-_x000D_
gene4006	114.293	22.4455	206.141	9.18407	3.19913	0.0172223	0.193893	NW_017264032.1	2799402	2799745	+	344	VFPFJ_03981	-	-	-_x000D_
gene9316	547.495	313.887	781.103	2.48848	1.31527	0.0172416	0.193916	NW_017264038.1	219327	221433	-	2107	VFPFJ_09254	-	-	-_x000D_
gene7305	125.405	65.1482	185.662	2.84985	1.51088	0.0173479	0.194917	NW_017264035.1	2240516	2241685	+	1170	VFPFJ_07267	GO:0016491;GO:0055114	-	oxidoreductase [Purpureocillium lilacinum]_x000D_
gene9449	601.37	353.468	849.272	2.40268	1.26465	0.0174309	0.195654	NW_017264038.1	596922	598151	-	1230	VFPFJ_09385	GO:0008168;GO:0032259	K19308	25s rrna (uridine -n )-methyltransferase_x000D_
gene6982	7.42408	1.7739	13.0743	7.37033	2.88173	0.0175053	0.196278	NW_017264035.1	1260258	1261021	+	764	VFPFJ_06947	-	-	-_x000D_
gene834	1049.01	1524.88	573.144	0.375863	-1.41172	0.0175214	0.196278	NW_017264030.1	2976975	2978109	-	1135	VFPFJ_00830	GO:0016021;GO:0006810	K15109	carnitine acyl carnitine carrier gi_x000D_
gene1333	10924.9	15585.1	6264.68	0.401967	-1.31485	0.0175993	0.196955	NW_017264030.1	4491022	4492020	+	999	VFPFJ_01324	GO:1900375;GO:0061432;GO:0001103;GO:0001077;GO:1900478;GO:0061427;GO:0000978;GO:0009086;GO:0046983;GO:0001076;GO:0019237;GO:0000776;GO:0007059;GO:0006338;GO:0001078;GO:0001102;GO:0089713;GO:0005634;GO:0005739	K22484	helix-loop-helix dna-binding domain-containingprotein gi_x000D_
gene6263	17164.5	28413.7	5915.36	0.208187	-2.26405	0.0176477	0.1973	NW_017264034.1	2267190	2269831	+	2642	VFPFJ_06232	GO:0003677;GO:0006351;GO:0005634;GO:0008270	-	c2h2 finger domain-containingprotein_x000D_
gene7417	17.2957	27.5906	7.0007	0.253735	-1.97861	0.017701	0.197699	NW_017264035.1	2593624	2593965	-	342	VFPFJ_07375	-	-	-_x000D_
gene6404	226.745	38.8766	414.613	10.6648	3.41479	0.0178208	0.198648	NW_017264034.1	2678133	2679533	-	1401	VFPFJ_06372	-	-	-_x000D_
gene10647	789.604	464.344	1114.86	2.40094	1.2636	0.0178428	0.198648	NW_017264043.1	283057	285887	+	2831	VFPFJ_10575	-	-	-_x000D_
gene9248	199.767	91.5903	307.944	3.36219	1.7494	0.0178559	0.198648	NW_017264038.1	34944	35744	-	801	VFPFJ_09187	-	-	-_x000D_
gene10471	54.2642	80.1338	28.3946	0.35434	-1.4968	0.0178726	0.198648	NW_017264042.1	105134	107413	-	2280	VFPFJ_10402	-	-	-_x000D_
gene9772	73.6069	108.368	38.8456	0.358459	-1.48012	0.0178743	0.198648	NW_017264038.1	1626345	1626548	+	204	VFPFJ_09709	-	-	-_x000D_
gene7572	15.1367	3.43996	26.8334	7.80052	2.96357	0.0179269	0.198928	NW_017264035.1	3129603	3130893	-	1291	VFPFJ_07529	-	-	-_x000D_
gene4559	4.98433	0.72261	9.24605	12.7954	3.67755	0.0179348	0.198928	NW_017264033.1	599405	600211	+	807	VFPFJ_04532	-	-	-_x000D_
gene9217	8.84757	15.2825	2.41264	0.15787	-2.66319	0.017954	0.198944	NW_017264037.1	2432754	2433131	-	378	VFPFJ_09157	-	-	-_x000D_
gene5240	71.0444	37.134	104.955	2.82638	1.49896	0.0179823	0.199061	NW_017264033.1	2736779	2738877	-	2099	VFPFJ_05212	-	-	-_x000D_
gene3397	2401.89	1402.17	3401.62	2.42596	1.27856	0.0180457	0.199567	NW_017264032.1	1027312	1031584	-	4273	VFPFJ_03377	GO:0016021;GO:0006810	K15102	mitochondrial phosphate carrier protein 2_x000D_
gene7701	14466.3	21926.1	7006.39	0.319545	-1.64591	0.0181101	0.200076	NW_017264036.1	391039	391765	-	727	VFPFJ_07659	GO:0051920;GO:0004601;GO:0098869;GO:0055114	-	mitochondrial peroxiredoxin prx1_x000D_
gene10758	18.6463	3.4451	33.8474	9.8248	3.29643	0.0181341	0.200076	NW_017264044.1	197483	198948	-	1466	VFPFJ_10686	-	-	-_x000D_
gene3871	353.612	528.819	178.405	0.337365	-1.56762	0.0181585	0.200076	NW_017264032.1	2371214	2371717	+	504	VFPFJ_03848	-	-	-_x000D_
gene2737	51.3672	25.8759	76.8584	2.97026	1.57059	0.0181628	0.200076	NW_017264031.1	2918741	2921309	-	2569	VFPFJ_02719	-	-	-_x000D_
gene8229	778.726	439.204	1118.25	2.54608	1.34828	0.0182434	0.200767	NW_017264036.1	2080309	2080688	-	380	VFPFJ_08178	-	-	-_x000D_
gene10208	186.621	267.283	105.959	0.39643	-1.33486	0.0183105	0.201308	NW_017264040.1	291590	292384	+	795	VFPFJ_10141	GO:0016021	-	vit family domain-containing protein_x000D_
gene9574	418.014	593.916	242.112	0.407653	-1.29459	0.0183713	0.201689	NW_017264038.1	1009691	1010707	-	1017	VFPFJ_09512	-	-	-_x000D_
gene3760	837.143	490.998	1183.29	2.40996	1.26901	0.0183892	0.201689	NW_017264032.1	2089188	2090063	-	876	VFPFJ_03737	GO:0016021;GO:0006810	K15111	mitochondrial carrier protein pet8_x000D_
gene6686	106.167	57.7372	154.596	2.67759	1.42094	0.0183989	0.201689	NW_017264035.1	347550	350331	-	2782	VFPFJ_06651	-	-	-_x000D_
gene4519	18.2944	30.9112	5.67753	0.183672	-2.4448	0.0184415	0.201763	NW_017264033.1	500436	500774	+	339	VFPFJ_04492	-	-	-_x000D_
gene6444	452.318	131.165	773.471	5.89693	2.55997	0.0184416	0.201763	NW_017264034.1	2791769	2794742	-	2974	VFPFJ_06412	-	-	-_x000D_
gene1117	1191.89	444.776	1939	4.3595	2.12416	0.0184804	0.20192	NW_017264030.1	3830360	3832341	-	1982	VFPFJ_01111	-	-	-_x000D_
gene4017	11021.8	15402.2	6641.31	0.431191	-1.2136	0.0184919	0.20192	NW_017264032.1	2822504	2825272	+	2769	VFPFJ_03992	-	-	-_x000D_
gene1578	289.426	511.23	67.6228	0.132275	-2.91839	0.018537	0.202217	NW_017264030.1	5221366	5223378	+	2013	VFPFJ_01569	GO:0006810;GO:0016020;GO:0000166	-	proteinase [Purpureocillium lilacinum]_x000D_
gene123	16.4747	2.23307	30.7164	13.7552	3.78191	0.0185591	0.202261	NW_017264030.1	674621	676016	-	1396	VFPFJ_00124	-	-	-_x000D_
gene9459	2654.27	3756.17	1552.37	0.413285	-1.27479	0.0185994	0.202323	NW_017264038.1	629011	629675	-	665	VFPFJ_09395	-	-	-_x000D_
gene439	191.695	341.772	41.6179	0.121771	-3.03776	0.0186007	0.202323	NW_017264030.1	1658080	1659978	+	1899	VFPFJ_00438	GO:0016020;GO:0016491;GO:0050662;GO:0000166	-	nad-dependent 15-hydroxyprostaglandin dehydrogenase gi_x000D_
gene4315	4.28887	0.350431	8.22731	23.4777	4.55322	0.0186881	0.202912	NW_017264032.1	3694474	3695097	-	624	VFPFJ_04288	-	-	-_x000D_
gene11605	1658.62	959.692	2357.55	2.45657	1.29665	0.0186909	0.202912	NW_017264073.1	21900	22410	+	511	VFPFJ_11532	GO:0005763;GO:0003735;GO:0006412	K02954	mitochondrial 40s ribosomal protein mrp2_x000D_
gene7396	262.923	376.248	149.599	0.397607	-1.33059	0.0188325	0.204044	NW_017264035.1	2531684	2532643	+	960	VFPFJ_07354	GO:0043231;GO:0019538;GO:0044422;GO:0044425;GO:0044444	-	conserved membrane protein_x000D_
gene6920	5564.93	3181.25	7948.6	2.49858	1.32111	0.0188373	0.204044	NW_017264035.1	1080969	1081643	+	675	VFPFJ_06885	-	-	-_x000D_
gene752	175.133	251.885	98.3806	0.390577	-1.35632	0.0188496	0.204044	NW_017264030.1	2725132	2725961	-	830	VFPFJ_00749	-	-	-_x000D_
gene6398	21.4808	33.6134	9.34828	0.278112	-1.84626	0.0189657	0.204911	NW_017264034.1	2668131	2668472	-	342	VFPFJ_06367	-	-	-_x000D_
gene3415	87.9565	127.724	48.189	0.37729	-1.40625	0.0189662	0.204911	NW_017264032.1	1075590	1075970	+	381	VFPFJ_03395	-	-	-_x000D_
gene5460	1231.43	1759.54	703.312	0.399713	-1.32296	0.0190834	0.205933	NW_017264033.1	3431816	3432699	+	884	VFPFJ_05430	GO:0006378;GO:0003729;GO:0005849	K14397	cleavage and polyadenylation specific factor 5 gi_x000D_
gene7422	34.2785	7.27473	61.2823	8.42399	3.0745	0.019132	0.205933	NW_017264035.1	2621524	2623200	-	1677	VFPFJ_07380	-	-	-_x000D_
gene9818	501.809	827.276	176.342	0.213159	-2.23	0.01914	0.205933	NW_017264038.1	1787020	1788440	+	1421	VFPFJ_09755	GO:0033961	-	epoxide hydrolase_x000D_
gene7238	6039.08	3546	8532.16	2.40614	1.26672	0.0191457	0.205933	NW_017264035.1	2024655	2031115	+	6461	VFPFJ_07201	GO:0005829;GO:0055114;GO:0051536;GO:0005739;GO:0006537;GO:0050660;GO:0010181;GO:0005506;GO:0016040	K00264	glutamate synthase_x000D_
gene4896	541.01	768.919	313.101	0.407197	-1.2962	0.0191523	0.205933	NW_017264033.1	1637734	1638805	-	1072	VFPFJ_04868	GO:0016021;GO:0008233;GO:0006508	K08658	caax prenyl protease 2_x000D_
gene1502	5.05471	0.744358	9.36506	12.5814	3.65322	0.0191943	0.206187	NW_017264030.1	4994648	4994911	-	264	VFPFJ_01494	-	-	-_x000D_
gene6896	2464.14	1457.32	3470.97	2.38175	1.25202	0.0192274	0.206226	NW_017264035.1	963909	971756	+	7848	VFPFJ_06861	GO:0000160;GO:0005622;GO:0023014;GO:0005524;GO:0000155	-	sensor histidine kinase response regulator_x000D_
gene6592	1806.98	3331.97	281.984	0.0846298	-3.56269	0.0192564	0.206226	NW_017264034.1	3177826	3178954	-	1129	VFPFJ_06557	GO:0006574;GO:0051287;GO:0008442;GO:0004616;GO:0055114	K00020	3-hydroxyisobutyrate dehydrogenase gi_x000D_
gene8611	1082.97	437.528	1728.41	3.9504	1.982	0.0192811	0.206226	NW_017264037.1	639901	640782	+	882	VFPFJ_08556	GO:0030170;GO:0006520	K01754	threonine dehydratase_x000D_
gene313	48.4357	77.2065	19.6649	0.254705	-1.9731	0.0192868	0.206226	NW_017264030.1	1262139	1262750	+	612	VFPFJ_00313	-	-	-_x000D_
gene6067	42.6048	21.8641	63.3455	2.89723	1.53468	0.0192896	0.206226	NW_017264034.1	1718350	1719644	+	1295	VFPFJ_06037	-	-	-_x000D_
gene10409	859.944	106.609	1613.28	15.1326	3.91959	0.0193461	0.206634	NW_017264041.1	394744	395566	+	823	VFPFJ_10340	GO:0016977;GO:0005576;GO:0000272	-	chitosanase csn1_x000D_
gene7654	696.861	405.567	988.154	2.43648	1.2848	0.0194585	0.207637	NW_017264036.1	268000	268449	-	450	VFPFJ_07612	-	-	-_x000D_
gene2095	75.9598	111.159	40.7607	0.366689	-1.44737	0.0194909	0.207786	NW_017264031.1	913223	914907	+	1685	VFPFJ_02082	-	-	-_x000D_
gene8377	476.822	677.644	275.999	0.407292	-1.29587	0.0195663	0.208392	NW_017264036.1	2528979	2531641	-	2663	VFPFJ_08324	GO:0006357;GO:0008270;GO:0000981;GO:0003677;GO:0005634	-	fungal transcriptional regulatory protein_x000D_
gene4018	1036.29	601.816	1470.77	2.44389	1.28918	0.0195964	0.208515	NW_017264032.1	2825438	2826718	-	1281	VFPFJ_03993	-	-	-_x000D_
gene1376	875.951	1556.99	194.917	0.125188	-2.99783	0.0197361	0.209804	NW_017264030.1	4635430	4637349	+	1920	VFPFJ_01367	GO:0016874;GO:0008152	-	4-coumarate- ligase 2_x000D_
gene8141	216.367	84.8868	347.848	4.09778	2.03484	0.0198154	0.210448	NW_017264036.1	1839639	1841696	-	2058	VFPFJ_08094	-	-	-_x000D_
gene6060	556.111	785.556	326.667	0.415842	-1.26589	0.0199646	0.211832	NW_017264034.1	1696757	1698498	-	1742	VFPFJ_06030	GO:0007035;GO:0016746;GO:0016021;GO:0005783	K04709	tram lag1 cln8 domain-like protein_x000D_
gene10325	64.9712	35.1579	94.7845	2.69596	1.4308	0.0199902	0.211904	NW_017264041.1	148116	150042	-	1927	VFPFJ_10256	-	-	-_x000D_
gene1119	167.101	287.015	47.1876	0.164408	-2.60465	0.0200593	0.212436	NW_017264030.1	3835019	3835625	+	607	VFPFJ_01113	-	-	-_x000D_
gene9594	274.155	393.64	154.67	0.392923	-1.34768	0.0200913	0.212574	NW_017264038.1	1073185	1074428	+	1244	VFPFJ_09532	-	-	-_x000D_
gene7274	150.267	80.4708	220.062	2.73469	1.45138	0.0201561	0.21306	NW_017264035.1	2142019	2142285	+	267	VFPFJ_07236	-	-	-_x000D_
gene6656	265.769	380.996	150.542	0.395128	-1.33961	0.0201888	0.213205	NW_017264035.1	191795	193197	-	1403	VFPFJ_06621	GO:0016021;GO:0016491;GO:0055114;GO:0008270	-	alcohol dehydrogenase -like domain-containing protein gi_x000D_
gene1346	12.3578	4.11378	20.6018	5.00799	2.32423	0.0202126	0.213256	NW_017264030.1	4540861	4542100	+	1240	VFPFJ_01337	-	-	-_x000D_
gene4128	254.468	390.067	118.87	0.304741	-1.71434	0.0202559	0.213427	NW_017264032.1	3146415	3148023	-	1609	VFPFJ_04101	GO:0008152;GO:0016787	-	lipase esterase_x000D_
gene1780	78.4305	41.8915	114.97	2.74446	1.45652	0.0202667	0.213427	NW_017264031.1	107499	109553	+	2055	VFPFJ_01770	-	-	-_x000D_
gene9251	412.56	190.817	634.304	3.32415	1.73298	0.0203711	0.214325	NW_017264038.1	45334	48589	+	3256	VFPFJ_09190	-	-	-_x000D_
gene10109	3799.9	5333.63	2266.18	0.424885	-1.23486	0.0203943	0.214368	NW_017264040.1	34981	36610	-	1630	VFPFJ_10045	GO:0016021;GO:0016780;GO:0008654	K00993	sn- -diacylglycerol cholinephosphotransferase gi_x000D_
gene2730	10504.6	6051.15	14958	2.47193	1.30564	0.0204558	0.214735	NW_017264031.1	2898201	2900215	-	2015	VFPFJ_02712	GO:0016874	K20062	arrestin domain-containing protein gi_x000D_
gene9300	9451.13	13256.7	5645.54	0.425863	-1.23154	0.0204673	0.214735	NW_017264038.1	164677	166497	+	1821	VFPFJ_09238	-	-	-_x000D_
gene9113	24.8973	41.7129	8.08178	0.193748	-2.36775	0.0205352	0.215246	NW_017264037.1	2105415	2105726	+	312	VFPFJ_09056	-	-	-_x000D_
gene5594	11.3065	3.90956	18.7035	4.78405	2.25823	0.0205851	0.215335	NW_017264034.1	302911	303357	-	447	VFPFJ_05563	-	-	-_x000D_
gene9737	1062.92	1632.98	492.851	0.301811	-1.72828	0.0206003	0.215335	NW_017264038.1	1482915	1483862	+	948	VFPFJ_09674	-	-	-_x000D_
gene7105	788.8	451.682	1125.92	2.49272	1.31772	0.0206011	0.215335	NW_017264035.1	1623956	1626131	-	2176	VFPFJ_07070	GO:0055085;GO:0016021	-	tetracycline efflux protein gi_x000D_
gene3260	290.925	168.151	413.698	2.46028	1.29882	0.0206541	0.215689	NW_017264032.1	568052	570646	+	2595	VFPFJ_03240	GO:0006420;GO:0005524;GO:0004814;GO:0005737	K01887	arginyl-trna synthetase_x000D_
gene1044	15074.9	21842.5	8307.24	0.380325	-1.39469	0.0208344	0.217369	NW_017264030.1	3599615	3600136	-	522	VFPFJ_01040	-	-	-_x000D_
gene4478	370.328	205.121	535.535	2.61082	1.3845	0.0208863	0.217432	NW_017264033.1	382053	382592	+	540	VFPFJ_04451	-	-	-_x000D_
gene9660	1160.77	687.111	1634.44	2.37871	1.25018	0.0208962	0.217432	NW_017264038.1	1269292	1272325	+	3034	VFPFJ_09598	GO:0046872	-	ddhd domain-containingprotein_x000D_
gene5691	456.978	650.546	263.41	0.404906	-1.30434	0.0209119	0.217432	NW_017264034.1	578899	579844	-	946	VFPFJ_05659	GO:0003824;GO:0008152	-	isochorismatase domain-containing protein 2a_x000D_
gene9640	211.639	300.083	123.195	0.410537	-1.28442	0.0209266	0.217432	NW_017264038.1	1216072	1216530	-	459	VFPFJ_09578	-	-	-_x000D_
gene11150	136.858	197.545	76.1707	0.385587	-1.37487	0.0209371	0.217432	NW_017264050.1	121915	124665	+	2751	VFPFJ_11077	-	-	-_x000D_
gene4304	407.181	572.775	241.587	0.421784	-1.24543	0.021051	0.218256	NW_017264032.1	3668843	3670310	+	1468	VFPFJ_04277	-	-	-_x000D_
gene6112	87.6474	48.2733	127.021	2.6313	1.39578	0.0210552	0.218256	NW_017264034.1	1866828	1867953	+	1126	VFPFJ_06082	GO:0016021;GO:0006810;GO:0005215	-	aquaporin-like protein_x000D_
gene11060	17.4016	4.11996	30.6833	7.44747	2.89675	0.021138	0.218726	NW_017264048.1	198198	198462	+	265	VFPFJ_10987	GO:0006817;GO:0016021;GO:0005315;GO:0055085	-	phosphate transporter_x000D_
gene1658	87.044	48.7082	125.38	2.5741	1.36407	0.0211394	0.218726	NW_017264030.1	5467771	5469864	-	2094	VFPFJ_01649	-	-	-_x000D_
gene798	24.0613	10.5798	37.5428	3.54853	1.82722	0.0211706	0.218847	NW_017264030.1	2870199	2871380	+	1182	VFPFJ_00794	-	-	-_x000D_
gene9401	301.038	511.04	91.0365	0.178139	-2.48892	0.021195	0.218898	NW_017264038.1	458779	459352	-	574	VFPFJ_09338	GO:0005975;GO:0004751	K01808	ribose 5-phosphate isomerase_x000D_
gene4803	7.75112	2.11391	13.3883	6.33346	2.66299	0.0212843	0.219547	NW_017264033.1	1375250	1375664	+	415	VFPFJ_04775	-	-	-_x000D_
gene5183	7145.26	10251.4	4039.17	0.394013	-1.34368	0.0212968	0.219547	NW_017264033.1	2565650	2566990	-	1341	VFPFJ_05155	GO:0005829;GO:0006555;GO:0004478;GO:0046872;GO:0006556;GO:0006730;GO:0005524;GO:0005634	K00789	s-adenosylmethionine synthetase_x000D_
gene2990	2.95772	0	5.91543	Inf	Inf	0.021328	0.219667	NW_017264031.1	3682697	3682873	-	177	VFPFJ_02972	-	-	-_x000D_
gene9341	15.6704	6.04946	25.2913	4.18076	2.06376	0.0213627	0.219823	NW_017264038.1	301914	302423	+	510	VFPFJ_09278	-	-	-_x000D_
gene10573	682.861	400.256	965.465	2.41212	1.2703	0.0213873	0.219875	NW_017264043.1	69821	70711	-	891	VFPFJ_10503	GO:0003676;GO:0004813;GO:0006419;GO:0005524	-	threonyl alanyl trna synthetase_x000D_
gene1688	2899.47	1724.11	4074.83	2.36344	1.24089	0.0214293	0.219941	NW_017264030.1	5551236	5554750	+	3515	VFPFJ_01678	GO:0000155;GO:0000160;GO:0005622;GO:0016021;GO:0023014	K11231	osmolarity two-component system protein sln1 gi_x000D_
gene7986	96.5885	53.7156	139.461	2.59629	1.37645	0.0214329	0.219941	NW_017264036.1	1318936	1319937	+	1002	VFPFJ_07940	-	-	-_x000D_
gene3782	96.6634	38.2915	155.035	4.04881	2.0175	0.0214924	0.220351	NW_017264032.1	2148902	2149251	-	350	VFPFJ_03759	-	-	-_x000D_
gene2308	444.201	262.1	626.302	2.38956	1.25674	0.0215497	0.22067	NW_017264031.1	1559279	1560235	-	957	VFPFJ_02292	-	K16584	-_x000D_
gene8156	17072	10275.4	23868.6	2.32288	1.21592	0.0215628	0.22067	NW_017264036.1	1882281	1883844	+	1564	VFPFJ_08109	-	-	-_x000D_
gene7545	214.61	125.955	303.265	2.40773	1.26767	0.0216371	0.221132	NW_017264035.1	2979624	2981865	+	2242	VFPFJ_07502	GO:0006357;GO:0008270;GO:0000981;GO:0003677;GO:0005634	-	fungal specific transcription factor domain-containingprotein gi_x000D_
gene826	35.6377	6.34686	64.9286	10.23	3.35474	0.0216473	0.221132	NW_017264030.1	2948010	2948402	-	393	VFPFJ_00822	-	-	-_x000D_
gene4734	354.06	206.026	502.093	2.43704	1.28513	0.0216828	0.221294	NW_017264033.1	1107013	1108225	+	1213	VFPFJ_04706	GO:0003676;GO:0004813;GO:0006419;GO:0005524	-	alanyl-trna editing protein -l_x000D_
gene9915	206.465	306.169	106.761	0.348699	-1.51995	0.0217282	0.221556	NW_017264039.1	261651	262313	-	663	VFPFJ_09852	-	-	-_x000D_
gene4863	35.496	17.1457	53.8462	3.14051	1.651	0.0217941	0.221865	NW_017264033.1	1544120	1544760	+	641	VFPFJ_04835	-	-	-_x000D_
gene10747	16.133	25.6438	6.62214	0.258235	-1.95324	0.0218051	0.221865	NW_017264044.1	167039	168007	+	969	VFPFJ_10675	-	-	-_x000D_
gene8015	35.4237	10.7676	60.0799	5.57971	2.48019	0.0218177	0.221865	NW_017264036.1	1430904	1431737	-	834	VFPFJ_07968	-	-	-_x000D_
gene315	31.5436	9.54952	53.5377	5.60632	2.48705	0.0218656	0.222152	NW_017264030.1	1265912	1266565	-	654	VFPFJ_00315	-	-	-_x000D_
gene5050	293.345	171.878	414.813	2.41342	1.27108	0.0219301	0.222606	NW_017264033.1	2195052	2196706	-	1655	VFPFJ_05022	GO:0016021;GO:0007166;GO:0004888	-	g-protein coupled receptor gi_x000D_
gene3915	64.8884	33.9627	95.814	2.82115	1.49628	0.0220421	0.223542	NW_017264032.1	2496668	2497609	-	942	VFPFJ_03892	-	-	-_x000D_
gene8764	307.479	446.664	168.294	0.376779	-1.40821	0.0221359	0.224291	NW_017264037.1	1067397	1068449	+	1053	VFPFJ_08707	GO:0006629;GO:0008081	-	plc-like tim beta alpha-barrel domain protein_x000D_
gene1197	10000.3	5727.5	14273.1	2.49203	1.31732	0.0221831	0.224378	NW_017264030.1	4068571	4069218	-	648	VFPFJ_01190	-	-	-_x000D_
gene2619	4494.82	2589.92	6399.72	2.47101	1.3051	0.0221845	0.224378	NW_017264031.1	2521288	2522337	+	1050	VFPFJ_02603	-	-	-_x000D_
gene2215	429.012	251.935	606.088	2.40573	1.26648	0.0222283	0.224619	NW_017264031.1	1275906	1278117	+	2212	VFPFJ_02201	GO:0008017;GO:0007018;GO:0005524;GO:0003777;GO:0005874	-	kinesin family protein gi_x000D_
gene11427	243.779	142.071	345.488	2.4318	1.28203	0.0222677	0.224815	NW_017264058.1	70504	71385	+	882	VFPFJ_11354	-	K11585	-_x000D_
gene274	1995.08	1186.91	2803.25	2.3618	1.23989	0.0223126	0.224885	NW_017264030.1	1137893	1138815	+	923	VFPFJ_00274	-	-	-_x000D_
gene10572	1049.45	614.477	1484.43	2.41576	1.27248	0.0223343	0.224885	NW_017264043.1	68467	69405	-	939	VFPFJ_10502	GO:0044710;GO:0016020;GO:0016491	-	3-hydroxyacyl- dehydrogenase gi_x000D_
gene5604	756.561	1069.2	443.924	0.415193	-1.26814	0.0223508	0.224885	NW_017264034.1	328128	329811	+	1684	VFPFJ_05573	GO:0006796;GO:0016301	K19786	inositol-pentakisphosphate 2-kinase_x000D_
gene5295	132.621	64.5607	200.681	3.1084	1.63617	0.0223545	0.224885	NW_017264033.1	2915514	2918081	-	2568	VFPFJ_05267	-	-	-_x000D_
gene8592	14.736	5.66685	23.8051	4.20077	2.07065	0.0223938	0.225078	NW_017264037.1	587197	587754	+	558	VFPFJ_08537	-	-	-_x000D_
gene9550	21.9535	2.50165	41.4053	16.5512	4.04886	0.0224331	0.225187	NW_017264038.1	931248	933523	+	2276	VFPFJ_09488	-	-	-_x000D_
gene5881	87.5259	127.879	47.1729	0.368887	-1.43875	0.0224597	0.225187	NW_017264034.1	1179835	1180625	+	791	VFPFJ_05848	-	-	-_x000D_
gene7164	52.2449	27.0298	77.46	2.86573	1.5189	0.0224668	0.225187	NW_017264035.1	1798344	1799512	+	1169	VFPFJ_07128	-	-	-_x000D_
gene6224	162.446	93.4985	231.394	2.47484	1.30734	0.0224847	0.225187	NW_017264034.1	2160431	2160967	+	537	VFPFJ_06194	-	-	-_x000D_
gene4007	142.112	7.39815	276.825	37.4182	5.22567	0.0225185	0.225317	NW_017264032.1	2800412	2801000	+	589	VFPFJ_03982	-	-	-_x000D_
gene2723	24.0718	37.1483	10.9954	0.295987	-1.75639	0.0225465	0.225317	NW_017264031.1	2875939	2876356	-	418	VFPFJ_02705	-	-	-_x000D_
gene9418	1586.95	2220.8	953.107	0.429173	-1.22037	0.0225578	0.225317	NW_017264038.1	507935	510472	+	2538	VFPFJ_09355	GO:1902358;GO:0016021;GO:0008271	-	sulfate permease gi_x000D_
gene4823	402.945	77.8671	728.023	9.34955	3.2249	0.0226133	0.225671	NW_017264033.1	1415313	1415975	-	663	VFPFJ_04795	-	-	-_x000D_
gene5169	337.925	473.788	202.061	0.426479	-1.22945	0.0227174	0.226213	NW_017264033.1	2500227	2501596	-	1370	VFPFJ_05141	-	-	-_x000D_
gene10461	10.1874	17.0658	3.30897	0.193895	-2.36665	0.0227208	0.226213	NW_017264042.1	84052	87299	+	3248	VFPFJ_10392	-	-	-_x000D_
gene2757	2662.08	3739.47	1584.68	0.423772	-1.23864	0.0227279	0.226213	NW_017264031.1	2983698	2985972	-	2275	VFPFJ_02739	GO:0005829;GO:0006950	-	universal stress protein_x000D_
gene9462	3415.67	2021.25	4810.09	2.37976	1.25082	0.0227678	0.226383	NW_017264038.1	642086	643501	-	1416	VFPFJ_09398	GO:0006355;GO:0043565;GO:0003700;GO:0008270	-	gata-type sexual development transcription factor_x000D_
gene9628	99.5707	55.7686	143.373	2.57085	1.36225	0.0227853	0.226383	NW_017264038.1	1167115	1168377	-	1263	VFPFJ_09566	-	-	-_x000D_
gene1705	15.0358	24.1353	5.93641	0.245964	-2.02348	0.0228765	0.226479	NW_017264030.1	5599429	5600619	+	1191	VFPFJ_01695	GO:0016021;GO:0006950	-	rta1 domain-containingprotein_x000D_
gene3349	19.5974	30.8058	8.38895	0.272317	-1.87664	0.0228815	0.226479	NW_017264032.1	877008	877430	-	423	VFPFJ_03329	-	-	-_x000D_
gene10128	6148.53	3375.45	8921.61	2.64309	1.40223	0.0228925	0.226479	NW_017264040.1	102296	103671	-	1376	VFPFJ_10064	GO:0030170;GO:0006828;GO:0016021;GO:0005739;GO:0016530	K15119	mitochondrial carrier protein_x000D_
gene9484	11.0275	3.73646	18.3186	4.90265	2.29356	0.0229182	0.226479	NW_017264038.1	722829	724692	+	1864	VFPFJ_09420	GO:0016021;GO:0071949;GO:0004497;GO:0055114	-	fad binding monooxygenase_x000D_
gene7144	8931.97	5364.79	12499.2	2.32985	1.22024	0.0229187	0.226479	NW_017264035.1	1732791	1745021	-	12231	VFPFJ_07109	GO:0016567;GO:0016874;GO:0004842	K10592	hect domain-containing protein_x000D_
gene11247	11.6418	0.372179	22.9114	61.5602	5.94393	0.022924	0.226479	NW_017264052.1	120227	121522	-	1296	VFPFJ_11174	-	-	-_x000D_
gene2256	1900.44	2672.94	1127.94	0.421985	-1.24474	0.0229359	0.226479	NW_017264031.1	1405625	1406526	-	902	VFPFJ_02240	-	-	-_x000D_
gene2155	160.111	246.471	73.7516	0.299231	-1.74067	0.0229879	0.226526	NW_017264031.1	1097362	1100001	+	2640	VFPFJ_02142	GO:0046872;GO:0006355	-	zn 2cys6 transcription factor_x000D_
gene7575	14.0236	5.10072	22.9465	4.49868	2.1695	0.0230198	0.226526	NW_017264036.1	13391	13891	+	501	VFPFJ_07532	GO:0006090;GO:0016310;GO:0008986;GO:0005524	-	phosphoenolpyruvate synthase_x000D_
gene1779	21.9476	2.77127	41.124	14.8394	3.89136	0.0230244	0.226526	NW_017264031.1	105090	106539	-	1450	VFPFJ_01769	GO:0005524;GO:0006437;GO:0004831;GO:0005737	-	tyrosyl-trna synthetase_x000D_
gene7389	68.5241	117.59	19.4585	0.165478	-2.59529	0.0230393	0.226526	NW_017264035.1	2511578	2512934	-	1357	VFPFJ_07347	GO:0050660;GO:0003995;GO:0055114	-	acyl- dehydrogenase_x000D_
gene7556	759.181	439.864	1078.5	2.45189	1.29389	0.0230609	0.226526	NW_017264035.1	3016530	3017591	+	1062	VFPFJ_07513	-	-	-_x000D_
gene3927	3475.11	1693.64	5256.58	3.10372	1.634	0.0230615	0.226526	NW_017264032.1	2533640	2538687	-	5048	VFPFJ_03904	-	-	-_x000D_
gene10543	429.035	620.201	237.869	0.383536	-1.38257	0.0231051	0.226757	NW_017264042.1	324716	326885	-	2170	VFPFJ_10473	GO:0016021	-	major facilitator superfamily transporter_x000D_
gene2396	37234.2	57525.4	16943	0.29453	-1.76351	0.0231264	0.226767	NW_017264031.1	1892920	1896255	-	3336	VFPFJ_02380	GO:0019551;GO:0004352;GO:0055114	K15371	nad-specific glutamate dehydrogenase gi_x000D_
gene6120	27.8961	8.39552	47.3966	5.64546	2.49709	0.023201	0.227301	NW_017264034.1	1890034	1891393	-	1360	VFPFJ_06090	GO:0016020	-	integral membrane protein_x000D_
gene11084	747.12	448.715	1045.53	2.33005	1.22036	0.0232769	0.227846	NW_017264049.1	50609	51879	-	1271	VFPFJ_11011	-	K12199	-_x000D_
gene5762	281.568	450.171	112.965	0.250938	-1.9946	0.0233083	0.22792	NW_017264034.1	797947	798459	-	513	VFPFJ_05730	-	-	-_x000D_
gene6405	4.98261	0.296507	9.66871	32.6087	5.02718	0.0233349	0.22792	NW_017264034.1	2681485	2682422	+	938	VFPFJ_06373	-	-	-_x000D_
gene8714	2765.21	4846.08	684.339	0.141215	-2.82403	0.0233496	0.22792	NW_017264037.1	913781	914503	-	723	VFPFJ_08659	-	-	-_x000D_
gene10873	652.518	210.006	1095.03	5.21428	2.38247	0.0233655	0.22792	NW_017264045.1	200453	201601	-	1149	VFPFJ_10801	-	-	-_x000D_
gene3701	73.2971	41.4224	105.172	2.53901	1.34426	0.0234319	0.228369	NW_017264032.1	1891860	1892666	+	807	VFPFJ_03680	-	-	-_x000D_
gene10929	7479.86	4444.33	10515.4	2.36602	1.24246	0.0234744	0.228381	NW_017264046.1	49969	51456	+	1488	VFPFJ_10856	GO:0020037;GO:0051213;GO:0055114	K00463	indoleamine -dioxygenase subfamily_x000D_
gene8818	3649.93	2202	5097.86	2.3151	1.21107	0.0234875	0.228381	NW_017264037.1	1219814	1222401	-	2588	VFPFJ_08761	-	-	-_x000D_
gene1626	224.931	7.55992	442.303	58.5063	5.87052	0.0234939	0.228381	NW_017264030.1	5362930	5364925	-	1996	VFPFJ_01617	-	-	-_x000D_
gene4364	54.7977	20.5492	89.0462	4.33331	2.11547	0.0236097	0.229307	NW_017264033.1	91882	92597	+	716	VFPFJ_04337	GO:0016021	-	hypothetical protein VFPBJ_02164 [Purpureocillium lilacinum] gi_x000D_
gene1808	25.1245	10.7624	39.4866	3.66893	1.87536	0.0236334	0.22934	NW_017264031.1	172179	172881	-	703	VFPFJ_01798	-	-	-_x000D_
gene4520	39.4855	59.3915	19.5794	0.329667	-1.60092	0.0238158	0.23062	NW_017264033.1	501137	501937	+	801	VFPFJ_04493	-	-	-_x000D_
gene10243	27.5225	8.65367	46.3914	5.3609	2.42247	0.0238213	0.23062	NW_017264040.1	365803	366066	-	264	VFPFJ_10176	-	-	-_x000D_
gene3348	5131.89	7222.84	3040.93	0.421016	-1.24805	0.0238268	0.23062	NW_017264032.1	875170	875789	-	620	VFPFJ_03328	-	-	-_x000D_
gene5964	267.484	449.89	85.078	0.189109	-2.40271	0.0239613	0.231722	NW_017264034.1	1406567	1407676	-	1110	VFPFJ_05933	-	-	-_x000D_
gene6797	211.809	123.588	300.031	2.42768	1.27958	0.0240778	0.232648	NW_017264035.1	676283	677005	-	723	VFPFJ_06762	-	-	-_x000D_
gene2432	94.0683	31.6547	156.482	4.94341	2.30551	0.0241374	0.232925	NW_017264031.1	2021185	2022054	+	870	VFPFJ_02416	-	-	-_x000D_
gene3758	3854.15	2311.66	5396.63	2.33452	1.22313	0.0241538	0.232925	NW_017264032.1	2080094	2081939	-	1846	VFPFJ_03735	-	K13210	-_x000D_
gene297	29.7433	45.1732	14.3134	0.316857	-1.6581	0.0241906	0.232925	NW_017264030.1	1208020	1209329	-	1310	VFPFJ_00297	GO:0016491;GO:0055114	-	nad binding rossmann fold oxidoreductase gi_x000D_
gene9976	403.132	41.4575	764.807	18.4479	4.20539	0.0242097	0.232925	NW_017264039.1	427951	428732	-	782	VFPFJ_09913	-	-	-_x000D_
gene7686	128.976	63.2693	194.682	3.07704	1.62154	0.0242258	0.232925	NW_017264036.1	341684	343065	-	1382	VFPFJ_07644	GO:0016020	-	six-bladed beta- -like protein_x000D_
gene1271	497.47	696.471	298.469	0.428545	-1.22248	0.0242686	0.232925	NW_017264030.1	4307152	4308503	-	1352	VFPFJ_01264	-	-	-_x000D_
gene8175	420.753	85.1937	756.312	8.87756	3.15016	0.0242691	0.232925	NW_017264036.1	1938885	1939436	+	552	VFPFJ_08125	GO:0005623;GO:0045454;GO:0015035;GO:0006662;GO:0055114	K03671	thioredoxin domain-containing protein gi_x000D_
gene4271	21.4563	9.7495	33.1632	3.40153	1.76618	0.0242767	0.232925	NW_017264032.1	3570380	3571867	+	1488	VFPFJ_04244	-	-	-_x000D_
gene10209	173.104	244.014	102.193	0.418801	-1.25566	0.0242928	0.232925	NW_017264040.1	292577	293626	-	1050	VFPFJ_10142	-	-	-_x000D_
gene2921	2255.42	3141.89	1368.94	0.435707	-1.19857	0.0243152	0.232941	NW_017264031.1	3457160	3461354	-	4195	VFPFJ_02902	GO:0098662;GO:0046872;GO:0000041;GO:0015662;GO:0019829;GO:0046915;GO:0016020	K01533	copper-transporting atpase_x000D_
gene7724	111.306	62.7022	159.91	2.55031	1.35067	0.0243486	0.233062	NW_017264036.1	448134	448887	-	754	VFPFJ_07680	-	-	-_x000D_
gene9805	47.2295	69.868	24.5909	0.351963	-1.50651	0.0244131	0.233288	NW_017264038.1	1741782	1742817	-	1036	VFPFJ_09742	-	-	-_x000D_
gene4967	309.583	433.937	185.229	0.426856	-1.22818	0.0244136	0.233288	NW_017264033.1	1940421	1940741	-	321	VFPFJ_04939	-	-	-_x000D_
gene9204	1163.76	618.56	1708.96	2.7628	1.46613	0.0244769	0.23355	NW_017264037.1	2394519	2396374	-	1856	VFPFJ_09144	GO:0097027;GO:0010997;GO:0050790	K03363	wd-repeat containing protein slp1_x000D_
gene11303	912.406	1287.81	537.007	0.416994	-1.2619	0.0244826	0.23355	NW_017264053.1	146006	147385	+	1380	VFPFJ_11230	-	K13335	-_x000D_
gene2777	1966.94	2766.01	1167.86	0.42222	-1.24393	0.0245904	0.234182	NW_017264031.1	3047909	3049667	-	1759	VFPFJ_02759	GO:0006355;GO:0003700;GO:0003677	-	acid phosphatase gi_x000D_
gene3827	91.9555	24.4475	159.463	6.5227	2.70547	0.0245905	0.234182	NW_017264032.1	2257170	2257655	-	486	VFPFJ_03804	-	-	-_x000D_
gene11338	86.0803	49.1812	122.979	2.50054	1.32224	0.0246418	0.23445	NW_017264054.1	173758	175058	-	1301	VFPFJ_11265	-	-	-_x000D_
gene749	1694.23	1020.86	2367.6	2.31922	1.21364	0.0246603	0.23445	NW_017264030.1	2708425	2718076	-	9652	VFPFJ_00746	GO:0016021;GO:0006113	-	fermentation associated protein_x000D_
gene4718	11.9599	3.96244	19.9573	5.03662	2.33246	0.0248525	0.235696	NW_017264033.1	1049070	1050054	+	985	VFPFJ_04691	-	K21195	-_x000D_
gene10535	60.0458	88.0663	32.0254	0.363651	-1.45937	0.0248573	0.235696	NW_017264042.1	303273	305319	+	2047	VFPFJ_10465	GO:0016021;GO:0022891;GO:0055085	-	mfs transporter gi_x000D_
gene9500	226.911	134.368	319.455	2.37747	1.24942	0.0248669	0.235696	NW_017264038.1	786322	788577	+	2256	VFPFJ_09437	-	-	-_x000D_
gene9104	80.1592	44.7297	115.589	2.58416	1.36969	0.0248815	0.235696	NW_017264037.1	2086844	2089733	+	2890	VFPFJ_09047	-	-	-_x000D_
gene3225	2525.83	3699.59	1352.07	0.365464	-1.4522	0.0249067	0.235696	NW_017264032.1	459729	460770	+	1042	VFPFJ_03205	GO:0016021	-	tlc domain-containing protein_x000D_
gene8060	6834.99	3305.8	10364.2	3.13515	1.64853	0.0249171	0.235696	NW_017264036.1	1597335	1598554	+	1220	VFPFJ_08013	-	-	-_x000D_
gene3103	32.6406	8.84337	56.4379	6.38195	2.674	0.0249847	0.235874	NW_017264032.1	89784	90221	+	438	VFPFJ_03084	-	-	-_x000D_
gene5941	33.3406	50.5856	16.0956	0.318185	-1.65206	0.0249954	0.235874	NW_017264034.1	1359727	1360614	-	888	VFPFJ_05911	-	-	-_x000D_
gene3185	3299.7	5389.24	1210.17	0.224553	-2.15487	0.0249989	0.235874	NW_017264032.1	331210	333028	-	1819	VFPFJ_03165	GO:0003333;GO:0015171;GO:0016021	K16261	probable amino acid transporter_x000D_
gene9089	9.73253	3.05735	16.4077	5.36665	2.42402	0.02507	0.236348	NW_017264037.1	2039686	2040417	+	732	VFPFJ_09032	-	-	-_x000D_
gene6329	717	361.929	1072.07	2.96211	1.56662	0.0251084	0.236511	NW_017264034.1	2467237	2469804	+	2568	VFPFJ_06298	GO:0016020	-	galactose oxidase beta-propeller_x000D_
gene336	12.8736	4.91735	20.8299	4.23601	2.08271	0.0251343	0.236554	NW_017264030.1	1328818	1329207	-	390	VFPFJ_00336	-	-	-_x000D_
gene1730	317.937	181.73	454.143	2.499	1.32135	0.025155	0.236554	NW_017264030.1	5680093	5680659	-	567	VFPFJ_01720	-	-	-_x000D_
gene11462	262.134	368.023	156.246	0.424554	-1.23598	0.0251766	0.236559	NW_017264059.1	103672	105864	+	2193	VFPFJ_11389	GO:0000160;GO:0005622;GO:0023014;GO:0005524;GO:0000155	K19692	sensor histidine kinase response regulator fos-1_x000D_
gene10357	102.147	44.3268	159.968	3.60883	1.85153	0.0252362	0.236922	NW_017264041.1	242766	244954	+	2189	VFPFJ_10288	GO:0016021;GO:0030729;GO:0006629	-	acetoacetate- ligase_x000D_
gene5380	23.4878	6.55637	40.4193	6.16489	2.62408	0.0254144	0.238395	NW_017264033.1	3200832	3201491	+	660	VFPFJ_05351	-	-	-_x000D_
gene6255	28.5118	1.11654	55.9071	50.0719	5.64593	0.0255769	0.239558	NW_017264034.1	2242431	2244361	-	1931	VFPFJ_06224	-	-	-_x000D_
gene8484	4.98048	0.700862	9.2601	13.2125	3.72383	0.0256012	0.239558	NW_017264037.1	224703	226036	+	1334	VFPFJ_08429	-	-	-_x000D_
gene10220	128.358	74.1372	182.58	2.46273	1.30026	0.0256022	0.239558	NW_017264040.1	314938	316983	-	2046	VFPFJ_10153	GO:0016020	-	acetylserotonin methytransferase-like protein_x000D_
gene1093	209.568	97.2948	321.841	3.30789	1.72591	0.0256411	0.239722	NW_017264030.1	3742838	3743580	-	743	VFPFJ_01087	-	-	-_x000D_
gene10859	7.64184	13.2538	2.02988	0.153155	-2.70694	0.0256736	0.239826	NW_017264045.1	159070	159504	+	435	VFPFJ_10787	-	-	-_x000D_
gene11561	3017.2	1842.49	4191.91	2.27514	1.18595	0.0257098	0.239965	NW_017264069.1	29163	29757	-	595	VFPFJ_11488	GO:0016021	-	membrane-associating domain-containing protein gi_x000D_
gene882	867.265	1206.78	527.752	0.437323	-1.19323	0.0257721	0.240347	NW_017264030.1	3116934	3120871	+	3938	VFPFJ_00878	GO:0010181;GO:0051536;GO:0003824	K15449	flavodoxin and radical sam domain-containing protein_x000D_
gene8221	2959.01	4891.09	1026.92	0.209957	-2.25184	0.0258033	0.240439	NW_017264036.1	2062499	2064090	-	1592	VFPFJ_08170	GO:0050660;GO:0003995;GO:0055114	K00249	acyl- dehydrogenase_x000D_
gene3262	1050.03	122.904	1977.15	16.087	4.00782	0.0258348	0.240533	NW_017264032.1	573972	574424	-	453	VFPFJ_03242	-	-	-_x000D_
gene9221	342.683	484.508	200.858	0.414561	-1.27034	0.0258587	0.240556	NW_017264037.1	2448462	2451197	+	2736	VFPFJ_09161	-	-	-_x000D_
gene906	1856.98	2566.17	1147.8	0.447281	-1.16075	0.025925	0.240974	NW_017264030.1	3185902	3189667	-	3766	VFPFJ_00902	GO:0016021;GO:0005216;GO:0034220	-	integral membrane channel protein gi_x000D_
gene4220	157.938	18.5701	297.306	16.01	4.0009	0.0259643	0.241014	NW_017264032.1	3411843	3413882	+	2040	VFPFJ_04192	GO:0005615;GO:0004222;GO:0006508;GO:0008270	K01417	extracellular elastinolytic metalloproteinase precursor_x000D_
gene925	77.2736	111.369	43.1783	0.387706	-1.36697	0.0259721	0.241014	NW_017264030.1	3245858	3247761	+	1904	VFPFJ_00921	-	-	-_x000D_
gene8025	826.209	1162.34	490.08	0.421633	-1.24594	0.0260723	0.241744	NW_017264036.1	1468790	1470939	+	2150	VFPFJ_07978	-	-	-_x000D_
gene4822	339.624	205.541	473.706	2.30468	1.20456	0.0261324	0.242101	NW_017264033.1	1413813	1414853	+	1041	VFPFJ_04794	-	-	-_x000D_
gene9041	1142.68	624.958	1660.4	2.65682	1.4097	0.0262126	0.242644	NW_017264037.1	1892557	1897636	-	5080	VFPFJ_08984	GO:0005096;GO:0005622;GO:0043547;GO:0007264	K05767	ras gtpase activating protein_x000D_
gene7735	206.862	292.709	121.015	0.413432	-1.27428	0.0262603	0.242886	NW_017264036.1	481201	482082	+	882	VFPFJ_07691	-	-	-_x000D_
gene1341	412.563	247.823	577.303	2.3295	1.22002	0.0262865	0.242929	NW_017264030.1	4528562	4530106	+	1545	VFPFJ_01332	-	-	-_x000D_
gene891	392.014	551.747	232.281	0.420991	-1.24814	0.0263612	0.243419	NW_017264030.1	3141209	3142026	-	818	VFPFJ_00887	GO:0016021	-	gamma interferon inducible lysosomal thiol reductase_x000D_
gene4158	791.405	1100.95	481.858	0.437674	-1.19207	0.0264111	0.243679	NW_017264032.1	3219392	3220567	+	1176	VFPFJ_04131	-	-	-_x000D_
gene1493	1986.44	886.352	3086.53	3.48228	1.80003	0.0264989	0.24429	NW_017264030.1	4962328	4965833	-	3506	VFPFJ_01485	GO:0016021;GO:0008152;GO:0003824	-	nrps-like enzyme_x000D_
gene7560	58.2607	84.1069	32.4144	0.385396	-1.37559	0.026676	0.245595	NW_017264035.1	3040113	3046166	-	6054	VFPFJ_07517	-	-	-_x000D_
gene3508	3910.35	5449.65	2371.05	0.435083	-1.20064	0.0267003	0.245595	NW_017264032.1	1362223	1364299	+	2077	VFPFJ_03488	GO:0006797;GO:0005774;GO:0016462	K06018	vacuolar endopolyphosphatase gi_x000D_
gene7385	72.1113	38.6798	105.543	2.72863	1.44817	0.026706	0.245595	NW_017264035.1	2491987	2493834	-	1848	VFPFJ_07343	-	-	-_x000D_
gene372	432.493	262.429	602.557	2.29607	1.19917	0.0267731	0.246011	NW_017264030.1	1477856	1479436	-	1581	VFPFJ_00371	GO:0005525	-	sep4b gi_x000D_
gene794	130.374	74.7955	185.952	2.48613	1.3139	0.0268173	0.246215	NW_017264030.1	2857229	2859070	-	1842	VFPFJ_00790	GO:0055085;GO:0016021	-	efflux pump antibiotic resistance protein gi_x000D_
gene6880	238.467	332.124	144.811	0.436014	-1.19755	0.0268697	0.246329	NW_017264035.1	910947	911257	+	311	VFPFJ_06845	GO:0005737;GO:0017183;GO:0009055;GO:0005506;GO:0005634;GO:0008270;GO:0002098	K15455	diphthamide biosynthesis protein gi_x000D_
gene1345	9.67754	1.70955	17.6455	10.3217	3.36761	0.0268734	0.246329	NW_017264030.1	4538207	4539098	-	892	VFPFJ_01336	-	-	-_x000D_
gene6658	2998.21	4874.44	1121.98	0.230176	-2.11919	0.0269643	0.24696	NW_017264035.1	201874	204658	-	2785	VFPFJ_06623	GO:0005622;GO:0006508;GO:0004198	-	cysteine protease_x000D_
gene8929	2904.39	1784.78	4023.99	2.25461	1.17288	0.0270468	0.247396	NW_017264037.1	1540604	1542727	-	2124	VFPFJ_08872	GO:0016021;GO:0016491;GO:0005509;GO:0055114	K03885	nadh-ubiquinone oxidoreductase subunit gi_x000D_
gene3784	445.63	266.051	625.208	2.34995	1.23263	0.027077	0.247396	NW_017264032.1	2153196	2157291	+	4096	VFPFJ_03761	GO:0033588;GO:0006357;GO:0002098;GO:0000049;GO:0005737;GO:0005634	K11373	iki3 family protein_x000D_
gene293	1603.8	986.078	2221.52	2.25288	1.17177	0.0270877	0.247396	NW_017264030.1	1194197	1196988	-	2792	VFPFJ_00293	GO:0016020	-	hypothetical protein VFPBJ_00261 [Purpureocillium lilacinum] gi_x000D_
gene9366	507.232	307.951	706.514	2.29424	1.19802	0.0270998	0.247396	NW_017264038.1	365018	367008	-	1991	VFPFJ_09303	GO:0055085;GO:0016021	-	major facilitator superfamily general substrate partial gi_x000D_
gene6740	1674.5	2343.71	1005.29	0.42893	-1.22119	0.0271619	0.247748	NW_017264035.1	507021	508096	-	1076	VFPFJ_06705	-	-	-_x000D_
gene10476	33.6666	17.5251	49.8081	2.8421	1.50696	0.0271824	0.247748	NW_017264042.1	123542	124909	-	1368	VFPFJ_10407	GO:0004252;GO:0006508	-	alkaline serine protease p32_x000D_
gene8987	4261.9	2334.72	6189.07	2.65088	1.40647	0.0272147	0.247841	NW_017264037.1	1737462	1739368	-	1907	VFPFJ_08930	GO:0016021;GO:0019805;GO:0055114;GO:0034354;GO:0043420;GO:0005741;GO:0006569;GO:0004502;GO:0071949	K00486	kynurenine 3-monooxygenase_x000D_
gene1709	17.4306	27.1873	7.67385	0.282258	-1.82491	0.0272496	0.247958	NW_017264030.1	5620869	5622044	+	1176	VFPFJ_01699	GO:0004061;GO:0019441	-	cyclase protein_x000D_
gene10221	21.6231	6.97205	36.2741	5.20279	2.37929	0.0273177	0.248254	NW_017264040.1	317597	317788	-	192	VFPFJ_10154	-	-	-_x000D_
gene4008	12806.1	7586.98	18025.2	2.3758	1.24841	0.0273262	0.248254	NW_017264032.1	2801994	2802896	-	903	VFPFJ_03983	-	-	-_x000D_
gene1609	576.043	801.103	350.983	0.438125	-1.19058	0.0274549	0.249012	NW_017264030.1	5303949	5306711	-	2763	VFPFJ_01600	GO:0006904	K15292	sec1 family superfamily_x000D_
gene2404	2207.67	3079.14	1336.21	0.433955	-1.20438	0.0274639	0.249012	NW_017264031.1	1924904	1928171	-	3268	VFPFJ_02388	GO:0006357;GO:0000981;GO:0005634;GO:0008270	-	c6 transcription factor_x000D_
gene9187	3977.06	2462.97	5491.14	2.22948	1.15671	0.0274762	0.249012	NW_017264037.1	2341030	2345108	-	4079	VFPFJ_09128	GO:0000155;GO:0000160;GO:0005622;GO:0023014	-	ethylene receptor_x000D_
gene4867	444.914	265.455	624.373	2.35209	1.23394	0.0275033	0.249057	NW_017264033.1	1554022	1557187	+	3166	VFPFJ_04839	GO:0000796;GO:0007076	K06678	armadillo-type fold protein_x000D_
gene1312	229.926	426.539	33.3116	0.0780974	-3.67858	0.0275351	0.249145	NW_017264030.1	4432195	4433224	+	1030	VFPFJ_01303	GO:0016853;GO:0008152	K13239	#NAME?_x000D_
gene5198	566.681	925.465	207.897	0.22464	-2.15431	0.0275618	0.249186	NW_017264033.1	2618496	2619547	+	1052	VFPFJ_05170	-	K13237	-_x000D_
gene8173	18.1546	28.364	7.94532	0.28012	-1.83588	0.027601	0.249275	NW_017264036.1	1926542	1927293	+	752	VFPFJ_08123	-	-	-_x000D_
gene1469	1578.38	946.649	2210.11	2.33467	1.22322	0.027616	0.249275	NW_017264030.1	4897519	4903135	-	5617	VFPFJ_01461	-	K12879	-_x000D_
gene1947	199.352	96.1762	302.529	3.14557	1.65332	0.0278394	0.250926	NW_017264031.1	510972	511817	+	846	VFPFJ_01936	-	-	-_x000D_
gene2536	5.42377	9.81474	1.03279	0.105229	-3.2484	0.0278435	0.250926	NW_017264031.1	2306426	2306689	-	264	VFPFJ_02520	-	-	-_x000D_
gene4920	8.17033	1.2617	15.079	11.9513	3.5791	0.0279031	0.251262	NW_017264033.1	1786270	1787263	+	994	VFPFJ_04892	-	-	-_x000D_
gene6200	393.53	150.671	636.389	4.22369	2.0785	0.0279762	0.251707	NW_017264034.1	2080509	2082526	+	2018	VFPFJ_06170	GO:0003824	-	glutamyl-trna amidotransferase gi_x000D_
gene2679	1993.88	1212.46	2775.31	2.289	1.19472	0.0280193	0.251707	NW_017264031.1	2733778	2734991	+	1214	VFPFJ_02661	GO:0016021	-	integral membrane protein_x000D_
gene11341	9.49722	3.28437	15.7101	4.78329	2.258	0.0280196	0.251707	NW_017264055.1	28151	29050	-	900	VFPFJ_11268	-	-	-_x000D_
gene2768	3.70142	0.296507	7.10634	23.9668	4.58297	0.028094	0.252173	NW_017264031.1	3024479	3024736	-	258	VFPFJ_02750	-	-	-_x000D_
gene10683	193.468	76.9231	310.014	4.03018	2.01084	0.0281425	0.252279	NW_017264043.1	358544	359591	+	1048	VFPFJ_10611	GO:0016491;GO:0055114	K22124	thioredoxin reductase gi_x000D_
gene4782	2806.39	3899.78	1713.01	0.43926	-1.18685	0.0281743	0.252279	NW_017264033.1	1309921	1311816	+	1896	VFPFJ_04754	GO:0044424;GO:0046872;GO:0016567;GO:0071174;GO:0061630	-	fha domain-containing protein_x000D_
gene1255	447.303	270.79	623.817	2.30369	1.20395	0.0281907	0.252279	NW_017264030.1	4242551	4244536	+	1986	VFPFJ_01248	GO:0016301;GO:0016310;GO:0016773;GO:0005975	K00854	d-xylulose kinase a gi_x000D_
gene11078	623.453	877.908	368.997	0.420314	-1.25046	0.0282004	0.252279	NW_017264049.1	34428	37119	+	2692	VFPFJ_11005	GO:0005488;GO:0006351	-	fungal specific transcription factor_x000D_
gene7151	646.357	905.624	387.089	0.427428	-1.22625	0.0282179	0.252279	NW_017264035.1	1767813	1768529	-	717	VFPFJ_07116	GO:0016021;GO:0016491;GO:0055114;GO:0010181	-	integral membrane protein gi_x000D_
gene5622	3560.97	4968.67	2153.27	0.433369	-1.20633	0.0282751	0.252589	NW_017264034.1	371594	373372	-	1779	VFPFJ_05591	GO:0004708;GO:0030428;GO:0004713;GO:0005829;GO:0004674;GO:0018108;GO:1901196;GO:0005634;GO:0005524;GO:0000187	K08294	map kinase kinase skh1 pek1 gi_x000D_
gene10410	47.5278	0.965193	94.0903	97.4834	6.60708	0.0283549	0.253102	NW_017264041.1	395803	397603	-	1801	VFPFJ_10341	GO:0005215	-	mfs sp general alpha glucoside:h+ symporter_x000D_
gene904	869.234	1206.66	531.808	0.440728	-1.18204	0.0284089	0.253382	NW_017264030.1	3180835	3183408	-	2574	VFPFJ_00900	-	-	-_x000D_
gene10211	162.523	229.267	95.7796	0.417765	-1.25924	0.0285065	0.254051	NW_017264040.1	295725	298399	+	2675	VFPFJ_10144	GO:0005975;GO:0016740	-	udp- transferase_x000D_
gene1038	3408.75	4767.2	2050.3	0.430085	-1.21731	0.0285335	0.25409	NW_017264030.1	3584747	3587788	-	3042	VFPFJ_01034	GO:0016558;GO:0004176;GO:0005524;GO:0004252;GO:0016485;GO:0005782;GO:0006515	K01338	atp-dependent protease la 2 gi_x000D_
gene5625	14927.5	24207.4	5647.61	0.233301	-2.09974	0.0285729	0.25424	NW_017264034.1	383884	384627	+	744	VFPFJ_05594	-	-	-_x000D_
gene9606	52.011	19.1111	84.9109	4.44301	2.15154	0.0286238	0.254491	NW_017264038.1	1113508	1114403	-	896	VFPFJ_09544	-	-	-_x000D_
gene112	4673.73	2024.65	7322.81	3.61684	1.85473	0.0286697	0.254698	NW_017264030.1	637247	638040	-	794	VFPFJ_00113	GO:0016021	-	gpi anchored protein gi_x000D_
gene5297	314.372	127.843	500.901	3.91808	1.97015	0.0287697	0.255129	NW_017264033.1	2928486	2930614	+	2129	VFPFJ_05269	GO:0006357;GO:0000981;GO:0005634;GO:0008270	K21547	transcriptional regulatory protein pro1_x000D_
gene6956	2640.02	1580.37	3699.67	2.34102	1.22713	0.0287782	0.255129	NW_017264035.1	1189244	1191226	+	1983	VFPFJ_06921	GO:0019933;GO:0005634	-	camp-mediated signaling protein sok1_x000D_
gene6711	1240.1	1730.51	749.684	0.433215	-1.20685	0.0287862	0.255129	NW_017264035.1	407117	410524	-	3408	VFPFJ_06676	-	-	-_x000D_
gene8517	14.8749	6.22255	23.5273	3.78098	1.91876	0.0288263	0.255164	NW_017264037.1	331036	331341	-	306	VFPFJ_08462	-	-	-_x000D_
gene10597	1078.5	1618.79	538.201	0.33247	-1.5887	0.0288452	0.255164	NW_017264043.1	135856	137061	-	1206	VFPFJ_10527	GO:0051287;GO:0055114;GO:0016616	K00015	2-hydroxyacid dehydrogenase_x000D_
gene8108	3940.7	2369.84	5511.56	2.32571	1.21767	0.0289239	0.255164	NW_017264036.1	1745492	1757272	+	11781	VFPFJ_08061	GO:0016301;GO:0016310;GO:0000123;GO:0016573	K08874	histone acetylase complex subunit_x000D_
gene7579	118.425	0	236.849	Inf	Inf	0.0289241	0.255164	NW_017264036.1	24018	25163	-	1146	VFPFJ_07536	-	K08178	-_x000D_
gene863	96.5	38.2745	154.726	4.04252	2.01526	0.02893	0.255164	NW_017264030.1	3059513	3060782	+	1270	VFPFJ_00859	-	-	-_x000D_
gene7171	52.952	29.7223	76.1817	2.56311	1.3579	0.0289509	0.255164	NW_017264035.1	1820216	1821583	-	1368	VFPFJ_07135	GO:0003676;GO:0046872	-	c2h2 finger domain-containingprotein gi_x000D_
gene2953	275.769	166.479	385.059	2.31296	1.20974	0.0289668	0.255164	NW_017264031.1	3526721	3528741	-	2021	VFPFJ_02934	GO:0006810;GO:0016021;GO:0006357;GO:0008270;GO:0000981;GO:0005634	-	c6 finger domain-containingprotein gi_x000D_
gene8331	3915.26	5465.95	2364.57	0.432601	-1.20889	0.0289717	0.255164	NW_017264036.1	2366580	2368248	+	1669	VFPFJ_08278	GO:0016021;GO:0016740	K00720	ceramide glucosyltransferase gi_x000D_
gene3286	885.866	534.891	1236.84	2.31232	1.20934	0.029015	0.255174	NW_017264032.1	649139	653049	-	3911	VFPFJ_03266	-	-	-_x000D_
gene119	256.15	359.78	152.52	0.423927	-1.23811	0.0290181	0.255174	NW_017264030.1	664640	665572	+	933	VFPFJ_00120	-	-	-_x000D_
gene5713	4038.02	6352.03	1724	0.27141	-1.88146	0.0291576	0.256006	NW_017264034.1	652662	653587	+	926	VFPFJ_05681	GO:0016491;GO:0055114	K10768	alkbh6 protein_x000D_
gene10321	43.2571	64.1037	22.4105	0.349598	-1.51623	0.0291585	0.256006	NW_017264041.1	134662	137736	+	3075	VFPFJ_10252	-	-	-_x000D_
gene6493	38.9086	13.317	64.5003	4.84347	2.27604	0.0291811	0.256006	NW_017264034.1	2925703	2928117	-	2415	VFPFJ_06460	GO:0055085;GO:0016021	-	siderophore iron transporter mira_x000D_
gene5160	250.19	131.716	368.663	2.79893	1.48488	0.0292682	0.256567	NW_017264033.1	2475291	2476577	+	1287	VFPFJ_05132	-	-	-_x000D_
gene4772	1742.74	1050.75	2434.72	2.31711	1.21233	0.0292906	0.256567	NW_017264033.1	1272078	1273736	+	1659	VFPFJ_04744	-	-	-_x000D_
gene9539	64236	93989.6	34482.4	0.366875	-1.44664	0.0293601	0.256976	NW_017264038.1	893613	898349	+	4737	VFPFJ_09477	-	-	-_x000D_
gene10591	28.6853	46.1129	11.2578	0.244136	-2.03424	0.0294151	0.257256	NW_017264043.1	119523	121779	-	2257	VFPFJ_10521	GO:0046872;GO:0006355	-	fungal specific transcription factor domain-containingprotein_x000D_
gene1909	594.923	832.497	357.349	0.429249	-1.22011	0.0295079	0.257867	NW_017264031.1	402193	403871	+	1679	VFPFJ_01899	GO:0055085;GO:0016021	-	mfs transporter gi_x000D_
gene2653	35.9839	18.7981	53.1697	2.82845	1.50001	0.029576	0.258262	NW_017264031.1	2630938	2632335	-	1398	VFPFJ_02637	GO:0030170;GO:0008483	-	-dialkylglycine decarboxylase_x000D_
gene9816	9073.92	12613.7	5534.12	0.438738	-1.18857	0.0296943	0.258777	NW_017264038.1	1778597	1781009	-	2413	VFPFJ_09753	GO:0016788	K01114	non-hemolytic phospholipase c precursor gi_x000D_
gene4675	48.7244	27.459	69.9898	2.54888	1.34986	0.0297119	0.258777	NW_017264033.1	932169	932618	-	450	VFPFJ_04648	-	-	-_x000D_
gene7299	100.762	143.232	58.2919	0.406976	-1.29698	0.0297167	0.258777	NW_017264035.1	2217858	2219976	+	2119	VFPFJ_07261	GO:0005488;GO:0006351	-	zn2 cys6 dna-binding protein_x000D_
gene5573	1751.44	2426.69	1076.19	0.443479	-1.17306	0.0297381	0.258777	NW_017264034.1	242333	243812	-	1480	VFPFJ_05542	GO:0016021;GO:0016491;GO:0055114	-	saccharopine dehydrogenase gi_x000D_
gene5548	2745.83	4092.05	1399.62	0.342034	-1.54779	0.02975	0.258777	NW_017264034.1	153395	155228	-	1834	VFPFJ_05517	GO:0055085;GO:0016021	-	multidrug resistance protein_x000D_
gene3118	651.585	927.376	375.795	0.405224	-1.30321	0.0297893	0.258919	NW_017264032.1	132743	134899	+	2157	VFPFJ_03099	-	-	-_x000D_
gene9392	12.9748	4.05472	21.8949	5.39986	2.43292	0.0298939	0.259627	NW_017264038.1	435600	437093	+	1494	VFPFJ_09329	-	-	-_x000D_
gene393	1228.14	759.534	1696.75	2.23394	1.15959	0.0299343	0.259711	NW_017264030.1	1543672	1544651	+	980	VFPFJ_00392	GO:0031314;GO:0006744	K18586	ubiquinone biosynthesis protein coq-4_x000D_
gene6816	1064.12	1464.91	663.32	0.452805	-1.14304	0.0299606	0.259711	NW_017264035.1	735597	736959	+	1363	VFPFJ_06781	-	K03357	-_x000D_
gene5068	2190.25	3054.2	1326.29	0.434251	-1.2034	0.029993	0.259711	NW_017264033.1	2242095	2244135	+	2041	VFPFJ_05040	-	-	-_x000D_
gene503	1612.91	994.478	2231.35	2.24374	1.16591	0.029996	0.259711	NW_017264030.1	1852929	1854016	+	1088	VFPFJ_00501	-	-	-_x000D_
gene9328	7647.02	4770.22	10523.8	2.20615	1.14153	0.0300204	0.259722	NW_017264038.1	261429	271078	+	9650	VFPFJ_09265	GO:0045324;GO:0005628;GO:0006623;GO:0005739;GO:0019898;GO:0032120;GO:0005768;GO:0045053;GO:0007039	K19525	vacuolar protein sorting-associated protein vps13_x000D_
gene7729	2334.97	1410.97	3258.97	2.30974	1.20773	0.0302804	0.261771	NW_017264036.1	454925	457076	+	2152	VFPFJ_07685	-	-	-_x000D_
gene4322	905.03	1247.62	562.443	0.450814	-1.1494	0.0303255	0.26196	NW_017264032.1	3713139	3716112	-	2974	VFPFJ_04295	-	-	-_x000D_
gene2063	14.7937	4.8095	24.7778	5.15185	2.36509	0.0303705	0.261985	NW_017264031.1	834191	834723	+	533	VFPFJ_02052	-	-	-_x000D_
gene10642	96.0851	56.329	135.841	2.41157	1.26997	0.0303751	0.261985	NW_017264043.1	264976	266091	+	1116	VFPFJ_10570	GO:0016787	-	glycosyl hydrolase_x000D_
gene8834	213.592	305.724	121.46	0.397287	-1.33175	0.0305604	0.263338	NW_017264037.1	1287970	1288200	+	231	VFPFJ_08777	-	-	-_x000D_
gene3470	2.74185	0	5.48371	Inf	Inf	0.0306016	0.263338	NW_017264032.1	1239388	1240122	+	735	VFPFJ_03450	-	-	-_x000D_
gene1332	3341.56	4682.97	2000.15	0.427111	-1.22732	0.0306022	0.263338	NW_017264030.1	4490530	4490823	+	294	VFPFJ_01323	-	-	-_x000D_
gene1943	1101.98	1767.61	436.346	0.246857	-2.01825	0.0306334	0.263405	NW_017264031.1	503022	503990	+	969	VFPFJ_01932	GO:0005525;GO:0005622;GO:0007264	-	ras small monomeric gtpase_x000D_
gene1055	32.1262	48.1003	16.1522	0.335804	-1.57431	0.0308189	0.264797	NW_017264030.1	3628270	3628527	+	258	VFPFJ_01051	-	-	-_x000D_
gene6327	1058.05	201.255	1914.84	9.51448	3.25013	0.0308821	0.265043	NW_017264034.1	2460277	2462561	-	2285	VFPFJ_06296	-	-	-_x000D_
gene3554	37.6147	8.58946	66.6399	7.75833	2.95575	0.0308946	0.265043	NW_017264032.1	1471664	1473436	+	1773	VFPFJ_03534	-	-	-_x000D_
gene5386	2580	1594.81	3565.19	2.2355	1.1606	0.0309499	0.265315	NW_017264033.1	3213138	3213607	-	470	VFPFJ_05356	GO:0032780;GO:0005739;GO:0042030	K22255	atpase mitochondria gi_x000D_
gene7471	3034.53	1883.55	4185.52	2.22215	1.15196	0.0310602	0.266058	NW_017264035.1	2786717	2788020	+	1304	VFPFJ_07429	-	-	-_x000D_
gene8801	199.696	115.431	283.961	2.46001	1.29867	0.0310956	0.266119	NW_017264037.1	1180983	1182214	+	1232	VFPFJ_08744	-	-	-_x000D_
gene8838	35.2098	17.8049	52.6146	2.95507	1.56319	0.0311361	0.266119	NW_017264037.1	1304362	1305132	+	771	VFPFJ_08781	-	-	-_x000D_
gene5098	4737.66	6895.32	2580.01	0.374168	-1.41824	0.0311527	0.266119	NW_017264033.1	2327377	2329211	+	1835	VFPFJ_05070	GO:0004491;GO:0055114	K00140	methylmalonate-semialdehyde mitochondrial precursor gi_x000D_
gene10525	51.8722	96.2867	7.4576	0.0774519	-3.69055	0.0311688	0.266119	NW_017264042.1	270623	272333	+	1711	VFPFJ_10455	-	K00844	-_x000D_
gene8822	8061.97	11239.3	4884.62	0.434602	-1.20223	0.0311856	0.266119	NW_017264037.1	1244898	1246561	+	1664	VFPFJ_08765	GO:0008654;GO:0004512;GO:0006021	K01858	inositol-3-phosphate synthase_x000D_
gene630	3442.64	4785.72	2099.56	0.438713	-1.18865	0.03123	0.266295	NW_017264030.1	2331380	2333244	-	1865	VFPFJ_00628	GO:0016021	-	mfs transporter gi_x000D_
gene7154	30.7958	14.5684	47.0232	3.22775	1.69053	0.0312697	0.266432	NW_017264035.1	1776163	1777152	+	990	VFPFJ_07118	GO:0016021;GO:0006950	-	hypothetical protein VFPFJ_07118 [Purpureocillium lilacinum]_x000D_
gene6802	105.792	149.646	61.9389	0.413904	-1.27263	0.0313797	0.267019	NW_017264035.1	691722	693362	-	1641	VFPFJ_06767	-	-	-_x000D_
gene9822	123.129	172.265	73.994	0.429536	-1.21915	0.0313861	0.267019	NW_017264038.1	1797357	1798948	+	1592	VFPFJ_09759	GO:0006974	-	wd repeat containing protein_x000D_
gene9452	2672.21	4474.59	869.821	0.194391	-2.36297	0.031438	0.267072	NW_017264038.1	603679	604242	-	564	VFPFJ_09388	-	-	-_x000D_
gene11053	119.494	71.4906	167.498	2.34294	1.22832	0.0314401	0.267072	NW_017264048.1	99639	102262	-	2624	VFPFJ_10980	-	-	-_x000D_
gene2978	79.6568	37.7872	121.526	3.21607	1.6853	0.0314764	0.267072	NW_017264031.1	3637378	3640933	-	3556	VFPFJ_02960	GO:0004822;GO:0002161;GO:0006428;GO:0006450;GO:0005524;GO:0005737	-	isoleucyl-trna synthetase_x000D_
gene10702	484.348	222.902	745.794	3.34583	1.74237	0.0314931	0.267072	NW_017264044.1	48183	49490	+	1308	VFPFJ_10630	GO:0016020	-	pap2 superfamily protein_x000D_
gene6043	77.7851	110.95	44.6197	0.402159	-1.31416	0.031511	0.267072	NW_017264034.1	1656598	1656990	+	393	VFPFJ_06013	-	-	-_x000D_
gene8657	19.0156	8.71377	29.3174	3.36449	1.75039	0.0316561	0.267725	NW_017264037.1	768997	769362	-	366	VFPFJ_08602	-	-	-_x000D_
gene9387	126.267	183.879	68.6552	0.373372	-1.42131	0.0316787	0.267725	NW_017264038.1	424107	424361	+	255	VFPFJ_09324	-	-	-_x000D_
gene7099	3781.25	5236.67	2325.83	0.444142	-1.17091	0.0316934	0.267725	NW_017264035.1	1606735	1609562	+	2828	VFPFJ_07064	GO:0005789;GO:0005525;GO:0007029;GO:0016021;GO:0003924	K22698	protein sey1 gi_x000D_
gene5342	13399.8	18584.9	8214.76	0.442012	-1.17784	0.0317026	0.267725	NW_017264033.1	3091423	3098711	+	7289	VFPFJ_05314	GO:0005096;GO:0043547	K12488	centaurin beta_x000D_
gene8103	3064.19	4244.64	1883.74	0.443794	-1.17204	0.0317071	0.267725	NW_017264036.1	1729751	1731469	+	1719	VFPFJ_08056	GO:0042546;GO:0032153;GO:0070317	-	glucan synthesis regulatory protein_x000D_
gene5528	7258.59	10939	3578.15	0.327099	-1.6122	0.0318326	0.268583	NW_017264034.1	74902	77013	-	2112	VFPFJ_05497	-	K10268	-_x000D_
gene85	32.9546	55.5512	10.358	0.186458	-2.42308	0.031916	0.269085	NW_017264030.1	560646	562580	-	1935	VFPFJ_00086	GO:0050660;GO:0016614;GO:0055114	K00108	gmc oxidoreductase_x000D_
gene1910	14.0626	4.07647	24.0487	5.89939	2.56057	0.0319931	0.269128	NW_017264031.1	404556	404846	+	291	VFPFJ_01900	-	-	-_x000D_
gene1305	40.0579	62.9657	17.1501	0.272372	-1.87635	0.0320004	0.269128	NW_017264030.1	4413758	4414411	+	654	VFPFJ_01296	-	-	-_x000D_
gene7910	1246.14	752.218	1740.06	2.31325	1.20992	0.0320244	0.269128	NW_017264036.1	1073774	1076588	+	2815	VFPFJ_07865	GO:0020037;GO:0004601;GO:0098869;GO:0055114;GO:0006979	-	wsc domain-containing protein_x000D_
gene10244	3423.32	2107.08	4739.57	2.24936	1.16951	0.0320388	0.269128	NW_017264040.1	366390	367424	-	1035	VFPFJ_10177	GO:0016021;GO:0006810	-	mitochondrial phosphate carrier protein gi_x000D_
gene9431	1264.62	1751.78	777.463	0.443815	-1.17197	0.0320408	0.269128	NW_017264038.1	544772	545976	+	1205	VFPFJ_09368	GO:0005777	K13337	pex19 protein_x000D_
gene4259	708.44	442.167	974.713	2.2044	1.14039	0.0320896	0.269265	NW_017264032.1	3542471	3544026	+	1556	VFPFJ_04232	-	-	-_x000D_
gene6451	165.065	231.61	98.5195	0.425369	-1.23321	0.0321049	0.269265	NW_017264034.1	2812810	2813992	+	1183	VFPFJ_06418	-	-	-_x000D_
gene1775	329.903	115.915	543.89	4.69213	2.23024	0.0321517	0.269456	NW_017264031.1	100311	101454	-	1144	VFPFJ_01765	GO:0008152;GO:0016407	-	n-hydroxyarylamine o-acetyltransferase_x000D_
gene1464	236.723	143.597	329.85	2.29705	1.19979	0.0322204	0.269831	NW_017264030.1	4873676	4877563	+	3888	VFPFJ_01456	-	-	-_x000D_
gene4614	1636.17	2680.78	591.563	0.220669	-2.18005	0.032375	0.270731	NW_017264033.1	767918	770146	-	2229	VFPFJ_04588	GO:0005737;GO:0008641;GO:0006914	K08337	autophagy ubiquitin-activating enzyme_x000D_
gene1047	1755.09	2476.23	1033.96	0.417553	-1.25997	0.032376	0.270731	NW_017264030.1	3603793	3605004	-	1212	VFPFJ_01043	GO:0016757	-	glycosyltransferase family 32_x000D_
gene5017	41.1843	60.3507	22.018	0.364835	-1.45468	0.0324046	0.270769	NW_017264033.1	2082785	2083342	+	558	VFPFJ_04989	-	-	-_x000D_
gene5949	2057.35	3782.42	332.288	0.0878506	-3.5088	0.0324398	0.270831	NW_017264034.1	1375481	1376677	+	1197	VFPFJ_05919	GO:0071422;GO:0005469;GO:0016021;GO:0015741	K15100	succinate:fumarate antiporter_x000D_
gene2277	20.5314	9.41888	31.644	3.35964	1.7483	0.0324602	0.270831	NW_017264031.1	1473976	1474524	-	549	VFPFJ_02261	-	-	-_x000D_
gene9503	3905.3	2301.92	5508.67	2.39308	1.25887	0.0325292	0.271198	NW_017264038.1	794482	795117	+	636	VFPFJ_09440	-	-	-_x000D_
gene9977	10.9383	4.14171	17.735	4.28204	2.0983	0.0325524	0.271198	NW_017264039.1	431399	432724	-	1326	VFPFJ_09914	-	-	-_x000D_
gene6130	497.464	696.795	298.133	0.427864	-1.22478	0.0325905	0.271203	NW_017264034.1	1914372	1916084	+	1713	VFPFJ_06100	-	-	-_x000D_
gene2105	4309.92	6118.42	2501.43	0.408835	-1.29041	0.03262	0.271203	NW_017264031.1	933996	934514	-	519	VFPFJ_02092	-	K09983	-_x000D_
gene5163	21.3948	33.0076	9.78206	0.296358	-1.75459	0.0326254	0.271203	NW_017264033.1	2481946	2484284	-	2339	VFPFJ_05135	-	-	-_x000D_
gene683	22.1852	10.7251	33.6453	3.13706	1.64941	0.0328038	0.272382	NW_017264030.1	2496675	2497367	-	693	VFPFJ_00681	-	-	-_x000D_
gene8041	176.423	91.1774	261.668	2.86987	1.52099	0.0328157	0.272382	NW_017264036.1	1534037	1535560	-	1524	VFPFJ_07994	-	-	-_x000D_
gene5436	12144.8	7707.9	16581.7	2.15127	1.10519	0.0328421	0.272401	NW_017264033.1	3375740	3376207	-	468	VFPFJ_05406	-	-	-_x000D_
gene1052	2535.72	1612.23	3459.21	2.1456	1.10138	0.0329083	0.272748	NW_017264030.1	3616308	3617130	-	823	VFPFJ_01048	-	-	-_x000D_
gene2243	2728.99	4259.29	1198.7	0.281431	-1.82915	0.0329693	0.27293	NW_017264031.1	1371318	1373271	+	1954	VFPFJ_02228	GO:0055085;GO:0016021	-	mfs transporter_x000D_
gene5510	2880.52	4000.61	1760.44	0.440042	-1.18429	0.0329788	0.27293	NW_017264034.1	14483	16117	+	1635	VFPFJ_05479	GO:0016787;GO:0003677	-	curved dna-binding protein_x000D_
gene3284	1352.59	833.876	1871.3	2.24409	1.16613	0.0330628	0.273425	NW_017264032.1	644577	645105	-	529	VFPFJ_03264	GO:0005758;GO:0033617;GO:0005507;GO:0005829;GO:0030001	K18183	mitochondrial copper ion transporter gi_x000D_
gene9095	2708.03	1653.5	3762.56	2.27552	1.18619	0.0331525	0.273965	NW_017264037.1	2065963	2067120	+	1158	VFPFJ_09038	GO:0055114;GO:0004128	K00326	oxidoreductase nad-binding domain-containing protein_x000D_
gene5640	3.81866	0.350431	7.28689	20.7941	4.3781	0.03319	0.27399	NW_017264034.1	411800	412438	-	639	VFPFJ_05608	-	-	-_x000D_
gene10484	2674.75	3650.07	1699.43	0.465588	-1.10288	0.0332178	0.27399	NW_017264042.1	140234	140692	-	459	VFPFJ_10415	-	-	-_x000D_
gene4898	2412.36	3322.24	1502.48	0.452251	-1.14481	0.0332287	0.27399	NW_017264033.1	1644457	1646334	-	1878	VFPFJ_04870	GO:0016746;GO:0016021	K13519	mboat family protein_x000D_
gene1080	1105.97	1517.67	694.273	0.457459	-1.12829	0.0334191	0.275358	NW_017264030.1	3703218	3704537	-	1320	VFPFJ_01076	GO:0016021	-	spo7-like protein_x000D_
gene10644	17376.5	10968.2	23784.8	2.16853	1.11671	0.0334793	0.275653	NW_017264043.1	269181	270717	+	1537	VFPFJ_10572	GO:0004618;GO:0005524;GO:0006096	K00927	phosphoglycerate kinase gi_x000D_
gene8356	4.35314	0.646938	8.05934	12.4577	3.63896	0.0335368	0.275925	NW_017264036.1	2464000	2464473	-	474	VFPFJ_08303	-	-	-_x000D_
gene7304	3295.31	4691.88	1898.74	0.404686	-1.30513	0.0336322	0.276507	NW_017264035.1	2231578	2233065	+	1488	VFPFJ_07266	-	-	-_x000D_
gene11194	57.6786	83.4781	31.8791	0.381886	-1.38879	0.0336945	0.276817	NW_017264051.1	69914	73763	-	3850	VFPFJ_11121	-	-	-_x000D_
gene3578	346.853	500.988	192.717	0.384674	-1.37829	0.033755	0.277111	NW_017264032.1	1533855	1535462	+	1608	VFPFJ_03558	-	-	-_x000D_
gene9830	1516.86	2357.13	676.59	0.28704	-1.80067	0.0338556	0.277735	NW_017264038.1	1826833	1827768	-	936	VFPFJ_09767	GO:0016906;GO:0030259;GO:0016020;GO:0016126;GO:0015031	-	radc family protein_x000D_
gene4572	14.3045	5.92075	22.6883	3.832	1.9381	0.0340067	0.278771	NW_017264033.1	648516	650062	-	1547	VFPFJ_04546	-	-	-_x000D_
gene5972	14.022	5.71035	22.3337	3.91109	1.96757	0.0340323	0.278777	NW_017264034.1	1434335	1436292	-	1958	VFPFJ_05941	-	-	-_x000D_
gene6788	105.729	148.573	62.8837	0.42325	-1.24042	0.0341576	0.279429	NW_017264035.1	641680	642216	+	537	VFPFJ_06753	GO:0003899;GO:0006351;GO:0000166	-	rna polymerase subunit c17_x000D_
gene1284	39.4245	4.16771	74.6813	17.919	4.16342	0.0341615	0.279429	NW_017264030.1	4360575	4361393	+	819	VFPFJ_01277	GO:0016021	-	transmembrane protein gi_x000D_
gene7711	52.7159	85.0134	20.4184	0.240179	-2.05782	0.0343167	0.280494	NW_017264036.1	413677	416774	-	3098	VFPFJ_07667	-	-	-_x000D_
gene907	30.3143	45.1053	15.5232	0.344154	-1.53887	0.0344168	0.280919	NW_017264030.1	3192899	3195534	-	2636	VFPFJ_00903	GO:0005975;GO:0004553	-	beta-mannosidase b gi_x000D_
gene9642	499.845	687.682	312.008	0.45371	-1.14016	0.0344187	0.280919	NW_017264038.1	1219339	1219740	-	402	VFPFJ_09580	-	-	-_x000D_
gene3699	1423.64	891.808	1955.46	2.1927	1.13271	0.0344874	0.281276	NW_017264032.1	1881192	1882235	+	1044	VFPFJ_03678	GO:0016787	-	alpha beta hydrolase fold domain-containing protein gi_x000D_
gene1029	73.7808	43.4519	104.11	2.39598	1.26061	0.0346687	0.282383	NW_017264030.1	3549382	3549867	-	486	VFPFJ_01025	-	-	-_x000D_
gene3749	94.9819	19.1371	170.827	8.92647	3.15809	0.0346733	0.282383	NW_017264032.1	2043866	2044616	+	751	VFPFJ_03726	-	-	-_x000D_
gene7684	35.3276	19.2189	51.4362	2.67633	1.42025	0.0347325	0.28266	NW_017264036.1	335198	337261	-	2064	VFPFJ_07642	GO:0016491	-	glucose-methanol-choline oxidoreductase_x000D_
gene3025	1267.57	1763.94	771.207	0.437206	-1.19361	0.0348998	0.283816	NW_017264031.1	3790222	3790980	+	759	VFPFJ_03006	-	-	-_x000D_
gene9282	673.74	1038.22	309.264	0.29788	-1.7472	0.0352107	0.286138	NW_017264038.1	118609	119931	+	1323	VFPFJ_09220	GO:0004650;GO:0005975	-	glycoside hydrolase family 28 gi_x000D_
gene895	854.021	1183.9	524.143	0.442725	-1.17552	0.0352415	0.286181	NW_017264030.1	3155205	3157191	+	1987	VFPFJ_00891	GO:0016021;GO:0003824;GO:0055085	-	tetracycline-efflux transporter_x000D_
gene1416	14.533	5.93118	23.1348	3.90054	1.96367	0.0353038	0.286481	NW_017264030.1	4743348	4745420	+	2073	VFPFJ_01408	GO:0046872;GO:0016491;GO:0055114	K00505	tyrosinase precursor_x000D_
gene3711	25.8933	13.0972	38.6895	2.95403	1.56269	0.035364	0.286762	NW_017264032.1	1919668	1920401	+	734	VFPFJ_03690	-	-	-_x000D_
gene822	77.6449	11.652	143.638	12.3274	3.62379	0.0354594	0.287106	NW_017264030.1	2936401	2937399	-	999	VFPFJ_00818	-	-	-_x000D_
gene11249	10.761	4.27131	17.2508	4.03876	2.01391	0.0355036	0.287106	NW_017264052.1	124320	129739	-	5420	VFPFJ_11176	-	-	-_x000D_
gene10423	32.384	16.3588	48.4092	2.95922	1.56522	0.0355083	0.287106	NW_017264041.1	425101	426777	+	1677	VFPFJ_10354	-	-	-_x000D_
gene8615	506.924	693.257	320.591	0.462442	-1.11266	0.0355085	0.287106	NW_017264037.1	649045	650465	+	1421	VFPFJ_08560	GO:0050661;GO:0006561;GO:0005829;GO:0004350;GO:0055114	K00147	gamma-glutamyl phosphate reductase_x000D_
gene3936	608.728	1107.75	109.703	0.0990321	-3.33596	0.0355341	0.287106	NW_017264032.1	2565977	2567572	+	1596	VFPFJ_03913	GO:0020037;GO:0016021;GO:0016705;GO:0004497;GO:0005506;GO:0055114	K07824	benzoate 4-monooxygenase_x000D_
gene6850	7235.77	9963.81	4507.73	0.452411	-1.14429	0.035586	0.287147	NW_017264035.1	830413	832464	-	2052	VFPFJ_06815	GO:0048037;GO:0046912;GO:0008152	K01648	atp-citrate synthase subunit 1_x000D_
gene9534	5265.94	8568.31	1963.56	0.229165	-2.12554	0.0356479	0.287147	NW_017264038.1	878620	880893	-	2274	VFPFJ_09472	GO:0004451;GO:0019752	K01637	isocitrate lyase_x000D_
gene4353	23.5088	35.7248	11.2927	0.316103	-1.66153	0.0356781	0.287147	NW_017264033.1	65359	66568	+	1210	VFPFJ_04326	GO:0016020	-	atma protein gi_x000D_
gene3231	725.128	1028.2	422.056	0.41048	-1.28462	0.0356919	0.287147	NW_017264032.1	477591	478571	+	981	VFPFJ_03211	-	-	-_x000D_
gene3072	77.1889	18.0517	136.326	7.55198	2.91685	0.0357119	0.287147	NW_017264031.1	3917065	3917615	-	551	VFPFJ_03053	-	-	-_x000D_
gene4232	129.333	206.056	52.6104	0.255321	-1.96962	0.0357324	0.287147	NW_017264032.1	3440708	3441877	+	1170	VFPFJ_04204	-	-	-_x000D_
gene3278	1959.47	2698.6	1220.34	0.452214	-1.14492	0.0357429	0.287147	NW_017264032.1	632133	633241	+	1109	VFPFJ_03258	-	-	-_x000D_
gene2623	128.964	78.4333	179.495	2.2885	1.1944	0.0357433	0.287147	NW_017264031.1	2528829	2529194	+	366	VFPFJ_02607	GO:0016021	-	hypothetical protein VFPBJ_06936 [Purpureocillium lilacinum] gi_x000D_
gene5723	71.9036	41.5743	102.233	2.45905	1.2981	0.0358061	0.287445	NW_017264034.1	677773	678742	-	970	VFPFJ_05691	-	-	-_x000D_
gene6829	262.7	156.359	369.042	2.36022	1.23892	0.0360134	0.288904	NW_017264035.1	766969	767598	-	630	VFPFJ_06794	-	-	-_x000D_
gene2117	13.1145	5.38166	20.8474	3.87378	1.95374	0.036102	0.289408	NW_017264031.1	980076	981305	-	1230	VFPFJ_02104	-	-	-_x000D_
gene776	23.5415	35.665	11.4181	0.320148	-1.64319	0.0361526	0.289424	NW_017264030.1	2799302	2801727	+	2426	VFPFJ_00773	-	-	-_x000D_
gene2508	138.176	47.4749	228.877	4.82102	2.26934	0.0361675	0.289424	NW_017264031.1	2227481	2228801	-	1321	VFPFJ_02492	-	-	-_x000D_
gene2983	959.13	1610.08	308.182	0.191408	-2.38528	0.0361812	0.289424	NW_017264031.1	3654236	3655375	+	1140	VFPFJ_02965	GO:0016491;GO:0055114	-	short-chain dehydrogenase reductase family_x000D_
gene4276	116.271	165.849	66.6931	0.402133	-1.31426	0.036308	0.290232	NW_017264032.1	3585243	3587149	-	1907	VFPFJ_04249	GO:0016021;GO:0022891;GO:0055085	-	mfs hexose transporter gi_x000D_
gene2703	1560.91	185.278	2936.55	15.8494	3.98636	0.0364055	0.290804	NW_017264031.1	2817922	2819427	-	1506	VFPFJ_02685	GO:0016491;GO:0055114	-	sarcosine oxidase_x000D_
gene1347	89.4343	53.2881	125.581	2.35663	1.23673	0.0364402	0.29084	NW_017264030.1	4542459	4544094	-	1636	VFPFJ_01338	-	-	-_x000D_
gene999	291.869	405.342	178.395	0.44011	-1.18406	0.0364617	0.29084	NW_017264030.1	3476534	3477703	-	1170	VFPFJ_00995	GO:0016740	K18203	leucine carboxyl methyltransferase superfamily_x000D_
gene5831	26.0737	40.6337	11.5138	0.283357	-1.81931	0.0365854	0.291601	NW_017264034.1	1010721	1011350	+	630	VFPFJ_05799	-	-	-_x000D_
gene5200	1785.77	2448.57	1122.97	0.458625	-1.12461	0.0366089	0.291601	NW_017264033.1	2623503	2625519	-	2017	VFPFJ_05172	GO:0055085;GO:0016021	-	mfs transporter_x000D_
gene10253	18626.3	30475.2	6777.33	0.222388	-2.16885	0.0366957	0.291985	NW_017264040.1	386087	387435	-	1349	VFPFJ_10184	GO:0046872;GO:0016491;GO:0055114	-	2og-fe oxygenase_x000D_
gene2066	105.669	46.3502	164.988	3.55961	1.83172	0.0367091	0.291985	NW_017264031.1	839231	841507	+	2277	VFPFJ_02055	GO:0016021;GO:0022891;GO:0055085	-	sugar inositol transporter_x000D_
gene10876	3187.83	4378.53	1997.13	0.456119	-1.13252	0.0367459	0.292023	NW_017264045.1	218472	220899	-	2428	VFPFJ_10804	GO:0006357;GO:0008270;GO:0000981;GO:0003677;GO:0005634	-	c6 zinc finger domain-containing protein gi_x000D_
gene6934	26.4249	12.0667	40.7832	3.3798	1.75694	0.0367658	0.292023	NW_017264035.1	1118019	1118503	-	485	VFPFJ_06899	-	-	-_x000D_
gene6680	4205.14	5719.3	2690.98	0.470508	-1.08771	0.0368184	0.292235	NW_017264035.1	327478	330898	-	3421	VFPFJ_06645	GO:0004822;GO:0002161;GO:0006428;GO:0006450;GO:0005524;GO:0005737	K01870	isoleucyl-trna synthetase_x000D_
gene3731	33.0244	17.4162	48.6325	2.79237	1.48149	0.0368817	0.292497	NW_017264032.1	2004542	2004940	-	399	VFPFJ_03710	-	-	-_x000D_
gene10100	44.7924	64.9925	24.5923	0.378387	-1.40207	0.0369035	0.292497	NW_017264040.1	9457	10538	-	1082	VFPFJ_10036	-	-	-_x000D_
gene120	1255.69	1974.07	537.315	0.272187	-1.87733	0.03716	0.293885	NW_017264030.1	665870	667754	-	1885	VFPFJ_00121	GO:0000287;GO:0003824;GO:0030976	-	thiamine pyrophosphate enzyme_x000D_
gene3716	623.945	862.72	385.17	0.446461	-1.1634	0.037169	0.293885	NW_017264032.1	1941255	1942781	-	1527	VFPFJ_03695	GO:0005524	K20803	ubiquitin-conjugating enzyme e2c-binding protein_x000D_
gene2299	51.1898	24.7822	77.5975	3.13118	1.64671	0.0371728	0.293885	NW_017264031.1	1538941	1539636	-	696	VFPFJ_02283	-	-	-_x000D_
gene199	312.872	472.386	153.357	0.324645	-1.62307	0.0371831	0.293885	NW_017264030.1	889588	890620	-	1033	VFPFJ_00199	GO:0016787	-	alpha beta-hydrolase gi_x000D_
gene11814	706.565	971.416	441.713	0.45471	-1.13698	0.0372137	0.29392	NW_017264125.1	5776	7038	+	1263	VFPFJ_11741	-	-	-_x000D_
gene9605	284.388	397.161	171.615	0.432104	-1.21055	0.0374113	0.295169	NW_017264038.1	1106950	1109223	-	2274	VFPFJ_09543	GO:0003855	K03785	pentafunctional arom polypeptide_x000D_
gene6498	2229.19	3087.1	1371.28	0.444198	-1.17073	0.0374243	0.295169	NW_017264034.1	2937676	2938583	+	908	VFPFJ_06465	-	K17981	-_x000D_
gene5412	391.43	249.029	533.831	2.14365	1.10007	0.0374645	0.295279	NW_017264033.1	3297925	3299155	+	1231	VFPFJ_05382	GO:0005975;GO:0071554;GO:0044464;GO:0016020;GO:0003824	-	extracellular cell wall glucanase crf1_x000D_
gene1360	1308.17	1794.66	821.674	0.457844	-1.12707	0.0375197	0.295507	NW_017264030.1	4589321	4591148	-	1828	VFPFJ_01351	GO:0016021;GO:0008168;GO:0032259	K20238	cyclopropane-fatty-acyl-phospholipid synthase_x000D_
gene7666	12.4301	4.80422	20.056	4.17467	2.06166	0.0375627	0.295617	NW_017264036.1	295548	299261	-	3714	VFPFJ_07624	GO:0016798;GO:0008152	-	glycoside hydrolase_x000D_
gene10366	157.869	221.34	94.3975	0.426482	-1.22944	0.0375862	0.295617	NW_017264041.1	273329	275521	+	2193	VFPFJ_10297	-	-	-_x000D_
gene7638	6.97741	1.77904	12.1758	6.84401	2.77484	0.0376846	0.296184	NW_017264036.1	209696	215149	-	5454	VFPFJ_07596	-	-	-_x000D_
gene2780	4192.09	6620.44	1763.74	0.266409	-1.90829	0.0377123	0.296194	NW_017264031.1	3062007	3062975	+	969	VFPFJ_02762	GO:0000773;GO:0080101;GO:0006656;GO:0032259;GO:0016021;GO:0005739	K00551	methylene-fatty-acyl-phospholipid synthase_x000D_
gene1226	174.599	258.567	90.6316	0.350515	-1.51245	0.0377796	0.296427	NW_017264030.1	4168581	4169894	+	1314	VFPFJ_01219	-	-	-_x000D_
gene6851	4970.59	6809.34	3131.84	0.459933	-1.1205	0.0377947	0.296427	NW_017264035.1	835651	837592	+	1942	VFPFJ_06816	GO:0005524;GO:0016829	K01648	atp citrate lyase_x000D_
gene1484	37.257	19.6162	54.8978	2.79859	1.4847	0.0378854	0.296932	NW_017264030.1	4944814	4945182	+	369	VFPFJ_01476	-	-	-_x000D_
gene4097	3.50663	6.6704	0.342866	0.0514011	-4.28206	0.0379707	0.297393	NW_017264032.1	3045133	3045501	-	369	VFPFJ_04070	-	-	-_x000D_
gene2021	1986.45	1204.32	2768.59	2.29888	1.20093	0.0380325	0.297584	NW_017264031.1	721950	723665	-	1716	VFPFJ_02010	GO:0055085;GO:0016021	-	mfs transporter gi_x000D_
gene9333	1549.58	2400.88	698.291	0.290848	-1.78166	0.038061	0.297584	NW_017264038.1	279991	280981	-	991	VFPFJ_09270	GO:0016746	-	n-acetyltransferase family protein gi_x000D_
gene1517	1722.11	1088.95	2355.27	2.16287	1.11295	0.0380903	0.297584	NW_017264030.1	5036652	5037622	+	971	VFPFJ_01509	GO:0006541;GO:0016740	-	glutamine amidotransferase type 1 gi_x000D_
gene5840	13394.6	6922.28	19866.9	2.87	1.52105	0.0381009	0.297584	NW_017264034.1	1045647	1046366	+	720	VFPFJ_05808	GO:0016020	-	gpi anchored serine-rich protein_x000D_
gene2725	2024.18	2774.16	1274.21	0.459315	-1.12244	0.0381486	0.29775	NW_017264031.1	2878052	2880954	+	2903	VFPFJ_02707	GO:1990316;GO:0006914	K08331	autophagy protein atg13 gi_x000D_
gene803	166.566	101.72	231.412	2.27499	1.18586	0.0381876	0.297778	NW_017264030.1	2883595	2886273	-	2679	VFPFJ_00799	-	-	-_x000D_
gene9654	29.9087	15.6476	44.1698	2.82278	1.49712	0.0382616	0.297778	NW_017264038.1	1251027	1252507	+	1481	VFPFJ_09592	GO:0020037;GO:0016021;GO:0046872;GO:0016491;GO:0055114	K00326	cytochrome b5 reductase_x000D_
gene4157	957.233	1536.52	377.948	0.245977	-2.0234	0.0382755	0.297778	NW_017264032.1	3215858	3217531	-	1674	VFPFJ_04130	GO:0046872;GO:0016491;GO:0055114	K11173	fe-containing alcohol dehydrogenase gi_x000D_
gene7720	198.012	124.567	271.456	2.17919	1.1238	0.0382784	0.297778	NW_017264036.1	438093	440231	-	2139	VFPFJ_07676	-	-	-_x000D_
gene9540	562.934	243.262	882.607	3.62822	1.85926	0.0382846	0.297778	NW_017264038.1	900390	901203	+	814	VFPFJ_09478	-	K12861	-_x000D_
gene6153	854.606	552.068	1157.14	2.09602	1.06765	0.0385291	0.299472	NW_017264034.1	1959445	1961431	-	1987	VFPFJ_06123	GO:0016491;GO:0055114;GO:0005507	-	laccase-1 precursor_x000D_
gene8467	39.5038	21.3371	57.6705	2.70283	1.43447	0.0386001	0.299685	NW_017264037.1	168539	169280	-	742	VFPFJ_08413	GO:0005975;GO:0009253;GO:0003796;GO:0016021;GO:0016998	-	-diacetyl muramidase gi_x000D_
gene8594	5.72944	10.1756	1.28328	0.126114	-2.9872	0.0386097	0.299685	NW_017264037.1	591060	591997	+	938	VFPFJ_08539	-	-	-_x000D_
gene9608	225.553	313.963	137.144	0.436815	-1.19491	0.0386678	0.299929	NW_017264038.1	1115835	1117115	-	1281	VFPFJ_09546	GO:0003824;GO:0005975	-	transaldolase [Purpureocillium lilacinum]_x000D_
gene10524	29.5603	52.0416	7.07903	0.136026	-2.87804	0.0387178	0.300068	NW_017264042.1	267697	269602	-	1906	VFPFJ_10454	GO:0006355	-	fungal transcriptional regulatory protein_x000D_
gene338	1447.14	1990.48	903.809	0.454066	-1.13903	0.0387403	0.300068	NW_017264030.1	1333786	1335478	+	1693	VFPFJ_00338	GO:1903830;GO:0016021;GO:0015095;GO:0015693	K22733	magnesium transporter nipa8_x000D_
gene4001	406.652	583.887	229.416	0.392912	-1.34772	0.0387658	0.300068	NW_017264032.1	2787201	2787791	-	591	VFPFJ_03976	-	-	-_x000D_
gene7291	84.8608	48.8834	120.838	2.47197	1.30566	0.0388188	0.300271	NW_017264035.1	2190851	2191649	-	799	VFPFJ_07253	-	-	-_x000D_
gene10108	116.701	59.3214	174.081	2.93454	1.55314	0.0389284	0.300707	NW_017264040.1	31688	32743	-	1056	VFPFJ_10044	-	-	-_x000D_
gene8052	151.254	42.3351	260.173	6.14555	2.61954	0.0389337	0.300707	NW_017264036.1	1569001	1569343	-	343	VFPFJ_08005	-	-	-_x000D_
gene8264	318.122	197.254	438.989	2.2255	1.15413	0.0389753	0.300707	NW_017264036.1	2185676	2187463	-	1788	VFPFJ_08213	-	-	-_x000D_
gene7624	180.821	251.156	110.486	0.439908	-1.18472	0.0390119	0.300707	NW_017264036.1	176340	177080	-	741	VFPFJ_07582	GO:0016020	-	phospholipase carboxylesterase gi_x000D_
gene8419	16.9535	7.87818	26.0288	3.30391	1.72418	0.0390442	0.300707	NW_017264037.1	46840	48390	+	1551	VFPFJ_08366	GO:0055085;GO:0016021	-	monocarboxylate permease-like protein_x000D_
gene5665	2214.47	1384.31	3044.64	2.19939	1.1371	0.0390604	0.300707	NW_017264034.1	490400	493337	+	2938	VFPFJ_05633	GO:0015079;GO:0071805;GO:0016021	-	potassium transporter_x000D_
gene7421	1061.54	593.294	1529.78	2.57846	1.36651	0.0390622	0.300707	NW_017264035.1	2619600	2620925	-	1326	VFPFJ_07379	-	-	-_x000D_
gene7924	82.391	137.862	26.9196	0.195264	-2.3565	0.0391144	0.300853	NW_017264036.1	1126955	1128357	-	1403	VFPFJ_07879	GO:0008236	-	proteinase t precursor gi_x000D_
gene6259	48.2911	27.8519	68.7304	2.46771	1.30317	0.0391656	0.300853	NW_017264034.1	2254615	2257877	+	3263	VFPFJ_06228	GO:0046556;GO:0046373	K01209	alpha-n-arabinofuranosidase c_x000D_
gene3283	370.743	226.419	515.067	2.27484	1.18577	0.0391671	0.300853	NW_017264032.1	641592	644003	-	2412	VFPFJ_03263	GO:0046872	-	lim domain-containingprotein_x000D_
gene7492	2.53369	0	5.06739	Inf	Inf	0.0391882	0.300853	NW_017264035.1	2848140	2848825	+	686	VFPFJ_07449	-	-	-_x000D_
gene2424	11.4005	4.47039	18.3306	4.10044	2.03578	0.0392268	0.300944	NW_017264031.1	1988317	1988982	+	666	VFPFJ_02408	-	-	-_x000D_
gene493	359.438	38.0615	680.814	17.8872	4.16086	0.0393866	0.301468	NW_017264030.1	1826980	1827909	-	930	VFPFJ_00491	-	-	-_x000D_
gene4201	21.6744	32.4541	10.8946	0.335694	-1.57478	0.0394033	0.301468	NW_017264032.1	3361795	3362617	+	823	VFPFJ_04173	-	-	-_x000D_
gene1832	15.8317	6.79896	24.8645	3.65711	1.8707	0.0394162	0.301468	NW_017264031.1	234386	234866	-	481	VFPFJ_01822	-	-	-_x000D_
gene4835	82.7609	117.63	47.8915	0.407135	-1.29642	0.0394186	0.301468	NW_017264033.1	1447278	1448801	+	1524	VFPFJ_04807	-	K00077	-_x000D_
gene9260	3.42263	0.372179	6.47309	17.3924	4.12039	0.0394292	0.301468	NW_017264038.1	65770	66096	+	327	VFPFJ_09198	-	-	-_x000D_
gene8919	162.286	65.05	259.521	3.98957	1.99623	0.0395309	0.301888	NW_017264037.1	1514609	1515825	+	1217	VFPFJ_08862	GO:0005975;GO:0004553	K01183	class iii chitinase gi_x000D_
gene4462	206.414	285.489	127.339	0.446039	-1.16476	0.0395378	0.301888	NW_017264033.1	333441	334256	-	816	VFPFJ_04435	-	-	-_x000D_
gene2487	249.092	346.174	152.01	0.439115	-1.18733	0.0395653	0.301893	NW_017264031.1	2166916	2167530	-	615	VFPFJ_02471	-	-	-_x000D_
gene6955	539.393	333.072	745.713	2.23889	1.16279	0.0397	0.302716	NW_017264035.1	1188354	1188869	+	516	VFPFJ_06920	-	-	-_x000D_
gene7416	73.2768	114.698	31.8561	0.27774	-1.84819	0.0397285	0.302728	NW_017264035.1	2591538	2592835	+	1298	VFPFJ_07374	-	-	-_x000D_
gene7323	4008.98	2523.23	5494.73	2.17766	1.12278	0.039988	0.304314	NW_017264035.1	2290582	2294079	+	3498	VFPFJ_07285	GO:0055085;GO:0016021	K07300	calcium proton exchanger_x000D_
gene4531	11988.3	7700.24	16276.3	2.11374	1.0798	0.0399908	0.304314	NW_017264033.1	521932	522823	-	892	VFPFJ_04504	GO:0016021	-	ddhd domain-containing protein gi_x000D_
gene10509	53.6141	77.0516	30.1766	0.391641	-1.3524	0.0400207	0.304336	NW_017264042.1	224852	226123	-	1272	VFPFJ_10439	-	-	-_x000D_
gene10865	4889.63	6700.97	3078.28	0.459378	-1.12225	0.0400878	0.30464	NW_017264045.1	176738	183937	+	7200	VFPFJ_10793	-	-	-_x000D_
gene1878	63.5441	90.5322	36.5561	0.403792	-1.30832	0.0401195	0.304676	NW_017264031.1	330233	331204	+	972	VFPFJ_01868	-	-	-_x000D_
gene9109	215.522	133.823	297.222	2.22101	1.15122	0.0402056	0.304916	NW_017264037.1	2098798	2099625	+	828	VFPFJ_09052	-	-	-_x000D_
gene4629	98.6114	59.5305	137.692	2.31297	1.20975	0.0402375	0.304916	NW_017264033.1	801234	802934	+	1701	VFPFJ_04602	-	-	-_x000D_
gene1303	9129.55	12479	5780.05	0.46318	-1.11035	0.0402426	0.304916	NW_017264030.1	4410508	4411971	+	1464	VFPFJ_01294	GO:0030170;GO:0008483	K00819	ornithine aminotransferase gi_x000D_
gene52	5075.57	3253	6898.13	2.12054	1.08443	0.0402904	0.304916	NW_017264030.1	432374	436264	+	3891	VFPFJ_00053	GO:0000155;GO:0000160;GO:0005622;GO:0016021;GO:0023014	K19691	two-component osmosensing histidine kinase_x000D_
gene2819	1273.86	1755.73	791.997	0.451092	-1.14851	0.0403212	0.304916	NW_017264031.1	3166999	3167943	+	945	VFPFJ_02801	GO:0005730	K09529	chaperone protein dnaj 6 gi_x000D_
gene8106	688.57	277.309	1099.83	3.96609	1.98772	0.0403535	0.304916	NW_017264036.1	1737942	1739123	-	1182	VFPFJ_08059	-	-	-_x000D_
gene9720	672.181	243.219	1101.14	4.52737	2.17867	0.0403603	0.304916	NW_017264038.1	1435243	1437232	-	1990	VFPFJ_09657	GO:0016884	K01426	glutamyl-trna amidotransferase subunit a gi_x000D_
gene84	21316.2	13538.8	29093.6	2.14891	1.1036	0.040368	0.304916	NW_017264030.1	558715	559866	+	1152	VFPFJ_00085	-	-	-_x000D_
gene9528	822.584	1125.12	520.053	0.462222	-1.11334	0.0404599	0.3054	NW_017264038.1	862416	864100	+	1685	VFPFJ_09466	GO:0004708;GO:0000751;GO:0001402;GO:0071508;GO:0043332;GO:0005829;GO:0000196;GO:0007124;GO:0001403;GO:0004674;GO:0010525;GO:0071507;GO:0005524;GO:0005634;GO:0051286;GO:0032153;GO:1903695	K11226	protein kinase byr1 gi_x000D_
gene7212	228.223	138.216	318.229	2.30241	1.20315	0.0404865	0.3054	NW_017264035.1	1946529	1948609	-	2081	VFPFJ_07175	GO:0030259;GO:0016758	-	udp- transferase_x000D_
gene2294	36.7685	20.4642	53.0729	2.59345	1.37487	0.0405602	0.305751	NW_017264031.1	1524279	1524518	-	240	VFPFJ_02278	-	-	-_x000D_
gene7939	745.348	475.217	1015.48	2.13687	1.0955	0.0406191	0.30599	NW_017264036.1	1169394	1174001	+	4608	VFPFJ_07894	-	-	-_x000D_
gene2705	266.074	121.94	410.208	3.364	1.75018	0.0407688	0.306424	NW_017264031.1	2833730	2835319	+	1590	VFPFJ_02687	-	-	-_x000D_
gene890	388.704	535.983	241.424	0.450433	-1.15062	0.0407793	0.306424	NW_017264030.1	3139843	3141098	+	1256	VFPFJ_00886	GO:0000290;GO:0016787	K12584	mrna decapping hydrolase_x000D_
gene4781	13.6932	24.9696	2.41684	0.0967913	-3.36898	0.040814	0.306424	NW_017264033.1	1305144	1305506	-	363	VFPFJ_04753	-	-	-_x000D_
gene3377	315.115	195.378	434.853	2.2257	1.15426	0.0408185	0.306424	NW_017264032.1	972381	974124	-	1744	VFPFJ_03357	GO:0030488;GO:0052906;GO:0005759;GO:0005634	K15429	trna (guanine -n1)-methyltransferase_x000D_
gene9439	612.646	846.635	378.657	0.447249	-1.16085	0.0408343	0.306424	NW_017264038.1	561264	564032	+	2769	VFPFJ_09375	GO:0006357;GO:0008270;GO:0000981;GO:0003677;GO:0005634	-	c6 transcription factor_x000D_
gene11554	753.911	475.551	1032.27	2.17069	1.11815	0.0408575	0.306424	NW_017264069.1	3336	4694	+	1359	VFPFJ_11481	-	K00274	-_x000D_
gene2384	4085.1	2553.84	5616.37	2.19919	1.13697	0.0408674	0.306424	NW_017264031.1	1852477	1854323	+	1847	VFPFJ_02368	GO:0016021;GO:0016491;GO:0055114	K17871	alternative nadh-dehydrogenase gi_x000D_
gene8786	16.9913	7.89992	26.0828	3.30165	1.72319	0.0410225	0.307382	NW_017264037.1	1126969	1127262	-	294	VFPFJ_08729	-	-	-_x000D_
gene3557	295.697	405.442	185.952	0.458639	-1.12457	0.0410976	0.307596	NW_017264032.1	1479027	1481544	-	2518	VFPFJ_03537	GO:0006777;GO:0016829;GO:0008265;GO:0016740;GO:0030170;GO:0030151	K15631	molybdenum cofactor sulfurase_x000D_
gene2018	186.77	83.2921	290.247	3.48469	1.80103	0.0411057	0.307596	NW_017264031.1	716052	717219	+	1168	VFPFJ_02007	-	-	-_x000D_
gene6286	322.372	200.085	444.659	2.22236	1.15209	0.04131	0.308849	NW_017264034.1	2330452	2332340	-	1889	VFPFJ_06255	-	-	-_x000D_
gene2675	65.4772	92.4216	38.5327	0.416923	-1.26215	0.0413588	0.308849	NW_017264031.1	2712701	2714613	-	1913	VFPFJ_02657	-	-	-_x000D_
gene473	826.815	501.535	1152.09	2.29714	1.19984	0.0413709	0.308849	NW_017264030.1	1763291	1765403	-	2113	VFPFJ_00471	GO:0031097;GO:0061167;GO:0031028;GO:1902854;GO:0034973;GO:0032463;GO:0051220;GO:0005829;GO:1902817;GO:0018105;GO:0004674;GO:0044732;GO:0044878;GO:1902846;GO:0005524	-	serine threonine-protein kinase sid2 gi_x000D_
gene5673	336.154	212.586	459.723	2.16253	1.11272	0.0413831	0.308849	NW_017264034.1	517394	518979	+	1586	VFPFJ_05641	-	-	-_x000D_
gene5277	846.115	507.324	1184.91	2.3356	1.22379	0.0414881	0.309427	NW_017264033.1	2855997	2856954	+	958	VFPFJ_05249	GO:0035434;GO:0015088;GO:0015680;GO:0016021;GO:0000329;GO:0015677;GO:0006878	K14686	ctr copper transporter_x000D_
gene7288	151.048	43.3842	258.712	5.96329	2.57611	0.041582	0.309833	NW_017264035.1	2177273	2179722	-	2450	VFPFJ_07250	GO:0055085;GO:0016021	-	opt oligopeptide transporter_x000D_
gene2824	990.457	621.624	1359.29	2.18668	1.12874	0.0415975	0.309833	NW_017264031.1	3182930	3184415	+	1486	VFPFJ_02806	GO:0006784;GO:0016627;GO:0016740;GO:0016021;GO:0055114	K02259	electron transfer protein mitochondrial precursor_x000D_
gene4399	21.7434	36.0698	7.41702	0.20563	-2.28188	0.0418386	0.311422	NW_017264033.1	170099	171450	-	1352	VFPFJ_04372	GO:0016491;GO:0055114	-	aldo keto reductase_x000D_
gene10782	2368.7	1516.75	3220.64	2.12338	1.08636	0.0418882	0.311425	NW_017264044.1	260761	261621	-	861	VFPFJ_10710	GO:0008864;GO:0016742;GO:0016597;GO:0006189	K01433	formyltetrahydrofolate deformylase gi_x000D_
gene5178	2378.86	3878	879.728	0.226851	-2.14018	0.0419	0.311425	NW_017264033.1	2541501	2542564	-	1064	VFPFJ_05150	-	-	-_x000D_
gene10947	50.3049	11.9683	88.6416	7.40638	2.88877	0.041922	0.311425	NW_017264046.1	97839	98819	-	981	VFPFJ_10874	GO:0008237;GO:0006508	-	major allergen asp f 2-like protein_x000D_
gene7877	2949.5	3988.41	1910.59	0.479036	-1.06179	0.04196	0.311436	NW_017264036.1	964566	966563	+	1998	VFPFJ_07833	GO:0008565;GO:0003676;GO:0006606;GO:0008026;GO:0005524;GO:0005737;GO:0005634	-	importin alpha subunit_x000D_
gene4553	1904.78	2600.49	1209.06	0.464937	-1.10489	0.0419945	0.311436	NW_017264033.1	580424	581552	+	1129	VFPFJ_04526	GO:0016021;GO:0006810;GO:0005215	K03441	aquaglyceroporin gi_x000D_
gene2565	4003.7	1538.59	6468.8	4.20437	2.07189	0.0420199	0.311436	NW_017264031.1	2371161	2371623	-	463	VFPFJ_02549	-	-	-_x000D_
gene2576	1819.92	852.818	2787.02	3.26801	1.70841	0.0420343	0.311436	NW_017264031.1	2392943	2395238	-	2296	VFPFJ_02560	-	-	-_x000D_
gene8978	3974.95	6357.85	1592.05	0.250407	-1.99766	0.0420786	0.311484	NW_017264037.1	1711925	1712951	+	1027	VFPFJ_08921	GO:0016491;GO:0055114	-	d-arabinitol 2-dehydrogenase_x000D_
gene8143	1268.92	806.428	1731.42	2.14703	1.10234	0.0420962	0.311484	NW_017264036.1	1844527	1849680	-	5154	VFPFJ_08096	-	-	-_x000D_
gene4561	831.156	1145.47	516.841	0.451203	-1.14815	0.0421458	0.311646	NW_017264033.1	602811	604697	-	1887	VFPFJ_04534	GO:0016491;GO:0055114	-	amine oxidase gi_x000D_
gene5268	79.098	42.4587	115.737	2.72588	1.44672	0.0421797	0.311692	NW_017264033.1	2827517	2828206	-	690	VFPFJ_05240	-	-	-_x000D_
gene5398	15.0605	23.0385	7.08255	0.307422	-1.70171	0.042218	0.31177	NW_017264033.1	3245395	3246006	-	612	VFPFJ_05368	-	-	-_x000D_
gene5431	8.75501	3.00343	14.5066	4.83001	2.27203	0.0423437	0.31211	NW_017264033.1	3365344	3365850	-	507	VFPFJ_05401	-	-	-_x000D_
gene7167	622.939	1069.33	176.546	0.165099	-2.5986	0.0423787	0.31211	NW_017264035.1	1804645	1805766	-	1122	VFPFJ_07131	GO:0016491;GO:0055114	-	3-alpha-(or 20-beta)-hydroxysteroid dehydrogenase gi_x000D_
gene11350	13.9111	22.3021	5.52009	0.247514	-2.01442	0.0423938	0.31211	NW_017264056.1	7281	9153	+	1873	VFPFJ_11277	GO:0016021;GO:0022891;GO:0055085	-	mfs hexose transporter gi_x000D_
gene2468	94.4406	57.0843	131.797	2.30881	1.20715	0.0424173	0.31211	NW_017264031.1	2121590	2122333	-	744	VFPFJ_02452	-	-	-_x000D_
gene10711	20.9926	5.74766	36.2376	6.30476	2.65644	0.0424247	0.31211	NW_017264044.1	80611	81880	-	1270	VFPFJ_10639	-	-	-_x000D_
gene7098	152.29	258.952	45.6272	0.176199	-2.50472	0.042435	0.31211	NW_017264035.1	1603668	1605698	+	2031	VFPFJ_07063	-	-	-_x000D_
gene10446	3516.61	2280.57	4752.64	2.08397	1.05934	0.0424583	0.31211	NW_017264042.1	18637	22009	+	3373	VFPFJ_10377	GO:0016021;GO:0006357;GO:0008270;GO:0000981;GO:0003677;GO:0005634	-	fungal specific transcription factor domain-containing protein gi_x000D_
gene1218	382.417	241.892	522.943	2.16189	1.11229	0.0424939	0.312168	NW_017264030.1	4142704	4143387	+	684	VFPFJ_01211	-	-	-_x000D_
gene6534	549.442	194.859	904.026	4.63938	2.21393	0.0425995	0.312428	NW_017264034.1	3024355	3027028	-	2674	VFPFJ_06499	GO:0016740	K22248	trehalose synthase (ccg-9)_x000D_
gene3511	67.4301	39.0087	95.8516	2.45719	1.29701	0.0426271	0.312428	NW_017264032.1	1372673	1373503	+	831	VFPFJ_03491	-	-	-_x000D_
gene9252	504.414	323.978	684.85	2.11388	1.07989	0.0426302	0.312428	NW_017264038.1	49222	50354	+	1133	VFPFJ_09191	GO:0005975;GO:0016021;GO:0031225;GO:0005886;GO:0016740	-	pap2 superfamily protein_x000D_
gene7448	8899.77	3381.49	14418	4.26382	2.09215	0.0426405	0.312428	NW_017264035.1	2692443	2693044	-	602	VFPFJ_07406	-	-	-_x000D_
gene8506	68.6638	98.2247	39.103	0.398097	-1.32881	0.0427324	0.312772	NW_017264037.1	296107	297652	+	1546	VFPFJ_08451	GO:0016021	-	integral membrane protein_x000D_
gene7441	42.8808	61.6786	24.0829	0.390458	-1.35676	0.042743	0.312772	NW_017264035.1	2673732	2674199	-	468	VFPFJ_07399	-	-	-_x000D_
gene11471	6.97084	1.11654	12.8251	11.4865	3.52187	0.0428278	0.313189	NW_017264060.1	65694	66469	-	776	VFPFJ_11398	GO:0016021;GO:0006629	-	fatty acid desaturase_x000D_
gene2946	13.042	21.2686	4.81543	0.22641	-2.14299	0.0429331	0.313755	NW_017264031.1	3510182	3510352	+	171	VFPFJ_02927	-	-	-_x000D_
gene3474	2229	3007.43	1450.58	0.48233	-1.05191	0.04305	0.314313	NW_017264032.1	1251013	1252597	+	1585	VFPFJ_03454	GO:0006357;GO:0000981;GO:0005634;GO:0008270	-	c6 zinc finger protein_x000D_
gene9533	1824.44	2484.28	1164.6	0.468788	-1.09299	0.04309	0.314313	NW_017264038.1	875739	878096	+	2358	VFPFJ_09471	GO:0017148;GO:0006995;GO:0007155;GO:0000324;GO:0031588;GO:0090606;GO:0001302;GO:0005641;GO:0071940;GO:1900436;GO:0005829;GO:0007124;GO:0001403;GO:0006468;GO:0044732;GO:0004679;GO:0005524;GO:0045722	K12761	protein kinase snf1_x000D_
gene7625	3419.62	4960.45	1878.8	0.378755	-1.40066	0.0430933	0.314313	NW_017264036.1	178746	180059	+	1314	VFPFJ_07583	-	-	-_x000D_
gene323	4.79086	0.668686	8.91304	13.3292	3.73652	0.0431645	0.314628	NW_017264030.1	1287783	1289082	+	1300	VFPFJ_00323	-	-	-_x000D_
gene684	2636.79	3556.24	1717.34	0.482908	-1.05018	0.0432316	0.314768	NW_017264030.1	2497527	2501077	+	3551	VFPFJ_00682	GO:0020037;GO:0005506;GO:0003958;GO:0070330;GO:0055114;GO:0010181	K14338	nadph cytochrome p450 gi_x000D_
gene2862	588.871	807.157	370.584	0.459123	-1.12305	0.0433003	0.314768	NW_017264031.1	3289401	3290750	-	1350	VFPFJ_02844	GO:0006839;GO:0016021;GO:0031966	-	mitochondrial dicarboxylate_x000D_
gene3948	132.557	184.154	80.9608	0.439636	-1.18562	0.0433263	0.314768	NW_017264032.1	2608680	2609577	-	898	VFPFJ_03925	GO:0006357;GO:0001104;GO:0016592	-	mediator complex subunit med18_x000D_
gene2464	71.0886	28.9826	113.195	3.90561	1.96555	0.0433341	0.314768	NW_017264031.1	2113878	2114297	-	420	VFPFJ_02448	GO:0016020	-	7 transmembrane receptor (rhodopsin family) domain-containing protein gi_x000D_
gene9901	2095.38	3123.34	1067.42	0.341756	-1.54896	0.0433363	0.314768	NW_017264039.1	212792	214825	+	2034	VFPFJ_09838	GO:0016020	-	hypothetical protein VFPFJ_09838 [Purpureocillium lilacinum]_x000D_
gene2794	1507.97	2255.72	760.221	0.337019	-1.5691	0.0433517	0.314768	NW_017264031.1	3104101	3106238	+	2138	VFPFJ_02776	GO:0006357;GO:0008270;GO:0000981;GO:0003677;GO:0005634	-	alternative oxidase-5 gi_x000D_
gene10918	7.15116	0	14.3023	Inf	Inf	0.0434051	0.314851	NW_017264046.1	22260	24579	-	2320	VFPFJ_10845	-	-	-_x000D_
gene262	8516.71	11651.6	5381.85	0.4619	-1.11435	0.0434257	0.314851	NW_017264030.1	1092415	1093831	+	1417	VFPFJ_00262	GO:0032153;GO:0005829;GO:0038083;GO:0006282;GO:0004674;GO:0036289;GO:1990443;GO:0004713;GO:0005524;GO:0005634;GO:0045143	K14758	casein kinase i isoform epsilon gi_x000D_
gene9394	53.8376	29.2038	78.4715	2.68703	1.42601	0.0434471	0.314851	NW_017264038.1	439287	439913	+	627	VFPFJ_09331	-	-	-_x000D_
gene8619	61.5245	37.153	85.8961	2.31196	1.20912	0.0435014	0.314931	NW_017264037.1	661751	662285	-	535	VFPFJ_08564	-	-	-_x000D_
gene2292	105497	66691.3	144302	2.16374	1.11353	0.0435141	0.314931	NW_017264031.1	1519162	1521133	+	1972	VFPFJ_02276	GO:0003723;GO:0016831;GO:0000287;GO:0030976	K01568	pyruvate decarboxylase_x000D_
gene10844	1495.07	2659.95	330.188	0.124133	-3.01004	0.0435946	0.315311	NW_017264045.1	111611	116101	-	4491	VFPFJ_10772	GO:0016020;GO:0044765	-	ankyrin repeat protein_x000D_
gene8880	1254.99	282.821	2227.15	7.87478	2.97724	0.0437264	0.315575	NW_017264037.1	1405245	1406641	-	1397	VFPFJ_08823	-	-	-_x000D_
gene6621	248.332	342.081	154.582	0.451888	-1.14596	0.0437288	0.315575	NW_017264035.1	84861	86862	-	2002	VFPFJ_06586	GO:0005829;GO:0000127;GO:0006359;GO:0043035;GO:0001041;GO:0046872;GO:0001021;GO:0000995;GO:0000999	K15202	rna polymerase iii transcription factor subunit gi_x000D_
gene11522	78.5323	47.739	109.326	2.29007	1.19539	0.0437444	0.315575	NW_017264064.1	71037	71966	-	930	VFPFJ_11449	GO:0016757	-	hypothetical protein VFPFJ_11449 [Purpureocillium lilacinum]_x000D_
gene5284	1921.02	2631.21	1210.83	0.460181	-1.11973	0.0437519	0.315575	NW_017264033.1	2872939	2874326	+	1388	VFPFJ_05256	-	K06889	-_x000D_
gene36	2.41041	4.82083	0	0	-Inf	0.0437715	0.315575	NW_017264030.1	381604	382050	+	447	VFPFJ_00037	-	-	-_x000D_
gene1717	57.4923	32.9371	82.0476	2.49104	1.31675	0.0438301	0.315796	NW_017264030.1	5652219	5652485	+	267	VFPFJ_01707	-	-	-_x000D_
gene11391	367.071	165.307	568.836	3.44109	1.78287	0.0439783	0.31666	NW_017264056.1	111012	113622	-	2611	VFPFJ_11318	GO:0016787;GO:0030246;GO:0005975	-	alpha- -mannosidase subfamily_x000D_
gene9404	120.946	165.455	76.4372	0.461981	-1.11409	0.0441143	0.317437	NW_017264038.1	463483	464460	-	978	VFPFJ_09341	-	-	-_x000D_
gene3854	6176.96	3795.95	8557.97	2.2545	1.17281	0.0443433	0.318876	NW_017264032.1	2330874	2335181	+	4308	VFPFJ_03831	-	-	-_x000D_
gene4277	55.5604	79.4682	31.6525	0.398304	-1.32806	0.044371	0.318876	NW_017264032.1	3587334	3587956	+	623	VFPFJ_04250	-	-	-_x000D_
gene8028	13.8504	5.90943	21.7913	3.68755	1.88266	0.0445384	0.31954	NW_017264036.1	1490102	1491654	+	1553	VFPFJ_07981	GO:0004637;GO:0046872;GO:0005524;GO:0009113	-	phosphoribosylamine-glycine ligase_x000D_
gene7461	83.676	118.901	48.451	0.407489	-1.29517	0.0445402	0.31954	NW_017264035.1	2749460	2750941	+	1482	VFPFJ_07419	GO:0016746;GO:0016020	-	acyltransferase 3_x000D_
gene1975	4045.35	5586.32	2504.38	0.448306	-1.15745	0.0445487	0.31954	NW_017264031.1	589406	590951	+	1546	VFPFJ_01964	GO:0006470;GO:0004721	K01104	protein-tyrosine phosphatase 2_x000D_
gene6535	193.553	79.1728	307.934	3.88939	1.95955	0.0446874	0.320331	NW_017264034.1	3027811	3031176	+	3366	VFPFJ_06500	GO:0043167;GO:0016787;GO:0006812;GO:0016020;GO:0000166	-	calcium-transporting atpase 3_x000D_
gene4838	3808.64	2405.55	5211.72	2.16654	1.11539	0.0447942	0.320892	NW_017264033.1	1457427	1464548	-	7122	VFPFJ_04810	GO:0030619;GO:0005681;GO:0000350;GO:0030623;GO:0097157;GO:0000244;GO:0030620;GO:0017070;GO:0005682;GO:0046540;GO:0000389	K12856	pre-mrna processing splicing factor 8_x000D_
gene696	2106.14	3409.3	802.97	0.235523	-2.08606	0.044892	0.321014	NW_017264030.1	2529835	2531646	+	1812	VFPFJ_00694	GO:0020037;GO:0046872;GO:0016491;GO:0055114;GO:0010181	K00101	cytochrome mitochondrial precursor_x000D_
gene1048	1236.63	1688.83	784.43	0.464482	-1.1063	0.0449398	0.321014	NW_017264030.1	3606462	3607961	+	1500	VFPFJ_01044	GO:0016746;GO:0016020	-	acyltransferase 3_x000D_
gene1837	16.3938	7.39197	25.3956	3.43556	1.78055	0.0449734	0.321014	NW_017264031.1	239807	240628	+	822	VFPFJ_01827	-	-	-_x000D_
gene8395	14196.6	9186.58	19206.7	2.09073	1.06401	0.0449853	0.321014	NW_017264036.1	2574029	2577238	+	3210	VFPFJ_08341	GO:0016021;GO:0015693;GO:0046872;GO:0005524;GO:0015444;GO:1903830	-	mg-transporting atpase gi_x000D_
gene2761	107.913	150.812	65.0129	0.431085	-1.21396	0.0449979	0.321014	NW_017264031.1	3007387	3008955	+	1569	VFPFJ_02743	-	-	-_x000D_
gene3249	3083.99	1958.86	4209.11	2.14876	1.1035	0.0450119	0.321014	NW_017264032.1	534439	535795	-	1357	VFPFJ_03229	-	K01238	-_x000D_
gene9553	52.0541	74.3281	29.7801	0.400657	-1.31956	0.0450129	0.321014	NW_017264038.1	942296	942995	-	700	VFPFJ_09491	-	-	-_x000D_
gene3084	968.145	1460.01	476.28	0.326217	-1.6161	0.0450421	0.321014	NW_017264032.1	28886	30735	-	1850	VFPFJ_03065	GO:0016021;GO:0055085;GO:0022857	-	mfs phospholipid transporter gi_x000D_
gene341	1809.12	870.435	2747.81	3.15682	1.65847	0.0450681	0.321014	NW_017264030.1	1349542	1350247	-	706	VFPFJ_00341	GO:0016021;GO:0035434;GO:0005375	-	ctr copper transporter_x000D_
gene777	1304.64	1769.9	839.372	0.474247	-1.07629	0.0451699	0.321114	NW_017264030.1	2802243	2804180	+	1938	VFPFJ_00774	GO:0016874;GO:0016021	-	ring finger protein gi_x000D_
gene10316	93.0646	129.194	56.9355	0.440699	-1.18213	0.0452541	0.321114	NW_017264041.1	118930	119259	+	330	VFPFJ_10247	-	-	-_x000D_
gene7245	44882.8	27286.2	62479.5	2.28978	1.19521	0.0452597	0.321114	NW_017264035.1	2056269	2059853	-	3585	VFPFJ_07207	GO:0008553;GO:0046872;GO:0006754;GO:0016021;GO:1902600;GO:0005524	K01535	plasma membrane atpase 2 gi_x000D_
gene2123	592.141	368.381	815.902	2.21483	1.1472	0.045274	0.321114	NW_017264031.1	997873	1000457	-	2585	VFPFJ_02110	GO:0000176;GO:0090305;GO:0003676;GO:0008408;GO:0000166;GO:0006396	K12591	3 -5 exonuclease domain-containing protein gi_x000D_
gene2889	4.07683	0.744358	7.40931	9.95396	3.31527	0.0452863	0.321114	NW_017264031.1	3365013	3366593	+	1581	VFPFJ_02870	-	-	-_x000D_
gene7578	203.404	0.646938	406.161	627.821	9.29421	0.0453307	0.321114	NW_017264036.1	20897	23256	-	2360	VFPFJ_07535	-	-	-_x000D_
gene7399	64.4269	29.9526	98.9012	3.30193	1.72331	0.045332	0.321114	NW_017264035.1	2537066	2537655	+	590	VFPFJ_07357	GO:0016846;GO:0008152	-	glutathione-dependent formaldehyde-activating family gfa protein_x000D_
gene8345	914.308	1646.19	182.423	0.110815	-3.17377	0.0453619	0.321114	NW_017264036.1	2429113	2431811	+	2699	VFPFJ_08292	GO:0055085;GO:0016021	-	oligopeptide transporter protein gi_x000D_
gene9849	437.036	596.338	277.735	0.465734	-1.10242	0.0453715	0.321114	NW_017264038.1	1919641	1920903	-	1263	VFPFJ_09786	-	-	-_x000D_
gene6541	213.175	134.003	292.347	2.18164	1.12542	0.0454211	0.321114	NW_017264034.1	3043347	3044258	-	912	VFPFJ_06506	-	K01476	-_x000D_
gene844	1132.71	1538.55	726.863	0.472434	-1.08182	0.0454282	0.321114	NW_017264030.1	3005410	3008505	-	3096	VFPFJ_00840	GO:0005524	K18798	mitochondrial atpase gi_x000D_
gene6432	220.826	346.63	95.0218	0.274131	-1.86706	0.0455173	0.321114	NW_017264034.1	2750646	2752459	+	1814	VFPFJ_06400	GO:0003824	-	amidase signature enzyme gi_x000D_
gene2496	50.0348	74.6936	25.376	0.339734	-1.55752	0.0455252	0.321114	NW_017264031.1	2200691	2201020	+	330	VFPFJ_02480	-	-	-_x000D_
gene10041	355.959	486.679	225.24	0.46281	-1.11151	0.0455307	0.321114	NW_017264039.1	623151	625052	+	1902	VFPFJ_09977	-	-	-_x000D_
gene1434	122.117	76.1777	168.056	2.20611	1.1415	0.0455357	0.321114	NW_017264030.1	4798252	4799136	-	885	VFPFJ_01426	-	-	-_x000D_
gene3421	297.43	187.232	407.627	2.17712	1.12242	0.0455389	0.321114	NW_017264032.1	1091968	1092552	-	585	VFPFJ_03401	-	-	-_x000D_
gene4363	124.599	48.7331	200.464	4.11351	2.04037	0.0456317	0.321566	NW_017264033.1	90179	91279	+	1101	VFPFJ_04336	GO:0016787	K01053	lactonohydrolase gi_x000D_
gene4588	2843.05	1741.67	3944.43	2.26474	1.17934	0.0457712	0.322347	NW_017264033.1	685301	685867	-	567	VFPFJ_04562	-	-	-_x000D_
gene7181	360.007	491.391	228.622	0.465255	-1.10391	0.0458471	0.32268	NW_017264035.1	1857545	1858292	+	748	VFPFJ_07145	-	-	-_x000D_
gene3512	1307.85	849.92	1765.77	2.07758	1.0549	0.046021	0.323644	NW_017264032.1	1373968	1377751	-	3784	VFPFJ_03492	-	-	-_x000D_
gene7102	1670.2	1089.25	2251.15	2.0667	1.04733	0.0460416	0.323644	NW_017264035.1	1615193	1617840	-	2648	VFPFJ_07067	GO:0003676;GO:0031305;GO:0000002;GO:0000166	-	mitochondrial escape protein 2_x000D_
gene3128	102.911	142.837	62.9844	0.440953	-1.1813	0.0460748	0.323675	NW_017264032.1	163004	165017	+	2014	VFPFJ_03109	GO:0003824	-	fad- type 2_x000D_
gene4643	13.9341	21.4231	6.4451	0.300849	-1.73289	0.0461816	0.324198	NW_017264033.1	837889	838131	-	243	VFPFJ_04616	-	-	-_x000D_
gene11184	262.416	166.665	358.166	2.14902	1.10368	0.046207	0.324198	NW_017264051.1	46061	48965	-	2905	VFPFJ_11111	-	-	-_x000D_
gene4801	289.225	46.798	531.652	11.3606	3.50596	0.0463261	0.324659	NW_017264033.1	1369941	1372346	-	2406	VFPFJ_04773	GO:0004620;GO:0016042	-	aldehyde dehydrogenase_x000D_
gene2519	977.844	1320.23	635.46	0.481326	-1.05491	0.0463304	0.324659	NW_017264031.1	2261285	2263138	+	1854	VFPFJ_02503	-	-	-_x000D_
gene9873	43.0342	11.4642	74.6042	6.50759	2.70212	0.0464706	0.325277	NW_017264039.1	97221	98219	-	999	VFPFJ_09810	-	-	-_x000D_
gene1396	292.474	402.72	182.228	0.452494	-1.14403	0.0464764	0.325277	NW_017264030.1	4678435	4680493	-	2059	VFPFJ_01388	GO:0016020	-	major facilitator superfamily general substrate transporter_x000D_
gene2630	22.9633	10.9449	34.9818	3.19617	1.67634	0.0466046	0.325736	NW_017264031.1	2553186	2555407	-	2222	VFPFJ_02614	GO:0006629	-	protein kinase subdomain-containing protein_x000D_
gene6796	35.5046	9.23022	61.7789	6.69311	2.74268	0.0466391	0.325736	NW_017264035.1	675804	676121	+	318	VFPFJ_06761	-	-	-_x000D_
gene7719	1952.49	2683.52	1221.47	0.455176	-1.1355	0.0466493	0.325736	NW_017264036.1	435160	437126	+	1967	VFPFJ_07675	GO:0016020	-	drug transporter_x000D_
gene3296	652.047	358.144	945.95	2.64125	1.40122	0.0466723	0.325736	NW_017264032.1	678940	679953	+	1014	VFPFJ_03276	GO:0016746;GO:0016021;GO:0008152	-	1-acyl-sn-glycerol-3-phosphate acyltransferase gi_x000D_
gene10020	579.682	1061.97	97.3973	0.0917142	-3.44671	0.0467037	0.325736	NW_017264039.1	554300	556859	+	2560	VFPFJ_09956	GO:0005488;GO:0006355	-	zn -c6 fungal-type dna-binding domain-containingprotein_x000D_
gene3953	4.79812	0.965193	8.63105	8.9423	3.16065	0.0467653	0.325736	NW_017264032.1	2619587	2620570	-	984	VFPFJ_03928	-	-	-_x000D_
gene282	52.327	27.2994	77.3546	2.83356	1.50262	0.046772	0.325736	NW_017264030.1	1156171	1157412	-	1242	VFPFJ_00282	-	-	-_x000D_
gene9038	16925.8	27597.9	6253.75	0.226602	-2.14177	0.0467737	0.325736	NW_017264037.1	1886924	1888773	-	1850	VFPFJ_08981	GO:0008152;GO:0008484	K01133	sulfatase gi_x000D_
gene10079	234.738	316.012	153.464	0.485626	-1.04208	0.0469744	0.326509	NW_017264039.1	723460	726036	+	2577	VFPFJ_10014	-	-	-_x000D_
gene116	25.483	42.1061	8.85989	0.210418	-2.24867	0.0470089	0.326509	NW_017264030.1	656739	657203	-	465	VFPFJ_00117	-	-	-_x000D_
gene9292	2601.11	1685.21	3517.01	2.08698	1.06142	0.047035	0.326509	NW_017264038.1	141074	141852	-	779	VFPFJ_09230	-	-	-_x000D_
gene4832	449.78	287.937	611.623	2.12415	1.08689	0.0470569	0.326509	NW_017264033.1	1436660	1439024	+	2365	VFPFJ_04804	GO:0000226;GO:0000910;GO:0008017	K16732	microtubule associated protein gi_x000D_
gene5338	9.42394	0.889521	17.9584	20.1888	4.33548	0.0470667	0.326509	NW_017264033.1	3071166	3071351	+	186	VFPFJ_05310	-	-	-_x000D_
gene4558	62.5426	36.7523	88.3329	2.40347	1.26512	0.04707	0.326509	NW_017264033.1	597111	598832	+	1722	VFPFJ_04531	GO:0050660;GO:0016614;GO:0055114	-	fad- type 2_x000D_
gene1842	1102.57	678.812	1526.32	2.24851	1.16897	0.0470879	0.326509	NW_017264031.1	250631	251776	+	1146	VFPFJ_01832	-	-	-_x000D_
gene2972	36.6738	16.7578	56.5897	3.37691	1.7557	0.04722	0.327142	NW_017264031.1	3622618	3623253	-	636	VFPFJ_02953	-	-	-_x000D_
gene621	3993.53	5564.79	2422.26	0.435283	-1.19998	0.0472374	0.327142	NW_017264030.1	2308182	2310291	-	2110	VFPFJ_00619	GO:0009437;GO:0005777;GO:0004092;GO:0005739	K00624	carnitine acetyl transferase_x000D_
gene7026	987.569	640.172	1334.97	2.08532	1.06027	0.0472724	0.327183	NW_017264035.1	1368745	1369808	-	1064	VFPFJ_06991	-	-	-_x000D_
gene7521	363.451	234.516	492.387	2.09959	1.07011	0.0473476	0.327502	NW_017264035.1	2914695	2916439	-	1745	VFPFJ_07478	GO:0055085;GO:0016021	-	mfs transporter_x000D_
gene7610	40.3843	22.7482	58.0205	2.55055	1.35081	0.0473783	0.327513	NW_017264036.1	129179	131264	-	2086	VFPFJ_07568	GO:0016021;GO:0005328;GO:0006836;GO:0055085	-	sodium chloride dependent neurotransmitter transporter gi_x000D_
gene9243	2375.3	1525.53	3225.07	2.11406	1.08001	0.0474657	0.327915	NW_017264038.1	19539	21421	-	1883	VFPFJ_09182	GO:0009082;GO:0004160	K01687	dihydroxy-acid dehydratase_x000D_
gene11075	253.729	161.943	345.515	2.13356	1.09326	0.0474995	0.327948	NW_017264049.1	18967	22272	+	3306	VFPFJ_11002	GO:0008017;GO:0007018;GO:0005524;GO:0003777	K10401	kinesin family protein_x000D_
gene2936	356.616	124.623	588.608	4.72309	2.23973	0.0475622	0.328006	NW_017264031.1	3485932	3487570	-	1639	VFPFJ_02917	GO:0055085;GO:0016021	-	major facilitator superfamily general substrate transporter_x000D_
gene4522	628.971	412.807	845.134	2.04729	1.03371	0.0475899	0.328006	NW_017264033.1	507164	507849	-	686	VFPFJ_04495	GO:0005737;GO:0004726;GO:0035335;GO:0003993	K14394	low molecular weight phosphotyrosine protein phosphatase gi_x000D_
gene1307	3399.61	4645.28	2153.94	0.463683	-1.10879	0.0476192	0.328006	NW_017264030.1	4417871	4420908	+	3038	VFPFJ_01298	GO:0044805;GO:0005829;GO:0046777;GO:0000045;GO:0032258;GO:0004674;GO:0034727;GO:0097635;GO:0000407;GO:0005524;GO:0000422	K08269	serine threonine protein kinase gi_x000D_
gene11403	8.47826	3.05735	13.8992	4.54615	2.18465	0.0476246	0.328006	NW_017264057.1	56677	59084	+	2408	VFPFJ_11330	-	-	-_x000D_
gene1028	7343.74	11598.5	3088.93	0.26632	-1.90877	0.0477507	0.32853	NW_017264030.1	3546182	3548523	+	2342	VFPFJ_01024	GO:0008565;GO:0016192;GO:0006886;GO:0030131	-	ap-2 adaptor complex subunit beta gi_x000D_
gene10807	37.6727	54.6918	20.6536	0.377636	-1.40493	0.0477591	0.32853	NW_017264045.1	11453	13698	+	2246	VFPFJ_10736	-	-	-_x000D_
gene4696	980.687	628.327	1333.05	2.12158	1.08514	0.0478486	0.328691	NW_017264033.1	991331	992847	-	1517	VFPFJ_04669	-	-	-_x000D_
gene4948	298.628	190.581	406.676	2.13387	1.09347	0.0478779	0.328691	NW_017264033.1	1878473	1880377	+	1905	VFPFJ_04920	-	-	-_x000D_
gene9460	1998.54	2715.18	1281.89	0.47212	-1.08277	0.0478803	0.328691	NW_017264038.1	632148	634665	+	2518	VFPFJ_09396	GO:0006750;GO:0004357	K11204	glutamate--cysteine ligase gi_x000D_
gene8863	53.6331	31.805	75.4612	2.37262	1.24648	0.0479143	0.328691	NW_017264037.1	1362955	1363698	+	744	VFPFJ_08806	-	-	-_x000D_
gene8511	4291.55	7326.1	1256.99	0.171578	-2.54307	0.0479287	0.328691	NW_017264037.1	310590	313427	+	2838	VFPFJ_08456	GO:0055085;GO:0016021	-	opt oligopeptide transporter_x000D_
gene8860	1886.48	2549.81	1223.16	0.479708	-1.05977	0.0479641	0.328734	NW_017264037.1	1358509	1359339	+	831	VFPFJ_08803	GO:0008152;GO:0005737;GO:0004364	K00799	glutathione-s-transferase gst_x000D_
gene11418	113.014	154.084	71.9452	0.466924	-1.09874	0.0480921	0.329262	NW_017264058.1	33808	34898	-	1091	VFPFJ_11345	GO:0031138;GO:0018193;GO:0000166;GO:0004672;GO:0005737;GO:0051447;GO:0006468	-	cation transporter-like protein_x000D_
gene8803	2143.31	2913.33	1373.28	0.471379	-1.08504	0.0481033	0.329262	NW_017264037.1	1185458	1186432	-	975	VFPFJ_08746	GO:0000502;GO:0031144;GO:0071630;GO:0019031;GO:0005737;GO:0015031;GO:0005634	K11888	cut8 gi_x000D_
gene2827	15.3246	7.16599	23.4832	3.27704	1.71239	0.048129	0.329262	NW_017264031.1	3190798	3192039	-	1242	VFPFJ_02809	-	-	-_x000D_
gene2530	567.72	202.152	933.288	4.61676	2.20688	0.0482844	0.330125	NW_017264031.1	2292879	2294873	+	1995	VFPFJ_02514	-	-	-_x000D_
gene496	370.604	237.072	504.136	2.12651	1.08849	0.0483358	0.330275	NW_017264030.1	1836384	1838733	+	2350	VFPFJ_00494	GO:0016813;GO:0008237;GO:0006508	-	acetylornithine deacetylase_x000D_
gene632	3588.36	4821.14	2355.57	0.488593	-1.0333	0.0483673	0.33029	NW_017264030.1	2336759	2338268	-	1510	VFPFJ_00630	GO:0071266;GO:0004121;GO:0030170	K01760	cystathionine beta-lyase gi_x000D_
gene7906	19399	26352.7	12445.2	0.472254	-1.08237	0.0484568	0.33069	NW_017264036.1	1059950	1061869	+	1920	VFPFJ_07861	GO:0006355;GO:0003700;GO:0003677	-	transcription factor vib-1_x000D_
gene8835	3434.84	4626.36	2243.31	0.484898	-1.04425	0.0484848	0.33069	NW_017264037.1	1288432	1293437	+	5006	VFPFJ_08778	GO:0009166;GO:0022857;GO:0055085;GO:0016787;GO:0016021;GO:0000166	-	sugar transporter_x000D_
gene646	973.962	1314.19	633.732	0.482222	-1.05223	0.048606	0.331316	NW_017264030.1	2376607	2377653	+	1047	VFPFJ_00644	GO:0016021;GO:0005783	K22943	yip1 domain partial gi_x000D_
gene4101	271.519	168.467	374.57	2.2234	1.15277	0.0486354	0.331316	NW_017264032.1	3062888	3063863	+	976	VFPFJ_04074	GO:0006355;GO:0043565;GO:0003700	-	transcription factor bzip_x000D_
gene1891	547.303	359.682	734.924	2.04326	1.03087	0.0486872	0.331468	NW_017264031.1	365220	367091	+	1872	VFPFJ_01881	-	K10586	-_x000D_
gene915	14.2751	6.44338	22.1069	3.43094	1.77861	0.0487483	0.331683	NW_017264030.1	3216169	3217197	-	1029	VFPFJ_00911	-	-	-_x000D_
gene4138	30.0682	15.8674	44.2691	2.78994	1.48023	0.0488297	0.332036	NW_017264032.1	3174255	3175669	+	1415	VFPFJ_04111	GO:0016787	-	alkaline serine protease p32_x000D_
gene5391	126.849	78.0403	175.658	2.25087	1.17048	0.0488623	0.332057	NW_017264033.1	3228980	3230038	-	1059	VFPFJ_05361	GO:0055114;GO:0004616	-	6-phosphogluconate nad-binding protein_x000D_
gene7530	456.944	198.264	715.624	3.60945	1.85178	0.0491065	0.333515	NW_017264035.1	2932286	2936928	+	4643	VFPFJ_07487	GO:0042626;GO:0055085;GO:0005524;GO:0016021	-	abc transporter_x000D_
gene3624	4444.55	2945.92	5943.17	2.01743	1.01252	0.0491997	0.333947	NW_017264032.1	1653450	1669859	-	16410	VFPFJ_03604	-	-	-_x000D_
gene3748	887.596	1473.88	301.311	0.204434	-2.29029	0.0492498	0.334085	NW_017264032.1	2040575	2042208	-	1634	VFPFJ_03725	GO:0016740	K18703	caib baif family enzyme_x000D_
gene10979	15.9982	6.06696	25.9295	4.27389	2.09555	0.0494873	0.3349	NW_017264046.1	197717	197949	-	233	VFPFJ_10906	-	-	-_x000D_
gene9169	2051.41	1312.49	2790.34	2.12599	1.08813	0.0494959	0.3349	NW_017264037.1	2279723	2281288	+	1566	VFPFJ_09110	GO:0008152;GO:0070569	K00972	udp-n-acetylglucosamine pyrophosphorylase_x000D_
gene10005	1127.76	1525.52	730.008	0.478532	-1.06331	0.0495143	0.3349	NW_017264039.1	515344	516141	+	798	VFPFJ_09941	-	-	-_x000D_
gene7254	123.543	170.734	76.3511	0.447192	-1.16103	0.0495332	0.3349	NW_017264035.1	2093049	2093581	+	533	VFPFJ_07216	-	-	-_x000D_
gene7923	191.863	302.378	81.3486	0.26903	-1.89416	0.0495348	0.3349	NW_017264036.1	1125135	1126453	-	1319	VFPFJ_07878	GO:0003824	K01796	-transferase family iii gi_x000D_
gene10019	278.385	480.348	76.4218	0.159097	-2.65202	0.0495486	0.3349	NW_017264039.1	549907	551648	-	1742	VFPFJ_09955	GO:0016021;GO:0022891;GO:0055085	-	maltose permease gi_x000D_
gene10277	1951.89	2623.08	1280.71	0.488249	-1.03431	0.0499418	0.337354	NW_017264040.1	447120	448813	+	1694	VFPFJ_10208	GO:0046872;GO:0070006;GO:0070084;GO:0006508;GO:0005829	K01265	methionine aminopeptidase 2_x000D_
gene6707	2793.17	1810.54	3775.8	2.08545	1.06036	0.0500469	0.337861	NW_017264035.1	394703	396431	-	1729	VFPFJ_06672	GO:0030170;GO:0006520;GO:0009058;GO:0004069;GO:0080130	K14455	aspartate mitochondrial precursor gi_x000D_
gene1077	112.606	153.677	71.5357	0.465493	-1.10317	0.0500923	0.337966	NW_017264030.1	3698170	3699789	+	1620	VFPFJ_01073	-	-	-_x000D_
gene2481	1119.27	1521.55	716.987	0.471223	-1.08552	0.0501564	0.338094	NW_017264031.1	2155849	2157162	-	1314	VFPFJ_02465	GO:0006637;GO:0047617	-	acyl- thioesterase gi_x000D_
gene2272	15.531	6.99804	24.064	3.43868	1.78185	0.0501715	0.338094	NW_017264031.1	1460771	1460953	+	183	VFPFJ_02256	-	-	-_x000D_
gene1804	58.1355	9.54423	106.727	11.1823	3.48315	0.0504953	0.340072	NW_017264031.1	161342	163111	-	1770	VFPFJ_01794	GO:0003333;GO:0015171;GO:0016021	-	general amino acid permease agp2_x000D_
gene6180	18.2432	29.2505	7.23579	0.247373	-2.01524	0.0505265	0.340078	NW_017264034.1	2022750	2023894	+	1145	VFPFJ_06150	-	-	-_x000D_
gene6397	8.52313	3.12259	13.9237	4.45901	2.15672	0.0509387	0.342487	NW_017264034.1	2665260	2665964	+	705	VFPFJ_06366	-	-	-_x000D_
gene367	23364.4	31705.7	15023.1	0.47383	-1.07756	0.0509705	0.342487	NW_017264030.1	1460978	1461720	-	743	VFPFJ_00366	GO:0005737;GO:0098869;GO:0034599;GO:0045454;GO:0008379;GO:0010038;GO:0055114	K14171	peroxiredoxin type-2 gi_x000D_
gene11642	4.05059	0.744358	7.35683	9.88346	3.30502	0.0509757	0.342487	NW_017264078.1	5411	7379	+	1969	VFPFJ_11569	-	-	-_x000D_
gene9383	3187.58	4390.45	1984.71	0.452052	-1.14544	0.0510331	0.342668	NW_017264038.1	414692	415780	-	1089	VFPFJ_09320	-	-	-_x000D_
gene3277	6227.27	8411.52	4043.03	0.480654	-1.05693	0.0511927	0.342946	NW_017264032.1	623350	625033	-	1684	VFPFJ_03257	-	-	-_x000D_
gene8508	99.4609	137.989	60.9328	0.441577	-1.17926	0.0512455	0.342946	NW_017264037.1	301659	303352	+	1694	VFPFJ_08453	GO:0055085;GO:0016021	-	major facilitator superfamily transporter_x000D_
gene3861	275.139	168.313	381.966	2.26937	1.18229	0.051265	0.342946	NW_017264032.1	2349067	2350627	+	1561	VFPFJ_03838	-	-	-_x000D_
gene8679	42.8829	22.4006	63.3651	2.82872	1.50015	0.0513222	0.342946	NW_017264037.1	825757	826215	-	459	VFPFJ_08624	-	-	-_x000D_
gene9771	510.223	693.304	327.141	0.471858	-1.08357	0.0513599	0.342946	NW_017264038.1	1624439	1625782	-	1344	VFPFJ_09708	-	-	-_x000D_
gene6532	1552.55	2079.03	1026.07	0.493533	-1.01878	0.0513714	0.342946	NW_017264034.1	3020686	3021642	-	957	VFPFJ_06497	GO:0016567;GO:0004842	K09561	u-box domain-containing protein_x000D_
gene9796	84.9616	150.916	19.0073	0.125946	-2.98912	0.0513934	0.342946	NW_017264038.1	1710252	1712513	+	2262	VFPFJ_09733	GO:1903959;GO:0005247;GO:0016021;GO:0006821	-	chloride channel protein_x000D_
gene9435	338.674	221.017	456.33	2.06468	1.04592	0.0514066	0.342946	NW_017264038.1	551045	553347	+	2303	VFPFJ_09371	-	K15069	-_x000D_
gene3008	236.162	142.848	329.477	2.30649	1.2057	0.0514412	0.342946	NW_017264031.1	3743519	3744243	-	725	VFPFJ_02989	-	-	-_x000D_
gene1455	1181.4	794.545	1568.25	1.97378	0.980958	0.0514659	0.342946	NW_017264030.1	4850971	4854734	+	3764	VFPFJ_01447	-	K20246	-_x000D_
gene5643	164.289	226.692	101.885	0.44944	-1.1538	0.0514728	0.342946	NW_017264034.1	418815	420194	-	1380	VFPFJ_05611	GO:0046872	-	ariadne ring protein_x000D_
gene2767	16.6869	7.67805	25.6958	3.34666	1.74272	0.051479	0.342946	NW_017264031.1	3023850	3024288	-	439	VFPFJ_02749	-	-	-_x000D_
gene597	1793.9	2419.24	1168.56	0.483027	-1.04982	0.0514981	0.342946	NW_017264030.1	2184084	2185733	+	1650	VFPFJ_00595	GO:0016021	-	f-box protein gi_x000D_
gene5071	873.217	1187.79	558.648	0.470327	-1.08826	0.0515013	0.342946	NW_017264033.1	2253999	2255917	+	1919	VFPFJ_05043	GO:0006355;GO:0043565;GO:0003700	-	basic-leucine zipper domain-containing dna binding domain-containingprotein_x000D_
gene10411	17.6308	0.296507	34.9652	117.924	6.88171	0.0515529	0.343086	NW_017264041.1	398439	399242	+	804	VFPFJ_10342	GO:0008889;GO:0006629	-	glycerophosphoryl diester phosphodiesterase family domain-containing protein_x000D_
gene11527	209.057	134.751	283.363	2.10286	1.07235	0.0516641	0.343434	NW_017264065.1	29688	44472	-	14785	VFPFJ_11454	GO:0032508;GO:0003678;GO:0005524;GO:0006310;GO:0006281;GO:0000723	-	atp-dependent dna helicase pif1_x000D_
gene6843	964.086	624.196	1303.98	2.08905	1.06285	0.0516662	0.343434	NW_017264035.1	807302	809093	-	1792	VFPFJ_06808	-	-	-_x000D_
gene9978	256.133	401.534	110.733	0.275775	-1.85843	0.051699	0.343445	NW_017264039.1	433529	434724	-	1196	VFPFJ_09915	GO:0016787	-	nudix hydrolase domain-containingprotein_x000D_
gene4298	2764.09	1638.28	3889.91	2.3744	1.24756	0.0517431	0.343445	NW_017264032.1	3638363	3653119	+	14757	VFPFJ_04271	GO:0008152	K22148	nonribosomal siderophore peptide synthase protein_x000D_
gene741	32524.8	51941.7	13107.9	0.252357	-1.98646	0.0517812	0.343445	NW_017264030.1	2682255	2683287	+	1033	VFPFJ_00739	-	-	-_x000D_
gene10412	37.5149	1.96256	73.0672	37.2305	5.21841	0.0517901	0.343445	NW_017264041.1	400912	401703	-	792	VFPFJ_10343	-	-	-_x000D_
gene4081	33.8719	49.2823	18.4614	0.374605	-1.41656	0.0519628	0.344117	NW_017264032.1	3012204	3012563	-	360	VFPFJ_04055	-	-	-_x000D_
gene7577	49.8883	0	99.7766	Inf	Inf	0.0519701	0.344117	NW_017264036.1	18307	19136	-	830	VFPFJ_07534	-	-	-_x000D_
gene5073	5441.24	3589.6	7292.89	2.03167	1.02267	0.0519832	0.344117	NW_017264033.1	2262569	2264143	-	1575	VFPFJ_05045	-	-	-_x000D_
gene8109	1013.65	1968.14	59.165	0.0300613	-5.05595	0.0520548	0.344389	NW_017264036.1	1759880	1762245	+	2366	VFPFJ_08062	GO:0016021;GO:0030729;GO:0006629	K01907	acetoacetyl- synthase_x000D_
gene9635	17.7376	27.8643	7.61084	0.27314	-1.87229	0.052183	0.345034	NW_017264038.1	1198402	1198884	+	483	VFPFJ_09573	-	-	-_x000D_
gene4649	3.05539	5.81201	0.298776	0.0514066	-4.2819	0.0524026	0.345985	NW_017264033.1	855428	860191	+	4764	VFPFJ_04622	GO:0042626;GO:0055085;GO:0005524;GO:0016021	-	multidrug resistance protein cdr1_x000D_
gene10831	17.1729	26.1102	8.2357	0.315421	-1.66465	0.0524498	0.345985	NW_017264045.1	84808	85704	+	897	VFPFJ_10760	-	-	-_x000D_
gene11650	2754.98	1534.92	3975.04	2.58974	1.37281	0.0524986	0.345985	NW_017264078.1	40315	41079	+	765	VFPFJ_11577	-	-	-_x000D_
gene11606	1617.06	1056.37	2177.75	2.06154	1.04372	0.052577	0.345985	NW_017264073.1	23206	24477	+	1272	VFPFJ_11533	-	-	-_x000D_
gene5216	362.272	503.376	221.168	0.439369	-1.1865	0.0525874	0.345985	NW_017264033.1	2668953	2670518	-	1566	VFPFJ_05188	GO:0016491;GO:0055114	-	streptomycin biosynthesis protein_x000D_
gene7882	213.037	137.206	288.868	2.10536	1.07406	0.0525918	0.345985	NW_017264036.1	975205	977160	+	1956	VFPFJ_07838	GO:0003777;GO:0008017;GO:0072383;GO:0005874;GO:0005524	-	kinesin family protein gi_x000D_
gene4130	344.79	222.309	467.27	2.10189	1.07169	0.052595	0.345985	NW_017264032.1	3150680	3152994	+	2315	VFPFJ_04103	GO:0003723;GO:0005730;GO:0007059;GO:0042802;GO:0034501;GO:0000778;GO:0005200;GO:0007020;GO:0031262	K11547	kinetochore protein ndc80_x000D_
gene434	125.69	173.66	77.7204	0.447542	-1.1599	0.0525957	0.345985	NW_017264030.1	1647814	1649025	-	1212	VFPFJ_00433	-	-	-_x000D_
gene2402	3486.35	4728.1	2244.59	0.474735	-1.07481	0.0526259	0.345985	NW_017264031.1	1914438	1916279	+	1842	VFPFJ_02386	GO:0005829;GO:0035335;GO:1990439;GO:0046872;GO:0000173;GO:0035970;GO:0032873;GO:0070262;GO:0004724;GO:0005634	K19704	protein phosphatase 2c_x000D_
gene7445	1705.55	428.605	2982.49	6.95861	2.7988	0.0526345	0.345985	NW_017264035.1	2685879	2687533	-	1655	VFPFJ_07403	GO:0016021;GO:0016757	K03843	alpha- -mannosyltransferase alg-2_x000D_
gene9015	1081.15	659.371	1502.92	2.27933	1.18861	0.0528631	0.347111	NW_017264037.1	1831419	1831970	-	552	VFPFJ_08958	-	-	-_x000D_
gene9865	321.523	528.464	114.582	0.21682	-2.20543	0.0528675	0.347111	NW_017264039.1	67020	67922	+	903	VFPFJ_09802	GO:0003824;GO:0008152	-	enoyl- hydratase isomerase gi_x000D_
gene11268	12.2933	5.10072	19.4858	3.8202	1.93365	0.0529023	0.347137	NW_017264053.1	40630	41457	+	828	VFPFJ_11195	-	-	-_x000D_
gene7779	295.121	189.801	400.441	2.10979	1.0771	0.0530093	0.347493	NW_017264036.1	670288	671649	-	1362	VFPFJ_07735	-	-	-_x000D_
gene3298	2.24784	0	4.49568	Inf	Inf	0.0530183	0.347493	NW_017264032.1	691363	692172	+	810	VFPFJ_03278	-	-	-_x000D_
gene8254	357.946	484.258	231.635	0.478329	-1.06392	0.0530817	0.347705	NW_017264036.1	2157696	2158995	+	1300	VFPFJ_08203	-	-	-_x000D_
gene7282	1825.79	1203.84	2447.73	2.03326	1.0238	0.0531171	0.347734	NW_017264035.1	2163753	2165129	-	1377	VFPFJ_07244	-	-	-_x000D_
gene4219	116.933	50.4818	183.384	3.63266	1.86103	0.0531619	0.347825	NW_017264032.1	3411043	3411403	-	361	VFPFJ_04191	-	-	-_x000D_
gene981	15.4412	7.11721	23.7652	3.33912	1.73947	0.0532292	0.348063	NW_017264030.1	3419372	3421604	+	2233	VFPFJ_00977	-	-	-_x000D_
gene6307	20921.4	28974.5	12868.4	0.444127	-1.17096	0.0532955	0.348294	NW_017264034.1	2396442	2397936	+	1495	VFPFJ_06276	GO:0046872;GO:0004768;GO:0020037;GO:0006636;GO:0016021;GO:0055114	K00507	acyl- desaturase_x000D_
gene11124	2533.36	1675.45	3391.27	2.0241	1.01728	0.0535	0.349282	NW_017264049.1	178949	179494	+	546	VFPFJ_11051	GO:0016831	-	phenolic acid decarboxylase_x000D_
gene6743	10.6917	17.0773	4.30606	0.252152	-1.98764	0.0535088	0.349282	NW_017264035.1	518094	518435	+	342	VFPFJ_06708	-	-	-_x000D_
gene249	80.8409	48.6293	113.053	2.32478	1.2171	0.0536166	0.349783	NW_017264030.1	1044416	1045285	+	870	VFPFJ_00249	-	-	-_x000D_
gene1472	985.647	1381.08	590.213	0.427356	-1.22649	0.0537547	0.350123	NW_017264030.1	4916474	4918018	-	1545	VFPFJ_01464	-	-	-_x000D_
gene4227	2132.77	3609.37	656.181	0.1818	-2.45958	0.0537813	0.350123	NW_017264032.1	3427433	3430565	+	3133	VFPFJ_04199	GO:0005975;GO:0009341;GO:0030246;GO:0008237;GO:0006508;GO:0004565	K01190	evolved beta-galactosidase subunit alpha_x000D_
gene7878	285.778	386.296	185.261	0.479583	-1.06015	0.0538	0.350123	NW_017264036.1	966886	967155	+	270	VFPFJ_07834	-	-	-_x000D_
gene1742	1289.34	1747.21	831.482	0.475892	-1.07129	0.0538353	0.350123	NW_017264031.1	7674	9185	-	1512	VFPFJ_01732	GO:0016746;GO:0016021;GO:0008152	-	1-acyl-sn-glycerol-3-phosphate acyltransferase 2_x000D_
gene10124	12295.2	7508.41	17081.9	2.27504	1.18589	0.0538445	0.350123	NW_017264040.1	95090	96795	+	1706	VFPFJ_10060	-	-	-_x000D_
gene2148	510.762	688.584	332.939	0.483512	-1.04838	0.0538555	0.350123	NW_017264031.1	1074848	1075756	+	909	VFPFJ_02135	-	-	-_x000D_
gene6522	12.7828	19.6734	5.89232	0.299507	-1.73934	0.0539154	0.35031	NW_017264034.1	2993848	2994907	+	1060	VFPFJ_06487	-	-	-_x000D_
gene4044	121.486	165.781	77.1922	0.465628	-1.10275	0.0539786	0.350429	NW_017264032.1	2919808	2920846	-	1039	VFPFJ_04019	-	-	-_x000D_
gene1073	5.90941	1.53646	10.2824	6.69225	2.74249	0.0539961	0.350429	NW_017264030.1	3688541	3688969	-	429	VFPFJ_01069	-	-	-_x000D_
gene10983	2.27303	4.54607	0	0	-Inf	0.0540649	0.350646	NW_017264046.1	208719	210161	-	1443	VFPFJ_10910	GO:0020037;GO:0016021;GO:0016705;GO:0004497;GO:0005506;GO:0055114	-	benzoate 4-monooxygenase cytochrome p450_x000D_
gene5555	2555.93	3892.65	1219.2	0.313207	-1.67481	0.0541284	0.350646	NW_017264034.1	186016	190127	-	4112	VFPFJ_05524	GO:0042626;GO:0005773;GO:0005886;GO:0006855;GO:0005524;GO:0016021	K05658	multidrug resistance protein 3_x000D_
gene8312	443.43	619.18	267.68	0.432313	-1.20985	0.0541521	0.350646	NW_017264036.1	2319212	2319889	+	678	VFPFJ_08259	-	-	-_x000D_
gene3648	249.674	337.152	162.197	0.481078	-1.05566	0.0541542	0.350646	NW_017264032.1	1743372	1744148	+	777	VFPFJ_03627	GO:0006457;GO:0030176;GO:0051082;GO:0006888	-	shr3 amino acid permease chaperone_x000D_
gene10420	42.2488	11.8799	72.6177	6.11267	2.6118	0.0541955	0.350712	NW_017264041.1	414064	415683	+	1620	VFPFJ_10351	GO:0055085;GO:0016021	-	mfs transporter_x000D_
gene11099	16.0316	1.93039	30.1328	15.6097	3.96437	0.0542388	0.35079	NW_017264049.1	85586	86203	+	618	VFPFJ_11026	-	-	-_x000D_
gene1764	18.7955	9.65208	27.939	2.89461	1.53337	0.054289	0.350895	NW_017264031.1	75078	75368	-	291	VFPFJ_01754	-	-	-_x000D_
gene7278	164.48	224.071	104.888	0.468104	-1.0951	0.0543174	0.350895	NW_017264035.1	2153110	2153802	+	693	VFPFJ_07240	-	-	-_x000D_
gene10552	75.9128	104.325	47.5005	0.455313	-1.13507	0.0543501	0.350904	NW_017264042.1	357428	358731	+	1304	VFPFJ_10482	-	-	-_x000D_
gene3312	59.4068	30.9911	87.8224	2.83379	1.50274	0.0544578	0.351398	NW_017264032.1	749169	749549	-	381	VFPFJ_03292	-	-	-_x000D_
gene67	8833.61	4558.6	13108.6	2.87558	1.52385	0.0545265	0.35164	NW_017264030.1	484510	486779	+	2270	VFPFJ_00068	-	-	-_x000D_
gene3453	1912.14	2582.6	1241.67	0.480783	-1.05654	0.0545633	0.351675	NW_017264032.1	1186760	1188885	+	2126	VFPFJ_03433	GO:0000226;GO:0071470;GO:0043332;GO:0051518;GO:0000920;GO:0005935;GO:0071940;GO:2000100;GO:0030950;GO:0005829;GO:0007118;GO:0097248;GO:0006468;GO:0004674;GO:0005934;GO:0042802;GO:0051285;GO:0000131;GO:0005634;GO:0005524;GO:0060237	K08286	serine threonine-protein kinase domain protein_x000D_
gene3448	10.7921	4.51389	17.0703	3.78173	1.91905	0.0547947	0.352807	NW_017264032.1	1175273	1175554	-	282	VFPFJ_03428	-	-	-_x000D_
gene3603	176.651	239.082	114.221	0.477746	-1.06568	0.0548017	0.352807	NW_017264032.1	1600871	1601634	+	764	VFPFJ_03583	GO:0005634;GO:0005829	K13174	tho subunit 5 gi_x000D_
gene3959	36.9164	53.0091	20.8236	0.392831	-1.34802	0.0548382	0.352841	NW_017264032.1	2641176	2641589	-	414	VFPFJ_03934	-	-	-_x000D_
gene7863	303.732	195.771	411.693	2.10294	1.0724	0.0548717	0.352854	NW_017264036.1	914929	915942	-	1014	VFPFJ_07819	GO:0005773;GO:0016020	K12386	cystinosin gi_x000D_
gene2894	53.8231	32.197	75.4492	2.34336	1.22858	0.0549182	0.352952	NW_017264031.1	3382367	3382958	+	592	VFPFJ_02875	-	-	-_x000D_
gene6097	824.155	1116.01	532.299	0.476966	-1.06804	0.0550065	0.352993	NW_017264034.1	1823431	1824558	-	1128	VFPFJ_06067	-	-	-_x000D_
gene2423	1881.45	1228.91	2533.99	2.06197	1.04403	0.0550307	0.352993	NW_017264031.1	1983431	1986496	-	3066	VFPFJ_02407	GO:0015385;GO:0036376;GO:0016021;GO:1902600;GO:0097623;GO:0006970;GO:0045121;GO:0030007;GO:0005886	-	na(+) h(+) antiporter_x000D_
gene3590	103.879	29.1699	178.588	6.12235	2.61409	0.0550402	0.352993	NW_017264032.1	1556888	1560867	+	3980	VFPFJ_03570	-	-	-_x000D_
gene3219	915.395	1232.33	598.459	0.485632	-1.04206	0.0550502	0.352993	NW_017264032.1	447722	448577	+	856	VFPFJ_03199	-	K04711	-_x000D_
gene8969	2488.88	4238.91	738.841	0.1743	-2.52036	0.0551482	0.353248	NW_017264037.1	1645532	1645882	+	351	VFPFJ_08912	-	-	-_x000D_
gene11448	23.9884	38.0729	9.9038	0.260127	-1.94271	0.0551528	0.353248	NW_017264059.1	33683	33847	-	165	VFPFJ_11375	-	-	-_x000D_
gene11271	1649.6	2220.37	1078.83	0.485878	-1.04133	0.055347	0.35429	NW_017264053.1	46597	48420	-	1824	VFPFJ_11198	GO:0055085;GO:0016021	-	major facilitator superfamily transporter protein_x000D_
gene8102	9.61566	15.3605	3.87082	0.251999	-1.98851	0.0553985	0.354418	NW_017264036.1	1727747	1728229	-	483	VFPFJ_08055	-	-	-_x000D_
gene1969	202.892	128.42	277.364	2.15982	1.11091	0.0554459	0.35447	NW_017264031.1	571219	572178	-	960	VFPFJ_01958	GO:0016021;GO:0000753	-	membrane fusion mating protein fig1 gi_x000D_
gene11654	20.6122	30.7797	10.4447	0.339337	-1.55921	0.055484	0.35447	NW_017264079.1	19321	20622	-	1302	VFPFJ_11581	GO:0006468;GO:0005524;GO:0004674	-	casein kinase i isoform delta_x000D_
gene5742	239.443	324.482	154.404	0.47585	-1.07142	0.0555012	0.35447	NW_017264034.1	738536	740693	-	2158	VFPFJ_05710	GO:0006357;GO:0008270;GO:0000981;GO:0004553;GO:0005975;GO:0003677;GO:0005634	-	c6 transcription factor_x000D_
gene2139	27328.9	17844.8	36813	2.06296	1.04472	0.0555661	0.354683	NW_017264031.1	1046039	1049112	-	3074	VFPFJ_02126	GO:0055114;GO:0016670;GO:0030328;GO:0006355;GO:0007623;GO:0005737;GO:0005634	-	frequency clock protein_x000D_
gene2452	1686.91	2265.84	1107.99	0.488999	-1.0321	0.055618	0.354813	NW_017264031.1	2077135	2079152	+	2018	VFPFJ_02436	GO:0000079;GO:0019901	-	mucin gi_x000D_
gene6479	1400.87	1862.3	939.444	0.504454	-0.987207	0.0557121	0.355212	NW_017264034.1	2875464	2878049	-	2586	VFPFJ_06446	GO:0016020;GO:0003824	-	sulfatase domain-containingprotein_x000D_
gene1865	23.6875	10.3468	37.0283	3.57873	1.83945	0.0557594	0.355312	NW_017264031.1	303043	304176	+	1134	VFPFJ_01855	-	-	-_x000D_
gene5602	3316.86	4490.3	2143.42	0.477344	-1.0669	0.0558509	0.355694	NW_017264034.1	323798	325976	-	2179	VFPFJ_05571	GO:0032865;GO:0031307;GO:0000002	K17775	mitochondrial distribution and morphology protein 34_x000D_
gene2310	11553.3	15676.7	7429.84	0.473942	-1.07722	0.0560161	0.356051	NW_017264031.1	1564111	1570059	-	5949	VFPFJ_02294	GO:0044805;GO:0030659;GO:0016021;GO:0000329;GO:0032258;GO:0005739;GO:0034727;GO:0051260;GO:0000407;GO:0034497;GO:0000422	K17907	autophagy protein apg9 gi_x000D_
gene10072	66.2892	32.0375	100.541	3.13822	1.64995	0.0560169	0.356051	NW_017264039.1	703362	704415	-	1054	VFPFJ_10007	-	-	-_x000D_
gene2182	261.87	173.631	350.109	2.0164	1.01178	0.0560203	0.356051	NW_017264031.1	1181106	1181979	+	874	VFPFJ_02168	GO:0016021	K07034	gpr1 family protein_x000D_
gene7258	4300.54	5780.06	2821.01	0.488059	-1.03487	0.0560552	0.356051	NW_017264035.1	2101894	2104250	-	2357	VFPFJ_07220	GO:0016021	-	ctl transporter_x000D_
gene8504	33.4999	50.3892	16.6106	0.329646	-1.60101	0.0560653	0.356051	NW_017264037.1	284834	286003	+	1170	VFPFJ_08449	-	-	-_x000D_
gene4107	1714.42	2631.49	797.35	0.303003	-1.72259	0.0562198	0.356831	NW_017264032.1	3075247	3076028	+	782	VFPFJ_04080	GO:0044375;GO:0016559;GO:0005779;GO:1990429;GO:0019395;GO:0005783;GO:0005739	-	peroxisomal biogenesis factor 11 gi_x000D_
gene1763	48.7496	29.2683	68.2309	2.33122	1.22108	0.0563814	0.357654	NW_017264031.1	73570	74703	-	1134	VFPFJ_01753	-	-	-_x000D_
gene254	163.644	41.3512	285.937	6.91485	2.7897	0.0564597	0.357662	NW_017264030.1	1062336	1062881	+	546	VFPFJ_00254	-	-	-_x000D_
gene4357	303.673	560.917	46.4297	0.0827745	-3.59467	0.0564857	0.357662	NW_017264033.1	75018	76404	+	1387	VFPFJ_04330	-	-	-_x000D_
gene4976	2000.79	1329.84	2671.75	2.00909	1.00654	0.0565047	0.357662	NW_017264033.1	1963149	1964380	-	1232	VFPFJ_04948	GO:0004750;GO:0046872;GO:0005975;GO:0006098	K01783	ribulose-phosphate 3-epimerase_x000D_
gene3873	22.7251	33.6131	11.8371	0.352158	-1.5057	0.056544	0.357662	NW_017264032.1	2373695	2376008	+	2314	VFPFJ_03850	-	-	-_x000D_
gene3198	1788.26	2606.08	970.436	0.372374	-1.42517	0.0565771	0.357662	NW_017264032.1	359106	362434	-	3329	VFPFJ_03178	-	-	-_x000D_
gene7617	55.0591	101.601	8.51702	0.083828	-3.57642	0.0565928	0.357662	NW_017264036.1	158133	159674	-	1542	VFPFJ_07575	GO:0016021;GO:0022891;GO:0055085;GO:0008643	-	sugar transporter gi_x000D_
gene2080	939.928	614.518	1265.34	2.05908	1.042	0.0566052	0.357662	NW_017264031.1	870515	878565	+	8051	VFPFJ_02067	GO:0051276;GO:0005524;GO:0005694;GO:0005634	K06675	nuclear condensin complex subunit smc4_x000D_
gene2984	620.108	833.793	406.423	0.487439	-1.03671	0.0566907	0.357829	NW_017264031.1	3655557	3656979	-	1423	VFPFJ_02966	GO:0005634;GO:0005829	-	hypothetical protein VFPFJ_02966 [Purpureocillium lilacinum]_x000D_
gene2537	43.3815	69.3623	17.4006	0.250865	-1.99501	0.0566952	0.357829	NW_017264031.1	2307906	2308613	+	708	VFPFJ_02521	-	-	-_x000D_
gene1783	1746.02	1112.31	2379.73	2.13944	1.09723	0.0569023	0.358934	NW_017264031.1	113221	114971	+	1751	VFPFJ_01773	GO:0051087	-	bag domain-containing protein_x000D_
gene6596	112.107	68.9033	155.311	2.25405	1.17252	0.0569734	0.359163	NW_017264034.1	3190319	3191626	+	1308	VFPFJ_06561	-	-	-_x000D_
gene5252	828.619	1103.17	554.067	0.502249	-0.993524	0.0570023	0.359163	NW_017264033.1	2771602	2774088	+	2487	VFPFJ_05224	GO:0006281	K15340	dna repair protein pso2 snm1_x000D_
gene11379	427.118	239.016	615.221	2.57397	1.364	0.0570524	0.359235	NW_017264056.1	80635	81309	-	675	VFPFJ_11306	-	-	-_x000D_
gene2096	114.085	157.094	71.076	0.452444	-1.14419	0.0570776	0.359235	NW_017264031.1	915513	917255	-	1743	VFPFJ_02083	-	-	-_x000D_
gene8600	70.2755	97.4155	43.1356	0.4428	-1.17527	0.0571853	0.359711	NW_017264037.1	604013	604402	+	390	VFPFJ_08545	-	-	-_x000D_
gene5492	23.4391	35.5755	11.3026	0.317706	-1.65423	0.0572283	0.35978	NW_017264033.1	3549205	3549564	-	360	VFPFJ_05461	-	-	-_x000D_
gene3345	424.625	279.974	569.276	2.03332	1.02384	0.057417	0.360765	NW_017264032.1	862927	866082	-	3156	VFPFJ_03325	GO:0006468;GO:0005524;GO:0004674	-	serine threonine-protein kinase plo1_x000D_
gene956	4295.94	5750.6	2841.27	0.494082	-1.01718	0.0574705	0.3609	NW_017264030.1	3345149	3348664	-	3516	VFPFJ_00952	GO:0005524;GO:0008270	-	snf2 family helicase atpase gi_x000D_
gene10596	81765.8	53735.3	109796	2.04328	1.03089	0.0577398	0.362178	NW_017264043.1	134254	135689	+	1436	VFPFJ_10526	GO:0016491;GO:0055114;GO:0010181	-	aldolase-type tim partial gi_x000D_
gene4445	16.486	7.63455	25.3375	3.3188	1.73066	0.0577403	0.362178	NW_017264033.1	284841	286001	+	1161	VFPFJ_04418	GO:0016787	-	amidohydrolase [Purpureocillium lilacinum]_x000D_
gene2943	360.519	563.676	157.361	0.279169	-1.84079	0.0578275	0.362178	NW_017264031.1	3504982	3506994	-	2013	VFPFJ_02924	GO:0005507;GO:0016021;GO:0016491;GO:0055114	-	iron transport multicopper oxidase fet3_x000D_
gene5817	459.773	619.462	300.083	0.484426	-1.04565	0.0578402	0.362178	NW_017264034.1	943971	946562	-	2592	VFPFJ_05785	-	-	-_x000D_
gene5453	2302.26	3293.34	1311.18	0.398132	-1.32868	0.0578968	0.362178	NW_017264033.1	3409967	3411283	-	1317	VFPFJ_05423	GO:0006777;GO:0046872;GO:0051539;GO:0019008;GO:0003824	K03639	molybdopterin cofactor biosynthetic protein_x000D_
gene821	242.931	371.12	114.743	0.309179	-1.69348	0.0579072	0.362178	NW_017264030.1	2934762	2935882	-	1121	VFPFJ_00817	-	K15918	-_x000D_
gene9237	137.539	8.2555	266.822	32.3205	5.01438	0.0579199	0.362178	NW_017264038.1	9287	10559	-	1273	VFPFJ_09176	GO:0050660;GO:0016614;GO:0055114	-	glucose oxidase_x000D_
gene2959	2632.72	3511.3	1754.14	0.49957	-1.00124	0.0579322	0.362178	NW_017264031.1	3553170	3554833	+	1664	VFPFJ_02940	GO:0042450;GO:0004056	K01755	argininosuccinate lyase_x000D_
gene9415	959.462	628.133	1290.79	2.05497	1.03911	0.057964	0.362178	NW_017264038.1	502138	503088	-	951	VFPFJ_09352	GO:0016021;GO:0005975	-	f5 8 type c domain protein_x000D_
gene8284	188.247	69.7742	306.72	4.3959	2.13616	0.0580331	0.362409	NW_017264036.1	2248159	2249097	-	939	VFPFJ_08232	GO:0016021;GO:0006950	-	rta1 like protein_x000D_
gene1770	2166.69	2899.49	1433.88	0.494529	-1.01587	0.0581049	0.362579	NW_017264031.1	86950	89351	-	2402	VFPFJ_01760	GO:0030674;GO:0000751;GO:0000209;GO:0019005;GO:0000142;GO:0005975;GO:0071406;GO:0004557;GO:0004842;GO:0006974;GO:0031146;GO:0005634	K03360	ubiquitin ligase complex f-box protein grr1_x000D_
gene5596	4780.21	6396.47	3163.96	0.494641	-1.01555	0.0581248	0.362579	NW_017264034.1	306545	307507	-	963	VFPFJ_05565	-	-	-_x000D_
gene6943	2455.56	1632.36	3278.75	2.0086	1.00619	0.0581629	0.362616	NW_017264035.1	1144383	1146583	+	2201	VFPFJ_06908	GO:0005507;GO:0016021;GO:0016491;GO:0055114	K19791	iron transport multicopper oxidase fet3 precursor gi_x000D_
gene6421	363.476	490.682	236.27	0.481514	-1.05435	0.0582546	0.362783	NW_017264034.1	2719880	2721082	-	1203	VFPFJ_06389	-	-	-_x000D_
gene416	9718.62	13119.4	6317.87	0.481567	-1.05419	0.0582684	0.362783	NW_017264030.1	1593587	1595380	-	1794	VFPFJ_00415	GO:0047547;GO:0019629;GO:0051537	K01720	2-methylcitrate dehydratase_x000D_
gene4302	1380.83	907.597	1854.06	2.04282	1.03056	0.0583003	0.362783	NW_017264032.1	3662995	3664512	+	1518	VFPFJ_04275	GO:0016620;GO:0055114	K00130	betaine aldehyde dehydrogenase_x000D_
gene7739	2817.54	3784.4	1850.68	0.489028	-1.03201	0.0583188	0.362783	NW_017264036.1	494240	496582	+	2343	VFPFJ_07695	-	K11805	-_x000D_
gene10386	561.9	12.5859	1111.21	88.2906	6.46419	0.0583659	0.362875	NW_017264041.1	329249	329688	-	440	VFPFJ_10317	-	-	-_x000D_
gene4547	25.6298	37.5724	13.6871	0.364286	-1.45686	0.0585053	0.363541	NW_017264033.1	561864	562232	-	369	VFPFJ_04520	-	-	-_x000D_
gene2948	10.4699	16.6947	4.24519	0.254285	-1.97548	0.0587875	0.365023	NW_017264031.1	3512683	3513946	+	1264	VFPFJ_02929	GO:0003824;GO:0008152	-	fumarylacetoacetate hydrolase family protein_x000D_
gene11371	55.1036	23.8534	86.3539	3.62019	1.85606	0.0588087	0.365023	NW_017264056.1	59960	60425	-	466	VFPFJ_11298	GO:0006351	-	fungal zn -cys binuclear cluster domain-containing protein gi_x000D_
gene4895	654.444	876.033	432.856	0.494109	-1.0171	0.0589248	0.365378	NW_017264033.1	1636216	1637533	+	1318	VFPFJ_04867	GO:0030176;GO:0032865;GO:0000002;GO:0045040	K17764	mitochondrial outer membrane protein mmm1 gi_x000D_
gene4637	287.498	448.749	126.247	0.281332	-1.82965	0.0589309	0.365378	NW_017264033.1	826031	827001	+	971	VFPFJ_04610	GO:0016740	-	methyltransferase domain-containing protein gi_x000D_
gene9898	4029.11	5402.45	2655.77	0.491585	-1.02449	0.059115	0.366243	NW_017264039.1	198723	201651	-	2929	VFPFJ_09835	-	K06664	-_x000D_
gene2208	773.815	504.26	1043.37	2.06911	1.04901	0.0591355	0.366243	NW_017264031.1	1257383	1258008	-	626	VFPFJ_02194	-	-	-_x000D_
gene3712	13.9605	6.65997	21.261	3.19235	1.67462	0.059319	0.367108	NW_017264032.1	1922485	1923687	-	1203	VFPFJ_03691	-	-	-_x000D_
gene11292	53.4691	32.7535	74.1846	2.26493	1.17947	0.0593405	0.367108	NW_017264053.1	116239	117039	+	801	VFPFJ_11219	-	-	-_x000D_
gene263	3455.4	4631.7	2279.1	0.492067	-1.02307	0.0595626	0.367925	NW_017264030.1	1095931	1097643	+	1713	VFPFJ_00263	GO:0071704;GO:0004518;GO:0044237;GO:0016020;GO:0044238	-	inositol 5-phosphatase_x000D_
gene9078	55.933	33.7065	78.1594	2.31882	1.21339	0.0595639	0.367925	NW_017264037.1	2007821	2009617	-	1797	VFPFJ_09021	GO:0016021;GO:0016491;GO:0055114	K08008	nadph oxidase gi_x000D_
gene7916	514.632	249.113	780.151	3.13171	1.64695	0.0595868	0.367925	NW_017264036.1	1093244	1096111	-	2868	VFPFJ_07871	GO:0051276;GO:0000939;GO:0000778;GO:0043933	K11501	mis6 domain-containing protein_x000D_
gene9544	8.73174	13.9929	3.47061	0.248027	-2.01143	0.0596034	0.367925	NW_017264038.1	912450	912683	+	234	VFPFJ_09482	-	-	-_x000D_
gene2665	270.286	147.819	392.754	2.65698	1.40979	0.059671	0.36814	NW_017264031.1	2662398	2663500	+	1103	VFPFJ_02647	GO:0016021	-	short chain dehydrogenase gi_x000D_
gene720	8.77874	3.35386	14.2036	4.23501	2.08236	0.0597318	0.368209	NW_017264030.1	2609084	2609658	+	575	VFPFJ_00718	-	-	-_x000D_
gene8206	880.529	1272.34	488.722	0.384114	-1.38039	0.0597769	0.368209	NW_017264036.1	2028520	2029497	-	978	VFPFJ_08155	GO:0016829;GO:0008152	K18103	dihydrodipicolinate synthase_x000D_
gene1817	8.77291	3.52695	14.0189	3.97478	1.99088	0.0597803	0.368209	NW_017264031.1	197581	197856	-	276	VFPFJ_01807	-	-	-_x000D_
gene2985	427.409	572.747	282.072	0.492489	-1.02184	0.0599359	0.368965	NW_017264031.1	3657374	3657870	+	497	VFPFJ_02967	GO:0043248	-	hypothetical protein VFPFJ_02967 [Purpureocillium lilacinum]_x000D_
gene1581	25.3284	2.77127	47.8855	17.2793	4.11097	0.0600934	0.369675	NW_017264030.1	5228397	5229157	-	761	VFPFJ_01572	GO:0016491;GO:0044710	-	pyridoxamine 5 -phosphate oxidase_x000D_
gene5292	4221.3	2772.96	5669.64	2.04461	1.03183	0.0601169	0.369675	NW_017264033.1	2909454	2911064	+	1611	VFPFJ_05264	GO:0016020	-	fibroin-3 related protein gi_x000D_
gene5984	8827.36	12255.3	5399.44	0.44058	-1.18252	0.0601541	0.369701	NW_017264034.1	1477580	1479215	+	1636	VFPFJ_05955	GO:0020037;GO:0016705;GO:0004497;GO:0005506;GO:0055114	K15877	cytochrome p450 55a3_x000D_
gene8317	1915.4	838.905	2991.89	3.56642	1.83448	0.0602145	0.36987	NW_017264036.1	2330861	2333042	+	2182	VFPFJ_08264	GO:0005524;GO:0006508;GO:0008233	-	aaa family protein gi_x000D_
gene1525	20.5077	4.95467	36.0608	7.27814	2.86357	0.0602611	0.369954	NW_017264030.1	5065820	5067954	+	2135	VFPFJ_01517	GO:0016020;GO:0046872;GO:0016491	-	ent-kaurene oxidase_x000D_
gene9545	8.63577	13.9059	3.36565	0.24203	-2.04674	0.0603447	0.370266	NW_017264038.1	913391	913771	+	381	VFPFJ_09483	-	-	-_x000D_
gene11083	3086.58	4333.25	1839.91	0.424603	-1.23581	0.0603843	0.370306	NW_017264049.1	49323	50318	+	996	VFPFJ_11010	-	-	-_x000D_
gene9518	22.8106	11.964	33.6571	2.81319	1.49221	0.060459	0.370563	NW_017264038.1	842441	843125	-	685	VFPFJ_09456	-	-	-_x000D_
gene8668	644.34	428.147	860.534	2.00991	1.00713	0.0606546	0.371438	NW_017264037.1	796738	797476	-	739	VFPFJ_08613	GO:0004577;GO:0005783	K07432	udp-n-acetylglucosamine transferase subunit alg13_x000D_
gene8941	525.705	711.127	340.283	0.478512	-1.06337	0.0606679	0.371438	NW_017264037.1	1570893	1572351	+	1459	VFPFJ_08884	GO:0030170;GO:0009058;GO:0008483	-	aminotransferase gi_x000D_
gene10607	77.8145	48.48	107.149	2.21017	1.14415	0.0607469	0.371524	NW_017264043.1	160527	164554	+	4028	VFPFJ_10537	-	-	-_x000D_
gene1622	44.8188	62.8783	26.7593	0.425573	-1.23252	0.060748	0.371524	NW_017264030.1	5342952	5344757	+	1806	VFPFJ_01613	-	-	-_x000D_
gene6996	230.46	313.175	147.745	0.471764	-1.08386	0.0607916	0.371537	NW_017264035.1	1293308	1294456	+	1149	VFPFJ_06961	GO:0016020	-	uncharacterized protein dcs_07715_x000D_
gene1623	251.196	339.772	162.621	0.478617	-1.06306	0.060836	0.371537	NW_017264030.1	5345157	5347471	+	2315	VFPFJ_01614	-	K01113	-_x000D_
gene1049	1996.44	2832.02	1160.86	0.409904	-1.28664	0.060905	0.371537	NW_017264030.1	3611682	3612193	+	512	VFPFJ_01045	-	K08762	-_x000D_
gene3346	353.425	472.001	234.85	0.497563	-1.00705	0.06091	0.371537	NW_017264032.1	867247	868116	+	870	VFPFJ_03326	-	-	-_x000D_
gene2945	171.787	265.452	78.1207	0.294293	-1.76468	0.0609153	0.371537	NW_017264031.1	3508280	3510106	-	1827	VFPFJ_02926	-	-	-_x000D_
gene8852	7258.72	2435.9	12081.5	4.95978	2.31028	0.0610475	0.372142	NW_017264037.1	1337786	1338334	-	549	VFPFJ_08795	-	-	-_x000D_
gene8593	663.562	1061.5	265.622	0.250232	-1.99866	0.0612508	0.373179	NW_017264037.1	588204	589229	-	1026	VFPFJ_08538	GO:0016491;GO:0055114	-	short chain dehydrogenase reductase gi_x000D_
gene102	14.5316	5.20343	23.8597	4.58539	2.19704	0.061293	0.373234	NW_017264030.1	604941	605231	-	291	VFPFJ_00103	-	-	-_x000D_
gene8906	416.723	562.352	271.094	0.482071	-1.05268	0.0613893	0.373618	NW_017264037.1	1483145	1483756	-	612	VFPFJ_08849	GO:0016301;GO:0016310;GO:0008168;GO:0032259	-	hyoothetical protein gi_x000D_
gene10862	5.7233	1.53646	9.91013	6.44998	2.68929	0.0614656	0.37388	NW_017264045.1	167390	168900	+	1511	VFPFJ_10790	-	-	-_x000D_
gene9136	888.338	586.649	1190.03	2.02852	1.02043	0.0615628	0.374153	NW_017264037.1	2179864	2183311	+	3448	VFPFJ_09079	-	-	-_x000D_
gene5270	1201.62	1750.8	652.434	0.37265	-1.42411	0.0616384	0.374153	NW_017264033.1	2841405	2842655	+	1251	VFPFJ_05242	GO:0016021;GO:0006468;GO:0004672	-	acyl- dehydrogenase family member 11 gi_x000D_
gene4459	7115.63	9740.4	4490.86	0.461054	-1.11699	0.0617009	0.374153	NW_017264033.1	321392	322872	-	1481	VFPFJ_04432	GO:0051287;GO:0004450;GO:0000287;GO:0006099;GO:0006102	K00031	isocitrate dehydrogenase_x000D_
gene2772	268.314	362.137	174.49	0.481834	-1.05339	0.0617076	0.374153	NW_017264031.1	3030794	3031564	+	771	VFPFJ_02754	-	K12189	-_x000D_
gene4288	518.663	339.229	698.097	2.0579	1.04117	0.0617362	0.374153	NW_017264032.1	3610501	3611436	+	936	VFPFJ_04261	GO:0043234;GO:0006357;GO:0044451	K15148	rna polymerase ii mediator complex protein_x000D_
gene3427	830.961	1115.4	546.523	0.48998	-1.02921	0.0617565	0.374153	NW_017264032.1	1115210	1117020	+	1811	VFPFJ_03407	-	K10585	-_x000D_
gene3804	115.683	73.4647	157.9	2.14934	1.10389	0.0617613	0.374153	NW_017264032.1	2207353	2208461	-	1109	VFPFJ_03781	-	-	-_x000D_
gene347	6505.76	11129.8	1881.75	0.169074	-2.56427	0.0617766	0.374153	NW_017264030.1	1378428	1380373	-	1946	VFPFJ_00347	GO:0006099;GO:0006097;GO:0004474	K01638	malate glyoxysomal_x000D_
gene8846	207.751	280.218	135.285	0.482784	-1.05055	0.0618577	0.374161	NW_017264037.1	1322561	1323682	+	1122	VFPFJ_08789	-	-	-_x000D_
gene3788	3601.98	5095.8	2108.17	0.413707	-1.27332	0.0618699	0.374161	NW_017264032.1	2165627	2167315	+	1689	VFPFJ_03765	GO:0016021;GO:0022891;GO:0055085	K08150	mfs myo-inositol transporter_x000D_
gene5960	88.9856	56.1427	121.829	2.16998	1.11768	0.0619105	0.374161	NW_017264034.1	1400150	1402328	+	2179	VFPFJ_05930	GO:0016021;GO:0071918;GO:0015204	K20989	urea active transporter_x000D_
gene5993	2626.5	1725.72	3527.27	2.04394	1.03135	0.061911	0.374161	NW_017264034.1	1500570	1502117	-	1548	VFPFJ_05964	GO:0050660;GO:0016020;GO:0055114;GO:0003885	K00107	sugar -lactone oxidase_x000D_
gene11246	8.51282	3.40778	13.6179	3.99611	1.9986	0.0620213	0.374626	NW_017264052.1	113848	116177	-	2330	VFPFJ_11173	-	-	-_x000D_
gene10054	9180.33	6177.55	12183.1	1.97216	0.979778	0.0621729	0.37534	NW_017264039.1	660342	661343	+	1002	VFPFJ_09990	GO:0016021	K07034	gpr fun34 family protein_x000D_
gene2191	1609.08	688	2530.17	3.67757	1.87875	0.0622187	0.375415	NW_017264031.1	1197982	1201031	+	3050	VFPFJ_02177	GO:0016787	-	hydantoin utilization protein a_x000D_
gene1569	85.9909	128.58	43.4022	0.337551	-1.56682	0.0623294	0.375881	NW_017264030.1	5194481	5195240	-	760	VFPFJ_01561	GO:0016787;GO:0016021	-	dienelactone hydrolase_x000D_
gene4817	11.9621	18.6903	5.2339	0.280033	-1.83633	0.0624028	0.376091	NW_017264033.1	1401803	1404420	-	2618	VFPFJ_04789	-	-	-_x000D_
gene9653	37.3409	8.99896	65.6829	7.29895	2.86769	0.062431	0.376091	NW_017264038.1	1247883	1249739	-	1857	VFPFJ_09591	GO:0020037;GO:0016705;GO:0004497;GO:0005506;GO:0055114	-	cytochrome p450 oxidoreductase_x000D_
gene4261	214.015	292.185	135.845	0.464927	-1.10492	0.0625715	0.376735	NW_017264032.1	3546205	3547164	-	960	VFPFJ_04234	-	-	-_x000D_
gene11599	85.2638	117.072	53.4558	0.456607	-1.13097	0.0626892	0.376754	NW_017264073.1	11148	11759	+	612	VFPFJ_11526	-	-	-_x000D_
gene1859	924.239	1239.82	608.659	0.490926	-1.02642	0.0627258	0.376754	NW_017264031.1	284549	285534	-	986	VFPFJ_01849	-	-	-_x000D_
gene3702	544.826	763.678	325.974	0.426847	-1.22821	0.0627418	0.376754	NW_017264032.1	1894982	1895704	-	723	VFPFJ_03681	-	-	-_x000D_
gene9253	1689.78	1135.46	2244.1	1.97638	0.982859	0.0627498	0.376754	NW_017264038.1	51751	53774	-	2024	VFPFJ_09192	GO:0050660;GO:0004499;GO:0055114;GO:0050661	-	flavin monooxygenase-like protein_x000D_
gene9730	1755.75	721.018	2790.48	3.87019	1.9524	0.062767	0.376754	NW_017264038.1	1469023	1470780	-	1758	VFPFJ_09667	GO:0016491;GO:0006631;GO:0071949;GO:0050151;GO:0055114	K10254	myosin-crossreactive antigen gi_x000D_
gene7630	9.98779	4.09822	15.8774	3.87422	1.9539	0.0627755	0.376754	NW_017264036.1	192258	193001	-	744	VFPFJ_07588	GO:0004252;GO:0006508	-	peptidase s1 chymotrypsin active site protein_x000D_
gene7553	4058.38	2716.66	5400.1	1.98777	0.99115	0.062812	0.376772	NW_017264035.1	3008507	3010470	+	1964	VFPFJ_07510	GO:0050660;GO:0004499;GO:0055114;GO:0050661	-	steroid monooxygenase_x000D_
gene6238	244.29	161.911	326.668	2.01758	1.01262	0.0629515	0.377405	NW_017264034.1	2196052	2197113	+	1062	VFPFJ_06208	-	-	-_x000D_
gene6931	2535.17	1668.86	3401.49	2.03822	1.02731	0.0630127	0.377405	NW_017264035.1	1109604	1111594	+	1991	VFPFJ_06896	GO:0030170;GO:0009058;GO:0008483	-	classes i and ii_x000D_
gene8937	2584.35	503.025	4665.68	9.27526	3.21339	0.0630482	0.377405	NW_017264037.1	1563111	1564703	+	1593	VFPFJ_08880	GO:0008168;GO:0032259	K00574	cyclopropane-fatty-acyl-phospholipid synthase gi_x000D_
gene3550	12448	8540.35	16355.7	1.9151	0.937422	0.0630518	0.377405	NW_017264032.1	1464814	1466880	+	2067	VFPFJ_03530	GO:0050661;GO:0004616;GO:0005829;GO:0055114;GO:0009051	K00033	6-phosphogluconate dehydrogenase_x000D_
gene6787	1287.29	1718.26	856.314	0.498361	-1.00474	0.0631107	0.377522	NW_017264035.1	638049	639421	-	1373	VFPFJ_06752	GO:0009165;GO:0016301;GO:0031505;GO:0016310;GO:0006015;GO:0002189;GO:0004749;GO:0000287	K00948	ribose-phosphate pyrophosphokinase ii gi_x000D_
gene861	1605.09	1054.61	2155.56	2.04395	1.03136	0.0631465	0.377522	NW_017264030.1	3056297	3057101	+	805	VFPFJ_00857	-	-	-_x000D_
gene5870	112.298	153.576	71.0199	0.462442	-1.11265	0.0631721	0.377522	NW_017264034.1	1151985	1152693	-	709	VFPFJ_05837	-	-	-_x000D_
gene6519	745.647	1000.09	491.203	0.491159	-1.02574	0.0633472	0.378298	NW_017264034.1	2986351	2987255	-	905	VFPFJ_06485	GO:0007015;GO:0005934;GO:0005094;GO:0032889;GO:0005935;GO:0050790;GO:0005829	K12462	rho protein gdp dissociation inhibitor containing protein gi_x000D_
gene127	108.734	155.87	61.5989	0.395195	-1.33936	0.0633692	0.378298	NW_017264030.1	685041	685598	-	558	VFPFJ_00128	-	-	-_x000D_
gene2436	206.105	117.703	294.507	2.50211	1.32315	0.0634753	0.378731	NW_017264031.1	2034594	2035238	+	645	VFPFJ_02420	-	-	-_x000D_
gene5229	258.221	166.713	349.729	2.09779	1.06887	0.0635746	0.379122	NW_017264033.1	2712446	2713774	+	1329	VFPFJ_05201	GO:0016788	K01078	acid phosphatase gi_x000D_
gene10965	1242.91	1671.28	814.542	0.487375	-1.0369	0.063621	0.379186	NW_017264046.1	144301	146312	-	2012	VFPFJ_10892	GO:0046872	-	zinc ccch-type_x000D_
gene9643	1162.26	1548.84	775.68	0.500813	-0.997657	0.0637252	0.379186	NW_017264038.1	1220195	1221205	+	1011	VFPFJ_09581	GO:0006413;GO:0003743;GO:0046982	-	bromodomain associated domain-containingprotein_x000D_
gene3747	398.283	533.665	262.9	0.492631	-1.02142	0.0637269	0.379186	NW_017264032.1	2038694	2040495	-	1802	VFPFJ_03724	-	-	-_x000D_
gene1661	600.359	400.104	800.614	2.00101	1.00073	0.0638366	0.379186	NW_017264030.1	5480969	5482189	-	1221	VFPFJ_01652	GO:0046488	-	mipc synthase protein_x000D_
gene1711	93.1927	58.4774	127.908	2.18731	1.12915	0.0638458	0.379186	NW_017264030.1	5629816	5630118	+	303	VFPFJ_01701	-	-	-_x000D_
gene1944	1013.61	1451.71	575.504	0.396433	-1.33485	0.0638534	0.379186	NW_017264031.1	504554	505354	-	801	VFPFJ_01933	-	-	-_x000D_
gene5217	271.439	367.423	175.454	0.477526	-1.06635	0.0638589	0.379186	NW_017264033.1	2671261	2672019	+	759	VFPFJ_05189	GO:0005829;GO:0003676;GO:0005634	K13288	exonuclease family protein gi_x000D_
gene8135	650.858	437.149	864.567	1.97774	0.983853	0.063861	0.379186	NW_017264036.1	1828179	1829224	-	1046	VFPFJ_08088	GO:0016491;GO:0055114	K17742	sorbitol utilization protein sou2_x000D_
gene7044	350.298	231.019	469.576	2.03263	1.02335	0.0638889	0.379186	NW_017264035.1	1423112	1427971	-	4860	VFPFJ_07009	-	-	-_x000D_
gene8695	6.18252	1.41304	10.952	7.75064	2.95432	0.0640731	0.379917	NW_017264037.1	865984	866241	+	258	VFPFJ_08640	-	-	-_x000D_
gene11612	8.31088	0.350431	16.2713	46.4324	5.53706	0.0640796	0.379917	NW_017264073.1	38264	40207	-	1944	VFPFJ_11539	GO:0022891;GO:0046872;GO:0016491;GO:0010181;GO:0020037;GO:0055085;GO:0016021;GO:0055114	-	lactose permease_x000D_
gene6583	348.392	480.038	216.746	0.451519	-1.14714	0.0642151	0.38052	NW_017264034.1	3154057	3155367	-	1311	VFPFJ_06548	GO:0046416;GO:0003884;GO:0071949;GO:0055114	K00273	d-amino-acid oxidase_x000D_
gene5809	1749.46	1155.8	2343.11	2.02725	1.01953	0.0643301	0.380806	NW_017264034.1	926183	927946	+	1764	VFPFJ_05777	GO:0030001;GO:0016021;GO:0046873;GO:0055085	K07238	zip metal ion transporter gi_x000D_
gene10157	34.4751	19.9509	48.9992	2.45598	1.2963	0.0643311	0.380806	NW_017264040.1	176275	176967	+	693	VFPFJ_10092	-	-	-_x000D_
gene6720	1011.34	670.584	1352.1	2.01629	1.01171	0.0643853	0.380926	NW_017264035.1	441453	445155	-	3703	VFPFJ_06685	GO:0005085;GO:0005622;GO:0051301;GO:0043547;GO:0007264	-	ras guanine-nucleotide exchange protein_x000D_
gene6508	69.0182	94.7966	43.2397	0.456131	-1.13248	0.0644847	0.381081	NW_017264034.1	2961260	2962088	+	829	VFPFJ_06475	-	-	-_x000D_
gene11351	3.64772	6.65379	0.641641	0.0964324	-3.37434	0.064521	0.381081	NW_017264056.1	9596	11413	-	1818	VFPFJ_11278	GO:0016491;GO:0055114	K00274	mao-b gi_x000D_
gene8857	616.09	823.038	409.141	0.497111	-1.00836	0.0645727	0.381081	NW_017264037.1	1353154	1354370	+	1217	VFPFJ_08800	GO:0016021	-	hypothetical protein VFPFJ_08800 [Purpureocillium lilacinum]_x000D_
gene2724	19.2299	28.5519	9.90799	0.347017	-1.52692	0.064593	0.381081	NW_017264031.1	2876404	2876766	+	363	VFPFJ_02706	-	-	-_x000D_
gene5636	1198.15	1602.71	793.576	0.495145	-1.01408	0.0645934	0.381081	NW_017264034.1	404256	407152	+	2897	VFPFJ_05604	GO:0006535;GO:0008270	-	ring finger domain-containingprotein_x000D_
gene2064	7.31827	0.668686	13.9678	20.8885	4.38464	0.06463	0.381081	NW_017264031.1	834793	835017	-	225	VFPFJ_02053	-	-	-_x000D_
gene2662	2138.13	1381.54	2894.72	2.09529	1.06715	0.0646486	0.381081	NW_017264031.1	2653472	2654561	+	1090	VFPFJ_02645	GO:0004408;GO:0005739	K01764	cytochrome c heme lyase_x000D_
gene4676	92.4711	137.82	47.1219	0.341908	-1.54832	0.064697	0.381166	NW_017264033.1	935111	936466	+	1356	VFPFJ_04649	GO:0004806;GO:0016042	-	secretory lipase_x000D_
gene11211	2.1184	0	4.2368	Inf	Inf	0.0647655	0.38137	NW_017264051.1	122292	122732	+	441	VFPFJ_11138	-	-	-_x000D_
gene3655	14.0798	21.4493	6.71032	0.312845	-1.67648	0.0649476	0.38223	NW_017264032.1	1765321	1765830	+	510	VFPFJ_03634	-	-	-_x000D_
gene1304	23.3728	37.6059	9.13974	0.24304	-2.04074	0.0649883	0.38223	NW_017264030.1	4413216	4413518	+	303	VFPFJ_01295	-	-	-_x000D_
gene9763	12.7663	19.5206	6.012	0.307982	-1.69908	0.0650345	0.38223	NW_017264038.1	1589232	1589432	+	201	VFPFJ_09700	-	-	-_x000D_
gene10948	60.8779	36.6644	85.0915	2.32082	1.21464	0.0651178	0.38223	NW_017264046.1	100052	100603	-	552	VFPFJ_10875	-	-	-_x000D_
gene9960	2724.18	1824.16	3624.19	1.98677	0.990425	0.0651323	0.38223	NW_017264039.1	373576	374595	-	1020	VFPFJ_09897	GO:0016021	-	protein gi_x000D_
gene2577	75.4826	46.325	104.64	2.25883	1.17558	0.0651599	0.38223	NW_017264031.1	2397049	2397420	+	372	VFPFJ_02561	-	-	-_x000D_
gene9331	3040.56	3995	2086.12	0.522183	-0.937373	0.0651785	0.38223	NW_017264038.1	275875	277997	+	2123	VFPFJ_09268	GO:0016021;GO:1901642;GO:0005337	K03317	h+ nucleoside cotransporter_x000D_
gene10103	620.849	831.284	410.413	0.49371	-1.01827	0.0651876	0.38223	NW_017264040.1	16796	18629	+	1834	VFPFJ_10039	GO:0004379;GO:0006499	K00671	glycylpeptide n-tetradecanoyltransferase_x000D_
gene2209	72543.6	48425.7	96661.4	1.99608	0.997166	0.0652467	0.38223	NW_017264031.1	1261196	1263723	+	2528	VFPFJ_02195	GO:0016832;GO:0005975	K01621	xylulose-5-phosphate phosphoketolase gi_x000D_
gene2569	493.453	678.124	308.782	0.455347	-1.13496	0.0652513	0.38223	NW_017264031.1	2380600	2381783	+	1184	VFPFJ_02553	GO:0016491;GO:0055114	-	aldo-keto reductase family 1 member e1_x000D_
gene8629	271.539	179.914	363.164	2.01854	1.01331	0.0652918	0.382268	NW_017264037.1	694118	696292	+	2175	VFPFJ_08574	-	-	-_x000D_
gene2035	194.249	262.841	125.656	0.478068	-1.06471	0.0654529	0.383012	NW_017264031.1	756047	757837	-	1791	VFPFJ_02024	GO:0016020	-	alpha beta hydrolase fold-1 protein_x000D_
gene1123	47.5827	67.2873	27.8781	0.414315	-1.2712	0.0656161	0.383605	NW_017264030.1	3849269	3851233	+	1965	VFPFJ_01117	GO:0050660;GO:0016614;GO:0055114	-	choline dehydrogenase protein_x000D_
gene3233	423.692	562.783	284.601	0.505702	-0.983641	0.0656224	0.383605	NW_017264032.1	484663	485139	-	477	VFPFJ_03213	GO:0016021	-	magnesium transporter gi_x000D_
gene4806	6.28708	2.21133	10.3628	4.68625	2.22844	0.0657267	0.383881	NW_017264033.1	1381624	1382247	+	624	VFPFJ_04778	-	-	-_x000D_
gene2534	884.306	1501.54	267.071	0.177865	-2.49115	0.0657582	0.383881	NW_017264031.1	2302035	2302970	-	936	VFPFJ_02518	-	-	-_x000D_
gene7035	2049.4	3018.53	1080.26	0.357876	-1.48247	0.0657993	0.383881	NW_017264035.1	1400285	1402882	-	2598	VFPFJ_07000	GO:0016208;GO:0005524;GO:0003987;GO:0019427	K01895	acetate-- ligase_x000D_
gene1320	738.729	487.664	989.795	2.02967	1.02124	0.0658087	0.383881	NW_017264030.1	4458174	4459289	-	1116	VFPFJ_01311	GO:0016740	K19307	eukaryotic protein_x000D_
gene9238	159.301	26.0709	292.531	11.2206	3.48808	0.0658582	0.383881	NW_017264038.1	11279	12433	+	1155	VFPFJ_09177	GO:0006281;GO:0003824	-	base excision dna repair protein_x000D_
gene10522	47.4896	86.3922	8.58696	0.099395	-3.33068	0.0658745	0.383881	NW_017264042.1	262997	265059	+	2063	VFPFJ_10452	GO:0016021;GO:0022891;GO:0055085	-	maltose permease gi_x000D_
gene8150	10834.9	7331.66	14338.2	1.95566	0.967654	0.0659471	0.384105	NW_017264036.1	1865976	1867400	+	1425	VFPFJ_08103	GO:0016021;GO:0005975;GO:0004553	-	glycoside hydrolase family 16_x000D_
gene7596	769.751	514.876	1024.63	1.99005	0.992801	0.0662012	0.385252	NW_017264036.1	92860	98667	-	5808	VFPFJ_07553	GO:0016787	-	glycoside hydrolase family 76_x000D_
gene7713	7.66886	12.9209	2.41684	0.187049	-2.41851	0.0662629	0.385252	NW_017264036.1	417703	418035	+	333	VFPFJ_07669	-	-	-_x000D_
gene10351	415.984	558.374	273.594	0.489983	-1.0292	0.0662789	0.385252	NW_017264041.1	223528	224298	-	771	VFPFJ_10282	-	-	-_x000D_
gene7683	20.7792	7.12339	34.4351	4.83409	2.27324	0.0663082	0.385252	NW_017264036.1	333682	335091	+	1410	VFPFJ_07641	-	-	-_x000D_
gene467	5596.48	8236.48	2956.49	0.358951	-1.47814	0.0663717	0.385252	NW_017264030.1	1745952	1747319	+	1368	VFPFJ_00465	GO:0015937;GO:0016874;GO:1990143;GO:0005737;GO:0005634	K01922	phosphopantothenate-cysteine ligase gi_x000D_
gene10341	6.76782	11.2112	2.32446	0.207335	-2.26997	0.066375	0.385252	NW_017264041.1	198819	200450	-	1632	VFPFJ_10272	GO:0016798;GO:0008152	K01193	glycoside hydrolase family 32 protein gi_x000D_
gene10146	3.59006	0.593014	6.58711	11.1079	3.47351	0.0663838	0.385252	NW_017264040.1	154406	154714	+	309	VFPFJ_10081	-	-	-_x000D_
gene2759	95.5966	131.307	59.8867	0.456083	-1.13263	0.0664981	0.385315	NW_017264031.1	2997629	2999939	-	2311	VFPFJ_02741	-	K12349	-_x000D_
gene6704	3111.02	2080.89	4141.16	1.99009	0.992832	0.0665112	0.385315	NW_017264035.1	388659	391247	+	2589	VFPFJ_06669	GO:0004834;GO:0000162	K01694	tryptophan synthase_x000D_
gene9767	7.43951	2.58775	12.2913	4.74979	2.24786	0.0665336	0.385315	NW_017264038.1	1602115	1602681	+	567	VFPFJ_09704	-	-	-_x000D_
gene10843	3092.55	5222.69	962.401	0.184273	-2.44008	0.066599	0.385315	NW_017264045.1	108712	110046	-	1335	VFPFJ_10771	-	-	-_x000D_
gene8443	10.7199	2.31299	19.1268	8.2693	3.04776	0.0666007	0.385315	NW_017264037.1	110035	111098	-	1064	VFPFJ_08390	-	-	-_x000D_
gene8912	24.9322	11.3441	38.5202	3.39561	1.76367	0.0666097	0.385315	NW_017264037.1	1499183	1500128	-	946	VFPFJ_08855	-	-	-_x000D_
gene82	67.1905	39.9913	94.3896	2.36025	1.23894	0.0666446	0.385315	NW_017264030.1	552330	554294	+	1965	VFPFJ_00083	GO:0003333;GO:0015171;GO:0016021	K16261	general amino acid permease_x000D_
gene4074	17.1017	7.59724	26.6062	3.50209	1.80821	0.0666688	0.385315	NW_017264032.1	2996817	2998201	-	1385	VFPFJ_04048	GO:0008237	-	extracellular metalloprotease_x000D_
gene2518	93.4485	127.327	59.5706	0.467857	-1.09586	0.0667606	0.385648	NW_017264031.1	2257777	2258091	-	315	VFPFJ_02502	-	-	-_x000D_
gene4106	3498.91	5903.94	1093.87	0.185278	-2.43223	0.0668262	0.385828	NW_017264032.1	3072267	3073471	-	1205	VFPFJ_04079	GO:0016311;GO:0005975;GO:0042132	K03841	fructose- -bisphosphatase_x000D_
gene5921	3267.8	2202.67	4332.93	1.96712	0.976086	0.0669912	0.386583	NW_017264034.1	1307602	1309134	+	1533	VFPFJ_05890	GO:0003333;GO:0015171;GO:0016021	K16261	arginine permease_x000D_
gene491	136.71	27.883	245.536	8.80593	3.13847	0.0673193	0.387935	NW_017264030.1	1824341	1825210	+	870	VFPFJ_00489	-	-	-_x000D_
gene9713	137.984	62.7313	213.236	3.3992	1.7652	0.0673479	0.387935	NW_017264038.1	1418541	1420480	-	1940	VFPFJ_09650	GO:0016021;GO:0008080	-	regulator of g protein signaling superfamily_x000D_
gene3327	754.259	1097.69	410.827	0.374265	-1.41787	0.0673572	0.387935	NW_017264032.1	800065	801958	+	1894	VFPFJ_03307	GO:0030170;GO:0009058;GO:0008483	K00838	aromatic aminotransferase aro8 gi_x000D_
gene8888	1076.58	1546.82	606.339	0.39199	-1.35111	0.0673635	0.387935	NW_017264037.1	1424930	1427564	-	2635	VFPFJ_08831	GO:0008374;GO:0044255	-	glycerol-3-phosphate acyltransferase_x000D_
gene1836	6.16093	1.99474	10.3271	5.17719	2.37217	0.0674444	0.388187	NW_017264031.1	239333	239746	-	414	VFPFJ_01826	-	-	-_x000D_
gene9247	102.534	10.7686	194.3	18.0432	4.17338	0.0674778	0.388187	NW_017264038.1	31881	34583	+	2703	VFPFJ_09186	-	-	-_x000D_
gene2785	10.1048	4.37297	15.8367	3.62149	1.85658	0.067533	0.388187	NW_017264031.1	3084488	3084658	-	171	VFPFJ_02767	-	-	-_x000D_
gene7293	508.258	701.482	315.034	0.449098	-1.1549	0.0675453	0.388187	NW_017264035.1	2198119	2198457	+	339	VFPFJ_07255	-	-	-_x000D_
gene9021	438.449	587.823	289.074	0.49177	-1.02395	0.0675902	0.388247	NW_017264037.1	1840620	1841691	-	1072	VFPFJ_08964	GO:0016787;GO:0016021;GO:0008152	-	alpha beta superfamily hydrolase gi_x000D_
gene9138	171.753	112.475	231.031	2.05407	1.03848	0.067675	0.388535	NW_017264037.1	2185094	2186378	-	1285	VFPFJ_09081	-	-	-_x000D_
gene5337	625.203	414.571	835.835	2.01615	1.0116	0.0678517	0.389351	NW_017264033.1	3059073	3061659	+	2587	VFPFJ_05309	GO:0000796;GO:0007076;GO:0051301	K06676	condensin complex component cnd2 gi_x000D_
gene3588	1583.7	2083.2	1084.21	0.520452	-0.942164	0.0679234	0.389563	NW_017264032.1	1551970	1553116	-	1147	VFPFJ_03568	GO:0015035;GO:1902376;GO:0098869;GO:0034399;GO:0036129;GO:0005829;GO:0043433;GO:0045454;GO:0004791;GO:0006662;GO:0055114	-	thioredoxin gi_x000D_
gene9302	129.892	84.9155	174.869	2.05932	1.04217	0.0679598	0.389574	NW_017264038.1	176426	178327	-	1902	VFPFJ_09240	GO:0008324;GO:0055085;GO:0006812;GO:0016020	-	potassium uptake transporter gi_x000D_
gene10029	1047.13	706.188	1388.07	1.96558	0.974957	0.0680665	0.389987	NW_017264039.1	583683	585484	-	1802	VFPFJ_09965	GO:0030170;GO:0009097;GO:0004794	K01754	threonine ammonia-lyase precursor_x000D_
gene740	3269.84	4663.25	1876.43	0.402386	-1.31335	0.0683779	0.391357	NW_017264030.1	2677577	2680815	-	3239	VFPFJ_00738	-	-	-_x000D_
gene8577	1596.3	2151.09	1041.51	0.484177	-1.04639	0.0683988	0.391357	NW_017264037.1	554896	556224	-	1329	VFPFJ_08522	GO:0008299;GO:0016740	K00804	geranylgeranyl diphosphate synthase gi_x000D_
gene3678	2089.24	2806.31	1372.17	0.48896	-1.03221	0.0684101	0.391357	NW_017264032.1	1817565	1818496	+	932	VFPFJ_03657	GO:0016021	-	protein gi_x000D_
gene10004	41.3537	14.2003	68.5072	4.82434	2.27033	0.0686974	0.392479	NW_017264039.1	512150	512431	-	282	VFPFJ_09940	-	-	-_x000D_
gene4612	112.498	152.946	72.05	0.471081	-1.08595	0.0687409	0.392479	NW_017264033.1	764326	766264	-	1939	VFPFJ_04586	GO:0055085;GO:0016021	-	mfs transporter_x000D_
gene1527	214.523	133.622	295.423	2.21088	1.14462	0.0687472	0.392479	NW_017264030.1	5072850	5073811	+	962	VFPFJ_01519	GO:0016491;GO:0055114	-	short-chain dehydrogenase reductase family gi_x000D_
gene5764	601.027	813.782	388.272	0.47712	-1.06757	0.0687487	0.392479	NW_017264034.1	802892	804138	-	1247	VFPFJ_05732	GO:0016021	-	duf1295 domain-containing protein_x000D_
gene1771	45.2497	66.4123	24.0871	0.362691	-1.46319	0.0688381	0.392479	NW_017264031.1	90787	93229	-	2443	VFPFJ_01761	GO:0005975;GO:0004557	K07407	alpha-galactosidase c precursor_x000D_
gene4345	7.30289	0	14.6058	Inf	Inf	0.0688638	0.392479	NW_017264033.1	45879	46390	+	512	VFPFJ_04318	-	-	-_x000D_
gene1415	1785.65	2365.36	1205.95	0.509836	-0.971894	0.068877	0.392479	NW_017264030.1	4741010	4742298	+	1289	VFPFJ_01407	GO:0006520;GO:0016829	K01620	threonine aldolase_x000D_
gene6018	53.4611	32.7124	74.2099	2.26856	1.18178	0.068916	0.392479	NW_017264034.1	1571352	1572261	+	910	VFPFJ_05988	-	-	-_x000D_
gene2483	534.221	366.841	701.6	1.91254	0.935493	0.0689203	0.392479	NW_017264031.1	2158220	2160466	+	2247	VFPFJ_02467	GO:0008289	-	bactericidal permeability-increasing protein_x000D_
gene7603	2565.2	3426.26	1704.15	0.497377	-1.00759	0.068997	0.392717	NW_017264036.1	112529	115310	-	2782	VFPFJ_07561	GO:0008237;GO:0006508;GO:0008270;GO:0004177	K13721	aminopeptidase 2_x000D_
gene9160	141.437	92.8301	190.045	2.04723	1.03367	0.069095	0.392892	NW_017264037.1	2257440	2258507	-	1068	VFPFJ_09101	-	-	-_x000D_
gene6689	428.639	569.709	287.569	0.504765	-0.986317	0.069119	0.392892	NW_017264035.1	354357	355698	+	1342	VFPFJ_06654	GO:0043229;GO:0018342;GO:1902582;GO:0044444;GO:0008318	K14050	geranylgeranyl transferase type-2 subunit beta_x000D_
gene5070	134.607	183.302	85.9114	0.468689	-1.0933	0.0691471	0.392892	NW_017264033.1	2252847	2253113	-	267	VFPFJ_05042	-	-	-_x000D_
gene6981	615.37	812.14	418.6	0.515429	-0.956155	0.0691675	0.392892	NW_017264035.1	1258535	1259710	+	1176	VFPFJ_06946	-	-	-_x000D_
gene3938	358.415	639.376	77.4533	0.121139	-3.04527	0.0692067	0.392917	NW_017264032.1	2570253	2572044	+	1792	VFPFJ_03915	GO:0016021;GO:0055085;GO:0022857;GO:0008643	-	sugar transporter_x000D_
gene11644	3.83507	0.744358	6.92578	9.30438	3.21791	0.0693102	0.393152	NW_017264078.1	14774	15658	+	885	VFPFJ_11571	-	-	-_x000D_
gene6262	245.656	431.46	59.8527	0.138721	-2.84974	0.0693182	0.393152	NW_017264034.1	2260714	2261605	+	892	VFPFJ_06231	GO:0003824;GO:0008152	-	carnitinyl- dehydratase_x000D_
gene9618	7677.59	5153.88	10201.3	1.97934	0.985022	0.069405	0.393447	NW_017264038.1	1137761	1144321	-	6561	VFPFJ_09556	-	-	-_x000D_
gene11069	995.978	1333.48	658.477	0.493804	-1.01799	0.0694819	0.393521	NW_017264049.1	2370	3370	+	1001	VFPFJ_10996	GO:0016021	-	tim17 tim22 tim23 pmp24 family domain-containing protein gi_x000D_
gene9352	2.07607	4.15214	0	0	-Inf	0.0695298	0.393521	NW_017264038.1	333614	334540	-	927	VFPFJ_09289	-	-	-_x000D_
gene7547	566.82	371.023	762.617	2.05544	1.03945	0.0695302	0.393521	NW_017264035.1	2985470	2986588	+	1119	VFPFJ_07504	-	K17644	-_x000D_
gene801	1096.42	1454.39	738.455	0.507743	-0.977829	0.0695651	0.393521	NW_017264030.1	2877413	2878774	+	1362	VFPFJ_00797	-	-	-_x000D_
gene4606	222.336	31.6393	413.032	13.0544	3.70646	0.0696134	0.393521	NW_017264033.1	751693	752520	-	828	VFPFJ_04580	-	-	-_x000D_
gene7107	81.2567	110.985	51.528	0.464277	-1.10694	0.069628	0.393521	NW_017264035.1	1632755	1634147	-	1393	VFPFJ_07072	-	-	-_x000D_
gene10303	19.8562	6.79896	32.9134	4.84096	2.27529	0.0696644	0.393529	NW_017264041.1	68714	70576	-	1863	VFPFJ_10234	-	-	-_x000D_
gene7672	14.5717	6.96587	22.1775	3.18374	1.67072	0.0698404	0.394325	NW_017264036.1	311441	312369	-	929	VFPFJ_07630	-	-	-_x000D_
gene113	2581.26	1680.61	3481.92	2.07182	1.0509	0.069905	0.394433	NW_017264030.1	639224	641197	+	1974	VFPFJ_00114	GO:0001172;GO:0016491;GO:0003968;GO:0016021;GO:0055114	-	ferric cupric reductase transmembrane component 7_x000D_
gene9469	396.829	534.504	259.154	0.48485	-1.04439	0.0699297	0.394433	NW_017264038.1	681155	682087	-	933	VFPFJ_09405	GO:0006807;GO:0016810	K13566	hydrolase gi_x000D_
gene4255	298.682	543.143	54.2214	0.099829	-3.3244	0.070018	0.394543	NW_017264032.1	3526416	3527360	-	945	VFPFJ_04228	-	-	-_x000D_
gene8630	394.565	530.475	258.654	0.48759	-1.03626	0.0700193	0.394543	NW_017264037.1	696832	697957	-	1126	VFPFJ_08575	GO:0016787	K18338	amidohydrolase family protein_x000D_
gene7680	16.4727	8.63296	24.3123	2.81622	1.49376	0.0701533	0.3951	NW_017264036.1	329363	329978	+	616	VFPFJ_07638	-	-	-_x000D_
gene10086	371.506	492.384	250.628	0.50901	-0.974235	0.0701902	0.39511	NW_017264039.1	747210	749045	+	1836	VFPFJ_10022	-	-	-_x000D_
[truncated: 9,249 more rows]
