# Supplementary material for: Functional characterization of CreA, ZnT, and MTase as key regulators of cadmium resistance in Paecilomyces lilacinus
Source: Front Microbiol. 2026 May 14;17:1792636. doi: 10.3389/fmicb.2026.1792636 (PMC13218079; doi:10.3389/fmicb.2026.1792636)
Supplement: Supplementary file 4 [file Table_3.XLSX]

## Sheet: Sheet1
C vs A DESeq
id	baseMean	baseMeanA	baseMeanB	foldChange	log2FoldChange	pval	padj	Chromosome	Start Site	End Site	Direction	Length	Locus	GO	KEGG	Description_x000D_
gene9709	1160.6	2263.81	57.3807	0.0253469	-5.30205	6.2653e-11	4.34476e-07	NW_017264038.1	1411761	1413284	-	1524	VFPFJ_09646	-	-	-_x000D_
gene124	3950.45	194.14	7706.75	39.6968	5.31095	7.71853e-11	4.34476e-07	NW_017264030.1	677860	680125	-	2266	VFPFJ_00125	GO:0046872;GO:0098869;GO:0006979;GO:0042744;GO:0020037;GO:0004096;GO:0055114	K03781	catalase a_x000D_
gene6253	4198.62	262.952	8134.29	30.9345	4.95114	8.37359e-10	2.85056e-06	NW_017264034.1	2235260	2236794	-	1535	VFPFJ_06222	GO:0033609;GO:0045735	-	oxalate decarboxylase oxidase_x000D_
gene8149	216.539	11.2373	421.841	37.5395	5.23034	1.01281e-09	2.85056e-06	NW_017264036.1	1864013	1864645	-	633	VFPFJ_08102	-	-	-_x000D_
gene5382	15168.3	888.911	29447.6	33.1278	5.04997	4.89538e-09	1.08404e-05	NW_017264033.1	3201748	3203427	-	1680	VFPFJ_05352	GO:0016021	-	hyphal anastamosis-8 protein gi_x000D_
gene4738	283.942	0	567.884	Inf	Inf	6.28501e-09	1.08404e-05	NW_017264033.1	1115198	1116138	+	941	VFPFJ_04710	-	-	-_x000D_
gene10784	150.923	10.1475	291.699	28.7457	4.84528	6.74033e-09	1.08404e-05	NW_017264044.1	265460	268693	+	3234	VFPFJ_10712	GO:0055085;GO:0016021	-	opt oligopeptide transporter family gi_x000D_
gene4732	273.918	0.879021	546.956	622.233	9.28131	1.19751e-08	1.68519e-05	NW_017264033.1	1094599	1102854	+	8256	VFPFJ_04704	GO:0031177;GO:0016491;GO:0055114;GO:0016740	-	kr domain-containing protein gi_x000D_
gene11125	40.3358	1.16967	79.5019	67.9693	6.08681	1.71137e-08	2.14074e-05	NW_017264049.1	182349	184227	+	1879	VFPFJ_11052	-	-	-_x000D_
gene10300	69.429	3.28389	135.574	41.2846	5.36753	2.49411e-08	2.80787e-05	NW_017264041.1	61020	63572	+	2553	VFPFJ_10231	GO:0008484;GO:0016021;GO:0008152	-	sulfatase domain-containingprotein_x000D_
gene1426	570.357	0.264277	1140.45	4315.35	12.0753	3.48281e-08	3.56449e-05	NW_017264030.1	4775888	4777063	-	1176	VFPFJ_01418	-	-	-_x000D_
gene7652	74.8292	5.01069	144.648	28.8678	4.85139	5.17245e-08	4.85262e-05	NW_017264036.1	260356	262242	-	1887	VFPFJ_07610	-	-	-_x000D_
gene6008	3066.48	302.417	5830.55	19.2798	4.26902	5.83737e-08	5.05516e-05	NW_017264034.1	1547486	1548031	-	546	VFPFJ_05978	-	-	-_x000D_
gene2549	3128.07	162.88	6093.26	37.4096	5.22534	7.2361e-08	5.81886e-05	NW_017264031.1	2333848	2334264	+	417	VFPFJ_02533	-	-	-_x000D_
gene10425	174.105	2.92201	345.288	118.168	6.8847	1.14584e-07	8.59992e-05	NW_017264041.1	428886	430061	-	1176	VFPFJ_10356	GO:0016020	-	mfs monocarboxylate transporter_x000D_
gene9599	1361.05	148.501	2573.59	17.3304	4.11523	1.4014e-07	9.86062e-05	NW_017264038.1	1087661	1090675	+	3015	VFPFJ_09537	-	-	-_x000D_
gene8491	221.898	1.57996	442.216	279.891	8.12872	1.78817e-07	0.000117368	NW_017264037.1	248863	250705	-	1843	VFPFJ_08436	GO:0008430	-	selenium-binding protein gi_x000D_
gene2183	3409.45	397.528	6421.36	16.1532	4.01375	1.94764e-07	0.000117368	NW_017264031.1	1182347	1182871	-	525	VFPFJ_02169	-	-	-_x000D_
gene1558	2276.47	243.721	4309.22	17.681	4.14413	1.98081e-07	0.000117368	NW_017264030.1	5167864	5168828	-	965	VFPFJ_01550	GO:0006541;GO:0016740	K22211	type 1 glutamine amidotransferase gatase1-like domain protein_x000D_
gene5655	28364.2	250.929	56477.5	225.073	7.81425	2.25849e-07	0.000126077	NW_017264034.1	462851	464775	+	1925	VFPFJ_05623	-	-	-_x000D_
gene10904	763.536	92.3964	1434.68	15.5274	3.95675	2.35177e-07	0.000126077	NW_017264045.1	313683	315186	-	1504	VFPFJ_10832	-	-	-_x000D_
gene10820	15.9006	0	31.8012	Inf	Inf	2.89238e-07	0.000148011	NW_017264045.1	51316	51618	+	303	VFPFJ_10749	-	-	-_x000D_
gene4720	2299.07	13.3014	4584.83	344.687	8.42914	3.11163e-07	0.000152307	NW_017264033.1	1053888	1055402	+	1515	VFPFJ_04693	GO:0008171;GO:0032259	-	sterigmatocystin 8-o-methyltransferase_x000D_
gene4988	117.769	12.8453	222.692	17.3365	4.11574	3.48398e-07	0.000163428	NW_017264033.1	2007153	2008538	+	1386	VFPFJ_04960	-	-	-_x000D_
gene7447	15148.4	380.778	29915.9	78.5654	6.29582	4.34731e-07	0.000195768	NW_017264035.1	2690308	2692197	+	1890	VFPFJ_07405	GO:0050660;GO:0016614;GO:0055114	-	glucose-methanol-choline oxidoreductase gi_x000D_
gene11750	184.042	17.9132	350.171	19.5482	4.28896	5.22191e-07	0.000219224	NW_017264098.1	18733	19969	+	1237	VFPFJ_11677	-	-	-_x000D_
gene4721	3074.94	405.081	5744.81	14.1819	3.82598	5.25763e-07	0.000219224	NW_017264033.1	1055771	1061185	-	5415	VFPFJ_04694	GO:0042626;GO:0055085;GO:0005524;GO:0016021	-	abc multidrug transporter_x000D_
gene8638	9093.84	1217.33	16970.4	13.9407	3.80123	6.21232e-07	0.000249779	NW_017264037.1	710894	711946	-	1053	VFPFJ_08583	-	-	-_x000D_
gene839	5484.98	721.967	10248	14.1945	3.82726	6.80803e-07	0.000264293	NW_017264030.1	2988962	2989634	-	673	VFPFJ_00835	GO:0016491;GO:0055114;GO:0010181	-	protein bli-3_x000D_
gene11584	26.0198	1.16967	50.8698	43.4906	5.44263	1.03521e-06	0.00038417	NW_017264071.1	40906	41589	-	684	VFPFJ_11511	-	-	-_x000D_
gene9250	1431.32	184.884	2677.75	14.4834	3.85633	1.05785e-06	0.00038417	NW_017264038.1	39813	40382	-	570	VFPFJ_09189	-	-	-_x000D_
gene7484	12258.6	22762.3	1755.01	0.0771019	-3.69709	1.15703e-06	0.000407059	NW_017264035.1	2829651	2830988	-	1338	VFPFJ_07442	-	-	-_x000D_
gene2061	486.055	50.9162	921.195	18.0924	4.17731	1.48587e-06	0.000506906	NW_017264031.1	829563	831077	-	1515	VFPFJ_02050	-	-	-_x000D_
gene11650	2266.84	330.833	4202.84	12.7038	3.66719	1.6254e-06	0.0005382	NW_017264078.1	40315	41079	+	765	VFPFJ_11577	-	-	-_x000D_
gene2060	3612.02	303.392	6920.65	22.8109	4.51165	1.78941e-06	0.000575576	NW_017264031.1	828054	829111	+	1058	VFPFJ_02049	-	-	-_x000D_
gene9655	1315.53	167.609	2463.45	14.6977	3.87751	2.56826e-06	0.000803152	NW_017264038.1	1254058	1255899	+	1842	VFPFJ_09593	GO:0006631;GO:0003857;GO:0055114	-	3-hydroxyacyl- nad binding domain_x000D_
gene10396	84.7978	158.767	10.829	0.0682069	-3.87394	2.70536e-06	0.000823161	NW_017264041.1	356750	358843	+	2094	VFPFJ_10327	GO:0003333;GO:0015171;GO:0016021	K16261	proline transporter_x000D_
gene3783	4318.61	730.327	7906.9	10.8265	3.4365	3.43444e-06	0.0010175	NW_017264032.1	2150326	2151466	-	1141	VFPFJ_03760	GO:0016020	-	carbohydrate esterase family 3_x000D_
gene2513	484.72	46.8247	922.614	19.7036	4.30039	5.23495e-06	0.00150448	NW_017264031.1	2240660	2242678	-	2019	VFPFJ_02497	GO:0008237;GO:0006508	-	m6 family metalloprotease domain-containing protein_x000D_
gene4737	391.44	0.376843	782.502	2076.47	11.0199	5.34545e-06	0.00150448	NW_017264033.1	1112840	1113687	-	848	VFPFJ_04709	-	-	-_x000D_
gene3890	269.742	46.2869	493.197	10.6552	3.41349	5.52661e-06	0.00151033	NW_017264032.1	2433639	2433905	+	267	VFPFJ_03867	-	-	-_x000D_
gene4736	142.248	0	284.497	Inf	Inf	5.63457e-06	0.00151033	NW_017264033.1	1111603	1112605	+	1003	VFPFJ_04708	-	-	-_x000D_
gene2056	3099.77	461.491	5738.06	12.4337	3.63619	5.84212e-06	0.00152955	NW_017264031.1	816809	817495	+	687	VFPFJ_02045	GO:0008270;GO:0051907;GO:0046294	K03396	glutathione-dependent formaldehyde-activating enzyme protein_x000D_
gene10781	146.976	23.8253	270.126	11.3378	3.50307	6.83377e-06	0.00174851	NW_017264044.1	257641	260211	-	2571	VFPFJ_10709	-	-	-_x000D_
gene7237	63.2091	8.0708	118.347	14.6636	3.87417	7.13525e-06	0.00178508	NW_017264035.1	2023062	2023922	+	861	VFPFJ_07200	-	-	-_x000D_
gene3477	81.9323	12.6663	151.198	11.937	3.57737	8.65349e-06	0.00211785	NW_017264032.1	1264724	1265635	-	912	VFPFJ_03457	-	-	-_x000D_
gene3051	2911.69	569.922	5253.45	9.21784	3.20443	9.51702e-06	0.00227963	NW_017264031.1	3867899	3868726	+	828	VFPFJ_03032	-	-	-_x000D_
gene11395	238.721	39.791	437.651	10.9987	3.45927	1.03939e-05	0.0024378	NW_017264056.1	127603	129579	+	1977	VFPFJ_11322	GO:0003333;GO:0015171;GO:0016021	K16261	amino-acid permease inda1_x000D_
gene11470	10.2398	0	20.4797	Inf	Inf	1.11149e-05	0.0025463	NW_017264060.1	63249	65061	+	1813	VFPFJ_11397	-	-	-_x000D_
gene9600	558.929	106.01	1011.85	9.5448	3.25472	1.1475e-05	0.0025463	NW_017264038.1	1090834	1092198	-	1365	VFPFJ_09538	GO:0016491;GO:0055114	K18097	glycerol dehydrogenase_x000D_
gene10962	4818.46	308.002	9328.92	30.2885	4.9207	1.15739e-05	0.0025463	NW_017264046.1	138512	139855	-	1344	VFPFJ_10889	GO:0006508;GO:0004181;GO:0008270	-	zinc carboxypeptidase_x000D_
gene1733	1308.16	2379.08	237.241	0.0997195	-3.32598	1.17612e-05	0.0025463	NW_017264030.1	5687242	5689110	-	1869	VFPFJ_01723	GO:0005488;GO:0006351	-	n-terminal binuclear zn cluster-containing protein gi_x000D_
gene9186	104.503	8.95066	200.056	22.351	4.48227	1.20736e-05	0.00256462	NW_017264037.1	2340114	2340317	-	204	VFPFJ_09127	-	-	-_x000D_
gene9719	234.965	0.879021	469.051	533.606	9.05963	1.31964e-05	0.0027512	NW_017264038.1	1432360	1433425	+	1066	VFPFJ_09656	-	-	-_x000D_
gene7593	430.029	0	860.058	Inf	Inf	1.4601e-05	0.00291213	NW_017264036.1	87218	87546	-	329	VFPFJ_07550	-	-	-_x000D_
gene3665	2458.2	4541.88	374.525	0.0824603	-3.60016	1.47081e-05	0.00291213	NW_017264032.1	1787706	1789279	+	1574	VFPFJ_03644	GO:0008152;GO:0016746	K09699	branched-chain alpha-keto acid lipoamide acyltransferase_x000D_
gene2210	183.763	33.3959	334.13	10.0051	3.32267	1.47443e-05	0.00291213	NW_017264031.1	1265248	1266451	+	1204	VFPFJ_02196	-	-	-_x000D_
gene11464	12.2325	0.376843	24.0881	63.9207	5.99821	1.68045e-05	0.00326181	NW_017264060.1	861	1137	-	277	VFPFJ_11391	-	-	-_x000D_
gene10872	1061.19	203.691	1918.7	9.41964	3.23567	1.78492e-05	0.00340586	NW_017264045.1	199078	200178	+	1101	VFPFJ_10800	GO:0008270;GO:0016491;GO:0055114	-	alcohol dehydrogenase (nadp+)_x000D_
gene8398	2919.4	5692.09	146.721	0.0257763	-5.27781	1.86281e-05	0.00349525	NW_017264036.1	2583343	2585162	+	1820	VFPFJ_08344	GO:0055114;GO:0006623;GO:0006696;GO:0004497;GO:0006897;GO:0020037;GO:0071210;GO:0000249;GO:0005506;GO:0005783	K09831	cytochrome p450 61_x000D_
gene5994	26492	1800.14	51183.9	28.4333	4.82951	1.89799e-05	0.00350288	NW_017264034.1	1502691	1503988	-	1298	VFPFJ_05965	-	K10675	-_x000D_
gene2514	440.597	89.0951	792.1	8.89049	3.15226	1.95892e-05	0.00355703	NW_017264031.1	2243838	2245784	-	1947	VFPFJ_02498	-	-	-_x000D_
gene10426	84.9021	2.31297	167.491	72.4138	6.17819	2.34044e-05	0.0041748	NW_017264041.1	430454	430912	+	459	VFPFJ_10357	-	-	-_x000D_
gene2722	52.9236	7.99822	97.8489	12.2338	3.61281	2.37331e-05	0.0041748	NW_017264031.1	2872471	2874810	-	2340	VFPFJ_02704	-	-	-_x000D_
gene11115	4522.1	147.087	8897.12	60.4889	5.9186	2.62137e-05	0.00454022	NW_017264049.1	144902	145643	-	742	VFPFJ_11042	-	-	-_x000D_
gene8870	482.712	97.114	868.31	8.94114	3.16046	2.783e-05	0.00474712	NW_017264037.1	1377691	1378437	-	747	VFPFJ_08813	-	-	-_x000D_
gene7945	312.079	59.7173	564.441	9.45189	3.2406	2.88243e-05	0.00484334	NW_017264036.1	1197851	1199635	-	1785	VFPFJ_07900	GO:0016021;GO:0005975;GO:0004553	-	secreted glucosidase_x000D_
gene11215	913.358	188.007	1638.71	8.71623	3.1237	2.97615e-05	0.00492727	NW_017264051.1	132627	135410	-	2784	VFPFJ_11142	-	-	-_x000D_
gene4739	900.75	187.476	1614.03	8.60925	3.10589	3.06472e-05	0.00500038	NW_017264033.1	1117557	1153462	+	35906	VFPFJ_04711	-	-	-_x000D_
gene9997	212.406	41.589	383.223	9.21452	3.20391	3.11277e-05	0.00500623	NW_017264039.1	492014	493633	+	1620	VFPFJ_09933	GO:0071949;GO:0004497;GO:0055114	-	monooxygenase gi_x000D_
gene9965	191.206	38.6793	343.732	8.88673	3.15165	3.31905e-05	0.0052628	NW_017264039.1	389368	390615	-	1248	VFPFJ_09902	GO:0004308	K01186	extracellular sialidase neuraminidase gi_x000D_
gene9675	155.668	30.9516	280.385	9.05883	3.17932	3.3898e-05	0.00530032	NW_017264038.1	1314378	1315053	+	676	VFPFJ_09613	-	-	-_x000D_
gene759	1945.34	398.824	3491.85	8.75537	3.13017	3.45209e-05	0.00532378	NW_017264030.1	2744284	2745994	+	1711	VFPFJ_00756	GO:0000781;GO:0048188;GO:0006357;GO:0048189;GO:0000723;GO:0042800;GO:0080182;GO:0006348	K14967	set1 complex component ash2_x000D_
gene3478	60.209	11.3379	109.08	9.62084	3.26616	4.47788e-05	0.00673779	NW_017264032.1	1266173	1266649	+	477	VFPFJ_03458	-	-	-_x000D_
gene11216	171.61	35.0484	308.172	8.79274	3.13631	4.48867e-05	0.00673779	NW_017264051.1	136243	136743	-	501	VFPFJ_11143	-	-	-_x000D_
gene7388	63.6972	116.406	10.9887	0.0943998	-3.40507	4.64868e-05	0.00688616	NW_017264035.1	2509231	2510664	-	1434	VFPFJ_07346	GO:0016491	-	fad linked oxidase_x000D_
gene296	76.2115	15.7083	136.715	8.70334	3.12157	5.03083e-05	0.00735547	NW_017264030.1	1205561	1207436	-	1876	VFPFJ_00296	GO:0016021;GO:0022891;GO:0055085	-	hexose carrier protein gi_x000D_
gene6254	192.331	19.2165	365.446	19.0173	4.24924	5.33948e-05	0.0076298	NW_017264034.1	2240924	2241946	+	1023	VFPFJ_06223	GO:0005975;GO:0004553	K01183	class iii chitinase 2_x000D_
gene107	38.2353	70.3309	6.13966	0.0872968	-3.51793	5.35401e-05	0.0076298	NW_017264030.1	617992	619429	-	1438	VFPFJ_00108	GO:0016021;GO:0055085;GO:0005215	-	major facilitator superfamily domain-containingprotein_x000D_
gene7191	5336.39	9473.19	1199.59	0.12663	-2.98131	5.85311e-05	0.00823679	NW_017264035.1	1886423	1888217	+	1795	VFPFJ_07154	GO:0016620;GO:0055114	K00128	aldehyde dehydrogenase gi_x000D_
gene9687	496.378	112.573	880.183	7.81878	2.96694	6.5983e-05	0.00917082	NW_017264038.1	1351236	1351970	-	735	VFPFJ_09625	-	-	-_x000D_
gene4708	1645.04	25.7541	3264.33	126.75	6.98584	6.99127e-05	0.00959851	NW_017264033.1	1024408	1025537	-	1130	VFPFJ_04681	GO:0016491;GO:0055114;GO:0005506	-	major facilitator superfamily_x000D_
gene8583	14040.6	3253.78	24827.4	7.63033	2.93175	7.38623e-05	0.0100186	NW_017264037.1	566339	567637	-	1299	VFPFJ_08528	-	-	-_x000D_
gene9504	57.0349	10.6889	103.381	9.67183	3.27379	7.81275e-05	0.0102479	NW_017264038.1	795712	796044	-	333	VFPFJ_09441	-	-	-_x000D_
gene11116	155.672	19.972	291.372	14.589	3.86681	7.87859e-05	0.0102479	NW_017264049.1	146632	147523	+	892	VFPFJ_11043	-	-	-_x000D_
gene419	81.8078	17.1678	146.448	8.53038	3.09261	7.90615e-05	0.0102479	NW_017264030.1	1599788	1600078	+	291	VFPFJ_00418	-	-	-_x000D_
gene2929	660.422	121.202	1199.64	9.89787	3.30712	7.9194e-05	0.0102479	NW_017264031.1	3476188	3477669	-	1482	VFPFJ_02910	GO:0055085;GO:0016021	K19792	low affinity iron transporter_x000D_
gene3114	171.68	37.4797	305.88	8.16121	3.02878	8.04413e-05	0.010291	NW_017264032.1	120608	122092	+	1485	VFPFJ_03095	-	-	-_x000D_
gene377	606.081	137.693	1074.47	7.80339	2.9641	8.2976e-05	0.010496	NW_017264030.1	1496812	1497468	+	657	VFPFJ_00376	-	-	-_x000D_
gene1729	238.968	54.1838	423.753	7.82066	2.96729	8.5101e-05	0.0106452	NW_017264030.1	5677835	5679612	+	1778	VFPFJ_01719	GO:0016491;GO:0030151;GO:0042128;GO:0055114	K00387	sulfite mitochondrial precursor gi_x000D_
gene4586	738.455	1304.94	171.973	0.131786	-2.92373	8.77151e-05	0.0108516	NW_017264033.1	682303	684084	+	1782	VFPFJ_04560	GO:0003333;GO:0015171;GO:0016021	K16261	dicarboxylic amino acid permease_x000D_
gene4730	172.896	3.50332	342.288	97.704	6.61035	9.30641e-05	0.0112953	NW_017264033.1	1089287	1090648	-	1362	VFPFJ_04702	GO:0004084;GO:0009081	-	branched-chain amino acid aminotransferase gi_x000D_
gene3005	20.7958	0.965212	40.6264	42.0907	5.39543	9.33078e-05	0.0112953	NW_017264031.1	3737271	3739407	+	2137	VFPFJ_02986	-	-	-_x000D_
gene1430	110.375	1.63271	219.117	134.205	7.06829	9.53234e-05	0.0114165	NW_017264030.1	4783814	4785385	+	1572	VFPFJ_01422	GO:0030170;GO:0019752;GO:0016831	K01580	glutamate decarboxylase_x000D_
gene6104	295.92	55.1667	536.672	9.7282	3.28217	9.83239e-05	0.0115123	NW_017264034.1	1844690	1845783	+	1094	VFPFJ_06074	-	-	-_x000D_
gene3791	2226.22	536.188	3916.26	7.30389	2.86866	9.86118e-05	0.0115123	NW_017264032.1	2174510	2178281	+	3772	VFPFJ_03768	GO:0016021	-	c2 domain-containing protein gi_x000D_
gene4316	32.5873	5.39459	59.78	11.0815	3.47008	9.97503e-05	0.0115123	NW_017264032.1	3696680	3697800	-	1121	VFPFJ_04289	-	K19305	-_x000D_
gene5656	48.6299	0	97.2598	Inf	Inf	0.000100214	0.0115123	NW_017264034.1	465212	466246	-	1035	VFPFJ_05624	-	-	-_x000D_
gene9254	1892.68	474.879	3310.47	6.97119	2.8014	0.000101548	0.0115477	NW_017264038.1	55086	56644	-	1559	VFPFJ_09193	GO:0016491;GO:0055114	-	fad dependent oxidoreductase_x000D_
gene4394	310.004	568.862	51.1463	0.0899099	-3.47538	0.000105274	0.0118518	NW_017264033.1	162033	162509	+	477	VFPFJ_04367	-	-	-_x000D_
gene292	1188.82	2092.82	284.808	0.136088	-2.87739	0.000109607	0.0122173	NW_017264030.1	1191834	1193681	+	1848	VFPFJ_00292	GO:0016874	K01969	methylcrotonoyl- carboxylase beta mitochondrial precursor gi_x000D_
gene33	77.3338	15.7727	138.895	8.80606	3.1385	0.000111184	0.0122716	NW_017264030.1	360406	360984	-	579	VFPFJ_00034	-	-	-_x000D_
gene3889	8688.47	2182.46	15194.5	6.96208	2.79952	0.000113037	0.0123084	NW_017264032.1	2428199	2428995	-	797	VFPFJ_03866	-	-	-_x000D_
gene1521	2088.21	510.432	3665.99	7.18214	2.84441	0.000113704	0.0123084	NW_017264030.1	5053563	5055059	-	1497	VFPFJ_01513	GO:0005975;GO:0004553	K01179	cel5b endoglucanase_x000D_
gene8250	59.4932	5.81629	113.17	19.4574	4.28225	0.000130278	0.0138379	NW_017264036.1	2145955	2148552	-	2598	VFPFJ_08199	GO:0015079;GO:0071805;GO:0016021	-	trk family potassium uptake protein_x000D_
gene7371	92.8876	20.155	165.62	8.21732	3.03867	0.000130784	0.0138379	NW_017264035.1	2451866	2453200	+	1335	VFPFJ_07329	-	-	-_x000D_
gene2515	3836.92	1084.09	6589.74	6.07858	2.60374	0.000133677	0.0138379	NW_017264031.1	2246129	2249417	-	3289	VFPFJ_02499	GO:0016491;GO:0055114	K00010	nad -binding domain_x000D_
gene4728	41.5101	0.264277	82.756	313.141	8.29067	0.000133833	0.0138379	NW_017264033.1	1084155	1085289	-	1135	VFPFJ_04700	GO:0020037;GO:0016705;GO:0004497;GO:0005506;GO:0055114	-	cytochrome p450 gi_x000D_
gene8566	6155.25	1603.43	10707.1	6.67759	2.73933	0.000134713	0.0138379	NW_017264037.1	487492	503911	-	16420	VFPFJ_08511	-	-	-_x000D_
gene1723	96.139	17.5944	174.684	9.9284	3.31156	0.000135208	0.0138379	NW_017264030.1	5664391	5664885	-	495	VFPFJ_01713	-	-	-_x000D_
gene9245	7120.75	621.28	13620.2	21.9228	4.45436	0.000138541	0.0140513	NW_017264038.1	26146	26923	+	778	VFPFJ_09184	GO:0046872;GO:0019430;GO:0004784;GO:0055114	K04564	superoxide dismutase gi_x000D_
gene9963	557.138	28.208	1086.07	38.5022	5.26687	0.000143273	0.0142847	NW_017264039.1	384867	387011	+	2145	VFPFJ_09900	GO:1902358;GO:0016021;GO:0008271	-	sulfate permease_x000D_
gene3052	10238.5	879.508	19597.5	22.2823	4.47783	0.00014338	0.0142847	NW_017264031.1	3869135	3869712	-	578	VFPFJ_03033	GO:0016021;GO:0035434;GO:0005375	-	ctr copper transporter gi_x000D_
gene6443	2280.29	571.669	3988.9	6.97765	2.80274	0.000146309	0.0143348	NW_017264034.1	2784057	2789964	+	5908	VFPFJ_06411	GO:0003824	-	polyketide synthase_x000D_
gene7169	238.437	58.0545	418.82	7.21426	2.85085	0.000146429	0.0143348	NW_017264035.1	1812360	1813766	-	1407	VFPFJ_07133	GO:0050662;GO:0003824	-	nad dependent epimerase dehydratase_x000D_
gene11420	474.881	117.222	832.54	7.10228	2.82828	0.000148264	0.0143892	NW_017264058.1	50928	52616	+	1689	VFPFJ_11347	GO:0016831;GO:0000287;GO:0030976	-	pyruvate decarboxylase_x000D_
gene5363	68.7043	14.457	122.952	8.50466	3.08825	0.000153457	0.0147659	NW_017264033.1	3153065	3153214	+	150	VFPFJ_05334	-	-	-_x000D_
gene5897	377.052	0.264277	753.84	2852.46	11.478	0.000159594	0.0152264	NW_017264034.1	1239370	1241359	+	1990	VFPFJ_05866	GO:0050660;GO:0016614;GO:0055114;GO:0016757	-	fad binding domain-containing protein_x000D_
gene1734	467.154	863.452	70.8569	0.0820624	-3.60714	0.000171501	0.016109	NW_017264030.1	5689661	5690179	-	519	VFPFJ_01724	-	-	-_x000D_
gene6462	742.272	197.999	1286.55	6.49775	2.69994	0.000171708	0.016109	NW_017264034.1	2841549	2842177	-	629	VFPFJ_06429	-	-	-_x000D_
gene11369	9532.77	2505.76	16559.8	6.60867	2.72436	0.000185525	0.0170995	NW_017264056.1	52078	53771	-	1694	VFPFJ_11296	GO:0020037;GO:0016021;GO:0016705;GO:0004497;GO:0005506;GO:0055114	-	cytochrome p450_x000D_
gene8471	510.003	134.875	885.132	6.56261	2.71427	0.000185707	0.0170995	NW_017264037.1	182100	184064	-	1965	VFPFJ_08417	-	-	-_x000D_
gene856	152.091	9.12221	295.06	32.3452	5.01548	0.000186821	0.0170995	NW_017264030.1	3043615	3044430	-	816	VFPFJ_00852	-	-	-_x000D_
gene155	3412.25	6183.44	641.072	0.103676	-3.26985	0.000199753	0.0181356	NW_017264030.1	762307	764713	+	2407	VFPFJ_00156	GO:0046872;GO:0005524;GO:0004075	K01968	3-methylcrotonyl- carboxylase subunit alpha_x000D_
gene9948	13360.7	1104.22	25617.1	23.1993	4.53601	0.000204473	0.0184156	NW_017264039.1	344315	345148	+	834	VFPFJ_09885	GO:0016020	K14686	ctr copper transporter family protein gi_x000D_
gene4379	318.163	70.6133	565.712	8.01141	3.00206	0.000206624	0.0184617	NW_017264033.1	131173	131679	+	507	VFPFJ_04352	-	-	-_x000D_
gene9947	949.67	193.867	1705.47	8.79711	3.13703	0.000215493	0.0191025	NW_017264039.1	341596	342255	+	660	VFPFJ_09884	-	-	-_x000D_
gene2803	58.6709	13.4728	103.869	7.70955	2.94665	0.000218973	0.0191879	NW_017264031.1	3118503	3119930	+	1428	VFPFJ_02785	-	-	-_x000D_
gene526	100.222	24.5009	175.943	7.1811	2.84421	0.000219865	0.0191879	NW_017264030.1	1924564	1925312	+	749	VFPFJ_00524	-	-	-_x000D_
gene1539	61.7299	14.2463	109.213	7.66609	2.93849	0.000226146	0.0195843	NW_017264030.1	5103271	5104896	-	1626	VFPFJ_01531	GO:0031047;GO:0006342;GO:0044446;GO:0005634	-	argonaute subunit arb1_x000D_
gene5920	130.183	35.4626	224.904	6.34201	2.66494	0.000233068	0.0200296	NW_017264034.1	1303855	1305178	-	1324	VFPFJ_05889	-	-	-_x000D_
gene4991	1298.33	52.6435	2544.02	48.3254	5.59471	0.000236869	0.0201221	NW_017264033.1	2013550	2016320	+	2771	VFPFJ_04963	-	-	-_x000D_
gene291	1745.5	3027.04	463.955	0.15327	-2.70585	0.000237719	0.0201221	NW_017264030.1	1189797	1191189	-	1393	VFPFJ_00291	GO:0050660;GO:0003995;GO:0055114	K00253	isovaleryl- mitochondrial precursor gi_x000D_
gene4731	101.959	0.528554	203.39	384.805	8.58798	0.000243618	0.0203747	NW_017264033.1	1091474	1093240	+	1767	VFPFJ_04703	-	-	-_x000D_
gene2203	8433.38	2301.77	14565	6.32773	2.66169	0.000244323	0.0203747	NW_017264031.1	1240489	1242685	-	2197	VFPFJ_02189	GO:0005488;GO:0044424;GO:0006366	K09202	metallothionein expression activator gi_x000D_
gene744	92.6372	167.831	17.443	0.103931	-3.2663	0.000253279	0.0209663	NW_017264030.1	2693472	2693876	+	405	VFPFJ_00741	-	-	-_x000D_
gene1751	315.004	86.0604	543.947	6.32053	2.66005	0.000291795	0.0239783	NW_017264031.1	35774	37244	-	1471	VFPFJ_01741	-	-	-_x000D_
gene3913	887.835	83.5263	1692.14	20.2588	4.34048	0.000299041	0.0243957	NW_017264032.1	2488983	2489615	-	633	VFPFJ_03890	-	-	-_x000D_
gene4346	51.6311	90.5064	12.7558	0.140938	-2.82687	0.00030743	0.0247928	NW_017264033.1	46806	47657	-	852	VFPFJ_04319	-	-	-_x000D_
gene6511	243.987	60.1575	427.816	7.1116	2.83017	0.000310501	0.0247928	NW_017264034.1	2966884	2968941	-	2058	VFPFJ_06477	GO:0055085;GO:0016021	-	mfs multidrug transporter_x000D_
gene10349	20.4893	3.49055	37.488	10.7399	3.42491	0.000310515	0.0247928	NW_017264041.1	218360	220370	-	2011	VFPFJ_10280	-	-	-_x000D_
gene8470	23588.5	3442.14	43734.9	12.7057	3.66741	0.000318583	0.0252578	NW_017264037.1	181266	181709	+	444	VFPFJ_08416	-	-	-_x000D_
gene10696	125.262	218.866	31.6587	0.144649	-2.78937	0.000350664	0.0276068	NW_017264044.1	28754	33808	+	5055	VFPFJ_10624	GO:0016021;GO:0006357;GO:0008270;GO:0000981;GO:0003677;GO:0005634	-	transcriptional activator xlnr_x000D_
gene4792	140.072	244.42	35.7247	0.146161	-2.77437	0.000353268	0.0276187	NW_017264033.1	1348723	1349945	-	1223	VFPFJ_04764	GO:0016787;GO:0016021;GO:0008152	-	lipase thioesterase_x000D_
gene11648	23.7509	3.86655	43.6353	11.2853	3.49638	0.000357929	0.0277901	NW_017264078.1	30313	31206	-	894	VFPFJ_11575	-	-	-_x000D_
gene7168	493.27	145.763	840.777	5.76809	2.52809	0.000371901	0.0286771	NW_017264035.1	1806881	1807518	-	638	VFPFJ_07132	GO:0016020	-	might be a transmembrane protein gi_x000D_
gene3957	6063.93	1820.34	10307.5	5.66242	2.50142	0.000382048	0.0290791	NW_017264032.1	2628756	2629523	-	768	VFPFJ_03932	-	-	-_x000D_
gene7873	199.105	56.3522	341.858	6.06646	2.60086	0.00038228	0.0290791	NW_017264036.1	948779	950283	+	1505	VFPFJ_07829	GO:0016021	-	integral membrane family protein gi_x000D_
gene287	15.2756	2.26106	28.2902	12.5119	3.64523	0.000387951	0.0293124	NW_017264030.1	1169996	1170855	+	860	VFPFJ_00287	-	-	-_x000D_
gene10231	28.8314	5.83696	51.8259	8.87893	3.15039	0.00039195	0.0294171	NW_017264040.1	333745	334372	+	628	VFPFJ_10164	-	-	-_x000D_
gene2529	2322.45	470.617	4174.29	8.86983	3.14891	0.00039518	0.0294631	NW_017264031.1	2291364	2292152	-	789	VFPFJ_02513	-	-	-_x000D_
gene4454	12.9779	24.492	1.4638	0.0597664	-4.06452	0.000398292	0.0294998	NW_017264033.1	305740	306990	-	1251	VFPFJ_04427	GO:0003824	-	pld-like domain-containing protein gi_x000D_
gene7948	95.2753	22.4894	168.061	7.47289	2.90167	0.000410346	0.0300094	NW_017264036.1	1203339	1206262	+	2924	VFPFJ_07903	GO:0016021	-	glycosyltransferase family 2_x000D_
gene2109	57.3352	8.52845	106.142	12.4456	3.63757	0.000410503	0.0300094	NW_017264031.1	946325	947347	+	1023	VFPFJ_02096	GO:0016021;GO:0055085;GO:0005215	-	major facilitator superfamily general substrate transporter gi_x000D_
gene2895	216.761	15.6732	417.848	26.6601	4.73661	0.000413963	0.0300671	NW_017264031.1	3383427	3384557	+	1131	VFPFJ_02876	-	-	-_x000D_
gene879	6269.37	1873.36	10665.4	5.69317	2.50923	0.0004234	0.0305554	NW_017264030.1	3101928	3103569	-	1642	VFPFJ_00875	GO:0055085;GO:0016021	-	c4-dicarboxylate transporter malic acid transport protein_x000D_
gene8592	13.333	1.54652	25.1195	16.2426	4.02171	0.000429789	0.0308189	NW_017264037.1	587197	587754	+	558	VFPFJ_08537	-	-	-_x000D_
gene8263	6.10417	0	12.2083	Inf	Inf	0.000451145	0.0319621	NW_017264036.1	2184032	2184652	-	621	VFPFJ_08212	-	-	-_x000D_
gene4724	63.0749	1.16967	124.98	106.85	6.73945	0.000452512	0.0319621	NW_017264033.1	1067239	1068939	+	1701	VFPFJ_04697	GO:0020037;GO:0016705;GO:0004497;GO:0005506;GO:0055114	K22992	cytochrome p450 gi_x000D_
gene6199	389.896	18.1134	761.679	42.0507	5.39406	0.00045425	0.0319621	NW_017264034.1	2077955	2079730	-	1776	VFPFJ_06169	GO:0016491;GO:0055114	-	l-amino acid oxidase_x000D_
gene8517	13.3084	1.74527	24.8716	14.2508	3.83297	0.000462896	0.0323682	NW_017264037.1	331036	331341	-	306	VFPFJ_08462	-	-	-_x000D_
gene4597	7230.65	2126.37	12334.9	5.80093	2.53628	0.000467319	0.0324758	NW_017264033.1	728663	729146	+	484	VFPFJ_04571	-	-	-_x000D_
gene224	708.832	202.542	1215.12	5.99936	2.58481	0.000475025	0.0328088	NW_017264030.1	962396	962985	-	590	VFPFJ_00224	-	-	-_x000D_
gene9210	13281.1	4023.99	22538.3	5.60098	2.48568	0.000485387	0.0332191	NW_017264037.1	2411469	2412276	+	808	VFPFJ_09150	GO:0016021	-	mitochondrial hypoxia responsive domain containing protein_x000D_
gene9001	1360.03	399.943	2320.11	5.80111	2.53633	0.000486867	0.0332191	NW_017264037.1	1771578	1774961	-	3384	VFPFJ_08944	GO:0016491;GO:0030151;GO:0042128;GO:0055114	K10534	nitrate reductase_x000D_
gene9377	5.75218	0	11.5044	Inf	Inf	0.000513608	0.0348325	NW_017264038.1	397335	399053	-	1719	VFPFJ_09314	-	-	-_x000D_
gene5435	1491.44	353.842	2629.04	7.43	2.89336	0.000553684	0.0373256	NW_017264033.1	3374276	3375380	+	1105	VFPFJ_05405	GO:0019359;GO:0016740;GO:0044424	-	nicotinamide riboside kinase 1_x000D_
gene10343	466.182	138.673	793.692	5.72349	2.5169	0.000572338	0.0383535	NW_017264041.1	206457	208286	+	1830	VFPFJ_10274	GO:0016301;GO:0016310;GO:0007165	-	ethylene receptor_x000D_
gene10625	168.418	48.0641	288.773	6.00807	2.5869	0.000598754	0.0398862	NW_017264043.1	221777	223834	+	2058	VFPFJ_10555	GO:0055114;GO:0045480	K04618	galactose oxidase_x000D_
gene4639	282.304	83.8902	480.719	5.73033	2.51862	0.000603356	0.0399564	NW_017264033.1	829186	829959	-	774	VFPFJ_04612	-	-	-_x000D_
gene11628	54.6027	0.905397	108.3	119.616	6.90227	0.000609446	0.0401237	NW_017264075.1	27071	29574	+	2504	VFPFJ_11555	GO:0044454;GO:0005515;GO:0006342;GO:0000775;GO:0007533;GO:0000792;GO:0003682	-	chromo shadow domain-containing protein_x000D_
gene556	67.2969	16.9133	117.681	6.9579	2.79865	0.000633954	0.0414283	NW_017264030.1	2039829	2040158	+	330	VFPFJ_00554	-	-	-_x000D_
gene3449	96.9515	28.7308	165.172	5.74896	2.5233	0.000636623	0.0414283	NW_017264032.1	1178002	1178289	-	288	VFPFJ_03429	-	-	-_x000D_
gene10191	19.9402	2.5381	37.3423	14.7127	3.87899	0.000644108	0.041568	NW_017264040.1	251750	252178	+	429	VFPFJ_10124	-	-	-_x000D_
gene9681	33.9767	4.83176	63.1216	13.0639	3.70751	0.000646154	0.041568	NW_017264038.1	1338391	1339161	-	771	VFPFJ_09619	-	-	-_x000D_
gene525	78.8325	22.1931	135.472	6.10423	2.60981	0.000657967	0.0420874	NW_017264030.1	1921709	1924306	+	2598	VFPFJ_00523	GO:0044763;GO:0097159;GO:1901363;GO:0022414	-	rna-binding protein gi_x000D_
gene7067	189.691	53.2621	326.119	6.12291	2.61422	0.000665674	0.0423399	NW_017264035.1	1503025	1505082	+	2058	VFPFJ_07032	GO:0005524	-	aaa family_x000D_
gene5808	3828.47	245.525	7411.41	30.1859	4.9158	0.000682415	0.0431608	NW_017264034.1	922785	923518	-	734	VFPFJ_05776	-	-	-_x000D_
gene9352	5.61183	11.2237	0	0	-Inf	0.000687727	0.0432538	NW_017264038.1	333614	334540	-	927	VFPFJ_09289	-	-	-_x000D_
gene11123	1198.81	365.647	2031.97	5.55719	2.47436	0.000699406	0.043649	NW_017264049.1	177578	178782	+	1205	VFPFJ_11050	-	-	-_x000D_
gene6906	34.3989	8.4678	60.3301	7.12465	2.83282	0.000701764	0.043649	NW_017264035.1	1012993	1013265	+	273	VFPFJ_06871	-	-	-_x000D_
gene3965	27.8696	6.27362	49.4657	7.88471	2.97906	0.000715423	0.044254	NW_017264032.1	2664982	2665392	-	411	VFPFJ_03940	-	-	-_x000D_
gene11643	9.76622	0.879021	18.6534	21.2207	4.4074	0.000730294	0.0445424	NW_017264078.1	8625	14052	+	5428	VFPFJ_11570	-	-	-_x000D_
gene7544	35.5605	8.87808	62.243	7.01086	2.80959	0.000730677	0.0445424	NW_017264035.1	2977031	2978568	-	1538	VFPFJ_07501	GO:0055085;GO:0016021	-	mfs monocarboxylate transporter_x000D_
gene7581	44258.8	14228.3	74289.3	5.22123	2.38439	0.000731954	0.0445424	NW_017264036.1	33864	34502	-	639	VFPFJ_07538	-	-	-_x000D_
gene1349	50.162	12.5323	87.7917	7.00525	2.80844	0.000753729	0.0451332	NW_017264030.1	4550305	4550502	-	198	VFPFJ_01340	-	-	-_x000D_
gene4375	359.195	93.6102	624.781	6.67428	2.73861	0.000756367	0.0451332	NW_017264033.1	113834	114457	-	624	VFPFJ_04348	GO:0008168;GO:0032259	-	methyltransferase domain-containing protein_x000D_
gene5551	259.381	442.528	76.2339	0.172269	-2.53726	0.000758326	0.0451332	NW_017264034.1	165387	165798	-	412	VFPFJ_05520	-	-	-_x000D_
gene11388	688.991	212.252	1165.73	5.49218	2.45738	0.000760841	0.0451332	NW_017264056.1	106803	107267	+	465	VFPFJ_11315	-	-	-_x000D_
gene6336	35645.1	11377.9	59912.2	5.26566	2.39661	0.000761709	0.0451332	NW_017264034.1	2486639	2487225	-	587	VFPFJ_06305	-	-	-_x000D_
gene10667	15.6055	28.8017	2.40918	0.0836472	-3.57954	0.000770123	0.0453929	NW_017264043.1	321973	323674	-	1702	VFPFJ_10595	GO:0003333;GO:0015171;GO:0016021	-	proline-specific permease_x000D_
gene5012	186.086	51.9332	320.239	6.16637	2.62442	0.000779714	0.0456398	NW_017264033.1	2074788	2075268	+	481	VFPFJ_04984	-	-	-_x000D_
gene10615	9.85727	1.10415	18.6104	16.8549	4.07509	0.000782419	0.0456398	NW_017264043.1	189974	191218	-	1245	VFPFJ_10545	-	-	-_x000D_
gene1998	219.262	41.5143	397.009	9.5632	3.25749	0.000801991	0.0465403	NW_017264031.1	650968	652263	+	1296	VFPFJ_01987	-	-	-_x000D_
gene10329	4584.57	1502.56	7666.57	5.10233	2.35116	0.00080795	0.0466074	NW_017264041.1	159286	162256	+	2971	VFPFJ_10260	GO:0006468;GO:0005524;GO:0004674	-	protein kinase_x000D_
gene8515	836.442	276.581	1396.3	5.04843	2.33584	0.000811427	0.0466074	NW_017264037.1	328300	329335	-	1036	VFPFJ_08460	-	-	-_x000D_
gene4727	437.127	35.4225	838.832	23.6808	4.56564	0.000852783	0.0487342	NW_017264033.1	1074846	1082453	-	7608	VFPFJ_04699	GO:0031177;GO:0016491;GO:0055114;GO:0016740	-	polyketide synthase_x000D_
gene1672	6.10469	0	12.2094	Inf	Inf	0.000865549	0.0492139	NW_017264030.1	5518344	5520312	+	1969	VFPFJ_01663	-	-	-_x000D_
gene10839	6379.82	1023.3	11736.3	11.4691	3.51968	0.000875284	0.0495173	NW_017264045.1	100131	100520	+	390	VFPFJ_10768	-	-	-_x000D_
gene4344	8.79797	16.864	0.731898	0.0433999	-4.52616	0.000890659	0.0499651	NW_017264033.1	36232	38626	+	2395	VFPFJ_04317	GO:0016020;GO:0009987	-	serine threonine protein kinase gi_x000D_
gene8383	5327.59	1708.49	8946.69	5.2366	2.38863	0.000892076	0.0499651	NW_017264036.1	2548070	2548689	-	620	VFPFJ_08330	-	-	-_x000D_
gene6555	577.949	44.601	1111.3	24.9164	4.63903	0.000920854	0.0513217	NW_017264034.1	3083453	3084367	+	915	VFPFJ_06520	-	-	-_x000D_
gene1593	205.105	60.661	349.55	5.76235	2.52666	0.000927477	0.0513753	NW_017264030.1	5255643	5256089	+	447	VFPFJ_01584	-	-	-_x000D_
gene4418	637.191	213.891	1060.49	4.95808	2.30978	0.000930943	0.0513753	NW_017264033.1	212961	214214	-	1254	VFPFJ_04391	-	-	-_x000D_
gene1761	26.8716	47.2674	6.47575	0.137002	-2.86773	0.000935834	0.0513933	NW_017264031.1	64426	65826	-	1401	VFPFJ_01751	-	-	-_x000D_
gene5473	52.6393	14.0796	91.1989	6.47737	2.69541	0.000946685	0.0517368	NW_017264033.1	3493697	3493987	-	291	VFPFJ_05443	-	-	-_x000D_
gene10424	18.9278	3.72845	34.1271	9.15316	3.19427	0.000954401	0.0519065	NW_017264041.1	427004	428020	-	1017	VFPFJ_10355	-	-	-_x000D_
gene5932	183.717	23.4145	344.02	14.6926	3.87702	0.000975236	0.0527847	NW_017264034.1	1339237	1340379	+	1143	VFPFJ_05902	-	-	-_x000D_
gene9347	1445.11	2426.41	463.818	0.191154	-2.38719	0.000983898	0.0529987	NW_017264038.1	318727	320214	+	1488	VFPFJ_09284	GO:0004334;GO:0009072	K01555	fumarylacetoacetase gi_x000D_
gene10721	589.768	180.546	998.99	5.53315	2.4681	0.00102414	0.0549037	NW_017264044.1	104662	105636	-	975	VFPFJ_10649	-	-	-_x000D_
gene4987	2495.93	571.075	4420.79	7.74117	2.95255	0.0010332	0.0551269	NW_017264033.1	2004927	2006079	-	1153	VFPFJ_04959	GO:0016491;GO:0055114	-	3-oxoacyl-(acyl-carrier-protein) reductase_x000D_
gene9683	1125.52	377.387	1873.65	4.96481	2.31174	0.00106996	0.0568189	NW_017264038.1	1343791	1344912	+	1122	VFPFJ_09621	-	-	-_x000D_
gene11411	90.3868	25.2676	155.506	6.15435	2.62161	0.0010795	0.0570483	NW_017264057.1	101998	102927	-	930	VFPFJ_11338	GO:0016757	-	hypothetical protein VFPFJ_11338 [Purpureocillium lilacinum]_x000D_
gene2856	80.2675	24.4343	136.101	5.57006	2.47769	0.00108686	0.0570483	NW_017264031.1	3270762	3271283	-	522	VFPFJ_02838	-	-	-_x000D_
gene9255	2199.32	765.315	3633.33	4.7475	2.24717	0.00109079	0.0570483	NW_017264038.1	57498	59281	+	1784	VFPFJ_09194	GO:0055085;GO:0016021	-	major facilitator superfamily transporter_x000D_
gene555	310.712	97.1108	524.312	5.39912	2.43272	0.00109455	0.0570483	NW_017264030.1	2039206	2039712	-	507	VFPFJ_00553	-	-	-_x000D_
gene3862	2111.46	117.168	4105.76	35.0415	5.13099	0.00110146	0.057144	NW_017264032.1	2350814	2351608	-	795	VFPFJ_03839	-	-	-_x000D_
gene4162	871.089	1460.12	282.055	0.193172	-2.37204	0.00112673	0.0581869	NW_017264032.1	3242362	3243797	-	1436	VFPFJ_04135	GO:0016624;GO:0055114	K00166	2-oxoisovalerate dehydrogenase alpha mitochondrial precursor_x000D_
gene3050	42.5634	2.10851	83.0182	39.3729	5.29913	0.00113685	0.0584416	NW_017264031.1	3858855	3859275	-	421	VFPFJ_03031	-	-	-_x000D_
gene7427	47.931	83.1315	12.7305	0.153137	-2.70711	0.0011753	0.0599785	NW_017264035.1	2634628	2636187	-	1560	VFPFJ_07385	GO:0003333;GO:0015171;GO:0016021	-	choline transporter_x000D_
gene3104	14.1939	25.8636	2.52427	0.0975993	-3.35698	0.00117741	0.0599785	NW_017264032.1	92616	94538	+	1923	VFPFJ_03085	-	-	-_x000D_
gene3053	3892.08	441.884	7342.29	16.6159	4.05449	0.00119534	0.0606179	NW_017264031.1	3870319	3872259	+	1941	VFPFJ_03034	GO:0016021;GO:0016491;GO:0055114	-	ferric-chelate reductase gi_x000D_
gene2173	140.045	237.343	42.7474	0.180108	-2.47307	0.00121314	0.0612445	NW_017264031.1	1156241	1159880	+	3640	VFPFJ_02160	GO:0055085;GO:0016021	-	mfs general substrate transporter_x000D_
gene9961	13534.6	4446.53	22622.7	5.08773	2.34702	0.00122209	0.0612685	NW_017264039.1	376511	378036	+	1526	VFPFJ_09898	GO:0033609;GO:0045735	-	oxalate decarboxylase oxdc gi_x000D_
gene1219	64797.8	21873.3	107722	4.92483	2.30007	0.00122799	0.0612685	NW_017264030.1	4145398	4148175	-	2778	VFPFJ_01212	GO:0005829;GO:0042026;GO:0051787;GO:0019538;GO:0005524;GO:0016887;GO:0043335;GO:0005635;GO:0071218	K03695	heat shock protein hsp98_x000D_
gene1677	1960.59	405.851	3515.32	8.66161	3.11464	0.00122994	0.0612685	NW_017264030.1	5531911	5533697	+	1787	VFPFJ_01668	GO:0055085;GO:0016021	-	benomyl methotrexate resistance protein_x000D_
gene7407	100.348	20.4786	180.217	8.80029	3.13755	0.00126504	0.0627391	NW_017264035.1	2559274	2560158	+	885	VFPFJ_07365	-	-	-_x000D_
gene5945	121.17	7.84651	234.494	29.8852	4.90136	0.00128544	0.0634715	NW_017264034.1	1364836	1365715	-	880	VFPFJ_05915	-	-	-_x000D_
gene6067	38.4088	9.90091	66.9166	6.75863	2.75673	0.00130326	0.0640703	NW_017264034.1	1718350	1719644	+	1295	VFPFJ_06037	-	-	-_x000D_
gene9480	25.9354	6.37912	45.4917	7.13134	2.83417	0.00135685	0.0661347	NW_017264038.1	709908	711659	-	1752	VFPFJ_09416	GO:0050660;GO:0016614;GO:0055114	-	ubiquitin-conjugating enzyme_x000D_
gene561	15.5445	3.00114	28.0879	9.35909	3.22637	0.001357	0.0661347	NW_017264030.1	2055919	2058136	+	2218	VFPFJ_00559	GO:0016021;GO:0055085;GO:0005215	-	nucleoside transporter gi_x000D_
gene8516	694.996	246.3	1143.69	4.64348	2.21521	0.0013706	0.0665095	NW_017264037.1	329731	330579	-	849	VFPFJ_08461	-	-	-_x000D_
gene1345	9.2783	0	18.5566	Inf	Inf	0.00138784	0.0670571	NW_017264030.1	4538207	4539098	-	892	VFPFJ_01336	-	-	-_x000D_
gene11617	4.97567	0	9.95134	Inf	Inf	0.00140015	0.0673629	NW_017264074.1	2200	2883	+	684	VFPFJ_11544	-	-	-_x000D_
gene7446	6.48106	0.376843	12.5853	33.3966	5.06163	0.00142009	0.0680315	NW_017264035.1	2688018	2688485	-	468	VFPFJ_07404	-	-	-_x000D_
gene1776	41.8146	3.62949	79.9998	22.0416	4.46216	0.00143437	0.0684242	NW_017264031.1	102013	103109	-	1097	VFPFJ_01766	-	-	-_x000D_
gene8619	53.4783	16.0373	90.9193	5.66925	2.50316	0.00147846	0.0702302	NW_017264037.1	661751	662285	-	535	VFPFJ_08564	-	-	-_x000D_
gene3650	2315.64	807.667	3823.62	4.73415	2.24311	0.00149522	0.0707277	NW_017264032.1	1748335	1749100	-	766	VFPFJ_03629	GO:0016021;GO:0005739	K05770	translocator protein_x000D_
gene10827	5001.82	533.606	9470.03	17.7473	4.14952	0.00153139	0.0716144	NW_017264045.1	74859	77184	-	2326	VFPFJ_10756	-	-	-_x000D_
gene8492	69.3703	7.99199	130.749	16.3599	4.0321	0.00153475	0.0716144	NW_017264037.1	254084	256836	+	2753	VFPFJ_08437	-	K05349	-_x000D_
gene9345	95.7783	169.02	22.5366	0.133337	-2.90685	0.00154189	0.0716144	NW_017264038.1	313081	314745	-	1665	VFPFJ_09282	GO:0020037;GO:0016021;GO:0016705;GO:0004497;GO:0005506;GO:0055114	-	cytochrome p450 3a17_x000D_
gene4034	153.608	46.2414	260.975	5.64376	2.49666	0.00154238	0.0716144	NW_017264032.1	2875122	2877168	+	2047	VFPFJ_04009	-	-	-_x000D_
gene3378	97.3897	25.0909	169.689	6.76295	2.75765	0.00154577	0.0716144	NW_017264032.1	974522	975666	+	1145	VFPFJ_03358	GO:0006281;GO:0016491;GO:0055114	-	dna repair family protein_x000D_
gene10562	22.9436	4.86385	41.0233	8.43434	3.07628	0.00156182	0.0720613	NW_017264043.1	39074	40887	+	1814	VFPFJ_10492	-	-	-_x000D_
gene10509	101.747	171.505	31.9894	0.186522	-2.42258	0.00160543	0.073771	NW_017264042.1	224852	226123	-	1272	VFPFJ_10439	-	-	-_x000D_
gene11249	9.71661	1.16967	18.2635	15.6142	3.96479	0.00161498	0.0739084	NW_017264052.1	124320	129739	-	5420	VFPFJ_11176	-	-	-_x000D_
gene5442	135.493	22.6518	248.334	10.9631	3.45459	0.00165553	0.0754572	NW_017264033.1	3389827	3390925	+	1099	VFPFJ_05412	-	-	-_x000D_
gene4706	50.5231	86.1254	14.9208	0.173245	-2.52912	0.00170528	0.0774115	NW_017264033.1	1019800	1021625	+	1826	VFPFJ_04679	GO:0004339;GO:0000272;GO:2001070	K01178	glucoamylase precursor_x000D_
gene2989	76.3021	23.7774	128.827	5.41802	2.43777	0.00174591	0.0786414	NW_017264031.1	3678168	3678587	+	420	VFPFJ_02971	-	-	-_x000D_
gene5600	1739.21	636.736	2841.69	4.46289	2.15798	0.00174635	0.0786414	NW_017264034.1	317572	318542	-	971	VFPFJ_05569	GO:0050662;GO:0003824	-	nad dependent epimerase dehydratase family protein_x000D_
gene4439	238.004	54.3012	421.707	7.76607	2.95718	0.00177197	0.0794773	NW_017264033.1	266654	267541	+	888	VFPFJ_04412	GO:0016491;GO:0043167	-	oxidoreductase domain-containing protein_x000D_
gene7554	6274.96	2185.73	10364.2	4.74175	2.24542	0.00177915	0.0794826	NW_017264035.1	3010698	3012194	-	1497	VFPFJ_07511	-	K07192	-_x000D_
gene10622	796.452	295.863	1297.04	4.38393	2.13222	0.00180042	0.079599	NW_017264043.1	207564	208019	-	456	VFPFJ_10552	-	-	-_x000D_
gene3985	1709.35	439.095	2979.6	6.78577	2.76251	0.00180812	0.079599	NW_017264032.1	2741426	2743153	+	1728	VFPFJ_03960	GO:0051287;GO:0004617;GO:0016597;GO:0006564;GO:0055114	K00058	phosphoglycerate dehydrogenase_x000D_
gene11061	159.398	9.00258	309.793	34.4116	5.10482	0.00181162	0.079599	NW_017264048.1	202242	203722	+	1481	VFPFJ_10988	-	-	-_x000D_
gene9181	171.376	56.565	286.186	5.05942	2.33897	0.0018229	0.079599	NW_017264037.1	2326276	2328884	-	2609	VFPFJ_09122	-	-	-_x000D_
gene9395	349.483	96.6265	602.339	6.23368	2.64008	0.00182398	0.079599	NW_017264038.1	440842	441846	+	1005	VFPFJ_09332	-	-	-_x000D_
gene4631	1666.07	2822.6	509.547	0.180524	-2.46974	0.00183075	0.079599	NW_017264033.1	807728	809618	+	1891	VFPFJ_04604	GO:0055085;GO:0016021	-	pantothenate transporter_x000D_
gene4725	130.125	10.7927	249.457	23.1135	4.53066	0.00183124	0.079599	NW_017264033.1	1070119	1070860	-	742	VFPFJ_11777	-	-	-_x000D_
gene5073	4727.18	1723.13	7731.23	4.48674	2.16567	0.00184914	0.0798715	NW_017264033.1	2262569	2264143	-	1575	VFPFJ_05045	-	-	-_x000D_
gene1837	14.7799	2.74963	26.8102	9.75048	3.28547	0.0018517	0.0798715	NW_017264031.1	239807	240628	+	822	VFPFJ_01827	-	-	-_x000D_
gene9187	3531.99	1247.18	5816.8	4.66396	2.22155	0.00186827	0.0802788	NW_017264037.1	2341030	2345108	-	4079	VFPFJ_09128	GO:0000155;GO:0000160;GO:0005622;GO:0023014	-	ethylene receptor_x000D_
gene9506	52.4286	16.9699	87.8874	5.17903	2.37268	0.00195801	0.083815	NW_017264038.1	798560	799603	+	1044	VFPFJ_09443	-	-	-_x000D_
gene4038	1357.47	2281.86	433.073	0.18979	-2.39753	0.00205638	0.0876921	NW_017264032.1	2888151	2889023	-	873	VFPFJ_04013	GO:0016491;GO:0055114;GO:0010181	K07005	flavin-nucleotide-binding protein_x000D_
gene1863	20.8348	4.99138	36.6783	7.34833	2.87742	0.00207805	0.0881206	NW_017264031.1	299790	300968	+	1179	VFPFJ_01853	-	-	-_x000D_
gene10854	2209.24	791.811	3626.67	4.58022	2.19542	0.00208208	0.0881206	NW_017264045.1	146178	148020	+	1843	VFPFJ_10782	GO:0090305;GO:0006289;GO:0043231;GO:0004519;GO:0070914	K13281	uv-damage endonuclease gi_x000D_
gene5845	9.55229	1.45462	17.65	12.1337	3.60095	0.00213508	0.0898741	NW_017264034.1	1074376	1075604	-	1229	VFPFJ_05813	-	-	-_x000D_
gene2427	295.605	65.04	526.17	8.08994	3.01613	0.00213948	0.0898741	NW_017264031.1	1993843	1998133	+	4291	VFPFJ_02411	-	-	-_x000D_
gene1659	3725.8	1375.96	6075.64	4.41555	2.14259	0.00215133	0.0899241	NW_017264030.1	5472952	5474142	+	1191	VFPFJ_01650	GO:0016021	-	hpp family protein_x000D_
gene1428	168.836	44.2916	293.381	6.62384	2.72767	0.00215664	0.0899241	NW_017264030.1	4781852	4782692	-	841	VFPFJ_01420	-	-	-_x000D_
gene418	312.89	113.706	512.074	4.50347	2.17104	0.00219513	0.0911911	NW_017264030.1	1597290	1597946	+	657	VFPFJ_00417	GO:0016021	-	extracellular serine-rich protein_x000D_
gene9780	13.9282	24.9327	2.92384	0.117269	-3.0921	0.00220653	0.0913276	NW_017264038.1	1657530	1658279	-	750	VFPFJ_09717	-	-	-_x000D_
gene101	51.6308	8.62657	94.635	10.9702	3.45552	0.00223497	0.0921659	NW_017264030.1	601454	603623	-	2170	VFPFJ_00102	GO:0016021	-	nonselective cation channel gi_x000D_
gene3148	579.083	202.09	956.076	4.73093	2.24212	0.0022686	0.0932113	NW_017264032.1	212670	213614	-	945	VFPFJ_03129	GO:0016787	-	esterase lipase gi_x000D_
gene3900	444.061	151.139	736.982	4.87619	2.28576	0.00227707	0.0932192	NW_017264032.1	2457701	2458784	+	1084	VFPFJ_03877	-	-	-_x000D_
gene8632	5886.16	1761.55	10010.8	5.68295	2.50664	0.00234433	0.0953269	NW_017264037.1	699707	700717	-	1011	VFPFJ_08577	-	-	-_x000D_
gene1615	48.6043	91.3567	5.85195	0.064056	-3.96452	0.00234549	0.0953269	NW_017264030.1	5324925	5327047	-	2123	VFPFJ_01606	GO:0055085;GO:0016021	-	allantoate permease gi_x000D_
gene9414	287.792	106.539	469.045	4.40259	2.13835	0.0023896	0.0967702	NW_017264038.1	494594	498218	-	3625	VFPFJ_09351	GO:0046872;GO:0098655;GO:0005524;GO:0016021;GO:0019829	K01536	calcium-transporting atpase 3_x000D_
gene11196	400.805	764.368	37.2414	0.0487218	-4.35929	0.00241089	0.0971589	NW_017264051.1	76260	78134	-	1875	VFPFJ_11123	GO:0055085;GO:0016021	-	phthalate transporter_x000D_
gene6441	205.171	22.1482	388.194	17.5271	4.13152	0.00241646	0.0971589	NW_017264034.1	2780568	2781693	+	1126	VFPFJ_06409	-	-	-_x000D_
gene6803	17054.4	28506.9	5601.85	0.196508	-2.34734	0.00245685	0.0983049	NW_017264035.1	694189	696609	-	2421	VFPFJ_06768	GO:0009086;GO:0032259;GO:0008270;GO:0003871	K00549	5-methyltetrahydropteroyltriglutamate-homocysteine s-methyltransferase gi_x000D_
gene2386	25.1701	6.81578	43.5245	6.38585	2.67488	0.00246387	0.0983049	NW_017264031.1	1864040	1864495	-	456	VFPFJ_02370	-	-	-_x000D_
gene4258	68.2597	23.8794	112.64	4.71703	2.23788	0.00247428	0.0983049	NW_017264032.1	3537970	3538524	-	555	VFPFJ_04231	-	-	-_x000D_
gene8727	2258.93	3774.03	743.843	0.197095	-2.34303	0.00248494	0.0983049	NW_017264037.1	958544	962705	+	4162	VFPFJ_08672	GO:0016787;GO:0005829	K01469	protein gi_x000D_
gene7316	72.1649	9.94225	134.388	13.5168	3.75668	0.00248862	0.0983049	NW_017264035.1	2269489	2270914	+	1426	VFPFJ_07278	-	-	-_x000D_
gene2921	3850.24	6249.04	1451.45	0.232268	-2.10614	0.00251017	0.0987246	NW_017264031.1	3457160	3461354	-	4195	VFPFJ_02902	GO:0098662;GO:0046872;GO:0000041;GO:0015662;GO:0019829;GO:0046915;GO:0016020	K01533	copper-transporting atpase_x000D_
gene7310	7.30698	13.8686	0.745345	0.0537433	-4.21777	0.00251679	0.0987246	NW_017264035.1	2251328	2252083	-	756	VFPFJ_07272	GO:0016787	-	extracellular soluble lytic transglycosylase_x000D_
gene11428	3848.02	1357.19	6338.86	4.67059	2.2236	0.00254692	0.0995599	NW_017264058.1	77307	77603	-	297	VFPFJ_11355	-	-	-_x000D_
gene4722	169.33	12.4338	326.226	26.237	4.71353	0.00256416	0.0998869	NW_017264033.1	1062982	1064752	+	1771	VFPFJ_04695	GO:0016491;GO:0005488	-	isotrichodermin c-15 hydroxylase gi_x000D_
gene10871	130.403	22.0229	238.784	10.8425	3.43863	0.00259236	0.100538	NW_017264045.1	196676	197353	-	678	VFPFJ_10799	GO:0016021	-	hypothetical protein VFPFJ_10799 [Purpureocillium lilacinum] gi_x000D_
gene11828	31.73	7.83642	55.6236	7.09809	2.82743	0.00259875	0.100538	NW_017264147.1	1099	1716	+	618	VFPFJ_11755	-	-	-_x000D_
gene6934	23.9709	4.96364	42.9781	8.65857	3.11413	0.00263016	0.101405	NW_017264035.1	1118019	1118503	-	485	VFPFJ_06899	-	-	-_x000D_
gene9240	2219.8	797.796	3641.81	4.56484	2.19056	0.00269179	0.103198	NW_017264038.1	14203	17292	-	3090	VFPFJ_09179	GO:0008017;GO:0007018;GO:0005524;GO:0003777;GO:0005874	K10405	kinesin motor domain-containingprotein_x000D_
gene7290	24993.8	9167.84	40819.8	4.4525	2.15461	0.00270895	0.103198	NW_017264035.1	2186609	2187787	-	1179	VFPFJ_07252	-	-	-_x000D_
gene4767	2895.44	1134.13	4656.76	4.10602	2.03774	0.0027128	0.103198	NW_017264033.1	1245269	1246306	-	1038	VFPFJ_04739	-	-	-_x000D_
gene3818	992.882	1639.21	346.555	0.211416	-2.24185	0.00271332	0.103198	NW_017264032.1	2230273	2231134	+	862	VFPFJ_03795	-	-	-_x000D_
gene6112	81.5955	28.8773	134.314	4.65118	2.2176	0.0027572	0.104514	NW_017264034.1	1866828	1867953	+	1126	VFPFJ_06082	GO:0016021;GO:0006810;GO:0005215	-	aquaporin-like protein_x000D_
gene421	372.129	139.177	605.081	4.34757	2.12021	0.0028652	0.108243	NW_017264030.1	1603274	1603697	-	424	VFPFJ_00420	-	-	-_x000D_
gene5434	12046.9	4663.36	19430.5	4.16663	2.05888	0.00292015	0.109851	NW_017264033.1	3372328	3373869	+	1542	VFPFJ_05404	GO:0016491	-	fumarate reductase_x000D_
gene5689	961.187	1556.48	365.891	0.235075	-2.08881	0.00292728	0.109851	NW_017264034.1	574181	575143	+	963	VFPFJ_05657	GO:0016787	-	gdsl lipase acylhydrolase family protein_x000D_
gene1689	137.083	243.497	30.6703	0.125958	-2.98899	0.00294621	0.110194	NW_017264030.1	5555447	5557645	-	2199	VFPFJ_01679	-	-	-_x000D_
gene2841	78.7081	26.539	130.877	4.9315	2.30203	0.0030718	0.114511	NW_017264031.1	3231713	3232702	+	990	VFPFJ_02823	-	-	-_x000D_
gene11649	5.63805	0.264277	11.0118	41.6677	5.38086	0.00317118	0.117699	NW_017264078.1	34711	35609	-	899	VFPFJ_11576	-	-	-_x000D_
gene6147	30.5847	52.7216	8.44772	0.160233	-2.64176	0.00317822	0.117699	NW_017264034.1	1949155	1950831	-	1677	VFPFJ_06117	GO:0055085;GO:0016021	-	integral membrane protein gi_x000D_
gene7915	3602.42	1423.27	5781.57	4.06218	2.02225	0.00321925	0.118591	NW_017264036.1	1091782	1092657	+	876	VFPFJ_07870	GO:0016887;GO:0005524	K12608	abc transporter gi_x000D_
gene3761	2582.71	970.172	4195.25	4.32423	2.11244	0.00322339	0.118591	NW_017264032.1	2091189	2091627	-	439	VFPFJ_03738	-	-	-_x000D_
gene1077	222.298	368.734	75.8624	0.205737	-2.28112	0.00328743	0.120553	NW_017264030.1	3698170	3699789	+	1620	VFPFJ_01073	-	-	-_x000D_
gene10350	37.6807	11.9646	63.3969	5.29872	2.40564	0.00330822	0.120922	NW_017264041.1	221201	221935	+	735	VFPFJ_10281	-	-	-_x000D_
gene4319	7999.58	3114.77	12884.4	4.13654	2.04843	0.00334338	0.121785	NW_017264032.1	3702951	3703981	+	1031	VFPFJ_04292	GO:0003824	-	#NAME?_x000D_
gene3165	28.3226	48.8729	7.77233	0.159031	-2.65262	0.0033713	0.121785	NW_017264032.1	261558	263828	-	2271	VFPFJ_03146	-	-	-_x000D_
gene2790	2067.23	3358.97	775.479	0.230868	-2.11486	0.00339128	0.121785	NW_017264031.1	3091688	3092947	-	1260	VFPFJ_02772	GO:0003824;GO:0008152	K00167	3-methyl-2-oxobutanoate dehydrogenase gi_x000D_
gene958	40.4178	12.9505	67.8852	5.24192	2.39009	0.00339543	0.121785	NW_017264030.1	3353781	3354557	+	777	VFPFJ_00954	-	-	-_x000D_
gene8397	226.642	370.572	82.7119	0.223201	-2.16359	0.003402	0.121785	NW_017264036.1	2580823	2582189	-	1367	VFPFJ_08343	-	-	-_x000D_
gene11372	694.574	264.073	1125.07	4.26047	2.09101	0.00340643	0.121785	NW_017264056.1	61066	62703	-	1638	VFPFJ_11299	GO:0016491	-	dimethylaniline monooxygenase_x000D_
gene7321	2080.92	3553.91	607.928	0.171059	-2.54743	0.00340755	0.121785	NW_017264035.1	2285875	2287023	+	1149	VFPFJ_07283	-	-	-_x000D_
gene10136	6564.43	2722.55	10406.3	3.82227	1.93443	0.00342121	0.121886	NW_017264040.1	123669	124160	-	492	VFPFJ_10072	-	-	-_x000D_
gene3579	70.3263	24.3122	116.34	4.78526	2.2586	0.00344512	0.122351	NW_017264032.1	1536486	1537196	-	711	VFPFJ_03559	GO:0030246;GO:0004553;GO:0016052	-	carbohydrate-binding family 9- subgroup gi_x000D_
gene2627	1977.78	3297.9	657.665	0.19942	-2.32612	0.00348993	0.123301	NW_017264031.1	2539061	2540420	+	1360	VFPFJ_02611	GO:0016020	-	integral membrane protein gi_x000D_
gene5992	235.819	11.6098	460.028	39.6242	5.30831	0.00349378	0.123301	NW_017264034.1	1500018	1500383	+	366	VFPFJ_05963	-	-	-_x000D_
gene9631	75.6187	27.2297	124.008	4.55414	2.18718	0.00350979	0.123479	NW_017264038.1	1174320	1174640	-	321	VFPFJ_09569	-	-	-_x000D_
gene10344	200.238	74.341	326.135	4.38702	2.13324	0.00352165	0.12351	NW_017264041.1	208436	209901	-	1466	VFPFJ_10275	GO:0008152;GO:0016787	-	peptidase m20 domain-containing 2_x000D_
gene5753	716.305	288.242	1144.37	3.97016	1.9892	0.00355086	0.124148	NW_017264034.1	774444	776302	-	1859	VFPFJ_05721	-	-	-_x000D_
gene3895	5.33891	0	10.6778	Inf	Inf	0.0036195	0.126156	NW_017264032.1	2442826	2443464	-	639	VFPFJ_03872	-	-	-_x000D_
gene11294	1690.69	279.374	3102	11.1034	3.47293	0.00366409	0.127017	NW_017264053.1	119387	120507	-	1121	VFPFJ_11221	-	-	-_x000D_
gene10127	436.776	168.441	705.11	4.18609	2.0656	0.00366678	0.127017	NW_017264040.1	100372	101764	-	1393	VFPFJ_10063	GO:0044424	-	wd domain-containing protein_x000D_
gene2610	15167.5	5857.41	24477.6	4.1789	2.06312	0.00368407	0.127159	NW_017264031.1	2486492	2487355	+	864	VFPFJ_02594	-	-	-_x000D_
gene9105	46.927	16.2295	77.6246	4.78294	2.2579	0.00369346	0.127159	NW_017264037.1	2090185	2091854	-	1670	VFPFJ_09048	GO:0016020	-	endo-polygalacturonase pg1_x000D_
gene1630	678.91	267.151	1090.67	4.0826	2.02949	0.00374288	0.128352	NW_017264030.1	5373414	5374481	+	1068	VFPFJ_01621	GO:0051287;GO:0055114;GO:0016616	K03778	d-hydroxyacid dehydrogenase gi_x000D_
gene7573	130.513	24.1543	236.871	9.8066	3.29375	0.00375091	0.128352	NW_017264035.1	3132290	3133453	-	1164	VFPFJ_07530	-	-	-_x000D_
gene8783	1313.57	500.902	2126.23	4.24481	2.0857	0.00381634	0.130195	NW_017264037.1	1113469	1114734	+	1266	VFPFJ_08726	GO:0006629;GO:0008081	-	plc-like tim beta alpha-barrel domain gi_x000D_
gene1779	21.9936	0.753686	43.2335	57.3627	5.84204	0.00389041	0.131599	NW_017264031.1	105090	106539	-	1450	VFPFJ_01769	GO:0005524;GO:0006437;GO:0004831;GO:0005737	-	tyrosyl-trna synthetase_x000D_
gene1532	15.1051	0.264277	29.9459	113.312	6.82416	0.0038966	0.131599	NW_017264030.1	5085734	5087245	+	1512	VFPFJ_01524	-	-	-_x000D_
gene6664	78.2996	27.5842	129.015	4.67714	2.22563	0.00389755	0.131599	NW_017264035.1	220261	222894	-	2634	VFPFJ_06629	GO:0097159;GO:1901363	-	meiosis protein mei2_x000D_
gene4438	13.1379	2.49106	23.7847	9.54804	3.2552	0.00390426	0.131599	NW_017264033.1	264587	265043	-	457	VFPFJ_04411	-	-	-_x000D_
gene2781	7814.64	12546.6	3082.72	0.245702	-2.02502	0.00397336	0.133529	NW_017264031.1	3064921	3066723	+	1803	VFPFJ_02763	GO:0016021;GO:0006810;GO:0005215	K12346	transporter protein smf2 gi_x000D_
gene7116	3.97488	0	7.94976	Inf	Inf	0.00402554	0.134879	NW_017264035.1	1661868	1662380	-	513	VFPFJ_07081	-	-	-_x000D_
gene5991	476.884	31.8694	921.898	28.9274	4.85436	0.00409784	0.136894	NW_017264034.1	1498250	1499691	-	1442	VFPFJ_05962	GO:0016020	-	integral membrane protein_x000D_
gene4338	10.2704	18.7619	1.77893	0.094816	-3.39873	0.00411769	0.137151	NW_017264033.1	2601	3653	+	1053	VFPFJ_04311	GO:0016491;GO:0044710;GO:0016020	-	fatty acid hydroxylase superfamily protein_x000D_
gene2546	22.6172	6.92834	38.306	5.52888	2.46699	0.00413514	0.137326	NW_017264031.1	2328582	2329790	+	1209	VFPFJ_02530	GO:0050660;GO:0003995;GO:0055114	K00249	acyl- partial gi_x000D_
gene4775	164.443	264.754	64.1328	0.242235	-2.04552	0.00419658	0.138946	NW_017264033.1	1285122	1285487	+	366	VFPFJ_04747	GO:0016021	-	integral membrane protein gi_x000D_
gene7625	4911.67	7837.39	1985.96	0.253395	-1.98054	0.00420862	0.138946	NW_017264036.1	178746	180059	+	1314	VFPFJ_07583	-	-	-_x000D_
gene9561	127.2	207.869	46.5311	0.223849	-2.1594	0.00422576	0.139104	NW_017264038.1	968744	970367	+	1624	VFPFJ_09499	-	-	-_x000D_
gene9657	15.8228	1.80509	29.8405	16.5313	4.04713	0.00425589	0.139688	NW_017264038.1	1258049	1258471	-	423	VFPFJ_09595	-	-	-_x000D_
gene11522	69.9179	24.0461	115.79	4.81533	2.26764	0.00427325	0.139819	NW_017264064.1	71037	71966	-	930	VFPFJ_11449	GO:0016757	-	hypothetical protein VFPFJ_11449 [Purpureocillium lilacinum]_x000D_
gene1769	523.211	200.063	846.358	4.23045	2.08081	0.00429635	0.139819	NW_017264031.1	84532	86174	+	1643	VFPFJ_01759	GO:0072488;GO:0016021;GO:0008519	K03320	ammonium permease_x000D_
gene5715	1614.73	586.159	2643.31	4.50955	2.17298	0.00429717	0.139819	NW_017264034.1	656099	659074	-	2976	VFPFJ_05683	-	-	-_x000D_
gene8631	467.954	118.844	817.063	6.87508	2.78138	0.00434456	0.140954	NW_017264037.1	698928	699365	-	438	VFPFJ_08576	-	-	-_x000D_
gene9787	30.1142	8.74401	51.4845	5.88797	2.55777	0.00439859	0.142297	NW_017264038.1	1675411	1677543	+	2133	VFPFJ_09724	-	-	-_x000D_
gene11112	48.5693	80.7454	16.3932	0.203023	-2.30028	0.00444128	0.143181	NW_017264049.1	133152	134511	-	1360	VFPFJ_11039	GO:0044710;GO:0016616	-	nucleotide sugar dehydrogenase_x000D_
gene2855	2222.83	846.272	3599.39	4.25324	2.08856	0.00445136	0.143181	NW_017264031.1	3265759	3268962	-	3204	VFPFJ_02837	-	-	-_x000D_
gene1507	6268.38	2536.63	10000.1	3.94229	1.97903	0.00459125	0.14726	NW_017264030.1	5005515	5006792	+	1278	VFPFJ_01499	GO:0050662;GO:0003978;GO:0006012	K01784	udp-glucose 4-epimerase_x000D_
gene1895	626.754	133.15	1120.36	8.41424	3.07283	0.00462932	0.147766	NW_017264031.1	372463	373257	+	795	VFPFJ_01885	-	-	-_x000D_
gene10128	5947.9	2414.02	9481.78	3.92779	1.97372	0.00463327	0.147766	NW_017264040.1	102296	103671	-	1376	VFPFJ_10064	GO:0030170;GO:0006828;GO:0016021;GO:0005739;GO:0016530	K15119	mitochondrial carrier protein_x000D_
gene2425	3420.27	1447.48	5393.07	3.72584	1.89757	0.00470964	0.149777	NW_017264031.1	1990501	1991651	+	1151	VFPFJ_02409	-	-	-_x000D_
gene6444	447.011	79.8431	814.178	10.1972	3.35011	0.00473885	0.150281	NW_017264034.1	2791769	2794742	-	2974	VFPFJ_06412	-	-	-_x000D_
gene7383	3207.64	1271.99	5143.3	4.0435	2.01561	0.00478734	0.151141	NW_017264035.1	2485962	2488515	-	2554	VFPFJ_07341	GO:0016810;GO:0009435;GO:0003952;GO:0005524	K01950	nad+ synthase (glutamine-hydrolysing) gi_x000D_
gene2141	13892.1	5648.76	22135.5	3.91865	1.97036	0.00479281	0.151141	NW_017264031.1	1055091	1057139	-	2049	VFPFJ_02128	GO:0005737;GO:0030145;GO:0004619;GO:0006007	K15633	#NAME?_x000D_
gene8518	262.808	101.498	424.117	4.17857	2.06301	0.00481946	0.151557	NW_017264037.1	331925	333265	+	1341	VFPFJ_08463	-	-	-_x000D_
gene4476	9.2894	1.66615	16.9127	10.1508	3.34352	0.00491542	0.153844	NW_017264033.1	375310	376532	-	1223	VFPFJ_04449	-	-	-_x000D_
gene7546	643.773	261.062	1026.48	3.93196	1.97525	0.00492438	0.153844	NW_017264035.1	2982957	2983986	-	1030	VFPFJ_07503	-	-	-_x000D_
gene11146	68.4709	25.5429	111.399	4.36126	2.12474	0.00493317	0.153844	NW_017264050.1	70606	71423	-	818	VFPFJ_11073	-	-	-_x000D_
gene3500	92682.5	38015.2	147350	3.87608	1.9546	0.00497875	0.154836	NW_017264032.1	1339136	1339774	+	639	VFPFJ_03480	-	-	-_x000D_
gene8318	65.0333	105.206	24.8603	0.236301	-2.0813	0.00501489	0.155057	NW_017264036.1	2333423	2334859	-	1437	VFPFJ_08265	GO:0016020	-	integral membrane protein_x000D_
gene7825	248.001	0.72731	495.274	680.967	9.41144	0.00502624	0.155057	NW_017264036.1	797739	798875	-	1137	VFPFJ_07781	-	-	-_x000D_
gene3773	52.3627	18.8736	85.8518	4.54878	2.18548	0.00502716	0.155057	NW_017264032.1	2117531	2119019	+	1489	VFPFJ_03750	GO:0016491;GO:0055114;GO:0005506	-	gibberellin 3-beta hydroxylase gi_x000D_
gene5474	4089.04	1649.14	6528.94	3.959	1.98514	0.00509175	0.156568	NW_017264033.1	3495989	3497779	+	1791	VFPFJ_05444	GO:0016021;GO:0016757	K08098	gpi mannosyltransferase 4_x000D_
gene5594	10.8323	1.93613	19.7284	10.1896	3.34903	0.00511668	0.156568	NW_017264034.1	302911	303357	-	447	VFPFJ_05563	-	-	-_x000D_
gene2768	3.73772	0	7.47544	Inf	Inf	0.00511788	0.156568	NW_017264031.1	3024479	3024736	-	258	VFPFJ_02750	-	-	-_x000D_
gene742	118.301	190.7	45.9014	0.2407	-2.05469	0.00516534	0.157508	NW_017264030.1	2683845	2684591	-	747	VFPFJ_00740	-	-	-_x000D_
gene11052	127.926	207.239	48.6128	0.234574	-2.09188	0.00517659	0.157508	NW_017264048.1	94957	98628	+	3672	VFPFJ_10979	GO:0000155;GO:0000160;GO:0005622;GO:0016021;GO:0023014	-	two-component osmosensing histidine kinase_x000D_
gene1777	31.8083	1.05711	62.5596	59.1799	5.88704	0.00529786	0.160692	NW_017264031.1	103635	104538	-	904	VFPFJ_01767	-	-	-_x000D_
gene9336	111.953	181.992	41.9133	0.230303	-2.11839	0.00530978	0.160692	NW_017264038.1	289653	291431	+	1779	VFPFJ_09273	GO:0016798	K01230	glycosyl hydrolase family 47 protein_x000D_
gene9344	1254.22	2003.71	504.737	0.251901	-1.98907	0.00534754	0.161401	NW_017264038.1	310813	311991	-	1179	VFPFJ_09281	GO:0006357;GO:0000981;GO:0005634;GO:0008270	-	voltage-gated potassium channel subunit beta-1 channel subunit beta-1_x000D_
gene1149	69.2077	25.3305	113.085	4.46438	2.15846	0.00537558	0.161744	NW_017264030.1	3915707	3916975	+	1269	VFPFJ_01142	GO:0005975;GO:0004553	-	cellulase family protein gi_x000D_
gene780	531.894	204.071	859.717	4.21284	2.07479	0.00538763	0.161744	NW_017264030.1	2809794	2810454	-	661	VFPFJ_00776	-	-	-_x000D_
gene7460	64.643	105.388	23.8977	0.226759	-2.14077	0.0054405	0.162897	NW_017264035.1	2746325	2747950	-	1626	VFPFJ_07418	GO:0016021;GO:0016757	-	glycosyltransferase family 32_x000D_
gene4389	7.28737	13.6294	0.945387	0.069364	-3.84967	0.00553715	0.165351	NW_017264033.1	150514	150705	-	192	VFPFJ_04362	-	-	-_x000D_
gene11696	93.381	149.595	37.1665	0.248447	-2.00899	0.00556182	0.165648	NW_017264084.1	21900	24461	+	2562	VFPFJ_11623	-	-	-_x000D_
gene10682	13.9841	0.879021	27.0893	30.8175	4.94568	0.0056193	0.166349	NW_017264043.1	356636	357959	-	1324	VFPFJ_10610	GO:0008168	-	o-methyltransferase gi_x000D_
gene9404	196.303	311.367	81.238	0.260907	-1.93839	0.00563134	0.166349	NW_017264038.1	463483	464460	-	978	VFPFJ_09341	-	-	-_x000D_
gene5852	63.5236	23.1227	103.924	4.49448	2.16815	0.00563846	0.166349	NW_017264034.1	1094157	1095470	-	1314	VFPFJ_05820	-	-	-_x000D_
gene10171	294.204	121.443	466.965	3.84513	1.94303	0.00564447	0.166349	NW_017264040.1	211171	211768	+	598	VFPFJ_10105	-	-	-_x000D_
gene9236	41.6195	5.66458	77.5745	13.6947	3.77554	0.00572762	0.168359	NW_017264038.1	7363	8647	+	1285	VFPFJ_09175	GO:0008152	-	endonuclease exonuclease phosphatase family_x000D_
gene405	308.173	486.494	129.852	0.266913	-1.90556	0.00576151	0.168914	NW_017264030.1	1569166	1573220	-	4055	VFPFJ_00404	GO:0016491;GO:0055114;GO:0010181	-	fmn binding oxidoreductase_x000D_
gene2014	26.99	45.3193	8.6607	0.191104	-2.38757	0.00579164	0.169357	NW_017264031.1	702941	704739	+	1799	VFPFJ_02003	GO:0055085;GO:0016021	-	mfs multidrug transporter_x000D_
gene11157	28.5129	8.90932	48.1164	5.40068	2.43314	0.00583433	0.170163	NW_017264050.1	151386	152211	-	826	VFPFJ_11084	-	-	-_x000D_
gene8838	33.6588	11.4708	55.8469	4.86861	2.28351	0.00586975	0.170478	NW_017264037.1	1304362	1305132	+	771	VFPFJ_08781	-	-	-_x000D_
gene783	3876.22	1609.42	6143.01	3.81692	1.93241	0.00587541	0.170478	NW_017264030.1	2814769	2827918	-	13150	VFPFJ_00779	GO:0007018;GO:0030286;GO:0016887;GO:0005524;GO:0003777	K10413	dynein heavy cytoplasmic_x000D_
gene7937	109.261	44.3795	174.143	3.92396	1.97231	0.0059098	0.171035	NW_017264036.1	1163749	1165903	-	2155	VFPFJ_07892	GO:0003824	-	aromatic amino acid aminotransferase_x000D_
gene4491	1879.86	3253.68	506.049	0.155531	-2.68472	0.00598707	0.172827	NW_017264033.1	417741	419402	-	1662	VFPFJ_04464	GO:0016021	-	neutral amino acid permease_x000D_
gene1595	44.9082	10.9523	78.8641	7.20068	2.84813	0.00603657	0.17381	NW_017264030.1	5261992	5263740	-	1749	VFPFJ_01586	-	-	-_x000D_
gene3817	22.547	37.6729	7.42114	0.196989	-2.34381	0.00609053	0.174916	NW_017264032.1	2227687	2228727	-	1041	VFPFJ_03794	-	-	-_x000D_
gene1596	173.797	39.5923	308.002	7.77936	2.95965	0.0061951	0.17713	NW_017264030.1	5264350	5265795	-	1446	VFPFJ_01587	-	-	-_x000D_
gene7309	154.999	249.675	60.3232	0.241606	-2.04927	0.00620352	0.17713	NW_017264035.1	2249104	2249871	+	768	VFPFJ_07271	GO:0016491;GO:0055114;GO:0010181	K07734	transcriptional protein gi_x000D_
gene9209	80.2917	30.5532	130.03	4.25586	2.08945	0.00621481	0.17713	NW_017264037.1	2409339	2410913	+	1575	VFPFJ_09149	-	-	-_x000D_
gene3782	96.9046	30.4904	163.319	5.3564	2.42126	0.00626348	0.178066	NW_017264032.1	2148902	2149251	-	350	VFPFJ_03759	-	-	-_x000D_
gene9830	2285.01	3850.51	719.508	0.186861	-2.41997	0.00635318	0.180162	NW_017264038.1	1826833	1827768	-	936	VFPFJ_09767	GO:0016906;GO:0030259;GO:0016020;GO:0016126;GO:0015031	-	radc family protein_x000D_
gene4863	34.3994	11.9254	56.8734	4.76909	2.25371	0.0063888	0.18033	NW_017264033.1	1544120	1544760	+	641	VFPFJ_04835	-	-	-_x000D_
gene2991	15.7704	3.7733	27.7675	7.35894	2.8795	0.00639115	0.18033	NW_017264031.1	3684126	3684446	+	321	VFPFJ_02973	-	-	-_x000D_
gene9924	10.2132	2.04299	18.3834	8.99831	3.16965	0.00642861	0.180933	NW_017264039.1	282750	283670	+	921	VFPFJ_09861	-	-	-_x000D_
gene7299	153.636	245.575	61.6966	0.251233	-1.9929	0.00647843	0.181881	NW_017264035.1	2217858	2219976	+	2119	VFPFJ_07261	GO:0005488;GO:0006351	-	zn2 cys6 dna-binding protein_x000D_
gene1650	352.047	146.057	558.036	3.82067	1.93383	0.00649592	0.181918	NW_017264030.1	5449945	5450520	-	576	VFPFJ_01641	GO:0016846;GO:0008152	-	mss4-like protein gi_x000D_
gene3336	5066.61	2076.2	8057.01	3.88064	1.9563	0.00653629	0.182595	NW_017264032.1	832646	834068	+	1423	VFPFJ_03316	-	-	-_x000D_
gene10346	1516.55	650.783	2382.31	3.66068	1.87211	0.00658185	0.183412	NW_017264041.1	211291	212521	+	1231	VFPFJ_10277	GO:0046872;GO:0016491;GO:0055114	-	2og-fe oxygenase-like protein gi_x000D_
gene1621	423.377	680.611	166.142	0.244107	-2.03441	0.00664919	0.184831	NW_017264030.1	5340898	5342323	+	1426	VFPFJ_01612	GO:0030170;GO:0009058;GO:0008483	-	aspartate aminotransferase gi_x000D_
gene6733	23151.1	9885.32	36417	3.68395	1.88125	0.00668417	0.184891	NW_017264035.1	493478	494366	-	889	VFPFJ_06698	GO:0020037;GO:0016021;GO:0046872;GO:0070469;GO:0009055;GO:0005739;GO:0055114	K08738	cytochrome c domain-containingprotein gi_x000D_
gene5433	22.7494	6.43674	39.0621	6.06862	2.60137	0.00668418	0.184891	NW_017264033.1	3370143	3370685	-	543	VFPFJ_05403	-	-	-_x000D_
gene1030	455.883	199.049	712.717	3.58061	1.8402	0.00671818	0.185376	NW_017264030.1	3550686	3551609	-	924	VFPFJ_01026	-	-	-_x000D_
gene187	596.022	259.126	932.919	3.60026	1.8481	0.00674055	0.185538	NW_017264030.1	860064	863594	-	3531	VFPFJ_00187	-	-	-_x000D_
gene11452	5.584	0.264277	10.9037	41.2587	5.36663	0.00692477	0.189429	NW_017264059.1	70713	72272	+	1560	VFPFJ_11379	GO:0006355	-	transposase [Purpureocillium lilacinum]_x000D_
gene8773	333.192	139.461	526.923	3.77829	1.91773	0.00692491	0.189429	NW_017264037.1	1084127	1085038	-	912	VFPFJ_08716	-	-	-_x000D_
gene10233	104.476	39.971	168.98	4.22757	2.07983	0.00693237	0.189429	NW_017264040.1	339344	340858	+	1515	VFPFJ_10166	GO:0046556;GO:0031221;GO:0046373	-	alpha-n-arabinofuranosidase precursor_x000D_
gene6563	372.757	159.406	586.109	3.67683	1.87846	0.00698579	0.190168	NW_017264034.1	3109701	3110224	+	524	VFPFJ_06528	-	-	-_x000D_
gene1641	111.94	180.123	43.7579	0.242934	-2.04137	0.0069932	0.190168	NW_017264030.1	5425417	5427123	+	1707	VFPFJ_01632	-	-	-_x000D_
gene9386	65.5224	105.813	25.2319	0.238457	-2.0682	0.00702915	0.190685	NW_017264038.1	422733	423011	+	279	VFPFJ_09323	-	-	-_x000D_
gene11399	5.66968	0.614744	10.7246	17.4457	4.1248	0.00714221	0.193286	NW_017264057.1	4582	5569	-	988	VFPFJ_11326	-	-	-_x000D_
gene178	37355.2	16083.1	58627.4	3.64527	1.86603	0.00728976	0.196644	NW_017264030.1	825864	827487	-	1624	VFPFJ_00178	GO:0005737;GO:0005975;GO:0004801;GO:0006098	K00616	transaldolase family protein gi_x000D_
gene4434	18.5331	5.57268	31.4936	5.65142	2.49861	0.00730123	0.196644	NW_017264033.1	255951	257843	+	1893	VFPFJ_04407	-	-	-_x000D_
gene7635	71.543	27.8506	115.235	4.13762	2.0488	0.00752055	0.202068	NW_017264036.1	203326	204039	-	714	VFPFJ_07593	-	-	-_x000D_
gene7065	357.95	62.9903	652.911	10.3653	3.37368	0.00764923	0.204634	NW_017264035.1	1498574	1499814	+	1241	VFPFJ_07030	-	-	-_x000D_
gene3156	106.486	42.8881	170.084	3.96577	1.9876	0.00766288	0.204634	NW_017264032.1	234338	235419	+	1082	VFPFJ_03137	-	-	-_x000D_
gene6060	795.939	1246.63	345.246	0.276943	-1.85234	0.00767059	0.204634	NW_017264034.1	1696757	1698498	-	1742	VFPFJ_06030	GO:0007035;GO:0016746;GO:0016021;GO:0005783	K04709	tram lag1 cln8 domain-like protein_x000D_
gene1634	2723.4	1141.53	4305.26	3.77147	1.91513	0.00773057	0.205657	NW_017264030.1	5391027	5395965	-	4939	VFPFJ_01625	GO:0005737;GO:0004135;GO:0005980;GO:0005978;GO:0004134	K01196	glycogen debranching enzyme_x000D_
gene640	664.891	290.102	1039.68	3.58384	1.84151	0.00775612	0.205657	NW_017264030.1	2362486	2363516	-	1031	VFPFJ_00638	GO:0015991;GO:0051287;GO:0033179;GO:0015078;GO:0004616;GO:0016021;GO:0055114	-	6-phosphogluconate dehydrogenase gi_x000D_
gene6403	2703.11	1110.14	4296.08	3.86987	1.95229	0.00776374	0.205657	NW_017264034.1	2676307	2677704	+	1398	VFPFJ_06371	GO:0016020	-	transmembrane alpha-helix domain-containing protein_x000D_
gene396	358.449	152.669	564.23	3.69578	1.88588	0.0078424	0.206437	NW_017264030.1	1547899	1549462	+	1564	VFPFJ_00395	GO:0016021;GO:0071949;GO:0004497;GO:0055114	-	extracellular salicylate hydroxylase monooxygenase_x000D_
gene2417	190.315	82.2584	298.371	3.62724	1.85887	0.00784645	0.206437	NW_017264031.1	1969764	1970882	-	1119	VFPFJ_02401	-	-	-_x000D_
gene8687	50.237	89.8343	10.6397	0.118436	-3.07781	0.00786016	0.206437	NW_017264037.1	848466	848813	-	348	VFPFJ_08632	-	-	-_x000D_
gene9982	1098.63	488.465	1708.8	3.49831	1.80666	0.00787212	0.206437	NW_017264039.1	440342	442176	-	1835	VFPFJ_09919	GO:0016829	K01669	deoxyribodipyrimidine photo-lyase_x000D_
gene6310	20.8691	5.3084	36.4297	6.86265	2.77877	0.00788488	0.206437	NW_017264034.1	2402072	2403424	-	1353	VFPFJ_06279	GO:0006807;GO:0004356	-	glutamine synthetase gi_x000D_
gene10672	254.731	111.225	398.237	3.58048	1.84015	0.00793835	0.207355	NW_017264043.1	336924	337807	+	884	VFPFJ_10600	-	-	-_x000D_
gene2192	580.73	216.278	945.182	4.37022	2.1277	0.00801989	0.208819	NW_017264031.1	1201438	1203486	+	2049	VFPFJ_02178	-	-	-_x000D_
gene7276	420.443	658.396	182.49	0.277173	-1.85114	0.00804787	0.208819	NW_017264035.1	2149814	2152012	-	2199	VFPFJ_07238	-	-	-_x000D_
gene9673	23.8556	1.40758	46.3036	32.896	5.03984	0.00805006	0.208819	NW_017264038.1	1305939	1307369	-	1431	VFPFJ_09611	GO:0008171;GO:0032259	-	s-adenosyl-l-methionine-dependent methyltransferase gi_x000D_
gene6983	14.569	2.57725	26.5608	10.3059	3.36539	0.0081306	0.210424	NW_017264035.1	1263578	1264034	+	457	VFPFJ_06948	-	-	-_x000D_
gene5380	23.3779	4.20425	42.5516	10.1211	3.33929	0.00819618	0.211347	NW_017264033.1	3200832	3201491	+	660	VFPFJ_05351	-	-	-_x000D_
gene4802	75.0068	4.24423	145.769	34.3453	5.10204	0.0082133	0.211347	NW_017264033.1	1373172	1374780	-	1609	VFPFJ_04774	GO:0016620;GO:0055114	K00128	aldehyde dehydrogenase_x000D_
gene8399	104.797	166.212	43.3825	0.261007	-1.93784	0.00824224	0.211347	NW_017264036.1	2585208	2585858	-	651	VFPFJ_08345	-	-	-_x000D_
gene4770	4432.47	1926.63	6938.32	3.60128	1.84851	0.00824669	0.211347	NW_017264033.1	1253153	1262032	+	8880	VFPFJ_04742	GO:0016021	-	fmp27-like protein_x000D_
gene3578	458.753	713.477	204.028	0.285963	-1.8061	0.00826014	0.211347	NW_017264032.1	1533855	1535462	+	1608	VFPFJ_03558	-	-	-_x000D_
gene10243	27.8366	6.80871	48.8644	7.17675	2.84333	0.00828196	0.211425	NW_017264040.1	365803	366066	-	264	VFPFJ_10176	-	-	-_x000D_
gene4634	216.564	359.077	74.0506	0.206225	-2.27771	0.00830502	0.211534	NW_017264033.1	816751	817057	+	307	VFPFJ_04607	-	-	-_x000D_
gene10337	24.301	46.8097	1.79237	0.0382906	-4.70687	0.00840615	0.213626	NW_017264041.1	184787	187555	+	2769	VFPFJ_10268	-	-	-_x000D_
gene1138	57.4275	92.2646	22.5904	0.244844	-2.03007	0.00860451	0.218175	NW_017264030.1	3888512	3889546	-	1035	VFPFJ_01132	-	-	-_x000D_
gene3760	796.488	342.473	1250.5	3.65139	1.86845	0.0086549	0.218838	NW_017264032.1	2089188	2090063	-	876	VFPFJ_03737	GO:0016021;GO:0006810	K15111	mitochondrial carrier protein pet8_x000D_
gene11087	2513.98	1039.91	3988.05	3.83498	1.93922	0.00866955	0.218838	NW_017264049.1	56241	57260	+	1020	VFPFJ_11014	GO:0008270;GO:0016491;GO:0055114	-	alcohol dehydrogenase_x000D_
gene2211	27.1981	9.92948	44.4666	4.47824	2.16293	0.00872372	0.219713	NW_017264031.1	1269643	1271231	-	1589	VFPFJ_02197	GO:0055085;GO:0016021	-	monocarboxylate permease-like protein gi_x000D_
gene3864	929.363	240.439	1618.29	6.73054	2.75072	0.00877545	0.220522	NW_017264032.1	2354641	2355086	+	446	VFPFJ_03841	GO:0003723;GO:0090502;GO:0004521	-	ribonuclease ribotoxin gi_x000D_
gene1228	56.2402	2.55087	109.93	43.0948	5.42944	0.0088398	0.221619	NW_017264030.1	4174777	4175207	+	431	VFPFJ_01221	-	-	-_x000D_
gene8679	40.7561	14.1394	67.3728	4.76489	2.25244	0.00885847	0.221619	NW_017264037.1	825757	826215	-	459	VFPFJ_08624	-	-	-_x000D_
gene524	56.4712	8.00528	104.937	13.1085	3.71243	0.00891184	0.222193	NW_017264030.1	1918173	1919135	+	963	VFPFJ_00522	GO:0016787	-	alpha beta hydrolase fold protein_x000D_
gene917	320.025	561.48	78.5703	0.139934	-2.83718	0.00893517	0.222193	NW_017264030.1	3223004	3223675	+	672	VFPFJ_00913	-	-	-_x000D_
gene2643	23.0279	38.5708	7.48513	0.194062	-2.36541	0.00894061	0.222193	NW_017264031.1	2607637	2609345	-	1709	VFPFJ_02627	GO:0016021;GO:0055085;GO:0022857	-	inorganic phosphate transporter_x000D_
gene8461	34.9446	62.9193	6.96996	0.110776	-3.17428	0.00900311	0.223017	NW_017264037.1	156307	157716	-	1410	VFPFJ_08407	GO:0055085;GO:0016021	-	mfs transporter gi_x000D_
gene11245	20.2648	5.68305	34.8466	6.13167	2.61628	0.0090134	0.223017	NW_017264052.1	111636	112661	+	1026	VFPFJ_11172	-	-	-_x000D_
gene4357	355.088	661.134	49.0419	0.0741785	-3.75286	0.00909907	0.224171	NW_017264033.1	75018	76404	+	1387	VFPFJ_04330	-	-	-_x000D_
gene2185	730.414	325.253	1135.58	3.49136	1.80379	0.00909985	0.224171	NW_017264031.1	1187512	1189360	+	1849	VFPFJ_02171	-	-	-_x000D_
gene7513	21.7348	36.2825	7.18721	0.19809	-2.33577	0.00918332	0.225503	NW_017264035.1	2897633	2899161	-	1529	VFPFJ_07470	-	K19200	-_x000D_
gene2928	3.35134	0	6.70269	Inf	Inf	0.009194	0.225503	NW_017264031.1	3475041	3475292	-	252	VFPFJ_02909	-	-	-_x000D_
gene10794	1102.08	132.208	2071.95	15.6719	3.97011	0.00921504	0.225528	NW_017264044.1	299780	300984	+	1205	VFPFJ_10722	GO:0016020	-	vitamin k epoxide reductase family domain-containing protein_x000D_
gene385	9.67871	2.1947	17.1627	7.82008	2.96718	0.00925533	0.226023	NW_017264030.1	1523411	1523944	-	534	VFPFJ_00384	-	-	-_x000D_
gene4617	15.6276	4.04548	27.2098	6.72598	2.74974	0.00929289	0.226449	NW_017264033.1	773519	773737	-	219	VFPFJ_04590	-	-	-_x000D_
gene7580	976.935	5.11049	1948.76	381.326	8.57488	0.00932545	0.226667	NW_017264036.1	27989	29884	-	1896	VFPFJ_07537	-	-	-_x000D_
gene8787	17.8539	2.0487	33.6591	16.4295	4.03822	0.0093421	0.226667	NW_017264037.1	1129058	1129555	-	498	VFPFJ_08730	-	-	-_x000D_
gene11654	30.2982	49.5266	11.0699	0.223514	-2.16156	0.00936515	0.226737	NW_017264079.1	19321	20622	-	1302	VFPFJ_11581	GO:0006468;GO:0005524;GO:0004674	-	casein kinase i isoform delta_x000D_
gene11373	349.524	152.851	546.197	3.57338	1.83729	0.00943655	0.227976	NW_017264056.1	63492	64442	+	951	VFPFJ_11300	-	-	-_x000D_
gene11193	15684.1	24517.7	6850.42	0.279407	-1.83956	0.00949039	0.228527	NW_017264051.1	66700	68319	-	1620	VFPFJ_11120	GO:0020037;GO:0016705;GO:0004497;GO:0005506;GO:0055114	K00493	cytochrome p450_x000D_
gene7066	2063.01	877.527	3248.49	3.70187	1.88825	0.00949998	0.228527	NW_017264035.1	1499999	1500824	-	826	VFPFJ_07031	-	-	-_x000D_
gene5822	2932.6	1056.69	4808.52	4.55055	2.18604	0.00955495	0.22936	NW_017264034.1	967646	969227	-	1582	VFPFJ_05790	-	-	-_x000D_
gene6240	6242.79	10379.7	2105.88	0.202884	-2.30127	0.00963247	0.230728	NW_017264034.1	2200199	2202301	-	2103	VFPFJ_06210	GO:0019629;GO:0004108;GO:0006099;GO:0050440;GO:0005739	K01647	2-methylcitrate mitochondrial precursor_x000D_
gene7009	858.877	386.271	1331.48	3.44702	1.78535	0.00978756	0.233946	NW_017264035.1	1321204	1321797	+	594	VFPFJ_06974	-	K17553	-_x000D_
gene2241	9.15441	2.14849	16.1603	7.52171	2.91106	0.00982614	0.23437	NW_017264031.1	1352987	1353136	-	150	VFPFJ_02226	-	-	-_x000D_
gene188	45.6958	18.1515	73.2402	4.03494	2.01255	0.00989131	0.235426	NW_017264030.1	865179	865732	+	554	VFPFJ_00188	-	-	-_x000D_
gene6727	377.232	147.869	606.594	4.10224	2.03641	0.0100751	0.239021	NW_017264035.1	479023	481782	-	2760	VFPFJ_06692	GO:0020037;GO:0016021;GO:0016705;GO:0004497;GO:0005506;GO:0055114	-	cytochrome p450_x000D_
gene4520	52.1388	83.5339	20.7437	0.248327	-2.00969	0.0100848	0.239021	NW_017264033.1	501137	501937	+	801	VFPFJ_04493	-	-	-_x000D_
gene4733	126.707	4.69366	248.72	52.9906	5.72767	0.0101367	0.239364	NW_017264033.1	1103128	1104389	-	1262	VFPFJ_04705	GO:0016874;GO:0008152	-	phenylacetyl- ligase protein gi_x000D_
gene8615	738.518	1137.19	339.849	0.298851	-1.7425	0.0101418	0.239364	NW_017264037.1	649045	650465	+	1421	VFPFJ_08560	GO:0050661;GO:0006561;GO:0005829;GO:0004350;GO:0055114	K00147	gamma-glutamyl phosphate reductase_x000D_
gene1762	52.0651	83.4333	20.6969	0.248066	-2.01121	0.0101826	0.239405	NW_017264031.1	66418	66708	-	291	VFPFJ_01752	-	-	-_x000D_
gene8837	70.5385	112.453	28.6241	0.254543	-1.97402	0.0101886	0.239405	NW_017264037.1	1300619	1302354	+	1736	VFPFJ_08780	GO:0015794;GO:0001406;GO:0015169;GO:0005886;GO:0001407;GO:0055085;GO:0016021	-	permease involved in the uptake of glycerophosphoinositol gi_x000D_
gene10533	33.8538	59.1582	8.54936	0.144517	-2.79069	0.0102239	0.239405	NW_017264042.1	298539	300296	-	1758	VFPFJ_10463	-	-	-_x000D_
gene9904	2350.83	3669.53	1032.12	0.281268	-1.82998	0.0102286	0.239405	NW_017264039.1	224570	227678	-	3109	VFPFJ_09841	-	-	-_x000D_
gene1578	177.378	283.222	71.5339	0.252572	-1.98523	0.0102672	0.239809	NW_017264030.1	5221366	5223378	+	2013	VFPFJ_01569	GO:0006810;GO:0016020;GO:0000166	-	proteinase [Purpureocillium lilacinum]_x000D_
gene1227	1050.79	1864.35	237.22	0.12724	-2.97437	0.010312	0.239885	NW_017264030.1	4170312	4172667	-	2356	VFPFJ_01220	GO:0009166;GO:0016787	-	ser thr protein phosphatase family_x000D_
gene2308	424.231	186.595	661.866	3.54707	1.82663	0.010313	0.239885	NW_017264031.1	1559279	1560235	-	957	VFPFJ_02292	-	K16584	-_x000D_
gene8636	24.1649	3.95845	44.3714	11.2093	3.48662	0.0104572	0.242097	NW_017264037.1	707816	708427	+	612	VFPFJ_08581	-	-	-_x000D_
gene5654	3778.42	595.362	6961.48	11.6929	3.54756	0.0104594	0.242097	NW_017264034.1	458870	461024	-	2155	VFPFJ_05622	GO:0055085;GO:0016021	-	mfs drug transporter_x000D_
gene723	75.7091	33.2869	118.131	3.54888	1.82736	0.0104726	0.242097	NW_017264030.1	2618912	2619202	-	291	VFPFJ_00721	-	-	-_x000D_
gene2486	133.539	210.056	57.0224	0.271462	-1.88118	0.0105459	0.242404	NW_017264031.1	2165643	2166638	+	996	VFPFJ_02470	-	-	-_x000D_
gene10920	1740.95	835.828	2646.07	3.16581	1.66258	0.0105486	0.242404	NW_017264046.1	27883	28960	-	1078	VFPFJ_10847	GO:0006631;GO:0003857;GO:0055114	-	3-hydroxyacyl- dehyrogenase_x000D_
gene4547	38.5891	62.6861	14.4922	0.231187	-2.11287	0.0105636	0.242404	NW_017264033.1	561864	562232	-	369	VFPFJ_04520	-	-	-_x000D_
gene11233	263.425	34.2286	492.621	14.3921	3.8472	0.0105721	0.242404	NW_017264051.1	180726	186651	-	5926	VFPFJ_11160	GO:0016788;GO:0031177;GO:0071949;GO:0016491;GO:0009058;GO:0055114;GO:0016740	K15321	polyketide synthase_x000D_
gene8805	106.094	25.061	187.126	7.46681	2.90049	0.0106114	0.242812	NW_017264037.1	1189407	1190150	-	744	VFPFJ_08748	-	-	-_x000D_
gene9750	22.7762	2.74963	42.8027	15.5667	3.96039	0.0108446	0.247105	NW_017264038.1	1526706	1528083	+	1378	VFPFJ_09687	-	K18280	-_x000D_
gene9346	105.341	165.722	44.9608	0.271303	-1.88202	0.0108695	0.247105	NW_017264038.1	315858	317482	-	1625	VFPFJ_09283	-	-	-_x000D_
gene4986	100.316	41.3943	159.238	3.84686	1.94368	0.0108747	0.247105	NW_017264033.1	2003092	2004682	-	1591	VFPFJ_04958	-	-	-_x000D_
gene3876	1951.09	905.824	2996.35	3.30788	1.7259	0.0109061	0.247105	NW_017264032.1	2384353	2385366	-	1014	VFPFJ_03853	GO:0016021;GO:0055114;GO:0004128	K00326	oxidoreductase nad-binding domain-containing protein gi_x000D_
gene11244	28.7969	5.60476	51.989	9.27586	3.21348	0.0109088	0.247105	NW_017264052.1	109490	110324	-	835	VFPFJ_11171	GO:0044424	-	gti1 pac2 family protein_x000D_
gene6825	9.57708	2.22108	16.9331	7.62382	2.93051	0.0109911	0.24847	NW_017264035.1	759820	760414	+	595	VFPFJ_06790	-	-	-_x000D_
gene1040	33.109	13.2085	53.0095	4.01329	2.00479	0.011042	0.24859	NW_017264030.1	3590333	3591288	-	956	VFPFJ_01036	GO:0012505;GO:0008080;GO:0043231;GO:0044444	-	acetyltransferase gi_x000D_
gene4008	12217	5357.63	19076.4	3.56061	1.83212	0.0110431	0.24859	NW_017264032.1	2801994	2802896	-	903	VFPFJ_03983	-	-	-_x000D_
gene9160	128.852	56.0692	201.634	3.59617	1.84646	0.0110638	0.24859	NW_017264037.1	2257440	2258507	-	1068	VFPFJ_09101	-	-	-_x000D_
gene9623	24.8479	9.44091	40.2549	4.26388	2.09217	0.0110848	0.24859	NW_017264038.1	1152730	1153260	-	531	VFPFJ_09561	-	-	-_x000D_
gene336	12.8949	3.7812	22.0085	5.82051	2.54115	0.0112112	0.250926	NW_017264030.1	1328818	1329207	-	390	VFPFJ_00336	-	-	-_x000D_
gene10673	390.055	180.622	599.487	3.31901	1.73075	0.0113125	0.252577	NW_017264043.1	337859	339538	-	1680	VFPFJ_10601	GO:0005488;GO:0006351	-	zn2 cys6 dna-binding protein_x000D_
gene1524	89.4733	37.5525	141.394	3.76524	1.91274	0.0113298	0.252577	NW_017264030.1	5062462	5063966	-	1505	VFPFJ_01516	GO:0020037;GO:0016021;GO:0016705;GO:0004497;GO:0005506;GO:0055114	-	cytochrome p450 oxidoreductase gi_x000D_
gene4061	7869.59	3562.17	12177	3.41843	1.77333	0.0113743	0.252685	NW_017264032.1	2961318	2963588	+	2271	VFPFJ_04036	GO:0005737;GO:0016841;GO:0006559	K10775	phenylalanine ammonia-lyase_x000D_
gene6012	43.4861	17.3328	69.6394	4.01778	2.0064	0.0113796	0.252685	NW_017264034.1	1557255	1559535	-	2281	VFPFJ_05982	GO:0032991;GO:0045132;GO:0044454;GO:0007127;GO:0070192	K12780	rad21 rec8 like protein_x000D_
gene8304	7.84952	1.32139	14.3777	10.8807	3.4437	0.0115534	0.25514	NW_017264036.1	2290704	2291006	+	303	VFPFJ_08251	-	-	-_x000D_
gene11646	88.3129	33.3191	143.307	4.30104	2.10469	0.0115679	0.25514	NW_017264078.1	24310	25335	-	1026	VFPFJ_11573	-	-	-_x000D_
gene2179	115.76	25.3641	206.156	8.12788	3.02288	0.0116255	0.25514	NW_017264031.1	1170843	1171944	-	1102	VFPFJ_02165	-	-	-_x000D_
gene11751	7.9098	0.792831	15.0268	18.9533	4.24438	0.0116464	0.25514	NW_017264098.1	20417	20602	+	186	VFPFJ_11678	-	-	-_x000D_
gene9804	1001.19	1548.63	453.747	0.292998	-1.77104	0.0116513	0.25514	NW_017264038.1	1738734	1740711	-	1978	VFPFJ_09741	GO:0016020	-	efflux pump antibiotic resistance protein_x000D_
gene3083	26.2776	9.37371	43.1814	4.60665	2.20372	0.0116549	0.25514	NW_017264032.1	27172	28638	+	1467	VFPFJ_03064	-	-	-_x000D_
gene5302	106.566	167.076	46.0557	0.275657	-1.85905	0.0116909	0.25514	NW_017264033.1	2953065	2953601	+	537	VFPFJ_05274	-	-	-_x000D_
gene10616	500.043	214.733	785.352	3.65734	1.8708	0.0117054	0.25514	NW_017264043.1	191755	192119	-	365	VFPFJ_10546	-	-	-_x000D_
gene11816	20.7536	34.2259	7.28134	0.212744	-2.23281	0.0117257	0.25514	NW_017264128.1	1767	3144	-	1378	VFPFJ_11743	GO:0020037;GO:0016021;GO:0016705;GO:0004497;GO:0005506;GO:0055114	-	cytochrome p450_x000D_
gene7485	83.91	133.057	34.7632	0.261266	-1.93641	0.0117267	0.25514	NW_017264035.1	2832060	2833356	-	1297	VFPFJ_07443	GO:0008236	-	peptidase asp-active site protein gi_x000D_
gene3731	31.7389	12.0842	51.3936	4.25296	2.08847	0.0117547	0.25514	NW_017264032.1	2004542	2004940	-	399	VFPFJ_03710	-	-	-_x000D_
gene5188	28.679	9.66217	47.6959	4.93636	2.30345	0.0117621	0.25514	NW_017264033.1	2581078	2582694	+	1617	VFPFJ_05160	GO:0015113;GO:0016021;GO:0015707;GO:0015112;GO:0015706;GO:0055085	K02575	high affinity nitrate transporter gi_x000D_
gene6522	24.4329	42.6143	6.25151	0.1467	-2.76906	0.0118458	0.255642	NW_017264034.1	2993848	2994907	+	1060	VFPFJ_06487	-	-	-_x000D_
gene3008	223.242	96.2335	350.251	3.6396	1.86378	0.0118565	0.255642	NW_017264031.1	3743519	3744243	-	725	VFPFJ_02989	-	-	-_x000D_
gene2990	3.11419	0	6.22837	Inf	Inf	0.0118703	0.255642	NW_017264031.1	3682697	3682873	-	177	VFPFJ_02972	-	-	-_x000D_
gene6534	535.074	109.759	960.389	8.74995	3.12927	0.0119046	0.255642	NW_017264034.1	3024355	3027028	-	2674	VFPFJ_06499	GO:0016740	K22248	trehalose synthase (ccg-9)_x000D_
gene11007	262.856	409.113	116.6	0.285007	-1.81093	0.0119068	0.255642	NW_017264047.1	31935	33000	-	1066	VFPFJ_10934	GO:0006468;GO:0005524;GO:0004674	-	casein kinase i isoform delta_x000D_
gene9054	430.819	186.708	674.93	3.61489	1.85395	0.0119215	0.255642	NW_017264037.1	1935699	1940067	-	4369	VFPFJ_08997	-	-	-_x000D_
gene3827	92.4129	16.4779	168.348	10.2166	3.35284	0.0120541	0.257994	NW_017264032.1	2257170	2257655	-	486	VFPFJ_03804	-	-	-_x000D_
gene11462	363.26	560.641	165.879	0.295874	-1.75694	0.0121269	0.259061	NW_017264059.1	103672	105864	+	2193	VFPFJ_11389	GO:0000160;GO:0005622;GO:0023014;GO:0005524;GO:0000155	K19692	sensor histidine kinase response regulator fos-1_x000D_
gene10713	211.242	329.196	93.2872	0.283379	-1.8192	0.0121763	0.259389	NW_017264044.1	84724	86486	+	1763	VFPFJ_10641	-	-	-_x000D_
gene6486	30.2412	49.5718	10.9107	0.220099	-2.18378	0.0121884	0.259389	NW_017264034.1	2899974	2904559	+	4586	VFPFJ_06453	GO:0008270;GO:0016491;GO:0055114	-	d-xylulose reductase a_x000D_
gene1625	57.7292	99.3663	16.092	0.161947	-2.62641	0.0122143	0.259449	NW_017264030.1	5351432	5352226	-	795	VFPFJ_01616	GO:0016740;GO:0031177;GO:0008152	-	thioesterase superfamily protein_x000D_
gene6765	1337.63	602.612	2072.66	3.43946	1.78218	0.01227	0.260142	NW_017264035.1	577208	577558	-	351	VFPFJ_06730	GO:0030001;GO:0046872	K07213	heavy-metal-associated domain-containing protein gi_x000D_
gene1709	28.0085	47.9485	8.0686	0.168276	-2.57109	0.012484	0.263873	NW_017264030.1	5620869	5622044	+	1176	VFPFJ_01699	GO:0004061;GO:0019441	-	cyclase protein_x000D_
gene7408	2227.24	1001.75	3452.72	3.44668	1.78521	0.0124928	0.263873	NW_017264035.1	2561247	2563014	+	1768	VFPFJ_07366	GO:0016311;GO:0003993	-	multiple inositol polyphosphate phosphatase-like protein gi_x000D_
gene4798	425.32	105.344	745.295	7.07487	2.8227	0.0125404	0.263923	NW_017264033.1	1360768	1361697	+	930	VFPFJ_04770	GO:0016787	-	x-pro dipeptidyl-peptidase (s15 family) protein gi_x000D_
gene9686	3714.43	1776.16	5652.69	3.18254	1.67018	0.0125421	0.263923	NW_017264038.1	1349456	1350646	-	1191	VFPFJ_09624	GO:0055085;GO:0016021	K15100	mitochondrial carrier domain partial gi_x000D_
gene10867	149.601	281.037	18.1646	0.0646342	-3.95156	0.0125964	0.264175	NW_017264045.1	190730	191215	+	486	VFPFJ_10795	-	-	-_x000D_
gene4812	72.9536	115.283	30.6241	0.265642	-1.91244	0.012601	0.264175	NW_017264033.1	1393133	1395004	+	1872	VFPFJ_04784	GO:0004185;GO:0006508	K01288	carboxypeptidase cpds precursor_x000D_
gene10480	889.641	204.005	1575.28	7.72176	2.94893	0.0126505	0.264433	NW_017264042.1	130244	131945	+	1702	VFPFJ_10411	GO:0016491;GO:0055114	-	fad binding domain-containing protein gi_x000D_
gene1950	11.6549	2.0487	21.2611	10.3779	3.37544	0.0126603	0.264433	NW_017264031.1	517682	518095	-	414	VFPFJ_01939	-	-	-_x000D_
gene4298	2703.94	1300.56	4107.32	3.15811	1.65906	0.012709	0.264516	NW_017264032.1	3638363	3653119	+	14757	VFPFJ_04271	GO:0008152	K22148	nonribosomal siderophore peptide synthase protein_x000D_
gene8820	800.824	263.424	1338.22	5.08011	2.34486	0.012715	0.264516	NW_017264037.1	1236438	1238684	-	2247	VFPFJ_08763	GO:0046872	-	lim domain-containing protein_x000D_
gene4735	222.264	13.4241	431.105	32.1143	5.00515	0.0127347	0.264516	NW_017264033.1	1108593	1110053	+	1461	VFPFJ_04707	GO:0008270;GO:0070290	-	zn-dependent hydrolase oxidoreductase family protein gi_x000D_
gene11114	86.5839	1.54652	171.621	110.973	6.79406	0.0128145	0.265422	NW_017264049.1	141291	143015	-	1725	VFPFJ_11041	GO:0008236	-	family s53 protease-like protein_x000D_
gene1434	114.448	50.4098	178.487	3.54072	1.82404	0.0128255	0.265422	NW_017264030.1	4798252	4799136	-	885	VFPFJ_01426	-	-	-_x000D_
gene5821	273.667	421.843	125.492	0.297485	-1.74911	0.0129397	0.267174	NW_017264034.1	963107	964864	+	1758	VFPFJ_05789	GO:0055085;GO:0016021	-	multidrug resistance protein_x000D_
gene9816	12824.3	19811.9	5836.8	0.294611	-1.76311	0.0129576	0.267174	NW_017264038.1	1778597	1781009	-	2413	VFPFJ_09753	GO:0016788	K01114	non-hemolytic phospholipase c precursor gi_x000D_
gene11210	28.0349	2.66344	53.4063	20.0516	4.32565	0.0131247	0.270125	NW_017264051.1	119114	120700	-	1587	VFPFJ_11137	-	-	-_x000D_
gene4417	56.9698	3.89864	110.041	28.2255	4.81893	0.0131607	0.27019	NW_017264033.1	210784	211140	-	357	VFPFJ_04390	-	-	-_x000D_
gene414	1977.49	320.025	3634.96	11.3584	3.50568	0.0131765	0.27019	NW_017264030.1	1587789	1590062	-	2274	VFPFJ_00413	GO:0008152;GO:0004553	K12373	beta-hexosaminidase gi_x000D_
gene8462	148.758	260.427	37.088	0.142412	-2.81186	0.0132481	0.27019	NW_017264037.1	158120	160309	+	2190	VFPFJ_08408	-	K07106	-_x000D_
gene3443	199.279	91.0964	307.462	3.37513	1.75494	0.0132624	0.27019	NW_017264032.1	1166100	1167143	-	1044	VFPFJ_03423	-	-	-_x000D_
gene8262	153.438	67.3569	239.519	3.55596	1.83024	0.0132638	0.27019	NW_017264036.1	2182228	2183346	-	1119	VFPFJ_08211	-	-	-_x000D_
gene1787	56.9938	22.3277	91.6598	4.10521	2.03746	0.0132804	0.27019	NW_017264031.1	120596	121022	-	427	VFPFJ_01777	-	-	-_x000D_
gene5160	251.441	113.563	389.32	3.42823	1.77746	0.013311	0.27019	NW_017264033.1	2475291	2476577	+	1287	VFPFJ_05132	-	-	-_x000D_
gene9337	22.5918	41.3853	3.79823	0.0917774	-3.44572	0.0133638	0.27019	NW_017264038.1	291615	293508	-	1894	VFPFJ_09274	GO:0055085;GO:0016021	-	mfs transporter gi_x000D_
gene4972	119.872	32.7276	207.016	6.32543	2.66116	0.013365	0.27019	NW_017264033.1	1951111	1952622	-	1512	VFPFJ_04944	-	-	-_x000D_
gene8666	1958.12	901.484	3014.76	3.34422	1.74167	0.0133905	0.27019	NW_017264037.1	791643	792487	-	845	VFPFJ_08611	-	-	-_x000D_
gene1317	4395.85	6711.38	2080.32	0.309969	-1.6898	0.0134148	0.27019	NW_017264030.1	4446197	4447828	+	1632	VFPFJ_01308	GO:0009450;GO:0006536;GO:0030170;GO:0003867;GO:0005829	K13524	4-aminobutyrate aminotransferase gi_x000D_
gene1925	19.7251	7.46344	31.9867	4.28579	2.09956	0.0134159	0.27019	NW_017264031.1	444833	445507	-	675	VFPFJ_01914	-	-	-_x000D_
gene1740	188.981	294.08	83.882	0.285235	-1.80978	0.0135152	0.271703	NW_017264031.1	1772	3484	-	1713	VFPFJ_01730	GO:0009166;GO:0016787;GO:0000166	-	5 -nucleotidase precursor_x000D_
gene2424	11.1734	3.01474	19.3321	6.41251	2.68089	0.0135974	0.272868	NW_017264031.1	1988317	1988982	+	666	VFPFJ_02408	-	-	-_x000D_
gene324	77.7827	19.7882	135.777	6.86152	2.77853	0.013811	0.276584	NW_017264030.1	1289403	1290654	-	1252	VFPFJ_00324	-	-	-_x000D_
gene7560	93.3336	152.252	34.4153	0.226042	-2.14534	0.0138316	0.276584	NW_017264035.1	3040113	3046166	-	6054	VFPFJ_07517	-	-	-_x000D_
gene417	158.425	72.3316	244.519	3.38053	1.75725	0.0138844	0.27699	NW_017264030.1	1596182	1596880	+	699	VFPFJ_00416	-	-	-_x000D_
gene5684	826.056	384.508	1267.6	3.29669	1.72102	0.0139012	0.27699	NW_017264034.1	557247	558822	-	1576	VFPFJ_05652	GO:0016491;GO:0055114	K03885	pyridine nucleotide-disulfide oxidoreductase gi_x000D_
gene6479	2100.73	3205.64	995.822	0.310647	-1.68665	0.0139285	0.277044	NW_017264034.1	2875464	2878049	-	2586	VFPFJ_06446	GO:0016020;GO:0003824	-	sulfatase domain-containingprotein_x000D_
gene112	4704.18	1693.04	7715.32	4.55709	2.18811	0.01398	0.277579	NW_017264030.1	637247	638040	-	794	VFPFJ_00113	GO:0016021	-	gpi anchored protein gi_x000D_
gene10983	4.27414	8.54828	0	0	-Inf	0.0140355	0.27771	NW_017264046.1	208719	210161	-	1443	VFPFJ_10910	GO:0020037;GO:0016021;GO:0016705;GO:0004497;GO:0005506;GO:0055114	-	benzoate 4-monooxygenase cytochrome p450_x000D_
gene10823	13.755	3.94568	23.5643	5.97217	2.57826	0.0140598	0.27771	NW_017264045.1	63764	64465	+	702	VFPFJ_10752	-	-	-_x000D_
gene8420	918.956	1400.79	437.125	0.312057	-1.68012	0.0140719	0.27771	NW_017264037.1	48663	49478	-	816	VFPFJ_08367	-	K00799	-_x000D_
gene9514	7.93082	14.4113	1.45035	0.10064	-3.31273	0.0140857	0.27771	NW_017264038.1	822560	830472	+	7913	VFPFJ_09451	GO:0003824	-	hybrid pks nrps enzyme_x000D_
gene1702	3429.17	5292.48	1565.87	0.295866	-1.75698	0.0141338	0.27771	NW_017264030.1	5587408	5588328	+	921	VFPFJ_01692	GO:0042819;GO:0042823;GO:0003824	K06215	pyridoxine biosynthesis protein pdx1_x000D_
gene3371	11.3303	2.72896	19.9317	7.30376	2.86864	0.0141501	0.27771	NW_017264032.1	955223	955435	+	213	VFPFJ_03351	-	-	-_x000D_
gene6788	146.643	226.522	66.764	0.294735	-1.76251	0.0141757	0.27771	NW_017264035.1	641680	642216	+	537	VFPFJ_06753	GO:0003899;GO:0006351;GO:0000166	-	rna polymerase subunit c17_x000D_
gene10325	64.1324	27.9966	100.268	3.58144	1.84054	0.014184	0.27771	NW_017264041.1	148116	150042	-	1927	VFPFJ_10256	-	-	-_x000D_
gene5063	16.6459	5.65181	27.64	4.89047	2.28997	0.0142145	0.277726	NW_017264033.1	2225614	2225871	-	258	VFPFJ_05035	-	-	-_x000D_
gene9348	492.102	761.18	223.025	0.292999	-1.77103	0.0142342	0.277726	NW_017264038.1	320304	320981	-	678	VFPFJ_09285	GO:0005737;GO:0016853;GO:0009072;GO:0016740	K01800	glutathione s-transferase gi_x000D_
gene650	1484.92	662.24	2307.6	3.48454	1.80097	0.0142826	0.278189	NW_017264030.1	2389315	2392138	-	2824	VFPFJ_00648	GO:0006809;GO:0042128;GO:0050464;GO:0030151;GO:0020037;GO:0043546;GO:0055114	K10534	nitrate reductase gi_x000D_
gene1791	77.635	34.8834	120.387	3.45111	1.78706	0.0143736	0.279478	NW_017264031.1	132188	132895	+	708	VFPFJ_01781	-	-	-_x000D_
gene6535	189.371	51.1904	327.551	6.39868	2.67777	0.0144327	0.279741	NW_017264034.1	3027811	3031176	+	3366	VFPFJ_06500	GO:0043167;GO:0016787;GO:0006812;GO:0016020;GO:0000166	-	calcium-transporting atpase 3_x000D_
gene9540	559.983	189.546	930.42	4.90868	2.29534	0.0144368	0.279741	NW_017264038.1	900390	901203	+	814	VFPFJ_09478	-	K12861	-_x000D_
gene8001	3471.85	1634.24	5309.46	3.24888	1.69994	0.0144983	0.28045	NW_017264036.1	1382910	1383947	+	1038	VFPFJ_07955	-	-	-_x000D_
gene8495	48.1838	76.9317	19.4359	0.252638	-1.98486	0.0145627	0.280881	NW_017264037.1	269178	269797	+	620	VFPFJ_08440	-	-	-_x000D_
gene4007	148.007	5.16946	290.845	56.2621	5.81409	0.0145881	0.280881	NW_017264032.1	2800412	2801000	+	589	VFPFJ_03982	-	-	-_x000D_
gene2065	77.6754	33.0095	122.341	3.70625	1.88996	0.0145954	0.280881	NW_017264031.1	835092	835886	+	795	VFPFJ_02054	-	-	-_x000D_
gene1540	3291.46	1511.99	5070.92	3.3538	1.7458	0.0146434	0.281194	NW_017264030.1	5108238	5109481	+	1244	VFPFJ_01532	GO:0000122;GO:0035004;GO:0000827;GO:0050821;GO:0030674;GO:0005829;GO:0000825;GO:0032958;GO:0000821;GO:0000823;GO:0000824;GO:0045944;GO:0005634;GO:0008440;GO:0046854	K00915	inositol polyphosphate multikinase gi_x000D_
gene9848	411.25	195.823	626.677	3.20022	1.67817	0.0146616	0.281194	NW_017264038.1	1890730	1891581	+	852	VFPFJ_09785	-	-	-_x000D_
gene113	2436.83	1200.85	3672.82	3.05852	1.61283	0.0147393	0.282166	NW_017264030.1	639224	641197	+	1974	VFPFJ_00114	GO:0001172;GO:0016491;GO:0003968;GO:0016021;GO:0055114	-	ferric cupric reductase transmembrane component 7_x000D_
gene10527	2225.78	3524.64	926.92	0.262983	-1.92696	0.0147809	0.282166	NW_017264042.1	275306	277021	+	1716	VFPFJ_10457	GO:0016021	K20238	cyclopropane-fatty-acyl-phospholipid synthase gi_x000D_
gene1707	12.9024	3.95929	21.8456	5.51756	2.46403	0.0147875	0.282166	NW_017264030.1	5604370	5604681	-	312	VFPFJ_01697	-	-	-_x000D_
gene2589	450.672	213.971	687.373	3.21245	1.68368	0.0148362	0.282615	NW_017264031.1	2432053	2433978	-	1926	VFPFJ_02573	-	-	-_x000D_
gene6656	353.204	547.114	159.295	0.291155	-1.78014	0.0148746	0.282803	NW_017264035.1	191795	193197	-	1403	VFPFJ_06621	GO:0016021;GO:0016491;GO:0055114;GO:0008270	-	alcohol dehydrogenase -like domain-containing protein gi_x000D_
gene3263	35.9859	0.264277	71.7074	271.334	8.08393	0.0148963	0.282803	NW_017264032.1	577273	577515	+	243	VFPFJ_03243	-	-	-_x000D_
gene125	2.9327	0	5.86539	Inf	Inf	0.0149721	0.283764	NW_017264030.1	680567	680869	+	303	VFPFJ_00126	-	-	-_x000D_
gene8775	3967.89	1859.46	6076.33	3.2678	1.70832	0.0150616	0.284981	NW_017264037.1	1087243	1088805	+	1563	VFPFJ_08718	GO:0016020	-	dna-binding wrky domain-containing protein gi_x000D_
gene3609	3483.42	1702.35	5264.5	3.09249	1.62877	0.0151082	0.285383	NW_017264032.1	1620034	1620881	+	848	VFPFJ_03589	-	-	-_x000D_
gene7686	130.482	55.537	205.427	3.69893	1.88711	0.0152742	0.287177	NW_017264036.1	341684	343065	-	1382	VFPFJ_07644	GO:0016020	-	six-bladed beta- -like protein_x000D_
gene2769	4476.37	2066.51	6886.22	3.33229	1.73651	0.0152825	0.287177	NW_017264031.1	3025590	3029328	-	3739	VFPFJ_02751	GO:0050660;GO:0046872;GO:0050661;GO:0042128;GO:0020037;GO:0051537;GO:0008942;GO:0055114	K17877	nitrite reductase_x000D_
gene2936	346.811	73.3452	620.278	8.45696	3.08014	0.0153052	0.287177	NW_017264031.1	3485932	3487570	-	1639	VFPFJ_02917	GO:0055085;GO:0016021	-	major facilitator superfamily general substrate transporter_x000D_
gene11039	38888.4	12396	65380.8	5.27432	2.39899	0.0153052	0.287177	NW_017264048.1	26083	26724	+	642	VFPFJ_10966	-	-	-_x000D_
gene4347	144.782	54.9119	234.652	4.27324	2.09533	0.0153811	0.287793	NW_017264033.1	49542	50016	+	475	VFPFJ_04320	-	-	-_x000D_
gene2139	25485.1	11982.5	38987.8	3.25373	1.70209	0.0153892	0.287793	NW_017264031.1	1046039	1049112	-	3074	VFPFJ_02126	GO:0055114;GO:0016670;GO:0030328;GO:0006355;GO:0007623;GO:0005737;GO:0005634	-	frequency clock protein_x000D_
gene11754	32.1015	10.6546	53.5483	5.02584	2.32937	0.0154433	0.287818	NW_017264099.1	3147	9421	-	6275	VFPFJ_11681	-	-	-_x000D_
gene7487	15827.1	7356.99	24297.2	3.3026	1.7236	0.0154558	0.287818	NW_017264035.1	2836335	2837516	+	1182	VFPFJ_07445	GO:0008237;GO:0006508	-	ubiquitin metalloprotease fusion protein gi_x000D_
gene11606	1508.79	712.071	2305.5	3.23774	1.69499	0.0154921	0.287818	NW_017264073.1	23206	24477	+	1272	VFPFJ_11533	-	-	-_x000D_
gene2036	854.623	1306.41	402.834	0.308351	-1.69735	0.0154928	0.287818	NW_017264031.1	758465	759838	-	1374	VFPFJ_02025	GO:0016773;GO:0016301;GO:0009254;GO:0016310;GO:0005524;GO:0006040	-	anhydro-n-acetylmuramic acid kinase_x000D_
gene4834	171.993	64.225	279.76	4.35594	2.12298	0.0155428	0.288271	NW_017264033.1	1442990	1443527	-	538	VFPFJ_04806	-	-	-_x000D_
gene1531	4496.1	7362.68	1629.51	0.221321	-2.17579	0.0155807	0.2885	NW_017264030.1	5079788	5081269	+	1482	VFPFJ_01523	-	-	-_x000D_
gene11232	14403.9	4536.43	24271.4	5.35032	2.41963	0.0156514	0.289332	NW_017264051.1	177753	179625	-	1873	VFPFJ_11159	GO:0055085;GO:0016021	-	major facilitator superfamily transporter gi_x000D_
gene1579	292.351	450.001	134.7	0.299332	-1.74018	0.0157182	0.290091	NW_017264030.1	5224234	5225178	+	945	VFPFJ_01570	GO:0055114;GO:0051287	-	glyoxylate reductase protein_x000D_
gene2435	86.6175	36.7006	136.534	3.72022	1.89539	0.0158619	0.292263	NW_017264031.1	2030720	2031061	+	342	VFPFJ_02419	-	-	-_x000D_
gene5909	34.8186	14.9736	54.6637	3.65067	1.86816	0.0159229	0.292909	NW_017264034.1	1272422	1273237	-	816	VFPFJ_05878	GO:0016491;GO:0055114	-	short-chain dehydrogenase reductase sdr_x000D_
gene11226	10.0454	17.4375	2.65332	0.152162	-2.71632	0.0159889	0.293618	NW_017264051.1	163926	165134	+	1209	VFPFJ_11153	-	-	-_x000D_
gene3152	19.5481	32.1666	6.92962	0.215429	-2.21472	0.0160136	0.293618	NW_017264032.1	222895	223334	-	440	VFPFJ_03133	GO:0071704;GO:0044710;GO:0016020;GO:0044238	-	wd-repeat protein_x000D_
gene55	60.0469	26.014	94.0797	3.61651	1.8546	0.0160885	0.29436	NW_017264030.1	443988	449600	+	5613	VFPFJ_00056	-	-	-_x000D_
gene2155	172.063	266.01	78.1167	0.293661	-1.76778	0.0161064	0.29436	NW_017264031.1	1097362	1100001	+	2640	VFPFJ_02142	GO:0046872;GO:0006355	-	zn 2cys6 transcription factor_x000D_
gene10978	109.557	52.0931	167.021	3.20621	1.68087	0.0161935	0.295472	NW_017264046.1	195085	197253	-	2169	VFPFJ_10905	-	-	-_x000D_
gene6989	891.848	423.688	1360.01	3.20993	1.68254	0.0162283	0.295628	NW_017264035.1	1274240	1276724	-	2485	VFPFJ_06954	-	-	-_x000D_
gene11644	3.64281	0	7.28561	Inf	Inf	0.0162648	0.295814	NW_017264078.1	14774	15658	+	885	VFPFJ_11571	-	-	-_x000D_
gene111	379.834	177.201	582.468	3.28705	1.71679	0.016333	0.296575	NW_017264030.1	631469	635878	-	4410	VFPFJ_00112	GO:0042626;GO:0055085;GO:0005524;GO:0016021	-	abc transporter_x000D_
gene3296	634.814	263.511	1006.12	3.81811	1.93286	0.0164252	0.29777	NW_017264032.1	678940	679953	+	1014	VFPFJ_03276	GO:0016746;GO:0016021;GO:0008152	-	1-acyl-sn-glycerol-3-phosphate acyltransferase gi_x000D_
gene3001	246.424	116.403	376.444	3.23396	1.6933	0.0164941	0.298537	NW_017264031.1	3716855	3720723	+	3869	VFPFJ_02982	-	-	-_x000D_
gene4729	409.937	58.569	761.306	12.9984	3.70027	0.0166472	0.300826	NW_017264033.1	1085758	1089083	+	3326	VFPFJ_04701	-	-	-_x000D_
gene1865	22.6826	6.36551	38.9997	6.12671	2.61511	0.016724	0.301729	NW_017264031.1	303043	304176	+	1134	VFPFJ_01855	-	-	-_x000D_
gene1412	63.229	99.913	26.5451	0.265682	-1.91223	0.0168354	0.302829	NW_017264030.1	4724524	4726688	+	2165	VFPFJ_01404	GO:0005991;GO:0004555	-	trehalase precursor_x000D_
gene6200	402.273	134.507	670.04	4.98144	2.31656	0.0168388	0.302829	NW_017264034.1	2080509	2082526	+	2018	VFPFJ_06170	GO:0003824	-	glutamyl-trna amidotransferase gi_x000D_
gene7482	121.688	188.037	55.3381	0.294293	-1.76467	0.0170246	0.305487	NW_017264035.1	2822040	2824412	-	2373	VFPFJ_07440	-	-	-_x000D_
gene9976	419.457	32.9095	806.005	24.4915	4.61421	0.0170757	0.305487	NW_017264039.1	427951	428732	-	782	VFPFJ_09913	-	-	-_x000D_
gene9449	593.054	286.17	899.938	3.14477	1.65295	0.0170955	0.305487	NW_017264038.1	596922	598151	-	1230	VFPFJ_09385	GO:0008168;GO:0032259	K19308	25s rrna (uridine -n )-methyltransferase_x000D_
gene6603	34.0034	53.9652	14.0416	0.260197	-1.94233	0.0170979	0.305487	NW_017264035.1	13136	13525	-	390	VFPFJ_06568	-	-	-_x000D_
gene6197	395.272	75.785	714.759	9.4314	3.23747	0.0171487	0.305487	NW_017264034.1	2073078	2074921	-	1844	VFPFJ_06167	GO:0055085;GO:0016021	-	allantoate permease_x000D_
gene3094	103.159	47.2118	159.107	3.37006	1.75278	0.0171494	0.305487	NW_017264032.1	61920	63380	+	1461	VFPFJ_03075	-	-	-_x000D_
gene9399	56452.7	28024.1	84881.4	3.02887	1.59878	0.0172987	0.30766	NW_017264038.1	453413	454456	-	1044	VFPFJ_09336	GO:0009228;GO:0016491;GO:0006950;GO:0052837;GO:0005829;GO:0055114	K03146	thiazole biosynthetic mitochondrial precursor_x000D_
gene3711	25.5373	10.2927	40.7818	3.9622	1.9863	0.0173494	0.308075	NW_017264032.1	1919668	1920401	+	734	VFPFJ_03690	-	-	-_x000D_
gene4522	598.122	299.89	896.353	2.98894	1.57963	0.0174149	0.308751	NW_017264033.1	507164	507849	-	686	VFPFJ_04495	GO:0005737;GO:0004726;GO:0035335;GO:0003993	K14394	low molecular weight phosphotyrosine protein phosphatase gi_x000D_
gene11218	40.7728	16.5514	64.9942	3.92682	1.97336	0.0174715	0.309267	NW_017264051.1	139582	140877	+	1296	VFPFJ_11145	-	-	-_x000D_
gene10642	92.7809	42.0811	143.481	3.40962	1.76961	0.0175526	0.30964	NW_017264043.1	264976	266091	+	1116	VFPFJ_10570	GO:0016787	-	glycosyl hydrolase_x000D_
gene3093	22.775	4.89242	40.6576	8.31033	3.05491	0.0175699	0.30964	NW_017264032.1	60154	61600	+	1447	VFPFJ_03074	-	-	-_x000D_
gene6116	372.831	176.169	569.492	3.23266	1.69272	0.0175751	0.30964	NW_017264034.1	1882859	1883194	+	336	VFPFJ_06086	-	-	-_x000D_
gene8400	230.04	352.109	107.971	0.306641	-1.70538	0.0177	0.311354	NW_017264036.1	2586649	2587305	+	657	VFPFJ_08346	-	-	-_x000D_
gene5327	550.195	850.613	249.777	0.293644	-1.76786	0.0179543	0.31473	NW_017264033.1	3022378	3026140	-	3763	VFPFJ_05299	GO:0042623;GO:0005778;GO:0005524;GO:0016562;GO:0046982	K13338	peroxisome biosynthesis protein_x000D_
gene2117	12.7767	3.54817	22.0053	6.20187	2.6327	0.0179757	0.31473	NW_017264031.1	980076	981305	-	1230	VFPFJ_02104	-	-	-_x000D_
gene4801	291.813	20.9794	562.647	26.819	4.74518	0.0179815	0.31473	NW_017264033.1	1369941	1372346	-	2406	VFPFJ_04773	GO:0004620;GO:0016042	-	aldehyde dehydrogenase_x000D_
gene4205	97.5129	150.601	44.4247	0.294983	-1.7613	0.0180365	0.31473	NW_017264032.1	3371689	3374148	+	2460	VFPFJ_04177	-	-	-_x000D_
gene4974	62.6095	28.6117	96.6072	3.37649	1.75553	0.0180553	0.31473	NW_017264033.1	1958026	1959482	-	1457	VFPFJ_04946	GO:0004190;GO:0006508	-	aspartic-type endopeptidase_x000D_
gene4566	412.03	633.521	190.539	0.300762	-1.73331	0.0180597	0.31473	NW_017264033.1	629224	631718	+	2495	VFPFJ_04540	GO:0005737;GO:0045548;GO:0009800;GO:0006559	K10775	phenylalanine ammonia-lyase_x000D_
gene9818	574.543	962.912	186.174	0.193344	-2.37075	0.0181459	0.315744	NW_017264038.1	1787020	1788440	+	1421	VFPFJ_09755	GO:0033961	-	epoxide hydrolase_x000D_
gene9832	402.137	615.735	188.539	0.306202	-1.70745	0.0182215	0.31657	NW_017264038.1	1832597	1833202	+	606	VFPFJ_09769	GO:0008080	-	gcn5-related n-acetyltransferase domain-containingprotein_x000D_
gene6404	239.013	41.8293	436.197	10.428	3.3824	0.0183281	0.317889	NW_017264034.1	2678133	2679533	-	1401	VFPFJ_06372	-	-	-_x000D_
gene11527	196.975	93.9494	300.001	3.19322	1.67501	0.0183538	0.317889	NW_017264065.1	29688	44472	-	14785	VFPFJ_11454	GO:0032508;GO:0003678;GO:0005524;GO:0006310;GO:0006281;GO:0000723	-	atp-dependent dna helicase pif1_x000D_
gene424	6787.28	3311.76	10262.8	3.09889	1.63175	0.0186834	0.322705	NW_017264030.1	1615983	1617301	+	1319	VFPFJ_00423	GO:0016021	-	integral membrane protein gi_x000D_
gene1910	14.3078	3.29885	25.3168	7.67443	2.94006	0.0186893	0.322705	NW_017264031.1	404556	404846	+	291	VFPFJ_01900	-	-	-_x000D_
gene1348	214.468	105.679	323.256	3.05883	1.61298	0.0187864	0.323779	NW_017264030.1	4545469	4546219	+	751	VFPFJ_01339	-	-	-_x000D_
gene8457	272.992	36.5581	509.426	13.9347	3.80061	0.018809	0.323779	NW_017264037.1	150057	151200	+	1144	VFPFJ_08403	-	-	-_x000D_
gene9725	3.17881	6.35761	0	0	-Inf	0.0190494	0.327133	NW_017264038.1	1449800	1451149	+	1350	VFPFJ_09662	-	K01613	-_x000D_
gene6460	2434.58	3713.8	1155.36	0.311099	-1.68455	0.0190782	0.327133	NW_017264034.1	2837240	2837916	+	677	VFPFJ_06427	-	-	-_x000D_
gene6431	308.044	471.377	144.711	0.306997	-1.7037	0.019099	0.327133	NW_017264034.1	2747980	2750194	+	2215	VFPFJ_06399	GO:0016021	-	ion transport_x000D_
gene7536	217.718	329.474	105.962	0.32161	-1.63662	0.0191201	0.327133	NW_017264035.1	2962889	2963587	-	699	VFPFJ_07493	GO:0006520;GO:0036361	-	aspartate racemase gi_x000D_
gene5951	26.0458	41.7908	10.3009	0.246487	-2.02042	0.0191502	0.327152	NW_017264034.1	1378343	1379415	-	1073	VFPFJ_05921	GO:0005829	-	short chain dehydrogenase gi_x000D_
gene9462	3360.18	1621.77	5098.58	3.14384	1.65253	0.0192863	0.328978	NW_017264038.1	642086	643501	-	1416	VFPFJ_09398	GO:0006355;GO:0043565;GO:0003700;GO:0008270	-	gata-type sexual development transcription factor_x000D_
gene3185	5189.81	9094.72	1284.9	0.14128	-2.82337	0.0193563	0.32909	NW_017264032.1	331210	333028	-	1819	VFPFJ_03165	GO:0003333;GO:0015171;GO:0016021	K16261	probable amino acid transporter_x000D_
gene3674	7055.22	3464.97	10645.5	3.07231	1.61933	0.0193711	0.32909	NW_017264032.1	1805866	1808043	+	2178	VFPFJ_03653	GO:0005524	K03695	heat shock protein mitochondrial precursor gi_x000D_
gene8317	1864.84	573.134	3156.55	5.50753	2.46141	0.0194055	0.32909	NW_017264036.1	2330861	2333042	+	2182	VFPFJ_08264	GO:0005524;GO:0006508;GO:0008233	-	aaa family protein gi_x000D_
gene6982	7.87899	1.98317	13.7748	6.94584	2.79615	0.0194386	0.32909	NW_017264035.1	1260258	1261021	+	764	VFPFJ_06947	-	-	-_x000D_
gene2786	186.847	86.8297	286.864	3.30375	1.72411	0.0194574	0.32909	NW_017264031.1	3084786	3085678	+	893	VFPFJ_02768	GO:0055114;GO:0015035	-	dsba-like thioredoxin domain-containing protein_x000D_
gene6576	2790.84	4244.75	1336.92	0.314958	-1.66677	0.0194683	0.32909	NW_017264034.1	3136839	3138363	+	1525	VFPFJ_06541	GO:0050660;GO:0003995;GO:0055114	-	acyl- mitochondrial precursor_x000D_
gene4317	40.3855	17.5052	63.2658	3.61412	1.85364	0.0195095	0.329293	NW_017264032.1	3698845	3699018	-	174	VFPFJ_04290	-	-	-_x000D_
gene5902	1544.62	2388.48	700.752	0.293388	-1.76912	0.0195507	0.329494	NW_017264034.1	1252802	1254210	-	1409	VFPFJ_05871	-	-	-_x000D_
gene7422	36.4894	8.16489	64.814	7.93813	2.9888	0.0197079	0.331646	NW_017264035.1	2621524	2623200	-	1677	VFPFJ_07380	-	-	-_x000D_
gene42	7.69852	13.6316	1.76548	0.129514	-2.94882	0.0197765	0.332304	NW_017264030.1	397538	398602	+	1065	VFPFJ_00043	GO:0006633;GO:0004497;GO:0005506;GO:0016021;GO:0055114	-	fatty acid hydroxylase superfamily protein_x000D_
gene10204	158.67	264.422	52.9192	0.200132	-2.32098	0.0198936	0.333606	NW_017264040.1	284050	285447	-	1398	VFPFJ_10137	GO:0030170;GO:0008483	-	aminotransferase class- partial gi_x000D_
gene9606	53.5242	17.6555	89.3929	5.06317	2.34004	0.0199221	0.333606	NW_017264038.1	1113508	1114403	-	896	VFPFJ_09544	-	-	-_x000D_
gene7426	148.565	226.291	70.838	0.313039	-1.67559	0.0199429	0.333606	NW_017264035.1	2632815	2634563	+	1749	VFPFJ_07384	-	-	-_x000D_
gene9802	9.72216	2.63706	16.8073	6.37347	2.67208	0.0199772	0.333684	NW_017264038.1	1735229	1736347	+	1119	VFPFJ_09739	GO:0006520;GO:0016829	K01620	threonine aldolase gi_x000D_
gene151	35.7149	13.4671	57.9628	4.30404	2.10569	0.020028	0.334038	NW_017264030.1	753731	754124	-	394	VFPFJ_00152	-	-	-_x000D_
gene11268	12.2641	3.96635	20.5619	5.1841	2.37409	0.0201148	0.334988	NW_017264053.1	40630	41457	+	828	VFPFJ_11195	-	-	-_x000D_
gene3404	12.2259	3.88016	20.5716	5.30175	2.40647	0.0201592	0.335233	NW_017264032.1	1048375	1048779	+	405	VFPFJ_03384	-	-	-_x000D_
gene9778	146.45	239.226	53.6731	0.224361	-2.1561	0.0202798	0.33674	NW_017264038.1	1646644	1648017	+	1374	VFPFJ_09715	-	-	-_x000D_
gene10695	1381.4	2098.56	664.242	0.316523	-1.65962	0.0203879	0.3379	NW_017264044.1	25148	25900	-	753	VFPFJ_10623	GO:0008171;GO:0032259	-	o-methyltransferase gi_x000D_
gene8402	173.016	77.1966	268.836	3.48248	1.80012	0.0204274	0.3379	NW_017264036.1	2590845	2592158	+	1314	VFPFJ_08348	GO:0008270;GO:0016491;GO:0055114	-	alcohol dehydrogenase gi_x000D_
gene6274	2608.26	1262.87	3953.66	3.1307	1.64648	0.0204397	0.3379	NW_017264034.1	2295897	2298426	-	2530	VFPFJ_06243	GO:0005488	K12613	mrna-decapping enzyme 2_x000D_
gene10621	43.9999	68.4993	19.5004	0.28468	-1.81259	0.0204786	0.338047	NW_017264043.1	205769	206901	+	1133	VFPFJ_10551	-	-	-_x000D_
gene11602	7258.83	3626.5	10891.2	3.00322	1.58651	0.0206113	0.33974	NW_017264073.1	14322	15578	+	1257	VFPFJ_11529	GO:0005488	K05916	flavohemoglobin gi_x000D_
gene2104	42.3049	65.6623	18.9476	0.288562	-1.79305	0.0207393	0.341196	NW_017264031.1	933389	933586	-	198	VFPFJ_02091	-	-	-_x000D_
gene7275	816.197	1353.82	278.575	0.205769	-2.2809	0.0207603	0.341196	NW_017264035.1	2147115	2149378	-	2264	VFPFJ_07237	-	-	-_x000D_
gene10525	71.5617	135.262	7.86156	0.0581211	-4.10479	0.0209605	0.343611	NW_017264042.1	270623	272333	+	1711	VFPFJ_10455	-	K00844	-_x000D_
gene3871	377.794	565.573	190.015	0.335969	-1.5736	0.0209682	0.343611	NW_017264032.1	2371214	2371717	+	504	VFPFJ_03848	-	-	-_x000D_
gene3261	7428.16	2597.83	12258.5	4.71875	2.23841	0.0211324	0.345798	NW_017264032.1	572218	573460	+	1243	VFPFJ_03241	GO:0009916;GO:0016021;GO:0046872;GO:0070469;GO:0055114	-	alternative oxidase_x000D_
gene6481	25.2294	39.931	10.5278	0.26365	-1.9233	0.0212609	0.346678	NW_017264034.1	2880139	2881660	-	1522	VFPFJ_06448	GO:0016620;GO:0055114	-	aldehyde dehydrogenase_x000D_
gene2142	1302.03	661.036	1943.03	2.93937	1.55551	0.0212814	0.346678	NW_017264031.1	1057659	1058207	+	549	VFPFJ_02129	-	-	-_x000D_
gene4862	618.727	931.772	305.683	0.328066	-1.60794	0.0213206	0.346678	NW_017264033.1	1533796	1536435	-	2640	VFPFJ_04834	-	-	-_x000D_
gene4259	698.256	361.807	1034.71	2.85983	1.51593	0.0213658	0.346678	NW_017264032.1	3542471	3544026	+	1556	VFPFJ_04232	-	-	-_x000D_
gene7461	110.636	169.979	51.2935	0.301764	-1.72851	0.0213744	0.346678	NW_017264035.1	2749460	2750941	+	1482	VFPFJ_07419	GO:0016746;GO:0016020	-	acyltransferase 3_x000D_
gene10805	350.359	186.432	514.286	2.75858	1.46392	0.0213845	0.346678	NW_017264045.1	6666	7529	+	864	VFPFJ_10733	-	-	-_x000D_
gene9183	21.7008	8.81256	34.589	3.92497	1.97268	0.0214275	0.346678	NW_017264037.1	2332545	2332994	+	450	VFPFJ_09124	-	-	-_x000D_
gene10295	895.589	446.437	1344.74	3.01216	1.5908	0.0214326	0.346678	NW_017264041.1	45118	46353	+	1236	VFPFJ_10226	-	-	-_x000D_
gene413	30.1132	13.3211	46.9054	3.52115	1.81605	0.0215585	0.347608	NW_017264030.1	1586378	1587277	-	900	VFPFJ_00412	-	-	-_x000D_
gene4920	8.6138	1.36843	15.8592	11.5893	3.53472	0.0215732	0.347608	NW_017264033.1	1786270	1787263	+	994	VFPFJ_04892	-	-	-_x000D_
gene1341	406.523	202.236	610.809	3.02027	1.59468	0.0215827	0.347608	NW_017264030.1	4528562	4530106	+	1545	VFPFJ_01332	-	-	-_x000D_
gene8756	240.394	106.405	374.383	3.51846	1.81494	0.0216912	0.348734	NW_017264037.1	1037147	1037676	-	530	VFPFJ_08699	-	-	-_x000D_
gene7337	243.661	114.837	372.484	3.24359	1.69759	0.0217146	0.348734	NW_017264035.1	2354024	2355211	+	1188	VFPFJ_07298	-	-	-_x000D_
gene464	1486.92	613.191	2360.65	3.84977	1.94477	0.0218561	0.350224	NW_017264030.1	1740054	1740890	+	837	VFPFJ_00462	-	-	-_x000D_
gene5049	6582.19	3400.01	9764.38	2.87187	1.52199	0.0218696	0.350224	NW_017264033.1	2191303	2192847	-	1545	VFPFJ_05021	GO:0016021;GO:0005975;GO:0004553	-	glycoside hydrolase family 5 protein_x000D_
gene8657	19.3913	7.75461	31.0279	4.00122	2.00044	0.0219139	0.350435	NW_017264037.1	768997	769362	-	366	VFPFJ_08602	-	-	-_x000D_
gene11655	553.717	914.769	192.664	0.210615	-2.24732	0.0220143	0.351542	NW_017264079.1	20844	22529	+	1686	VFPFJ_11582	-	-	-_x000D_
gene9925	59.5935	11.6005	107.587	9.27431	3.21324	0.022092	0.352283	NW_017264039.1	283826	285348	-	1523	VFPFJ_09862	GO:0016887;GO:0006810;GO:0016020;GO:0000166	-	multidrug resistance protein mdr_x000D_
gene7144	8855.45	4480.41	13230.5	2.95296	1.56216	0.0221287	0.352369	NW_017264035.1	1732791	1745021	-	12231	VFPFJ_07109	GO:0016567;GO:0016874;GO:0004842	K10592	hect domain-containing protein_x000D_
gene2802	1057.39	512.571	1602.2	3.12581	1.64423	0.022216	0.352656	NW_017264031.1	3116703	3117206	-	504	VFPFJ_02784	-	-	-_x000D_
gene3349	22.4046	35.928	8.88118	0.247194	-2.01628	0.0222254	0.352656	NW_017264032.1	877008	877430	-	423	VFPFJ_03329	-	-	-_x000D_
gene7399	63.51	21.8924	105.128	4.80202	2.26364	0.0222407	0.352656	NW_017264035.1	2537066	2537655	+	590	VFPFJ_07357	GO:0016846;GO:0008152	-	glutathione-dependent formaldehyde-activating family gfa protein_x000D_
gene9412	131.615	62.7865	200.443	3.19246	1.67467	0.0223044	0.353169	NW_017264038.1	491322	492416	+	1095	VFPFJ_09349	GO:0016787	-	alpha beta hydrolase protein_x000D_
gene10783	6.10193	1.39481	10.8091	7.7495	2.9541	0.0224143	0.354267	NW_017264044.1	262430	262698	-	269	VFPFJ_10711	-	-	-_x000D_
gene5941	39.6189	62.2041	17.0337	0.273835	-1.86862	0.0224367	0.354267	NW_017264034.1	1359727	1360614	-	888	VFPFJ_05911	-	-	-_x000D_
gene10968	15.1952	27.1067	3.28358	0.121135	-3.04531	0.0225452	0.355379	NW_017264046.1	157404	158129	+	726	VFPFJ_10895	GO:0016021;GO:0016740	-	mipc synthase_x000D_
gene4689	432.692	651.346	214.039	0.32861	-1.60555	0.0225703	0.355379	NW_017264033.1	970917	971401	+	485	VFPFJ_04662	GO:0016740	K00799	glutathione s-transferase family protein_x000D_
gene2614	2.69044	0	5.38087	Inf	Inf	0.022619	0.355649	NW_017264031.1	2504328	2504897	+	570	VFPFJ_02598	-	-	-_x000D_
gene684	3546.25	5277.85	1814.65	0.343824	-1.54026	0.0227202	0.356742	NW_017264030.1	2497527	2501077	+	3551	VFPFJ_00682	GO:0020037;GO:0005506;GO:0003958;GO:0070330;GO:0055114;GO:0010181	K14338	nadph cytochrome p450 gi_x000D_
gene10681	390.639	127.585	653.694	5.12361	2.35716	0.0227554	0.356797	NW_017264043.1	353885	355642	-	1758	VFPFJ_10609	GO:0016020	K22134	mfs multidrug transporter_x000D_
gene3691	303.398	152.656	454.139	2.97491	1.57285	0.0228379	0.357195	NW_017264032.1	1857448	1858446	-	999	VFPFJ_03670	-	-	-_x000D_
gene31	104.243	157.831	50.6553	0.320946	-1.6396	0.022891	0.357195	NW_017264030.1	353928	356152	+	2225	VFPFJ_00032	-	-	-_x000D_
gene3215	1222.38	2073.43	371.33	0.17909	-2.48125	0.0229302	0.357195	NW_017264032.1	396558	396916	-	359	VFPFJ_03195	-	-	-_x000D_
gene11454	424.557	645.667	203.448	0.315097	-1.66613	0.0229351	0.357195	NW_017264059.1	79206	81444	-	2239	VFPFJ_11381	-	-	-_x000D_
gene2863	1096.08	1690.25	501.912	0.296945	-1.75173	0.0229723	0.357195	NW_017264031.1	3291422	3292387	+	966	VFPFJ_02845	-	-	-_x000D_
gene2653	35.6817	15.1579	56.2055	3.70799	1.89064	0.0229734	0.357195	NW_017264031.1	2630938	2632335	-	1398	VFPFJ_02637	GO:0030170;GO:0008483	-	-dialkylglycine decarboxylase_x000D_
gene4682	227.22	341.424	113.016	0.331014	-1.59504	0.0230442	0.357195	NW_017264033.1	951460	953197	-	1738	VFPFJ_04655	-	-	-_x000D_
gene10614	6611.68	3256.47	9966.89	3.06064	1.61383	0.0230511	0.357195	NW_017264043.1	187664	188560	-	897	VFPFJ_10544	-	-	-_x000D_
gene11192	583.932	926.49	241.375	0.260526	-1.9405	0.02308	0.357195	NW_017264051.1	64961	66246	+	1286	VFPFJ_11119	GO:0032259;GO:0016126;GO:0003838	-	sterol 24-c-methyltransferase gi_x000D_
gene1233	117.16	57.3679	176.952	3.08452	1.62504	0.0230981	0.357195	NW_017264030.1	4179182	4180610	-	1429	VFPFJ_01226	-	-	-_x000D_
gene2500	624.763	995.578	253.947	0.255075	-1.971	0.0231898	0.358122	NW_017264031.1	2209062	2210466	+	1405	VFPFJ_02484	GO:0008270;GO:0016491;GO:0055114	K00008	sorbitol dehydrogenase_x000D_
gene516	9.75892	3.25265	16.2652	5.0006	2.3221	0.023242	0.358437	NW_017264030.1	1894912	1895268	-	357	VFPFJ_00514	-	-	-_x000D_
gene8479	833.201	424.393	1242.01	2.92655	1.5492	0.0233363	0.359168	NW_017264037.1	210909	212135	+	1227	VFPFJ_08424	-	-	-_x000D_
gene1892	212.957	107.846	318.069	2.94927	1.56036	0.0233655	0.359168	NW_017264031.1	367266	368375	-	1110	VFPFJ_01882	-	-	-_x000D_
gene11458	55.4557	85.5962	25.3152	0.295752	-1.75754	0.0234097	0.359168	NW_017264059.1	94028	96181	-	2154	VFPFJ_11385	GO:0000160;GO:0005622;GO:0023014;GO:0005524;GO:0000155	K19692	sensor histidine kinase response regulator fos-1_x000D_
gene9307	74.0837	133.698	14.4696	0.108226	-3.20788	0.023417	0.359168	NW_017264038.1	199892	201508	+	1617	VFPFJ_09245	-	-	-_x000D_
gene4431	80.2685	39.011	121.526	3.11518	1.63931	0.0237527	0.363758	NW_017264033.1	249227	250693	-	1467	VFPFJ_04404	GO:0016021	-	amino acid transporter_x000D_
gene341	1819.74	745.159	2894.31	3.88415	1.9576	0.0238033	0.363758	NW_017264030.1	1349542	1350247	-	706	VFPFJ_00341	GO:0016021;GO:0035434;GO:0005375	-	ctr copper transporter_x000D_
gene7492	2.67027	0	5.34053	Inf	Inf	0.0238133	0.363758	NW_017264035.1	2848140	2848825	+	686	VFPFJ_07449	-	-	-_x000D_
gene6828	507.497	254.31	760.684	2.99117	1.58071	0.0238913	0.364456	NW_017264035.1	765601	766903	+	1303	VFPFJ_06793	-	-	-_x000D_
gene8694	30.3378	5.17517	55.5004	10.7244	3.42282	0.0239558	0.364945	NW_017264037.1	862726	864168	+	1443	VFPFJ_08639	-	-	-_x000D_
gene1099	123.948	186.699	61.196	0.327779	-1.6092	0.0240347	0.36521	NW_017264030.1	3760177	3761296	+	1120	VFPFJ_01093	GO:0043167	-	molybdenum cofactor sulfurase_x000D_
gene8010	1620.42	2457.83	783.005	0.318576	-1.65029	0.0240381	0.36521	NW_017264036.1	1416064	1417134	+	1071	VFPFJ_07964	GO:0003857;GO:0070403;GO:0006631;GO:0055114	K00074	3-hydroxybutyryl- dehydrogenase_x000D_
gene5285	518.702	267.374	770.031	2.87997	1.52606	0.0242742	0.368301	NW_017264033.1	2883451	2886816	+	3366	VFPFJ_05257	-	-	-_x000D_
gene4837	23.7582	9.7976	37.7188	3.8498	1.94478	0.0243233	0.368548	NW_017264033.1	1455401	1456086	-	686	VFPFJ_04809	-	-	-_x000D_
gene9884	988.436	1477.74	499.137	0.337771	-1.56588	0.0244567	0.370072	NW_017264039.1	133522	134559	+	1038	VFPFJ_09821	-	-	-_x000D_
gene10875	16.726	6.47943	26.9726	4.16281	2.05756	0.0246592	0.371867	NW_017264045.1	209376	210047	+	672	VFPFJ_10803	-	-	-_x000D_
gene5911	24.652	39.0199	10.2842	0.263563	-1.92378	0.0247295	0.371867	NW_017264034.1	1275653	1277535	-	1883	VFPFJ_05880	GO:0005488;GO:0006351	-	c6 transcription factor_x000D_
gene11665	17.544	6.49085	28.5972	4.40578	2.1394	0.02473	0.371867	NW_017264080.1	17334	17846	-	513	VFPFJ_11592	GO:0003676;GO:0046983	-	restless partial_x000D_
gene10979	15.9683	4.64091	27.2958	5.88156	2.5562	0.0247419	0.371867	NW_017264046.1	197717	197949	-	233	VFPFJ_10906	-	-	-_x000D_
gene4097	3.66974	6.98026	0.359226	0.0514631	-4.28032	0.0247602	0.371867	NW_017264032.1	3045133	3045501	-	369	VFPFJ_04070	-	-	-_x000D_
gene4386	3967.59	6002.39	1932.79	0.322003	-1.63485	0.0247833	0.371867	NW_017264033.1	142621	143960	-	1340	VFPFJ_04359	GO:0052654;GO:0009082;GO:0052655;GO:0052656	K00826	branched-chain amino acid aminotransferase ii_x000D_
gene3177	85.7955	129.334	42.2575	0.326733	-1.61382	0.0248065	0.371867	NW_017264032.1	310251	310981	+	731	VFPFJ_03157	-	K09935	-_x000D_
gene6007	434.986	215.418	654.553	3.03853	1.60337	0.0249989	0.374253	NW_017264034.1	1546677	1547253	+	577	VFPFJ_05977	GO:0005829;GO:0006777;GO:0019008;GO:0030366	K03635	molybdenum cofactor synthesis protein 2b gi_x000D_
gene10768	2.50139	5.00279	0	0	-Inf	0.0250815	0.374647	NW_017264044.1	225946	226940	-	995	VFPFJ_10696	-	-	-_x000D_
gene1569	101.685	156.88	46.4904	0.296344	-1.75466	0.0251593	0.374647	NW_017264030.1	5194481	5195240	-	760	VFPFJ_01561	GO:0016787;GO:0016021	-	dienelactone hydrolase_x000D_
gene8668	612.811	313.035	912.586	2.91528	1.54364	0.0252231	0.374647	NW_017264037.1	796738	797476	-	739	VFPFJ_08613	GO:0004577;GO:0005783	K07432	udp-n-acetylglucosamine transferase subunit alg13_x000D_
gene315	33.5536	10.7368	56.3705	5.25024	2.39238	0.0252357	0.374647	NW_017264030.1	1265912	1266565	-	654	VFPFJ_00315	-	-	-_x000D_
gene7326	372.526	563.186	181.867	0.322925	-1.63073	0.0252374	0.374647	NW_017264035.1	2300239	2301909	-	1671	VFPFJ_07288	-	-	-_x000D_
gene10368	91.5373	47.8182	135.256	2.82855	1.50006	0.0252482	0.374647	NW_017264041.1	278148	279302	-	1155	VFPFJ_10299	-	K09484	-_x000D_
gene10929	7470.35	3832.1	11108.6	2.89883	1.53547	0.0252848	0.374647	NW_017264046.1	49969	51456	+	1488	VFPFJ_10856	GO:0020037;GO:0051213;GO:0055114	K00463	indoleamine -dioxygenase subfamily_x000D_
gene10457	41.5197	20.4683	62.571	3.05697	1.6121	0.0253079	0.374647	NW_017264042.1	61998	63771	-	1774	VFPFJ_10388	GO:0016021;GO:0022891;GO:0055085;GO:0008643	-	mfs sugar transporter gi_x000D_
gene10652	91.9976	147.427	36.5679	0.248041	-2.01135	0.0253539	0.374647	NW_017264043.1	294445	296292	-	1848	VFPFJ_10580	GO:0016884	-	amidase signature domain protein_x000D_
gene8282	12.5048	4.37663	20.6329	4.71434	2.23706	0.0253639	0.374647	NW_017264036.1	2245161	2246294	+	1134	VFPFJ_08230	-	-	-_x000D_
gene1745	1824.76	917.677	2731.84	2.97691	1.57382	0.0253913	0.374647	NW_017264031.1	17599	18801	-	1203	VFPFJ_01735	-	-	-_x000D_
gene3370	15870.3	8233.64	23507.1	2.855	1.51349	0.0254539	0.374858	NW_017264032.1	952881	954656	-	1776	VFPFJ_03350	-	-	-_x000D_
gene607	10.8099	3.62949	17.9903	4.95671	2.30938	0.0254723	0.374858	NW_017264030.1	2216350	2216697	-	348	VFPFJ_00605	-	-	-_x000D_
gene7429	627.099	333.143	921.055	2.76474	1.46714	0.02555	0.375511	NW_017264035.1	2642358	2645706	-	3349	VFPFJ_07387	GO:0008553;GO:0046872;GO:0006754;GO:0016021;GO:1902600;GO:0005524	K01535	plasma membrane atpase 2_x000D_
gene1555	340.441	168.908	511.975	3.03109	1.59984	0.0256044	0.37582	NW_017264030.1	5156127	5158981	-	2855	VFPFJ_01547	-	-	-_x000D_
gene3515	6907.31	10803.8	3010.79	0.278678	-1.84333	0.0257175	0.376989	NW_017264032.1	1389455	1391361	+	1907	VFPFJ_03495	GO:0006537;GO:0003842;GO:0016620;GO:0006561;GO:0055114	K00294	delta-1-pyrroline-5-carboxylate mitochondrial precursor gi_x000D_
gene11414	25.9179	11.4298	40.406	3.53515	1.82177	0.0258419	0.37832	NW_017264058.1	16138	16511	+	374	VFPFJ_11341	-	-	-_x000D_
gene9129	2542.98	1313.41	3772.55	2.87234	1.52223	0.0258879	0.378501	NW_017264037.1	2160265	2161659	+	1395	VFPFJ_09072	GO:0006535;GO:0016021;GO:0005741	K01738	cysteine synthase 2_x000D_
gene1599	76.0327	37.7739	114.291	3.02567	1.59726	0.025961	0.378619	NW_017264030.1	5276876	5277220	+	345	VFPFJ_01590	-	-	-_x000D_
gene830	13.1479	21.8097	4.48603	0.20569	-2.28146	0.0259729	0.378619	NW_017264030.1	2961522	2961830	+	309	VFPFJ_00826	-	-	-_x000D_
gene3046	1372.46	2040.13	704.792	0.345463	-1.5334	0.0259969	0.378619	NW_017264031.1	3846466	3848285	+	1820	VFPFJ_03027	GO:0020037;GO:0016021;GO:0016705;GO:0004497;GO:0005506;GO:0032259;GO:0055114;GO:0008168	-	pisatin demethylase gi_x000D_
gene11106	25.1664	9.84816	40.4845	4.11087	2.03945	0.0260577	0.379015	NW_017264049.1	109424	110924	-	1501	VFPFJ_11033	GO:0016491	-	salicylate hydroxylase gi_x000D_
gene3057	2.83297	5.66593	0	0	-Inf	0.0260925	0.379031	NW_017264031.1	3885472	3885799	-	328	VFPFJ_03038	-	-	-_x000D_
gene8319	280.21	472.835	87.5842	0.185232	-2.43259	0.0261487	0.379359	NW_017264036.1	2337319	2338624	+	1306	VFPFJ_08266	GO:0016491;GO:0055114;GO:0010181	-	12-oxophytodienoate reductase gi_x000D_
gene5117	99.9514	47.4406	152.462	3.21375	1.68426	0.0263148	0.381276	NW_017264033.1	2368212	2369834	-	1623	VFPFJ_05089	-	-	-_x000D_
gene4699	96.9626	49.2168	144.708	2.94023	1.55593	0.0264652	0.382963	NW_017264033.1	998742	1000962	-	2221	VFPFJ_04672	-	-	-_x000D_
gene10747	18.0236	29.0331	7.01406	0.241589	-2.04938	0.0265161	0.383207	NW_017264044.1	167039	168007	+	969	VFPFJ_10675	-	-	-_x000D_
gene6198	650.953	229.189	1072.72	4.68049	2.22666	0.0266899	0.385224	NW_017264034.1	2075803	2077534	+	1732	VFPFJ_06168	-	-	-_x000D_
gene7912	2915.28	1438.75	4391.81	3.05252	1.61	0.026787	0.38613	NW_017264036.1	1079423	1080496	-	1074	VFPFJ_07867	GO:0030170;GO:0006520	-	serine family amino acid catabolism-related protein gi_x000D_
gene8821	113.6	50.9224	176.277	3.46168	1.79147	0.026891	0.387133	NW_017264037.1	1238739	1238963	+	225	VFPFJ_08764	-	-	-_x000D_
gene6796	35.936	6.92044	64.9516	9.38546	3.23043	0.0269817	0.387943	NW_017264035.1	675804	676121	+	318	VFPFJ_06761	-	-	-_x000D_
gene6224	163.322	82.1497	244.495	2.97621	1.57348	0.0270176	0.387965	NW_017264034.1	2160431	2160967	+	537	VFPFJ_06194	-	-	-_x000D_
gene11758	3.60215	0.376843	6.82746	18.1175	4.17931	0.0270863	0.388455	NW_017264100.1	2523	5300	-	2778	VFPFJ_11685	GO:0006355	-	transposase [Purpureocillium lilacinum]_x000D_
gene5065	14.5391	5.14173	23.9364	4.65532	2.21888	0.027172	0.388985	NW_017264033.1	2232075	2232431	+	357	VFPFJ_05037	-	-	-_x000D_
gene6604	97.7505	147.908	47.5932	0.321776	-1.63587	0.0271923	0.388985	NW_017264035.1	14033	15205	+	1173	VFPFJ_06569	GO:0016787;GO:0006629	-	lipase gi_x000D_
gene7156	91.0807	44.9793	137.182	3.0499	1.60876	0.0272677	0.389569	NW_017264035.1	1784270	1785121	+	852	VFPFJ_07120	-	-	-_x000D_
gene10528	17.3283	28.0287	6.62794	0.23647	-2.08027	0.0273493	0.390238	NW_017264042.1	277579	278967	-	1389	VFPFJ_10458	-	-	-_x000D_
gene9461	54.437	18.7126	90.1614	4.81821	2.2685	0.0274226	0.390472	NW_017264038.1	640657	640989	+	333	VFPFJ_09397	-	-	-_x000D_
gene7877	3917.7	5810.94	2024.45	0.348386	-1.52124	0.027453	0.390472	NW_017264036.1	964566	966563	+	1998	VFPFJ_07833	GO:0008565;GO:0003676;GO:0006606;GO:0008026;GO:0005524;GO:0005737;GO:0005634	-	importin alpha subunit_x000D_
gene5741	714.359	1052.81	375.907	0.357051	-1.4858	0.0274697	0.390472	NW_017264034.1	736745	737341	+	597	VFPFJ_05709	GO:0016021	-	hypothetical protein VFPFJ_05709 [Purpureocillium lilacinum]_x000D_
gene1318	24.5056	6.40633	42.6048	6.65042	2.73345	0.0276436	0.39196	NW_017264030.1	4452372	4452728	+	357	VFPFJ_01309	-	-	-_x000D_
gene2532	141.703	36.6466	246.76	6.73351	2.75136	0.0277119	0.39196	NW_017264031.1	2297217	2298596	+	1380	VFPFJ_02516	GO:0020037;GO:0016705;GO:0004497;GO:0005506;GO:0055114	-	cytochrome p450_x000D_
gene3870	813.907	1213.86	413.949	0.341017	-1.55208	0.0277935	0.39196	NW_017264032.1	2367304	2370761	+	3458	VFPFJ_03847	GO:0016491	-	ketose-bisphosphate aldolase class-ii family protein_x000D_
gene2432	99.5722	34.3166	164.828	4.80315	2.26398	0.0278016	0.39196	NW_017264031.1	2021185	2022054	+	870	VFPFJ_02416	-	-	-_x000D_
gene1878	79.9295	121.143	38.7163	0.319593	-1.64569	0.0278338	0.39196	NW_017264031.1	330233	331204	+	972	VFPFJ_01868	-	-	-_x000D_
gene6556	127	34.4423	219.557	6.37463	2.67234	0.0278494	0.39196	NW_017264034.1	3084691	3085737	-	1047	VFPFJ_06521	GO:0016491;GO:0055114	K17742	l-xylulose reductase_x000D_
gene2630	23.3263	9.79106	36.8615	3.76482	1.91258	0.0278494	0.39196	NW_017264031.1	2553186	2555407	-	2222	VFPFJ_02614	GO:0006629	-	protein kinase subdomain-containing protein_x000D_
gene2609	51.9084	24.9678	78.849	3.15803	1.65903	0.0278529	0.39196	NW_017264031.1	2482000	2483259	-	1260	VFPFJ_02593	GO:0009086;GO:0032259;GO:0008270;GO:0003871	-	methionine vitamin-b12 independent gi_x000D_
gene3190	1020.84	549.756	1491.93	2.71381	1.44032	0.0279483	0.392812	NW_017264032.1	339670	340101	-	432	VFPFJ_03170	-	-	-_x000D_
gene8504	39.6252	61.6946	17.5558	0.28456	-1.81319	0.0280004	0.393053	NW_017264037.1	284834	286003	+	1170	VFPFJ_08449	-	-	-_x000D_
gene2116	691.717	364.184	1019.25	2.79872	1.48477	0.0282231	0.395518	NW_017264031.1	979177	979632	+	456	VFPFJ_02103	-	-	-_x000D_
gene4723	42.7083	6.67819	78.7383	11.7904	3.55954	0.0282462	0.395518	NW_017264033.1	1064948	1065877	-	930	VFPFJ_04696	GO:0016020	-	thioesterase-like superfamily domain-containing protein gi_x000D_
gene8611	1162.98	505.096	1820.87	3.605	1.85	0.0282897	0.395634	NW_017264037.1	639901	640782	+	882	VFPFJ_08556	GO:0030170;GO:0006520	K01754	threonine dehydratase_x000D_
gene1914	28.9023	44.7214	13.0833	0.29255	-1.77324	0.0287095	0.399633	NW_017264031.1	411832	413010	+	1179	VFPFJ_01903	GO:0009436;GO:0051287;GO:0047964;GO:0005634;GO:0005739;GO:0055114	K00015	hydroxyisocaproate dehydrogenase_x000D_
gene10569	10044.6	5265.17	14824	2.81549	1.49339	0.0287145	0.399633	NW_017264043.1	56364	58580	-	2217	VFPFJ_10499	-	-	-_x000D_
gene52	4942.16	2582.12	7302.2	2.82799	1.49978	0.0287153	0.399633	NW_017264030.1	432374	436264	+	3891	VFPFJ_00053	GO:0000155;GO:0000160;GO:0005622;GO:0016021;GO:0023014	K19691	two-component osmosensing histidine kinase_x000D_
gene11419	439.579	223.902	655.256	2.92653	1.54919	0.0287347	0.399633	NW_017264058.1	49245	50147	-	903	VFPFJ_11346	GO:0008270;GO:0016491;GO:0055114	-	dehydrogenase-like protein_x000D_
gene6153	834.402	446.888	1221.92	2.73428	1.45116	0.0287531	0.399633	NW_017264034.1	1959445	1961431	-	1987	VFPFJ_06123	GO:0016491;GO:0055114;GO:0005507	-	laccase-1 precursor_x000D_
gene1971	1162.8	1717.63	607.982	0.353967	-1.49831	0.0288172	0.40003	NW_017264031.1	578043	579077	-	1035	VFPFJ_01960	GO:0055085;GO:0016021	K15109	mitochondrial carnitine acylcarnitine carrier protein_x000D_
gene11356	2182.22	3738.1	626.342	0.167556	-2.57728	0.0288594	0.400122	NW_017264056.1	23527	25492	+	1966	VFPFJ_11283	GO:0050660;GO:0004499;GO:0055114;GO:0050661	-	flavin-binding monooxygenase gi_x000D_
gene6508	90.9453	135.925	45.9655	0.338168	-1.56419	0.0289143	0.400389	NW_017264034.1	2961260	2962088	+	829	VFPFJ_06475	-	-	-_x000D_
gene8880	1288.43	223.727	2353.12	10.5178	3.39477	0.0289866	0.400898	NW_017264037.1	1405245	1406641	-	1397	VFPFJ_08823	-	-	-_x000D_
gene11250	14.5702	1.78442	27.356	15.3305	3.93833	0.0292829	0.404499	NW_017264052.1	131495	136562	-	5068	VFPFJ_11177	-	-	-_x000D_
gene2078	341.343	506.498	176.187	0.347853	-1.52345	0.0293629	0.405107	NW_017264031.1	867075	867831	+	757	VFPFJ_02065	GO:0016021;GO:0047750;GO:0016125	K01824	emopamil-binding protein gi_x000D_
gene10174	4287.84	1950.45	6625.22	3.39677	1.76416	0.0294111	0.405275	NW_017264040.1	217471	219237	-	1767	VFPFJ_10108	GO:0003847;GO:0016042	-	phospholipase group vii_x000D_
gene10157	33.7793	15.8861	51.6726	3.2527	1.70164	0.0294923	0.405898	NW_017264040.1	176275	176967	+	693	VFPFJ_10092	-	-	-_x000D_
gene9451	22589.5	11840.6	33338.4	2.8156	1.49344	0.0295697	0.405983	NW_017264038.1	600759	603192	+	2434	VFPFJ_09387	GO:0005829;GO:0046872;GO:0008152;GO:0005634;GO:0004802	K00615	transketolase 1_x000D_
gene9828	5.51197	10.2786	0.745345	0.0725143	-3.78559	0.0295706	0.405983	NW_017264038.1	1818741	1820287	+	1547	VFPFJ_09765	-	-	-_x000D_
gene4404	11281.2	5754.11	16808.2	2.92108	1.5465	0.0296117	0.406051	NW_017264033.1	184131	185647	-	1517	VFPFJ_04377	GO:0055085;GO:0016021	-	major facilitator superfamily transporter_x000D_
gene10671	37.2613	16.8156	57.707	3.43174	1.77894	0.0297134	0.406765	NW_017264043.1	335781	336392	-	612	VFPFJ_10599	-	-	-_x000D_
gene2932	12.0381	4.12512	19.9511	4.83648	2.27396	0.029736	0.406765	NW_017264031.1	3480616	3481387	-	772	VFPFJ_02913	-	-	-_x000D_
gene3555	3229.58	1631.44	4827.71	2.95916	1.56519	0.0298369	0.407206	NW_017264032.1	1473757	1475654	-	1898	VFPFJ_03535	GO:0004553;GO:0071704	-	endochitinase b1_x000D_
gene3863	1108.01	563.29	1652.73	2.93407	1.5529	0.0298406	0.407206	NW_017264032.1	2352535	2353353	+	819	VFPFJ_03840	-	-	-_x000D_
gene7389	98.2825	175.993	20.5716	0.116889	-3.09679	0.0299177	0.407765	NW_017264035.1	2511578	2512934	-	1357	VFPFJ_07347	GO:0050660;GO:0003995;GO:0055114	-	acyl- dehydrogenase_x000D_
gene10058	2752.08	4103.27	1400.9	0.341411	-1.55042	0.029993	0.408296	NW_017264039.1	669596	671683	+	2088	VFPFJ_09993	GO:0003824;GO:0008152	-	amp-binding enzyme_x000D_
gene4202	273.051	410.33	135.772	0.330885	-1.5956	0.030106	0.409339	NW_017264032.1	3362689	3364250	-	1562	VFPFJ_04174	-	-	-_x000D_
gene4331	2643.8	3958.78	1328.82	0.335664	-1.57491	0.0301739	0.409768	NW_017264032.1	3738960	3741394	+	2435	VFPFJ_04304	GO:0016021	K19327	plasma membrane channel protein_x000D_
gene1705	15.5642	24.8329	6.29561	0.253519	-1.97983	0.0303344	0.411451	NW_017264030.1	5599429	5600619	+	1191	VFPFJ_01695	GO:0016021;GO:0006950	-	rta1 domain-containingprotein_x000D_
gene7866	5271.89	2655.52	7888.27	2.97052	1.57072	0.0306316	0.413453	NW_017264036.1	919679	920512	+	834	VFPFJ_07822	-	-	-_x000D_
gene6802	127.655	189.711	65.5997	0.345788	-1.53204	0.0306357	0.413453	NW_017264035.1	691722	693362	-	1641	VFPFJ_06767	-	-	-_x000D_
gene3749	99.7994	20.0436	179.555	8.95824	3.16322	0.0306914	0.413453	NW_017264032.1	2043866	2044616	+	751	VFPFJ_03726	-	-	-_x000D_
gene7574	76.3732	35.5987	117.148	3.29079	1.71843	0.0307004	0.413453	NW_017264036.1	773	5245	+	4473	VFPFJ_07531	-	-	-_x000D_
gene2564	18.1614	5.37393	30.9488	5.75907	2.52584	0.0307213	0.413453	NW_017264031.1	2370850	2371095	+	246	VFPFJ_02548	-	-	-_x000D_
gene9964	1015.85	534.1	1497.59	2.80395	1.48746	0.0307465	0.413453	NW_017264039.1	387720	389159	+	1440	VFPFJ_09901	-	-	-_x000D_
gene6933	145.142	57.2538	233.031	4.07014	2.02508	0.0307681	0.413453	NW_017264035.1	1115192	1117742	-	2551	VFPFJ_06898	-	-	-_x000D_
gene1994	27.2769	44.0561	10.4977	0.23828	-2.06927	0.0307758	0.413453	NW_017264031.1	641770	643440	+	1671	VFPFJ_01983	GO:0016021;GO:0015109;GO:0015703	-	chromate transporter_x000D_
gene10453	88.9331	134.07	43.7965	0.32667	-1.61409	0.0308595	0.414083	NW_017264042.1	50717	51814	+	1098	VFPFJ_10384	-	-	-_x000D_
gene2865	2222.55	3310.14	1134.96	0.342874	-1.54425	0.0310047	0.415537	NW_017264031.1	3296041	3298173	+	2133	VFPFJ_02847	GO:0055085;GO:0016021	-	major facilitator superfamily transporter_x000D_
gene11265	19.2296	7.58139	30.8779	4.07285	2.02604	0.0310652	0.415852	NW_017264053.1	34462	35691	+	1230	VFPFJ_11192	-	-	-_x000D_
gene7445	1728.9	319.389	3138.42	9.82633	3.29665	0.0311275	0.416192	NW_017264035.1	2685879	2687533	-	1655	VFPFJ_07403	GO:0016021;GO:0016757	K03843	alpha- -mannosyltransferase alg-2_x000D_
gene6589	5.01749	0.879021	9.15597	10.4161	3.38074	0.0311651	0.4162	NW_017264034.1	3169686	3170582	-	897	VFPFJ_06554	-	-	-_x000D_
gene9440	26.7353	3.38504	50.0856	14.7962	3.88715	0.0313041	0.417248	NW_017264038.1	567909	570405	-	2497	VFPFJ_09376	-	-	-_x000D_
gene2347	1886	1002.45	2769.56	2.76279	1.46613	0.0313449	0.417248	NW_017264031.1	1742786	1744236	+	1451	VFPFJ_02331	-	-	-_x000D_
gene8407	5.18366	9.30684	1.06047	0.113946	-3.13358	0.0313548	0.417248	NW_017264037.1	6366	7827	-	1462	VFPFJ_08353	GO:0006357;GO:0008270;GO:0000981;GO:0003677;GO:0005634	-	zn -c6 fungal-type dna-binding domain-containingprotein_x000D_
gene5958	167.866	89.1739	246.558	2.76491	1.46723	0.0314522	0.418051	NW_017264034.1	1395823	1397355	+	1533	VFPFJ_05928	-	-	-_x000D_
gene7239	1039.64	1547.29	531.989	0.343819	-1.54028	0.0315551	0.418923	NW_017264035.1	2032367	2034936	+	2570	VFPFJ_07202	GO:0016021	-	spx domain-containingprotein_x000D_
gene10583	486.615	248.874	724.357	2.91054	1.54129	0.0316952	0.419461	NW_017264043.1	92950	93897	+	948	VFPFJ_10513	-	-	-_x000D_
gene4686	838.907	1242.13	435.685	0.350757	-1.51146	0.0317265	0.419461	NW_017264033.1	961618	966564	-	4947	VFPFJ_04659	GO:0016810;GO:0016021	-	carbohydrate esterase family 9 gi_x000D_
gene4564	24.312	9.40715	39.2169	4.16884	2.05965	0.0317429	0.419461	NW_017264033.1	616873	617497	+	625	VFPFJ_04538	-	-	-_x000D_
gene5632	10.9758	1.63271	20.3188	12.4449	3.63748	0.0317446	0.419461	NW_017264034.1	397795	398928	+	1134	VFPFJ_05601	-	-	-_x000D_
gene4036	2088.49	3067.38	1109.6	0.361743	-1.46696	0.0318498	0.420358	NW_017264032.1	2882925	2885288	+	2364	VFPFJ_04011	GO:0006357;GO:0008270;GO:0000981;GO:0003677;GO:0005634	-	nitrogen regulatory protein otam gi_x000D_
gene2700	64.6432	30.8703	98.4162	3.18806	1.67268	0.0319343	0.42098	NW_017264031.1	2804841	2805233	-	393	VFPFJ_02682	-	-	-_x000D_
gene9740	58.8011	88.8393	28.7629	0.323763	-1.62699	0.0322263	0.423541	NW_017264038.1	1490642	1492063	-	1422	VFPFJ_09677	-	-	-_x000D_
gene4895	867.053	1275.42	458.685	0.359634	-1.4754	0.0322466	0.423541	NW_017264033.1	1636216	1637533	+	1318	VFPFJ_04867	GO:0030176;GO:0032865;GO:0000002;GO:0045040	K17764	mitochondrial outer membrane protein mmm1 gi_x000D_
gene5438	1686.2	874.05	2498.35	2.85837	1.51519	0.0322501	0.423541	NW_017264033.1	3380933	3381310	+	378	VFPFJ_05408	-	-	-_x000D_
gene5510	3613.43	5366.25	1860.61	0.346725	-1.52813	0.0322823	0.423541	NW_017264034.1	14483	16117	+	1635	VFPFJ_05479	GO:0016787;GO:0003677	-	curved dna-binding protein_x000D_
gene6215	4091.25	5966.86	2215.64	0.371324	-1.42925	0.0323422	0.423541	NW_017264034.1	2131024	2131743	-	720	VFPFJ_06185	-	-	-_x000D_
gene11678	10.8061	2.81515	18.797	6.67707	2.73922	0.0323543	0.423541	NW_017264082.1	688	1439	+	752	VFPFJ_11605	-	-	-_x000D_
gene11612	8.53645	0	17.0729	Inf	Inf	0.0325766	0.425491	NW_017264073.1	38264	40207	-	1944	VFPFJ_11539	GO:0022891;GO:0046872;GO:0016491;GO:0010181;GO:0020037;GO:0055085;GO:0016021;GO:0055114	-	lactose permease_x000D_
gene10989	84.8563	135.634	34.0786	0.251254	-1.99278	0.0325929	0.425491	NW_017264046.1	222170	223555	+	1386	VFPFJ_10916	-	-	-_x000D_
gene11443	4.25806	0.614744	7.90139	12.8531	3.68405	0.0326167	0.425491	NW_017264059.1	12260	13690	-	1431	VFPFJ_11370	-	-	-_x000D_
gene2182	253.776	137.039	370.513	2.7037	1.43494	0.0327956	0.42733	NW_017264031.1	1181106	1181979	+	874	VFPFJ_02168	GO:0016021	K07034	gpr1 family protein_x000D_
gene2926	1221.74	2131.47	312.009	0.146382	-2.77219	0.0328787	0.427918	NW_017264031.1	3470176	3472499	-	2324	VFPFJ_02907	GO:0004065;GO:0018958	-	arylsulfatase precursor_x000D_
gene4419	1316.77	697.338	1936.2	2.77656	1.4733	0.0329331	0.428108	NW_017264033.1	218651	220139	-	1489	VFPFJ_04392	GO:0006457;GO:0000413;GO:0003676;GO:0003755;GO:0000166	K12735	peptidyl-prolyl cis-trans isomerase-like 4_x000D_
gene3933	613.362	919.634	307.09	0.333926	-1.5824	0.0329834	0.428108	NW_017264032.1	2558592	2559964	-	1373	VFPFJ_03910	GO:0016740;GO:0030170;GO:0009058	K00652	8-amino-7-oxononanoate synthase-like protein_x000D_
gene10399	12.1152	2.60363	21.6267	8.30637	3.05422	0.0330278	0.428108	NW_017264041.1	371471	371644	-	174	VFPFJ_10330	-	-	-_x000D_
gene619	853.327	1290.78	415.874	0.322188	-1.63402	0.0330725	0.428108	NW_017264030.1	2298173	2300978	+	2806	VFPFJ_00617	GO:0003678;GO:0032508;GO:0042555;GO:0003677;GO:0005524;GO:0006270;GO:0005634	K02541	dna replication licensing factor mcm3_x000D_
gene9370	86.2326	130.535	41.93	0.321216	-1.63839	0.0330835	0.428108	NW_017264038.1	376492	377469	-	978	VFPFJ_09307	-	-	-_x000D_
gene4006	124.429	32.0431	216.815	6.76636	2.75838	0.0332003	0.429126	NW_017264032.1	2799402	2799745	+	344	VFPFJ_03981	-	-	-_x000D_
gene3685	83.8003	41.6687	125.932	3.02222	1.59561	0.0333129	0.430088	NW_017264032.1	1832560	1833528	+	969	VFPFJ_03664	-	-	-_x000D_
gene11068	1255.06	1856.17	653.948	0.35231	-1.50508	0.0335927	0.431723	NW_017264049.1	1418	1895	-	478	VFPFJ_10995	-	-	-_x000D_
gene1612	239.055	365.793	112.318	0.307053	-1.70344	0.0336092	0.431723	NW_017264030.1	5315126	5316722	+	1597	VFPFJ_01603	GO:0016021;GO:0055114;GO:0016628	K00222	delta -sterol reductase_x000D_
gene9342	7008.26	11401.5	2615.05	0.229361	-2.12431	0.0336098	0.431723	NW_017264038.1	302507	306248	+	3742	VFPFJ_09279	GO:1902358;GO:0016021;GO:0008271	K14708	sulfate permease_x000D_
gene6405	5.45655	0.753686	10.1594	13.4796	3.75271	0.0336204	0.431723	NW_017264034.1	2681485	2682422	+	938	VFPFJ_06373	-	-	-_x000D_
gene4420	2786.4	1456.43	4116.38	2.82635	1.49894	0.0336313	0.431723	NW_017264033.1	221120	221575	-	456	VFPFJ_04393	-	-	-_x000D_
gene123	18.0913	3.84101	32.3416	8.42008	3.07383	0.0336913	0.431965	NW_017264030.1	674621	676016	-	1396	VFPFJ_00124	-	-	-_x000D_
gene1346	13.238	4.77195	21.7041	4.54827	2.18532	0.0337269	0.431965	NW_017264030.1	4540861	4542100	+	1240	VFPFJ_01337	-	-	-_x000D_
gene882	1063.59	1568.75	558.436	0.355976	-1.49015	0.0338674	0.432796	NW_017264030.1	3116934	3120871	+	3938	VFPFJ_00878	GO:0010181;GO:0051536;GO:0003824	K15449	flavodoxin and radical sam domain-containing protein_x000D_
gene4515	7.7955	2.27383	13.3172	5.85672	2.55009	0.0338687	0.432796	NW_017264033.1	488360	488644	+	285	VFPFJ_04488	-	-	-_x000D_
gene8680	28.6541	12.6185	44.6898	3.54162	1.82441	0.0340098	0.434106	NW_017264037.1	827169	827612	+	444	VFPFJ_08625	-	-	-_x000D_
gene3467	46.5639	70.3676	22.7603	0.323449	-1.62839	0.0341836	0.435831	NW_017264032.1	1232725	1233481	+	757	VFPFJ_03447	-	-	-_x000D_
gene7868	1641.52	848.266	2434.78	2.8703	1.5212	0.0342536	0.43623	NW_017264036.1	925983	928173	-	2191	VFPFJ_07824	GO:0005634	-	g2 mitotic-specific cyclin cdc13_x000D_
gene824	266.419	396.871	135.967	0.342596	-1.54542	0.0342955	0.43627	NW_017264030.1	2939983	2944806	+	4824	VFPFJ_00820	GO:0042626;GO:0055085;GO:0005524;GO:0016021	-	atp-dependent bile acid permease_x000D_
gene2388	19.0674	8.09802	30.0369	3.70916	1.89109	0.0344076	0.437189	NW_017264031.1	1869695	1869922	+	228	VFPFJ_02372	-	-	-_x000D_
gene2721	3442.32	1224.87	5659.76	4.6207	2.20811	0.0344455	0.437189	NW_017264031.1	2870852	2871656	+	805	VFPFJ_02703	-	-	-_x000D_
gene10085	81.4441	41.5675	121.321	2.91864	1.54529	0.034521	0.437654	NW_017264039.1	739006	740397	-	1392	VFPFJ_10020	GO:0008236	-	alkaline protease 1_x000D_
gene7833	195.372	102.834	287.911	2.79976	1.4853	0.0345823	0.437935	NW_017264036.1	820677	821205	-	529	VFPFJ_07789	-	-	-_x000D_
gene11390	105.339	155.778	54.8997	0.352423	-1.50462	0.0346595	0.437935	NW_017264056.1	108934	110013	-	1080	VFPFJ_11317	-	-	-_x000D_
gene1891	536.922	296.4	777.443	2.62295	1.39119	0.0346663	0.437935	NW_017264031.1	365220	367091	+	1872	VFPFJ_01881	-	K10586	-_x000D_
gene8052	157.356	40.8356	273.876	6.70681	2.74563	0.0347042	0.437935	NW_017264036.1	1569001	1569343	-	343	VFPFJ_08005	-	-	-_x000D_
gene3621	1795.58	2781.77	809.4	0.290966	-1.78108	0.0347474	0.437935	NW_017264032.1	1645564	1647298	-	1735	VFPFJ_03601	GO:0030337;GO:0003677;GO:0006275;GO:0005634	K04802	proliferating cell nuclear antigen_x000D_
gene2959	3514.18	5170.42	1857.93	0.359339	-1.47658	0.0347765	0.437935	NW_017264031.1	3553170	3554833	+	1664	VFPFJ_02940	GO:0042450;GO:0004056	K01755	argininosuccinate lyase_x000D_
gene10524	42.8898	78.2945	7.48513	0.0956023	-3.38681	0.0348625	0.438527	NW_017264042.1	267697	269602	-	1906	VFPFJ_10454	GO:0006355	-	fungal transcriptional regulatory protein_x000D_
gene9883	7.11398	1.80509	12.4229	6.88214	2.78286	0.0349717	0.43941	NW_017264039.1	130961	131734	-	774	VFPFJ_09820	-	-	-_x000D_
gene6776	19.7361	7.58004	31.8921	4.20738	2.07292	0.0353437	0.443512	NW_017264035.1	605528	606061	+	534	VFPFJ_06741	-	-	-_x000D_
gene7354	464.931	682.366	247.496	0.362703	-1.46314	0.0353769	0.443512	NW_017264035.1	2414937	2415995	+	1059	VFPFJ_07314	-	-	-_x000D_
gene7095	5206.6	7592.25	2820.95	0.371556	-1.42835	0.0355687	0.44542	NW_017264035.1	1595620	1598408	+	2789	VFPFJ_07060	GO:0006874;GO:0055085;GO:0005509;GO:0016021;GO:0032541;GO:0006884	K22048	serine threonine protein kinase_x000D_
gene10654	2.31012	4.62024	0	0	-Inf	0.0356262	0.445435	NW_017264043.1	298545	299617	+	1073	VFPFJ_10582	-	-	-_x000D_
gene6781	6306.15	10034.2	2578.1	0.256932	-1.96054	0.035649	0.445435	NW_017264035.1	618923	619494	+	572	VFPFJ_06746	GO:0003735;GO:0015934;GO:0006412	K02898	ribosomal protein l26 gi_x000D_
gene3024	756.5	1126.9	386.102	0.342623	-1.5453	0.0358493	0.446996	NW_017264031.1	3789077	3789823	+	747	VFPFJ_03005	-	-	-_x000D_
gene1876	113.437	165.798	61.075	0.36837	-1.44077	0.0358762	0.446996	NW_017264031.1	328975	329367	-	393	VFPFJ_01866	-	-	-_x000D_
gene1360	1627.07	2385.31	868.835	0.364245	-1.45702	0.0358931	0.446996	NW_017264030.1	4589321	4591148	-	1828	VFPFJ_01351	GO:0016021;GO:0008168;GO:0032259	K20238	cyclopropane-fatty-acyl-phospholipid synthase_x000D_
gene826	38.8397	9.10808	68.5714	7.52863	2.91239	0.0360332	0.448245	NW_017264030.1	2948010	2948402	-	393	VFPFJ_00822	-	-	-_x000D_
gene439	155.329	266.776	43.8826	0.164493	-2.60391	0.036147	0.449164	NW_017264030.1	1658080	1659978	+	1899	VFPFJ_00438	GO:0016020;GO:0016491;GO:0050662;GO:0000166	-	nad-dependent 15-hydroxyprostaglandin dehydrogenase gi_x000D_
gene2656	12.7367	4.75918	20.7141	4.35246	2.12183	0.0362972	0.450533	NW_017264031.1	2637123	2637647	-	525	VFPFJ_02639	-	-	-_x000D_
gene10974	1482.1	2333.32	630.877	0.270377	-1.88695	0.0363438	0.450554	NW_017264046.1	182653	182925	+	273	VFPFJ_10901	-	-	-_x000D_
gene3481	3190.75	1730.91	4650.59	2.68678	1.42588	0.0363789	0.450554	NW_017264032.1	1275335	1276548	-	1214	VFPFJ_03461	GO:0008270;GO:0016491;GO:0055114	-	zinc-binding dehydrogenase_x000D_
gene2154	2163.48	3824.8	502.145	0.131287	-2.92921	0.0364506	0.450617	NW_017264031.1	1094680	1096637	+	1958	VFPFJ_02141	GO:0020037;GO:0016021;GO:0016705;GO:0004497;GO:0005506;GO:0055114	-	cytochrome p450-like protein gi_x000D_
gene2134	10.5422	17.5131	3.5713	0.203922	-2.29391	0.0364703	0.450617	NW_017264031.1	1022346	1025270	-	2925	VFPFJ_02121	GO:0046872;GO:0016491;GO:0055114	-	common central of tyrosinase domain-containing protein gi_x000D_
gene11084	755.257	401.433	1109.08	2.7628	1.46613	0.0365041	0.450617	NW_017264049.1	50609	51879	-	1271	VFPFJ_11011	-	K12199	-_x000D_
gene3166	40.8917	64.5942	17.1891	0.266109	-1.90991	0.036659	0.451744	NW_017264032.1	264957	266343	+	1387	VFPFJ_03147	-	-	-_x000D_
gene4805	56.5384	97.6113	15.4655	0.15844	-2.65799	0.0366756	0.451744	NW_017264033.1	1378604	1380309	+	1706	VFPFJ_04777	GO:0020037;GO:0016705;GO:0004497;GO:0005506;GO:0055114	K10438	3-hydroxyphenylacetate 6 hydroxylase_x000D_
gene9930	7097.91	3921.16	10274.7	2.62032	1.38974	0.0368089	0.45278	NW_017264039.1	296747	299724	+	2978	VFPFJ_09867	-	-	-_x000D_
gene3255	1300	673.464	1926.54	2.86065	1.51634	0.0368401	0.45278	NW_017264032.1	552884	556547	-	3664	VFPFJ_03235	GO:0006468;GO:0004674;GO:0007094;GO:0005524	K02178	checkpoint protein kinase gi_x000D_
gene7320	25.7101	39.9335	11.4866	0.287645	-1.79764	0.0368827	0.452808	NW_017264035.1	2283620	2284117	+	498	VFPFJ_07282	-	-	-_x000D_
gene10205	340.6	498.988	182.212	0.365163	-1.45339	0.0369806	0.453516	NW_017264040.1	285923	287282	+	1360	VFPFJ_10138	GO:0055085;GO:0016021	-	monocarboxylate transporter_x000D_
gene4628	2554.02	1349.7	3758.34	2.78459	1.47746	0.0370747	0.45352	NW_017264033.1	799694	800503	+	810	VFPFJ_04601	-	-	-_x000D_
gene1060	7.37523	1.22949	13.521	10.9972	3.45907	0.0371189	0.45352	NW_017264030.1	3647428	3648015	-	588	VFPFJ_01056	-	-	-_x000D_
gene3964	59.7733	30.7612	88.7854	2.88627	1.52921	0.037131	0.45352	NW_017264032.1	2663234	2664016	+	783	VFPFJ_03939	-	-	-_x000D_
gene2733	6125.25	3393.67	8856.84	2.60981	1.38395	0.0371421	0.45352	NW_017264031.1	2907865	2909863	+	1999	VFPFJ_02715	GO:0000001;GO:0005829;GO:0010821;GO:1990456;GO:0055091;GO:0005509;GO:0007264;GO:0031307;GO:0032865;GO:0003924;GO:0005635;GO:0005525	K07870	mitochondrial rho gtpase 1_x000D_
gene2209	71026.7	39582.2	102471	2.58882	1.3723	0.0372914	0.453906	NW_017264031.1	1261196	1263723	+	2528	VFPFJ_02195	GO:0016832;GO:0005975	K01621	xylulose-5-phosphate phosphoketolase gi_x000D_
gene8622	531.271	1016.33	46.2101	0.0454675	-4.45902	0.0372922	0.453906	NW_017264037.1	668498	670743	+	2246	VFPFJ_08567	GO:0003824;GO:0008152	K01908	acyl- synthetase_x000D_
gene420	13137.6	7200.42	19074.7	2.64911	1.40551	0.0373484	0.453906	NW_017264030.1	1600746	1602602	+	1857	VFPFJ_00419	GO:0006281;GO:0003913	-	cryptochrome dash_x000D_
gene9437	2929.51	4330.76	1528.25	0.352884	-1.50274	0.0373893	0.453906	NW_017264038.1	556038	557786	+	1749	VFPFJ_09373	-	-	-_x000D_
gene8141	241.228	116.093	366.363	3.15578	1.65799	0.0373931	0.453906	NW_017264036.1	1839639	1841696	-	2058	VFPFJ_08094	-	-	-_x000D_
gene3789	3766.67	5569.43	1963.9	0.352621	-1.50381	0.0374319	0.453906	NW_017264032.1	2169611	2171558	+	1948	VFPFJ_03766	GO:0055085;GO:0016021	K08157	major facilitator superfamily_x000D_
gene2619	4626.94	2477	6776.88	2.73592	1.45203	0.0374559	0.453906	NW_017264031.1	2521288	2522337	+	1050	VFPFJ_02603	-	-	-_x000D_
gene9338	122.146	199.824	44.4674	0.222533	-2.16791	0.0376357	0.454973	NW_017264038.1	294677	295141	+	465	VFPFJ_09275	GO:0016491;GO:0055114	-	alpha-ketoglutarate-dependent taurine dioxygenase_x000D_
gene10814	30.7119	56.0027	5.42121	0.0968028	-3.36881	0.0376644	0.454973	NW_017264045.1	33112	35187	-	2076	VFPFJ_10743	-	K06045	-_x000D_
gene10618	3502.98	1900.74	5105.22	2.68591	1.42541	0.0377101	0.454973	NW_017264043.1	195145	196331	+	1187	VFPFJ_10548	-	-	-_x000D_
gene7584	10.4744	16.9203	4.02841	0.238081	-2.07048	0.0377495	0.454973	NW_017264036.1	41724	42519	-	796	VFPFJ_07541	-	-	-_x000D_
gene4304	478.032	700.044	256.019	0.365718	-1.4512	0.037757	0.454973	NW_017264032.1	3668843	3670310	+	1468	VFPFJ_04277	-	-	-_x000D_
gene10544	10521.2	5699.14	15343.3	2.69221	1.42879	0.0377865	0.454973	NW_017264042.1	327923	335584	-	7662	VFPFJ_10474	-	-	-_x000D_
gene5886	103.504	152.269	54.738	0.359482	-1.47601	0.0378524	0.45528	NW_017264034.1	1195517	1197387	-	1871	VFPFJ_05853	-	-	-_x000D_
gene8924	22234.5	36884.4	7584.52	0.205629	-2.28188	0.0379097	0.455323	NW_017264037.1	1528351	1533387	-	5037	VFPFJ_08867	GO:0020037;GO:0016491;GO:0051536;GO:0055114;GO:0010181	K00381	sulfite reductase beta subunit_x000D_
gene11246	8.63153	2.89563	14.3674	4.96175	2.31085	0.037975	0.455323	NW_017264052.1	113848	116177	-	2330	VFPFJ_11173	-	-	-_x000D_
gene122	396.568	217.805	575.331	2.64149	1.40135	0.0379773	0.455323	NW_017264030.1	670151	671714	-	1564	VFPFJ_00123	GO:0050660;GO:0016614;GO:0055114	-	6-hydroxy-d-nicotine oxidase_x000D_
gene1083	7097.89	3771.15	10424.6	2.76431	1.46692	0.0380553	0.455718	NW_017264030.1	3714202	3714606	-	405	VFPFJ_01079	-	-	-_x000D_
gene3758	3920.43	2117.57	5723.29	2.70276	1.43443	0.0380912	0.455718	NW_017264032.1	2080094	2081939	-	1846	VFPFJ_03735	-	K13210	-_x000D_
gene3868	322.705	475.362	170.047	0.357722	-1.48309	0.0382379	0.456988	NW_017264032.1	2362099	2363621	+	1523	VFPFJ_03845	-	-	-_x000D_
gene5774	272.985	400.622	145.349	0.362809	-1.46272	0.0383036	0.457288	NW_017264034.1	838402	839568	-	1167	VFPFJ_05742	-	-	-_x000D_
gene9969	4381.91	6509.29	2254.53	0.346355	-1.52968	0.0383801	0.457604	NW_017264039.1	405606	408237	+	2632	VFPFJ_09906	-	-	-_x000D_
gene8119	1229.08	1795.77	662.384	0.368857	-1.43887	0.0384775	0.457604	NW_017264036.1	1788726	1789506	+	781	VFPFJ_08072	GO:0000105;GO:0005634;GO:0005829;GO:0004424	K01693	imidazoleglycerol-phosphate dehydratase_x000D_
gene11621	334.224	10.1533	658.294	64.8358	6.01872	0.0384878	0.457604	NW_017264074.1	14004	17551	-	3548	VFPFJ_11548	-	-	-_x000D_
gene7376	16.7045	6.74236	26.6667	3.9551	1.98371	0.0384927	0.457604	NW_017264035.1	2459964	2460266	+	303	VFPFJ_07334	-	-	-_x000D_
gene1724	59.6573	30.0913	89.2233	2.96508	1.56807	0.0388136	0.460785	NW_017264030.1	5665323	5666372	-	1050	VFPFJ_01714	GO:0008270;GO:0016491;GO:0055114	-	protein indc11_x000D_
gene4131	819.418	1192.27	446.565	0.37455	-1.41677	0.0388422	0.460785	NW_017264032.1	3153877	3156458	-	2582	VFPFJ_04104	GO:0016020	-	duf1212 domain membrane protein prm10 gi_x000D_
gene3113	2.92113	0	5.84226	Inf	Inf	0.0389791	0.461923	NW_017264032.1	119498	119683	-	186	VFPFJ_03094	-	-	-_x000D_
gene11425	8.1788	1.93042	14.4272	7.47358	2.9018	0.0392672	0.46457	NW_017264058.1	68484	68777	-	294	VFPFJ_11352	-	-	-_x000D_
gene4823	441.625	111.86	771.391	6.89606	2.78577	0.039285	0.46457	NW_017264033.1	1415313	1415975	-	663	VFPFJ_04795	-	-	-_x000D_
gene9707	39.7402	60.5419	18.9384	0.312815	-1.67662	0.0393582	0.464948	NW_017264038.1	1404663	1405265	+	603	VFPFJ_09644	-	-	-_x000D_
gene10194	30.4739	46.8751	14.0727	0.300218	-1.73592	0.0394169	0.465153	NW_017264040.1	256100	257171	+	1072	VFPFJ_10127	-	-	-_x000D_
gene3124	798.838	429.017	1168.66	2.72404	1.44575	0.0394584	0.465154	NW_017264032.1	151294	152807	+	1514	VFPFJ_03105	-	-	-_x000D_
gene1952	7.13574	1.92336	12.3481	6.42007	2.68259	0.0395966	0.466155	NW_017264031.1	522087	523028	+	942	VFPFJ_01941	GO:0003824;GO:0005975	-	lactam utilization protein lamb_x000D_
gene8300	651.528	355.629	947.426	2.66408	1.41364	0.0396529	0.466155	NW_017264036.1	2282704	2286774	+	4071	VFPFJ_08247	-	-	-_x000D_
gene6850	9067.56	13374	4761.11	0.355997	-1.49006	0.0396674	0.466155	NW_017264035.1	830413	832464	-	2052	VFPFJ_06815	GO:0048037;GO:0046912;GO:0008152	K01648	atp-citrate synthase subunit 1_x000D_
gene9624	150.76	79.4632	222.057	2.79447	1.48257	0.0399501	0.468099	NW_017264038.1	1154047	1154868	+	822	VFPFJ_09562	-	K18337	-_x000D_
gene11055	46.8047	10.4493	83.16	7.95843	2.99248	0.0399743	0.468099	NW_017264048.1	117610	127551	-	9942	VFPFJ_10982	-	-	-_x000D_
gene11357	1193.67	2067.64	319.693	0.154617	-2.69323	0.0399896	0.468099	NW_017264056.1	28787	30645	+	1859	VFPFJ_11284	-	-	-_x000D_
gene1674	52.1236	78.1059	26.1413	0.33469	-1.5791	0.0399992	0.468099	NW_017264030.1	5523891	5525456	+	1566	VFPFJ_01665	-	-	-_x000D_
gene10508	6.01093	10.6291	1.39281	0.131038	-2.93195	0.0402874	0.470777	NW_017264042.1	223108	224602	+	1495	VFPFJ_10438	GO:0005576;GO:0004568;GO:0000272;GO:0006032	K01183	endochitinase gi_x000D_
gene6533	18.0079	7.03788	28.9779	4.11743	2.04174	0.0403269	0.470777	NW_017264034.1	3023835	3024143	+	309	VFPFJ_06498	-	-	-_x000D_
gene10413	66.6512	14.4029	118.899	8.25526	3.04531	0.0403535	0.470777	NW_017264041.1	401958	402959	+	1002	VFPFJ_10344	-	-	-_x000D_
gene11378	643.213	343.661	942.765	2.7433	1.45591	0.0404302	0.470801	NW_017264056.1	78981	80240	+	1260	VFPFJ_11305	GO:0020037;GO:0016491;GO:0019825;GO:0055114	K05916	flavohemoglobin gi_x000D_
gene3554	40.42	10.7615	70.0786	6.512	2.7031	0.0405022	0.470801	NW_017264032.1	1471664	1473436	+	1773	VFPFJ_03534	-	-	-_x000D_
gene9755	2492.64	1274.31	3710.96	2.91213	1.54208	0.0405159	0.470801	NW_017264038.1	1554370	1555364	-	995	VFPFJ_09692	-	-	-_x000D_
gene1052	2514.53	1375.29	3653.76	2.65673	1.40965	0.0405228	0.470801	NW_017264030.1	3616308	3617130	-	823	VFPFJ_01048	-	-	-_x000D_
gene6246	1109.53	1623.14	595.922	0.367141	-1.44559	0.0406136	0.471027	NW_017264034.1	2209700	2211527	-	1828	VFPFJ_06216	-	-	-_x000D_
gene1598	10254.2	5729.25	14779.1	2.57959	1.36714	0.0406842	0.471027	NW_017264030.1	5274960	5276741	-	1782	VFPFJ_01589	GO:0004347;GO:0006094;GO:0006096	K01810	glucose-6-phosphate isomerase gi_x000D_
gene6745	297.675	430.712	164.639	0.38225	-1.38741	0.0407053	0.471027	NW_017264035.1	525668	526996	-	1329	VFPFJ_06710	-	-	-_x000D_
gene9588	108.735	51.1392	166.331	3.25251	1.70155	0.0407096	0.471027	NW_017264038.1	1056011	1058238	+	2228	VFPFJ_09526	GO:0016491;GO:0005488	-	benzoate 4-monooxygenase cytochrome p450_x000D_
gene10108	123.961	63.0026	184.919	2.93509	1.55341	0.0408289	0.471922	NW_017264040.1	31688	32743	-	1056	VFPFJ_10044	-	-	-_x000D_
gene1010	2752.38	1505.13	3999.64	2.65734	1.40998	0.0409153	0.472436	NW_017264030.1	3500966	3502463	-	1498	VFPFJ_01006	-	-	-_x000D_
gene10054	9047.94	5171.01	12924.9	2.49949	1.32163	0.041015	0.47304	NW_017264039.1	660342	661343	+	1002	VFPFJ_09990	GO:0016021	K07034	gpr fun34 family protein_x000D_
gene8836	1645.45	521.157	2769.75	5.31462	2.40997	0.0410517	0.47304	NW_017264037.1	1293636	1295153	-	1518	VFPFJ_08779	GO:0016977;GO:0005576;GO:0000272	-	chitosanase gi_x000D_
gene7856	787.766	409.224	1166.31	2.85005	1.51099	0.0411237	0.473386	NW_017264036.1	879731	882499	-	2769	VFPFJ_07812	GO:0006357;GO:0008270;GO:0000981;GO:0003677;GO:0005634	-	c6 transcription factor gi_x000D_
gene4803	8.61548	3.05389	14.1771	4.6423	2.21484	0.0412192	0.474	NW_017264033.1	1375250	1375664	+	415	VFPFJ_04775	-	-	-_x000D_
gene11608	305.981	136.694	475.268	3.47688	1.79779	0.0413392	0.474503	NW_017264073.1	28105	28698	+	594	VFPFJ_11535	-	-	-_x000D_
gene1624	1750.66	2533.44	967.876	0.382041	-1.3882	0.0413889	0.474503	NW_017264030.1	5349321	5351260	+	1940	VFPFJ_01615	-	-	-_x000D_
gene7183	8665.19	4670.38	12660	2.7107	1.43867	0.0413894	0.474503	NW_017264035.1	1859575	1861108	+	1534	VFPFJ_07147	GO:0008270	K06874	zinc finger protein zpr1_x000D_
gene11287	29.2539	3.54817	54.9596	15.4896	3.95323	0.041465	0.474886	NW_017264053.1	100002	101583	-	1582	VFPFJ_11214	-	-	-_x000D_
gene3314	25747.3	14222.5	37272.1	2.62064	1.38992	0.0415736	0.475189	NW_017264032.1	756581	757883	-	1303	VFPFJ_03294	GO:0055085;GO:0006085;GO:0016021;GO:0005622;GO:0022857;GO:0005524;GO:0000287;GO:0016310;GO:0008776;GO:0006082	K00925	acetate kinase_x000D_
gene3306	9524.82	5306.97	13742.7	2.58955	1.3727	0.0415758	0.475189	NW_017264032.1	730056	730834	-	779	VFPFJ_03286	-	-	-_x000D_
gene2267	3096.98	1657.17	4536.79	2.73768	1.45295	0.04174	0.475641	NW_017264031.1	1445786	1447082	+	1297	VFPFJ_02251	GO:0016491	-	dimethylaniline monooxygenase (n-oxide forming)_x000D_
gene3937	563.841	1041.95	85.7347	0.0822831	-3.60326	0.0417606	0.475641	NW_017264032.1	2567989	2569203	-	1215	VFPFJ_03914	-	-	-_x000D_
gene7181	443.043	644.067	242.02	0.375768	-1.41209	0.0417728	0.475641	NW_017264035.1	1857545	1858292	+	748	VFPFJ_07145	-	-	-_x000D_
gene9230	646.078	932.223	359.934	0.386103	-1.37294	0.0417844	0.475641	NW_017264037.1	2469377	2470453	+	1077	VFPFJ_09169	-	-	-_x000D_
gene2556	1769.75	960.307	2579.19	2.6858	1.42535	0.0418293	0.475671	NW_017264031.1	2354716	2357160	-	2445	VFPFJ_02540	-	-	-_x000D_
gene10903	175.939	255.913	95.9653	0.374992	-1.41507	0.041896	0.475949	NW_017264045.1	309866	310512	-	647	VFPFJ_10831	-	-	-_x000D_
gene918	15846.2	23141.2	8551.15	0.369521	-1.43627	0.0420428	0.477073	NW_017264030.1	3232424	3232764	+	341	VFPFJ_00914	-	-	-_x000D_
gene6896	2537.2	1400.38	3674.03	2.62359	1.39154	0.0420797	0.477073	NW_017264035.1	963909	971756	+	7848	VFPFJ_06861	GO:0000160;GO:0005622;GO:0023014;GO:0005524;GO:0000155	-	sensor histidine kinase response regulator_x000D_
gene6051	1789.33	2644.76	933.902	0.353114	-1.50179	0.0421545	0.47744	NW_017264034.1	1674524	1676123	+	1600	VFPFJ_06021	GO:0055114;GO:0009277;GO:0050660;GO:0008762;GO:0005576;GO:1900781;GO:1900554	-	6-hydroxy-d-nicotine oxidase_x000D_
gene10063	71.5214	37.9767	105.066	2.76659	1.46811	0.0422901	0.478494	NW_017264039.1	679733	681287	-	1555	VFPFJ_09998	GO:0016020	-	srpk gi_x000D_
gene6093	4471.18	6632.32	2310.05	0.348301	-1.52159	0.0423659	0.478871	NW_017264034.1	1813287	1814462	-	1176	VFPFJ_06063	-	-	-_x000D_
gene11099	16.5226	1.40758	31.6377	22.4767	4.49036	0.0425344	0.480293	NW_017264049.1	85586	86203	+	618	VFPFJ_11026	-	-	-_x000D_
gene11211	2.22472	0	4.44945	Inf	Inf	0.0425921	0.480459	NW_017264051.1	122292	122732	+	441	VFPFJ_11138	-	-	-_x000D_
gene1923	52.554	78.6469	26.4612	0.336456	-1.57151	0.0426344	0.480459	NW_017264031.1	434500	436159	+	1660	VFPFJ_01912	GO:0016620;GO:0055114	-	betaine aldehyde dehydrogenase_x000D_
gene3768	6.08278	1.40758	10.758	7.64292	2.93412	0.0428504	0.482197	NW_017264032.1	2109757	2110557	-	801	VFPFJ_03745	GO:0003824	K02510	-dihydroxyhept-2-ene- -dioic acid aldolase_x000D_
gene10554	6113.42	8833.29	3393.55	0.384177	-1.38016	0.042941	0.482197	NW_017264042.1	361988	369733	-	7746	VFPFJ_10484	GO:0031177;GO:0016491;GO:0055114;GO:0016740	-	polyketide synthase_x000D_
gene2703	1663.39	226.501	3100.28	13.6877	3.77481	0.0429614	0.482197	NW_017264031.1	2817922	2819427	-	1506	VFPFJ_02685	GO:0016491;GO:0055114	-	sarcosine oxidase_x000D_
gene191	2009.73	1082.64	2936.81	2.71263	1.43969	0.0430013	0.482197	NW_017264030.1	871673	872184	+	512	VFPFJ_00191	-	-	-_x000D_
gene3056	11.7709	18.9062	4.63553	0.245186	-2.02805	0.0430216	0.482197	NW_017264031.1	3882460	3884247	-	1788	VFPFJ_03037	GO:0016884	K01426	fatty-acid amide hydrolase gi_x000D_
gene6851	6158.38	9005.41	3311.36	0.367708	-1.44337	0.043072	0.482197	NW_017264035.1	835651	837592	+	1942	VFPFJ_06816	GO:0005524;GO:0016829	K01648	atp citrate lyase_x000D_
gene822	82.8398	14.7683	150.911	10.2186	3.35312	0.0431145	0.482197	NW_017264030.1	2936401	2937399	-	999	VFPFJ_00818	-	-	-_x000D_
gene10139	21.8052	2.65067	40.9598	15.4526	3.94978	0.0431568	0.482197	NW_017264040.1	129294	130253	-	960	VFPFJ_10074	-	-	-_x000D_
gene8994	20.5587	34.639	6.47845	0.187028	-2.41868	0.0431742	0.482197	NW_017264037.1	1755820	1756038	+	219	VFPFJ_08937	-	-	-_x000D_
gene10079	289.757	416.629	162.885	0.39096	-1.35491	0.0434647	0.483785	NW_017264039.1	723460	726036	+	2577	VFPFJ_10014	-	-	-_x000D_
gene10386	590.015	8.21629	1171.81	142.621	7.15604	0.0434825	0.483785	NW_017264041.1	329249	329688	-	440	VFPFJ_10317	-	-	-_x000D_
gene9242	2383.7	1304.63	3462.78	2.65423	1.4083	0.0434844	0.483785	NW_017264038.1	18134	19190	+	1057	VFPFJ_09181	GO:0016021;GO:0006623;GO:0042171;GO:0035356;GO:0034389;GO:0008152;GO:0005811;GO:0005783;GO:0005794	K22831	vacuolar protein sorting protein_x000D_
gene1308	14.7425	6.53167	22.9534	3.51417	1.81318	0.0434883	0.483785	NW_017264030.1	4422209	4422946	+	738	VFPFJ_01299	-	-	-_x000D_
gene11109	35.3384	53.1413	17.5354	0.329977	-1.59956	0.0435465	0.483949	NW_017264049.1	118256	120316	-	2061	VFPFJ_11036	-	-	-_x000D_
gene10013	39.8188	65.9106	13.727	0.208266	-2.2635	0.0436294	0.483949	NW_017264039.1	533210	533680	-	471	VFPFJ_09949	-	-	-_x000D_
gene7539	217.703	50.3112	385.095	7.65426	2.93626	0.0436554	0.483949	NW_017264035.1	2967464	2968878	+	1415	VFPFJ_07496	-	-	-_x000D_
gene3607	12.9642	5.3084	20.62	3.88441	1.95769	0.0436749	0.483949	NW_017264032.1	1612840	1615492	+	2653	VFPFJ_03587	GO:0006468;GO:0005524;GO:0004674	-	kinase domain containing protein_x000D_
gene5431	9.23122	3.15285	15.3096	4.8558	2.27971	0.0438218	0.484754	NW_017264033.1	3365344	3365850	-	507	VFPFJ_05401	-	-	-_x000D_
gene4443	2085.64	2978.2	1193.09	0.400606	-1.31975	0.0438337	0.484754	NW_017264033.1	278638	280892	+	2255	VFPFJ_04416	GO:0016832;GO:0005975	K01621	xylulose-5-phosphate phosphoketolase_x000D_
gene8678	6226.39	3440.65	9012.13	2.61931	1.38919	0.0440339	0.486409	NW_017264037.1	823306	823830	-	525	VFPFJ_08623	GO:0016021	-	non-classical secretion nce2 component gi_x000D_
gene6544	9.42793	15.4265	3.42932	0.2223	-2.16942	0.0440697	0.486409	NW_017264034.1	3050672	3051594	-	923	VFPFJ_06509	GO:0008233	-	metalloprotease 1 protein_x000D_
gene7869	89.9599	46.5624	133.357	2.86406	1.51806	0.0441726	0.487067	NW_017264036.1	931473	932900	-	1428	VFPFJ_07825	-	-	-_x000D_
gene522	809.653	1185.62	433.683	0.365784	-1.45094	0.0443191	0.488143	NW_017264030.1	1911235	1912783	-	1549	VFPFJ_00520	GO:0015937;GO:0005524;GO:0016310;GO:0004594	K09680	pantothenate partial gi_x000D_
gene9742	3.31789	6.32066	0.315129	0.049857	-4.32606	0.0443569	0.488143	NW_017264038.1	1496242	1496738	+	497	VFPFJ_09679	-	-	-_x000D_
gene9207	12.5164	5.0705	19.9623	3.93695	1.97708	0.0444612	0.488812	NW_017264037.1	2407146	2407448	+	303	VFPFJ_09147	-	-	-_x000D_
gene9593	54.3269	27.5371	81.1168	2.94572	1.55862	0.0446026	0.489526	NW_017264038.1	1070483	1072378	+	1896	VFPFJ_09531	-	-	-_x000D_
gene7579	124.299	0.350467	248.247	708.331	9.46828	0.0446326	0.489526	NW_017264036.1	24018	25163	-	1146	VFPFJ_07536	-	K08178	-_x000D_
gene9817	2365.47	3929.52	801.422	0.203949	-2.29372	0.0446699	0.489526	NW_017264038.1	1783891	1786270	+	2380	VFPFJ_09754	GO:0046872	-	l-ascorbate oxidase_x000D_
gene7818	903.106	486.824	1319.39	2.7102	1.4384	0.0447	0.489526	NW_017264036.1	785978	786903	-	926	VFPFJ_07774	GO:0000384;GO:0071006;GO:0000349;GO:0044732	-	cell cycle control protein cwf16_x000D_
gene7692	97.8089	144.665	50.9526	0.35221	-1.50549	0.0447823	0.489941	NW_017264036.1	358843	360417	-	1575	VFPFJ_07650	GO:0016620;GO:0055114	K00129	retinal dehydrogenase 2_x000D_
gene6768	217.027	313.565	120.49	0.384258	-1.37985	0.044825	0.489941	NW_017264035.1	582678	584252	+	1575	VFPFJ_06733	-	-	-_x000D_
gene2988	13828.1	7649.39	20006.7	2.61547	1.38707	0.044956	0.49013	NW_017264031.1	3674472	3676650	+	2179	VFPFJ_02970	GO:0006357;GO:0000981;GO:0005634;GO:0008270	-	c6 transcription factor -like gi_x000D_
gene493	382.362	44.1152	720.608	16.3347	4.02987	0.0449714	0.49013	NW_017264030.1	1826980	1827909	-	930	VFPFJ_00491	-	-	-_x000D_
gene7618	29.6419	44.849	14.4347	0.32185	-1.63554	0.0450515	0.49013	NW_017264036.1	160472	161546	+	1075	VFPFJ_07576	GO:0005975;GO:0004801;GO:0016773;GO:0009254;GO:0005524;GO:0006098;GO:0006040	-	transaldolase gi_x000D_
gene7189	35.8856	18.1071	53.664	2.96369	1.5674	0.045099	0.49013	NW_017264035.1	1881053	1882235	-	1183	VFPFJ_07152	-	-	-_x000D_
gene5324	2587.26	3734.44	1440.07	0.385619	-1.37475	0.0451066	0.49013	NW_017264033.1	3011315	3013428	-	2114	VFPFJ_05296	GO:0006413;GO:0016887;GO:0005524;GO:0003743	K06174	atp-binding cassette sub-family e member 1 gi_x000D_
gene4436	477.378	252.303	702.453	2.78416	1.47724	0.0452024	0.49013	NW_017264033.1	261197	263159	+	1963	VFPFJ_04409	GO:0046872	-	multicopper oxidase_x000D_
gene2273	23.3066	40.1444	6.46876	0.161137	-2.63364	0.0452198	0.49013	NW_017264031.1	1461249	1461428	-	180	VFPFJ_02257	-	-	-_x000D_
gene6127	9.5594	16.1509	2.96793	0.183763	-2.44408	0.0453162	0.49013	NW_017264034.1	1905976	1907022	-	1047	VFPFJ_06097	GO:0050662;GO:0003824	-	nadph-dependent methylglyoxal reductase gre2 gi_x000D_
gene4883	14.4015	22.7208	6.08212	0.267689	-1.90137	0.0453555	0.49013	NW_017264033.1	1597774	1597929	-	156	VFPFJ_04855	-	-	-_x000D_
gene7878	352.48	508.907	196.053	0.385243	-1.37616	0.045368	0.49013	NW_017264036.1	966886	967155	+	270	VFPFJ_07834	-	-	-_x000D_
gene5956	2817.85	1608.17	4027.53	2.50442	1.32447	0.0454752	0.49013	NW_017264034.1	1391304	1392104	-	801	VFPFJ_05926	GO:0016020	-	flavin-binding monooxygenase-like protein gi_x000D_
gene67	9190.61	4432.25	13949	3.14715	1.65405	0.0454893	0.49013	NW_017264030.1	484510	486779	+	2270	VFPFJ_00068	-	-	-_x000D_
gene4490	2637.18	3807.54	1466.82	0.385242	-1.37616	0.0455014	0.49013	NW_017264033.1	414950	416131	-	1182	VFPFJ_04463	GO:0016021;GO:0030148;GO:0055114;GO:0042284	K04712	neutral amino acid permease_x000D_
gene6939	23.7723	36.7496	10.7951	0.293747	-1.76735	0.0455265	0.49013	NW_017264035.1	1132583	1135849	-	3267	VFPFJ_06904	-	-	-_x000D_
gene10771	8.00549	2.68411	13.3269	4.9651	2.31182	0.0455469	0.49013	NW_017264044.1	235526	237221	+	1696	VFPFJ_10699	-	-	-_x000D_
gene10873	720.722	288.889	1152.56	3.98961	1.99625	0.0455649	0.49013	NW_017264045.1	200453	201601	-	1149	VFPFJ_10801	-	-	-_x000D_
gene95	7.44461	12.4531	2.43608	0.195619	-2.35388	0.0455919	0.49013	NW_017264030.1	586805	587673	+	869	VFPFJ_00096	-	-	-_x000D_
gene2257	309.69	168.621	450.76	2.67321	1.41858	0.0456259	0.49013	NW_017264031.1	1409144	1410649	-	1506	VFPFJ_02241	-	-	-_x000D_
gene4958	475.746	246.94	704.553	2.85314	1.51255	0.045708	0.490326	NW_017264033.1	1908940	1914228	-	5289	VFPFJ_04930	GO:0031177;GO:0008152;GO:0003824	K22152	nonribosomal peptide synthase_x000D_
gene10973	11728.2	18640.5	4815.93	0.258359	-1.95255	0.0457313	0.490326	NW_017264046.1	181728	182583	+	856	VFPFJ_10900	GO:0003735;GO:0003723;GO:0015934;GO:0005634;GO:0006412	K02900	60s ribosomal protein l27a gi_x000D_
gene513	1288.09	1879.45	696.736	0.370713	-1.43163	0.0458547	0.490469	NW_017264030.1	1888813	1891472	+	2660	VFPFJ_00511	GO:0055085;GO:0016021	-	opt oligopeptide transporter_x000D_
gene11363	33.8601	17.5974	50.1228	2.84831	1.51011	0.0458732	0.490469	NW_017264056.1	39676	40949	+	1274	VFPFJ_11290	-	-	-_x000D_
gene177	592.563	330.785	854.341	2.58276	1.36892	0.0458753	0.490469	NW_017264030.1	823858	825159	+	1302	VFPFJ_00177	-	-	-_x000D_
gene5957	5832.89	3332.83	8332.95	2.50026	1.32208	0.0459866	0.490628	NW_017264034.1	1392860	1394483	+	1624	VFPFJ_05927	GO:0004497;GO:0055114	-	flavin-binding monooxygenase-like protein_x000D_
gene5673	340.905	193.286	488.525	2.52748	1.3377	0.0460538	0.490628	NW_017264034.1	517394	518979	+	1586	VFPFJ_05641	-	-	-_x000D_
gene4858	1806.46	1016.85	2596.08	2.55307	1.35223	0.0461258	0.490628	NW_017264033.1	1521973	1523338	+	1366	VFPFJ_04830	-	-	-_x000D_
gene11585	157.95	227.164	88.7349	0.39062	-1.35616	0.0461615	0.490628	NW_017264071.1	49506	50961	-	1456	VFPFJ_11512	-	-	-_x000D_
gene7209	12987.8	7203.22	18772.4	2.60611	1.3819	0.0461794	0.490628	NW_017264035.1	1936589	1937347	-	759	VFPFJ_07172	GO:0005622;GO:0019722;GO:0000166	-	calcipressin family protein_x000D_
gene7884	13.5213	21.5498	5.49272	0.254885	-1.97208	0.046185	0.490628	NW_017264036.1	980833	981453	+	621	VFPFJ_07840	-	-	-_x000D_
gene5881	92.8499	135.831	49.8685	0.367135	-1.44562	0.0461952	0.490628	NW_017264034.1	1179835	1180625	+	791	VFPFJ_05848	-	-	-_x000D_
gene9935	176.433	34.9447	317.921	9.09782	3.18552	0.0462607	0.49086	NW_017264039.1	308293	308662	+	370	VFPFJ_09872	-	-	-_x000D_
gene8078	72.203	106.611	37.7951	0.354515	-1.49608	0.0464461	0.492364	NW_017264036.1	1644404	1644913	+	510	VFPFJ_08031	-	-	-_x000D_
gene8150	10473	5761.24	15184.8	2.63568	1.39817	0.0466163	0.493703	NW_017264036.1	1865976	1867400	+	1425	VFPFJ_08103	GO:0016021;GO:0005975;GO:0004553	-	glycoside hydrolase family 16_x000D_
gene8919	172.621	71.8714	273.37	3.80359	1.92736	0.0467942	0.495121	NW_017264037.1	1514609	1515825	+	1217	VFPFJ_08862	GO:0005975;GO:0004553	K01183	class iii chitinase gi_x000D_
gene2094	263.24	381.946	144.535	0.378417	-1.40195	0.0469148	0.495721	NW_017264031.1	910225	912662	-	2438	VFPFJ_02081	-	-	-_x000D_
gene6255	30.6181	2.52534	58.7108	23.2487	4.53908	0.0470061	0.495721	NW_017264034.1	2242431	2244361	-	1931	VFPFJ_06224	-	-	-_x000D_
gene134	210.783	339.617	81.9494	0.241299	-2.05111	0.0470098	0.495721	NW_017264030.1	703444	705003	-	1560	VFPFJ_00135	-	-	-_x000D_
gene10543	474.963	698.249	251.677	0.360441	-1.47217	0.0470871	0.495721	NW_017264042.1	324716	326885	-	2170	VFPFJ_10473	GO:0016021	-	major facilitator superfamily transporter_x000D_
gene3319	154.523	223.964	85.0829	0.379896	-1.39632	0.0470955	0.495721	NW_017264032.1	772105	773375	+	1271	VFPFJ_03299	-	-	-_x000D_
gene2098	35.6227	17.9079	53.3376	2.97845	1.57456	0.0471293	0.495721	NW_017264031.1	920992	922877	-	1886	VFPFJ_02085	GO:1902600;GO:0015299;GO:0016021	-	plasma membrane antiporter gi_x000D_
gene6180	16.746	25.7369	7.75513	0.301323	-1.73062	0.0471591	0.495721	NW_017264034.1	2022750	2023894	+	1145	VFPFJ_06150	-	-	-_x000D_
gene7115	17.9461	8.73997	27.1522	3.10667	1.63537	0.047339	0.496936	NW_017264035.1	1660542	1661658	-	1117	VFPFJ_07080	-	-	-_x000D_
gene1954	180.991	102.491	259.491	2.53184	1.34019	0.047363	0.496936	NW_017264031.1	526854	530992	+	4139	VFPFJ_01943	GO:0046872;GO:0005524;GO:0004075	K01941	urea amidolyase_x000D_
gene6773	3.78349	0.64112	6.92587	10.8028	3.43333	0.0474433	0.497315	NW_017264035.1	594275	596044	-	1770	VFPFJ_06738	-	-	-_x000D_
gene8437	39.2547	15.3157	63.1937	4.12609	2.04477	0.0475008	0.497455	NW_017264037.1	88217	88809	+	593	VFPFJ_08384	GO:0004540;GO:0003723;GO:0090501	-	guanine-specific ribonuclease n1 t1_x000D_
gene4220	171.889	31.3923	312.385	9.95103	3.31485	0.0475615	0.497627	NW_017264032.1	3411843	3413882	+	2040	VFPFJ_04192	GO:0005615;GO:0004222;GO:0006508;GO:0008270	K01417	extracellular elastinolytic metalloproteinase precursor_x000D_
gene720	9.16984	3.35867	14.981	4.46041	2.15717	0.0476162	0.497737	NW_017264030.1	2609084	2609658	+	575	VFPFJ_00718	-	-	-_x000D_
gene5640	4.1532	0.64112	7.66528	11.9561	3.57967	0.0477216	0.498376	NW_017264034.1	411800	412438	-	639	VFPFJ_05608	-	-	-_x000D_
gene7021	4.60065	1.13053	8.07078	7.13894	2.83571	0.0479209	0.499577	NW_017264035.1	1348989	1349189	-	201	VFPFJ_06986	-	-	-_x000D_
gene4619	4048.24	2264.3	5832.19	2.57572	1.36497	0.0479253	0.499577	NW_017264033.1	777525	781084	+	3560	VFPFJ_04592	GO:0036289;GO:0038083;GO:0010697;GO:0045835;GO:0044387;GO:0004712;GO:0004713;GO:0005935;GO:0000079;GO:0004674;GO:0044732;GO:1902402;GO:0044878;GO:0072453;GO:0000320;GO:0005634;GO:0005524;GO:0071341	K03114	protein kinase_x000D_
gene10623	15.982	25.0074	6.95652	0.278178	-1.84592	0.0481107	0.50042	NW_017264043.1	208324	209432	-	1109	VFPFJ_10553	-	-	-_x000D_
gene5889	390.453	565.295	215.61	0.381411	-1.39058	0.0481394	0.50042	NW_017264034.1	1201642	1202383	-	742	VFPFJ_05856	GO:0000413;GO:0003755	K09578	peptidyl-prolyl cis trans isomerase_x000D_
gene428	97.0981	141.34	52.8558	0.373961	-1.41904	0.0481396	0.50042	NW_017264030.1	1626129	1629417	+	3289	VFPFJ_00427	GO:0004553;GO:0008152	K01190	beta-galactosidase gi_x000D_
gene5183	9680.03	15072.8	4287.29	0.28444	-1.81381	0.0482104	0.500694	NW_017264033.1	2565650	2566990	-	1341	VFPFJ_05155	GO:0005829;GO:0006555;GO:0004478;GO:0046872;GO:0006556;GO:0006730;GO:0005524;GO:0005634	K00789	s-adenosylmethionine synthetase_x000D_
gene7925	1822.64	1006.83	2638.45	2.62055	1.38987	0.0483659	0.501846	NW_017264036.1	1130308	1131932	-	1625	VFPFJ_07880	GO:0005829;GO:0006520;GO:0055114;GO:0016639	K00262	nadp-specific glutamate dehydrogenase_x000D_
gene4141	45.1235	67.3308	22.9163	0.340353	-1.55489	0.0484199	0.501945	NW_017264032.1	3180758	3181696	-	939	VFPFJ_04114	-	-	-_x000D_
gene11604	323.971	177.859	470.084	2.64302	1.40219	0.0487178	0.503652	NW_017264073.1	19110	19731	-	622	VFPFJ_11531	-	-	-_x000D_
gene1358	276.629	397.946	155.313	0.390286	-1.3574	0.0487455	0.503652	NW_017264030.1	4578200	4583043	+	4844	VFPFJ_01349	GO:0016020	-	cytochrome b561 ferric reductase transmembrane_x000D_
gene6680	5030.85	7204.58	2857.12	0.396569	-1.33435	0.0487663	0.503652	NW_017264035.1	327478	330898	-	3421	VFPFJ_06645	GO:0004822;GO:0002161;GO:0006428;GO:0006450;GO:0005524;GO:0005737	K01870	isoleucyl-trna synthetase_x000D_
gene4033	18.265	8.79324	27.7368	3.15433	1.65733	0.0487754	0.503652	NW_017264032.1	2873973	2874272	+	300	VFPFJ_04008	-	-	-_x000D_
gene5674	608.674	335.47	881.877	2.62878	1.39439	0.048813	0.503652	NW_017264034.1	524213	527791	+	3579	VFPFJ_05642	-	-	-_x000D_
gene9015	1109.63	621.181	1598.08	2.57264	1.36325	0.0488531	0.503652	NW_017264037.1	1831419	1831970	-	552	VFPFJ_08958	-	-	-_x000D_
gene1834	139.135	80.178	198.092	2.47065	1.30489	0.0490284	0.504997	NW_017264031.1	237300	237815	-	516	VFPFJ_01824	-	-	-_x000D_
gene1429	2.08545	0	4.17091	Inf	Inf	0.0492439	0.505895	NW_017264030.1	4783019	4783228	-	210	VFPFJ_01421	-	-	-_x000D_
gene10765	121.227	40.6787	201.775	4.96021	2.3104	0.0492713	0.505895	NW_017264044.1	213698	214726	-	1029	VFPFJ_10693	-	-	-_x000D_
gene10547	197.96	300.712	95.2094	0.316614	-1.6592	0.049279	0.505895	NW_017264042.1	341281	342526	-	1246	VFPFJ_10477	GO:0008270;GO:0016491;GO:0055114	K00008	sorbitol dehydrogenase_x000D_
gene2821	552.505	264.797	840.212	3.17303	1.66586	0.0492953	0.505895	NW_017264031.1	3170881	3173281	+	2401	VFPFJ_02803	GO:0052861	K01180	glycoside hydrolase family 81 protein_x000D_
gene2058	177.733	98.9228	256.544	2.59337	1.37483	0.0494048	0.506196	NW_017264031.1	820254	821793	+	1540	VFPFJ_02047	GO:0016020	-	mfs transporter gi_x000D_
gene1842	1125.85	629.73	1621.97	2.57566	1.36494	0.0494501	0.506196	NW_017264031.1	250631	251776	+	1146	VFPFJ_01832	-	-	-_x000D_
gene4395	77.0893	113.085	41.0938	0.363389	-1.46041	0.0494595	0.506196	NW_017264033.1	163233	164534	+	1302	VFPFJ_04368	-	-	-_x000D_
gene2099	2.07388	0	4.14777	Inf	Inf	0.0495712	0.506692	NW_017264031.1	923104	923577	-	474	VFPFJ_02086	-	-	-_x000D_
gene3086	1594.53	2586.37	602.685	0.233024	-2.10145	0.049598	0.506692	NW_017264032.1	36911	41175	-	4265	VFPFJ_03067	GO:0042626;GO:0055085;GO:0005524;GO:0016021	-	abc transporter_x000D_
gene3011	17.8384	28.2421	7.43459	0.263245	-1.92552	0.0497595	0.507881	NW_017264031.1	3751137	3756552	+	5416	VFPFJ_02992	GO:0055085;GO:0016021	-	mfs transporter_x000D_
gene6120	31.8579	13.7177	49.998	3.64477	1.86583	0.049932	0.50918	NW_017264034.1	1890034	1891393	-	1360	VFPFJ_06090	GO:0016020	-	integral membrane protein_x000D_
gene1626	241.458	18.596	464.321	24.9688	4.64205	0.0502433	0.511891	NW_017264030.1	5362930	5364925	-	1996	VFPFJ_01617	-	-	-_x000D_
gene10647	822.833	467.734	1177.93	2.51838	1.33249	0.0504154	0.512721	NW_017264043.1	283057	285887	+	2831	VFPFJ_10575	-	-	-_x000D_
gene3702	597.429	848.886	345.971	0.407559	-1.29492	0.0504159	0.512721	NW_017264032.1	1894982	1895704	-	723	VFPFJ_03681	-	-	-_x000D_
gene7819	404.336	218.179	590.493	2.70646	1.43641	0.0504858	0.512873	NW_017264036.1	787436	788428	+	993	VFPFJ_07775	GO:0005730;GO:0046872	K13102	zinc finger protein rts2_x000D_
gene1793	308.156	447.436	168.875	0.377428	-1.40573	0.0505219	0.512873	NW_017264031.1	135119	136291	+	1173	VFPFJ_01783	-	-	-_x000D_
gene7557	44.8174	74.3031	15.3317	0.20634	-2.2769	0.0507596	0.514821	NW_017264035.1	3018008	3025851	-	7844	VFPFJ_07514	-	-	-_x000D_
gene7504	16.2947	25.5958	6.99362	0.273233	-1.8718	0.0509144	0.515523	NW_017264035.1	2874785	2876077	+	1293	VFPFJ_07461	GO:0055085;GO:0016021	-	monocarboxylate permease_x000D_
gene782	20.5042	9.84329	31.165	3.16612	1.66271	0.0509656	0.515523	NW_017264030.1	2814210	2814440	-	231	VFPFJ_00778	-	-	-_x000D_
gene9464	29.7943	14.2846	45.3039	3.17152	1.66518	0.0509743	0.515523	NW_017264038.1	661011	661538	-	528	VFPFJ_09400	-	-	-_x000D_
gene2565	4342.64	1861.73	6823.55	3.66517	1.87388	0.0510738	0.515523	NW_017264031.1	2371161	2371623	-	463	VFPFJ_02549	-	-	-_x000D_
gene6165	8545.06	12681.7	4408.41	0.34762	-1.52442	0.0511606	0.515523	NW_017264034.1	1989816	1990792	-	977	VFPFJ_06135	GO:0005840;GO:0003735;GO:0006412	K02978	40s ribosomal protein s27_x000D_
gene4764	2462.47	3650.3	1274.65	0.349191	-1.51791	0.0511823	0.515523	NW_017264033.1	1225802	1227391	+	1590	VFPFJ_04736	GO:0003743;GO:0001731;GO:0016021;GO:0016282;GO:0005852;GO:0033290;GO:0006446	K15029	eukaryotic translation initiation factor 3 subunit l gi_x000D_
gene7876	114.515	168.413	60.6173	0.359932	-1.4742	0.0513405	0.515523	NW_017264036.1	961524	963739	-	2216	VFPFJ_07832	-	K11109	-_x000D_
gene9648	10016.5	15513.7	4519.32	0.291312	-1.77936	0.0513427	0.515523	NW_017264038.1	1233344	1234359	-	1016	VFPFJ_09586	GO:0005840;GO:0003735;GO:0006412	K02883	eukaryotic ribosomal protein l18_x000D_
gene4402	470.384	256.055	684.714	2.67409	1.41905	0.051366	0.515523	NW_017264033.1	180412	181856	-	1445	VFPFJ_04375	GO:0005737;GO:0006415;GO:0016149	K02835	peptide chain release factor 1_x000D_
gene8066	3505.06	2027.15	4982.97	2.45811	1.29755	0.0513965	0.515523	NW_017264036.1	1616206	1620327	-	4122	VFPFJ_08019	-	-	-_x000D_
gene10795	235.624	385.353	85.8946	0.222898	-2.16554	0.0514129	0.515523	NW_017264044.1	302561	303930	-	1370	VFPFJ_10723	GO:0051213;GO:0055114	-	taurine catabolism dioxygenase family protein_x000D_
gene8278	483.714	693.742	273.685	0.394505	-1.34188	0.0514149	0.515523	NW_017264036.1	2230815	2233475	-	2661	VFPFJ_08226	GO:0097038;GO:0015275;GO:0016021;GO:0070588;GO:0005509;GO:0006874;GO:0006884	K22048	mechanosensitive ion channel family protein_x000D_
gene7577	52.2907	0	104.581	Inf	Inf	0.0514241	0.515523	NW_017264036.1	18307	19136	-	830	VFPFJ_07534	-	-	-_x000D_
gene2650	7.22079	0.991587	13.45	13.5641	3.76172	0.0514786	0.515611	NW_017264031.1	2622926	2624068	+	1143	VFPFJ_02634	-	-	-_x000D_
gene444	2929.82	1665.45	4194.2	2.51835	1.33248	0.0515716	0.515931	NW_017264030.1	1670449	1673892	+	3444	VFPFJ_00443	GO:0044464	K21842	protein efr3_x000D_
gene3624	4427.66	2571.86	6283.45	2.44315	1.28874	0.0516022	0.515931	NW_017264032.1	1653450	1669859	-	16410	VFPFJ_03604	-	-	-_x000D_
gene10889	35.5968	53.7431	17.4504	0.324701	-1.62282	0.0516685	0.516135	NW_017264045.1	275804	277604	-	1801	VFPFJ_10817	GO:0050660;GO:0016614;GO:0055114	-	fad binding domain-containingprotein gi_x000D_
gene11124	2452.08	1304.4	3599.75	2.75969	1.46451	0.0518022	0.516593	NW_017264049.1	178949	179494	+	546	VFPFJ_11051	GO:0016831	-	phenolic acid decarboxylase_x000D_
gene5447	21.4138	10.3591	32.4686	3.13431	1.64815	0.0518202	0.516593	NW_017264033.1	3399025	3399561	+	537	VFPFJ_05417	-	-	-_x000D_
gene8231	19.4722	7.86012	31.0843	3.95469	1.98357	0.051852	0.516593	NW_017264036.1	2084735	2084944	+	210	VFPFJ_08180	-	-	-_x000D_
gene2437	20980	10849.4	31110.7	2.86751	1.5198	0.0519943	0.517553	NW_017264031.1	2036615	2039708	+	3094	VFPFJ_02421	-	K20061	-_x000D_
gene7575	15.3798	6.46447	24.2951	3.75825	1.91006	0.0520631	0.51778	NW_017264036.1	13391	13891	+	501	VFPFJ_07532	GO:0006090;GO:0016310;GO:0008986;GO:0005524	-	phosphoenolpyruvate synthase_x000D_
gene5181	240.496	343.725	137.268	0.399354	-1.32426	0.0521649	0.518334	NW_017264033.1	2553575	2554258	-	684	VFPFJ_05153	-	-	-_x000D_
gene2191	1667.16	639.496	2694.83	4.21399	2.07519	0.0523123	0.518755	NW_017264031.1	1197982	1201031	+	3050	VFPFJ_02177	GO:0016787	-	hydantoin utilization protein a_x000D_
gene4734	368.898	206.362	531.434	2.57525	1.36471	0.052357	0.518755	NW_017264033.1	1107013	1108225	+	1213	VFPFJ_04706	GO:0003676;GO:0004813;GO:0006419;GO:0005524	-	alanyl-trna editing protein -l_x000D_
gene912	106.78	156.094	57.4666	0.368155	-1.44162	0.0524119	0.518755	NW_017264030.1	3207192	3207627	-	436	VFPFJ_00908	-	-	-_x000D_
gene6860	268.535	388.412	148.658	0.382734	-1.38559	0.0524375	0.518755	NW_017264035.1	852521	853784	-	1264	VFPFJ_06825	-	-	-_x000D_
gene6721	60.7965	32.5919	89.0011	2.73078	1.44931	0.0524899	0.518755	NW_017264035.1	456291	457350	-	1060	VFPFJ_06686	-	-	-_x000D_
gene10899	53.1507	14.2832	92.0181	6.44238	2.68759	0.0525196	0.518755	NW_017264045.1	300290	301333	-	1044	VFPFJ_10827	-	-	-_x000D_
gene9109	218.999	123.39	314.608	2.54971	1.35033	0.0525299	0.518755	NW_017264037.1	2098798	2099625	+	828	VFPFJ_09052	-	-	-_x000D_
gene8393	68.6495	24.1072	113.192	4.69534	2.23123	0.052585	0.518845	NW_017264036.1	2568604	2569446	+	843	VFPFJ_08339	-	-	-_x000D_
gene11379	450.718	247.249	654.186	2.64586	1.40374	0.0526923	0.519055	NW_017264056.1	80635	81309	-	675	VFPFJ_11306	-	-	-_x000D_
gene2242	4092.58	2285.88	5899.27	2.58074	1.36778	0.0527281	0.519055	NW_017264031.1	1357523	1368947	-	11425	VFPFJ_02227	-	-	-_x000D_
gene364	4949.95	7420.05	2479.85	0.334209	-1.58118	0.0527446	0.519055	NW_017264030.1	1456943	1457606	+	664	VFPFJ_00363	GO:0006355	K01527	transcription factor btf3a gi_x000D_
gene8498	638.159	922.849	353.468	0.383019	-1.38451	0.0528506	0.519643	NW_017264037.1	274178	275086	+	909	VFPFJ_08443	-	-	-_x000D_
gene844	1356.51	1942.83	770.193	0.396427	-1.33487	0.0529431	0.519829	NW_017264030.1	3005410	3008505	-	3096	VFPFJ_00840	GO:0005524	K18798	mitochondrial atpase gi_x000D_
gene6524	50.9164	74.2094	27.6234	0.372236	-1.42571	0.0529627	0.519829	NW_017264034.1	3000141	3001073	+	933	VFPFJ_06489	GO:0008152;GO:0016787	-	esterase lipase_x000D_
gene4203	11.3036	18.0465	4.56078	0.252724	-1.98437	0.0530311	0.519829	NW_017264032.1	3364294	3364542	-	249	VFPFJ_04175	-	-	-_x000D_
gene8247	70.7869	37.1074	104.466	2.81525	1.49326	0.0530542	0.519829	NW_017264036.1	2138212	2140791	-	2580	VFPFJ_08196	GO:0015079;GO:0071805;GO:0016021	K03549	potassium transporter_x000D_
gene10895	40.3285	60.5877	20.0694	0.331245	-1.59403	0.0531575	0.520389	NW_017264045.1	295546	296519	+	974	VFPFJ_10823	GO:0003824	-	acyl- n-acyltransferase gi_x000D_
gene9730	1844.31	716.082	2972.54	4.15112	2.0535	0.0532872	0.521205	NW_017264038.1	1469023	1470780	-	1758	VFPFJ_09667	GO:0016491;GO:0006631;GO:0071949;GO:0050151;GO:0055114	K10254	myosin-crossreactive antigen gi_x000D_
gene1852	771.769	440.304	1103.23	2.50562	1.32517	0.0533474	0.521341	NW_017264031.1	267958	270784	+	2827	VFPFJ_01842	GO:0020037;GO:0016705;GO:0005506;GO:0004601;GO:0098869;GO:0055114;GO:0006979	K17862	linoleate diol synthase_x000D_
gene8693	62.593	14.1949	110.991	7.8191	2.967	0.053401	0.521412	NW_017264037.1	861029	862664	-	1636	VFPFJ_08638	GO:0016021;GO:0016747	-	acyltransferase gi_x000D_
gene4232	168.846	282.134	55.5585	0.196923	-2.3443	0.0535141	0.522064	NW_017264032.1	3440708	3441877	+	1170	VFPFJ_04204	-	-	-_x000D_
gene1566	11.3039	4.40871	18.199	4.12797	2.04543	0.0536208	0.52248	NW_017264030.1	5186273	5188390	+	2118	VFPFJ_01558	-	-	-_x000D_
gene1390	13.6402	6.26791	21.0126	3.3524	1.7452	0.0537371	0.52248	NW_017264030.1	4662875	4663765	-	891	VFPFJ_01382	-	-	-_x000D_
gene2391	9519.37	14877	4161.78	0.279747	-1.83781	0.0538072	0.52248	NW_017264031.1	1882957	1883825	-	869	VFPFJ_02375	GO:0005840;GO:0003735;GO:0006412	K02960	30s ribosomal protein s9 gi_x000D_
gene5635	2521.42	3637.95	1404.89	0.386175	-1.37267	0.0538412	0.52248	NW_017264034.1	402743	403666	+	924	VFPFJ_05603	GO:0003824;GO:0008152	K07511	enoyl- hydratase gi_x000D_
gene1711	93.3361	51.1319	135.54	2.6508	1.40643	0.0539016	0.52248	NW_017264030.1	5629816	5630118	+	303	VFPFJ_01701	-	-	-_x000D_
gene2760	79.3426	114.517	44.1687	0.385697	-1.37446	0.0539291	0.52248	NW_017264031.1	3003115	3006752	-	3638	VFPFJ_02742	GO:0006301;GO:0032508;GO:0004003;GO:0003677;GO:0000725;GO:0034644;GO:0005524;GO:0044732;GO:0005634	K03657	atp-depentend dna helicase gi_x000D_
gene8648	663.826	394.039	933.613	2.36934	1.24449	0.0539557	0.52248	NW_017264037.1	736718	740779	-	4062	VFPFJ_08593	GO:0008270;GO:0003676;GO:0005509	-	zinc knuckle transcription factor_x000D_
gene3262	1166.75	256.124	2077.37	8.1108	3.01984	0.0539972	0.52248	NW_017264032.1	573972	574424	-	453	VFPFJ_03242	-	-	-_x000D_
gene11663	79.4605	43.0268	115.894	2.69353	1.4295	0.0540098	0.52248	NW_017264080.1	10684	11178	+	495	VFPFJ_11590	-	-	-_x000D_
gene3701	75.4297	39.8236	111.036	2.78819	1.47933	0.0540208	0.52248	NW_017264032.1	1891860	1892666	+	807	VFPFJ_03680	-	-	-_x000D_
gene8565	7428.68	11630.1	3227.24	0.277489	-1.8495	0.0541643	0.523418	NW_017264037.1	485981	486734	-	754	VFPFJ_08510	GO:0005730;GO:0005840;GO:0003735;GO:0005829;GO:0006412	K02891	60s ribosomal protein l22_x000D_
gene8550	8374.66	12689.8	4059.49	0.319901	-1.6443	0.0543496	0.524721	NW_017264037.1	431810	432386	-	577	VFPFJ_08495	GO:0003723;GO:0006396;GO:0005737	K02908	60s ribosomal protein l30_x000D_
gene477	6534.93	9836.7	3233.17	0.328684	-1.60523	0.0544637	0.524721	NW_017264030.1	1780799	1781230	-	432	VFPFJ_00475	GO:0005840;GO:0003735;GO:0006412	K02979	40s ribosomal protein s28 gi_x000D_
gene8175	474.318	148.76	799.877	5.37695	2.42679	0.0545145	0.524721	NW_017264036.1	1938885	1939436	+	552	VFPFJ_08125	GO:0005623;GO:0045454;GO:0015035;GO:0006662;GO:0055114	K03671	thioredoxin domain-containing protein gi_x000D_
gene2943	301.781	436.127	167.434	0.383911	-1.38115	0.05454	0.524721	NW_017264031.1	3504982	3506994	-	2013	VFPFJ_02924	GO:0005507;GO:0016021;GO:0016491;GO:0055114	-	iron transport multicopper oxidase fet3_x000D_
gene348	3683.79	2145.1	5222.48	2.43462	1.28369	0.0545473	0.524721	NW_017264030.1	1385928	1389727	-	3800	VFPFJ_00348	GO:0004672;GO:0006468;GO:0005524	-	camk camkl gin4 protein kinase_x000D_
gene1075	314.691	489.58	139.802	0.285554	-1.80816	0.0545788	0.524721	NW_017264030.1	3693067	3695025	-	1959	VFPFJ_01071	GO:0030488;GO:0004809;GO:0016301;GO:0016310;GO:0003723	K00555	-dimethylguanosine trna methyltransferase_x000D_
gene4492	48.5493	72.2309	24.8678	0.344283	-1.53833	0.0546725	0.525148	NW_017264033.1	419869	420126	+	258	VFPFJ_04465	-	-	-_x000D_
gene8284	200.405	77.346	323.465	4.18205	2.06421	0.0547165	0.525148	NW_017264036.1	2248159	2249097	-	939	VFPFJ_08232	GO:0016021;GO:0006950	-	rta1 like protein_x000D_
gene505	4.74958	0.64112	8.85804	13.8165	3.78832	0.0549215	0.526447	NW_017264030.1	1861209	1861547	-	339	VFPFJ_00503	-	-	-_x000D_
gene9825	16.183	24.7524	7.61367	0.307593	-1.7009	0.0549454	0.526447	NW_017264038.1	1807206	1807973	-	768	VFPFJ_09762	GO:0016021	-	hypothetical protein VFPFJ_09762 [Purpureocillium lilacinum]_x000D_
gene3648	301.671	431.848	171.495	0.397118	-1.33236	0.0552647	0.529056	NW_017264032.1	1743372	1744148	+	777	VFPFJ_03627	GO:0006457;GO:0030176;GO:0051082;GO:0006888	-	shr3 amino acid permease chaperone_x000D_
gene2063	16.2969	6.45741	26.1364	4.0475	2.01703	0.0553976	0.529878	NW_017264031.1	834191	834723	+	533	VFPFJ_02052	-	-	-_x000D_
gene3134	664.967	950.348	379.585	0.399417	-1.32403	0.0555494	0.530463	NW_017264032.1	178776	179491	-	716	VFPFJ_03115	GO:0005737;GO:0003723	K07575	pua rna binding domain-containingprotein_x000D_
gene3402	1534.04	2203.32	864.765	0.392483	-1.3493	0.055553	0.530463	NW_017264032.1	1040995	1041717	-	723	VFPFJ_03382	-	-	-_x000D_
gene10446	3574.44	2128.09	5020.78	2.35929	1.23835	0.0558372	0.53204	NW_017264042.1	18637	22009	+	3373	VFPFJ_10377	GO:0016021;GO:0006357;GO:0008270;GO:0000981;GO:0003677;GO:0005634	-	fungal specific transcription factor domain-containing protein gi_x000D_
gene2972	40.849	22.0885	59.6094	2.69867	1.43225	0.0558948	0.53204	NW_017264031.1	3622618	3623253	-	636	VFPFJ_02953	-	-	-_x000D_
gene3853	9.25067	3.36437	15.137	4.49919	2.16967	0.0559072	0.53204	NW_017264032.1	2329274	2329636	+	363	VFPFJ_03830	-	-	-_x000D_
gene11308	27.1566	8.78399	45.5292	5.1832	2.37384	0.0559072	0.53204	NW_017264053.1	161082	161417	+	336	VFPFJ_11235	-	-	-_x000D_
gene11459	58.5889	86.742	30.4358	0.350877	-1.51096	0.0560055	0.532424	NW_017264059.1	96313	97307	-	995	VFPFJ_11386	GO:0044763;GO:0050794;GO:0051716	-	hpt domain-containing protein_x000D_
gene10062	33.3336	18.0876	48.5795	2.68579	1.42534	0.0560422	0.532424	NW_017264039.1	678176	679344	+	1169	VFPFJ_09997	GO:0008270;GO:0016491;GO:0055114	-	alcohol dehydrogenase_x000D_
gene2909	120.986	25.6537	216.319	8.43224	3.07592	0.0561683	0.533172	NW_017264031.1	3434029	3434607	+	579	VFPFJ_02890	GO:0016740	-	gcn5-related n-acetyltransferase gi_x000D_
gene4219	125.113	57.2144	193.012	3.37349	1.75424	0.0563585	0.533973	NW_017264032.1	3411043	3411403	-	361	VFPFJ_04191	-	-	-_x000D_
gene9721	151.698	85.6941	217.703	2.54046	1.34509	0.0563989	0.533973	NW_017264038.1	1438462	1438959	+	498	VFPFJ_09658	-	-	-_x000D_
gene1617	199.612	284.198	115.026	0.404741	-1.30493	0.0564138	0.533973	NW_017264030.1	5330670	5331953	+	1284	VFPFJ_01608	-	-	-_x000D_
gene5836	221.908	343.507	100.31	0.292018	-1.77587	0.0564695	0.533973	NW_017264034.1	1024494	1026822	-	2329	VFPFJ_05804	GO:0032991;GO:0044427	-	armadillo-type fold domain-containing protein_x000D_
gene1065	240.25	346.895	133.605	0.385145	-1.37653	0.0565125	0.533973	NW_017264030.1	3656528	3657932	+	1405	VFPFJ_01061	GO:0005829;GO:0046654;GO:0004150;GO:0004156;GO:0003848;GO:0005740	K13941	folic acid synthesis protein gi_x000D_
gene8625	14.8624	6.90903	22.8157	3.3023	1.72347	0.0566333	0.533973	NW_017264037.1	676218	676595	-	378	VFPFJ_08570	-	-	-_x000D_
gene4546	1711.45	2667.02	755.88	0.283418	-1.819	0.0566502	0.533973	NW_017264033.1	558306	560047	-	1742	VFPFJ_04519	GO:0020037;GO:0050660;GO:0046872;GO:0003995;GO:0055114	-	acyl- dehydrogenase family protein gi_x000D_
gene840	23.4192	35.5244	11.314	0.318485	-1.6507	0.0566896	0.533973	NW_017264030.1	2989750	2990193	-	444	VFPFJ_00836	-	-	-_x000D_
gene92	57.0585	84.277	29.84	0.35407	-1.49789	0.0566984	0.533973	NW_017264030.1	580357	581933	+	1577	VFPFJ_00093	GO:0055085;GO:0016021	K07300	vacuolar h+\ ca2+ exchanger_x000D_
gene6525	778.511	406.002	1151.02	2.83501	1.50335	0.0567269	0.533973	NW_017264034.1	3001679	3002527	+	849	VFPFJ_06490	GO:0008168;GO:0032259	-	ubie coq5 methyltransferase_x000D_
gene8646	4.33428	0.905397	7.76316	8.57431	3.10002	0.0569571	0.535692	NW_017264037.1	729865	730267	+	403	VFPFJ_08591	-	-	-_x000D_
gene11292	53.6941	28.8009	78.5872	2.72864	1.44818	0.0570942	0.535825	NW_017264053.1	116239	117039	+	801	VFPFJ_11219	-	-	-_x000D_
gene2208	783.009	464.163	1101.85	2.37385	1.24723	0.0571031	0.535825	NW_017264031.1	1257383	1258008	-	626	VFPFJ_02194	-	-	-_x000D_
gene4592	68.3409	100.604	36.0775	0.358608	-1.47952	0.0571141	0.535825	NW_017264033.1	714401	715698	-	1298	VFPFJ_04566	GO:0016021	-	hypothetical protein VFPFJ_04566 [Purpureocillium lilacinum]_x000D_
gene11386	138.023	256.517	19.529	0.0761314	-3.71537	0.0573385	0.537482	NW_017264056.1	100926	102787	-	1862	VFPFJ_11313	GO:0003333;GO:0015171;GO:0016021	-	high affinity methionine permease_x000D_
gene6592	2093.78	3890.04	297.526	0.0764842	-3.70869	0.0574216	0.537563	NW_017264034.1	3177826	3178954	-	1129	VFPFJ_06557	GO:0006574;GO:0051287;GO:0008442;GO:0004616;GO:0055114	K00020	3-hydroxyisobutyrate dehydrogenase gi_x000D_
gene8730	428.854	609.316	248.391	0.407656	-1.29458	0.0575079	0.537563	NW_017264037.1	967910	969712	-	1803	VFPFJ_08675	GO:0019239	K19572	cecr1 family adenosine deaminase_x000D_
gene9218	1523.86	2157.81	889.915	0.412417	-1.27783	0.0575114	0.537563	NW_017264037.1	2435518	2440396	+	4879	VFPFJ_09158	GO:0042626;GO:0055085;GO:0005524;GO:0016021	-	abc bile acid transporter_x000D_
gene6608	4.9182	1.22949	8.60691	7.0004	2.80744	0.0575748	0.537563	NW_017264035.1	29765	30403	+	639	VFPFJ_06573	-	-	-_x000D_
gene3448	11.2288	4.30321	18.1544	4.21881	2.07683	0.057608	0.537563	NW_017264032.1	1175273	1175554	-	282	VFPFJ_03428	-	-	-_x000D_
gene1162	217.426	322.785	112.067	0.347189	-1.52621	0.0576613	0.537563	NW_017264030.1	3965784	3967564	-	1781	VFPFJ_01155	GO:0020037;GO:0016705;GO:0004497;GO:0005506;GO:0055114	-	cytochrome p450_x000D_
gene2542	418.051	609.249	226.854	0.37235	-1.42527	0.0576813	0.537563	NW_017264031.1	2319068	2320723	-	1656	VFPFJ_02526	GO:0016021;GO:0022891;GO:0055085	-	mfs hexose transporter_x000D_
gene4948	300.651	169.71	431.592	2.54311	1.34659	0.0577682	0.537928	NW_017264033.1	1878473	1880377	+	1905	VFPFJ_04920	-	-	-_x000D_
gene6028	14749.2	8533.68	20964.8	2.45671	1.29673	0.0579109	0.53881	NW_017264034.1	1605203	1606039	-	837	VFPFJ_05998	GO:0016021;GO:0016192	K08513	vesicle-associated membrane protein 4_x000D_
gene716	339.825	185.074	494.575	2.67231	1.41809	0.0580077	0.539266	NW_017264030.1	2602119	2602831	+	713	VFPFJ_00714	GO:0031262;GO:0000778;GO:0044732;GO:0005829;GO:0031617	K11557	kinetochore protein spc24 gi_x000D_
gene5108	1374.64	1981.29	767.994	0.387623	-1.36727	0.0581731	0.540017	NW_017264033.1	2349117	2351627	+	2511	VFPFJ_05080	GO:0016798	K16330	pseudouridine-metabolizing bifunctional protein_x000D_
gene100	786.541	1110.69	462.392	0.416311	-1.26427	0.058234	0.540017	NW_017264030.1	600687	601360	+	674	VFPFJ_00101	GO:0008152;GO:0016787	-	isochorismatase hydrolase gi_x000D_
gene9017	9447.03	14638.7	4255.4	0.290696	-1.78242	0.0583308	0.540017	NW_017264037.1	1833933	1834869	-	937	VFPFJ_08960	GO:0005840;GO:0003735;GO:0006412	K02882	60s ribosomal protein l20_x000D_
gene9981	9555.07	14793.1	4317.08	0.291831	-1.77679	0.0583492	0.540017	NW_017264039.1	439477	439808	+	332	VFPFJ_09918	GO:0005840;GO:0003735;GO:0006364;GO:0042274;GO:0005634;GO:0005829;GO:0006412	K02971	ribosomal protein s21 gi_x000D_
gene10078	751.235	431.061	1071.41	2.48551	1.31354	0.0584073	0.540017	NW_017264039.1	716866	721693	-	4828	VFPFJ_10013	-	-	-_x000D_
gene9328	7929.89	4710.81	11149	2.36667	1.24286	0.058438	0.540017	NW_017264038.1	261429	271078	+	9650	VFPFJ_09265	GO:0045324;GO:0005628;GO:0006623;GO:0005739;GO:0019898;GO:0032120;GO:0005768;GO:0045053;GO:0007039	K19525	vacuolar protein sorting-associated protein vps13_x000D_
gene7257	15372.1	8673.27	22070.9	2.5447	1.34749	0.0584735	0.540017	NW_017264035.1	2098892	2100080	-	1189	VFPFJ_07219	-	-	-_x000D_
gene1963	17070	27721.9	6418.13	0.231518	-2.1108	0.0584786	0.540017	NW_017264031.1	550063	550998	+	936	VFPFJ_01952	GO:0016491;GO:0055114	-	#NAME?_x000D_
gene2387	35.6621	16.0043	55.3199	3.45656	1.78934	0.0585203	0.540017	NW_017264031.1	1865561	1865767	-	207	VFPFJ_02371	-	-	-_x000D_
gene9463	509.831	289.626	730.037	2.52062	1.33378	0.058666	0.540164	NW_017264038.1	643915	644412	+	498	VFPFJ_09399	-	-	-_x000D_
gene2438	449.165	176.669	721.66	4.08481	2.03027	0.0587081	0.540164	NW_017264031.1	2040790	2042641	+	1852	VFPFJ_02422	-	-	-_x000D_
gene11635	8.35769	1.1433	15.5721	13.6203	3.76769	0.058709	0.540164	NW_017264077.1	6686	8411	+	1726	VFPFJ_11562	-	-	-_x000D_
gene1832	17.2211	8.18421	26.2579	3.20837	1.68184	0.0587281	0.540164	NW_017264031.1	234386	234866	-	481	VFPFJ_01822	-	-	-_x000D_
gene8937	2718.18	495.264	4941.1	9.9767	3.31856	0.0587972	0.540171	NW_017264037.1	1563111	1564703	+	1593	VFPFJ_08880	GO:0008168;GO:0032259	K00574	cyclopropane-fatty-acyl-phospholipid synthase gi_x000D_
gene798	26.1988	12.7381	39.6596	3.11346	1.63852	0.0588248	0.540171	NW_017264030.1	2870199	2871380	+	1182	VFPFJ_00794	-	-	-_x000D_
gene9316	578.007	331.122	824.892	2.4912	1.31684	0.0589389	0.540254	NW_017264038.1	219327	221433	-	2107	VFPFJ_09254	-	-	-_x000D_
gene6874	11524.8	17596.5	5453.12	0.309898	-1.69013	0.0589747	0.540254	NW_017264035.1	891669	892382	-	714	VFPFJ_06839	GO:0005840	K02975	s25 ribosomal protein domain-containing protein_x000D_
gene1693	36.8047	55.1657	18.4437	0.334333	-1.58064	0.0590319	0.540254	NW_017264030.1	5564468	5565936	-	1469	VFPFJ_01683	-	-	-_x000D_
gene1780	84.1581	46.817	121.499	2.5952	1.37584	0.0590402	0.540254	NW_017264031.1	107499	109553	+	2055	VFPFJ_01770	-	-	-_x000D_
gene2626	1841.89	2659.8	1023.99	0.384988	-1.37712	0.059102	0.540254	NW_017264031.1	2537233	2538304	-	1072	VFPFJ_02610	GO:0016787	-	hydrolase gi_x000D_
gene9994	2470.72	1427.32	3514.12	2.46204	1.29985	0.0592733	0.540254	NW_017264039.1	481635	482717	-	1083	VFPFJ_09930	GO:0046872;GO:0004471;GO:0051287;GO:0006108;GO:0055114	-	nad-dependent malic mitochondrial_x000D_
gene8903	307.93	437.402	178.458	0.407995	-1.29338	0.0593016	0.540254	NW_017264037.1	1476574	1478277	+	1704	VFPFJ_08846	-	-	-_x000D_
gene7654	726.849	406.759	1046.94	2.57385	1.36393	0.0593248	0.540254	NW_017264036.1	268000	268449	-	450	VFPFJ_07612	-	-	-_x000D_
gene1169	9476.38	14686.1	4266.7	0.290527	-1.78326	0.0594243	0.540254	NW_017264030.1	3987776	3988866	+	1091	VFPFJ_01162	GO:0003735;GO:0003723;GO:0015935;GO:0005829;GO:0006412	K02985	40s ribosomal protein gi_x000D_
gene1773	57.4627	84.4692	30.4562	0.36056	-1.47169	0.0594715	0.540254	NW_017264031.1	95902	96975	+	1074	VFPFJ_01763	-	-	-_x000D_
gene6300	8.15504	2.8622	13.4479	4.69845	2.23219	0.059502	0.540254	NW_017264034.1	2373176	2374501	+	1326	VFPFJ_06269	-	-	-_x000D_
gene4514	24.8305	12.2887	37.3724	3.04121	1.60465	0.0595344	0.540254	NW_017264033.1	487609	488186	+	578	VFPFJ_04487	-	-	-_x000D_
gene9393	1598.63	565.104	2632.15	4.65781	2.21965	0.05959	0.540254	NW_017264038.1	437842	438276	+	435	VFPFJ_09330	-	-	-_x000D_
gene7594	2111.43	692.013	3530.84	5.10228	2.35114	0.059604	0.540254	NW_017264036.1	89428	90063	-	636	VFPFJ_07551	-	-	-_x000D_
gene6821	8555.09	13572.4	3537.79	0.26066	-1.93976	0.0596299	0.540254	NW_017264035.1	747402	748446	+	1045	VFPFJ_06786	GO:0003735;GO:0022627;GO:0006412;GO:0000028	K02998	40s ribosomal protein s0_x000D_
gene6731	1419.21	562.367	2276.04	4.04725	2.01694	0.059668	0.540254	NW_017264035.1	488952	489795	-	844	VFPFJ_06696	GO:0007034;GO:0005622	K12195	snf7 family protein gi_x000D_
gene8404	141.953	82.1302	201.775	2.45677	1.29676	0.0597075	0.540254	NW_017264037.1	1332	2869	-	1538	VFPFJ_08350	-	-	-_x000D_
gene1671	28.0757	14.0203	42.1311	3.005	1.58736	0.0597245	0.540254	NW_017264030.1	5516527	5517174	-	648	VFPFJ_01662	-	-	-_x000D_
gene2153	7697.77	11185.8	4209.71	0.376342	-1.40988	0.0597543	0.540254	NW_017264031.1	1091149	1091687	+	539	VFPFJ_02140	GO:0006412;GO:0003723;GO:0000462;GO:0003735;GO:0022627	K02969	40s ribosomal protein s20_x000D_
gene1442	7251.82	11196.4	3307.2	0.295379	-1.75936	0.0598025	0.540254	NW_017264030.1	4819360	4819976	+	617	VFPFJ_01434	GO:0005840;GO:0003735;GO:0006412	K02962	ribosomal protein s17e_x000D_
gene5238	604.222	859.696	348.748	0.405664	-1.30164	0.0598591	0.540254	NW_017264033.1	2731258	2732993	+	1736	VFPFJ_05210	GO:0005829;GO:0005730;GO:0000472;GO:0032040;GO:0030692;GO:0000480;GO:0000447	K14771	nucleolar complex protein_x000D_
gene10408	9.40064	0	18.8013	Inf	Inf	0.0599205	0.540254	NW_017264041.1	393267	393586	-	320	VFPFJ_10339	-	-	-_x000D_
gene8091	335.897	476.313	195.481	0.410404	-1.28488	0.0599376	0.540254	NW_017264036.1	1688752	1691038	-	2287	VFPFJ_08044	-	-	-_x000D_
gene2885	11.3456	18.1917	4.49948	0.247338	-2.01545	0.0600075	0.540451	NW_017264031.1	3358916	3360170	+	1255	VFPFJ_02867	-	-	-_x000D_
gene6327	1175.84	337.831	2013.86	5.96114	2.57559	0.060058	0.540474	NW_017264034.1	2460277	2462561	-	2285	VFPFJ_06296	-	-	-_x000D_
gene1947	215.738	112.459	319.017	2.83673	1.50423	0.0601747	0.540661	NW_017264031.1	510972	511817	+	846	VFPFJ_01936	-	-	-_x000D_
gene6226	38.1868	64.3278	12.0459	0.187258	-2.4169	0.0601749	0.540661	NW_017264034.1	2164982	2166439	+	1458	VFPFJ_06196	-	-	-_x000D_
gene8771	8303.36	12754.6	3852.14	0.302021	-1.72728	0.0602964	0.54101	NW_017264037.1	1080770	1081311	-	542	VFPFJ_08714	GO:0005840;GO:0003735;GO:0006412	K02929	ribosomal protein l44e gi_x000D_
gene8311	2627.25	3680.23	1574.28	0.427767	-1.2251	0.0603517	0.54101	NW_017264036.1	2317499	2318374	-	876	VFPFJ_08258	GO:0003824	-	c6 transcription factor gi_x000D_
gene7494	85.5728	123.511	47.6346	0.385671	-1.37456	0.0603578	0.54101	NW_017264035.1	2852541	2853812	-	1272	VFPFJ_07451	-	-	-_x000D_
gene5849	13.7009	6.50529	20.8964	3.21222	1.68357	0.0605059	0.541854	NW_017264034.1	1084540	1084929	+	390	VFPFJ_05817	-	-	-_x000D_
gene180	16.683	8.07818	25.2878	3.13039	1.64634	0.0605482	0.541854	NW_017264030.1	832051	832311	-	261	VFPFJ_00180	-	-	-_x000D_
gene6962	43.3697	22.8579	63.8816	2.79473	1.48271	0.0606102	0.541977	NW_017264035.1	1211520	1214052	-	2533	VFPFJ_06927	GO:0003723	-	pumilio-family rna binding repeat protein_x000D_
gene8424	17.4469	26.247	8.64673	0.329437	-1.60192	0.0607482	0.542245	NW_017264037.1	60559	61932	+	1374	VFPFJ_08371	-	-	-_x000D_
gene10010	579.031	829.93	328.132	0.395373	-1.33871	0.060768	0.542245	NW_017264039.1	524439	526179	-	1741	VFPFJ_09946	GO:0016740	-	arylsulfotransferase gi_x000D_
gene691	2.86541	0.376843	5.35398	14.2074	3.82858	0.0608204	0.542245	NW_017264030.1	2512411	2513697	-	1287	VFPFJ_00689	GO:0008168;GO:0032259	-	tam domain-containingmethyltransferase protein_x000D_
gene5086	1229.99	717.797	1742.19	2.42714	1.27926	0.060848	0.542245	NW_017264033.1	2298126	2299246	+	1121	VFPFJ_05058	GO:0004427;GO:0005737;GO:0006796;GO:0000287	-	sphingolipid long chain base-responsive protein pil1 gi_x000D_
gene1082	983.541	1461.43	505.651	0.345997	-1.53117	0.060881	0.542245	NW_017264030.1	3708398	3712270	-	3873	VFPFJ_01078	GO:0016021	K21989	uncharacterized protein rsn1_x000D_
gene6191	284.794	410.285	159.304	0.388276	-1.36485	0.0609626	0.542543	NW_017264034.1	2051760	2053370	-	1611	VFPFJ_06161	GO:0016021;GO:0055085;GO:0005215	-	purine-cytosine permease fcy21_x000D_
gene362	14.3877	4.04464	24.7307	6.11443	2.61222	0.0610473	0.542867	NW_017264030.1	1453165	1455763	+	2599	VFPFJ_00361	GO:0055085;GO:0016021	-	small oligopeptide opt family gi_x000D_
gene7711	94.0296	166.398	21.6617	0.13018	-2.94142	0.0611695	0.543525	NW_017264036.1	413677	416774	-	3098	VFPFJ_07667	-	-	-_x000D_
gene11664	252.342	145.308	359.375	2.47319	1.30638	0.0612838	0.544111	NW_017264080.1	11609	16007	-	4399	VFPFJ_11591	-	-	-_x000D_
gene10785	5.59682	0.64112	10.5525	16.4595	4.04085	0.0613397	0.544122	NW_017264044.1	269058	270280	-	1223	VFPFJ_10713	-	-	-_x000D_
gene10574	45.9521	23.0778	68.8264	2.98236	1.57645	0.0613816	0.544122	NW_017264043.1	72095	72475	-	381	VFPFJ_10504	-	-	-_x000D_
gene8073	1104.8	1590.79	618.802	0.38899	-1.36219	0.0617146	0.546643	NW_017264036.1	1634247	1635752	-	1506	VFPFJ_08026	GO:0006574;GO:0003860;GO:0005739	K05605	mitochondrial 3-hydroxyisobutyryl- hydrolase_x000D_
gene6451	181.868	259.281	104.454	0.402859	-1.31165	0.0618044	0.547008	NW_017264034.1	2812810	2813992	+	1183	VFPFJ_06418	-	-	-_x000D_
gene10484	3027.28	4252.63	1801.93	0.423722	-1.23881	0.0620699	0.548926	NW_017264042.1	140234	140692	-	459	VFPFJ_10415	-	-	-_x000D_
gene11256	9.89813	0	19.7963	Inf	Inf	0.0621737	0.549194	NW_017264052.1	173328	173821	-	494	VFPFJ_11183	-	-	-_x000D_
gene1622	52.1169	75.7956	28.4381	0.375194	-1.41429	0.0622062	0.549194	NW_017264030.1	5342952	5344757	+	1806	VFPFJ_01613	-	-	-_x000D_
gene6890	10634.2	16412.8	4855.55	0.295839	-1.75712	0.0622465	0.549194	NW_017264035.1	947255	948076	+	822	VFPFJ_06855	GO:0005840;GO:0003735;GO:0006412	K02901	60s ribosomal protein l27_x000D_
gene8863	54.8572	29.9521	79.7622	2.66299	1.41305	0.0624827	0.549811	NW_017264037.1	1362955	1363698	+	744	VFPFJ_08806	-	-	-_x000D_
gene4690	2373.45	1387.01	3359.89	2.4224	1.27644	0.0624972	0.549811	NW_017264033.1	971525	973024	-	1500	VFPFJ_04663	GO:0020037;GO:0071949;GO:0051409;GO:0008941;GO:0055114;GO:0019825	-	hypothetical protein VFPFJ_04663 [Purpureocillium lilacinum]_x000D_
gene10277	2345.78	3336.09	1355.46	0.406301	-1.29938	0.0625089	0.549811	NW_017264040.1	447120	448813	+	1694	VFPFJ_10208	GO:0046872;GO:0070006;GO:0070084;GO:0006508;GO:0005829	K01265	methionine aminopeptidase 2_x000D_
gene10379	267.711	152.303	383.118	2.5155	1.33084	0.0626532	0.549811	NW_017264041.1	308879	310818	-	1940	VFPFJ_10310	-	-	-_x000D_
gene6875	13308.7	20323.8	6293.52	0.309662	-1.69123	0.062654	0.549811	NW_017264035.1	892712	893527	+	816	VFPFJ_06840	GO:0003735;GO:0003723;GO:0015935;GO:0006412	K02989	40s ribosomal protein s5 gi_x000D_
gene2301	480.83	273.178	688.482	2.52027	1.33358	0.0626791	0.549811	NW_017264031.1	1540515	1541013	-	499	VFPFJ_02285	-	-	-_x000D_
gene2617	747.291	1065.29	429.296	0.402987	-1.31119	0.0627298	0.549811	NW_017264031.1	2510738	2515226	+	4489	VFPFJ_02601	GO:0042626;GO:0055085;GO:0005524;GO:0016021	-	abc transporter_x000D_
gene9364	237.955	342.063	133.846	0.391291	-1.35369	0.0628035	0.549811	NW_017264038.1	361722	362363	-	642	VFPFJ_09301	-	-	-_x000D_
gene3186	1205.44	1830.69	580.195	0.316926	-1.65778	0.0628263	0.549811	NW_017264032.1	334576	335559	-	984	VFPFJ_03166	-	-	-_x000D_
gene6797	220.616	124.691	316.541	2.5386	1.34403	0.062875	0.549811	NW_017264035.1	676283	677005	-	723	VFPFJ_06762	-	-	-_x000D_
gene1737	35.6607	52.2781	19.0433	0.364269	-1.45692	0.0629492	0.549811	NW_017264030.1	5697355	5698199	+	845	VFPFJ_01727	-	-	-_x000D_
gene2294	38.8774	21.551	56.2039	2.60795	1.38292	0.062951	0.549811	NW_017264031.1	1524279	1524518	-	240	VFPFJ_02278	-	-	-_x000D_
gene4791	6.57935	10.9937	2.16504	0.196936	-2.3442	0.0629513	0.549811	NW_017264033.1	1347233	1348579	+	1347	VFPFJ_04763	-	-	-_x000D_
gene5468	77.0037	112.291	41.7165	0.371504	-1.42855	0.063205	0.551599	NW_017264033.1	3469791	3471567	+	1777	VFPFJ_05438	-	-	-_x000D_
gene5366	15841.5	24570.2	7112.75	0.289487	-1.78843	0.0633072	0.552062	NW_017264033.1	3157410	3158483	+	1074	VFPFJ_05337	GO:0000027;GO:0003735;GO:0002181;GO:0070180;GO:0022625	K02941	60s acidic ribosomal protein p0_x000D_
gene10578	11.4626	4.42719	18.498	4.17827	2.06291	0.0634464	0.552183	NW_017264043.1	77008	78531	-	1524	VFPFJ_10508	-	-	-_x000D_
gene7126	1593.37	916.308	2270.43	2.4778	1.30906	0.0634624	0.552183	NW_017264035.1	1684932	1690750	-	5819	VFPFJ_07091	GO:0016021;GO:0006810	-	chromosome segregation atpase family protein_x000D_
gene4595	2774.99	3905.41	1644.57	0.421099	-1.24777	0.0634832	0.552183	NW_017264033.1	721289	723760	-	2472	VFPFJ_04569	GO:0042626;GO:0055085;GO:0005524;GO:0016021	-	abc transporter_x000D_
gene4658	6027.26	9010.57	3043.95	0.33782	-1.56567	0.0635792	0.552183	NW_017264033.1	885535	886533	-	999	VFPFJ_04631	GO:0005840;GO:0003735;GO:0006412	K02966	40s ribosomal protein s19_x000D_
gene7715	18.9842	9.53851	28.4299	2.98054	1.57558	0.0636144	0.552183	NW_017264036.1	424045	424695	-	651	VFPFJ_07671	-	-	-_x000D_
gene8340	2.74298	0.264277	5.22169	19.7584	4.30439	0.063634	0.552183	NW_017264036.1	2393771	2394334	-	564	VFPFJ_08287	-	-	-_x000D_
gene10886	75.9002	41.9106	109.89	2.622	1.39067	0.0636644	0.552183	NW_017264045.1	267543	268792	-	1250	VFPFJ_10814	-	-	-_x000D_
gene7104	277699	165497	389901	2.35594	1.2363	0.0638405	0.552685	NW_017264035.1	1620037	1622259	-	2223	VFPFJ_07069	GO:0006457;GO:0005524;GO:0051082;GO:0006616;GO:0005737;GO:0005634	-	heat shock protein 70 gi_x000D_
gene393	1289.12	782.944	1795.3	2.29301	1.19724	0.0638634	0.552685	NW_017264030.1	1543672	1544651	+	980	VFPFJ_00392	GO:0031314;GO:0006744	K18586	ubiquinone biosynthesis protein coq-4_x000D_
gene10420	45.8678	15.3641	76.3715	4.97079	2.31348	0.0638696	0.552685	NW_017264041.1	414064	415683	+	1620	VFPFJ_10351	GO:0055085;GO:0016021	-	mfs transporter_x000D_
gene2481	1320.99	1883.41	758.567	0.402763	-1.312	0.0639874	0.553215	NW_017264031.1	2155849	2157162	-	1314	VFPFJ_02465	GO:0006637;GO:0047617	-	acyl- thioesterase gi_x000D_
gene2118	5.28487	0	10.5697	Inf	Inf	0.064029	0.553215	NW_017264031.1	981555	982417	+	863	VFPFJ_02105	-	-	-_x000D_
gene4990	3228.6	1707.16	4750.04	2.78243	1.47634	0.0643238	0.55466	NW_017264033.1	2011790	2012642	+	853	VFPFJ_04962	-	-	-_x000D_
gene6025	51.6426	26.7505	76.5346	2.86105	1.51655	0.0643719	0.55466	NW_017264034.1	1588745	1589809	-	1065	VFPFJ_05995	-	-	-_x000D_
gene2458	470.492	280.941	660.043	2.3494	1.23229	0.0643905	0.55466	NW_017264031.1	2101816	2103582	+	1767	VFPFJ_02442	-	-	-_x000D_
gene5483	4095.24	6006.7	2183.78	0.363558	-1.45974	0.0643933	0.55466	NW_017264033.1	3523171	3524515	+	1345	VFPFJ_05453	GO:0004001;GO:0005829;GO:0006166;GO:0006167	K00856	adenosine kinase gi_x000D_
gene8041	195.835	115.881	275.79	2.37995	1.25093	0.0646785	0.555871	NW_017264036.1	1534037	1535560	-	1524	VFPFJ_07994	-	-	-_x000D_
gene949	918.821	285.282	1552.36	5.44149	2.444	0.0646898	0.555871	NW_017264030.1	3321046	3322200	-	1155	VFPFJ_00945	-	-	-_x000D_
gene8652	162.481	230.463	94.4979	0.410035	-1.28618	0.0647106	0.555871	NW_017264037.1	753645	753920	-	276	VFPFJ_08597	-	-	-_x000D_
gene5723	74.3409	40.247	108.435	2.69424	1.42988	0.0647608	0.555871	NW_017264034.1	677773	678742	-	970	VFPFJ_05691	-	-	-_x000D_
gene611	17331.2	26744.3	7918.14	0.296069	-1.756	0.0648246	0.555871	NW_017264030.1	2231360	2232446	-	1087	VFPFJ_00609	GO:0003735;GO:0022627;GO:0006412	K02984	40s ribosomal protein s1_x000D_
gene11035	259.739	372.336	147.142	0.395186	-1.3394	0.0648784	0.555871	NW_017264047.1	230852	234862	+	4011	VFPFJ_10962	-	-	-_x000D_
gene9592	2.06716	0	4.13432	Inf	Inf	0.0649347	0.555871	NW_017264038.1	1067253	1067546	+	294	VFPFJ_09530	-	-	-_x000D_
gene5683	206.932	102.271	311.593	3.04673	1.60726	0.0649397	0.555871	NW_017264034.1	555210	556745	-	1536	VFPFJ_05651	-	-	-_x000D_
gene4817	13.0181	20.5129	5.52337	0.269264	-1.89291	0.0649783	0.555871	NW_017264033.1	1401803	1404420	-	2618	VFPFJ_04789	-	-	-_x000D_
gene2616	290.814	416.388	165.239	0.396838	-1.33338	0.0651547	0.556957	NW_017264031.1	2506386	2507603	+	1218	VFPFJ_02600	GO:0044424	-	upf0665 family protein_x000D_
gene4819	1.86362	0	3.72724	Inf	Inf	0.0652811	0.557614	NW_017264033.1	1409898	1410653	+	756	VFPFJ_04791	-	-	-_x000D_
gene9488	6263.11	2732.32	9793.91	3.58447	1.84176	0.0654017	0.55822	NW_017264038.1	753582	754245	-	664	VFPFJ_09424	-	-	-_x000D_
gene3130	1033.79	1811.4	256.178	0.141425	-2.82189	0.065453	0.558235	NW_017264032.1	167254	169072	-	1819	VFPFJ_03111	-	-	-_x000D_
gene1493	2249.65	1247.92	3251.38	2.60545	1.38153	0.0656178	0.559042	NW_017264030.1	4962328	4965833	-	3506	VFPFJ_01485	GO:0016021;GO:0008152;GO:0003824	-	nrps-like enzyme_x000D_
gene8525	9.80665	15.8861	3.72724	0.234623	-2.09158	0.0656884	0.559042	NW_017264037.1	350578	351795	-	1218	VFPFJ_08470	-	-	-_x000D_
gene168	2008.28	1154.64	2861.93	2.47864	1.30955	0.0656967	0.559042	NW_017264030.1	795584	802880	-	7297	VFPFJ_00168	GO:0003779;GO:0016459;GO:0005524;GO:0003774	K10352	myosin type ii heavy chain_x000D_
gene9403	24.1332	37.0131	11.2532	0.304034	-1.7177	0.0658307	0.55976	NW_017264038.1	462423	463304	+	882	VFPFJ_09340	-	-	-_x000D_
gene10532	1.92336	3.84672	0	0	-Inf	0.0659278	0.559902	NW_017264042.1	296526	298214	+	1689	VFPFJ_10462	-	-	-_x000D_
gene1183	8.36309	1.10415	15.622	14.1484	3.82257	0.0659479	0.559902	NW_017264030.1	4034827	4035150	-	324	VFPFJ_01176	-	-	-_x000D_
gene8656	4027.13	2345.11	5709.14	2.43449	1.28362	0.0659966	0.559902	NW_017264037.1	762930	764552	-	1623	VFPFJ_08601	GO:0016021	-	spx domain-containing protein gi_x000D_
gene8511	3491.74	5635.99	1347.49	0.239087	-2.06439	0.0662629	0.561622	NW_017264037.1	310590	313427	+	2838	VFPFJ_08456	GO:0055085;GO:0016021	-	opt oligopeptide transporter_x000D_
gene9089	11.179	4.94517	17.4128	3.52118	1.81606	0.0662991	0.561622	NW_017264037.1	2039686	2040417	+	732	VFPFJ_09032	-	-	-_x000D_
gene1836	6.5675	2.24745	10.8876	4.8444	2.27632	0.0663792	0.561698	NW_017264031.1	239333	239746	-	414	VFPFJ_01826	-	-	-_x000D_
gene3984	1811.52	2576.63	1046.42	0.40612	-1.30002	0.0664501	0.561698	NW_017264032.1	2738647	2739828	+	1182	VFPFJ_03959	GO:0005737;GO:0019243;GO:0046872;GO:0006749;GO:0005634;GO:0004462	K01759	lactoylglutathione lyase_x000D_
gene6686	114	64.7427	163.256	2.52162	1.33435	0.066498	0.561698	NW_017264035.1	347550	350331	-	2782	VFPFJ_06651	-	-	-_x000D_
gene5408	318.664	450.632	186.697	0.414301	-1.27125	0.0665477	0.561698	NW_017264033.1	3272525	3275046	-	2522	VFPFJ_05378	GO:0005524	K19783	dna helicase_x000D_
gene11314	108.671	156.999	60.3435	0.384357	-1.37948	0.0666003	0.561698	NW_017264053.1	177412	178602	+	1191	VFPFJ_11241	GO:0016787	-	glycosyl hydrolase family 88_x000D_
gene5355	1721.02	2425.44	1016.59	0.419139	-1.2545	0.0666074	0.561698	NW_017264033.1	3137196	3138574	-	1379	VFPFJ_05327	GO:0016021	-	domain-containingprotein gi_x000D_
gene4857	9789.7	4696.86	14882.5	3.16862	1.66385	0.0668628	0.563429	NW_017264033.1	1514744	1515873	+	1130	VFPFJ_04829	GO:0005789;GO:0000170;GO:0006633;GO:0006665;GO:0005506;GO:0016021;GO:0055114	K04713	fatty acid partial gi_x000D_
gene6002	1052.32	1658.22	446.425	0.269219	-1.89315	0.0671346	0.564867	NW_017264034.1	1533669	1534876	+	1208	VFPFJ_05972	GO:0006637;GO:0047617	-	acyl- thioesterase ii_x000D_
gene6787	1569.68	2231.73	907.64	0.406698	-1.29797	0.067205	0.564867	NW_017264035.1	638049	639421	-	1373	VFPFJ_06752	GO:0009165;GO:0016301;GO:0031505;GO:0016310;GO:0006015;GO:0002189;GO:0004749;GO:0000287	K00948	ribose-phosphate pyrophosphokinase ii gi_x000D_
gene10411	18.6545	0.614744	36.6943	59.6903	5.89942	0.0673167	0.564867	NW_017264041.1	398439	399242	+	804	VFPFJ_10342	GO:0008889;GO:0006629	-	glycerophosphoryl diester phosphodiesterase family domain-containing protein_x000D_
gene9991	8087.31	12420.2	3754.43	0.302284	-1.72602	0.0674111	0.564867	NW_017264039.1	470984	472083	+	1100	VFPFJ_09927	GO:0005840;GO:0003735;GO:0006412	K02894	ribosomal protein l14b l23e gi_x000D_
gene4909	3.41082	0.64112	6.18052	9.64019	3.26906	0.0675461	0.564867	NW_017264033.1	1752588	1752782	+	195	VFPFJ_04881	-	-	-_x000D_
gene7113	13067.2	20082.8	6051.69	0.301337	-1.73055	0.0675681	0.564867	NW_017264035.1	1652504	1653549	-	1046	VFPFJ_07078	GO:0005840;GO:0043581;GO:0003735;GO:0006412	K02877	ribosomal l15_x000D_
gene11695	12.8584	19.5503	6.16656	0.31542	-1.66465	0.0676579	0.564867	NW_017264084.1	20094	21368	-	1275	VFPFJ_11622	GO:0016021	-	hypothetical protein VFPFJ_11622 [Purpureocillium lilacinum]_x000D_
gene254	174.493	44.1901	304.796	6.89737	2.78605	0.0676786	0.564867	NW_017264030.1	1062336	1062881	+	546	VFPFJ_00254	-	-	-_x000D_
gene3199	7.48666	2.84943	12.1239	4.25486	2.08911	0.0677591	0.564867	NW_017264032.1	362593	362883	+	291	VFPFJ_03179	-	-	-_x000D_
gene11110	31.1665	45.9737	16.3593	0.35584	-1.4907	0.0678216	0.564867	NW_017264049.1	129573	130541	+	969	VFPFJ_11037	GO:0003824;GO:0008152	-	class iv protein gi_x000D_
gene4743	10.4525	16.2599	4.64522	0.285686	-1.8075	0.0678266	0.564867	NW_017264033.1	1164211	1165381	-	1171	VFPFJ_04715	-	-	-_x000D_
gene3149	10.8885	2.24745	19.5295	8.68962	3.11929	0.0678648	0.564867	NW_017264032.1	217322	217663	-	342	VFPFJ_03130	-	-	-_x000D_
gene7509	30.3677	45.5112	15.2241	0.334514	-1.57986	0.0678714	0.564867	NW_017264035.1	2886825	2887742	-	918	VFPFJ_07466	GO:0016787	-	dienelactone hydrolase domain-containing protein_x000D_
gene9484	12.587	5.74506	19.4289	3.38184	1.75781	0.0678823	0.564867	NW_017264038.1	722829	724692	+	1864	VFPFJ_09420	GO:0016021;GO:0071949;GO:0004497;GO:0055114	-	fad binding monooxygenase_x000D_
gene7146	12459.3	19008.2	5910.28	0.310932	-1.68533	0.0678931	0.564867	NW_017264035.1	1752867	1753563	-	697	VFPFJ_07111	GO:0005840;GO:0003735;GO:0006412	K02995	40s ribosomal protein s8 gi_x000D_
gene4709	3.08192	0	6.16384	Inf	Inf	0.0679375	0.564867	NW_017264033.1	1026310	1028844	-	2535	VFPFJ_04682	GO:0016787	-	subtilisin-like serine protease pr1c_x000D_
gene2462	38.244	61.6655	14.8225	0.240369	-2.05668	0.0679794	0.564867	NW_017264031.1	2112089	2112606	+	518	VFPFJ_02446	-	-	-_x000D_
gene3103	37.1804	14.9842	59.3766	3.96262	1.98645	0.0680146	0.564867	NW_017264032.1	89784	90221	+	438	VFPFJ_03084	-	-	-_x000D_
gene3960	18.725	7.76167	29.6883	3.82498	1.93545	0.0680263	0.564867	NW_017264032.1	2642101	2642361	-	261	VFPFJ_03935	-	-	-_x000D_
gene4649	2.84167	5.36822	0.315129	0.0587027	-4.09043	0.068086	0.564867	NW_017264033.1	855428	860191	+	4764	VFPFJ_04622	GO:0042626;GO:0055085;GO:0005524;GO:0016021	-	multidrug resistance protein cdr1_x000D_
gene5953	7716.31	11684.4	3748.26	0.320793	-1.64028	0.0681485	0.564867	NW_017264034.1	1382461	1383430	+	970	VFPFJ_05923	GO:0005730;GO:0005840;GO:0003735;GO:0005829;GO:0006412	K02993	40s ribosomal protein s7 gi_x000D_
gene4390	26.0815	38.5017	13.6614	0.354826	-1.49482	0.0682552	0.564867	NW_017264033.1	151409	152149	+	741	VFPFJ_04363	-	-	-_x000D_
gene7327	70.1636	100.935	39.3923	0.390274	-1.35744	0.0682651	0.564867	NW_017264035.1	2303269	2307197	+	3929	VFPFJ_07289	-	-	-_x000D_
gene7861	963.804	1370.95	556.66	0.40604	-1.30031	0.0682704	0.564867	NW_017264036.1	907995	910007	-	2013	VFPFJ_07817	GO:0004489;GO:0035999;GO:0006555;GO:0055114	K00297	methylenetetrahydrofolate reductase_x000D_
gene9656	13233.9	7988.68	18479.1	2.31315	1.20986	0.0682878	0.564867	NW_017264038.1	1256430	1257812	-	1383	VFPFJ_09594	GO:0003676;GO:0000166	-	pre-mrna splicing factor gi_x000D_
gene11214	6464.18	3484.75	9443.62	2.70998	1.43828	0.0684612	0.565701	NW_017264051.1	129152	129895	+	744	VFPFJ_11141	-	-	-_x000D_
gene10476	35.6199	18.6863	52.5535	2.81241	1.49181	0.0684891	0.565701	NW_017264042.1	123542	124909	-	1368	VFPFJ_10407	GO:0004252;GO:0006508	-	alkaline serine protease p32_x000D_
gene3745	639.913	339.151	940.674	2.77361	1.47176	0.0686326	0.565706	NW_017264032.1	2037110	2038081	+	972	VFPFJ_03722	-	-	-_x000D_
gene1764	19.9845	10.4382	29.5308	2.8291	1.50035	0.0686498	0.565706	NW_017264031.1	75078	75368	-	291	VFPFJ_01754	-	-	-_x000D_
gene7545	229.069	136.018	322.121	2.36821	1.2438	0.0686534	0.565706	NW_017264035.1	2979624	2981865	+	2242	VFPFJ_07502	GO:0006357;GO:0008270;GO:0000981;GO:0003677;GO:0005634	-	fungal specific transcription factor domain-containingprotein gi_x000D_
gene10089	263.132	373.195	153.069	0.410159	-1.28575	0.068699	0.565706	NW_017264039.1	754799	755865	-	1067	VFPFJ_10025	-	-	-_x000D_
gene10513	15.2336	23.409	7.05816	0.301515	-1.7297	0.0687922	0.565706	NW_017264042.1	238358	239303	-	946	VFPFJ_10443	-	K21195	-_x000D_
gene192	8819.36	13376.6	4262.1	0.318623	-1.65008	0.0687948	0.565706	NW_017264030.1	873072	873590	+	519	VFPFJ_00192	GO:0005840;GO:0003735;GO:0006412	K02875	ribosomal protein l14_x000D_
gene4143	7.30311	2.62429	11.9819	4.56577	2.19086	0.0688414	0.565706	NW_017264032.1	3184064	3184831	-	768	VFPFJ_04116	-	-	-_x000D_
gene7520	1069.54	606.721	1532.36	2.52564	1.33665	0.0689191	0.565725	NW_017264035.1	2911763	2914064	-	2302	VFPFJ_07477	-	-	-_x000D_
gene9960	2720.47	1602.28	3838.67	2.39575	1.26048	0.068994	0.565725	NW_017264039.1	373576	374595	-	1020	VFPFJ_09897	GO:0016021	-	protein gi_x000D_
gene2054	15.417	5.58545	25.2486	4.52041	2.17645	0.0690917	0.565725	NW_017264031.1	812481	813035	+	555	VFPFJ_02043	-	-	-_x000D_
gene8143	1304.19	771.936	1836.45	2.37901	1.25036	0.0690931	0.565725	NW_017264036.1	1844527	1849680	-	5154	VFPFJ_08096	-	-	-_x000D_
gene7397	17.8596	26.8816	8.8376	0.328761	-1.60489	0.069159	0.565725	NW_017264035.1	2532884	2533744	-	861	VFPFJ_07355	-	-	-_x000D_
gene5365	471.783	671.599	271.968	0.404956	-1.30416	0.0691715	0.565725	NW_017264033.1	3155277	3157023	-	1747	VFPFJ_05336	GO:0001510;GO:0016740;GO:0008033;GO:0044424	K15443	trna methyltransferase gi_x000D_
gene2867	5269.26	2429.83	8108.69	3.33714	1.73861	0.0692122	0.565725	NW_017264031.1	3301641	3302029	+	389	VFPFJ_02849	-	-	-_x000D_
gene536	11681.9	17955	5408.84	0.301244	-1.73099	0.0693629	0.565725	NW_017264030.1	1958427	1959111	-	685	VFPFJ_00534	GO:0005840;GO:0003735;GO:0006412	K02889	60s ribosomal protein l21 gi_x000D_
gene9420	23.9038	35.7648	12.0427	0.336718	-1.57039	0.0693831	0.565725	NW_017264038.1	511997	513154	-	1158	VFPFJ_09357	GO:0008152;GO:0016787	-	endomembrane protein 70-like protein_x000D_
gene9772	73.993	106.877	41.1088	0.384636	-1.37843	0.0693963	0.565725	NW_017264038.1	1626345	1626548	+	204	VFPFJ_09709	-	-	-_x000D_
gene4114	621.732	882.17	361.293	0.409551	-1.28788	0.0693965	0.565725	NW_017264032.1	3107687	3109266	+	1580	VFPFJ_04087	GO:0003824	-	glucose sorbosone dehydrogenase_x000D_
gene1775	370.878	162.691	579.064	3.55929	1.83159	0.0696353	0.567261	NW_017264031.1	100311	101454	-	1144	VFPFJ_01765	GO:0008152;GO:0016407	-	n-hydroxyarylamine o-acetyltransferase_x000D_
gene7293	547.074	758.739	335.409	0.442061	-1.17768	0.0697231	0.567565	NW_017264035.1	2198119	2198457	+	339	VFPFJ_07255	-	-	-_x000D_
gene8653	1040.05	1449.24	630.862	0.435305	-1.1999	0.0699704	0.569167	NW_017264037.1	755996	757789	+	1794	VFPFJ_08598	-	-	-_x000D_
gene2062	967.258	565.477	1369.04	2.42103	1.27562	0.0700556	0.569449	NW_017264031.1	831485	833662	+	2178	VFPFJ_02051	GO:0005576;GO:0030145;GO:0045735	-	spherulin-1b precursor_x000D_
gene3354	292.99	412.55	173.431	0.420387	-1.25021	0.0701345	0.569679	NW_017264032.1	894332	895017	+	686	VFPFJ_03334	-	-	-_x000D_
gene11338	91.3482	52.5462	130.15	2.47687	1.30852	0.0702236	0.569991	NW_017264054.1	173758	175058	-	1301	VFPFJ_11265	-	-	-_x000D_
gene2326	986.19	1388.94	583.44	0.420061	-1.25133	0.0703801	0.570524	NW_017264031.1	1674137	1675509	+	1373	VFPFJ_02310	GO:0016021	-	transmembrane protein_x000D_
gene3004	543.989	308.031	779.947	2.53204	1.3403	0.0703907	0.570524	NW_017264031.1	3733182	3736649	+	3468	VFPFJ_02985	-	-	-_x000D_
gene6432	230.506	360.664	100.348	0.278232	-1.84564	0.0705782	0.571571	NW_017264034.1	2750646	2752459	+	1814	VFPFJ_06400	GO:0003824	-	amidase signature enzyme gi_x000D_
gene7610	42.5586	23.7453	61.3718	2.58458	1.36993	0.0706213	0.571571	NW_017264036.1	129179	131264	-	2086	VFPFJ_07568	GO:0016021;GO:0005328;GO:0006836;GO:0055085	-	sodium chloride dependent neurotransmitter transporter gi_x000D_
gene8365	541.958	813.829	270.086	0.331871	-1.5913	0.070756	0.57225	NW_017264036.1	2484498	2485451	+	954	VFPFJ_08312	-	-	-_x000D_
gene11605	1764.77	1037.68	2491.86	2.40138	1.26387	0.0708151	0.572316	NW_017264073.1	21900	22410	+	511	VFPFJ_11532	GO:0005763;GO:0003735;GO:0006412	K02954	mitochondrial 40s ribosomal protein mrp2_x000D_
gene96	9.15263	14.6495	3.65573	0.249546	-2.00262	0.071077	0.572973	NW_017264030.1	588593	589415	+	823	VFPFJ_00097	GO:0008080	-	acyl- n- partial gi_x000D_
gene1401	100.307	143.087	57.5278	0.402047	-1.31456	0.071101	0.572973	NW_017264030.1	4690559	4691836	+	1278	VFPFJ_01393	GO:0051287;GO:0005829;GO:0005634;GO:0055114;GO:0016616	K00015	glyoxylate reductase_x000D_
gene6700	273.976	159.93	388.022	2.4262	1.2787	0.0711568	0.572973	NW_017264035.1	378236	378893	-	658	VFPFJ_06665	-	-	-_x000D_
gene895	944.585	1331.99	557.178	0.418304	-1.25738	0.0711935	0.572973	NW_017264030.1	3155205	3157191	+	1987	VFPFJ_00891	GO:0016021;GO:0003824;GO:0055085	-	tetracycline-efflux transporter_x000D_
gene8230	4070.62	2418.85	5722.39	2.36575	1.2423	0.0712272	0.572973	NW_017264036.1	2081217	2082362	+	1146	VFPFJ_08179	-	-	-_x000D_
gene1684	13.7041	3.30456	24.1036	7.29405	2.86672	0.071265	0.572973	NW_017264030.1	5545138	5546231	+	1094	VFPFJ_01674	-	-	-_x000D_
gene5574	12020.2	17811.5	6228.86	0.34971	-1.51577	0.0713208	0.572973	NW_017264034.1	244630	245341	+	712	VFPFJ_05543	GO:0005840;GO:0003735;GO:0006412	K02921	60s ribosomal protein l37a_x000D_
gene2392	12322.4	18917.9	5726.82	0.302719	-1.72395	0.0713602	0.572973	NW_017264031.1	1884324	1885305	+	982	VFPFJ_02376	GO:0003735;GO:0022625;GO:0006412	K02912	60s ribosomal protein l32 gi_x000D_
gene7288	162.919	53.7468	272.092	5.06248	2.33984	0.0714024	0.572973	NW_017264035.1	2177273	2179722	-	2450	VFPFJ_07250	GO:0055085;GO:0016021	-	opt oligopeptide transporter_x000D_
gene366	10445.4	15743.8	5146.99	0.326922	-1.61298	0.0714307	0.572973	NW_017264030.1	1459698	1460539	+	842	VFPFJ_00365	GO:0005840	K02896	60s ribosomal protein l24 gi_x000D_
gene10466	360.952	508.173	213.732	0.420589	-1.24952	0.0714562	0.572973	NW_017264042.1	94900	97464	+	2565	VFPFJ_10397	GO:0016787;GO:0006807;GO:0004356	-	protein flug_x000D_
gene10345	262.222	151.117	373.328	2.47046	1.30478	0.0715954	0.573561	NW_017264041.1	210015	210833	+	819	VFPFJ_10276	GO:0008168;GO:0032259	-	methyltransferase gi_x000D_
gene10807	40.5761	59.3202	21.8321	0.368039	-1.44207	0.0716315	0.573561	NW_017264045.1	11453	13698	+	2246	VFPFJ_10736	-	-	-_x000D_
gene1976	114.825	65.191	164.458	2.52271	1.33498	0.0717559	0.574064	NW_017264031.1	591773	593967	-	2195	VFPFJ_01965	-	-	-_x000D_
gene4976	2023.57	1217.87	2829.26	2.32312	1.21606	0.0718393	0.574064	NW_017264033.1	1963149	1964380	-	1232	VFPFJ_04948	GO:0004750;GO:0046872;GO:0005975;GO:0006098	K01783	ribulose-phosphate 3-epimerase_x000D_
gene3172	782.781	473.986	1091.58	2.30298	1.2035	0.0718472	0.574064	NW_017264032.1	291594	293257	+	1664	VFPFJ_03153	-	-	-_x000D_
gene10930	7171.34	4326.24	10016.4	2.31528	1.21118	0.0719676	0.574303	NW_017264046.1	51670	52497	-	828	VFPFJ_10857	GO:0005975;GO:0005576;GO:0008810;GO:0030248	-	glycoside hydrolase family 45 protein_x000D_
gene6265	56.6304	31.2637	81.9971	2.62276	1.39108	0.0720071	0.574303	NW_017264034.1	2274376	2275518	+	1143	VFPFJ_06234	-	-	-_x000D_
gene3391	88.3914	127.992	48.7913	0.381207	-1.39135	0.0720301	0.574303	NW_017264032.1	1001568	1003513	-	1946	VFPFJ_03371	GO:0003824;GO:0005975	-	alpha-glucosidase gi_x000D_
gene4889	1708.79	603.362	2814.23	4.66424	2.22164	0.0721924	0.575189	NW_017264033.1	1608737	1610522	-	1786	VFPFJ_04861	GO:0016021;GO:0016491;GO:0055114	-	flavin-containing amine oxidasedehydrogenase_x000D_
gene7147	1146.95	1616.62	677.276	0.418945	-1.25517	0.0722922	0.575577	NW_017264035.1	1757929	1758940	+	1012	VFPFJ_07112	GO:0016021;GO:0005737;GO:0016627;GO:0055114;GO:0006629	K10258	steroid alpha reductase family protein_x000D_
gene9237	146.812	12.2245	281.4	23.0193	4.52477	0.0724158	0.576051	NW_017264038.1	9287	10559	-	1273	VFPFJ_09176	GO:0050660;GO:0016614;GO:0055114	-	glucose oxidase_x000D_
gene10207	133.818	189.077	78.5587	0.415486	-1.26713	0.0724908	0.576051	NW_017264040.1	289570	290860	-	1291	VFPFJ_10140	-	-	-_x000D_
gene10009	1511.93	2110.76	913.101	0.432593	-1.20892	0.0725401	0.576051	NW_017264039.1	521366	523435	-	2070	VFPFJ_09945	GO:0000155;GO:0000160;GO:0005622;GO:0023014	K19692	two-component system protein a_x000D_
gene7578	213.729	1.78442	425.673	238.55	7.89815	0.0725565	0.576051	NW_017264036.1	20897	23256	-	2360	VFPFJ_07535	-	-	-_x000D_
gene10535	87.1478	140.387	33.9082	0.241533	-2.04971	0.0726562	0.576436	NW_017264042.1	303273	305319	+	2047	VFPFJ_10465	GO:0016021;GO:0022891;GO:0055085	-	mfs transporter gi_x000D_
gene46	24.1988	36.016	12.3815	0.343777	-1.54046	0.0728212	0.577338	NW_017264030.1	411160	412629	+	1470	VFPFJ_00047	-	-	-_x000D_
gene8240	65.9774	36.5797	95.3751	2.60732	1.38257	0.0728947	0.577515	NW_017264036.1	2114360	2115622	+	1263	VFPFJ_08189	-	-	-_x000D_
gene1704	123.669	174.818	72.5202	0.414834	-1.2694	0.0729804	0.577787	NW_017264030.1	5597281	5598750	-	1470	VFPFJ_01694	-	-	-_x000D_
gene8330	1940.29	2733.82	1146.77	0.419475	-1.25334	0.073059	0.578003	NW_017264036.1	2363214	2364941	-	1728	VFPFJ_08277	GO:0004519;GO:0090501	K15322	trna-splicing endonuclease subunit sen2 gi_x000D_
gene4814	11.7075	18.251	5.16414	0.282952	-1.82137	0.0731365	0.57821	NW_017264033.1	1396963	1398716	-	1754	VFPFJ_04786	GO:0055085;GO:0016021	-	membrane transporter_x000D_
gene10957	4.80133	1.34205	8.26061	6.1552	2.62181	0.0731995	0.578302	NW_017264046.1	128737	130321	+	1585	VFPFJ_10884	GO:0016021;GO:0016491;GO:0055114	-	ferric reductase transmembrane component 4 gi_x000D_
gene10221	24.6164	11.0526	38.1801	3.45439	1.78843	0.0732583	0.57836	NW_017264040.1	317597	317788	-	192	VFPFJ_10154	-	-	-_x000D_
gene3312	61.7776	30.1772	93.3781	3.09433	1.62963	0.0733703	0.578839	NW_017264032.1	749169	749549	-	381	VFPFJ_03292	-	-	-_x000D_
gene3925	4179.42	6430.11	1928.74	0.299954	-1.73719	0.0736108	0.580329	NW_017264032.1	2524827	2526945	-	2119	VFPFJ_03902	GO:0004410;GO:0005829;GO:0019878	K01655	homocitrate mitochondrial precursor gi_x000D_
gene10236	293.127	488.868	97.3857	0.199206	-2.32766	0.0737109	0.580712	NW_017264040.1	349976	353823	+	3848	VFPFJ_10169	-	-	-_x000D_
gene10796	44.0569	79.9279	8.18586	0.102416	-3.28749	0.0738146	0.581122	NW_017264044.1	304398	305869	+	1472	VFPFJ_10724	GO:0055085;GO:0016021	-	major facilitator superfamily general substrate transporter_x000D_
gene6830	30.81	6.40685	55.2132	8.61784	3.10733	0.0739622	0.58149	NW_017264035.1	769620	769895	-	276	VFPFJ_06795	-	-	-_x000D_
gene3232	509.982	303.839	716.124	2.35692	1.2369	0.0740329	0.58149	NW_017264032.1	479326	480150	+	825	VFPFJ_03212	-	-	-_x000D_
gene2719	459.299	268.655	649.943	2.41925	1.27456	0.0740393	0.58149	NW_017264031.1	2867639	2868908	-	1270	VFPFJ_02701	GO:0003824	K22756	chromosomal organization and dna repair protein mms21_x000D_
gene507	11.3521	4.90519	17.7989	3.6286	1.85941	0.074068	0.58149	NW_017264030.1	1865655	1866704	+	1050	VFPFJ_00505	-	-	-_x000D_
gene7143	13961.4	21162.9	6759.8	0.319417	-1.64649	0.0744321	0.582618	NW_017264035.1	1730839	1732138	+	1300	VFPFJ_07108	GO:0005840;GO:0003735;GO:0006412	K02991	40s ribosomal protein s6-b_x000D_
gene6076	53.9085	31.0788	76.7383	2.46915	1.30402	0.0744445	0.582618	NW_017264034.1	1745106	1749390	+	4285	VFPFJ_06046	-	-	-_x000D_
gene948	934.125	1392.48	475.766	0.341667	-1.54934	0.074462	0.582618	NW_017264030.1	3319807	3320511	+	705	VFPFJ_00944	GO:0004588;GO:0009116;GO:0006221	K00762	orotate phosphoribosyltransferase_x000D_
gene2381	1406.31	834.344	1978.27	2.37106	1.24553	0.0744667	0.582618	NW_017264031.1	1844882	1847324	+	2443	VFPFJ_02365	GO:0009228;GO:0050334;GO:0016310;GO:0008972	K00877	thiamin biosynthesis protein (thi-4)_x000D_
gene3940	3.09673	0	6.19345	Inf	Inf	0.0744752	0.582618	NW_017264032.1	2578606	2580849	-	2244	VFPFJ_03917	GO:0016021;GO:0022891;GO:0055085;GO:0008643	-	sugar porter family mfs transporter_x000D_
gene10004	44.6692	17.2314	72.107	4.18464	2.0651	0.0745222	0.582618	NW_017264039.1	512150	512431	-	282	VFPFJ_09940	-	-	-_x000D_
gene1817	9.36851	3.95929	14.7777	3.73242	1.90011	0.0746079	0.582618	NW_017264031.1	197581	197856	-	276	VFPFJ_01807	-	-	-_x000D_
gene9795	4.43991	0.753686	8.12614	10.7819	3.43053	0.0746256	0.582618	NW_017264038.1	1706592	1707416	-	825	VFPFJ_09732	GO:0008810;GO:0000272	K18576	glycoside hydrolase family 12 protein_x000D_
gene7729	2485.1	1506.36	3463.84	2.29947	1.2013	0.0746901	0.582672	NW_017264036.1	454925	457076	+	2152	VFPFJ_07685	-	-	-_x000D_
gene7939	765.885	456.954	1074.82	2.35213	1.23397	0.074736	0.582672	NW_017264036.1	1169394	1174001	+	4608	VFPFJ_07894	-	-	-_x000D_
gene6329	806.287	482.72	1129.85	2.3406	1.22688	0.0748163	0.582894	NW_017264034.1	2467237	2469804	+	2568	VFPFJ_06298	GO:0016020	-	galactose oxidase beta-propeller_x000D_
gene8180	2.6194	4.92366	0.315129	0.064003	-3.96572	0.0751583	0.583902	NW_017264036.1	1958001	1958525	+	525	VFPFJ_08130	-	-	-_x000D_
gene10296	593.552	846.496	340.609	0.402375	-1.31339	0.0751629	0.583902	NW_017264041.1	47025	50057	+	3033	VFPFJ_10227	GO:0016021	-	protein (fungal and plant)_x000D_
gene2558	2229	1336.25	3121.74	2.33619	1.22416	0.0751919	0.583902	NW_017264031.1	2361309	2362585	+	1277	VFPFJ_02542	-	-	-_x000D_
gene4655	600.275	936.532	264.019	0.281911	-1.82669	0.0752532	0.583902	NW_017264033.1	872420	874141	-	1722	VFPFJ_04628	GO:0055085;GO:0016021	-	mfs transporter gi_x000D_
gene7448	9948.34	4704.48	15192.2	3.2293	1.69122	0.075283	0.583902	NW_017264035.1	2692443	2693044	-	602	VFPFJ_07406	-	-	-_x000D_
gene3116	559.119	849.172	269.066	0.316856	-1.6581	0.0752945	0.583902	NW_017264032.1	125904	127209	+	1306	VFPFJ_03097	GO:0055085;GO:0016021	-	monocarboxylate transporter_x000D_
gene342	160.306	98.2211	222.392	2.26419	1.179	0.0753087	0.583902	NW_017264030.1	1352076	1352585	+	510	VFPFJ_00342	-	-	-_x000D_
gene2090	21.779	32.0369	11.5211	0.359618	-1.47546	0.0753692	0.583968	NW_017264031.1	897274	901837	+	4564	VFPFJ_02077	-	-	-_x000D_
gene6660	6494.89	9625.46	3364.31	0.349522	-1.51655	0.0754312	0.584047	NW_017264035.1	208872	209245	+	374	VFPFJ_06625	GO:0003735;GO:0002181;GO:0022625	K02905	60s ribosomal protein l29_x000D_
gene199	373.35	584.862	161.838	0.276712	-1.85354	0.0756506	0.585343	NW_017264030.1	889588	890620	-	1033	VFPFJ_00199	GO:0016787	-	alpha beta-hydrolase gi_x000D_
gene3631	100.798	51.9622	149.633	2.87965	1.52589	0.0757133	0.585426	NW_017264032.1	1698783	1699402	+	620	VFPFJ_03611	-	-	-_x000D_
gene2675	71.8581	102.93	40.7867	0.396259	-1.33549	0.0758134	0.585556	NW_017264031.1	2712701	2714613	-	1913	VFPFJ_02657	-	-	-_x000D_
gene5265	210.689	295.139	126.24	0.427729	-1.22523	0.0759354	0.585556	NW_017264033.1	2820798	2823475	+	2678	VFPFJ_05237	GO:0090305;GO:0036297;GO:0004518	K15363	fanconi-associated nuclease 1_x000D_
gene773	40.9238	21.6891	60.1585	2.77368	1.4718	0.0759719	0.585556	NW_017264030.1	2790487	2790738	+	252	VFPFJ_00770	-	-	-_x000D_
gene8508	112.694	160.557	64.8308	0.403787	-1.30833	0.0760106	0.585556	NW_017264037.1	301659	303352	+	1694	VFPFJ_08453	GO:0055085;GO:0016021	-	major facilitator superfamily transporter_x000D_
gene5211	12432.6	18582.1	6283.14	0.338128	-1.56436	0.0760348	0.585556	NW_017264033.1	2658480	2659277	+	798	VFPFJ_05183	GO:0003735;GO:0003723;GO:0015935;GO:0006412	K02958	ribosomal protein s19 s15 gi_x000D_
gene7958	468.698	650.178	287.218	0.441753	-1.17869	0.0760422	0.585556	NW_017264036.1	1237492	1238666	-	1175	VFPFJ_07913	GO:0006260;GO:0003677;GO:0005524	K10755	replication factor c subunit 4_x000D_
gene8812	15.526	1.16967	29.8824	25.5476	4.67512	0.0761167	0.585729	NW_017264037.1	1207864	1208421	+	558	VFPFJ_08755	-	-	-_x000D_
gene1645	13.2066	6.47237	19.9408	3.08091	1.62336	0.0761849	0.585796	NW_017264030.1	5433801	5434838	-	1038	VFPFJ_01636	-	-	-_x000D_
gene2831	17.9803	8.32802	27.6325	3.31802	1.73032	0.0762463	0.585796	NW_017264031.1	3203587	3205620	+	2034	VFPFJ_02813	-	-	-_x000D_
gene9053	10756.6	16432.2	5080.9	0.309203	-1.69337	0.0762815	0.585796	NW_017264037.1	1934243	1935389	+	1147	VFPFJ_08996	GO:0003735;GO:0003723;GO:0015935;GO:0006412	K02981	40s ribosomal protein s2_x000D_
gene8603	9.98693	15.8126	4.16121	0.263157	-1.926	0.076384	0.586038	NW_017264037.1	611981	612292	+	312	VFPFJ_08548	-	-	-_x000D_
gene240	56.6797	32.6824	80.6769	2.46851	1.30364	0.076417	0.586038	NW_017264030.1	1019686	1023170	+	3485	VFPFJ_00240	-	-	-_x000D_
gene2021	2108.94	1275.36	2942.52	2.30721	1.20615	0.0765186	0.586258	NW_017264031.1	721950	723665	-	1716	VFPFJ_02010	GO:0055085;GO:0016021	-	mfs transporter gi_x000D_
gene239	24.7105	13.2289	36.1921	2.73584	1.45199	0.0765499	0.586258	NW_017264030.1	1016432	1019440	-	3009	VFPFJ_00239	-	-	-_x000D_
gene412	7031.16	4295.53	9766.8	2.27371	1.18505	0.0766714	0.586789	NW_017264030.1	1584892	1585766	-	875	VFPFJ_00411	-	K20522	-_x000D_
gene3698	519.367	231.156	807.578	3.49365	1.80474	0.0768094	0.587336	NW_017264032.1	1875113	1876482	-	1370	VFPFJ_03677	GO:0016021	-	integral membrane protein gi_x000D_
gene2636	1759.35	2539.14	979.556	0.385783	-1.37414	0.0768918	0.587336	NW_017264031.1	2580913	2585909	-	4997	VFPFJ_02620	GO:0042626;GO:0055085;GO:0005524;GO:0016021	-	abc transporter cdr4_x000D_
gene10687	2.56992	4.8247	0.315129	0.0653157	-3.93643	0.0769677	0.587336	NW_017264044.1	1449	2240	-	792	VFPFJ_10615	GO:0016020;GO:0016491	-	phenol 2-monooxygenase protein_x000D_
gene1415	2144.47	3010.03	1278.91	0.424883	-1.23486	0.0770275	0.587336	NW_017264030.1	4741010	4742298	+	1289	VFPFJ_01407	GO:0006520;GO:0016829	K01620	threonine aldolase_x000D_
gene5815	7.03478	2.67705	11.3925	4.25563	2.08937	0.0770435	0.587336	NW_017264034.1	939589	941877	+	2289	VFPFJ_05783	GO:0004553	-	glycoside superfamily_x000D_
gene4000	4376.39	6035.05	2717.73	0.450324	-1.15096	0.0770559	0.587336	NW_017264032.1	2784960	2786045	-	1086	VFPFJ_03975	GO:0016491;GO:0055114	-	d-arabinitol 2-dehydrogenase gi_x000D_
gene10298	5.84048	2.15555	9.5254	4.419	2.14372	0.07726	0.588211	NW_017264041.1	53344	53753	+	410	VFPFJ_10229	-	-	-_x000D_
gene5691	469.995	661.992	277.997	0.41994	-1.25175	0.0772751	0.588211	NW_017264034.1	578899	579844	-	946	VFPFJ_05659	GO:0003824;GO:0008152	-	isochorismatase domain-containing protein 2a_x000D_
gene7154	33.6065	17.1987	50.0143	2.90803	1.54004	0.077349	0.588232	NW_017264035.1	1776163	1777152	+	990	VFPFJ_07118	GO:0016021;GO:0006950	-	hypothetical protein VFPFJ_07118 [Purpureocillium lilacinum]_x000D_
gene521	105.35	149.361	61.3396	0.41068	-1.28391	0.0773825	0.588232	NW_017264030.1	1910033	1910575	+	543	VFPFJ_00519	GO:0016020	-	hypothetical protein VFPFJ_00519 [Purpureocillium lilacinum]_x000D_
gene1582	38.8379	20.9008	56.7749	2.7164	1.4417	0.0776005	0.589492	NW_017264030.1	5230482	5231976	+	1495	VFPFJ_01573	-	-	-_x000D_
gene9526	57.7576	82.8793	32.6359	0.393776	-1.34455	0.0776696	0.589619	NW_017264038.1	860093	860692	+	600	VFPFJ_09464	-	-	-_x000D_
gene10412	40.0451	3.36437	76.7259	22.8054	4.5113	0.0777503	0.589801	NW_017264041.1	400912	401703	-	792	VFPFJ_10343	-	-	-_x000D_
gene4267	11513.8	17723.6	5304.06	0.299266	-1.7405	0.0778292	0.589801	NW_017264032.1	3558194	3558895	+	702	VFPFJ_04240	GO:0005840;GO:0003735;GO:0006412	K02955	ribosomal protein s11 family gi_x000D_
gene2300	30.617	16.4195	44.8145	2.72935	1.44856	0.0778508	0.589801	NW_017264031.1	1539988	1540158	+	171	VFPFJ_02284	-	-	-_x000D_
gene10711	23.8163	9.49334	38.1392	4.01747	2.00629	0.0781955	0.5904	NW_017264044.1	80611	81880	-	1270	VFPFJ_10639	-	-	-_x000D_
gene1581	27.1465	3.96635	50.3266	12.6884	3.66544	0.0782057	0.5904	NW_017264030.1	5228397	5229157	-	761	VFPFJ_01572	GO:0016491;GO:0044710	-	pyridoxamine 5 -phosphate oxidase_x000D_
gene8768	292.628	411.326	173.93	0.422851	-1.24178	0.0782673	0.5904	NW_017264037.1	1075122	1077137	-	2016	VFPFJ_08711	GO:0004553;GO:0005975;GO:0016021;GO:0055085;GO:0005215	-	mfs transporter gi_x000D_
gene8053	214.733	78.2437	351.223	4.48883	2.16634	0.0782785	0.5904	NW_017264036.1	1569692	1570022	-	331	VFPFJ_08006	-	-	-_x000D_
gene8299	976.612	587.148	1366.08	2.32663	1.21824	0.078288	0.5904	NW_017264036.1	2279897	2281667	+	1771	VFPFJ_08246	-	-	-_x000D_
gene1484	40.0023	22.1575	57.8472	2.61073	1.38445	0.0783368	0.5904	NW_017264030.1	4944814	4945182	+	369	VFPFJ_01476	-	-	-_x000D_
gene2891	33.9795	49.3659	18.5932	0.37664	-1.40874	0.0783486	0.5904	NW_017264031.1	3372806	3375172	-	2367	VFPFJ_02872	GO:0003824	-	secreted protein_x000D_
gene6892	37.6172	54.7618	20.4727	0.37385	-1.41947	0.0783494	0.5904	NW_017264035.1	953566	954268	+	703	VFPFJ_06857	GO:0006810;GO:0046912;GO:0016021;GO:0019752;GO:0005215	-	hmgl-like domain-containing protein_x000D_
gene8801	212.966	126.563	299.37	2.36538	1.24207	0.0784406	0.590463	NW_017264037.1	1180983	1182214	+	1232	VFPFJ_08744	-	-	-_x000D_
gene10707	16.6134	8.56811	24.6586	2.87795	1.52504	0.0784626	0.590463	NW_017264044.1	64301	66368	+	2068	VFPFJ_10635	GO:0004622;GO:0009395	K13333	lysophospholipase precursor_x000D_
gene1907	141.95	84.8968	199.004	2.34407	1.22902	0.0785175	0.590481	NW_017264031.1	398071	400046	-	1976	VFPFJ_01897	-	-	-_x000D_
gene8395	14531	8762.83	20299.1	2.3165	1.21195	0.0785701	0.590482	NW_017264036.1	2574029	2577238	+	3210	VFPFJ_08341	GO:0016021;GO:0015693;GO:0046872;GO:0005524;GO:0015444;GO:1903830	-	mg-transporting atpase gi_x000D_
gene5619	9973.47	14732.4	5214.56	0.353952	-1.49837	0.0786832	0.590655	NW_017264034.1	364922	365561	+	640	VFPFJ_05588	GO:0003735;GO:0022627;GO:0006412	K02951	40s ribosomal protein s12_x000D_
gene9968	78.815	111.418	46.2122	0.414765	-1.26963	0.078698	0.590655	NW_017264039.1	402819	404588	-	1770	VFPFJ_09905	-	-	-_x000D_
gene10410	51.3879	4.00549	98.7704	24.6587	4.62403	0.0789242	0.591477	NW_017264041.1	395803	397603	-	1801	VFPFJ_10341	GO:0005215	-	mfs sp general alpha glucoside:h+ symporter_x000D_
gene9644	10621.4	16606.8	4636.1	0.279169	-1.84079	0.0789628	0.591477	NW_017264038.1	1222929	1224428	+	1500	VFPFJ_09582	GO:0005080;GO:0034613;GO:0031139;GO:0043022;GO:0031954;GO:0005622;GO:0060733;GO:0032995;GO:0035556	K14753	guanine nucleotide-binding protein beta subunit-like protein_x000D_
gene4088	931.279	1512.22	350.333	0.231668	-2.10987	0.0789652	0.591477	NW_017264032.1	3027913	3028625	-	713	VFPFJ_04061	GO:0008080	-	gnat family n-acetyltransferase_x000D_
gene8059	43.9167	66.2625	21.5708	0.325535	-1.61911	0.0790614	0.591804	NW_017264036.1	1594643	1595307	-	665	VFPFJ_08012	-	-	-_x000D_
gene10482	276.436	399.786	153.085	0.382918	-1.38489	0.0791215	0.591861	NW_017264042.1	136731	138289	+	1559	VFPFJ_10413	GO:0008152;GO:0016813	-	beta-alanine synthase gi_x000D_
gene3891	52.8718	24.4639	81.2798	3.32243	1.73224	0.0793125	0.59285	NW_017264032.1	2435359	2436804	-	1446	VFPFJ_03868	-	-	-_x000D_
gene4606	235.031	36.0957	433.966	12.0227	3.58769	0.0793592	0.59285	NW_017264033.1	751693	752520	-	828	VFPFJ_04580	-	-	-_x000D_
gene7219	116.123	164.551	67.6953	0.411394	-1.28141	0.0795907	0.59369	NW_017264035.1	1965646	1967292	+	1647	VFPFJ_07182	-	-	-_x000D_
gene2530	618.466	242.904	994.027	4.09226	2.0329	0.0797304	0.59369	NW_017264031.1	2292879	2294873	+	1995	VFPFJ_02514	-	-	-_x000D_
gene502	2542.62	1581.5	3503.73	2.21544	1.1476	0.0797632	0.59369	NW_017264030.1	1850250	1851775	-	1526	VFPFJ_00500	GO:0030001;GO:0016021;GO:0046873;GO:0055085	K16075	inner membrane magnesium transporter mrs2 precursor_x000D_
gene1913	254.003	358.421	149.585	0.417345	-1.26069	0.079792	0.59369	NW_017264031.1	408792	411483	-	2692	VFPFJ_01902	GO:0006357;GO:0008270;GO:0000981;GO:0003677;GO:0005634	-	c6 transcription factor gi_x000D_
gene10663	3.36142	6.04848	0.674355	0.111492	-3.16499	0.0798316	0.59369	NW_017264043.1	314084	314567	+	484	VFPFJ_10591	-	-	-_x000D_
gene11251	67.4543	96.3703	38.5383	0.399898	-1.3223	0.0799052	0.59369	NW_017264052.1	143371	146787	+	3417	VFPFJ_11178	GO:0008234	-	ubiquitin carboxyl-terminal family 1_x000D_
gene3661	9054.22	13615.3	4493.17	0.33001	-1.59942	0.0799476	0.59369	NW_017264032.1	1780528	1781477	-	950	VFPFJ_03640	GO:0005840;GO:0003735;GO:0006412	K02918	60s ribosomal protein l35_x000D_
gene10486	71.1143	39.6472	102.581	2.58736	1.37148	0.0799962	0.59369	NW_017264042.1	143809	144614	-	806	VFPFJ_10417	GO:0008171;GO:0032259	-	o-methyltransferase gi_x000D_
gene1378	742.993	1036.43	449.553	0.43375	-1.20506	0.0800037	0.59369	NW_017264030.1	4638995	4642829	+	3835	VFPFJ_01369	-	K15075	-_x000D_
gene4873	5271.28	7911.13	2631.43	0.332624	-1.58804	0.0800795	0.59369	NW_017264033.1	1570870	1571644	-	775	VFPFJ_04845	GO:0005840;GO:0003735;GO:0006412	K02903	60s ribosomal protein l28 gi_x000D_
gene9576	10762.4	16479.3	5045.42	0.306167	-1.70761	0.0800905	0.59369	NW_017264038.1	1020291	1021439	-	1149	VFPFJ_09514	GO:0005840;GO:0008097;GO:0003735;GO:0006412	K02932	60s ribosomal protein l5_x000D_
gene537	10658.3	15921.2	5395.42	0.338882	-1.56115	0.0801044	0.59369	NW_017264030.1	1959502	1960215	+	714	VFPFJ_00535	GO:0003735;GO:0015935;GO:0006412;GO:0019843	K02997	40s ribosomal protein s9_x000D_
gene5829	6758.94	9675.03	3842.86	0.397194	-1.33209	0.0803404	0.594706	NW_017264034.1	1003419	1004915	-	1497	VFPFJ_05797	-	K13199	-_x000D_
gene1688	3067.46	1829.14	4305.79	2.354	1.23511	0.0803471	0.594706	NW_017264030.1	5551236	5554750	+	3515	VFPFJ_01678	GO:0000155;GO:0000160;GO:0005622;GO:0016021;GO:0023014	K11231	osmolarity two-component system protein sln1 gi_x000D_
gene11254	1.77032	0	3.54065	Inf	Inf	0.0806071	0.5962	NW_017264052.1	170222	171163	-	942	VFPFJ_11181	-	-	-_x000D_
gene4054	76.6148	43.1058	110.124	2.55473	1.35317	0.0806724	0.5962	NW_017264032.1	2939815	2940837	-	1023	VFPFJ_04029	-	-	-_x000D_
gene4884	6194.78	9172.34	3217.22	0.350752	-1.51148	0.0807165	0.5962	NW_017264033.1	1598264	1599094	+	831	VFPFJ_04856	GO:0005840;GO:0003735;GO:0006412;GO:0000166	K02893	60s ribosomal protein l25_x000D_
gene2561	73.6872	41.5343	105.84	2.54826	1.34951	0.0807608	0.5962	NW_017264031.1	2365091	2366343	-	1253	VFPFJ_02545	-	-	-_x000D_
gene3353	12332.3	18114.9	6549.6	0.361558	-1.4677	0.0809051	0.59638	NW_017264032.1	889996	890936	-	941	VFPFJ_03333	GO:0005840;GO:0003735;GO:0006412	K02920	ribosomal protein l36e_x000D_
gene10147	13.2008	4.28338	22.1182	5.16373	2.36841	0.0809284	0.59638	NW_017264040.1	154853	156559	-	1707	VFPFJ_10082	-	-	-_x000D_
gene7572	17.9663	7.68825	28.2444	3.67371	1.87724	0.0809866	0.59638	NW_017264035.1	3129603	3130893	-	1291	VFPFJ_07529	-	-	-_x000D_
gene5904	1444.74	2040.08	849.397	0.416355	-1.26412	0.0810705	0.59638	NW_017264034.1	1261218	1262039	-	822	VFPFJ_05873	-	-	-_x000D_
gene4105	1248.21	462.8	2033.61	4.39415	2.13559	0.0811615	0.59638	NW_017264032.1	3069795	3071502	+	1708	VFPFJ_04078	-	-	-_x000D_
gene2676	3663.74	5146.23	2181.26	0.423857	-1.23835	0.0811906	0.59638	NW_017264031.1	2715631	2717922	+	2292	VFPFJ_02658	GO:0005829;GO:0010494;GO:0003747;GO:0002184;GO:0003924;GO:0018444;GO:0000288;GO:0005525	K03267	eukaryotic peptide chain release factor gtp-binding subunit gi_x000D_
gene9880	1999.68	1189.29	2810.07	2.36281	1.2405	0.0812397	0.59638	NW_017264039.1	118107	119793	+	1687	VFPFJ_09817	-	-	-_x000D_
gene360	505.939	312.019	699.859	2.243	1.16543	0.0812787	0.59638	NW_017264030.1	1446410	1447058	+	649	VFPFJ_00359	GO:0016021	-	cbp4 domain-containing protein_x000D_
gene10146	4.03518	1.13053	6.93983	6.13857	2.6179	0.0813166	0.59638	NW_017264040.1	154406	154714	+	309	VFPFJ_10081	-	-	-_x000D_
gene3504	12432.4	18579.4	6285.47	0.338304	-1.56361	0.0813223	0.59638	NW_017264032.1	1347842	1348878	+	1037	VFPFJ_03484	GO:0005840;GO:0003735;GO:0006412;GO:0019843	K02940	ribosomal protein l6_x000D_
gene7135	771.413	459.014	1083.81	2.36118	1.23951	0.0814163	0.59638	NW_017264035.1	1712712	1713559	-	848	VFPFJ_07100	GO:0016020	-	hypothetical protein VFPBJ_05547 [Purpureocillium lilacinum] gi_x000D_
gene7576	19.8843	0	39.7686	Inf	Inf	0.0814209	0.59638	NW_017264036.1	15928	16867	+	940	VFPFJ_07533	-	-	-_x000D_
gene3595	1580.03	978.054	2182	2.23096	1.15766	0.0815355	0.596462	NW_017264032.1	1571006	1575031	+	4026	VFPFJ_03575	GO:0005096;GO:0035091;GO:0007165;GO:0043547	K08773	rho gap domain-containing protein_x000D_
gene9831	38.9465	55.5264	22.3667	0.402812	-1.31182	0.081538	0.596462	NW_017264038.1	1828316	1829568	-	1253	VFPFJ_09768	-	-	-_x000D_
gene64	39.4161	21.059	57.7731	2.74339	1.45596	0.0816695	0.597036	NW_017264030.1	471396	472174	+	779	VFPFJ_00065	-	-	-_x000D_
gene5127	2765.68	3876.94	1654.42	0.426733	-1.22859	0.0817497	0.597038	NW_017264033.1	2394120	2395673	-	1554	VFPFJ_05099	GO:0018105;GO:0005829;GO:0004711;GO:0005524;GO:0038202	K22008	serine threonine-protein kinase psk1 gi_x000D_
gene3999	9.04983	3.85378	14.2459	3.6966	1.8862	0.0818133	0.597038	NW_017264032.1	2781813	2781992	+	180	VFPFJ_03974	-	-	-_x000D_
gene11426	11.5596	4.97071	18.1485	3.65109	1.86833	0.0818469	0.597038	NW_017264058.1	69858	70106	-	249	VFPFJ_11353	-	-	-_x000D_
gene6568	463.222	278.09	648.353	2.33145	1.22123	0.0819189	0.597038	NW_017264034.1	3116922	3118002	+	1081	VFPFJ_06533	GO:0006357;GO:0001104;GO:0016592	-	mediator of rna polymerase ii transcription subunit 4_x000D_
gene6190	826.776	1157.74	495.813	0.42826	-1.22344	0.0819349	0.597038	NW_017264034.1	2049714	2051016	+	1303	VFPFJ_06160	GO:0006267;GO:0030702;GO:0000027;GO:0005656;GO:0005829;GO:0030174;GO:0000775;GO:0097344;GO:0044732;GO:0005720;GO:0003682;GO:0006364;GO:0032153	K14829	wd domain-containing protein gi_x000D_
gene10817	10.9827	0.376843	21.5886	57.2881	5.84016	0.0820362	0.597389	NW_017264045.1	44788	45651	+	864	VFPFJ_10746	-	-	-_x000D_
gene4266	11343.8	16787.8	5899.9	0.35144	-1.50865	0.0822195	0.598337	NW_017264032.1	3556332	3557857	-	1526	VFPFJ_04239	GO:0005840	K02937	60s ribosomal protein l7 gi_x000D_
gene11247	12.8629	1.58566	24.1402	15.224	3.92828	0.0824235	0.599155	NW_017264052.1	120227	121522	-	1296	VFPFJ_11174	-	-	-_x000D_
gene8502	14.213	21.5506	6.87532	0.319031	-1.64823	0.0824828	0.599155	NW_017264037.1	279863	280900	-	1038	VFPFJ_08447	-	-	-_x000D_
gene4288	525.721	314.164	737.277	2.34679	1.23069	0.0825106	0.599155	NW_017264032.1	3610501	3611436	+	936	VFPFJ_04261	GO:0043234;GO:0006357;GO:0044451	K15148	rna polymerase ii mediator complex protein_x000D_
gene2360	8220.08	12165.6	4274.55	0.351363	-1.50897	0.0825448	0.599155	NW_017264031.1	1793785	1794470	-	686	VFPFJ_02344	GO:0005840;GO:0003735;GO:0006412	K02915	ribosomal protein l34ae gi_x000D_
gene3928	458.651	640.223	277.08	0.432787	-1.20827	0.0826908	0.599828	NW_017264032.1	2542185	2543153	-	969	VFPFJ_03905	-	-	-_x000D_
gene9093	613.453	856.193	370.712	0.432978	-1.20764	0.0827597	0.599941	NW_017264037.1	2059114	2059937	-	824	VFPFJ_09036	GO:0004721;GO:0006397;GO:0006470;GO:0005634	K15544	rna polymerase ii subunit a gi_x000D_
gene3091	209.513	297.734	121.292	0.407382	-1.29554	0.0829981	0.600677	NW_017264032.1	50804	51429	+	626	VFPFJ_03072	-	-	-_x000D_
gene6692	12690.4	18894.7	6486.02	0.343272	-1.54257	0.0830788	0.600677	NW_017264035.1	365423	365919	-	497	VFPFJ_06657	GO:0003735;GO:0015935;GO:0006412	K02973	40s ribosomal protein s23 gi_x000D_
gene1747	1043.56	1494.01	593.103	0.396987	-1.33284	0.0831191	0.600677	NW_017264031.1	21915	23143	+	1229	VFPFJ_01737	-	-	-_x000D_
gene1808	28.2129	14.7797	41.646	2.81778	1.49456	0.0831765	0.600677	NW_017264031.1	172179	172881	-	703	VFPFJ_01798	-	-	-_x000D_
gene1102	1865.65	2732.45	998.854	0.365553	-1.45185	0.0832235	0.600677	NW_017264030.1	3769493	3774558	-	5066	VFPFJ_01096	GO:0016311;GO:0016301;GO:0016310;GO:0003993	K13024	inositol pyrophosphate synthase_x000D_
gene10901	11.4188	17.4568	5.38087	0.30824	-1.69787	0.0832262	0.600677	NW_017264045.1	306017	307738	+	1722	VFPFJ_10829	-	-	-_x000D_
gene2220	1762.12	694.176	2830.07	4.07687	2.02746	0.0832497	0.600677	NW_017264031.1	1297691	1299609	-	1919	VFPFJ_02206	GO:0030001;GO:0016021;GO:0046873;GO:0055085	K14709	zinc iron permease_x000D_
gene7936	12319.5	18726.1	5912.94	0.31576	-1.6631	0.0833162	0.600677	NW_017264036.1	1162089	1163370	+	1282	VFPFJ_07891	GO:0005840;GO:0003735;GO:0006412	K02930	60s ribosomal protein l4 gi_x000D_
gene11238	1.71278	0	3.42556	Inf	Inf	0.0833971	0.600677	NW_017264052.1	13447	13830	-	384	VFPFJ_11165	-	-	-_x000D_
gene660	8588.69	12537.1	4640.31	0.370127	-1.43391	0.0834237	0.600677	NW_017264030.1	2429575	2432499	+	2925	VFPFJ_00658	GO:0032991;GO:0044238;GO:0034645;GO:0043232;GO:0044271;GO:0044444;GO:0010467;GO:0005634	K02927	eukaryotic translation initiation factor 5a gi_x000D_
gene5263	10731.1	16019.8	5442.33	0.339726	-1.55756	0.083457	0.600677	NW_017264033.1	2818916	2819632	+	717	VFPFJ_05235	GO:0006412;GO:0000462;GO:0003735;GO:0070181;GO:0022627	K02953	ribosomal protein s15 family gi_x000D_
gene6239	104.124	63.7243	144.525	2.26797	1.1814	0.0835228	0.600677	NW_017264034.1	2199092	2200075	+	984	VFPFJ_06209	-	-	-_x000D_
gene5482	16972.3	25384.5	8560.11	0.337218	-1.56824	0.0835727	0.600677	NW_017264033.1	3521339	3522386	+	1048	VFPFJ_05452	GO:0005840;GO:0003735;GO:0006412	K02938	60s ribosomal protein l2_x000D_
gene6606	6627.19	9339.23	3915.16	0.419217	-1.25423	0.0836081	0.600677	NW_017264035.1	22923	24183	-	1261	VFPFJ_06571	GO:0003746;GO:0005853;GO:0006414	K03232	elongation factor 1-beta gi_x000D_
gene652	2144.98	2972.42	1317.54	0.443255	-1.17379	0.0836798	0.600808	NW_017264030.1	2400654	2402990	+	2337	VFPFJ_00650	GO:0016021;GO:0016758	K00698	chitin synthase d_x000D_
gene863	111.116	59.2136	163.019	2.75307	1.46104	0.0838952	0.60142	NW_017264030.1	3059513	3060782	+	1270	VFPFJ_00859	-	-	-_x000D_
gene9950	117.361	66.8569	167.865	2.51081	1.32815	0.0839477	0.60142	NW_017264039.1	348634	349302	-	669	VFPFJ_09887	GO:0016021	-	membrane-associating domain-containing protein gi_x000D_
gene8686	16.7036	8.49469	24.9124	2.93271	1.55223	0.0839633	0.60142	NW_017264037.1	846320	847741	+	1422	VFPFJ_08631	-	-	-_x000D_
gene2165	2448.14	3489.96	1406.33	0.402965	-1.31127	0.0840142	0.60142	NW_017264031.1	1127321	1128705	+	1385	VFPFJ_02152	GO:0003743;GO:0001731;GO:0016282;GO:0005852;GO:0033290;GO:0006446	K03250	eukaryotic translation initiation factor 3 subunit e gi_x000D_
gene10294	488.942	681.939	295.944	0.433974	-1.20432	0.0840321	0.60142	NW_017264041.1	41297	43541	-	2245	VFPFJ_10225	GO:0005488;GO:0006351	-	c6 zinc finger domain-containing protein_x000D_
gene8102	9.59255	15.0717	4.11336	0.272919	-1.87346	0.0841754	0.602063	NW_017264036.1	1727747	1728229	-	483	VFPFJ_08055	-	-	-_x000D_
gene11630	139.192	195.6	82.7838	0.423231	-1.24048	0.0842743	0.60235	NW_017264076.1	72	726	-	655	VFPFJ_11557	-	-	-_x000D_
gene6166	515.237	711.491	318.984	0.448331	-1.15736	0.0843929	0.60235	NW_017264034.1	1990882	1991737	+	856	VFPFJ_06136	GO:0006457;GO:0003779;GO:0031683;GO:0007329	-	phosducin family protein gi_x000D_
gene6045	256.449	361.846	151.052	0.417449	-1.26033	0.0844129	0.60235	NW_017264034.1	1659349	1660420	+	1072	VFPFJ_06015	-	K15450	-_x000D_
gene2219	27.6836	10.0945	45.2726	4.48489	2.16507	0.0844445	0.60235	NW_017264031.1	1294935	1296802	-	1868	VFPFJ_02205	-	-	-_x000D_
gene5023	280.59	174.496	386.684	2.216	1.14796	0.0844832	0.60235	NW_017264033.1	2103143	2104037	+	895	VFPFJ_04995	GO:0016021	-	duf1275 domain protein_x000D_
gene9763	13.5304	20.7173	6.34346	0.306191	-1.70749	0.0846482	0.602358	NW_017264038.1	1589232	1589432	+	201	VFPFJ_09700	-	-	-_x000D_
gene1384	22497.6	32767.9	12227.2	0.373146	-1.42219	0.0846583	0.602358	NW_017264030.1	4651501	4651910	+	410	VFPFJ_01375	GO:0005840;GO:0003735;GO:0006414	K02943	60s acidic ribosomal protein domain-containing protein gi_x000D_
gene2602	12573.7	18646.3	6500.99	0.348647	-1.52016	0.0846686	0.602358	NW_017264031.1	2467706	2468677	+	972	VFPFJ_02586	GO:0005840;GO:0003735;GO:0005829;GO:0006412	K02873	60s ribosomal protein l13_x000D_
gene2839	11.4609	18.3341	4.58767	0.250226	-1.9987	0.0846983	0.602358	NW_017264031.1	3225760	3226095	+	336	VFPFJ_02821	-	-	-_x000D_
gene4371	294.069	162.312	425.825	2.62351	1.3915	0.0848088	0.602629	NW_017264033.1	106226	107268	+	1043	VFPFJ_04344	-	-	-_x000D_
gene6452	102.055	143.27	60.8405	0.424656	-1.23563	0.08498	0.602629	NW_017264034.1	2814674	2815431	+	758	VFPFJ_06419	GO:0016740	-	acyl- n-acyltransferase gi_x000D_
gene10222	222.292	45.8741	398.71	8.69141	3.11959	0.085111	0.602629	NW_017264040.1	318162	319223	+	1062	VFPFJ_10155	GO:0016491;GO:0044710	-	fad dependent oxidoreductase superfamily protein_x000D_
gene6030	269.381	127.277	411.485	3.23298	1.69287	0.085125	0.602629	NW_017264034.1	1611503	1612435	-	933	VFPFJ_06000	-	-	-_x000D_
gene8987	4728.04	2876.9	6579.18	2.2869	1.19339	0.0851654	0.602629	NW_017264037.1	1737462	1739368	-	1907	VFPFJ_08930	GO:0016021;GO:0019805;GO:0055114;GO:0034354;GO:0043420;GO:0005741;GO:0006569;GO:0004502;GO:0071949	K00486	kynurenine 3-monooxygenase_x000D_
gene9716	237.576	337.28	137.872	0.408778	-1.29061	0.0852091	0.602629	NW_017264038.1	1426017	1427606	+	1590	VFPFJ_09653	GO:0016020	-	mfs transporter gi_x000D_
gene11701	9.45893	14.7604	4.15746	0.281663	-1.82796	0.0852558	0.602629	NW_017264085.1	19787	22860	-	3074	VFPFJ_11628	GO:0004672;GO:0006468;GO:0005524	-	protein kinase-like domain_x000D_
gene1100	97.4332	136.758	58.1081	0.424897	-1.23482	0.0852609	0.602629	NW_017264030.1	3761657	3762139	+	483	VFPFJ_01094	-	-	-_x000D_
gene11417	12.9657	2.72896	23.2024	8.50229	3.08785	0.0852616	0.602629	NW_017264058.1	31869	33578	+	1710	VFPFJ_11344	-	-	-_x000D_
gene7312	45.8356	70.7418	20.9293	0.295854	-1.75704	0.0853463	0.602629	NW_017264035.1	2255970	2257180	-	1211	VFPFJ_07274	-	-	-_x000D_
gene4644	7.66763	12.1097	3.22552	0.266357	-1.90856	0.0853615	0.602629	NW_017264033.1	841375	842943	-	1569	VFPFJ_04617	-	-	-_x000D_
gene9226	10777.6	16038.4	5516.78	0.343974	-1.53963	0.0854668	0.602629	NW_017264037.1	2463409	2464205	+	797	VFPFJ_09166	GO:0005840;GO:0003735;GO:0006412	K02949	40s ribosomal protein s11_x000D_
gene2229	288.05	403.481	172.62	0.427826	-1.2249	0.0854773	0.602629	NW_017264031.1	1326180	1326944	+	765	VFPFJ_02215	GO:0008080	-	gnat family acetyltransferase gi_x000D_
gene1627	173.286	27.1519	319.42	11.7642	3.55633	0.0854857	0.602629	NW_017264030.1	5366608	5367996	+	1389	VFPFJ_01618	GO:0016020;GO:0007165;GO:0004888	-	g-protein coupled receptor protein_x000D_
gene2200	2586.31	3588.22	1584.41	0.441557	-1.17933	0.0856161	0.602649	NW_017264031.1	1230210	1231110	+	901	VFPFJ_02186	GO:0003743;GO:0001731;GO:0016282;GO:0043022;GO:0005852;GO:0033290;GO:0006446	K15028	translation initiation factor subunit eukaryotic_x000D_
gene10109	3987.07	5571.06	2403.08	0.431352	-1.21306	0.0856495	0.602649	NW_017264040.1	34981	36610	-	1630	VFPFJ_10045	GO:0016021;GO:0016780;GO:0008654	K00993	sn- -diacylglycerol cholinephosphotransferase gi_x000D_
gene2527	8.10489	1.01796	15.1918	14.9237	3.89954	0.0857173	0.602649	NW_017264031.1	2287747	2288748	+	1002	VFPFJ_02511	-	-	-_x000D_
gene10053	18.8564	10.1212	27.5916	2.72613	1.44685	0.0857998	0.602649	NW_017264039.1	658198	658788	-	591	VFPFJ_09989	-	-	-_x000D_
gene170	6274.37	3839.93	8708.81	2.26796	1.1814	0.0858091	0.602649	NW_017264030.1	807695	808809	-	1115	VFPFJ_00170	GO:0016020	-	rta1 like protein family gi_x000D_
gene6607	2468.56	3413.25	1523.86	0.446454	-1.16342	0.0859219	0.602649	NW_017264035.1	25252	26604	-	1353	VFPFJ_06572	GO:0004586;GO:0015940;GO:0009446	K01581	ornithine decarboxylase_x000D_
gene9620	1.66384	0	3.32768	Inf	Inf	0.0859274	0.602649	NW_017264038.1	1149047	1149289	-	243	VFPFJ_09558	-	-	-_x000D_
gene3464	1885.31	3176.99	593.63	0.186853	-2.42002	0.0859311	0.602649	NW_017264032.1	1220576	1221430	-	855	VFPFJ_03444	-	-	-_x000D_
gene4065	289.255	163.782	414.728	2.53219	1.34038	0.0859735	0.602649	NW_017264032.1	2969420	2970469	-	1050	VFPFJ_04040	-	K13115	-_x000D_
gene6558	1.66196	0	3.32392	Inf	Inf	0.0860275	0.602649	NW_017264034.1	3091032	3092137	-	1106	VFPFJ_06523	-	-	-_x000D_
gene7502	235.762	328.601	142.924	0.434946	-1.20109	0.0860774	0.602649	NW_017264035.1	2867919	2870710	+	2792	VFPFJ_07459	GO:0016020;GO:0044765	-	mg2+ transporter -like zinc transport protein_x000D_
gene491	148.867	37.8038	259.93	6.87576	2.78152	0.086336	0.604084	NW_017264030.1	1824341	1825210	+	870	VFPFJ_00489	-	-	-_x000D_
gene990	10.861	5.10394	16.618	3.25591	1.70306	0.0864015	0.604166	NW_017264030.1	3456897	3457649	+	753	VFPFJ_00986	-	-	-_x000D_
gene10209	176.977	245.663	108.291	0.44081	-1.18177	0.0867436	0.605648	NW_017264040.1	292577	293626	-	1050	VFPFJ_10142	-	-	-_x000D_
gene7620	86.5054	122.517	50.4934	0.412133	-1.27882	0.0868228	0.605648	NW_017264036.1	167763	168319	-	557	VFPFJ_07578	GO:0055085;GO:0016021	-	major facilitator superfamily transporter_x000D_
gene11341	10.708	4.819	16.597	3.44408	1.78412	0.0869011	0.605648	NW_017264055.1	28151	29050	-	900	VFPFJ_11268	-	-	-_x000D_
gene7061	381.279	235.142	527.416	2.24296	1.16541	0.086952	0.605648	NW_017264035.1	1485455	1485898	-	444	VFPFJ_07026	-	-	-_x000D_
gene2652	80.8716	5.0569	156.686	30.9847	4.95348	0.0869662	0.605648	NW_017264031.1	2628510	2628719	-	210	VFPFJ_02636	-	-	-_x000D_
gene7137	1068.76	1512.48	625.038	0.413253	-1.2749	0.0869882	0.605648	NW_017264035.1	1718069	1719334	-	1266	VFPFJ_07102	-	K01640	-_x000D_
gene5287	3.42157	6.15534	0.687801	0.111741	-3.16178	0.0869899	0.605648	NW_017264033.1	2891583	2891792	+	210	VFPFJ_05259	GO:0055085;GO:0016021	-	major facilitator superfamily transporter_x000D_
gene11248	1.64179	0	3.28358	Inf	Inf	0.087118	0.606165	NW_017264052.1	122616	123454	-	839	VFPFJ_11175	-	-	-_x000D_
gene544	78.5432	109.55	47.5367	0.433928	-1.20447	0.087281	0.606684	NW_017264030.1	1993732	1995562	+	1831	VFPFJ_00542	GO:0020037;GO:0016021;GO:0016705;GO:0004497;GO:0005506;GO:0055114	-	cytochrome p450_x000D_
gene9550	25.7522	7.95253	43.5518	5.47647	2.45325	0.0873003	0.606684	NW_017264038.1	931248	933523	+	2276	VFPFJ_09488	-	-	-_x000D_
gene2299	58.2996	34.8383	81.761	2.34687	1.23074	0.0873641	0.606752	NW_017264031.1	1538941	1539636	-	696	VFPFJ_02283	-	-	-_x000D_
gene3941	357.27	491.784	222.756	0.452955	-1.14256	0.0875533	0.607691	NW_017264032.1	2582655	2584769	-	2115	VFPFJ_03918	GO:0016021	-	hypothetical protein VFPFJ_03918 [Purpureocillium lilacinum]_x000D_
gene2683	198.058	275.348	120.768	0.438602	-1.18901	0.087673	0.608147	NW_017264031.1	2741354	2742138	+	785	VFPFJ_02665	GO:0016779;GO:0002144;GO:0002143;GO:0008360;GO:0006450;GO:0000049;GO:0032447	K14168	ncs6 protein_x000D_
gene1658	94.8922	57.2331	132.551	2.31599	1.21163	0.0878829	0.608905	NW_017264030.1	5467771	5469864	-	2094	VFPFJ_01649	-	-	-_x000D_
gene459	159.538	229.397	89.6798	0.390937	-1.35499	0.0878905	0.608905	NW_017264030.1	1729791	1730834	+	1044	VFPFJ_00457	GO:0004061;GO:0019441	-	cornichon gi_x000D_
gene6842	30.3595	16.2137	44.5053	2.74493	1.45677	0.0880315	0.609425	NW_017264035.1	803070	803351	-	282	VFPFJ_06807	-	-	-_x000D_
gene2827	16.8431	8.85877	24.8275	2.80259	1.48676	0.0880737	0.609425	NW_017264031.1	3190798	3192039	-	1242	VFPFJ_02809	-	-	-_x000D_
gene2711	2073.25	2991.48	1155.03	0.386106	-1.37293	0.0882142	0.610021	NW_017264031.1	2846075	2847160	-	1086	VFPFJ_02693	GO:0017061;GO:0005829;GO:0006166;GO:0019509;GO:0005634	K00772	s-methyl-5 -thioadenosine phosphorylase_x000D_
gene8957	1247.23	1718.38	776.078	0.451635	-1.14677	0.0887592	0.613118	NW_017264037.1	1614174	1614700	-	527	VFPFJ_08900	GO:0003899;GO:0006351	K03016	udp-glucose 4-epimerase gal10 gi_x000D_
gene6373	6.05169	0.991587	11.1118	11.2061	3.48621	0.0887709	0.613118	NW_017264034.1	2594377	2594781	+	405	VFPFJ_06342	-	-	-_x000D_
gene2780	3719.76	5577.71	1861.8	0.333793	-1.58298	0.0888379	0.613205	NW_017264031.1	3062007	3062975	+	969	VFPFJ_02762	GO:0000773;GO:0080101;GO:0006656;GO:0032259;GO:0016021;GO:0005739	K00551	methylene-fatty-acyl-phospholipid synthase_x000D_
gene7849	354.728	500.864	208.592	0.416464	-1.26374	0.0888964	0.613233	NW_017264036.1	860517	861767	+	1251	VFPFJ_07805	-	K06201	-_x000D_
gene8242	3488.62	2109.06	4868.18	2.30823	1.20678	0.0892143	0.614926	NW_017264036.1	2118550	2123791	+	5242	VFPFJ_08191	GO:0030036;GO:0003779;GO:0017048	K11238	cytokinesis protein sepa_x000D_
gene4352	59.3702	84.3849	34.3556	0.40713	-1.29644	0.0892545	0.614926	NW_017264033.1	59687	61168	-	1482	VFPFJ_04325	-	-	-_x000D_
gene5100	95.7389	133.653	57.8252	0.432653	-1.20872	0.0893118	0.614926	NW_017264033.1	2332220	2334202	+	1983	VFPFJ_05072	-	-	-_x000D_
gene3335	5105.95	7446.64	2765.26	0.371343	-1.42917	0.0893603	0.614926	NW_017264032.1	825804	826539	+	736	VFPFJ_03315	GO:0005840;GO:0003735;GO:0006412	K02917	60s ribosomal protein l33 gi_x000D_
gene4835	86.814	122.876	50.7515	0.413029	-1.27569	0.089561	0.615312	NW_017264033.1	1447278	1448801	+	1524	VFPFJ_04807	-	K00077	-_x000D_
gene8700	2526.39	3650.63	1402.15	0.384084	-1.38051	0.0896185	0.615312	NW_017264037.1	874218	875418	+	1201	VFPFJ_08645	GO:0003743;GO:0001731;GO:0005829;GO:0016282;GO:0071541;GO:0071540;GO:0002183;GO:0033290;GO:0006446;GO:0005634	K03249	eukaryotic translation initiation factor 3 subunit f_x000D_
gene5611	12.615	19.0764	6.15363	0.322578	-1.63228	0.089663	0.615312	NW_017264034.1	345599	347428	-	1830	VFPFJ_05580	-	-	-_x000D_
gene7480	34.116	48.8843	19.3477	0.395785	-1.33721	0.0896713	0.615312	NW_017264035.1	2808662	2809112	+	451	VFPFJ_07438	-	-	-_x000D_
gene2389	74.9806	46.0512	103.91	2.25641	1.17403	0.0896897	0.615312	NW_017264031.1	1871584	1871790	-	207	VFPFJ_02373	-	-	-_x000D_
gene7282	1896.87	1208.66	2585.07	2.13879	1.09679	0.0897732	0.615414	NW_017264035.1	2163753	2165129	-	1377	VFPFJ_07244	-	-	-_x000D_
gene3042	2.57718	0.376843	4.77751	12.6777	3.66422	0.089819	0.615414	NW_017264031.1	3835177	3835572	-	396	VFPFJ_03023	-	-	-_x000D_
gene7027	15862.4	24220.2	7504.55	0.309846	-1.69038	0.0898686	0.615414	NW_017264035.1	1370245	1371669	-	1425	VFPFJ_06992	GO:0003735;GO:0022625;GO:0006412;GO:0000027	K02925	60s ribosomal protein l3 gi_x000D_
gene7529	372.31	583.437	161.184	0.276266	-1.85587	0.0900074	0.61599	NW_017264035.1	2930919	2931281	+	363	VFPFJ_07486	-	-	-_x000D_
gene10512	2217.79	4113.57	322.006	0.0782789	-3.67523	0.0900726	0.616062	NW_017264042.1	236645	238182	+	1538	VFPFJ_10442	GO:0055085;GO:0016021	-	major facilitator superfamily transporter_x000D_
gene10292	94.4675	132.123	56.8115	0.429988	-1.21763	0.0903052	0.617277	NW_017264041.1	35744	38187	+	2444	VFPFJ_10223	-	-	-_x000D_
gene10494	8.06293	3.49055	12.6353	3.61987	1.85594	0.0904222	0.617702	NW_017264042.1	164210	164641	+	432	VFPFJ_10425	-	-	-_x000D_
gene9587	327.859	204.143	451.575	2.21205	1.14538	0.0907638	0.619126	NW_017264038.1	1053020	1054312	-	1293	VFPFJ_09525	-	K01046	-_x000D_
gene9329	10.3664	4.94517	15.7877	3.19254	1.67471	0.0908117	0.619126	NW_017264038.1	272024	272305	+	282	VFPFJ_09266	-	-	-_x000D_
gene4593	47.745	68.6664	26.8237	0.390637	-1.3561	0.0908563	0.619126	NW_017264033.1	716235	718796	+	2562	VFPFJ_04567	-	-	-_x000D_
gene4037	1061.69	1458.86	664.52	0.455507	-1.13445	0.0908791	0.619126	NW_017264032.1	2886147	2887985	+	1839	VFPFJ_04012	-	-	-_x000D_
gene4082	9.3891	4.23063	14.5476	3.43863	1.78183	0.0909056	0.619126	NW_017264032.1	3013388	3013846	+	459	VFPFJ_04056	-	-	-_x000D_
gene2560	19567.9	11687.7	27448	2.34845	1.23171	0.0909708	0.619195	NW_017264031.1	2364069	2364527	-	459	VFPFJ_02544	-	-	-_x000D_
gene2678	5233.85	7255.2	3212.5	0.442786	-1.17532	0.0910913	0.619372	NW_017264031.1	2726109	2727984	-	1876	VFPFJ_02660	GO:0055085;GO:0016021	-	mfs transporter_x000D_
gene9080	2328.42	3189.81	1467.04	0.459915	-1.12056	0.0911779	0.619372	NW_017264037.1	2014610	2018467	+	3858	VFPFJ_09023	GO:0016020	-	meiotically up-regulated protein_x000D_
gene7500	6.18711	2.30727	10.0669	4.36315	2.12537	0.0913321	0.619372	NW_017264035.1	2863294	2863611	-	318	VFPFJ_07457	-	-	-_x000D_
gene1229	3.14484	0	6.28967	Inf	Inf	0.0913596	0.619372	NW_017264030.1	4175335	4175613	+	279	VFPFJ_01222	-	-	-_x000D_
gene1045	5.11489	1.88422	8.34557	4.4292	2.14705	0.0913841	0.619372	NW_017264030.1	3600759	3600992	-	234	VFPFJ_01041	-	-	-_x000D_
gene2140	102.576	61.8524	143.3	2.31681	1.21214	0.0914121	0.619372	NW_017264031.1	1052577	1053215	+	639	VFPFJ_02127	-	-	-_x000D_
gene2304	648.811	896.919	400.702	0.446754	-1.16245	0.0915178	0.619372	NW_017264031.1	1545840	1548464	+	2625	VFPFJ_02288	-	K17583	-_x000D_
gene3898	2296.05	1462.97	3129.14	2.13889	1.09686	0.0915436	0.619372	NW_017264032.1	2452958	2454852	+	1895	VFPFJ_03875	GO:0006817;GO:0016021;GO:0005315;GO:0055085	K14640	phosphate-repressible na+ phosphate cotransporter pho89_x000D_
gene10224	64.0082	27.1687	100.848	3.71191	1.89216	0.0915467	0.619372	NW_017264040.1	321021	322091	+	1071	VFPFJ_10157	-	-	-_x000D_
gene10463	3.99953	7.05368	0.945387	0.134028	-2.8994	0.0915469	0.619372	NW_017264042.1	89532	91312	-	1781	VFPFJ_10394	GO:0055085;GO:0016021	-	allantoate permease_x000D_
gene1416	16.4489	8.32886	24.5689	2.94985	1.56064	0.0916539	0.61968	NW_017264030.1	4743348	4745420	+	2073	VFPFJ_01408	GO:0046872;GO:0016491;GO:0055114	K00505	tyrosinase precursor_x000D_
gene2862	682.392	973.39	391.393	0.402093	-1.3144	0.0917551	0.61968	NW_017264031.1	3289401	3290750	-	1350	VFPFJ_02844	GO:0006839;GO:0016021;GO:0031966	-	mitochondrial dicarboxylate_x000D_
gene5573	1847.17	2553.89	1140.45	0.446553	-1.1631	0.0919654	0.61968	NW_017264034.1	242333	243812	-	1480	VFPFJ_05542	GO:0016021;GO:0016491;GO:0055114	-	saccharopine dehydrogenase gi_x000D_
gene4880	58.4957	81.3807	35.6107	0.437582	-1.19238	0.0919953	0.61968	NW_017264033.1	1594749	1594967	-	219	VFPFJ_04852	-	-	-_x000D_
gene6148	62.4068	89.5256	35.288	0.394167	-1.34312	0.0920208	0.61968	NW_017264034.1	1951346	1952395	+	1050	VFPFJ_06118	GO:0016740	K00547	homocysteine s-methyltransferase_x000D_
gene2944	94.8016	132.631	56.9724	0.429556	-1.21908	0.0920224	0.61968	NW_017264031.1	3507611	3508111	-	501	VFPFJ_02925	GO:0008080;GO:0003677	-	gnat family n-acetyltransferase_x000D_
gene4487	13814.1	20300.4	7327.77	0.360967	-1.47006	0.0920298	0.61968	NW_017264033.1	408716	409314	+	599	VFPFJ_04460	GO:0005840;GO:0003735;GO:0006414	K02942	60s acidic ribosomal protein domain-containing protein gi_x000D_
gene570	10915.3	15902.8	5927.87	0.372756	-1.4237	0.0920431	0.61968	NW_017264030.1	2081214	2082280	+	1067	VFPFJ_00568	GO:0003735;GO:0015934;GO:0006412	K02880	ribosomal protein l17_x000D_
gene3912	2.50618	0.376843	4.63553	12.3009	3.6207	0.0921146	0.61968	NW_017264032.1	2485974	2488667	+	2694	VFPFJ_03889	-	-	-_x000D_
gene6580	3333.54	4613.31	2053.77	0.445183	-1.16753	0.0921588	0.61968	NW_017264034.1	3148436	3150120	-	1685	VFPFJ_06545	GO:0055085;GO:0016021	-	mfs efflux transporter_x000D_
gene9822	124.194	169.88	78.5088	0.462144	-1.11359	0.092198	0.61968	NW_017264038.1	1797357	1798948	+	1592	VFPFJ_09759	GO:0006974	-	wd repeat containing protein_x000D_
gene7318	3.2114	0.753686	5.66911	7.52184	2.91109	0.0922859	0.619757	NW_017264035.1	2275573	2275890	+	318	VFPFJ_07280	-	-	-_x000D_
gene5595	10.0313	2.36002	17.7026	7.50106	2.90709	0.0923194	0.619757	NW_017264034.1	303430	303822	+	393	VFPFJ_05564	-	-	-_x000D_
gene2004	12.5917	6.49875	18.6846	2.87511	1.52361	0.092572	0.620439	NW_017264031.1	676545	678047	-	1503	VFPFJ_01993	-	-	-_x000D_
gene4269	74.7142	17.1498	132.279	7.71311	2.94731	0.0926136	0.620439	NW_017264032.1	3563558	3564802	-	1245	VFPFJ_04242	-	-	-_x000D_
gene6734	1241.4	698.928	1783.88	2.55231	1.3518	0.0926354	0.620439	NW_017264035.1	495020	495844	+	825	VFPFJ_06699	GO:0016020	-	hypothetical protein VFPFJ_06699 [Purpureocillium lilacinum]_x000D_
gene9724	1.60919	3.21837	0	0	-Inf	0.0927137	0.620439	NW_017264038.1	1448155	1449250	+	1096	VFPFJ_09661	-	-	-_x000D_
gene9720	781.219	403.661	1158.78	2.87067	1.52139	0.0927251	0.620439	NW_017264038.1	1435243	1437232	-	1990	VFPFJ_09657	GO:0016884	K01426	glutamyl-trna amidotransferase subunit a gi_x000D_
gene10758	22.528	9.43788	35.6182	3.77396	1.91608	0.0927518	0.620439	NW_017264044.1	197483	198948	-	1466	VFPFJ_10686	-	-	-_x000D_
gene11183	205.797	359.038	52.5557	0.146379	-2.77222	0.0928166	0.620504	NW_017264051.1	44249	45025	-	777	VFPFJ_11110	-	-	-_x000D_
gene11641	4.53631	1.1433	7.92932	6.93547	2.79399	0.0929676	0.620951	NW_017264078.1	1768	3456	+	1689	VFPFJ_11568	-	-	-_x000D_
gene6947	418.909	270.008	567.811	2.10294	1.07241	0.0929937	0.620951	NW_017264035.1	1158548	1160361	+	1814	VFPFJ_06912	GO:0046872	-	zinc finger protein_x000D_
gene10048	953.652	1309.25	598.052	0.45679	-1.1304	0.0932276	0.621925	NW_017264039.1	646053	647563	+	1511	VFPFJ_09984	GO:0004514;GO:0000183;GO:0009435;GO:0001302;GO:0019358;GO:0006348;GO:0016874;GO:0000781;GO:0005634	K00763	nicotinate phosphoribosyltransferase gi_x000D_
gene4137	248.308	376.2	120.416	0.320084	-1.64348	0.0932914	0.621925	NW_017264032.1	3169829	3172177	-	2349	VFPFJ_04110	GO:0008236;GO:0006508	K01278	dipeptidyl-peptidase iv_x000D_
gene8020	3006.59	1900.96	4112.22	2.16324	1.11319	0.0933197	0.621925	NW_017264036.1	1455408	1456576	+	1169	VFPFJ_07973	-	-	-_x000D_
gene2953	295.272	182.519	408.025	2.23553	1.16062	0.0933968	0.621925	NW_017264031.1	3526721	3528741	-	2021	VFPFJ_02934	GO:0006810;GO:0016021;GO:0006357;GO:0008270;GO:0000981;GO:0005634	-	c6 finger domain-containingprotein gi_x000D_
gene5580	2875.46	1808.47	3942.46	2.18	1.12433	0.0934324	0.621925	NW_017264034.1	263776	269457	+	5682	VFPFJ_05549	GO:0045898;GO:0042790;GO:0045892;GO:0017025;GO:0003677;GO:0000228;GO:0016887;GO:0005524;GO:0006364;GO:0005739	K15192	tbp associated factor_x000D_
gene2288	6.14218	0.264277	12.0201	45.4829	5.50725	0.0935398	0.621925	NW_017264031.1	1504435	1504644	-	210	VFPFJ_02272	-	-	-_x000D_
gene7732	9.76722	15.4173	4.11712	0.267045	-1.90485	0.0936244	0.621925	NW_017264036.1	466568	469469	-	2902	VFPFJ_07688	GO:0004560	K15923	glycoside hydrolase family 95 protein gi_x000D_
gene7498	184.733	258.58	110.885	0.428824	-1.22154	0.0936856	0.621925	NW_017264035.1	2859084	2860112	-	1029	VFPFJ_07455	GO:0044237;GO:0050662;GO:0003824	-	nad dependent epimerase dehydratase family protein gi_x000D_
gene72	375.499	236.025	514.973	2.18186	1.12556	0.0937473	0.621925	NW_017264030.1	501397	502038	+	642	VFPFJ_00073	-	-	-_x000D_
gene3546	2052.85	1304.46	2801.23	2.14742	1.1026	0.0937661	0.621925	NW_017264032.1	1451389	1452067	+	679	VFPFJ_03526	-	-	-_x000D_
gene5149	21.5193	12.0709	30.9677	2.56548	1.35923	0.0937716	0.621925	NW_017264033.1	2451652	2451921	+	270	VFPFJ_05121	-	-	-_x000D_
gene8695	6.82831	2.14849	11.5081	5.35637	2.42126	0.0938025	0.621925	NW_017264037.1	865984	866241	+	258	VFPFJ_08640	-	-	-_x000D_
gene8324	485.506	673.684	297.327	0.441345	-1.18002	0.0939175	0.622321	NW_017264036.1	2349487	2350131	-	645	VFPFJ_08271	GO:0034599;GO:0006970;GO:0051082;GO:0042274;GO:0005634;GO:0005829;GO:0032880;GO:0000056	-	ankyrin repeat-containing protein_x000D_
gene1293	3.64512	0.879021	6.41121	7.29358	2.86663	0.0940574	0.622881	NW_017264030.1	4381463	4381950	-	488	VFPFJ_01284	-	-	-_x000D_
gene6708	382.92	535.079	230.76	0.431264	-1.21336	0.0942347	0.623052	NW_017264035.1	397278	399222	-	1945	VFPFJ_06673	GO:0016021;GO:0022891;GO:0055085	K08141	sugar porter family mfs transporter gi_x000D_
gene10990	12.3757	18.6349	6.11653	0.32823	-1.60722	0.0943895	0.623052	NW_017264046.1	223764	224883	-	1120	VFPFJ_10917	GO:0016491;GO:0055114	-	nad-binding rossmann fold oxidoreductase family protein gi_x000D_
gene4353	21.9945	32.0312	11.9577	0.373315	-1.42153	0.094441	0.623052	NW_017264033.1	65359	66568	+	1210	VFPFJ_04326	GO:0016020	-	atma protein gi_x000D_
gene4067	70.6991	39.5684	101.83	2.57351	1.36374	0.0945134	0.623052	NW_017264032.1	2977156	2978949	+	1794	VFPFJ_04042	GO:0016491	-	fad binding domain-containingprotein gi_x000D_
gene7698	271.753	443.083	100.424	0.226648	-2.14148	0.0945206	0.623052	NW_017264036.1	374634	376694	+	2061	VFPFJ_07656	GO:0006633;GO:0001676;GO:0004467	-	long-chain fatty acid transporter gi_x000D_
gene3514	66.2373	115.997	16.4776	0.142052	-2.81551	0.0945711	0.623052	NW_017264032.1	1388277	1388884	-	608	VFPFJ_03494	-	-	-_x000D_
gene4687	190.192	265.711	114.673	0.431571	-1.21233	0.0946296	0.623052	NW_017264033.1	967587	968743	+	1157	VFPFJ_04660	GO:0055114;GO:0004616	-	6-phosphogluconate dehydrogenase family protein_x000D_
gene7636	7684.65	4709.1	10660.2	2.26375	1.17871	0.0946427	0.623052	NW_017264036.1	204834	206805	-	1972	VFPFJ_07594	GO:0055085;GO:0016021	-	mfs multidrug transporter_x000D_
gene3897	708.331	444.799	971.862	2.18495	1.1276	0.0947198	0.623052	NW_017264032.1	2450875	2451372	-	498	VFPFJ_03874	-	-	-_x000D_
gene4355	2.42785	0.264277	4.59143	17.3735	4.11882	0.0948024	0.623052	NW_017264033.1	70327	71023	+	697	VFPFJ_04328	-	-	-_x000D_
gene416	11003	15335.3	6670.64	0.434985	-1.20096	0.0948218	0.623052	NW_017264030.1	1593587	1595380	-	1794	VFPFJ_00415	GO:0047547;GO:0019629;GO:0051537	K01720	2-methylcitrate dehydratase_x000D_
gene5589	2.42685	0.350467	4.50324	12.8492	3.68361	0.0948379	0.623052	NW_017264034.1	287815	288964	+	1150	VFPFJ_05558	GO:0016021	-	hypothetical protein VFPBJ_03378 [Purpureocillium lilacinum] gi_x000D_
gene8364	74.4847	107.709	41.2605	0.383075	-1.3843	0.0950061	0.623052	NW_017264036.1	2482888	2483447	+	560	VFPFJ_08311	-	-	-_x000D_
gene11271	1860.8	2581.15	1140.45	0.441839	-1.17841	0.0950205	0.623052	NW_017264053.1	46597	48420	-	1824	VFPFJ_11198	GO:0055085;GO:0016021	-	major facilitator superfamily transporter protein_x000D_
gene1365	2.42113	0.264277	4.57798	17.3227	4.11459	0.0950411	0.623052	NW_017264030.1	4607657	4609465	+	1809	VFPFJ_01356	GO:0055085;GO:0016021	-	mfs transporter_x000D_
gene10358	771.132	451.524	1090.74	2.41569	1.27243	0.0950703	0.623052	NW_017264041.1	247430	250528	+	3099	VFPFJ_10289	-	K00155	-_x000D_
gene5682	8.08809	0.753686	15.4225	20.4628	4.35493	0.0951193	0.623052	NW_017264034.1	554332	554898	+	567	VFPFJ_05650	-	-	-_x000D_
gene4675	53.789	33.3057	74.2723	2.23002	1.15706	0.0951244	0.623052	NW_017264033.1	932169	932618	-	450	VFPFJ_04648	-	-	-_x000D_
gene11174	45.9766	65.9705	25.9826	0.393852	-1.34428	0.0951346	0.623052	NW_017264051.1	20607	22349	-	1743	VFPFJ_11101	-	-	-_x000D_
gene846	309.75	147.025	472.476	3.21359	1.68418	0.0952214	0.623063	NW_017264030.1	3013722	3014599	+	878	VFPFJ_00842	-	-	-_x000D_
gene7668	33.3411	47.7718	18.9105	0.395851	-1.33697	0.0952471	0.623063	NW_017264036.1	301948	302997	+	1050	VFPFJ_07626	-	-	-_x000D_
gene1513	2117.45	2923.86	1311.05	0.448399	-1.15715	0.0953189	0.623066	NW_017264030.1	5024774	5025982	+	1209	VFPFJ_01505	GO:0000049	K15437	multisynthetase complex auxiliary component p43_x000D_
gene4754	22.5677	12.2693	32.866	2.6787	1.42154	0.0953581	0.623066	NW_017264033.1	1201504	1203607	+	2104	VFPFJ_04726	GO:0046872;GO:0006355	-	fungal specific transcription factor_x000D_
gene282	58.0597	34.6128	81.5066	2.35481	1.23561	0.0954545	0.62328	NW_017264030.1	1156171	1157412	-	1242	VFPFJ_00282	-	-	-_x000D_
gene3497	75.4929	104.83	46.1558	0.440292	-1.18347	0.0955017	0.62328	NW_017264032.1	1329397	1329633	+	237	VFPFJ_03477	-	-	-_x000D_
gene3939	29.3347	50.6793	7.9901	0.15766	-2.66511	0.0955605	0.623303	NW_017264032.1	2575357	2577076	-	1720	VFPFJ_03916	-	-	-_x000D_
gene9292	2715.59	1712.96	3718.22	2.17064	1.11812	0.0957222	0.623372	NW_017264038.1	141074	141852	-	779	VFPFJ_09230	-	-	-_x000D_
gene10313	15.9335	8.60809	23.2588	2.70197	1.43401	0.0957286	0.623372	NW_017264041.1	112892	113179	-	288	VFPFJ_10244	-	-	-_x000D_
gene1758	2709.33	3756.48	1662.18	0.442483	-1.17631	0.0957373	0.623372	NW_017264031.1	52390	54600	-	2211	VFPFJ_01748	GO:0006357;GO:0008270;GO:0000981;GO:0003677;GO:0005634	-	c6 zinc finger protein_x000D_
gene7706	5.2911	9.1894	1.39281	0.151567	-2.72198	0.0958773	0.623613	NW_017264036.1	403505	403693	+	189	VFPFJ_07662	-	-	-_x000D_
gene794	141.205	84.7779	197.633	2.33119	1.22106	0.0959112	0.623613	NW_017264030.1	2857229	2859070	-	1842	VFPFJ_00790	GO:0055085;GO:0016021	-	efflux pump antibiotic resistance protein gi_x000D_
gene3463	515.568	844.206	186.929	0.221426	-2.1751	0.0959404	0.623613	NW_017264032.1	1219151	1220017	+	867	VFPFJ_03443	-	-	-_x000D_
gene4422	12530	18143.9	6916.19	0.381185	-1.39144	0.0960714	0.624104	NW_017264033.1	226586	227429	+	844	VFPFJ_04395	GO:0005840;GO:0003735;GO:0006412;GO:0000166	K02974	40s ribosomal protein s24 gi_x000D_
gene4744	275.108	385.307	164.909	0.427995	-1.22434	0.0961867	0.624278	NW_017264033.1	1166238	1167119	-	882	VFPFJ_04716	GO:0042026;GO:0016829	-	chaperone hcha gi_x000D_
gene8421	3.81497	6.59635	1.03358	0.15669	-2.67402	0.0962091	0.624278	NW_017264037.1	50795	51798	+	1004	VFPFJ_08368	-	K15318	-_x000D_
gene3932	3521.99	4923.78	2120.19	0.430601	-1.21558	0.0962647	0.624279	NW_017264032.1	2557246	2558544	+	1299	VFPFJ_03909	GO:0004076;GO:0051536;GO:0009102	K01012	biotin synthase_x000D_
gene2018	214.605	121.313	307.897	2.53805	1.34372	0.0963239	0.624303	NW_017264031.1	716052	717219	+	1168	VFPFJ_02007	-	-	-_x000D_
gene293	1712.26	1069.85	2354.66	2.20092	1.13811	0.0968183	0.627053	NW_017264030.1	1194197	1196988	-	2792	VFPFJ_00293	GO:0016020	-	hypothetical protein VFPBJ_00261 [Purpureocillium lilacinum] gi_x000D_
gene7783	305.747	425.711	185.782	0.436405	-1.19626	0.0968596	0.627053	NW_017264036.1	675523	676058	-	536	VFPFJ_07739	GO:0005829;GO:0043528;GO:0000470;GO:0030490;GO:0035657;GO:0018364;GO:0030488;GO:0008168;GO:0070476;GO:0005634	K15448	adomet-dependent trna methyltransferase complex subunit gi_x000D_
gene7255	2131.05	2877.69	1384.4	0.481081	-1.05565	0.0971574	0.627637	NW_017264035.1	2095440	2097098	+	1659	VFPFJ_07217	GO:0030170;GO:0006520;GO:0016829;GO:0016765	K17069	o-acetylhomoserine gi_x000D_
gene2436	214.344	115.509	313.179	2.7113	1.43899	0.0971942	0.627637	NW_017264031.1	2034594	2035238	+	645	VFPFJ_02420	-	-	-_x000D_
gene3390	366.65	505.091	228.209	0.451817	-1.14619	0.0972205	0.627637	NW_017264032.1	999692	1001344	+	1653	VFPFJ_03370	-	-	-_x000D_
gene10605	70.6382	99.9036	41.3729	0.414128	-1.27185	0.0972418	0.627637	NW_017264043.1	150753	151466	-	714	VFPFJ_10535	GO:0006520;GO:0036361	-	aspartate racemase_x000D_
gene383	7524.54	11261.7	3787.43	0.336312	-1.57213	0.0973122	0.627637	NW_017264030.1	1511061	1513030	-	1970	VFPFJ_00382	GO:0005737;GO:0004781;GO:0016310;GO:0005524;GO:0000103;GO:0004020;GO:0000096	K00958	sulfate adenylyltransferase_x000D_
gene6523	94.9239	131.74	58.1076	0.441077	-1.1809	0.0973246	0.627637	NW_017264034.1	2997531	2999274	-	1744	VFPFJ_06488	GO:0016020;GO:0046872;GO:0016491	-	cytochrome p450_x000D_
gene7305	141.608	85.8712	197.344	2.29814	1.20047	0.09734	0.627637	NW_017264035.1	2240516	2241685	+	1170	VFPFJ_07267	GO:0016491;GO:0055114	-	oxidoreductase [Purpureocillium lilacinum]_x000D_
gene5277	914.901	580.399	1249.4	2.15266	1.10612	0.0975467	0.628326	NW_017264033.1	2855997	2856954	+	958	VFPFJ_05249	GO:0035434;GO:0015088;GO:0015680;GO:0016021;GO:0000329;GO:0015677;GO:0006878	K14686	ctr copper transporter_x000D_
gene10474	248.808	342.62	154.996	0.452385	-1.14438	0.0975585	0.628326	NW_017264042.1	117202	118311	+	1110	VFPFJ_10405	-	-	-_x000D_
gene7501	7.46574	12.5798	2.35164	0.186937	-2.41937	0.0977097	0.62894	NW_017264035.1	2865465	2867476	+	2012	VFPFJ_07458	GO:0003333;GO:0015171;GO:0016021	-	amino acid transporter_x000D_
gene3348	6151.78	9086.4	3217.17	0.354064	-1.49792	0.0978491	0.629119	NW_017264032.1	875170	875789	-	620	VFPFJ_03328	-	-	-_x000D_
gene609	16877.2	24082.3	9672.14	0.401629	-1.31606	0.0978941	0.629119	NW_017264030.1	2224200	2228348	-	4149	VFPFJ_00607	GO:0006412;GO:0005840;GO:0008270;GO:0003735;GO:0030127;GO:0006888;GO:0006886	K14006	protein transporter sec23 gi_x000D_
gene8443	11.8275	3.56313	20.0919	5.63883	2.4954	0.0979873	0.629119	NW_017264037.1	110035	111098	-	1064	VFPFJ_08390	-	-	-_x000D_
gene11376	562.873	208.053	917.693	4.41086	2.14106	0.0979877	0.629119	NW_017264056.1	67723	68979	-	1257	VFPFJ_11303	-	-	-_x000D_
gene8997	2574.21	1546.77	3601.66	2.3285	1.2194	0.098017	0.629119	NW_017264037.1	1761255	1761996	-	742	VFPFJ_08940	GO:0055114;GO:0016491;GO:0045892;GO:0010181	K03809	quinone oxidoreductase gi_x000D_
gene8851	13104.3	19639.3	6569.2	0.334492	-1.57996	0.0982364	0.630012	NW_017264037.1	1333645	1335456	-	1812	VFPFJ_08794	GO:0003333;GO:0015171;GO:0016021	-	high-affinity methionine permease gi_x000D_
gene7274	165.624	99.0259	232.222	2.34507	1.22963	0.0982679	0.630012	NW_017264035.1	2142019	2142285	+	267	VFPFJ_07236	-	-	-_x000D_
gene7512	24.6337	35.5103	13.7571	0.387411	-1.36806	0.0983965	0.630477	NW_017264035.1	2895398	2896793	-	1396	VFPFJ_07469	GO:0016020	-	integral membrane protein gi_x000D_
gene6483	90.2103	139.726	40.6948	0.291248	-1.77968	0.0984857	0.630479	NW_017264034.1	2892553	2894927	-	2375	VFPFJ_06450	-	-	-_x000D_
gene1557	511.716	307.62	715.813	2.32694	1.21843	0.0985088	0.630479	NW_017264030.1	5165395	5167447	+	2053	VFPFJ_01549	GO:0004185;GO:0006508	-	carboxypeptidase s1_x000D_
gene6340	5.45933	1.98317	8.93548	4.50565	2.17173	0.0985747	0.630498	NW_017264034.1	2500604	2500774	+	171	VFPFJ_06309	-	-	-_x000D_
gene3911	61.3795	86.6276	36.1314	0.417089	-1.26157	0.0986239	0.630498	NW_017264032.1	2482211	2484632	-	2422	VFPFJ_03888	-	-	-_x000D_
gene4358	145.829	204.702	86.957	0.424799	-1.23515	0.0988525	0.631601	NW_017264033.1	77110	79344	+	2235	VFPFJ_04331	GO:0006631;GO:0055114;GO:0006357;GO:0008270;GO:0000981;GO:0003857;GO:0005634	-	3-hydroxyacyl- dehydrogenase gi_x000D_
gene3934	1444.72	2095.78	793.666	0.378697	-1.40088	0.0989917	0.632132	NW_017264032.1	2560639	2563236	+	2598	VFPFJ_03911	GO:0008483;GO:0004141;GO:0005524;GO:0000287;GO:0009102;GO:0030170	K19562	onanonoxo-7-onima-8-eninoihtemlysoneda gi_x000D_
gene8117	332.458	507.085	157.83	0.311249	-1.68386	0.0991085	0.632519	NW_017264036.1	1784302	1785291	+	990	VFPFJ_08070	-	-	-_x000D_
gene6259	51.561	30.4727	72.6492	2.38407	1.25343	0.0991869	0.632661	NW_017264034.1	2254615	2257877	+	3263	VFPFJ_06228	GO:0046556;GO:0046373	K01209	alpha-n-arabinofuranosidase c_x000D_
gene2412	6.30588	2.55877	10.053	3.92883	1.9741	0.0993692	0.633464	NW_017264031.1	1952888	1953079	+	192	VFPFJ_02396	-	-	-_x000D_
gene6074	127.465	79.9157	175.013	2.18998	1.13091	0.0994318	0.633505	NW_017264034.1	1739819	1743136	+	3318	VFPFJ_06044	GO:0046872;GO:0098655;GO:0005524;GO:0016021;GO:0019829	-	calcium-transporting atpase 3_x000D_
gene3914	1049.42	659.411	1439.42	2.18289	1.12624	0.0996002	0.634219	NW_017264032.1	2490441	2491387	+	947	VFPFJ_03891	GO:0004408;GO:0005739	K01764	cytochrome c c1 heme-lyase_x000D_
gene3034	4824.09	6862.53	2785.65	0.405921	-1.30073	0.0997754	0.634975	NW_017264031.1	3811513	3813499	-	1987	VFPFJ_03015	GO:0050660;GO:0016614;GO:0055114	-	choline dehydrogenase_x000D_
gene1076	38.5151	53.7794	23.2508	0.432336	-1.20977	0.100006	0.635412	NW_017264030.1	3696207	3697109	+	903	VFPFJ_01072	-	-	-_x000D_
gene11096	3.86329	0	7.72658	Inf	Inf	0.100009	0.635412	NW_017264049.1	77957	78397	+	441	VFPFJ_11023	-	-	-_x000D_
gene5343	3462.17	4780.44	2143.91	0.448475	-1.1569	0.100013	0.635412	NW_017264033.1	3099497	3100903	+	1407	VFPFJ_05315	GO:0003743;GO:0001731;GO:0005829;GO:0006468;GO:0016282;GO:0004674;GO:0002183;GO:0005852;GO:0005524;GO:0033290;GO:0006446;GO:0005634	K15030	eukaryotic translation initiation factor 3 subunit m_x000D_
gene10378	69.7111	96.9984	42.4237	0.437364	-1.19309	0.100245	0.635691	NW_017264041.1	306784	307304	-	521	VFPFJ_10309	-	-	-_x000D_
gene7111	4.26389	1.40187	7.12591	5.08315	2.34572	0.100254	0.635691	NW_017264035.1	1644734	1645117	-	384	VFPFJ_07076	-	-	-_x000D_
gene2705	306.045	179.94	432.15	2.40164	1.26402	0.10035	0.635691	NW_017264031.1	2833730	2835319	+	1590	VFPFJ_02687	-	-	-_x000D_
gene10831	16.3905	24.0993	8.68165	0.360245	-1.47295	0.100354	0.635691	NW_017264045.1	84808	85704	+	897	VFPFJ_10760	-	-	-_x000D_
gene6347	12.601	6.114	19.0879	3.122	1.64247	0.100378	0.635691	NW_017264034.1	2520611	2522111	-	1501	VFPFJ_06316	-	-	-_x000D_
gene2105	4189.05	5708.43	2669.66	0.46767	-1.09644	0.100513	0.635691	NW_017264031.1	933996	934514	-	519	VFPFJ_02092	-	K09983	-_x000D_
gene5548	2415.88	3348.09	1483.66	0.443136	-1.17418	0.100536	0.635691	NW_017264034.1	153395	155228	-	1834	VFPFJ_05517	GO:0055085;GO:0016021	-	multidrug resistance protein_x000D_
gene1478	1646.2	1062.63	2229.77	2.09834	1.06925	0.100547	0.635691	NW_017264030.1	4928800	4930154	+	1355	VFPFJ_01470	GO:0008270;GO:0008108;GO:0006012	K00965	galactose-1-phosphate uridylyltransferase_x000D_
gene10918	7.87971	0.753686	15.0057	19.9098	4.31541	0.100565	0.635691	NW_017264046.1	22260	24579	-	2320	VFPFJ_10845	-	-	-_x000D_
gene7297	38.5394	59.845	17.2337	0.287973	-1.796	0.100744	0.636132	NW_017264035.1	2209558	2211305	-	1748	VFPFJ_07259	GO:0055085;GO:0016021	K02429	l-fucose permease gi_x000D_
gene2087	24.9831	14.1588	35.8075	2.529	1.33857	0.100748	0.636132	NW_017264031.1	890686	891024	-	339	VFPFJ_02074	-	-	-_x000D_
gene6771	26.7646	38.5735	14.9558	0.387722	-1.36691	0.100812	0.636175	NW_017264035.1	588319	589484	-	1166	VFPFJ_06736	GO:0005488;GO:0006355	-	c6 transcription factor_x000D_
gene9268	865.078	1184.94	545.217	0.460123	-1.11991	0.100944	0.636636	NW_017264038.1	79723	81237	+	1515	VFPFJ_09206	GO:0016740;GO:0016020	-	glycosyltransferase family 71_x000D_
gene5664	609.496	386.768	832.224	2.15174	1.10551	0.100998	0.636636	NW_017264034.1	488856	489894	+	1039	VFPFJ_05632	-	-	-_x000D_
gene8614	58.4899	82.9802	33.9996	0.409732	-1.28725	0.101378	0.638277	NW_017264037.1	647746	648264	-	519	VFPFJ_08559	-	-	-_x000D_
gene8312	450.568	615.202	285.934	0.464781	-1.10538	0.101379	0.638277	NW_017264036.1	2319212	2319889	+	678	VFPFJ_08259	-	-	-_x000D_
gene1189	2346.94	3446.48	1247.39	0.361932	-1.46621	0.101442	0.638277	NW_017264030.1	4051095	4053142	-	2048	VFPFJ_01182	GO:0006541;GO:0003883;GO:0005524;GO:0044210	K01937	ctp synthase_x000D_
gene5150	4364.65	2796.65	5932.65	2.12134	1.08498	0.101554	0.638277	NW_017264033.1	2453147	2454028	-	882	VFPFJ_05122	-	-	-_x000D_
gene10946	1.65013	0	3.30026	Inf	Inf	0.101621	0.638277	NW_017264046.1	96510	97575	+	1066	VFPFJ_10873	-	-	-_x000D_
gene3501	3891.47	1032.29	6750.66	6.53952	2.70918	0.101655	0.638277	NW_017264032.1	1340273	1341426	+	1154	VFPFJ_03481	GO:0042148;GO:0000711;GO:0008094;GO:0006312;GO:0043047;GO:1990426;GO:0000724;GO:0030998;GO:0000150;GO:0000775;GO:0005635;GO:0007533;GO:0000723;GO:0003691;GO:0005524	K04482	dna repair protein rad51 gi_x000D_
gene6235	417.012	571.697	262.328	0.458858	-1.12388	0.101655	0.638277	NW_017264034.1	2187898	2188629	-	732	VFPFJ_06205	GO:0005829;GO:0019693;GO:0005739;GO:0005634;GO:0047631	K01515	adp-ribose pyrophosphatase gi_x000D_
gene10506	353.28	219.116	487.444	2.2246	1.15355	0.102011	0.640157	NW_017264042.1	203416	203993	-	578	VFPFJ_10436	-	-	-_x000D_
gene3233	473.099	644.851	301.347	0.467313	-1.09754	0.10215	0.640512	NW_017264032.1	484663	485139	-	477	VFPFJ_03213	GO:0016021	-	magnesium transporter gi_x000D_
gene9238	174.863	40.5645	309.162	7.62149	2.93007	0.102181	0.640512	NW_017264038.1	11279	12433	+	1155	VFPFJ_09177	GO:0006281;GO:0003824	-	base excision dna repair protein_x000D_
gene8899	109.008	152.863	65.1533	0.426221	-1.23032	0.102295	0.640602	NW_017264037.1	1464998	1466235	+	1238	VFPFJ_08842	-	-	-_x000D_
gene11350	27.6044	49.4107	5.79816	0.117346	-3.09116	0.10231	0.640602	NW_017264056.1	7281	9153	+	1873	VFPFJ_11277	GO:0016021;GO:0022891;GO:0055085	-	mfs hexose transporter gi_x000D_
gene1218	402.99	253.628	552.352	2.17781	1.12288	0.102413	0.640893	NW_017264030.1	4142704	4143387	+	684	VFPFJ_01211	-	-	-_x000D_
gene8869	277.87	172.272	383.467	2.22594	1.15442	0.10277	0.642394	NW_017264037.1	1373652	1376218	+	2567	VFPFJ_08812	-	-	-_x000D_
gene7763	1650.75	1054.98	2246.52	2.12944	1.09047	0.102819	0.642394	NW_017264036.1	626435	627457	-	1023	VFPFJ_07719	GO:0016021	-	hypothetical protein VFPFJ_07719 [Purpureocillium lilacinum]_x000D_
gene1717	61.9989	37.5136	86.4842	2.30541	1.20502	0.102858	0.642394	NW_017264030.1	5652219	5652485	+	267	VFPFJ_01707	-	-	-_x000D_
gene1504	630.36	879.342	381.378	0.433708	-1.2052	0.102888	0.642394	NW_017264030.1	4997148	4999619	+	2472	VFPFJ_01496	GO:0003723;GO:0005524;GO:0004386	K14776	atp-dependent rna helicase dbp4_x000D_
gene4643	12.8791	18.8635	6.8947	0.365505	-1.45204	0.102938	0.642394	NW_017264033.1	837889	838131	-	243	VFPFJ_04616	-	-	-_x000D_
gene3673	12442.8	18101.9	6783.64	0.374748	-1.41601	0.103026	0.642587	NW_017264032.1	1804146	1805205	-	1060	VFPFJ_03652	GO:0005730;GO:0005840;GO:0003735;GO:0005829;GO:0006412	K02934	ribosomal cytosolic gi_x000D_
gene6538	82.3573	115.531	49.1839	0.425722	-1.23202	0.103173	0.642738	NW_017264034.1	3034850	3037963	+	3114	VFPFJ_06503	-	-	-_x000D_
gene9251	486.338	303.82	668.856	2.20149	1.13848	0.103397	0.642738	NW_017264038.1	45334	48589	+	3256	VFPFJ_09190	-	-	-_x000D_
gene6387	4201.43	2697.58	5705.29	2.11496	1.08063	0.103409	0.642738	NW_017264034.1	2632587	2635004	-	2418	VFPFJ_06356	-	-	-_x000D_
gene7203	6.76061	2.76324	10.758	3.89326	1.96098	0.103444	0.642738	NW_017264035.1	1916892	1918262	-	1371	VFPFJ_07166	GO:0008233	-	subtilisin-like serine protease precursor_x000D_
gene4264	7178.72	10195	4162.42	0.40828	-1.29237	0.103451	0.642738	NW_017264032.1	3552034	3554776	-	2743	VFPFJ_04237	GO:0003743;GO:0001731;GO:0005829;GO:0010494;GO:0043614;GO:0016282;GO:0071541;GO:0071540;GO:0033290;GO:0006446;GO:0031369	K03252	eukaryotic translation initiation factor 3 subunit c gi_x000D_
gene10922	1273	1939.7	606.305	0.312576	-1.67772	0.103454	0.642738	NW_017264046.1	32797	34494	-	1698	VFPFJ_10849	GO:0055085;GO:0016021	-	allantoate permease of the major facilitator superfamily gi_x000D_
gene4482	3369.6	2176.6	4562.6	2.09621	1.06778	0.103538	0.642738	NW_017264033.1	397660	399157	+	1498	VFPFJ_04455	GO:0046872	-	fungal specific transcription factor_x000D_
gene10206	360.702	496.95	224.454	0.451662	-1.14668	0.103571	0.642738	NW_017264040.1	287325	289328	-	2004	VFPFJ_10139	GO:0003677;GO:0006351;GO:0005634;GO:0008270	-	transcription partial gi_x000D_
gene6019	65.7904	40.8239	90.7568	2.22313	1.15259	0.103616	0.642738	NW_017264034.1	1572348	1572947	+	600	VFPFJ_05989	-	-	-_x000D_
gene11603	1853.71	1176.85	2530.57	2.1503	1.10454	0.103621	0.642738	NW_017264073.1	16710	18733	+	2024	VFPFJ_11530	GO:0016020	-	mfs transporter_x000D_
gene3690	69.0786	41.1344	97.0228	2.35868	1.23798	0.103726	0.64278	NW_017264032.1	1856016	1857199	-	1184	VFPFJ_03669	-	-	-_x000D_
gene3032	883.736	1203.42	564.052	0.468708	-1.09324	0.103805	0.64278	NW_017264031.1	3802410	3803893	+	1484	VFPFJ_03013	GO:0016021	-	decarboxylase [Purpureocillium lilacinum]_x000D_
gene1577	193.764	266.519	121.01	0.454039	-1.13911	0.103821	0.64278	NW_017264030.1	5213667	5218553	-	4887	VFPFJ_01568	GO:0035389;GO:0004525;GO:0008270;GO:0034613;GO:0034399;GO:0034507;GO:0090502;GO:0005719;GO:0030422;GO:0005829;GO:0051570;GO:0090052;GO:1904595;GO:1990141;GO:1990188;GO:0003690;GO:0070868;GO:0003725;GO:0033562;GO:0005524;GO:0031618	K11592	rnase3 domain-containingprotein_x000D_
gene10518	75.0581	119.125	30.9908	0.260153	-1.94257	0.103857	0.64278	NW_017264042.1	248505	250162	-	1658	VFPFJ_10448	GO:0016021;GO:0006629	-	delta-12 fatty acid desaturase_x000D_
gene4271	23.8695	12.5978	35.1413	2.78948	1.48	0.103977	0.642927	NW_017264032.1	3570380	3571867	+	1488	VFPFJ_04244	-	-	-_x000D_
gene4074	19.2152	10.386	28.0444	2.70022	1.43308	0.104044	0.642927	NW_017264032.1	2996817	2998201	-	1385	VFPFJ_04048	GO:0008237	-	extracellular metalloprotease_x000D_
gene6018	57.1831	35.8924	78.4737	2.18636	1.12853	0.104052	0.642927	NW_017264034.1	1571352	1572261	+	910	VFPFJ_05988	-	-	-_x000D_
gene7455	80.8945	111.652	50.1368	0.449044	-1.15507	0.104372	0.644555	NW_017264035.1	2722911	2726330	+	3420	VFPFJ_07413	-	-	-_x000D_
gene437	21.3377	34.238	8.43752	0.246437	-2.02071	0.104496	0.64492	NW_017264030.1	1653917	1655201	-	1285	VFPFJ_00436	-	-	-_x000D_
gene8474	156.461	215.917	97.0041	0.449265	-1.15436	0.104575	0.64492	NW_017264037.1	197937	202485	+	4549	VFPFJ_08420	-	-	-_x000D_
gene10801	2.3875	4.41578	0.359226	0.0813505	-3.61971	0.104621	0.64492	NW_017264045.1	363	1578	+	1216	VFPFJ_10729	GO:0016020	-	short-chain dehydrogenase_x000D_
gene2013	13.4832	20.0675	6.89897	0.343789	-1.5404	0.104774	0.64492	NW_017264031.1	699275	700726	-	1452	VFPFJ_02002	-	-	-_x000D_
gene2937	17.524	9.02189	26.0262	2.88478	1.52846	0.104799	0.64492	NW_017264031.1	3489321	3490655	-	1335	VFPFJ_02918	-	-	-_x000D_
gene8852	8190.47	3671.47	12709.5	3.46169	1.79148	0.104852	0.64492	NW_017264037.1	1337786	1338334	-	549	VFPFJ_08795	-	-	-_x000D_
gene10862	6.592	2.73686	10.4471	3.8172	1.93251	0.104879	0.64492	NW_017264045.1	167390	168900	+	1511	VFPFJ_10790	-	-	-_x000D_
gene4069	41.8316	21.0202	62.643	2.98013	1.57538	0.104911	0.64492	NW_017264032.1	2980057	2982489	-	2433	VFPFJ_04044	-	-	-_x000D_
gene2413	1247.74	1731.46	764.011	0.441253	-1.18032	0.104947	0.64492	NW_017264031.1	1954680	1956908	-	2229	VFPFJ_02397	GO:0006629;GO:0030729	K01907	acetoacetate- ligase_x000D_
gene3869	1307.89	1798.58	817.205	0.454362	-1.13809	0.105006	0.644931	NW_017264032.1	2364750	2366893	-	2144	VFPFJ_03846	GO:0016021;GO:0006357;GO:0008270;GO:0000981;GO:0003677;GO:0005634	-	fungal specific transcription factor_x000D_
gene1455	1225.97	789.264	1662.68	2.10663	1.07493	0.105179	0.645639	NW_017264030.1	4850971	4854734	+	3764	VFPFJ_01447	-	K20246	-_x000D_
gene1783	1831.22	1132.56	2529.87	2.23375	1.15947	0.105457	0.646993	NW_017264031.1	113221	114971	+	1751	VFPFJ_01773	GO:0051087	-	bag domain-containing protein_x000D_
gene3583	10349.5	14900.5	5798.37	0.389138	-1.36165	0.105547	0.647194	NW_017264032.1	1544787	1545431	-	645	VFPFJ_03563	GO:0005840;GO:0003735;GO:0006412	K02868	60s ribosomal protein l11 gi_x000D_
gene9182	304.583	187.518	421.648	2.24857	1.16901	0.105605	0.647198	NW_017264037.1	2330290	2331932	+	1643	VFPFJ_09123	-	-	-_x000D_
gene6930	477.66	308.418	646.903	2.09748	1.06866	0.105722	0.64756	NW_017264035.1	1106155	1106559	-	405	VFPFJ_06895	-	-	-_x000D_
gene8209	7.10247	0.965212	13.2397	13.7169	3.77789	0.105868	0.648102	NW_017264036.1	2037236	2037565	+	330	VFPFJ_08158	-	-	-_x000D_
gene11817	23.2819	33.5864	12.9773	0.386386	-1.37188	0.106032	0.648752	NW_017264128.1	5048	6733	+	1686	VFPFJ_11744	GO:0008152	-	transcription factor_x000D_
gene1448	1893.23	1239.32	2547.14	2.05527	1.03933	0.106142	0.649073	NW_017264030.1	4832618	4834480	+	1863	VFPFJ_01440	-	-	-_x000D_
gene3938	517.541	952.256	82.8251	0.0869778	-3.52321	0.106512	0.650625	NW_017264032.1	2570253	2572044	+	1792	VFPFJ_03915	GO:0016021;GO:0055085;GO:0022857;GO:0008643	-	sugar transporter_x000D_
gene3740	13913	8705.44	19120.6	2.1964	1.13514	0.106541	0.650625	NW_017264032.1	2024898	2027246	+	2349	VFPFJ_03719	GO:0005488	-	zinc finger transcription factor ace1 gi_x000D_
gene4695	868.171	543.499	1192.84	2.19475	1.13405	0.106614	0.650625	NW_017264033.1	990441	991160	+	720	VFPFJ_04668	GO:0016787	-	peptidase m24 protein_x000D_
gene10680	1.62647	0	3.25293	Inf	Inf	0.106627	0.650625	NW_017264043.1	352635	353482	+	848	VFPFJ_10608	-	-	-_x000D_
gene1370	4.7526	1.74527	7.75992	4.44625	2.15259	0.106804	0.651355	NW_017264030.1	4620602	4620964	-	363	VFPFJ_01361	-	-	-_x000D_
gene3284	1445.08	907.222	1982.93	2.18572	1.12811	0.106987	0.652046	NW_017264032.1	644577	645105	-	529	VFPFJ_03264	GO:0005758;GO:0033617;GO:0005507;GO:0005829;GO:0030001	K18183	mitochondrial copper ion transporter gi_x000D_
gene10473	125.41	173.36	77.4606	0.446819	-1.16224	0.107139	0.652046	NW_017264042.1	113441	115273	+	1833	VFPFJ_10404	-	-	-_x000D_
gene6895	2702.62	3784.98	1620.26	0.428078	-1.22406	0.107182	0.652046	NW_017264035.1	958345	960295	+	1951	VFPFJ_06860	GO:0016491;GO:0055114	-	udp-galactopyranose mutase gi_x000D_
gene3588	1761.12	2375.01	1147.24	0.483046	-1.04977	0.107199	0.652046	NW_017264032.1	1551970	1553116	-	1147	VFPFJ_03568	GO:0015035;GO:1902376;GO:0098869;GO:0034399;GO:0036129;GO:0005829;GO:0043433;GO:0045454;GO:0004791;GO:0006662;GO:0055114	-	thioredoxin gi_x000D_
gene7907	1235.39	1682.15	788.63	0.468822	-1.09289	0.107207	0.652046	NW_017264036.1	1063561	1064502	+	942	VFPFJ_07862	-	-	-_x000D_
gene10162	42.2053	59.512	24.8985	0.418377	-1.25712	0.107361	0.652377	NW_017264040.1	191138	194713	+	3576	VFPFJ_10097	GO:0046872;GO:0006355;GO:0016020	-	fungal specific transcription factor_x000D_
gene1784	14531.3	21137.3	7925.24	0.374941	-1.41526	0.107408	0.652377	NW_017264031.1	115692	116674	+	983	VFPFJ_01774	GO:0003735;GO:0015934;GO:0006412	K02872	ribosomal protein eukaryotic archaeal_x000D_
gene3896	1322.14	848.253	1796.03	2.11733	1.08225	0.107435	0.652377	NW_017264032.1	2447018	2450587	+	3570	VFPFJ_03873	-	-	-_x000D_
gene11682	16.6164	24.2704	8.96238	0.369273	-1.43724	0.107689	0.653236	NW_017264082.1	15623	20804	+	5182	VFPFJ_11609	-	-	-_x000D_
gene2048	31.8592	46.1191	17.5994	0.381608	-1.38984	0.107874	0.653236	NW_017264031.1	796562	796990	+	429	VFPFJ_02037	-	-	-_x000D_
gene7372	2.08921	0	4.17842	Inf	Inf	0.107928	0.653236	NW_017264035.1	2453721	2454314	-	594	VFPFJ_07330	-	-	-_x000D_
gene369	13698.5	19819.5	7577.43	0.382322	-1.38714	0.107956	0.653236	NW_017264030.1	1468010	1469209	-	1200	VFPFJ_00368	GO:0005840;GO:0003735;GO:0006412;GO:0019843	K02987	40s ribosomal protein s4 gi_x000D_
gene6596	120.793	77.7915	163.794	2.10555	1.0742	0.108087	0.653236	NW_017264034.1	3190319	3191626	+	1308	VFPFJ_06561	-	-	-_x000D_
gene6698	62.7918	23.5795	102.004	4.32596	2.11302	0.108096	0.653236	NW_017264035.1	374921	376150	-	1230	VFPFJ_06663	-	-	-_x000D_
gene770	1515.98	2096.37	935.587	0.446289	-1.16395	0.108173	0.653236	NW_017264030.1	2785988	2787272	+	1285	VFPFJ_00767	GO:0005096;GO:0043547	K12492	zinc finger protein gcs1 gi_x000D_
gene10865	5089.44	6911.16	3267.71	0.472817	-1.08065	0.108188	0.653236	NW_017264045.1	176738	183937	+	7200	VFPFJ_10793	-	-	-_x000D_
gene11280	3.0761	5.43374	0.718451	0.13222	-2.91898	0.108368	0.653236	NW_017264053.1	85155	86811	-	1657	VFPFJ_11207	-	-	-_x000D_
gene7759	318.03	457.985	178.075	0.388823	-1.36281	0.10842	0.653236	NW_017264036.1	614181	615190	-	1010	VFPFJ_07715	-	-	-_x000D_
gene9049	13030.7	18699.3	7362.13	0.393711	-1.34479	0.10848	0.653236	NW_017264037.1	1926355	1926940	+	586	VFPFJ_08992	GO:0005840;GO:0003735;GO:0006412	K02910	60s ribosomal protein l31_x000D_
gene1697	84.7057	117.833	51.5786	0.437727	-1.1919	0.108566	0.653236	NW_017264030.1	5574063	5575639	+	1577	VFPFJ_01687	-	-	-_x000D_
gene5962	88.8995	148.903	28.8956	0.194056	-2.36545	0.10858	0.653236	NW_017264034.1	1403691	1404271	+	581	VFPFJ_05931	GO:0016021	-	hypothetical protein VFPBJ_03738 [Purpureocillium lilacinum] gi_x000D_
gene4405	3493.12	2146.16	4840.07	2.25523	1.17327	0.108608	0.653236	NW_017264033.1	187476	188174	+	699	VFPFJ_04378	GO:0016740	-	glutathione s-transferase chloride channel gi_x000D_
gene4313	23.177	8.75897	37.595	4.29218	2.10171	0.108641	0.653236	NW_017264032.1	3690318	3690995	+	678	VFPFJ_04286	-	-	-_x000D_
gene9610	800.063	257.044	1343.08	5.22512	2.38546	0.108648	0.653236	NW_017264038.1	1120921	1122320	-	1400	VFPFJ_09548	-	-	-_x000D_
gene3131	159.902	249.537	70.2678	0.281593	-1.82832	0.108732	0.653236	NW_017264032.1	170254	171718	+	1465	VFPFJ_03112	GO:0016021	-	srpk gi_x000D_
gene5110	205.954	282.957	128.95	0.455724	-1.13377	0.108775	0.653236	NW_017264033.1	2354134	2355072	-	939	VFPFJ_05082	GO:0005634;GO:0006260	K10735	dna replication complex gins protein sld5_x000D_
gene3565	1.53505	0	3.07009	Inf	Inf	0.108781	0.653236	NW_017264032.1	1499868	1500221	-	354	VFPFJ_03545	-	-	-_x000D_
gene2525	29.0916	41.1463	17.0369	0.414057	-1.2721	0.108809	0.653236	NW_017264031.1	2284554	2286194	+	1641	VFPFJ_02510	GO:0016020;GO:0046872;GO:0016491	-	cytochrome p450_x000D_
gene8108	4255.39	2687.84	5822.94	2.1664	1.1153	0.108852	0.653236	NW_017264036.1	1745492	1757272	+	11781	VFPFJ_08061	GO:0016301;GO:0016310;GO:0000123;GO:0016573	K08874	histone acetylase complex subunit_x000D_
gene1470	1440.39	1961.06	919.719	0.46899	-1.09237	0.108868	0.653236	NW_017264030.1	4904222	4905758	+	1537	VFPFJ_01462	GO:0005737;GO:0009086;GO:0004414	K00641	homoserine o-acetyltransferase_x000D_
gene3244	283.46	386.694	180.226	0.466068	-1.10139	0.108911	0.653236	NW_017264032.1	524221	526554	+	2334	VFPFJ_03224	GO:0000462;GO:0003676;GO:0005730;GO:0008026;GO:0005524;GO:0003724	K14781	atp-dependent rna helicase gi_x000D_
gene4548	568.828	780.103	357.553	0.458341	-1.12551	0.109026	0.653576	NW_017264033.1	562474	563678	+	1205	VFPFJ_04521	-	-	-_x000D_
gene1611	37.8289	54.5936	21.0642	0.385836	-1.37394	0.109276	0.654461	NW_017264030.1	5312775	5314616	+	1842	VFPFJ_01602	-	-	-_x000D_
gene7003	11292.3	16009.8	6574.79	0.410673	-1.28394	0.109328	0.654461	NW_017264035.1	1306224	1306765	+	542	VFPFJ_06968	-	K02947	-_x000D_
gene4545	3885.78	5559.94	2211.61	0.397775	-1.32998	0.109348	0.654461	NW_017264033.1	556573	557552	+	980	VFPFJ_04518	GO:0008270;GO:0003676	K09250	cellular nucleic acid-binding protein gi_x000D_
gene8389	4757.14	6830.58	2683.7	0.392895	-1.34778	0.109487	0.654593	NW_017264036.1	2561359	2561888	+	530	VFPFJ_08335	GO:0003735;GO:0022625;GO:0006412	K02923	ribosomal protein l38e gi_x000D_
gene307	42.3869	5.6382	79.1356	14.0356	3.81102	0.109551	0.654593	NW_017264030.1	1239147	1240293	+	1147	VFPFJ_00307	-	-	-_x000D_
gene4772	1894.24	1209.77	2578.71	2.13158	1.09192	0.109642	0.654593	NW_017264033.1	1272078	1273736	+	1659	VFPFJ_04744	-	-	-_x000D_
gene890	403.894	553.005	254.783	0.460724	-1.11802	0.109737	0.654593	NW_017264030.1	3139843	3141098	+	1256	VFPFJ_00886	GO:0000290;GO:0016787	K12584	mrna decapping hydrolase_x000D_
gene2539	349.036	224.756	473.316	2.10591	1.07444	0.109737	0.654593	NW_017264031.1	2312621	2313316	-	696	VFPFJ_02523	GO:0016887;GO:0016301;GO:0016310;GO:0005524;GO:0005634;GO:0005829	-	phosphoribulokinase uridine kinase family protein_x000D_
gene8036	66.7843	40.9115	92.6572	2.26482	1.1794	0.109757	0.654593	NW_017264036.1	1514615	1516960	+	2346	VFPFJ_07989	-	-	-_x000D_
gene2390	665.555	410.771	920.339	2.24051	1.16383	0.109837	0.654593	NW_017264031.1	1880416	1881927	+	1512	VFPFJ_02374	-	K13205	-_x000D_
gene6550	11.5037	17.3997	5.60781	0.322294	-1.63355	0.10988	0.654593	NW_017264034.1	3071235	3071636	-	402	VFPFJ_06515	-	-	-_x000D_
gene8934	542.514	793.228	291.8	0.367864	-1.44276	0.109893	0.654593	NW_017264037.1	1556803	1559775	-	2973	VFPFJ_08877	GO:0003678;GO:0032508;GO:0042555;GO:0003677;GO:0005524;GO:0006270;GO:0005634	K02542	dna replication licensing factor mcm6 gi_x000D_
gene6806	600.227	816.295	384.16	0.470614	-1.08738	0.110081	0.65475	NW_017264035.1	705077	705668	-	592	VFPFJ_06771	GO:0006457;GO:0016272;GO:0051082	K09550	gim complex component gim3-like protein_x000D_
gene65	22.6702	10.3776	34.9628	3.36908	1.75236	0.110103	0.65475	NW_017264030.1	478647	479483	+	837	VFPFJ_00066	-	-	-_x000D_
gene1088	344.17	474.767	213.573	0.449848	-1.15249	0.110135	0.65475	NW_017264030.1	3727210	3729265	+	2056	VFPFJ_01084	GO:0006357;GO:0000981;GO:0005634;GO:0008270	-	c6 zinc finger domain-containing protein_x000D_
gene9392	15.1949	7.34349	23.0464	3.13834	1.65	0.110153	0.65475	NW_017264038.1	435600	437093	+	1494	VFPFJ_09329	-	-	-_x000D_
gene4531	12749.2	8289.27	17209.2	2.07607	1.05386	0.110239	0.654919	NW_017264033.1	521932	522823	-	892	VFPFJ_04504	GO:0016021	-	ddhd domain-containing protein gi_x000D_
gene1534	93.585	129.274	57.8957	0.447851	-1.15891	0.110344	0.654942	NW_017264030.1	5088639	5091107	-	2469	VFPFJ_01526	GO:0003824	-	coagulation factor 5 8 type domain-containingprotein gi_x000D_
gene7720	211.764	136.483	287.044	2.10315	1.07255	0.110359	0.654942	NW_017264036.1	438093	440231	-	2139	VFPFJ_07676	-	-	-_x000D_
gene2256	1890.21	2583.21	1197.22	0.463462	-1.10948	0.110552	0.655738	NW_017264031.1	1405625	1406526	-	902	VFPFJ_02240	-	-	-_x000D_
gene2429	17.5077	9.18066	25.8347	2.81403	1.49264	0.110638	0.655905	NW_017264031.1	2002929	2008072	+	5144	VFPFJ_02413	-	-	-_x000D_
gene3482	162.753	100.008	225.497	2.2548	1.173	0.110768	0.656256	NW_017264032.1	1281164	1282449	-	1286	VFPFJ_03462	-	-	-_x000D_
gene8639	66.1237	92.5507	39.6967	0.428918	-1.22123	0.110814	0.656256	NW_017264037.1	712068	712418	-	351	VFPFJ_08584	-	-	-_x000D_
gene9422	213.899	293.056	134.742	0.459781	-1.12098	0.111282	0.658684	NW_017264038.1	517851	518564	-	714	VFPFJ_09359	-	K02619	-_x000D_
gene8681	158.576	94.4135	222.739	2.35918	1.23829	0.111372	0.658867	NW_017264037.1	830083	832086	-	2004	VFPFJ_08626	-	-	-_x000D_
gene9839	118.714	59.2507	178.177	3.00716	1.5884	0.111555	0.659603	NW_017264038.1	1855575	1856165	+	591	VFPFJ_09776	-	-	-_x000D_
gene4582	608.048	398.33	817.766	2.05298	1.03772	0.11162	0.659641	NW_017264033.1	673939	674983	-	1045	VFPFJ_04556	GO:0016887;GO:0016301;GO:0016310;GO:0005524	-	aim12p-like protein gi_x000D_
gene1901	15770.7	21289.3	10252.2	0.481563	-1.0542	0.111924	0.659938	NW_017264031.1	384522	385880	-	1359	VFPFJ_01891	GO:0016787	-	glycoside hydrolase family 64 protein gi_x000D_
gene10464	5.22864	2.00955	8.44772	4.20379	2.07169	0.111934	0.659938	NW_017264042.1	92552	93299	+	748	VFPFJ_10395	GO:0003840;GO:0006749	-	acylase acy 1_x000D_
gene5280	424.961	579.109	270.812	0.467636	-1.09654	0.112067	0.659938	NW_017264033.1	2862337	2863608	-	1272	VFPFJ_05252	GO:0016021	-	protein-er retention protein_x000D_
gene10718	99.2192	137.101	61.3374	0.447388	-1.1604	0.112069	0.659938	NW_017264044.1	99356	101733	+	2378	VFPFJ_10646	GO:0003824	-	amidase signature domain-containingprotein_x000D_
gene11351	6.17783	11.6813	0.674355	0.0577294	-4.11455	0.112076	0.659938	NW_017264056.1	9596	11413	-	1818	VFPFJ_11278	GO:0016491;GO:0055114	K00274	mao-b gi_x000D_
gene2749	747.251	473.893	1020.61	2.15367	1.1068	0.112115	0.659938	NW_017264031.1	2955209	2957638	-	2430	VFPFJ_02731	-	K12842	-_x000D_
gene85	38.6555	66.3626	10.9483	0.164978	-2.59966	0.112127	0.659938	NW_017264030.1	560646	562580	-	1935	VFPFJ_00086	GO:0050660;GO:0016614;GO:0055114	K00108	gmc oxidoreductase_x000D_
gene683	25.1842	14.8695	35.4989	2.38737	1.25542	0.112139	0.659938	NW_017264030.1	2496675	2497367	-	693	VFPFJ_00681	-	-	-_x000D_
gene6189	231.737	314.785	148.689	0.472352	-1.08207	0.112344	0.660801	NW_017264034.1	2044607	2046613	-	2007	VFPFJ_06159	-	-	-_x000D_
gene1354	13.4742	7.16624	19.7822	2.76047	1.46491	0.112495	0.660919	NW_017264030.1	4564362	4564835	-	474	VFPFJ_01345	-	-	-_x000D_
gene343	16.8846	7.39138	26.3778	3.56873	1.83541	0.112519	0.660919	NW_017264030.1	1353139	1353910	-	772	VFPFJ_00343	-	-	-_x000D_
gene9966	8.93145	1.57996	16.2829	10.3059	3.3654	0.112574	0.660919	NW_017264039.1	392076	393131	-	1056	VFPFJ_09903	GO:0016021;GO:0050662;GO:0003824	-	nad dependent epimerase dehydratase gi_x000D_
gene9531	372.812	521.238	224.385	0.430485	-1.21596	0.112613	0.660919	NW_017264038.1	870847	873231	-	2385	VFPFJ_09469	GO:0005829;GO:0000790;GO:0003887;GO:0003677;GO:1902975;GO:0071897	K02325	dna polymerase epsilon subunit b_x000D_
gene3426	257.248	348.661	165.836	0.475638	-1.07207	0.112662	0.660919	NW_017264032.1	1112538	1113860	-	1323	VFPFJ_03406	GO:0005829;GO:0031391;GO:0070914;GO:0031389;GO:0033314;GO:0003677;GO:0006272;GO:0005524;GO:0007062;GO:0031390;GO:0005634;GO:0005663	K10755	dna replication factor c subunit rfc2_x000D_
gene8699	459.633	657.745	261.521	0.397602	-1.3306	0.112773	0.660919	NW_017264037.1	871465	873905	-	2441	VFPFJ_08644	GO:0005730;GO:0032040;GO:0034511;GO:0019843;GO:0000462	K14774	u3 small nucleolar rna-associated protein 25_x000D_
gene2035	294.349	455.041	133.657	0.293726	-1.76746	0.112797	0.660919	NW_017264031.1	756047	757837	-	1791	VFPFJ_02024	GO:0016020	-	alpha beta hydrolase fold-1 protein_x000D_
gene10440	2750.65	3741.66	1759.64	0.470283	-1.0884	0.112834	0.660919	NW_017264042.1	4039	5364	-	1326	VFPFJ_10371	GO:0032259;GO:0016126;GO:0003838	K00559	sterol 24-c-methyltransferase_x000D_
gene6275	2096.32	1303.35	2889.29	2.21682	1.14849	0.11299	0.660998	NW_017264034.1	2299444	2300379	+	936	VFPFJ_06244	GO:0016021	-	ph domain-containing protein_x000D_
gene7174	2.94485	0.64112	5.24858	8.18658	3.03326	0.112997	0.660998	NW_017264035.1	1830470	1830685	-	216	VFPFJ_07138	-	-	-_x000D_
gene11194	58.4602	83.1515	33.7689	0.406113	-1.30005	0.113024	0.660998	NW_017264051.1	69914	73763	-	3850	VFPFJ_11121	-	-	-_x000D_
gene7105	865.18	538.255	1192.1	2.21476	1.14715	0.113248	0.661165	NW_017264035.1	1623956	1626131	-	2176	VFPFJ_07070	GO:0055085;GO:0016021	-	tetracycline efflux protein gi_x000D_
gene5443	15832.8	22384.3	9281.34	0.414636	-1.27008	0.113251	0.661165	NW_017264033.1	3391935	3392655	+	721	VFPFJ_05413	GO:0005840;GO:0003735;GO:0003723;GO:0006412	K02964	40s ribosomal protein s18 gi_x000D_
gene9394	59.363	35.9728	82.7532	2.30044	1.20191	0.113285	0.661165	NW_017264038.1	439287	439913	+	627	VFPFJ_09331	-	-	-_x000D_
gene1257	100.955	45.2059	156.704	3.46644	1.79346	0.1133	0.661165	NW_017264030.1	4249723	4251570	-	1848	VFPFJ_01250	-	-	-_x000D_
gene1312	172.066	308.942	35.1902	0.113905	-3.13409	0.113346	0.661165	NW_017264030.1	4432195	4433224	+	1030	VFPFJ_01303	GO:0016853;GO:0008152	K13239	#NAME?_x000D_
gene964	36.9024	22.9414	50.8634	2.2171	1.14867	0.113464	0.661514	NW_017264030.1	3369380	3370210	+	831	VFPFJ_00960	-	-	-_x000D_
gene9035	6147.41	10008.8	2286.02	0.2284	-2.13036	0.113697	0.662166	NW_017264037.1	1880490	1881369	-	880	VFPFJ_08978	GO:0016846;GO:0008152	-	glutathione-dependent formaldehyde-activating gi_x000D_
gene5087	5370.96	7289.35	3452.58	0.473648	-1.07811	0.113834	0.662166	NW_017264033.1	2301560	2302776	+	1217	VFPFJ_05059	GO:0004427;GO:0005737;GO:0006796;GO:0005634;GO:0000287	K01507	inorganic pyrophosphatase gi_x000D_
gene3549	2473.11	1598.44	3347.79	2.09441	1.06655	0.113917	0.662166	NW_017264032.1	1461532	1462641	-	1110	VFPFJ_03529	-	-	-_x000D_
gene7642	167.891	229.307	106.476	0.464337	-1.10676	0.113925	0.662166	NW_017264036.1	223276	224732	+	1457	VFPFJ_07600	-	-	-_x000D_
gene7761	3839.7	2500.18	5179.21	2.07153	1.0507	0.113999	0.662166	NW_017264036.1	621623	623500	-	1878	VFPFJ_07717	GO:0046872	-	mynd domain-containing protein_x000D_
gene551	562.504	771.976	353.032	0.45731	-1.12876	0.114003	0.662166	NW_017264030.1	2017274	2018783	-	1510	VFPFJ_00549	GO:0050483;GO:0016311;GO:0000287;GO:0006190;GO:0009117	K18550	imp-specific 5 -nucleotidase_x000D_
gene6551	101.988	140.672	63.3029	0.450003	-1.15199	0.114043	0.662166	NW_017264034.1	3072286	3073071	+	786	VFPFJ_06516	-	-	-_x000D_
gene2506	2215.28	2988.29	1442.26	0.482637	-1.05099	0.114047	0.662166	NW_017264031.1	2222451	2223500	-	1050	VFPFJ_02490	-	-	-_x000D_
gene1029	78.176	46.1459	110.206	2.38821	1.25593	0.114191	0.662289	NW_017264030.1	3549382	3549867	-	486	VFPFJ_01025	-	-	-_x000D_
gene10369	4.16309	1.481	6.84519	4.62201	2.20852	0.114197	0.662289	NW_017264041.1	280402	281478	+	1077	VFPFJ_10300	GO:0051213;GO:0055114	K00457	3-dehydroshikimate dehydratase_x000D_
gene4919	887.803	578.066	1197.54	2.07163	1.05077	0.114245	0.662289	NW_017264033.1	1782489	1784589	+	2101	VFPFJ_04891	GO:0006072;GO:0009331;GO:0055114;GO:0052591	K00111	glycerol-3-phosphate mitochondrial precursor_x000D_
gene9302	136.843	88.5518	185.134	2.09069	1.06398	0.114767	0.664976	NW_017264038.1	176426	178327	-	1902	VFPFJ_09240	GO:0008324;GO:0055085;GO:0006812;GO:0016020	-	potassium uptake transporter gi_x000D_
gene11067	182.78	115.228	250.333	2.17251	1.11936	0.114966	0.665784	NW_017264048.1	225181	229112	+	3932	VFPFJ_10994	-	-	-_x000D_
gene1804	66.2159	20.1023	112.33	5.58791	2.48231	0.115124	0.666358	NW_017264031.1	161342	163111	-	1770	VFPFJ_01794	GO:0003333;GO:0015171;GO:0016021	-	general amino acid permease agp2_x000D_
gene697	397.636	570.01	225.263	0.395192	-1.33937	0.115329	0.667203	NW_017264030.1	2531963	2535016	-	3054	VFPFJ_00695	GO:0005524	K11269	sister chromatid cohesion factor_x000D_
gene9435	353.747	225.269	482.225	2.14066	1.09806	0.115779	0.669458	NW_017264038.1	551045	553347	+	2303	VFPFJ_09371	-	K15069	-_x000D_
gene427	111.207	154.222	68.1912	0.442163	-1.17735	0.116	0.669927	NW_017264030.1	1622908	1624639	-	1732	VFPFJ_00426	GO:0016021;GO:0022891;GO:0055085	-	sugar transporter gi_x000D_
gene5981	17.631	25.8656	9.39635	0.363276	-1.46086	0.116009	0.669927	NW_017264034.1	1466068	1469854	-	3787	VFPFJ_05952	GO:0016301;GO:0005975;GO:0031177;GO:0016310	-	nrps-like enzyme_x000D_
gene5554	654.797	408.649	900.946	2.2047	1.14058	0.116111	0.669927	NW_017264034.1	180777	181754	-	978	VFPFJ_05523	GO:0016021	-	c6 transcription factor_x000D_
gene4039	1876.24	2518	1234.48	0.490263	-1.02837	0.116188	0.669927	NW_017264032.1	2899511	2903209	-	3699	VFPFJ_04014	-	-	-_x000D_
gene8885	576.278	793.036	359.519	0.453345	-1.14132	0.1162	0.669927	NW_017264037.1	1416410	1418030	-	1621	VFPFJ_08828	GO:0016620;GO:0055114	K00129	aldehyde dehydrogenase aldh_x000D_
gene4397	109.795	150.036	69.5555	0.463593	-1.10907	0.116217	0.669927	NW_017264033.1	166190	168595	-	2406	VFPFJ_04370	-	-	-_x000D_
gene4066	2.26231	0.376843	4.14777	11.0066	3.4603	0.116424	0.670779	NW_017264032.1	2971871	2973416	+	1546	VFPFJ_04041	-	-	-_x000D_
gene9072	1411.04	611.4	2210.68	3.61577	1.8543	0.116515	0.670958	NW_017264037.1	1990006	1991080	+	1075	VFPFJ_09015	GO:0006378;GO:0046872;GO:0005847;GO:0003723;GO:0005829;GO:0006379	K14404	mrna 3 -end-processing protein yth-1_x000D_
gene10712	44.2271	62.3811	26.073	0.417963	-1.25855	0.116582	0.671	NW_017264044.1	84073	84505	+	433	VFPFJ_10640	-	-	-_x000D_
gene9355	338.937	491.523	186.351	0.37913	-1.39924	0.116707	0.671376	NW_017264038.1	341748	343289	-	1542	VFPFJ_09292	GO:0004497;GO:0005506;GO:0020037;GO:0016705;GO:0032259;GO:0016021;GO:0008168;GO:0055114	-	cytochrome p450_x000D_
gene1266	1307.08	828.257	1785.91	2.15623	1.10851	0.116865	0.671942	NW_017264030.1	4281418	4284911	-	3494	VFPFJ_01259	GO:0003887;GO:0006260;GO:0003677;GO:0071897;GO:0005760	K02332	dna polymerase gamma gi_x000D_
gene5091	21556	13953	29159.1	2.08981	1.06337	0.116997	0.672018	NW_017264033.1	2310631	2311218	+	588	VFPFJ_05063	-	-	-_x000D_
gene11554	824.539	553.259	1095.82	1.98066	0.985983	0.116997	0.672018	NW_017264069.1	3336	4694	+	1359	VFPFJ_11481	-	K00274	-_x000D_
gene3099	3952.24	2592.63	5311.85	2.04883	1.0348	0.117264	0.67307	NW_017264032.1	80410	83650	-	3241	VFPFJ_03080	GO:0016301	K08827	serine threonine-protein kinase prp4_x000D_
gene1362	61.6974	84.2073	39.1874	0.465368	-1.10355	0.1173	0.67307	NW_017264030.1	4601122	4602588	+	1467	VFPFJ_01353	GO:0006355	-	c6 finger domain-containingprotein_x000D_
gene1529	263.649	368.307	158.991	0.431681	-1.21196	0.117578	0.674321	NW_017264030.1	5076611	5078332	+	1722	VFPFJ_01521	GO:0016491	-	fad binding domain-containingprotein gi_x000D_
gene579	618.403	849.739	387.067	0.455513	-1.13443	0.117643	0.67435	NW_017264030.1	2129652	2131049	-	1398	VFPFJ_00577	GO:0016021;GO:0098655;GO:0008324	-	cation diffusion facilitator 1 gi_x000D_
gene8822	8080.54	11002.7	5158.36	0.468826	-1.09288	0.117833	0.674756	NW_017264037.1	1244898	1246561	+	1664	VFPFJ_08765	GO:0008654;GO:0004512;GO:0006021	K01858	inositol-3-phosphate synthase_x000D_
gene11380	1189.83	1818.36	561.29	0.308679	-1.69582	0.117834	0.674756	NW_017264056.1	83866	85620	+	1755	VFPFJ_11307	GO:0003333;GO:0015171;GO:0016021	-	methionine permease_x000D_
gene7863	316.058	195.667	436.448	2.23056	1.15741	0.117968	0.674895	NW_017264036.1	914929	915942	-	1014	VFPFJ_07819	GO:0005773;GO:0016020	K12386	cystinosin gi_x000D_
gene9768	292.812	420.161	165.463	0.393808	-1.34444	0.118002	0.674895	NW_017264038.1	1605787	1608942	+	3156	VFPFJ_09705	GO:0016020	-	mcm2 3 5 family protein_x000D_
gene8776	75.5178	45.3225	105.713	2.33246	1.22185	0.118066	0.674895	NW_017264037.1	1090869	1091672	-	804	VFPFJ_08719	-	-	-_x000D_
gene8990	259.322	354.066	164.578	0.464824	-1.10524	0.118129	0.674895	NW_017264037.1	1747522	1749132	-	1611	VFPFJ_08933	GO:0046872;GO:0016813	K01480	proclavaminate amidinohydrolase_x000D_
gene8050	2806.27	3791.13	1821.42	0.480443	-1.05756	0.118158	0.674895	NW_017264036.1	1563761	1565440	-	1680	VFPFJ_08003	GO:0016021;GO:0055085;GO:0005215	-	uracil permease_x000D_
gene3217	618.483	847.099	389.866	0.460237	-1.11955	0.118349	0.675366	NW_017264032.1	399213	399365	+	153	VFPFJ_03197	-	-	-_x000D_
gene10477	2.21821	0.376843	4.05957	10.7726	3.42929	0.11836	0.675366	NW_017264042.1	125572	125910	+	339	VFPFJ_10408	-	-	-_x000D_
gene4172	315.73	431.776	199.685	0.462473	-1.11256	0.118452	0.675547	NW_017264032.1	3271387	3272927	-	1541	VFPFJ_04144	GO:0016853	K17605	phosphotyrosyl phosphatase activator_x000D_
gene2016	189.033	254.481	123.585	0.485637	-1.04205	0.118886	0.677312	NW_017264031.1	706366	712154	-	5789	VFPFJ_02005	GO:0046872;GO:0005524;GO:0004075;GO:0016829	-	urea amidolyase_x000D_
gene8173	15.3744	22.3554	8.39342	0.375454	-1.41329	0.118929	0.677312	NW_017264036.1	1926542	1927293	+	752	VFPFJ_08123	-	-	-_x000D_
gene5090	697.964	955.38	440.549	0.461124	-1.11677	0.118971	0.677312	NW_017264033.1	2306457	2307468	-	1012	VFPFJ_05062	GO:0046570;GO:0019509;GO:0008270;GO:0019284;GO:0005737	K08964	methylthioribulose-1-phosphate dehydratase_x000D_
gene6014	1715.02	1113.58	2316.45	2.08019	1.05671	0.119002	0.677312	NW_017264034.1	1560873	1562713	+	1841	VFPFJ_05984	GO:0030170;GO:0009058;GO:0003824	-	pyridoxal phosphate-dependent major domain-containingprotein_x000D_
gene5338	11.0789	3.27902	18.8787	5.75742	2.52542	0.119106	0.677317	NW_017264033.1	3071166	3071351	+	186	VFPFJ_05310	-	-	-_x000D_
gene5898	44.6782	10.3063	79.0501	7.67006	2.93924	0.11917	0.677317	NW_017264034.1	1244774	1246016	+	1243	VFPFJ_05867	-	-	-_x000D_
gene7835	65.3992	41.1655	89.633	2.17738	1.12259	0.119183	0.677317	NW_017264036.1	823694	824234	-	541	VFPFJ_07791	-	-	-_x000D_
gene10195	38.0628	53.2362	22.8894	0.429959	-1.21773	0.119388	0.677373	NW_017264040.1	257192	258310	-	1119	VFPFJ_10128	GO:0016853;GO:0008152	-	mandelate racemase_x000D_
gene3133	23.2715	33.243	13.3	0.400083	-1.32163	0.119476	0.677373	NW_017264032.1	177082	177715	-	634	VFPFJ_03114	-	-	-_x000D_
gene8778	338.661	464.267	213.055	0.458906	-1.12373	0.11949	0.677373	NW_017264037.1	1095685	1097349	-	1665	VFPFJ_08721	GO:0003723;GO:0008173;GO:0006396;GO:0001510	K15507	rrna methyltransferase mitochondrial_x000D_
gene1451	1436.12	1936.28	935.964	0.483382	-1.04876	0.11949	0.677373	NW_017264030.1	4837987	4839604	-	1618	VFPFJ_01443	-	K19366	-_x000D_
gene8115	63.9318	87.7748	40.0887	0.456722	-1.13061	0.119494	0.677373	NW_017264036.1	1780178	1780741	-	564	VFPFJ_08068	-	-	-_x000D_
gene4441	1241.57	771.209	1711.94	2.21981	1.15044	0.119614	0.677715	NW_017264033.1	271357	272732	+	1376	VFPFJ_04414	GO:0046872;GO:0005788;GO:0051087;GO:0031072;GO:0006986;GO:0030433;GO:0051082;GO:0034975	K14002	domain containing protein_x000D_
gene1294	4.31559	1.0514	7.57978	7.20922	2.84984	0.119714	0.677726	NW_017264030.1	4383419	4383886	+	468	VFPFJ_01285	-	-	-_x000D_
gene6970	212.621	288.615	136.627	0.473388	-1.0789	0.119964	0.677726	NW_017264035.1	1230179	1231321	-	1143	VFPFJ_06935	GO:0006259	-	dna double-strand break repair and vj recombination xrcc4_x000D_
gene10196	13.5561	19.6506	7.46148	0.379707	-1.39704	0.119966	0.677726	NW_017264040.1	259401	260575	+	1175	VFPFJ_10129	GO:0008270;GO:0016491;GO:0055114	-	alcohol dehydrogenase_x000D_
gene6407	386.866	522.134	251.598	0.481865	-1.0533	0.120033	0.677726	NW_017264034.1	2692991	2694373	-	1383	VFPFJ_06375	GO:0045744;GO:0044424	-	wd repeat-containing protein 79_x000D_
gene2727	511.849	691.208	332.489	0.481025	-1.05582	0.120091	0.677726	NW_017264031.1	2888816	2889762	-	947	VFPFJ_02709	GO:0006284;GO:0016799;GO:0003684;GO:0006289;GO:0008270;GO:0003906	K10563	formamidopyrimidine-dna glycosylase_x000D_
gene7892	1896.01	2567.35	1224.67	0.477016	-1.06789	0.120159	0.677726	NW_017264036.1	995492	996364	-	873	VFPFJ_07848	-	-	-_x000D_
gene7909	4315.02	5729.09	2900.94	0.506352	-0.981786	0.120188	0.677726	NW_017264036.1	1069096	1070176	-	1081	VFPFJ_07864	GO:0016020	-	hypothetical protein VFPBJ_07985 [Purpureocillium lilacinum] gi_x000D_
gene6429	70.2202	45.4356	95.0047	2.09098	1.06418	0.120193	0.677726	NW_017264034.1	2745121	2745483	+	363	VFPFJ_06397	-	-	-_x000D_
gene1613	65.8392	90.8622	40.8163	0.449212	-1.15453	0.120204	0.677726	NW_017264030.1	5316924	5318441	-	1518	VFPFJ_01604	-	-	-_x000D_
gene1646	644.039	411.891	876.187	2.12723	1.08898	0.120222	0.677726	NW_017264030.1	5435565	5437352	-	1788	VFPFJ_01637	GO:0055085;GO:0016021	-	mfs transporter_x000D_
gene4244	72.3476	99.9585	44.7366	0.447552	-1.15987	0.120279	0.677726	NW_017264032.1	3482175	3482495	+	321	VFPFJ_04216	-	-	-_x000D_
[truncated: 9,260 more rows]
