# Supplementary material for: Functional characterization of CreA, ZnT, and MTase as key regulators of cadmium resistance in Paecilomyces lilacinus
Source: Front Microbiol. 2026 May 14;17:1792636. doi: 10.3389/fmicb.2026.1792636 (PMC13218079; doi:10.3389/fmicb.2026.1792636)
Supplement: Supplementary file 6 [file Table_5.XLSX]

## Sheet: Sheet1
B vs A
Category	GO.ID	Term	Up	Down	DEG	Total	Pvalue	FDR	Up_Gene	Down_Gene
CC	GO:0016020	membrane	164	121	285	1914	1.4e-11	3.1122e-08	gene10063,gene101,gene10128,gene10220,gene10244,gene10300,gene10357,gene10425,gene10446,gene10457,gene10572,gene10589,gene10681,gene10702,gene10784,gene10794,gene10871,gene11060,gene111,gene112,gene11232,gene11369,gene11395,gene11471,gene11561,gene11610,gene1185,gene1284,gene146,gene1493,gene1524,gene1659,gene1677,gene1688,gene1769,gene1894,gene190,gene2021,gene2066,gene2109,gene2220,gene2238,gen…	gene10019,gene10109,gene10208,gene1028,gene10396,gene1048,gene10510,gene10535,gene10543,gene10667,gene10668,gene10696,gene107,gene1080,gene10813,gene10844,gene1118,gene1122,gene11350,gene1307,gene1316,gene1360,gene1396,gene1471,gene1578,gene1705,gene1874,gene1909,gene1971,gene2154,gene2173,gene2243,gene2329,gene2356,gene2357,gene2542,gene2591,gene2606,gene2780,gene2781,gene2862,gene2865,gene2921,…
CC	GO:0016021	integral component of membrane	127	95	222	1422	1.1e-09	1.0374e-06	gene101,gene10128,gene10244,gene10300,gene10357,gene10446,gene10457,gene10589,gene10784,gene10871,gene11060,gene111,gene112,gene11232,gene11369,gene11395,gene11471,gene11561,gene1284,gene1493,gene1524,gene1659,gene1677,gene1688,gene1769,gene190,gene2021,gene2066,gene2109,gene2220,gene2238,gene2384,gene2623,gene2679,gene2733,gene2824,gene2929,gene2936,gene2953,gene296,gene2993,gene3052,gene3053,ge…	gene10019,gene10109,gene10208,gene10396,gene10510,gene10535,gene10543,gene10667,gene10696,gene107,gene1080,gene10813,gene1118,gene1122,gene11350,gene1316,gene1360,gene1471,gene1705,gene1874,gene1909,gene1971,gene2154,gene2173,gene2243,gene2356,gene2357,gene2542,gene2591,gene2606,gene2780,gene2781,gene2862,gene2865,gene3084,gene3184,gene3185,gene3225,gene329,gene338,gene3414,gene3869,gene3936,gene…
CC	GO:0031224	intrinsic component of membrane	127	95	222	1425	1.4e-09	1.0374e-06	gene101,gene10128,gene10244,gene10300,gene10357,gene10446,gene10457,gene10589,gene10784,gene10871,gene11060,gene111,gene112,gene11232,gene11369,gene11395,gene11471,gene11561,gene1284,gene1493,gene1524,gene1659,gene1677,gene1688,gene1769,gene190,gene2021,gene2066,gene2109,gene2220,gene2238,gene2384,gene2623,gene2679,gene2733,gene2824,gene2929,gene2936,gene2953,gene296,gene2993,gene3052,gene3053,ge…	gene10019,gene10109,gene10208,gene10396,gene10510,gene10535,gene10543,gene10667,gene10696,gene107,gene1080,gene10813,gene1118,gene1122,gene11350,gene1316,gene1360,gene1471,gene1705,gene1874,gene1909,gene1971,gene2154,gene2173,gene2243,gene2356,gene2357,gene2542,gene2591,gene2606,gene2780,gene2781,gene2862,gene2865,gene3084,gene3184,gene3185,gene3225,gene329,gene338,gene3414,gene3869,gene3936,gene…
MF	GO:0016491	oxidoreductase activity	86	64	150	715	6.6e-09	3.66795e-06	gene10346,gene10480,gene10572,gene10625,gene10683,gene10872,gene10920,gene10929,gene11087,gene11233,gene11369,gene11372,gene11378,gene122,gene124,gene1416,gene1524,gene1630,gene1729,gene1799,gene1803,gene1894,gene2267,gene2384,gene2515,gene2532,gene2546,gene2703,gene2769,gene2786,gene2824,gene3053,gene3261,gene3378,gene3773,gene3876,gene396,gene3985,gene4439,gene4558,gene4690,gene4708,gene4722,ge…	gene10140,gene10253,gene10510,gene10554,gene10597,gene1064,gene10795,gene11070,gene11112,gene1162,gene1825,gene2154,gene2396,gene2742,gene291,gene297,gene2983,gene3184,gene3515,gene3870,gene3936,gene405,gene4157,gene4162,gene42,gene4338,gene438,gene439,gene4399,gene440,gene4490,gene4546,gene4561,gene4805,gene5098,gene5106,gene5573,gene5713,gene6481,gene6576,gene6592,gene6656,gene684,gene6880,gene…
CC	GO:0044425	membrane part	130	98	228	1524	4.8e-08	2.13408e-05	gene101,gene10128,gene10244,gene10300,gene10357,gene10446,gene10457,gene10589,gene10784,gene10871,gene11060,gene111,gene112,gene11232,gene11369,gene11395,gene11471,gene11561,gene1284,gene1493,gene1524,gene1659,gene1677,gene1688,gene1769,gene190,gene2021,gene2066,gene2109,gene2220,gene2238,gene2384,gene2623,gene2679,gene2733,gene2824,gene2929,gene2936,gene2953,gene296,gene2993,gene3052,gene3053,ge…	gene10019,gene10109,gene10208,gene1028,gene10396,gene10510,gene10535,gene10543,gene10667,gene10696,gene107,gene1080,gene10813,gene1118,gene1122,gene11350,gene1307,gene1316,gene1360,gene1471,gene1705,gene1874,gene1909,gene1971,gene2154,gene2173,gene2243,gene2356,gene2357,gene2542,gene2591,gene2606,gene2780,gene2781,gene2862,gene2865,gene3084,gene3184,gene3185,gene3225,gene329,gene338,gene3414,gene…
BP	GO:0055114	oxidation-reduction process	80	59	139	678	6.5e-08	2.40825e-05	gene10346,gene10480,gene10625,gene10683,gene10872,gene10920,gene10929,gene11087,gene11233,gene11369,gene11378,gene122,gene124,gene1416,gene1524,gene1630,gene1634,gene1729,gene1799,gene1803,gene2384,gene2515,gene2532,gene2546,gene2703,gene2769,gene2786,gene2824,gene3053,gene3261,gene3378,gene3773,gene3876,gene396,gene3985,gene4558,gene4690,gene4708,gene4724,gene4727,gene4728,gene4732,gene4802,gene…	gene10140,gene10253,gene10510,gene10554,gene10597,gene1064,gene10795,gene11070,gene1162,gene1579,gene1825,gene2154,gene2396,gene2742,gene291,gene297,gene2983,gene3184,gene3515,gene3936,gene405,gene4157,gene4162,gene42,gene438,gene4399,gene4490,gene4546,gene4561,gene4805,gene5098,gene5106,gene5573,gene5713,gene6240,gene6481,gene6576,gene6592,gene6656,gene684,gene696,gene7151,gene7167,gene7191,gene…
MF	GO:0048037	cofactor binding	33	31	64	272	6.4e-06	0.00203246	gene10128,gene11233,gene11420,gene122,gene1430,gene1507,gene1630,gene2292,gene2546,gene2653,gene2769,gene396,gene3985,gene4558,gene4690,gene5569,gene5600,gene5897,gene6014,gene640,gene650,gene7169,gene7238,gene7447,gene7912,gene839,gene8611,gene8987,gene8997,gene9480,gene9484,gene9994,gene9997	gene10261,gene10555,gene10597,gene120,gene1303,gene1317,gene1579,gene1825,gene291,gene3557,gene3933,gene3934,gene405,gene439,gene440,gene4546,gene632,gene6576,gene6592,gene684,gene6850,gene696,gene7151,gene7255,gene7389,gene8010,gene8221,gene85,gene8615,gene882,gene8924
MF	GO:0020037	heme binding	15	11	26	78	8.4e-06	0.0020748	gene10929,gene11369,gene11378,gene124,gene1524,gene2532,gene2769,gene4690,gene4724,gene4728,gene650,gene6727,gene6733,gene7910,gene9654	gene1162,gene2154,gene3184,gene3936,gene4546,gene4805,gene684,gene696,gene8398,gene8924,gene9345
MF	GO:0046906	tetrapyrrole binding	15	11	26	78	8.4e-06	0.0020748	gene10929,gene11369,gene11378,gene124,gene1524,gene2532,gene2769,gene4690,gene4724,gene4728,gene650,gene6727,gene6733,gene7910,gene9654	gene1162,gene2154,gene3184,gene3936,gene4546,gene4805,gene684,gene696,gene8398,gene8924,gene9345
MF	GO:0003824	catalytic activity	257	205	462	3004	1e-05	0.002223	gene10085,gene10174,gene10233,gene10300,gene10329,gene10343,gene10344,gene10345,gene10346,gene10357,gene10409,gene10476,gene10480,gene10481,gene10572,gene10573,gene10624,gene10625,gene10642,gene10644,gene10682,gene10683,gene10689,gene10782,gene10854,gene10872,gene10885,gene10920,gene10929,gene10947,gene10962,gene11075,gene11087,gene111,gene11114,gene11208,gene11233,gene11369,gene11372,gene11378,g…	gene10035,gene10058,gene1008,gene10109,gene10140,gene10211,gene10253,gene10261,gene10277,gene1038,gene1047,gene1048,gene10510,gene10554,gene10555,gene10597,gene1064,gene10695,gene10795,gene11007,gene11070,gene11112,gene11192,gene11418,gene11462,gene1162,gene120,gene1303,gene1307,gene1312,gene1317,gene1360,gene1376,gene1412,gene155,gene1702,gene1709,gene1718,gene1825,gene1953,gene1975,gene199,gene…
MF	GO:0016846	carbon-sulfur lyase activity	4	4	8	12	3.9e-05	0.0071136	gene1650,gene2056,gene3914,gene7399	gene1718,gene3984,gene632,gene9035
BP	GO:0043436	oxoacid metabolic process	36	32	68	314	4.4e-05	0.0071136	gene10573,gene10644,gene10920,gene1430,gene1517,gene1540,gene1558,gene1598,gene1729,gene1779,gene1799,gene1803,gene2609,gene2769,gene2978,gene3260,gene3985,gene4061,gene4730,gene4734,gene6253,gene650,gene7238,gene7575,gene7912,gene7925,gene8246,gene8611,gene8987,gene9001,gene9129,gene9243,gene9655,gene9802,gene9961,gene9994	gene10261,gene10510,gene11070,gene1317,gene1333,gene1709,gene2396,gene3508,gene3515,gene3934,gene3984,gene42,gene4386,gene459,gene5183,gene5289,gene6240,gene632,gene6592,gene6680,gene6803,gene7255,gene7536,gene7698,gene7707,gene7861,gene8010,gene8615,gene9347,gene9348,gene9400,gene9534
BP	GO:0042126	nitrate metabolic process	4	1	5	5	4.8e-05	0.0071136	gene1729,gene2769,gene650,gene9001	gene7707
BP	GO:0042128	nitrate assimilation	4	1	5	5	4.8e-05	0.0071136	gene1729,gene2769,gene650,gene9001	gene7707
BP	GO:2001057	reactive nitrogen species metabolic process	4	1	5	5	4.8e-05	0.0071136	gene1729,gene2769,gene650,gene9001	gene7707
BP	GO:0006082	organic acid metabolic process	36	32	68	317	6.1e-05	0.00847519	gene10573,gene10644,gene10920,gene1430,gene1517,gene1540,gene1558,gene1598,gene1729,gene1779,gene1799,gene1803,gene2609,gene2769,gene2978,gene3260,gene3985,gene4061,gene4730,gene4734,gene6253,gene650,gene7238,gene7575,gene7912,gene7925,gene8246,gene8611,gene8987,gene9001,gene9129,gene9243,gene9655,gene9802,gene9961,gene9994	gene10261,gene10510,gene11070,gene1317,gene1333,gene1709,gene2396,gene3508,gene3515,gene3934,gene3984,gene42,gene4386,gene459,gene5183,gene5289,gene6240,gene632,gene6592,gene6680,gene6803,gene7255,gene7536,gene7698,gene7707,gene7861,gene8010,gene8615,gene9347,gene9348,gene9400,gene9534
MF	GO:0019842	vitamin binding	12	12	24	79	0.0001	0.0130765	gene10128,gene11233,gene11420,gene1430,gene2292,gene2653,gene4727,gene4732,gene4958,gene6014,gene7912,gene8611	gene10261,gene10554,gene10555,gene120,gene1303,gene1317,gene3557,gene3933,gene3934,gene5289,gene632,gene7255
MF	GO:0003995	acyl-CoA dehydrogenase activity	1	6	7	11	0.00019	0.023465	gene2546	gene1825,gene291,gene4546,gene6576,gene7389,gene8221
BP	GO:0044281	small molecule metabolic process	52	39	91	482	0.0005	0.0585	gene10233,gene10573,gene10644,gene10782,gene10920,gene1430,gene1507,gene1517,gene1540,gene1558,gene1598,gene1729,gene1779,gene178,gene1799,gene1803,gene2056,gene2141,gene2381,gene2609,gene2769,gene2978,gene3260,gene393,gene3985,gene4061,gene4730,gene4734,gene5435,gene6253,gene6259,gene650,gene7238,gene7245,gene7383,gene7429,gene7575,gene7912,gene7925,gene8028,gene8175,gene8246,gene8611,gene8987,g…	gene10261,gene10510,gene11070,gene1317,gene1333,gene1702,gene1709,gene2357,gene2396,gene3508,gene3515,gene3934,gene3984,gene42,gene4386,gene459,gene5183,gene522,gene5289,gene6240,gene632,gene6592,gene6680,gene6803,gene7255,gene7536,gene7698,gene7707,gene7861,gene8010,gene8398,gene8615,gene8822,gene8835,gene9347,gene9348,gene9400,gene9533,gene9534
BP	GO:0055085	transmembrane transport	53	53	106	583	0.00071	0.0768787	gene10457,gene10589,gene10784,gene11060,gene111,gene11232,gene11395,gene1677,gene1769,gene2021,gene2066,gene2109,gene2220,gene2238,gene2929,gene2936,gene296,gene3052,gene341,gene4404,gene4659,gene4721,gene502,gene5188,gene5277,gene561,gene5654,gene5665,gene6197,gene6304,gene640,gene6493,gene6511,gene7105,gene7245,gene7288,gene7323,gene7429,gene7521,gene7530,gene7544,gene7610,gene794,gene8247,gene…	gene10019,gene1038,gene10396,gene10535,gene10667,gene107,gene10813,gene1122,gene11350,gene1316,gene1471,gene1874,gene1909,gene1971,gene2173,gene2243,gene2356,gene2357,gene2542,gene2591,gene2865,gene2921,gene3084,gene3185,gene338,gene4206,gene4276,gene4586,gene4631,gene513,gene5200,gene5327,gene5419,gene5548,gene579,gene5821,gene5949,gene6115,gene6342,gene6580,gene6659,gene6885,gene7427,gene8345,g…
BP	GO:0019752	carboxylic acid metabolic process	32	30	62	307	0.00075	0.0768787	gene10573,gene10644,gene10920,gene1430,gene1517,gene1540,gene1558,gene1598,gene1779,gene1799,gene1803,gene2609,gene2978,gene3260,gene3985,gene4061,gene4730,gene4734,gene6253,gene7238,gene7575,gene7912,gene7925,gene8246,gene8611,gene8987,gene9129,gene9243,gene9655,gene9802,gene9961,gene9994	gene10261,gene10510,gene11070,gene1317,gene1333,gene1709,gene2396,gene3515,gene3934,gene3984,gene42,gene4386,gene459,gene5183,gene5289,gene6240,gene632,gene6592,gene6680,gene6803,gene7255,gene7536,gene7698,gene7861,gene8010,gene8615,gene9347,gene9348,gene9400,gene9534
BP	GO:0006536	glutamate metabolic process	2	3	5	7	0.0008	0.0768787	gene1803,gene7238	gene1317,gene2396,gene3515
BP	GO:0071941	nitrogen cycle metabolic process	4	1	5	7	0.0008	0.0768787	gene1729,gene2769,gene650,gene9001	gene7707
MF	GO:0030151	molybdenum ion binding	3	2	5	7	0.00083	0.0768787	gene1729,gene650,gene9001	gene3557,gene7707
BP	GO:1901606	alpha-amino acid catabolic process	3	6	9	21	0.00104	0.0924768	gene1799,gene4061,gene8987	gene10261,gene11070,gene1709,gene2396,gene459,gene6592
CC	GO:0005777	peroxisome	0	7	7	16	0.0012	0.0988	-	gene1038,gene1118,gene4129,gene5327,gene621,gene9431,gene979
CC	GO:0042579	microbody	0	7	7	16	0.0012	0.0988	-	gene1038,gene1118,gene4129,gene5327,gene621,gene9431,gene979
BP	GO:0006560	proline metabolic process	2	3	5	8	0.00189	0.149682	gene1799,gene1803	gene11070,gene3515,gene8615
MF	GO:0046915	transition metal ion transmembrane transporter activity	4	1	5	8	0.00197	0.149682	gene3052,gene341,gene4659,gene5277	gene2921
BP	GO:0044282	small molecule catabolic process	5	9	14	45	0.00202	0.149682	gene1799,gene2056,gene2141,gene4061,gene8987	gene10261,gene11070,gene1317,gene1709,gene2396,gene3984,gene459,gene6240,gene6592
MF	GO:0046873	metal ion transmembrane transporter activity	11	3	14	45	0.00221	0.15162	gene2220,gene3052,gene341,gene4659,gene502,gene5277,gene5665,gene7610,gene8247,gene8250,gene8395	gene2921,gene338,gene8898
MF	GO:0030170	pyridoxal phosphate binding	6	9	15	50	0.00233	0.15162	gene10128,gene1430,gene2653,gene6014,gene7912,gene8611	gene10261,gene10555,gene1303,gene1317,gene3557,gene3933,gene3934,gene632,gene7255
MF	GO:0070279	vitamin B6 binding	6	9	15	50	0.00233	0.15162	gene10128,gene1430,gene2653,gene6014,gene7912,gene8611	gene10261,gene10555,gene1303,gene1317,gene3557,gene3933,gene3934,gene632,gene7255
MF	GO:0004497	monooxygenase activity	11	12	23	91	0.00244	0.15162	gene11369,gene1524,gene2532,gene396,gene4724,gene4728,gene5957,gene6727,gene8987,gene9484,gene9997	gene1064,gene1162,gene2154,gene2742,gene3184,gene3936,gene42,gene440,gene4805,gene684,gene8398,gene9345
BP	GO:0006520	cellular amino acid metabolic process	23	20	43	206	0.00254	0.15162	gene10573,gene1517,gene1540,gene1558,gene1779,gene1799,gene1803,gene2609,gene2978,gene3260,gene3985,gene4061,gene4730,gene4734,gene7238,gene7912,gene7925,gene8246,gene8611,gene8987,gene9129,gene9243,gene9802	gene10261,gene11070,gene1317,gene1333,gene1709,gene2396,gene3515,gene4386,gene459,gene5183,gene632,gene6592,gene6680,gene6803,gene7255,gene7536,gene7861,gene8615,gene9347,gene9348
BP	GO:0009065	glutamine family amino acid catabolic process	1	2	3	3	0.00259	0.15162	gene1799	gene11070,gene2396
BP	GO:0035434	copper ion transmembrane transport	3	0	3	3	0.00259	0.15162	gene3052,gene341,gene5277	-
MF	GO:0005375	copper ion transmembrane transporter activity	3	0	3	3	0.00266	0.15162	gene3052,gene341,gene5277	-
MF	GO:0016639	oxidoreductase activity, acting on the CH-NH2 group of donors, NAD or NADP as acceptor	2	1	3	3	0.00266	0.15162	gene7238,gene7925	gene2396
BP	GO:0009063	cellular amino acid catabolic process	3	7	10	28	0.00284	0.154022	gene1799,gene4061,gene8987	gene10261,gene11070,gene1317,gene1709,gene2396,gene459,gene6592
MF	GO:0050662	coenzyme binding	24	15	39	182	0.0029	0.154022	gene11233,gene11420,gene122,gene1507,gene1630,gene2292,gene2546,gene2769,gene396,gene3985,gene4558,gene4690,gene5600,gene5897,gene640,gene650,gene7169,gene7238,gene7447,gene8987,gene9480,gene9484,gene9994,gene9997	gene10597,gene120,gene1579,gene1825,gene291,gene439,gene440,gene4546,gene6576,gene6592,gene7389,gene8010,gene8221,gene85,gene8615
BP	GO:0000041	transition metal ion transport	5	1	6	12	0.00291	0.154022	gene10128,gene3052,gene341,gene4659,gene5277	gene2921
BP	GO:0030001	metal ion transport	13	3	16	57	0.00325	0.168017	gene10128,gene2220,gene3052,gene3284,gene341,gene4659,gene502,gene5277,gene5665,gene6765,gene8247,gene8250,gene8395	gene2921,gene338,gene8898
MF	GO:0015075	ion transmembrane transporter activity	19	19	38	178	0.0035	0.17683	gene11395,gene1769,gene2220,gene3052,gene341,gene4659,gene502,gene5188,gene5277,gene5665,gene640,gene7245,gene7429,gene7610,gene8247,gene8250,gene8395,gene9414,gene9963	gene10396,gene10667,gene1316,gene1874,gene2921,gene3185,gene338,gene4586,gene579,gene5949,gene6115,gene6342,gene6653,gene7427,gene8898,gene906,gene9342,gene9418,gene9941
BP	GO:0043648	dicarboxylic acid metabolic process	6	4	10	29	0.00382	0.188708	gene1803,gene6253,gene7238,gene8987,gene9961,gene9994	gene10261,gene1317,gene2396,gene3515
BP	GO:0006625	protein targeting to peroxisome	0	4	4	6	0.00421	0.190045	-	gene1038,gene1118,gene5327,gene979
BP	GO:0043574	peroxisomal transport	0	4	4	6	0.00421	0.190045	-	gene1038,gene1118,gene5327,gene979
BP	GO:0072662	protein localization to peroxisome	0	4	4	6	0.00421	0.190045	-	gene1038,gene1118,gene5327,gene979
BP	GO:0072663	establishment of protein localization to peroxisome	0	4	4	6	0.00421	0.190045	-	gene1038,gene1118,gene5327,gene979
BP	GO:0009064	glutamine family amino acid metabolic process	6	5	11	34	0.0043	0.190045	gene1517,gene1540,gene1558,gene1799,gene1803,gene7238	gene11070,gene1317,gene2396,gene3515,gene8615
MF	GO:0015079	potassium ion transmembrane transporter activity	3	1	4	6	0.00436	0.190045	gene5665,gene8247,gene8250	gene8898
MF	GO:0003777	microtubule motor activity	6	0	6	13	0.00501	0.214177	gene10624,gene11075,gene2215,gene783,gene9240,gene9858	-
BP	GO:0016054	organic acid catabolic process	3	8	11	35	0.00551	0.226828	gene1799,gene4061,gene8987	gene10261,gene11070,gene1317,gene1709,gene2396,gene459,gene6240,gene6592
BP	GO:0046395	carboxylic acid catabolic process	3	8	11	35	0.00551	0.226828	gene1799,gene4061,gene8987	gene10261,gene11070,gene1317,gene1709,gene2396,gene459,gene6240,gene6592
MF	GO:0005506	iron ion binding	9	11	20	81	0.00607	0.245338	gene11369,gene1524,gene2532,gene3773,gene4708,gene4724,gene4728,gene6727,gene7238	gene10510,gene1162,gene2154,gene3184,gene3936,gene42,gene4805,gene684,gene6880,gene8398,gene9345
BP	GO:0044272	sulfur compound biosynthetic process	4	7	11	36	0.00697	0.276684	gene2381,gene2609,gene9129,gene9399	gene1333,gene3934,gene5183,gene632,gene6803,gene9460,gene9494
MF	GO:0003774	motor activity	7	0	7	18	0.00758	0.290523	gene10624,gene11075,gene168,gene2215,gene783,gene9240,gene9858	-
BP	GO:1901605	alpha-amino acid metabolic process	12	14	26	117	0.00758	0.290523	gene1517,gene1540,gene1558,gene1799,gene1803,gene2609,gene3985,gene4061,gene7238,gene8246,gene8987,gene9129	gene10261,gene11070,gene1317,gene1333,gene1709,gene2396,gene3515,gene459,gene5183,gene632,gene6592,gene6803,gene7861,gene8615
BP	GO:0006813	potassium ion transport	3	1	4	7	0.00877	0.319602	gene5665,gene8247,gene8250	gene8898
BP	GO:0071804	cellular potassium ion transport	3	1	4	7	0.00877	0.319602	gene5665,gene8247,gene8250	gene8898
BP	GO:0071805	potassium ion transmembrane transport	3	1	4	7	0.00877	0.319602	gene5665,gene8247,gene8250	gene8898
BP	GO:0006537	glutamate biosynthetic process	2	1	3	4	0.00928	0.329216	gene1803,gene7238	gene3515
BP	GO:0034220	ion transmembrane transport	15	18	33	160	0.00933	0.329216	gene11395,gene1769,gene3052,gene341,gene4659,gene5277,gene5665,gene640,gene7245,gene7429,gene8247,gene8250,gene8395,gene9414,gene9963	gene10396,gene10667,gene1316,gene1874,gene2921,gene3185,gene338,gene4586,gene579,gene5949,gene6115,gene6342,gene7427,gene8898,gene906,gene9342,gene9418,gene9941
MF	GO:0003857	3-hydroxyacyl-CoA dehydrogenase activity	2	1	3	4	0.00952	0.330671	gene10920,gene9655	gene8010
BP	GO:0007018	microtubule-based movement	7	0	7	19	0.01008	0.344736	gene10624,gene11075,gene2215,gene473,gene783,gene9240,gene9858	-
MF	GO:0010181	FMN binding	4	6	10	33	0.01126	0.379257	gene5569,gene7238,gene839,gene8997	gene405,gene684,gene696,gene7151,gene882,gene8924
MF	GO:0022891	substrate-specific transmembrane transporter activity	23	27	50	265	0.01183	0.392509	gene10457,gene10589,gene11395,gene1769,gene2066,gene2220,gene296,gene3052,gene341,gene4659,gene502,gene5188,gene5277,gene5665,gene640,gene7245,gene7429,gene7610,gene8247,gene8250,gene8395,gene9414,gene9963	gene10019,gene10396,gene10535,gene10667,gene11350,gene1316,gene1874,gene2542,gene2591,gene2921,gene3185,gene338,gene4206,gene4276,gene4586,gene579,gene5949,gene6115,gene6342,gene6653,gene6885,gene7427,gene8898,gene906,gene9342,gene9418,gene9941
BP	GO:0006811	ion transport	23	20	43	226	0.01406	0.451529	gene10128,gene11060,gene11395,gene1769,gene2220,gene3052,gene3284,gene341,gene4659,gene502,gene5188,gene5277,gene5665,gene640,gene6535,gene6765,gene7245,gene7429,gene8247,gene8250,gene8395,gene9414,gene9963	gene10396,gene10667,gene1316,gene1471,gene1874,gene2921,gene3185,gene338,gene4586,gene579,gene5949,gene6115,gene6342,gene6653,gene7427,gene8898,gene906,gene9342,gene9418,gene9941
MF	GO:0016874	ligase activity	9	15	24	110	0.01411	0.451529	gene10357,gene1954,gene2730,gene4733,gene6310,gene7144,gene7383,gene8028,gene9720	gene1376,gene155,gene1953,gene2413,gene292,gene329,gene3934,gene4614,gene5289,gene7698,gene777,gene8082,gene9075,gene9460,gene9494
BP	GO:0098660	inorganic ion transmembrane transport	12	6	18	77	0.01456	0.451529	gene3052,gene341,gene4659,gene5277,gene5665,gene640,gene7245,gene7429,gene8247,gene8250,gene8395,gene9963	gene2921,gene338,gene8898,gene9342,gene9418,gene9941
BP	GO:0006094	gluconeogenesis	1	3	4	8	0.01564	0.451529	gene1598	gene5289,gene9400,gene9533
BP	GO:0006569	tryptophan catabolic process	1	3	4	8	0.01564	0.451529	gene8987	gene10261,gene1709,gene459
BP	GO:0019319	hexose biosynthetic process	1	3	4	8	0.01564	0.451529	gene1598	gene5289,gene9400,gene9533
BP	GO:0042402	cellular biogenic amine catabolic process	1	3	4	8	0.01564	0.451529	gene8987	gene10261,gene1709,gene459
BP	GO:0042436	indole-containing compound catabolic process	1	3	4	8	0.01564	0.451529	gene8987	gene10261,gene1709,gene459
BP	GO:0046218	indolalkylamine catabolic process	1	3	4	8	0.01564	0.451529	gene8987	gene10261,gene1709,gene459
BP	GO:0046364	monosaccharide biosynthetic process	1	3	4	8	0.01564	0.451529	gene1598	gene5289,gene9400,gene9533
BP	GO:0009074	aromatic amino acid family catabolic process	2	3	5	12	0.01661	0.469273	gene4061,gene8987	gene10261,gene1709,gene459
MF	GO:0016645	oxidoreductase activity, acting on the CH-NH group of donors	2	3	5	12	0.01724	0.469273	gene1799,gene1803	gene11070,gene3515,gene7861
BP	GO:0006928	movement of cell or subcellular component	7	0	7	21	0.0182	0.469273	gene10624,gene11075,gene2215,gene473,gene783,gene9240,gene9858	-
BP	GO:1901617	organic hydroxy compound biosynthetic process	1	6	7	21	0.0182	0.469273	gene1540	gene11192,gene1333,gene1702,gene8398,gene8822,gene9830
BP	GO:0006428	isoleucyl-tRNA aminoacylation	1	1	2	2	0.01887	0.469273	gene2978	gene6680
BP	GO:0006562	proline catabolic process	1	1	2	2	0.01887	0.469273	gene1799	gene11070
BP	GO:0042182	ketone catabolic process	0	2	2	2	0.01887	0.469273	-	gene10261,gene3984
MF	GO:0003871	5-methyltetrahydropteroyltriglutamate-homocysteine S-methyltransferase activity	1	1	2	2	0.01921	0.469273	gene2609	gene6803
MF	GO:0004657	proline dehydrogenase activity	1	1	2	2	0.01921	0.469273	gene1799	gene11070
MF	GO:0004822	isoleucine-tRNA ligase activity	1	1	2	2	0.01921	0.469273	gene2978	gene6680
MF	GO:0016822	hydrolase activity, acting on acid carbon-carbon bonds	0	2	2	2	0.01921	0.469273	-	gene10261,gene9347
MF	GO:0016823	hydrolase activity, acting on acid carbon-carbon bonds, in ketonic substances	0	2	2	2	0.01921	0.469273	-	gene10261,gene9347
MF	GO:0042085	5-methyltetrahydropteroyltri-L-glutamate-dependent methyltransferase activity	1	1	2	2	0.01921	0.469273	gene2609	gene6803
MF	GO:0046857	oxidoreductase activity, acting on other nitrogenous compounds as donors, with NAD or NADP as acceptor	2	0	2	2	0.01921	0.469273	gene2769,gene650	-
BP	GO:0032787	monocarboxylic acid metabolic process	6	11	17	74	0.02044	0.478852	gene10644,gene10920,gene1598,gene7575,gene8987,gene9655	gene10261,gene10510,gene1317,gene3934,gene3984,gene42,gene5289,gene6240,gene7698,gene8010,gene9400
BP	GO:0016558	protein import into peroxisome matrix	0	3	3	5	0.02084	0.478852	-	gene1038,gene5327,gene979
BP	GO:0098661	inorganic anion transmembrane transport	1	2	3	5	0.02084	0.478852	gene9963	gene9342,gene9418
BP	GO:1902358	sulfate transmembrane transport	1	2	3	5	0.02084	0.478852	gene9963	gene9342,gene9418
MF	GO:0022857	transmembrane transporter activity	28	31	59	331	0.02103	0.478852	gene10457,gene10589,gene11060,gene111,gene11395,gene1769,gene2066,gene2220,gene2238,gene296,gene3052,gene341,gene4659,gene4721,gene502,gene5188,gene5277,gene5665,gene640,gene7245,gene7429,gene7530,gene7610,gene8247,gene8250,gene8395,gene9414,gene9963	gene10019,gene10396,gene10535,gene10667,gene11350,gene1316,gene1471,gene1874,gene2542,gene2591,gene2921,gene3084,gene3185,gene338,gene4206,gene4276,gene4586,gene5419,gene579,gene5949,gene6115,gene6342,gene6653,gene6885,gene7427,gene8835,gene8898,gene906,gene9342,gene9418,gene9941
MF	GO:0016627	oxidoreductase activity, acting on the CH-CH group of donors	2	8	10	36	0.02104	0.478852	gene2546,gene2824	gene10140,gene1825,gene291,gene4546,gene6576,gene7389,gene8221,gene9813
MF	GO:0015291	secondary active transmembrane transporter activity	3	6	9	31	0.02111	0.478852	gene11060,gene7610,gene9963	gene1471,gene5949,gene6653,gene9342,gene9418,gene9941
MF	GO:0008271	secondary active sulfate transmembrane transporter activity	1	2	3	5	0.02136	0.479629	gene9963	gene9342,gene9418
MF	GO:0022892	substrate-specific transporter activity	23	29	52	288	0.02344	0.516521	gene10457,gene10589,gene11395,gene1769,gene2066,gene2220,gene296,gene3052,gene341,gene4659,gene502,gene5188,gene5277,gene5665,gene640,gene7245,gene7429,gene7610,gene8247,gene8250,gene8395,gene9414,gene9963	gene10019,gene1028,gene10396,gene10535,gene10667,gene11350,gene1316,gene1874,gene2542,gene2591,gene2921,gene3185,gene338,gene4206,gene4276,gene4586,gene579,gene5949,gene6115,gene6342,gene6653,gene6885,gene7427,gene7877,gene8898,gene906,gene9342,gene9418,gene9941
MF	GO:0008324	cation transmembrane transporter activity	16	7	23	109	0.02347	0.516521	gene1769,gene2220,gene3052,gene341,gene4659,gene502,gene5277,gene5665,gene640,gene7245,gene7429,gene7610,gene8247,gene8250,gene8395,gene9414	gene2921,gene338,gene579,gene6115,gene6653,gene8898,gene9941
BP	GO:0006812	cation transport	19	7	26	128	0.0237	0.516521	gene10128,gene1769,gene2220,gene3052,gene3284,gene341,gene4659,gene502,gene5277,gene5665,gene640,gene6535,gene6765,gene7245,gene7429,gene8247,gene8250,gene8395,gene9414	gene2921,gene338,gene579,gene6115,gene6653,gene8898,gene9941
BP	GO:0043650	dicarboxylic acid biosynthetic process	3	2	5	13	0.024	0.517107	gene1803,gene7238,gene8987	gene10261,gene3515
MF	GO:0060089	molecular transducer activity	5	2	7	22	0.02472	0.517107	gene1688,gene5050,gene52,gene6896,gene9187	gene11462,gene9533
MF	GO:0000155	phosphorelay sensor kinase activity	4	1	5	13	0.02489	0.517107	gene1688,gene52,gene6896,gene9187	gene11462
MF	GO:0004673	protein histidine kinase activity	4	1	5	13	0.02489	0.517107	gene1688,gene52,gene6896,gene9187	gene11462
MF	GO:0016775	phosphotransferase activity, nitrogenous group as acceptor	4	1	5	13	0.02489	0.517107	gene1688,gene52,gene6896,gene9187	gene11462
BP	GO:0009310	amine catabolic process	1	3	4	9	0.02515	0.517671	gene8987	gene10261,gene1709,gene459
BP	GO:0006555	methionine metabolic process	1	5	6	18	0.02827	0.576552	gene2609	gene1333,gene5183,gene632,gene6803,gene7861
MF	GO:0004872	receptor activity	5	1	6	18	0.02944	0.584331	gene1688,gene5050,gene52,gene6896,gene9187	gene11462
MF	GO:0008017	microtubule binding	6	0	6	18	0.02944	0.584331	gene10624,gene11075,gene2215,gene4832,gene9240,gene9858	-
MF	GO:0038023	signaling receptor activity	5	1	6	18	0.02944	0.584331	gene1688,gene5050,gene52,gene6896,gene9187	gene11462
MF	GO:0005215	transporter activity	32	36	68	398	0.03311	0.641335	gene10410,gene10457,gene10589,gene11060,gene111,gene11395,gene1769,gene2066,gene2109,gene2220,gene2238,gene296,gene3052,gene341,gene4659,gene4721,gene502,gene5188,gene5277,gene561,gene5665,gene6112,gene640,gene7245,gene7429,gene7530,gene7610,gene8247,gene8250,gene8395,gene9414,gene9963	gene10019,gene1028,gene10396,gene10535,gene10667,gene107,gene11350,gene1316,gene1471,gene1874,gene2542,gene2591,gene2781,gene2921,gene3084,gene3185,gene338,gene4206,gene4276,gene4553,gene4586,gene5419,gene579,gene5949,gene6115,gene6342,gene6653,gene6885,gene7427,gene7877,gene8835,gene8898,gene906,gene9342,gene9418,gene9941
BP	GO:0006006	glucose metabolic process	2	3	5	14	0.03322	0.641335	gene1598,gene2141	gene5289,gene9400,gene9533
MF	GO:0031177	phosphopantetheine binding	4	1	5	14	0.03441	0.641335	gene11233,gene4727,gene4732,gene4958	gene10554
MF	GO:0022890	inorganic cation transmembrane transporter activity	14	4	18	84	0.03653	0.641335	gene2220,gene3052,gene341,gene4659,gene502,gene5277,gene5665,gene640,gene7245,gene7429,gene7610,gene8247,gene8250,gene8395	gene2921,gene338,gene8898,gene9941
BP	GO:0005996	monosaccharide metabolic process	5	3	8	29	0.03704	0.641335	gene10233,gene1507,gene1598,gene2141,gene6259	gene5289,gene9400,gene9533
CC	GO:0000796	condensin complex	2	0	2	3	0.0372	0.641335	gene4867,gene983	-
BP	GO:0006561	proline biosynthetic process	1	2	3	6	0.03746	0.641335	gene1803	gene3515,gene8615
BP	GO:0006825	copper ion transport	3	0	3	6	0.03746	0.641335	gene3052,gene341,gene5277	-
BP	GO:0008272	sulfate transport	1	2	3	6	0.03746	0.641335	gene9963	gene9342,gene9418
BP	GO:0046173	polyol biosynthetic process	1	2	3	6	0.03746	0.641335	gene1540	gene1333,gene8822
BP	GO:0070189	kynurenine metabolic process	0	3	3	6	0.03746	0.641335	-	gene10261,gene1709,gene459
MF	GO:0008509	anion transmembrane transporter activity	3	12	15	67	0.0378	0.641335	gene11395,gene5188,gene9963	gene10396,gene10667,gene1316,gene1874,gene3185,gene4586,gene5949,gene6115,gene6342,gene7427,gene9342,gene9418
MF	GO:0004075	biotin carboxylase activity	1	2	3	6	0.03837	0.641335	gene1954	gene155,gene5289
MF	GO:0015116	sulfate transmembrane transporter activity	1	2	3	6	0.03837	0.641335	gene9963	gene9342,gene9418
MF	GO:0016653	oxidoreductase activity, acting on NAD(P)H, heme protein as acceptor	2	1	3	6	0.03837	0.641335	gene3876,gene9095	gene684
MF	GO:1901682	sulfur compound transmembrane transporter activity	1	2	3	6	0.03837	0.641335	gene9963	gene9342,gene9418
MF	GO:0008483	transaminase activity	3	4	7	24	0.03923	0.641335	gene2653,gene4730,gene8246	gene1303,gene1317,gene3934,gene4386
MF	GO:0016769	transferase activity, transferring nitrogenous groups	3	4	7	24	0.03923	0.641335	gene2653,gene4730,gene8246	gene1303,gene1317,gene3934,gene4386
MF	GO:0003700	DNA binding transcription factor activity	7	22	29	151	0.03924	0.641335	gene10446,gene2953,gene4101,gene5297,gene7545,gene7856,gene9462	gene10696,gene10876,gene1088,gene1333,gene1758,gene1913,gene2286,gene2404,gene2777,gene2794,gene3474,gene3869,gene4036,gene5833,gene6267,gene637,gene7050,gene7906,gene7943,gene8377,gene9344,gene9439
MF	GO:0000981	RNA polymerase II transcription factor activity, sequence-specific DNA binding	5	19	24	121	0.04121	0.641335	gene10446,gene2953,gene5297,gene7545,gene7856	gene10696,gene10876,gene1088,gene1333,gene1758,gene1913,gene2286,gene2404,gene2794,gene3474,gene3869,gene4036,gene6267,gene637,gene7050,gene7943,gene8377,gene9344,gene9439
MF	GO:0050660	flavin adenine dinucleotide binding	14	7	21	103	0.0415	0.641335	gene11233,gene122,gene2546,gene2769,gene396,gene4558,gene4690,gene5897,gene7238,gene7447,gene8987,gene9480,gene9484,gene9997	gene1825,gene291,gene4546,gene6576,gene7389,gene8221,gene85
BP	GO:0000096	sulfur amino acid metabolic process	2	5	7	25	0.04621	0.641335	gene2609,gene9129	gene1333,gene5183,gene632,gene6803,gene7861
BP	GO:0042180	cellular ketone metabolic process	2	4	6	20	0.04651	0.641335	gene1540,gene393	gene10261,gene1709,gene3984,gene459
MF	GO:0016705	oxidoreductase activity, acting on paired donors, with incorporation or reduction of molecular oxygen	8	9	17	81	0.04931	0.641335	gene11369,gene1524,gene2532,gene4690,gene4724,gene4728,gene6727,gene8987	gene1162,gene2154,gene3184,gene3936,gene4490,gene4805,gene684,gene8398,gene9345
BP	GO:0006790	sulfur compound metabolic process	4	11	15	70	0.04982	0.641335	gene2381,gene2609,gene9129,gene9399	gene1333,gene3934,gene3984,gene5183,gene5626,gene6002,gene632,gene6803,gene7861,gene9460,gene9494
BP	GO:0000187	activation of MAPK activity	0	2	2	3	0.05143	0.641335	-	gene5622,gene9528
BP	GO:0006021	inositol biosynthetic process	0	2	2	3	0.05143	0.641335	-	gene1333,gene8822
BP	GO:0006419	alanyl-tRNA aminoacylation	2	0	2	3	0.05143	0.641335	gene10573,gene4734	-
BP	GO:0009228	thiamine biosynthetic process	2	0	2	3	0.05143	0.641335	gene2381,gene9399	-
BP	GO:0019566	arabinose metabolic process	2	0	2	3	0.05143	0.641335	gene10233,gene6259	-
BP	GO:0033609	oxalate metabolic process	2	0	2	3	0.05143	0.641335	gene6253,gene9961	-
BP	GO:0034354	'de novo' NAD biosynthetic process from tryptophan	1	1	2	3	0.05143	0.641335	gene8987	gene10261
BP	GO:0034627	'de novo' NAD biosynthetic process	1	1	2	3	0.05143	0.641335	gene8987	gene10261
BP	GO:0042724	thiamine-containing compound biosynthetic process	2	0	2	3	0.05143	0.641335	gene2381,gene9399	-
BP	GO:0043420	anthranilate metabolic process	1	1	2	3	0.05143	0.641335	gene8987	gene10261
BP	GO:0046373	L-arabinose metabolic process	2	0	2	3	0.05143	0.641335	gene10233,gene6259	-
MF	GO:0003842	1-pyrroline-5-carboxylate dehydrogenase activity	1	1	2	3	0.05231	0.641335	gene1803	gene3515
MF	GO:0004128	cytochrome-b5 reductase activity, acting on NAD(P)H	2	0	2	3	0.05231	0.641335	gene3876,gene9095	-
MF	GO:0004708	MAP kinase kinase activity	0	2	2	3	0.05231	0.641335	-	gene5622,gene9528
MF	GO:0004813	alanine-tRNA ligase activity	2	0	2	3	0.05231	0.641335	gene10573,gene4734	-
MF	GO:0008172	S-methyltransferase activity	1	1	2	3	0.05231	0.641335	gene2609	gene6803
MF	GO:0008553	hydrogen-exporting ATPase activity, phosphorylative mechanism	2	0	2	3	0.05231	0.641335	gene7245,gene7429	-
MF	GO:0019825	oxygen binding	2	0	2	3	0.05231	0.641335	gene11378,gene4690	-
MF	GO:0030729	acetoacetate-CoA ligase activity	1	1	2	3	0.05231	0.641335	gene10357	gene2413
MF	GO:0046556	alpha-L-arabinofuranosidase activity	2	0	2	3	0.05231	0.641335	gene10233,gene6259	-
BP	GO:0006629	lipid metabolic process	11	20	31	169	0.05259	0.641335	gene10174,gene10357,gene10920,gene11471,gene1540,gene190,gene2630,gene4801,gene7212,gene8783,gene9655	gene10109,gene10510,gene11192,gene1333,gene2413,gene2780,gene3356,gene3414,gene42,gene4490,gene4860,gene6240,gene6604,gene7698,gene7714,gene8010,gene8398,gene8764,gene8822,gene9830
BP	GO:0042537	benzene-containing compound metabolic process	1	3	4	11	0.05262	0.641335	gene8987	gene10261,gene1709,gene459
BP	GO:0046165	alcohol biosynthetic process	1	3	4	11	0.05262	0.641335	gene1540	gene1333,gene8398,gene8822
BP	GO:0072524	pyridine-containing compound metabolic process	6	4	10	42	0.05394	0.641335	gene10644,gene1598,gene178,gene5435,gene7383,gene8987	gene10261,gene1702,gene2357,gene9400
MF	GO:0016877	ligase activity, forming carbon-sulfur bonds	1	3	4	11	0.05414	0.641335	gene10357	gene2413,gene4614,gene7698
BP	GO:0098656	anion transmembrane transport	2	12	14	65	0.05479	0.641335	gene11395,gene9963	gene10396,gene10667,gene1316,gene1874,gene3185,gene4586,gene5949,gene6115,gene6342,gene7427,gene9342,gene9418
BP	GO:0098655	cation transmembrane transport	13	6	19	95	0.05561	0.641335	gene1769,gene3052,gene341,gene4659,gene5277,gene5665,gene640,gene7245,gene7429,gene8247,gene8250,gene8395,gene9414	gene2921,gene338,gene579,gene6115,gene8898,gene9941
BP	GO:0015698	inorganic anion transport	3	4	7	26	0.05604	0.641335	gene11060,gene5188,gene9963	gene1316,gene1471,gene9342,gene9418
BP	GO:0019362	pyridine nucleotide metabolic process	6	3	9	37	0.05835	0.641335	gene10644,gene1598,gene178,gene5435,gene7383,gene8987	gene10261,gene2357,gene9400
BP	GO:0046496	nicotinamide nucleotide metabolic process	6	3	9	37	0.05835	0.641335	gene10644,gene1598,gene178,gene5435,gene7383,gene8987	gene10261,gene2357,gene9400
MF	GO:0016620	oxidoreductase activity, acting on the aldehyde or oxo group of donors, NAD or NADP as acceptor	2	5	7	26	0.0584	0.641335	gene1803,gene4802	gene3515,gene5098,gene6481,gene7191,gene8615
MF	GO:0015103	inorganic anion transmembrane transporter activity	2	3	5	16	0.0594	0.641335	gene5188,gene9963	gene1316,gene9342,gene9418
MF	GO:0072341	modified amino acid binding	4	1	5	16	0.0594	0.641335	gene11233,gene4727,gene4732,gene4958	gene10554
MF	GO:0004616	phosphogluconate dehydrogenase (decarboxylating) activity	2	1	3	7	0.06035	0.641335	gene5391,gene640	gene6592
BP	GO:0098662	inorganic cation transmembrane transport	11	4	15	72	0.06164	0.641335	gene3052,gene341,gene4659,gene5277,gene5665,gene640,gene7245,gene7429,gene8247,gene8250,gene8395	gene2921,gene338,gene8898,gene9941
BP	GO:0044283	small molecule biosynthetic process	13	17	30	166	0.06586	0.641335	gene1540,gene1598,gene1803,gene2381,gene2609,gene393,gene3985,gene7238,gene8246,gene8987,gene9129,gene9243,gene9399	gene10261,gene10510,gene1333,gene1702,gene3515,gene3934,gene42,gene4386,gene5289,gene632,gene6803,gene7698,gene8398,gene8615,gene8822,gene9400,gene9533
MF	GO:0016614	oxidoreductase activity, acting on CH-OH group of donors	13	5	18	90	0.06596	0.641335	gene10625,gene10920,gene122,gene1630,gene3985,gene4558,gene5391,gene5897,gene640,gene7447,gene9480,gene9655,gene9994	gene10597,gene11112,gene6592,gene8010,gene85
MF	GO:0033218	amide binding	4	3	7	27	0.06982	0.641335	gene11233,gene4727,gene4732,gene4958	gene10554,gene5289,gene979
BP	GO:0007031	peroxisome organization	0	4	4	12	0.07062	0.641335	-	gene1038,gene1118,gene5327,gene979
BP	GO:0019359	nicotinamide nucleotide biosynthetic process	3	1	4	12	0.07062	0.641335	gene5435,gene7383,gene8987	gene10261
BP	GO:0019363	pyridine nucleotide biosynthetic process	3	1	4	12	0.07062	0.641335	gene5435,gene7383,gene8987	gene10261
BP	GO:0006733	oxidoreduction coenzyme metabolic process	7	3	10	44	0.07086	0.641335	gene10644,gene1598,gene178,gene393,gene5435,gene7383,gene8987	gene10261,gene2357,gene9400
BP	GO:0000160	phosphorelay signal transduction system	4	1	5	17	0.07258	0.641335	gene1688,gene52,gene6896,gene9187	gene11462
MF	GO:0015662	ATPase activity, coupled to transmembrane movement of ions, phosphorylative mechanism	3	1	4	12	0.07259	0.641335	gene7245,gene7429,gene8395	gene2921
CC	GO:0044438	microbody part	0	3	3	9	0.0766	0.641335	-	gene1038,gene1118,gene5327
CC	GO:0044439	peroxisomal part	0	3	3	9	0.0766	0.641335	-	gene1038,gene1118,gene5327
BP	GO:0016051	carbohydrate biosynthetic process	2	5	7	28	0.07932	0.641335	gene1598,gene1634	gene1333,gene5289,gene8822,gene9400,gene9533
BP	GO:0023014	signal transduction by protein phosphorylation	4	3	7	28	0.07932	0.641335	gene1688,gene52,gene6896,gene9187	gene11462,gene5622,gene9528
BP	GO:0007076	mitotic chromosome condensation	3	0	3	8	0.08499	0.641335	gene4867,gene6081,gene983	-
BP	GO:0009435	NAD biosynthetic process	2	1	3	8	0.08499	0.641335	gene7383,gene8987	gene10261
MF	GO:0016879	ligase activity, forming carbon-nitrogen bonds	5	6	11	51	0.08647	0.641335	gene1954,gene6310,gene7383,gene8028,gene9720	gene155,gene1953,gene3934,gene5289,gene9075,gene9460
MF	GO:0030976	thiamine pyrophosphate binding	2	1	3	8	0.08688	0.641335	gene11420,gene2292	gene120
MF	GO:0016903	oxidoreductase activity, acting on the aldehyde or oxo group of donors	2	6	8	34	0.08862	0.641335	gene1803,gene4802	gene3515,gene4162,gene5098,gene6481,gene7191,gene8615
BP	GO:0016042	lipid catabolic process	2	3	5	18	0.08962	0.641335	gene10174,gene4801	gene3414,gene6240,gene7714
BP	GO:0072525	pyridine-containing compound biosynthetic process	3	2	5	18	0.08962	0.641335	gene5435,gene7383,gene8987	gene10261,gene1702
BP	GO:0006568	tryptophan metabolic process	1	3	4	13	0.09134	0.641335	gene8987	gene10261,gene1709,gene459
BP	GO:0006586	indolalkylamine metabolic process	1	3	4	13	0.09134	0.641335	gene8987	gene10261,gene1709,gene459
BP	GO:0042430	indole-containing compound metabolic process	1	3	4	13	0.09134	0.641335	gene8987	gene10261,gene1709,gene459
BP	GO:0009072	aromatic amino acid family metabolic process	2	5	7	29	0.09277	0.641335	gene4061,gene8987	gene10261,gene1709,gene459,gene9347,gene9348
BP	GO:0001403	invasive growth in response to glucose limitation	0	2	2	4	0.09357	0.641335	-	gene9528,gene9533
BP	GO:0006750	glutathione biosynthetic process	0	2	2	4	0.09357	0.641335	-	gene9460,gene9494
BP	GO:0006772	thiamine metabolic process	2	0	2	4	0.09357	0.641335	gene2381,gene9399	-
BP	GO:0010676	positive regulation of cellular carbohydrate metabolic process	0	2	2	4	0.09357	0.641335	-	gene1333,gene9533
BP	GO:0019184	nonribosomal peptide biosynthetic process	0	2	2	4	0.09357	0.641335	-	gene9460,gene9494
BP	GO:0019441	tryptophan catabolic process to kynurenine	0	2	2	4	0.09357	0.641335	-	gene1709,gene459
BP	GO:0019805	quinolinate biosynthetic process	1	1	2	4	0.09357	0.641335	gene8987	gene10261
BP	GO:0031028	septation initiation signaling	2	0	2	4	0.09357	0.641335	gene473,gene6081	-
BP	GO:0031991	regulation of actomyosin contractile ring contraction	2	0	2	4	0.09357	0.641335	gene473,gene6081	-
BP	GO:0032467	positive regulation of cytokinesis	2	0	2	4	0.09357	0.641335	gene473,gene6081	-
BP	GO:0036267	invasive filamentous growth	0	2	2	4	0.09357	0.641335	-	gene9528,gene9533
BP	GO:0042723	thiamine-containing compound metabolic process	2	0	2	4	0.09357	0.641335	gene2381,gene9399	-
BP	GO:0045913	positive regulation of carbohydrate metabolic process	0	2	2	4	0.09357	0.641335	-	gene1333,gene9533
BP	GO:0046185	aldehyde catabolic process	1	1	2	4	0.09357	0.641335	gene2056	gene3984
BP	GO:0046874	quinolinate metabolic process	1	1	2	4	0.09357	0.641335	gene8987	gene10261
BP	GO:0051781	positive regulation of cell division	2	0	2	4	0.09357	0.641335	gene473,gene6081	-
BP	GO:0051788	response to misfolded protein	1	1	2	4	0.09357	0.641335	gene1219	gene8803
BP	GO:0055088	lipid homeostasis	2	0	2	4	0.09357	0.641335	gene2733,gene9242	-
BP	GO:0071218	cellular response to misfolded protein	1	1	2	4	0.09357	0.641335	gene1219	gene8803
BP	GO:1901893	positive regulation of cell septum assembly	2	0	2	4	0.09357	0.641335	gene473,gene6081	-
BP	GO:1903438	positive regulation of mitotic cytokinetic process	2	0	2	4	0.09357	0.641335	gene473,gene6081	-
BP	GO:1903490	positive regulation of mitotic cytokinesis	2	0	2	4	0.09357	0.641335	gene473,gene6081	-
MF	GO:1901681	sulfur compound binding	2	2	4	13	0.09379	0.641335	gene11420,gene2292	gene120,gene5289
MF	GO:0004035	alkaline phosphatase activity	0	2	2	4	0.09509	0.641335	-	gene2356,gene2357
MF	GO:0004061	arylformamidase activity	0	2	2	4	0.09509	0.641335	-	gene1709,gene459
MF	GO:0004084	branched-chain-amino-acid transaminase activity	1	1	2	4	0.09509	0.641335	gene4730	gene4386
MF	GO:0004712	protein serine/threonine/tyrosine kinase activity	0	2	2	4	0.09509	0.641335	-	gene5622,gene9528
MF	GO:0015293	symporter activity	1	1	2	4	0.09509	0.641335	gene7610	gene6653
MF	GO:0015294	solute:cation symporter activity	1	1	2	4	0.09509	0.641335	gene7610	gene6653
MF	GO:0016661	oxidoreductase activity, acting on other nitrogenous compounds as donors	2	0	2	4	0.09509	0.641335	gene2769,gene650	-
MF	GO:0016878	acid-thiol ligase activity	1	1	2	4	0.09509	0.641335	gene10357	gene2413
MF	GO:0016977	chitosanase activity	2	0	2	4	0.09509	0.641335	gene10409,gene8836	-
MF	GO:0016616	oxidoreductase activity, acting on the CH-OH group of donors, NAD or NADP as acceptor	7	4	11	52	0.09666	0.641335	gene10920,gene1630,gene3985,gene5391,gene640,gene9655,gene9994	gene10597,gene11112,gene6592,gene8010
BP	GO:0019318	hexose metabolic process	3	3	6	24	0.1008	0.641335	gene1507,gene1598,gene2141	gene5289,gene9400,gene9533
MF	GO:0004871	signal transducer activity	5	3	8	35	0.10165	0.641335	gene1688,gene5050,gene52,gene6896,gene9187	gene11462,gene5622,gene9528
BP	GO:0006631	fatty acid metabolic process	2	5	7	30	0.10742	0.641335	gene10920,gene9655	gene10510,gene42,gene6240,gene7698,gene8010
BP	GO:0000097	sulfur amino acid biosynthetic process	2	3	5	19	0.10853	0.641335	gene2609,gene9129	gene1333,gene632,gene6803
BP	GO:0016126	sterol biosynthetic process	0	3	3	9	0.11491	0.641335	-	gene11192,gene8398,gene9830
BP	GO:0030261	chromosome condensation	3	0	3	9	0.11491	0.641335	gene4867,gene6081,gene983	-
BP	GO:0072348	sulfur compound transport	1	2	3	9	0.11491	0.641335	gene9963	gene9342,gene9418
CC	GO:0000421	autophagosome membrane	0	1	1	1	0.1161	0.641335	-	gene1307
CC	GO:0005615	extracellular space	1	0	1	1	0.1161	0.641335	gene4220	-
CC	GO:0005776	autophagosome	0	1	1	1	0.1161	0.641335	-	gene1307
CC	GO:0034973	Sid2-Mob1 complex	1	0	1	1	0.1161	0.641335	gene473	-
CC	GO:0044421	extracellular region part	1	0	1	1	0.1161	0.641335	gene4220	-
CC	GO:0048189	Lid2 complex	1	0	1	1	0.1161	0.641335	gene759	-
CC	GO:0089713	Cbf1-Met4-Met28 complex	0	1	1	1	0.1161	0.641335	-	gene1333
CC	GO:0097635	extrinsic component of autophagosome membrane	0	1	1	1	0.1161	0.641335	-	gene1307
CC	GO:1990316	ATG1/ULK1 kinase complex	0	1	1	1	0.1161	0.641335	-	gene2725
MF	GO:0140110	transcription regulator activity	7	24	31	181	0.11953	0.641335	gene10446,gene2953,gene4101,gene5297,gene7545,gene7856,gene9462	gene10696,gene10876,gene1088,gene1333,gene1758,gene1913,gene2286,gene2404,gene2777,gene2794,gene3474,gene3869,gene3948,gene4036,gene5833,gene6267,gene637,gene6621,gene7050,gene7906,gene7943,gene8377,gene9344,gene9439
BP	GO:0006732	coenzyme metabolic process	8	9	17	92	0.12105	0.641335	gene10644,gene1598,gene178,gene393,gene5435,gene6007,gene7383,gene8987	gene10261,gene1702,gene2357,gene3557,gene5183,gene522,gene6002,gene7861,gene9400
MF	GO:0015631	tubulin binding	6	0	6	25	0.12197	0.641335	gene10624,gene11075,gene2215,gene4832,gene9240,gene9858	-
BP	GO:0006081	cellular aldehyde metabolic process	2	3	5	20	0.12921	0.641335	gene178,gene2056	gene1702,gene3984,gene9400
BP	GO:0009066	aspartate family amino acid metabolic process	1	5	6	26	0.13664	0.641335	gene2609	gene1333,gene5183,gene632,gene6803,gene7861
BP	GO:0000820	regulation of glutamine family amino acid metabolic process	1	0	1	1	0.13746	0.641335	gene1540	-
BP	GO:0000821	regulation of arginine metabolic process	1	0	1	1	0.13746	0.641335	gene1540	-
BP	GO:0000999	RNA polymerase III type 1 promoter transcriptional preinitiation complex assembly	0	1	1	1	0.13746	0.641335	-	gene6621
BP	GO:0001009	transcription from RNA polymerase III type 2 promoter	0	1	1	1	0.13746	0.641335	-	gene6621
BP	GO:0001021	RNA polymerase III type 2 promoter transcriptional preinitiation complex assembly	0	1	1	1	0.13746	0.641335	-	gene6621
BP	GO:0001022	transcription initiation from RNA polymerase III type 1 promoter	0	1	1	1	0.13746	0.641335	-	gene6621
BP	GO:0001023	transcription initiation from RNA polymerase III type 2 promoter	0	1	1	1	0.13746	0.641335	-	gene6621
BP	GO:0001041	transcription from a RNA polymerase III hybrid type promoter	0	1	1	1	0.13746	0.641335	-	gene6621
BP	GO:0005980	glycogen catabolic process	1	0	1	1	0.13746	0.641335	gene1634	-
BP	GO:0006089	lactate metabolic process	0	1	1	1	0.13746	0.641335	-	gene3984
BP	GO:0006538	glutamate catabolic process	0	1	1	1	0.13746	0.641335	-	gene2396
BP	GO:0006556	S-adenosylmethionine biosynthetic process	0	1	1	1	0.13746	0.641335	-	gene5183
BP	GO:0006672	ceramide metabolic process	0	1	1	1	0.13746	0.641335	-	gene1333
BP	GO:0006784	heme a biosynthetic process	1	0	1	1	0.13746	0.641335	gene2824	-
BP	GO:0006809	nitric oxide biosynthetic process	1	0	1	1	0.13746	0.641335	gene650	-
BP	GO:0006828	manganese ion transport	1	0	1	1	0.13746	0.641335	gene10128	-
BP	GO:0007039	protein catabolic process in the vacuole	1	0	1	1	0.13746	0.641335	gene9328	-
BP	GO:0009438	methylglyoxal metabolic process	0	1	1	1	0.13746	0.641335	-	gene3984
BP	GO:0015677	copper ion import	1	0	1	1	0.13746	0.641335	gene5277	-
BP	GO:0015706	nitrate transport	1	0	1	1	0.13746	0.641335	gene5188	-
BP	GO:0015707	nitrite transport	1	0	1	1	0.13746	0.641335	gene5188	-
BP	GO:0015740	C4-dicarboxylate transport	0	1	1	1	0.13746	0.641335	-	gene5949
BP	GO:0015741	fumarate transport	0	1	1	1	0.13746	0.641335	-	gene5949
BP	GO:0015744	succinate transport	0	1	1	1	0.13746	0.641335	-	gene5949
BP	GO:0015812	gamma-aminobutyric acid transport	0	1	1	1	0.13746	0.641335	-	gene6115
BP	GO:0015868	purine ribonucleotide transport	0	1	1	1	0.13746	0.641335	-	gene6342
BP	GO:0016562	protein import into peroxisome matrix, receptor recycling	0	1	1	1	0.13746	0.641335	-	gene5327
BP	GO:0018131	oxazole or thiazole biosynthetic process	1	0	1	1	0.13746	0.641335	gene9399	-
BP	GO:0019243	methylglyoxal catabolic process to D-lactate via S-lactoyl-glutathione	0	1	1	1	0.13746	0.641335	-	gene3984
BP	GO:0019551	glutamate catabolic process to 2-oxoglutarate	0	1	1	1	0.13746	0.641335	-	gene2396
BP	GO:0030149	sphingolipid catabolic process	0	1	1	1	0.13746	0.641335	-	gene3414
BP	GO:0031144	proteasome localization	0	1	1	1	0.13746	0.641335	-	gene8803
BP	GO:0031579	membrane raft organization	0	1	1	1	0.13746	0.641335	-	gene8398
BP	GO:0032101	regulation of response to external stimulus	0	1	1	1	0.13746	0.641335	-	gene9533
BP	GO:0032103	positive regulation of response to external stimulus	0	1	1	1	0.13746	0.641335	-	gene9533
BP	GO:0032104	regulation of response to extracellular stimulus	0	1	1	1	0.13746	0.641335	-	gene9533
BP	GO:0032106	positive regulation of response to extracellular stimulus	0	1	1	1	0.13746	0.641335	-	gene9533
BP	GO:0032107	regulation of response to nutrient levels	0	1	1	1	0.13746	0.641335	-	gene9533
BP	GO:0032109	positive regulation of response to nutrient levels	0	1	1	1	0.13746	0.641335	-	gene9533
BP	GO:0032459	regulation of protein oligomerization	1	0	1	1	0.13746	0.641335	gene473	-
BP	GO:0032460	negative regulation of protein oligomerization	1	0	1	1	0.13746	0.641335	gene473	-
BP	GO:0032462	regulation of protein homooligomerization	1	0	1	1	0.13746	0.641335	gene473	-
BP	GO:0032463	negative regulation of protein homooligomerization	1	0	1	1	0.13746	0.641335	gene473	-
BP	GO:0032887	regulation of spindle elongation	1	0	1	1	0.13746	0.641335	gene473	-
BP	GO:0032888	regulation of mitotic spindle elongation	1	0	1	1	0.13746	0.641335	gene473	-
BP	GO:0032958	inositol phosphate biosynthetic process	1	0	1	1	0.13746	0.641335	gene1540	-
BP	GO:0034389	lipid particle organization	1	0	1	1	0.13746	0.641335	gene9242	-
BP	GO:0035349	coenzyme A transmembrane transport	0	1	1	1	0.13746	0.641335	-	gene6342
BP	GO:0035356	cellular triglyceride homeostasis	1	0	1	1	0.13746	0.641335	gene9242	-
BP	GO:0036170	filamentous growth of a population of unicellular organisms in response to starvation	0	1	1	1	0.13746	0.641335	-	gene9533
BP	GO:0042710	biofilm formation	0	1	1	1	0.13746	0.641335	-	gene9533
BP	GO:0042762	regulation of sulfur metabolic process	0	1	1	1	0.13746	0.641335	-	gene1333
BP	GO:0042791	5S class rRNA transcription from RNA polymerase III type 1 promoter	0	1	1	1	0.13746	0.641335	-	gene6621
BP	GO:0043335	protein unfolding	1	0	1	1	0.13746	0.641335	gene1219	-
BP	GO:0043647	inositol phosphate metabolic process	1	0	1	1	0.13746	0.641335	gene1540	-
BP	GO:0043649	dicarboxylic acid catabolic process	0	1	1	1	0.13746	0.641335	-	gene2396
BP	GO:0044010	single-species biofilm formation	0	1	1	1	0.13746	0.641335	-	gene9533
BP	GO:0046160	heme a metabolic process	1	0	1	1	0.13746	0.641335	gene2824	-
BP	GO:0046209	nitric oxide metabolic process	1	0	1	1	0.13746	0.641335	gene650	-
BP	GO:0046466	membrane lipid catabolic process	0	1	1	1	0.13746	0.641335	-	gene3414
BP	GO:0046484	oxazole or thiazole metabolic process	1	0	1	1	0.13746	0.641335	gene9399	-
BP	GO:0046513	ceramide biosynthetic process	0	1	1	1	0.13746	0.641335	-	gene1333
BP	GO:0046521	sphingoid catabolic process	0	1	1	1	0.13746	0.641335	-	gene3414
BP	GO:0050821	protein stabilization	1	0	1	1	0.13746	0.641335	gene1540	-
BP	GO:0051176	positive regulation of sulfur metabolic process	0	1	1	1	0.13746	0.641335	-	gene1333
BP	GO:0051220	cytoplasmic sequestering of protein	1	0	1	1	0.13746	0.641335	gene473	-
BP	GO:0051272	positive regulation of cellular component movement	1	0	1	1	0.13746	0.641335	gene473	-
BP	GO:0051409	response to nitrosative stress	1	0	1	1	0.13746	0.641335	gene4690	-
BP	GO:0051503	adenine nucleotide transport	0	1	1	1	0.13746	0.641335	-	gene6342
BP	GO:0051596	methylglyoxal catabolic process	0	1	1	1	0.13746	0.641335	-	gene3984
BP	GO:0051643	endoplasmic reticulum localization	1	0	1	1	0.13746	0.641335	gene473	-
BP	GO:0051657	maintenance of organelle location	1	0	1	1	0.13746	0.641335	gene473	-
BP	GO:0051685	maintenance of ER location	1	0	1	1	0.13746	0.641335	gene473	-
BP	GO:0052837	thiazole biosynthetic process	1	0	1	1	0.13746	0.641335	gene9399	-
BP	GO:0052838	thiazole metabolic process	1	0	1	1	0.13746	0.641335	gene9399	-
BP	GO:0055090	acylglycerol homeostasis	1	0	1	1	0.13746	0.641335	gene9242	-
BP	GO:0055091	phospholipid homeostasis	1	0	1	1	0.13746	0.641335	gene2733	-
BP	GO:0060236	regulation of mitotic spindle organization	1	0	1	1	0.13746	0.641335	gene473	-
BP	GO:0060632	regulation of microtubule-based movement	1	0	1	1	0.13746	0.641335	gene473	-
BP	GO:0061163	endoplasmic reticulum polarization	1	0	1	1	0.13746	0.641335	gene473	-
BP	GO:0061164	transitional endoplasmic reticulum polarization at cell division site	1	0	1	1	0.13746	0.641335	gene473	-
BP	GO:0061165	endoplasmic reticulum localization involved in endoplasmic reticulum polarization at cell division site	1	0	1	1	0.13746	0.641335	gene473	-
BP	GO:0061167	maintenance of endoplasmic reticulum location involved in endoplasmic reticulum polarization at cell division site	1	0	1	1	0.13746	0.641335	gene473	-
BP	GO:0061427	negative regulation of ceramide biosynthetic process by negative regulation of transcription from RNA Polymerase II promoter	0	1	1	1	0.13746	0.641335	-	gene1333
BP	GO:0061431	cellular response to methionine	0	1	1	1	0.13746	0.641335	-	gene1333
BP	GO:0061432	regulation of transcription from RNA polymerase II promoter in response to methionine	0	1	1	1	0.13746	0.641335	-	gene1333
BP	GO:0061727	methylglyoxal catabolic process to lactate	0	1	1	1	0.13746	0.641335	-	gene3984
BP	GO:0070328	triglyceride homeostasis	1	0	1	1	0.13746	0.641335	gene9242	-
BP	GO:0070898	RNA polymerase III transcriptional preinitiation complex assembly	0	1	1	1	0.13746	0.641335	-	gene6621
BP	GO:0071106	adenosine 3',5'-bisphosphate transmembrane transport	0	1	1	1	0.13746	0.641335	-	gene6342
BP	GO:0071210	protein insertion into membrane raft	0	1	1	1	0.13746	0.641335	-	gene8398
BP	GO:0071266	'de novo' L-methionine biosynthetic process	0	1	1	1	0.13746	0.641335	-	gene632
BP	GO:0071422	succinate transmembrane transport	0	1	1	1	0.13746	0.641335	-	gene5949
BP	GO:0071508	activation of MAPK activity involved in conjugation with cellular fusion	0	1	1	1	0.13746	0.641335	-	gene9528
BP	GO:0071630	nuclear protein quality control by the ubiquitin-proteasome system	0	1	1	1	0.13746	0.641335	-	gene8803
BP	GO:0080182	histone H3-K4 trimethylation	1	0	1	1	0.13746	0.641335	gene759	-
BP	GO:0090033	positive regulation of filamentous growth	0	1	1	1	0.13746	0.641335	-	gene9533
BP	GO:0090224	regulation of spindle organization	1	0	1	1	0.13746	0.641335	gene473	-
BP	GO:0090561	nuclear migration during mitotic telophase	1	0	1	1	0.13746	0.641335	gene473	-
BP	GO:0090604	surface biofilm formation	0	1	1	1	0.13746	0.641335	-	gene9533
BP	GO:0090606	single-species surface biofilm formation	0	1	1	1	0.13746	0.641335	-	gene9533
BP	GO:0097053	L-kynurenine catabolic process	0	1	1	1	0.13746	0.641335	-	gene10261
BP	GO:0110028	positive regulation of mitotic spindle organization	1	0	1	1	0.13746	0.641335	gene473	-
BP	GO:1900058	regulation of sulfate assimilation	0	1	1	1	0.13746	0.641335	-	gene1333
BP	GO:1900059	positive regulation of sulfate assimilation	0	1	1	1	0.13746	0.641335	-	gene1333
BP	GO:1900060	negative regulation of ceramide biosynthetic process	0	1	1	1	0.13746	0.641335	-	gene1333
BP	GO:1900375	positive regulation of inositol biosynthetic process by positive regulation of transcription from RNA polymerase II promoter	0	1	1	1	0.13746	0.641335	-	gene1333
BP	GO:1900428	regulation of filamentous growth of a population of unicellular organisms	0	1	1	1	0.13746	0.641335	-	gene9533
BP	GO:1900430	positive regulation of filamentous growth of a population of unicellular organisms	0	1	1	1	0.13746	0.641335	-	gene9533
BP	GO:1900434	regulation of filamentous growth of a population of unicellular organisms in response to starvation	0	1	1	1	0.13746	0.641335	-	gene9533
BP	GO:1900436	positive regulation of filamentous growth of a population of unicellular organisms in response to starvation	0	1	1	1	0.13746	0.641335	-	gene9533
BP	GO:1900478	positive regulation of sulfate assimilation by positive regulation of transcription from RNA polymerase II promoter	0	1	1	1	0.13746	0.641335	-	gene1333
BP	GO:1902513	regulation of organelle transport along microtubule	1	0	1	1	0.13746	0.641335	gene473	-
BP	GO:1902816	regulation of protein localization to microtubule	1	0	1	1	0.13746	0.641335	gene473	-
BP	GO:1902817	negative regulation of protein localization to microtubule	1	0	1	1	0.13746	0.641335	gene473	-
BP	GO:1902838	regulation of nuclear migration along microtubule	1	0	1	1	0.13746	0.641335	gene473	-
BP	GO:1902840	positive regulation of nuclear migration along microtubule	1	0	1	1	0.13746	0.641335	gene473	-
BP	GO:1902846	positive regulation of mitotic spindle elongation	1	0	1	1	0.13746	0.641335	gene473	-
BP	GO:1902852	regulation of nuclear migration during mitotic telophase	1	0	1	1	0.13746	0.641335	gene473	-
BP	GO:1902854	positive regulation of nuclear migration during mitotic telophase	1	0	1	1	0.13746	0.641335	gene473	-
BP	GO:1903044	protein localization to membrane raft	0	1	1	1	0.13746	0.641335	-	gene8398
BP	GO:1903379	regulation of mitotic chromosome condensation	1	0	1	1	0.13746	0.641335	gene6081	-
BP	GO:1903380	positive regulation of mitotic chromosome condensation	1	0	1	1	0.13746	0.641335	gene6081	-
BP	GO:1903409	reactive oxygen species biosynthetic process	1	0	1	1	0.13746	0.641335	gene650	-
BP	GO:1904640	response to methionine	0	1	1	1	0.13746	0.641335	-	gene1333
BP	GO:1905821	positive regulation of chromosome condensation	1	0	1	1	0.13746	0.641335	gene6081	-
BP	GO:1990456	mitochondrion-endoplasmic reticulum membrane tethering	1	0	1	1	0.13746	0.641335	gene2733	-
BP	GO:2000303	regulation of ceramide biosynthetic process	0	1	1	1	0.13746	0.641335	-	gene1333
MF	GO:0000249	C-22 sterol desaturase activity	0	1	1	1	0.13869	0.641335	-	gene8398
MF	GO:0000268	peroxisome targeting sequence binding	0	1	1	1	0.13869	0.641335	-	gene979
MF	GO:0000295	adenine nucleotide transmembrane transporter activity	0	1	1	1	0.13869	0.641335	-	gene6342
MF	GO:0000773	phosphatidyl-N-methylethanolamine N-methyltransferase activity	0	1	1	1	0.13869	0.641335	-	gene2780
MF	GO:0000823	inositol-1,4,5-trisphosphate 6-kinase activity	1	0	1	1	0.13869	0.641335	gene1540	-
MF	GO:0000824	inositol tetrakisphosphate 3-kinase activity	1	0	1	1	0.13869	0.641335	gene1540	-
MF	GO:0000825	inositol tetrakisphosphate 6-kinase activity	1	0	1	1	0.13869	0.641335	gene1540	-
MF	GO:0000827	inositol-1,3,4,5,6-pentakisphosphate kinase activity	1	0	1	1	0.13869	0.641335	gene1540	-
MF	GO:0001102	RNA polymerase II activating transcription factor binding	0	1	1	1	0.13869	0.641335	-	gene1333
MF	GO:0003867	4-aminobutyrate transaminase activity	0	1	1	1	0.13869	0.641335	-	gene1317
MF	GO:0003952	NAD+ synthase (glutamine-hydrolyzing) activity	1	0	1	1	0.13869	0.641335	gene7383	-
MF	GO:0003978	UDP-glucose 4-epimerase activity	1	0	1	1	0.13869	0.641335	gene1507	-
MF	GO:0004092	carnitine O-acetyltransferase activity	0	1	1	1	0.13869	0.641335	-	gene621
MF	GO:0004121	cystathionine beta-lyase activity	0	1	1	1	0.13869	0.641335	-	gene632
MF	GO:0004133	glycogen debranching enzyme activity	1	0	1	1	0.13869	0.641335	gene1634	-
MF	GO:0004134	4-alpha-glucanotransferase activity	1	0	1	1	0.13869	0.641335	gene1634	-
MF	GO:0004135	amylo-alpha-1,6-glucosidase activity	1	0	1	1	0.13869	0.641335	gene1634	-
MF	GO:0004141	dethiobiotin synthase activity	0	1	1	1	0.13869	0.641335	-	gene3934
MF	GO:0004308	exo-alpha-sialidase activity	1	0	1	1	0.13869	0.641335	gene9965	-
MF	GO:0004334	fumarylacetoacetase activity	0	1	1	1	0.13869	0.641335	-	gene9347
MF	GO:0004347	glucose-6-phosphate isomerase activity	1	0	1	1	0.13869	0.641335	gene1598	-
MF	GO:0004350	glutamate-5-semialdehyde dehydrogenase activity	0	1	1	1	0.13869	0.641335	-	gene8615
MF	GO:0004352	glutamate dehydrogenase (NAD+) activity	0	1	1	1	0.13869	0.641335	-	gene2396
MF	GO:0004353	glutamate dehydrogenase [NAD(P)+] activity	0	1	1	1	0.13869	0.641335	-	gene2396
MF	GO:0004357	glutamate-cysteine ligase activity	0	1	1	1	0.13869	0.641335	-	gene9460
MF	GO:0004462	lactoylglutathione lyase activity	0	1	1	1	0.13869	0.641335	-	gene3984
MF	GO:0004467	long-chain fatty acid-CoA ligase activity	0	1	1	1	0.13869	0.641335	-	gene7698
MF	GO:0004478	methionine adenosyltransferase activity	0	1	1	1	0.13869	0.641335	-	gene5183
MF	GO:0004491	methylmalonate-semialdehyde dehydrogenase (acylating) activity	0	1	1	1	0.13869	0.641335	-	gene5098
MF	GO:0004502	kynurenine 3-monooxygenase activity	1	0	1	1	0.13869	0.641335	gene8987	-
MF	GO:0004512	inositol-3-phosphate synthase activity	0	1	1	1	0.13869	0.641335	-	gene8822
MF	GO:0004594	pantothenate kinase activity	0	1	1	1	0.13869	0.641335	-	gene522
MF	GO:0004618	phosphoglycerate kinase activity	1	0	1	1	0.13869	0.641335	gene10644	-
MF	GO:0004619	phosphoglycerate mutase activity	1	0	1	1	0.13869	0.641335	gene2141	-
MF	GO:0004648	O-phospho-L-serine:2-oxoglutarate aminotransferase activity	1	0	1	1	0.13869	0.641335	gene8246	-
MF	GO:0004679	AMP-activated protein kinase activity	0	1	1	1	0.13869	0.641335	-	gene9533
MF	GO:0004726	non-membrane spanning protein tyrosine phosphatase activity	1	0	1	1	0.13869	0.641335	gene4522	-
MF	GO:0005053	peroxisome matrix targeting signal-2 binding	0	1	1	1	0.13869	0.641335	-	gene979
MF	GO:0005267	potassium channel activity	0	1	1	1	0.13869	0.641335	-	gene8898
MF	GO:0005272	sodium channel activity	0	1	1	1	0.13869	0.641335	-	gene8898
MF	GO:0005346	purine ribonucleotide transmembrane transporter activity	0	1	1	1	0.13869	0.641335	-	gene6342
MF	GO:0005469	succinate:fumarate antiporter activity	0	1	1	1	0.13869	0.641335	-	gene5949
MF	GO:0008022	protein C-terminus binding	0	1	1	1	0.13869	0.641335	-	gene1118
MF	GO:0008265	Mo-molybdopterin cofactor sulfurase activity	0	1	1	1	0.13869	0.641335	-	gene3557
MF	GO:0008430	selenium binding	1	0	1	1	0.13869	0.641335	gene8491	-
MF	GO:0008440	inositol-1,4,5-trisphosphate 3-kinase activity	1	0	1	1	0.13869	0.641335	gene1540	-
MF	GO:0008442	3-hydroxyisobutyrate dehydrogenase activity	0	1	1	1	0.13869	0.641335	-	gene6592
MF	GO:0008864	formyltetrahydrofolate deformylase activity	1	0	1	1	0.13869	0.641335	gene10782	-
MF	GO:0008940	nitrate reductase activity	1	0	1	1	0.13869	0.641335	gene650	-
MF	GO:0008941	nitric oxide dioxygenase activity	1	0	1	1	0.13869	0.641335	gene4690	-
MF	GO:0008942	nitrite reductase [NAD(P)H] activity	1	0	1	1	0.13869	0.641335	gene2769	-
MF	GO:0008972	phosphomethylpyrimidine kinase activity	1	0	1	1	0.13869	0.641335	gene2381	-
MF	GO:0008986	pyruvate, water dikinase activity	1	0	1	1	0.13869	0.641335	gene7575	-
MF	GO:0009019	tRNA (guanine-N1-)-methyltransferase activity	1	0	1	1	0.13869	0.641335	gene3377	-
MF	GO:0009916	alternative oxidase activity	1	0	1	1	0.13869	0.641335	gene3261	-
MF	GO:0015088	copper uptake transmembrane transporter activity	1	0	1	1	0.13869	0.641335	gene5277	-
MF	GO:0015112	nitrate transmembrane transporter activity	1	0	1	1	0.13869	0.641335	gene5188	-
MF	GO:0015113	nitrite transmembrane transporter activity	1	0	1	1	0.13869	0.641335	gene5188	-
MF	GO:0015138	fumarate transmembrane transporter activity	0	1	1	1	0.13869	0.641335	-	gene5949
MF	GO:0015141	succinate transmembrane transporter activity	0	1	1	1	0.13869	0.641335	-	gene5949
MF	GO:0015193	L-proline transmembrane transporter activity	0	1	1	1	0.13869	0.641335	-	gene6115
MF	GO:0015211	purine nucleoside transmembrane transporter activity	0	1	1	1	0.13869	0.641335	-	gene6342
MF	GO:0015228	coenzyme A transmembrane transporter activity	0	1	1	1	0.13869	0.641335	-	gene6342
MF	GO:0015444	magnesium-importing ATPase activity	1	0	1	1	0.13869	0.641335	gene8395	-
MF	GO:0015556	C4-dicarboxylate transmembrane transporter activity	0	1	1	1	0.13869	0.641335	-	gene5949
MF	GO:0015645	fatty acid ligase activity	0	1	1	1	0.13869	0.641335	-	gene7698
MF	GO:0015930	glutamate synthase activity	1	0	1	1	0.13869	0.641335	gene7238	-
MF	GO:0016040	glutamate synthase (NADH) activity	1	0	1	1	0.13869	0.641335	gene7238	-
MF	GO:0016406	carnitine O-acyltransferase activity	0	1	1	1	0.13869	0.641335	-	gene621
MF	GO:0016682	oxidoreductase activity, acting on diphenols and related substances as donors, oxygen as acceptor	1	0	1	1	0.13869	0.641335	gene3261	-
MF	GO:0016781	phosphotransferase activity, paired acceptors	1	0	1	1	0.13869	0.641335	gene7575	-
MF	GO:0016997	alpha-sialidase activity	1	0	1	1	0.13869	0.641335	gene9965	-
MF	GO:0019237	centromeric DNA binding	0	1	1	1	0.13869	0.641335	-	gene1333
MF	GO:0030429	kynureninase activity	0	1	1	1	0.13869	0.641335	-	gene10261
MF	GO:0030620	U2 snRNA binding	1	0	1	1	0.13869	0.641335	gene4838	-
MF	GO:0030623	U5 snRNA binding	1	0	1	1	0.13869	0.641335	gene4838	-
MF	GO:0033613	activating transcription factor binding	0	1	1	1	0.13869	0.641335	-	gene1333
MF	GO:0035226	glutamate-cysteine ligase catalytic subunit binding	0	1	1	1	0.13869	0.641335	-	gene9494
MF	GO:0042284	sphingolipid delta-4 desaturase activity	0	1	1	1	0.13869	0.641335	-	gene4490
MF	GO:0042800	histone methyltransferase activity (H3-K4 specific)	1	0	1	1	0.13869	0.641335	gene759	-
MF	GO:0043546	molybdopterin cofactor binding	1	0	1	1	0.13869	0.641335	gene650	-
MF	GO:0045181	glutamate synthase activity, NAD(P)H as acceptor	1	0	1	1	0.13869	0.641335	gene7238	-
MF	GO:0045480	galactose oxidase activity	1	0	1	1	0.13869	0.641335	gene10625	-
MF	GO:0047386	fructose-2,6-bisphosphate 6-phosphatase activity	0	1	1	1	0.13869	0.641335	-	gene2357
MF	GO:0050334	thiaminase activity	1	0	1	1	0.13869	0.641335	gene2381	-
MF	GO:0050440	2-methylcitrate synthase activity	0	1	1	1	0.13869	0.641335	-	gene6240
MF	GO:0050464	nitrate reductase (NADPH) activity	1	0	1	1	0.13869	0.641335	gene650	-
MF	GO:0051765	inositol tetrakisphosphate kinase activity	1	0	1	1	0.13869	0.641335	gene1540	-
MF	GO:0051766	inositol trisphosphate kinase activity	1	0	1	1	0.13869	0.641335	gene1540	-
MF	GO:0051787	misfolded protein binding	1	0	1	1	0.13869	0.641335	gene1219	-
MF	GO:0051907	S-(hydroxymethyl)glutathione synthase activity	1	0	1	1	0.13869	0.641335	gene2056	-
MF	GO:0052736	beta-glucanase activity	1	0	1	1	0.13869	0.641335	gene2821	-
MF	GO:0052861	glucan endo-1,3-beta-glucanase activity, C-3 substituted reducing group	1	0	1	1	0.13869	0.641335	gene2821	-
MF	GO:0052906	tRNA (guanine(37)-N(1))-methyltransferase activity	1	0	1	1	0.13869	0.641335	gene3377	-
MF	GO:0070330	aromatase activity	0	1	1	1	0.13869	0.641335	-	gene684
MF	GO:0070704	sterol desaturase activity	0	1	1	1	0.13869	0.641335	-	gene8398
MF	GO:0071077	adenosine 3',5'-bisphosphate transmembrane transporter activity	0	1	1	1	0.13869	0.641335	-	gene6342
MF	GO:0080101	phosphatidyl-N-dimethylethanolamine N-methyltransferase activity	0	1	1	1	0.13869	0.641335	-	gene2780
MF	GO:0097157	pre-mRNA intronic binding	1	0	1	1	0.13869	0.641335	gene4838	-
BP	GO:0009086	methionine biosynthetic process	1	3	4	15	0.14011	0.641335	gene2609	gene1333,gene632,gene6803
MF	GO:0022804	active transmembrane transporter activity	11	8	19	106	0.14064	0.641335	gene11060,gene111,gene2238,gene4721,gene7245,gene7429,gene7530,gene7610,gene8395,gene9414,gene9963	gene1471,gene2921,gene5419,gene5949,gene6653,gene9342,gene9418,gene9941
BP	GO:1901615	organic hydroxy compound metabolic process	1	7	8	38	0.14129	0.641335	gene1540	gene11192,gene1333,gene1702,gene3984,gene8398,gene8822,gene9830
BP	GO:0006020	inositol metabolic process	0	2	2	5	0.14206	0.641335	-	gene1333,gene8822
BP	GO:0006564	L-serine biosynthetic process	2	0	2	5	0.14206	0.641335	gene3985,gene8246	-
BP	GO:0015693	magnesium ion transport	1	1	2	5	0.14206	0.641335	gene8395	gene338
BP	GO:0019321	pentose metabolic process	2	0	2	5	0.14206	0.641335	gene10233,gene6259	-
BP	GO:0030259	lipid glycosylation	1	1	2	5	0.14206	0.641335	gene7212	gene9830
BP	GO:0032465	regulation of cytokinesis	2	0	2	5	0.14206	0.641335	gene473,gene6081	-
BP	GO:0032954	regulation of cytokinetic process	2	0	2	5	0.14206	0.641335	gene473,gene6081	-
BP	GO:0045132	meiotic chromosome segregation	1	1	2	5	0.14206	0.641335	gene6012	gene262
BP	GO:1901891	regulation of cell septum assembly	2	0	2	5	0.14206	0.641335	gene473,gene6081	-
BP	GO:1902412	regulation of mitotic cytokinesis	2	0	2	5	0.14206	0.641335	gene473,gene6081	-
BP	GO:1903436	regulation of mitotic cytokinetic process	2	0	2	5	0.14206	0.641335	gene473,gene6081	-
BP	GO:1903830	magnesium ion transmembrane transport	1	1	2	5	0.14206	0.641335	gene8395	gene338
MF	GO:0005096	GTPase activator activity	2	2	4	15	0.14359	0.641335	gene3595,gene9041	gene5342,gene770
MF	GO:0002161	aminoacyl-tRNA editing activity	1	1	2	5	0.14425	0.641335	gene2978	gene6680
MF	GO:0004713	protein tyrosine kinase activity	0	2	2	5	0.14425	0.641335	-	gene262,gene5622
MF	GO:0015081	sodium ion transmembrane transporter activity	1	1	2	5	0.14425	0.641335	gene7610	gene8898
MF	GO:0015095	magnesium ion transmembrane transporter activity	1	1	2	5	0.14425	0.641335	gene8395	gene338
MF	GO:0016703	oxidoreductase activity, acting on single donors with incorporation of molecular oxygen, incorporation of one atom of oxygen (internal monooxygenases or internal mixed function oxidases)	0	2	2	5	0.14425	0.641335	-	gene1064,gene2742
MF	GO:0018580	nitronate monooxygenase activity	0	2	2	5	0.14425	0.641335	-	gene1064,gene2742
MF	GO:0045735	nutrient reservoir activity	2	0	2	5	0.14425	0.641335	gene6253,gene9961	-
MF	GO:0008514	organic anion transmembrane transporter activity	1	9	10	50	0.14583	0.647066	gene11395	gene10396,gene10667,gene1874,gene3185,gene4586,gene5949,gene6115,gene6342,gene7427
CC	GO:0005778	peroxisomal membrane	0	2	2	6	0.1472	0.650548	-	gene1118,gene5327
CC	GO:0031903	microbody membrane	0	2	2	6	0.1472	0.650548	-	gene1118,gene5327
BP	GO:0006694	steroid biosynthetic process	0	3	3	10	0.14811	0.653271	-	gene11192,gene8398,gene9830
MF	GO:0016646	oxidoreductase activity, acting on the CH-NH group of donors, NAD or NADP as acceptor	1	2	3	10	0.15111	0.664313	gene1803	gene3515,gene7861
BP	GO:0006090	pyruvate metabolic process	3	2	5	21	0.15151	0.664313	gene10644,gene1598,gene7575	gene5289,gene9400
BP	GO:0044106	cellular amine metabolic process	2	3	5	21	0.15151	0.664313	gene1540,gene8987	gene10261,gene1709,gene459
MF	GO:0051287	NAD binding	4	4	8	39	0.16356	0.715736	gene1630,gene3985,gene640,gene9994	gene10597,gene1579,gene6592,gene8010
BP	GO:0051186	cofactor metabolic process	9	11	20	116	0.16475	0.719527	gene10644,gene1598,gene178,gene2824,gene393,gene5435,gene6007,gene7383,gene8987	gene10261,gene1702,gene2357,gene3557,gene3934,gene5183,gene522,gene5626,gene6002,gene7861,gene9400
MF	GO:0046914	transition metal ion binding	30	39	69	446	0.16816	0.73298	gene10446,gene10872,gene10962,gene11087,gene11369,gene1524,gene1729,gene2056,gene2141,gene2532,gene2609,gene2953,gene3284,gene3773,gene4220,gene4708,gene4724,gene4728,gene4735,gene5297,gene6153,gene650,gene6727,gene7238,gene7545,gene7856,gene8648,gene9001,gene941,gene9462	gene10510,gene10696,gene10876,gene1088,gene1118,gene1162,gene1758,gene1913,gene2154,gene2286,gene2404,gene2794,gene3184,gene329,gene3474,gene3557,gene3869,gene3936,gene4036,gene42,gene460,gene4805,gene5842,gene6263,gene6267,gene637,gene6656,gene6803,gene684,gene6880,gene7050,gene7707,gene7943,gene8323,gene8377,gene8398,gene9344,gene9345,gene9439
MF	GO:0046872	metal ion binding	60	58	118	788	0.17485	0.760649	gene10346,gene10446,gene10872,gene10962,gene11087,gene11369,gene11420,gene124,gene1416,gene1524,gene1729,gene1894,gene1954,gene2056,gene2141,gene2292,gene2532,gene2609,gene2733,gene2769,gene2953,gene3261,gene3283,gene3284,gene3773,gene4134,gene4220,gene4436,gene4708,gene4724,gene4728,gene4735,gene4754,gene5086,gene5297,gene6153,gene650,gene6727,gene6733,gene6765,gene7171,gene7238,gene7245,gene742…	gene10253,gene10277,gene10510,gene10591,gene10696,gene10876,gene1088,gene1118,gene1162,gene120,gene155,gene1758,gene1913,gene2154,gene2155,gene2286,gene2404,gene2794,gene2921,gene3184,gene329,gene3474,gene3557,gene3869,gene3934,gene3936,gene3984,gene4036,gene4157,gene42,gene440,gene4546,gene460,gene4782,gene4805,gene5183,gene5289,gene5842,gene6263,gene6267,gene6321,gene637,gene6621,gene6656,gene6…
BP	GO:0006820	anion transport	4	13	17	98	0.18225	0.791292	gene11060,gene11395,gene5188,gene9963	gene10396,gene10667,gene1316,gene1471,gene1874,gene3185,gene4586,gene5949,gene6115,gene6342,gene7427,gene9342,gene9418
BP	GO:0006563	L-serine metabolic process	3	0	3	11	0.18392	0.793892	gene3985,gene8246,gene9129	-
BP	GO:0006623	protein targeting to vacuole	2	1	3	11	0.18392	0.793892	gene9242,gene9328	gene8398
BP	GO:0009070	serine family amino acid biosynthetic process	3	0	3	11	0.18392	0.793892	gene3985,gene8246,gene9129	-
BP	GO:0016052	carbohydrate catabolic process	7	1	8	41	0.19305	0.799606	gene10409,gene10644,gene1598,gene1634,gene2141,gene3579,gene8836	gene9400
BP	GO:0000916	actomyosin contractile ring contraction	2	0	2	6	0.19436	0.799606	gene473,gene6081	-
BP	GO:0006515	protein quality control for misfolded or incompletely synthesized proteins	0	2	2	6	0.19436	0.799606	-	gene1038,gene8803
BP	GO:0006777	Mo-molybdopterin cofactor biosynthetic process	1	1	2	6	0.19436	0.799606	gene6007	gene3557
BP	GO:0019720	Mo-molybdopterin cofactor metabolic process	1	1	2	6	0.19436	0.799606	gene6007	gene3557
BP	GO:0031577	spindle checkpoint	1	1	2	6	0.19436	0.799606	gene3255	gene4782
BP	GO:0036213	contractile ring contraction	2	0	2	6	0.19436	0.799606	gene473,gene6081	-
BP	GO:0043406	positive regulation of MAP kinase activity	0	2	2	6	0.19436	0.799606	-	gene5622,gene9528
BP	GO:0043545	molybdopterin cofactor metabolic process	1	1	2	6	0.19436	0.799606	gene6007	gene3557
BP	GO:0051189	prosthetic group metabolic process	1	1	2	6	0.19436	0.799606	gene6007	gene3557
BP	GO:0051302	regulation of cell division	2	0	2	6	0.19436	0.799606	gene473,gene6081	-
BP	GO:0071174	mitotic spindle checkpoint	1	1	2	6	0.19436	0.799606	gene3255	gene4782
MF	GO:0005342	organic acid transmembrane transporter activity	1	8	9	47	0.19571	0.799606	gene11395	gene10396,gene10667,gene1874,gene3185,gene4586,gene5949,gene6115,gene7427
MF	GO:0046943	carboxylic acid transmembrane transporter activity	1	8	9	47	0.19571	0.799606	gene11395	gene10396,gene10667,gene1874,gene3185,gene4586,gene5949,gene6115,gene7427
BP	GO:0006576	cellular biogenic amine metabolic process	1	3	4	17	0.19691	0.799606	gene8987	gene10261,gene1709,gene459
MF	GO:0008484	sulfuric ester hydrolase activity	1	1	2	6	0.19718	0.799606	gene10300	gene9038
MF	GO:0016744	transferase activity, transferring aldehyde or ketonic groups	2	0	2	6	0.19718	0.799606	gene178,gene9451	-
MF	GO:0016746	transferase activity, transferring acyl groups	4	14	18	105	0.1977	0.799606	gene1775,gene3296,gene8693,gene9242	gene1008,gene1048,gene2944,gene3665,gene4088,gene4898,gene6060,gene621,gene6240,gene6767,gene6850,gene7461,gene9333,gene9417
BP	GO:0009108	coenzyme biosynthetic process	5	5	10	54	0.19977	0.799606	gene393,gene5435,gene6007,gene7383,gene8987	gene10261,gene1702,gene3557,gene5183,gene522
MF	GO:0043169	cation binding	60	58	118	794	0.20059	0.799606	gene10346,gene10446,gene10872,gene10962,gene11087,gene11369,gene11420,gene124,gene1416,gene1524,gene1729,gene1894,gene1954,gene2056,gene2141,gene2292,gene2532,gene2609,gene2733,gene2769,gene2953,gene3261,gene3283,gene3284,gene3773,gene4134,gene4220,gene4436,gene4708,gene4724,gene4728,gene4735,gene4754,gene5086,gene5297,gene6153,gene650,gene6727,gene6733,gene6765,gene7171,gene7238,gene7245,gene742…	gene10253,gene10277,gene10510,gene10591,gene10696,gene10876,gene1088,gene1118,gene1162,gene120,gene155,gene1758,gene1913,gene2154,gene2155,gene2286,gene2404,gene2794,gene2921,gene3184,gene329,gene3474,gene3557,gene3869,gene3934,gene3936,gene3984,gene4036,gene4157,gene42,gene440,gene4546,gene460,gene4782,gene4805,gene5183,gene5289,gene5842,gene6263,gene6267,gene6321,gene637,gene6621,gene6656,gene6…
MF	GO:0071949	FAD binding	6	0	6	29	0.20551	0.799606	gene11233,gene396,gene4690,gene8987,gene9484,gene9997	-
MF	GO:0016829	lyase activity	12	9	21	126	0.2111	0.799606	gene10481,gene11420,gene1430,gene1650,gene2056,gene2292,gene3914,gene4061,gene7399,gene9243,gene9802,gene9982	gene1718,gene3557,gene3984,gene632,gene6851,gene7255,gene9035,gene9534,gene9605
CC	GO:0019031	viral envelope	0	1	1	2	0.2188	0.799606	-	gene8803
CC	GO:0030286	dynein complex	1	0	1	2	0.2188	0.799606	gene783	-
CC	GO:0031262	Ndc80 complex	1	0	1	2	0.2188	0.799606	gene716	-
CC	GO:0031588	nucleotide-activated protein kinase complex	0	1	1	2	0.2188	0.799606	-	gene9533
CC	GO:0031617	NMS complex	1	0	1	2	0.2188	0.799606	gene716	-
CC	GO:0036338	viral membrane	0	1	1	2	0.2188	0.799606	-	gene8803
CC	GO:0048188	Set1C/COMPASS complex	1	0	1	2	0.2188	0.799606	gene759	-
CC	GO:0071958	new mitotic spindle pole body	1	0	1	2	0.2188	0.799606	gene6081	-
CC	GO:1990415	Pex17p-Pex14p docking complex	0	1	1	2	0.2188	0.799606	-	gene4129
BP	GO:0019751	polyol metabolic process	1	2	3	12	0.22169	0.799606	gene1540	gene1333,gene8822
MF	GO:0016861	intramolecular oxidoreductase activity, interconverting aldoses and ketoses	1	2	3	12	0.22578	0.799606	gene1598	gene9400,gene9401
BP	GO:0033045	regulation of sister chromatid segregation	3	1	4	18	0.22756	0.799606	gene3255,gene473,gene6081	gene4782
BP	GO:0033047	regulation of mitotic sister chromatid segregation	3	1	4	18	0.22756	0.799606	gene3255,gene473,gene6081	gene4782
BP	GO:1903825	organic acid transmembrane transport	1	8	9	50	0.24219	0.799606	gene11395	gene10396,gene10667,gene1874,gene3185,gene4586,gene5949,gene6115,gene7427
BP	GO:1905039	carboxylic acid transmembrane transport	1	8	9	50	0.24219	0.799606	gene11395	gene10396,gene10667,gene1874,gene3185,gene4586,gene5949,gene6115,gene7427
BP	GO:0007124	pseudohyphal growth	0	2	2	7	0.24851	0.799606	-	gene9528,gene9533
BP	GO:0009303	rRNA transcription	1	1	2	7	0.24851	0.799606	gene5580	gene6621
BP	GO:0010675	regulation of cellular carbohydrate metabolic process	0	2	2	7	0.24851	0.799606	-	gene1333,gene9533
BP	GO:0033046	negative regulation of sister chromatid segregation	1	1	2	7	0.24851	0.799606	gene3255	gene4782
BP	GO:0033048	negative regulation of mitotic sister chromatid segregation	1	1	2	7	0.24851	0.799606	gene3255	gene4782
BP	GO:0034249	negative regulation of cellular amide metabolic process	0	2	2	7	0.24851	0.799606	-	gene1333,gene9533
BP	GO:0043255	regulation of carbohydrate biosynthetic process	0	2	2	7	0.24851	0.799606	-	gene1333,gene9533
BP	GO:0043410	positive regulation of MAPK cascade	0	2	2	7	0.24851	0.799606	-	gene5622,gene9528
BP	GO:0044182	filamentous growth of a population of unicellular organisms	0	2	2	7	0.24851	0.799606	-	gene9528,gene9533
BP	GO:0045839	negative regulation of mitotic nuclear division	1	1	2	7	0.24851	0.799606	gene3255	gene4782
BP	GO:0045840	positive regulation of mitotic nuclear division	2	0	2	7	0.24851	0.799606	gene473,gene6081	-
BP	GO:0045841	negative regulation of mitotic metaphase/anaphase transition	1	1	2	7	0.24851	0.799606	gene3255	gene4782
BP	GO:0051985	negative regulation of chromosome segregation	1	1	2	7	0.24851	0.799606	gene3255	gene4782
BP	GO:0070783	growth of unicellular organism as a thread of attached cells	0	2	2	7	0.24851	0.799606	-	gene9528,gene9533
BP	GO:1902100	negative regulation of metaphase/anaphase transition of cell cycle	1	1	2	7	0.24851	0.799606	gene3255	gene4782
BP	GO:1905819	negative regulation of chromosome separation	1	1	2	7	0.24851	0.799606	gene3255	gene4782
BP	GO:2000816	negative regulation of mitotic sister chromatid separation	1	1	2	7	0.24851	0.799606	gene3255	gene4782
MF	GO:0016853	isomerase activity	5	8	13	76	0.2488	0.799606	gene11208,gene1507,gene1598,gene2141,gene4419	gene1312,gene4172,gene5889,gene7536,gene8822,gene9348,gene9400,gene9401
MF	GO:0015077	monovalent inorganic cation transmembrane transporter activity	7	2	9	50	0.25057	0.799606	gene5665,gene640,gene7245,gene7429,gene7610,gene8247,gene8250	gene8898,gene9941
MF	GO:0016597	amino acid binding	2	0	2	7	0.25192	0.799606	gene10782,gene3985	-
BP	GO:0000022	mitotic spindle elongation	1	0	1	2	0.25605	0.799606	gene473	-
BP	GO:0000244	spliceosomal tri-snRNP complex assembly	1	0	1	2	0.25605	0.799606	gene4838	-
BP	GO:0000290	deadenylation-dependent decapping of nuclear-transcribed mRNA	0	1	1	2	0.25605	0.799606	-	gene890
BP	GO:0000389	mRNA 3'-splice site recognition	1	0	1	2	0.25605	0.799606	gene4838	-
BP	GO:0001101	response to acid chemical	0	1	1	2	0.25605	0.799606	-	gene1333
BP	GO:0001676	long-chain fatty acid metabolic process	0	1	1	2	0.25605	0.799606	-	gene7698
BP	GO:0001881	receptor recycling	0	1	1	2	0.25605	0.799606	-	gene5327
BP	GO:0006007	glucose catabolic process	1	0	1	2	0.25605	0.799606	gene2141	-
BP	GO:0006103	2-oxoglutarate metabolic process	0	1	1	2	0.25605	0.799606	-	gene2396
BP	GO:0006106	fumarate metabolic process	0	1	1	2	0.25605	0.799606	-	gene2396
BP	GO:0006111	regulation of gluconeogenesis	0	1	1	2	0.25605	0.799606	-	gene9533
BP	GO:0006113	fermentation	1	0	1	2	0.25605	0.799606	gene749	-
BP	GO:0006420	arginyl-tRNA aminoacylation	1	0	1	2	0.25605	0.799606	gene3260	-
BP	GO:0006577	amino-acid betaine metabolic process	0	1	1	2	0.25605	0.799606	-	gene621
BP	GO:0006768	biotin metabolic process	0	1	1	2	0.25605	0.799606	-	gene3934
BP	GO:0006797	polyphosphate metabolic process	0	1	1	2	0.25605	0.799606	-	gene3508
BP	GO:0006829	zinc II ion transport	1	0	1	2	0.25605	0.799606	gene4659	-
BP	GO:0006836	neurotransmitter transport	1	0	1	2	0.25605	0.799606	gene7610	-
BP	GO:0009102	biotin biosynthetic process	0	1	1	2	0.25605	0.799606	-	gene3934
BP	GO:0009437	carnitine metabolic process	0	1	1	2	0.25605	0.799606	-	gene621
BP	GO:0009448	gamma-aminobutyric acid metabolic process	0	1	1	2	0.25605	0.799606	-	gene1317
BP	GO:0009450	gamma-aminobutyric acid catabolic process	0	1	1	2	0.25605	0.799606	-	gene1317
BP	GO:0010821	regulation of mitochondrion organization	1	0	1	2	0.25605	0.799606	gene2733	-
BP	GO:0010907	positive regulation of glucose metabolic process	0	1	1	2	0.25605	0.799606	-	gene9533
BP	GO:0010974	negative regulation of division septum assembly	1	0	1	2	0.25605	0.799606	gene6081	-
BP	GO:0015680	intracellular copper ion transport	1	0	1	2	0.25605	0.799606	gene5277	-
BP	GO:0015696	ammonium transport	1	0	1	2	0.25605	0.799606	gene1769	-
BP	GO:0015865	purine nucleotide transport	0	1	1	2	0.25605	0.799606	-	gene6342
BP	GO:0016560	protein import into peroxisome matrix, docking	0	1	1	2	0.25605	0.799606	-	gene979
BP	GO:0018023	peptidyl-lysine trimethylation	1	0	1	2	0.25605	0.799606	gene759	-
BP	GO:0019320	hexose catabolic process	1	0	1	2	0.25605	0.799606	gene2141	-
BP	GO:0031029	regulation of septation initiation signaling	1	0	1	2	0.25605	0.799606	gene6081	-
BP	GO:0031030	negative regulation of septation initiation signaling	1	0	1	2	0.25605	0.799606	gene6081	-
BP	GO:0031221	arabinan metabolic process	1	0	1	2	0.25605	0.799606	gene10233	-
BP	GO:0031647	regulation of protein stability	1	0	1	2	0.25605	0.799606	gene1540	-
BP	GO:0032466	negative regulation of cytokinesis	1	0	1	2	0.25605	0.799606	gene6081	-
BP	GO:0033617	mitochondrial respiratory chain complex IV assembly	1	0	1	2	0.25605	0.799606	gene3284	-
BP	GO:0035372	protein localization to microtubule	1	0	1	2	0.25605	0.799606	gene473	-
BP	GO:0035524	proline transmembrane transport	0	1	1	2	0.25605	0.799606	-	gene6115
BP	GO:0043112	receptor metabolic process	0	1	1	2	0.25605	0.799606	-	gene5327
BP	GO:0043200	response to amino acid	0	1	1	2	0.25605	0.799606	-	gene1333
BP	GO:0044380	protein localization to cytoskeleton	1	0	1	2	0.25605	0.799606	gene473	-
BP	GO:0044805	late nucleophagy	0	1	1	2	0.25605	0.799606	-	gene1307
BP	GO:0044878	mitotic cytokinesis checkpoint	1	0	1	2	0.25605	0.799606	gene473	-
BP	GO:0045143	homologous chromosome segregation	0	1	1	2	0.25605	0.799606	-	gene262
BP	GO:0045722	positive regulation of gluconeogenesis	0	1	1	2	0.25605	0.799606	-	gene9533
BP	GO:0046292	formaldehyde metabolic process	1	0	1	2	0.25605	0.799606	gene2056	-
BP	GO:0046294	formaldehyde catabolic process	1	0	1	2	0.25605	0.799606	gene2056	-
BP	GO:0046365	monosaccharide catabolic process	1	0	1	2	0.25605	0.799606	gene2141	-
BP	GO:0046519	sphingoid metabolic process	0	1	1	2	0.25605	0.799606	-	gene3414
BP	GO:0050850	positive regulation of calcium-mediated signaling	0	1	1	2	0.25605	0.799606	-	gene5622
BP	GO:0051231	spindle elongation	1	0	1	2	0.25605	0.799606	gene473	-
BP	GO:0051270	regulation of cellular component movement	1	0	1	2	0.25605	0.799606	gene473	-
BP	GO:0051782	negative regulation of cell division	1	0	1	2	0.25605	0.799606	gene6081	-
BP	GO:0055081	anion homeostasis	1	0	1	2	0.25605	0.799606	gene2733	-
BP	GO:0060623	regulation of chromosome condensation	1	0	1	2	0.25605	0.799606	gene6081	-
BP	GO:0071229	cellular response to acid chemical	0	1	1	2	0.25605	0.799606	-	gene1333
BP	GO:0071230	cellular response to amino acid stimulus	0	1	1	2	0.25605	0.799606	-	gene1333
BP	GO:0071507	MAPK cascade involved in conjugation with cellular fusion	0	1	1	2	0.25605	0.799606	-	gene9528
BP	GO:0071577	zinc II ion transmembrane transport	1	0	1	2	0.25605	0.799606	gene4659	-
BP	GO:0072488	ammonium transmembrane transport	1	0	1	2	0.25605	0.799606	gene1769	-
BP	GO:0072698	protein localization to microtubule cytoskeleton	1	0	1	2	0.25605	0.799606	gene473	-
BP	GO:0090155	negative regulation of sphingolipid biosynthetic process	0	1	1	2	0.25605	0.799606	-	gene1333
BP	GO:0097034	mitochondrial respiratory chain complex IV biogenesis	1	0	1	2	0.25605	0.799606	gene3284	-
BP	GO:0097052	L-kynurenine metabolic process	0	1	1	2	0.25605	0.799606	-	gene10261
BP	GO:1900088	regulation of inositol biosynthetic process	0	1	1	2	0.25605	0.799606	-	gene1333
BP	GO:1900090	positive regulation of inositol biosynthetic process	0	1	1	2	0.25605	0.799606	-	gene1333
BP	GO:1900402	regulation of carbohydrate metabolic process by regulation of transcription from RNA polymerase II promoter	0	1	1	2	0.25605	0.799606	-	gene1333
BP	GO:1901196	positive regulation of calcium-mediated signaling involved in cellular response to salt stress	0	1	1	2	0.25605	0.799606	-	gene5622
BP	GO:1901679	nucleotide transmembrane transport	0	1	1	2	0.25605	0.799606	-	gene6342
BP	GO:1901892	negative regulation of cell septum assembly	1	0	1	2	0.25605	0.799606	gene6081	-
BP	GO:1902413	negative regulation of mitotic cytokinesis	1	0	1	2	0.25605	0.799606	gene6081	-
BP	GO:1903437	negative regulation of mitotic cytokinetic process	1	0	1	2	0.25605	0.799606	gene6081	-
BP	GO:1903695	MAPK cascade involved in ascospore formation	0	1	1	2	0.25605	0.799606	-	gene9528
BP	GO:1903828	negative regulation of cellular protein localization	1	0	1	2	0.25605	0.799606	gene473	-
MF	GO:0003838	sterol 24-C-methyltransferase activity	0	1	1	2	0.25817	0.799606	-	gene11192
MF	GO:0003847	1-alkyl-2-acetylglycerophosphocholine esterase activity	1	0	1	2	0.25817	0.799606	gene10174	-
MF	GO:0004108	citrate (Si)-synthase activity	0	1	1	2	0.25817	0.799606	-	gene6240
MF	GO:0004160	dihydroxy-acid dehydratase activity	1	0	1	2	0.25817	0.799606	gene9243	-
MF	GO:0004176	ATP-dependent peptidase activity	0	1	1	2	0.25817	0.799606	-	gene1038
MF	GO:0004364	glutathione transferase activity	0	1	1	2	0.25817	0.799606	-	gene8860
MF	GO:0004370	glycerol kinase activity	0	1	1	2	0.25817	0.799606	-	gene4551
MF	GO:0004408	holocytochrome-c synthase activity	1	0	1	2	0.25817	0.799606	gene3914	-
MF	GO:0004451	isocitrate lyase activity	0	1	1	2	0.25817	0.799606	-	gene9534
MF	GO:0004470	malic enzyme activity	1	0	1	2	0.25817	0.799606	gene9994	-
MF	GO:0004471	malate dehydrogenase (decarboxylating) (NAD+) activity	1	0	1	2	0.25817	0.799606	gene9994	-
MF	GO:0004489	methylenetetrahydrofolate reductase (NAD(P)H) activity	0	1	1	2	0.25817	0.799606	-	gene7861
MF	GO:0004555	alpha,alpha-trehalase activity	0	1	1	2	0.25817	0.799606	-	gene1412
MF	GO:0004617	phosphoglycerate dehydrogenase activity	1	0	1	2	0.25817	0.799606	gene3985	-
MF	GO:0004637	phosphoribosylamine-glycine ligase activity	1	0	1	2	0.25817	0.799606	gene8028	-
MF	GO:0004736	pyruvate carboxylase activity	0	1	1	2	0.25817	0.799606	-	gene5289
MF	GO:0004751	ribose-5-phosphate isomerase activity	0	1	1	2	0.25817	0.799606	-	gene9401
MF	GO:0004801	sedoheptulose-7-phosphate:D-glyceraldehyde-3-phosphate glyceronetransferase activity	1	0	1	2	0.25817	0.799606	gene178	-
MF	GO:0004802	transketolase activity	1	0	1	2	0.25817	0.799606	gene9451	-
MF	GO:0004807	triose-phosphate isomerase activity	0	1	1	2	0.25817	0.799606	-	gene9400
MF	GO:0004814	arginine-tRNA ligase activity	1	0	1	2	0.25817	0.799606	gene3260	-
MF	GO:0005227	calcium activated cation channel activity	0	1	1	2	0.25817	0.799606	-	gene8898
MF	GO:0005326	neurotransmitter transporter activity	1	0	1	2	0.25817	0.799606	gene7610	-
MF	GO:0005328	neurotransmitter:sodium symporter activity	1	0	1	2	0.25817	0.799606	gene7610	-
MF	GO:0005351	sugar:proton symporter activity	0	1	1	2	0.25817	0.799606	-	gene6653
MF	GO:0005385	zinc ion transmembrane transporter activity	1	0	1	2	0.25817	0.799606	gene4659	-
MF	GO:0005402	cation:sugar symporter activity	0	1	1	2	0.25817	0.799606	-	gene6653
MF	GO:0008519	ammonium transmembrane transporter activity	1	0	1	2	0.25817	0.799606	gene1769	-
MF	GO:0009374	biotin binding	0	1	1	2	0.25817	0.799606	-	gene5289
MF	GO:0010997	anaphase-promoting complex binding	1	0	1	2	0.25817	0.799606	gene9204	-
MF	GO:0015144	carbohydrate transmembrane transporter activity	0	1	1	2	0.25817	0.799606	-	gene6653
MF	GO:0015175	neutral amino acid transmembrane transporter activity	0	1	1	2	0.25817	0.799606	-	gene6115
MF	GO:0015215	nucleotide transmembrane transporter activity	0	1	1	2	0.25817	0.799606	-	gene6342
MF	GO:0015216	purine nucleotide transmembrane transporter activity	0	1	1	2	0.25817	0.799606	-	gene6342
MF	GO:0015295	solute:proton symporter activity	0	1	1	2	0.25817	0.799606	-	gene6653
MF	GO:0015370	solute:sodium symporter activity	1	0	1	2	0.25817	0.799606	gene7610	-
MF	GO:0015927	trehalase activity	0	1	1	2	0.25817	0.799606	-	gene1412
MF	GO:0016149	translation release factor activity, codon specific	1	0	1	2	0.25817	0.799606	gene4402	-
MF	GO:0016708	oxidoreductase activity, acting on paired donors, with incorporation or reduction of molecular oxygen, NAD(P)H as one donor, and incorporation of two atoms of oxygen into one donor	1	0	1	2	0.25817	0.799606	gene4690	-
MF	GO:0016803	ether hydrolase activity	0	1	1	2	0.25817	0.799606	-	gene9818
MF	GO:0016872	intramolecular lyase activity	0	1	1	2	0.25817	0.799606	-	gene8822
MF	GO:0016882	cyclo-ligase activity	0	1	1	2	0.25817	0.799606	-	gene3934
MF	GO:0016899	oxidoreductase activity, acting on the CH-OH group of donors, oxygen as acceptor	1	0	1	2	0.25817	0.799606	gene10625	-
MF	GO:0016906	sterol 3-beta-glucosyltransferase activity	0	1	1	2	0.25817	0.799606	-	gene9830
MF	GO:0017070	U6 snRNA binding	1	0	1	2	0.25817	0.799606	gene4838	-
MF	GO:0019203	carbohydrate phosphatase activity	0	1	1	2	0.25817	0.799606	-	gene2357
MF	GO:0022839	ion gated channel activity	0	1	1	2	0.25817	0.799606	-	gene8898
MF	GO:0030366	molybdopterin synthase activity	1	0	1	2	0.25817	0.799606	gene6007	-
MF	GO:0030619	U1 snRNA binding	1	0	1	2	0.25817	0.799606	gene4838	-
MF	GO:0033293	monocarboxylic acid binding	0	1	1	2	0.25817	0.799606	-	gene5289
MF	GO:0033961	cis-stilbene-oxide hydrolase activity	0	1	1	2	0.25817	0.799606	-	gene9818
MF	GO:0035004	phosphatidylinositol 3-kinase activity	1	0	1	2	0.25817	0.799606	gene1540	-
MF	GO:0036440	citrate synthase activity	0	1	1	2	0.25817	0.799606	-	gene6240
MF	GO:0042171	lysophosphatidic acid acyltransferase activity	1	0	1	2	0.25817	0.799606	gene9242	-
MF	GO:0047617	acyl-CoA hydrolase activity	0	1	1	2	0.25817	0.799606	-	gene6002
MF	GO:0050308	sugar-phosphatase activity	0	1	1	2	0.25817	0.799606	-	gene2357
MF	GO:0051119	sugar transmembrane transporter activity	0	1	1	2	0.25817	0.799606	-	gene6653
MF	GO:0051184	cofactor transporter activity	0	1	1	2	0.25817	0.799606	-	gene6342
MF	GO:0051185	coenzyme transporter activity	0	1	1	2	0.25817	0.799606	-	gene6342
MF	GO:0052654	L-leucine transaminase activity	0	1	1	2	0.25817	0.799606	-	gene4386
MF	GO:0052655	L-valine transaminase activity	0	1	1	2	0.25817	0.799606	-	gene4386
MF	GO:0052656	L-isoleucine transaminase activity	0	1	1	2	0.25817	0.799606	-	gene4386
MF	GO:0055106	ubiquitin-protein transferase regulator activity	1	0	1	2	0.25817	0.799606	gene9204	-
MF	GO:0070290	N-acylphosphatidylethanolamine-specific phospholipase D activity	1	0	1	2	0.25817	0.799606	gene4735	-
MF	GO:0071617	lysophospholipid acyltransferase activity	1	0	1	2	0.25817	0.799606	gene9242	-
MF	GO:0097027	ubiquitin-protein transferase activator activity	1	0	1	2	0.25817	0.799606	gene9204	-
MF	GO:0098809	nitrite reductase activity	1	0	1	2	0.25817	0.799606	gene2769	-
BP	GO:0006810	transport	67	68	135	935	0.25844	0.799606	gene10128,gene10244,gene10457,gene10589,gene10784,gene11060,gene111,gene11232,gene11395,gene1677,gene1769,gene2021,gene2066,gene2109,gene2220,gene2238,gene2929,gene2936,gene2953,gene296,gene3052,gene3284,gene3397,gene341,gene3760,gene4404,gene4659,gene4721,gene473,gene502,gene5188,gene5277,gene561,gene5654,gene5665,gene6112,gene6197,gene6304,gene640,gene6493,gene6511,gene6535,gene6765,gene7105,ge…	gene10019,gene1028,gene1038,gene10396,gene10535,gene10667,gene107,gene10813,gene1118,gene1122,gene11350,gene1316,gene1471,gene1578,gene1609,gene1874,gene1909,gene1971,gene2173,gene2243,gene2356,gene2357,gene2542,gene2591,gene2781,gene2862,gene2865,gene2921,gene2957,gene3084,gene3185,gene338,gene4206,gene4276,gene4553,gene4586,gene4631,gene513,gene5200,gene5327,gene5419,gene5548,gene579,gene5821,g…
BP	GO:0006066	alcohol metabolic process	1	3	4	19	0.25931	0.799606	gene1540	gene1333,gene8398,gene8822
BP	GO:0009081	branched-chain amino acid metabolic process	2	2	4	19	0.25931	0.799606	gene4730,gene9243	gene4386,gene6592
BP	GO:0009084	glutamine family amino acid biosynthetic process	2	2	4	19	0.25931	0.799606	gene1803,gene7238	gene3515,gene8615
BP	GO:0009110	vitamin biosynthetic process	2	2	4	19	0.25931	0.799606	gene2381,gene9399	gene1702,gene3934
BP	GO:0042364	water-soluble vitamin biosynthetic process	2	2	4	19	0.25931	0.799606	gene2381,gene9399	gene1702,gene3934
MF	GO:0008237	metallopeptidase activity	5	3	8	44	0.25945	0.799606	gene10947,gene10962,gene2513,gene4220,gene496	gene10277,gene5842,gene6321
BP	GO:0006665	sphingolipid metabolic process	0	3	3	13	0.2608	0.799606	-	gene1333,gene3414,gene4490
BP	GO:0016125	sterol metabolic process	0	3	3	13	0.2608	0.799606	-	gene11192,gene8398,gene9830
BP	GO:0019674	NAD metabolic process	2	1	3	13	0.2608	0.799606	gene7383,gene8987	gene10261
BP	GO:0097164	ammonium ion metabolic process	0	3	3	13	0.2608	0.799606	-	gene2780,gene3414,gene621
BP	GO:0007017	microtubule-based process	9	0	9	51	0.26114	0.799606	gene10624,gene11075,gene2215,gene473,gene4832,gene6081,gene783,gene9240,gene9858	-
MF	GO:0030695	GTPase regulator activity	2	2	4	19	0.26475	0.809245	gene3595,gene9041	gene5342,gene770
MF	GO:0031406	carboxylic acid binding	2	1	3	13	0.26538	0.809245	gene10782,gene3985	gene5289
MF	GO:0043177	organic acid binding	2	1	3	13	0.26538	0.809245	gene10782,gene3985	gene5289
BP	GO:0005975	carbohydrate metabolic process	24	12	36	236	0.27129	0.826134	gene10233,gene10409,gene10644,gene11391,gene1149,gene1255,gene1507,gene1521,gene1598,gene1634,gene178,gene1952,gene2141,gene3579,gene5049,gene5412,gene6024,gene6254,gene6259,gene7945,gene8467,gene8836,gene8919,gene9252	gene10211,gene1333,gene1412,gene4551,gene5289,gene8822,gene907,gene9282,gene9400,gene9401,gene9533,gene9608
MF	GO:0015171	amino acid transmembrane transporter activity	1	7	8	45	0.28044	0.852829	gene11395	gene10396,gene10667,gene1874,gene3185,gene4586,gene6115,gene7427
CC	GO:0044815	DNA packaging complex	2	0	2	9	0.2814	0.85458	gene4867,gene983	-
BP	GO:0051234	establishment of localization	67	68	135	941	0.28814	0.873854	gene10128,gene10244,gene10457,gene10589,gene10784,gene11060,gene111,gene11232,gene11395,gene1677,gene1769,gene2021,gene2066,gene2109,gene2220,gene2238,gene2929,gene2936,gene2953,gene296,gene3052,gene3284,gene3397,gene341,gene3760,gene4404,gene4659,gene4721,gene473,gene502,gene5188,gene5277,gene561,gene5654,gene5665,gene6112,gene6197,gene6304,gene640,gene6493,gene6511,gene6535,gene6765,gene7105,ge…	gene10019,gene1028,gene1038,gene10396,gene10535,gene10667,gene107,gene10813,gene1118,gene1122,gene11350,gene1316,gene1471,gene1578,gene1609,gene1874,gene1909,gene1971,gene2173,gene2243,gene2356,gene2357,gene2542,gene2591,gene2781,gene2862,gene2865,gene2921,gene2957,gene3084,gene3185,gene338,gene4206,gene4276,gene4553,gene4586,gene4631,gene513,gene5200,gene5327,gene5419,gene5548,gene579,gene5821,g…
BP	GO:0006766	vitamin metabolic process	2	2	4	20	0.29183	0.882637	gene2381,gene9399	gene1702,gene3934
BP	GO:0006767	water-soluble vitamin metabolic process	2	2	4	20	0.29183	0.882637	gene2381,gene9399	gene1702,gene3934
MF	GO:0004553	hydrolase activity, hydrolyzing O-glycosyl compounds	18	4	22	140	0.29525	0.891767	gene10233,gene10409,gene1149,gene1521,gene1634,gene2821,gene3555,gene3579,gene4134,gene5049,gene6024,gene6254,gene6259,gene7945,gene8467,gene8836,gene8919,gene9965	gene1412,gene428,gene907,gene9282
BP	GO:0006096	glycolytic process	2	1	3	14	0.30068	0.898151	gene10644,gene1598	gene9400
BP	GO:0006757	ATP generation from ADP	2	1	3	14	0.30068	0.898151	gene10644,gene1598	gene9400
BP	GO:0048584	positive regulation of response to stimulus	0	3	3	14	0.30068	0.898151	-	gene5622,gene9528,gene9533
BP	GO:0072593	reactive oxygen species metabolic process	3	0	3	14	0.30068	0.898151	gene124,gene650,gene9245	-
BP	GO:0006109	regulation of carbohydrate metabolic process	0	2	2	8	0.30302	0.898151	-	gene1333,gene9533
BP	GO:0006450	regulation of translational fidelity	1	1	2	8	0.30302	0.898151	gene2978	gene6680
BP	GO:0007096	regulation of exit from mitosis	2	0	2	8	0.30302	0.898151	gene473,gene6081	-
BP	GO:0009113	purine nucleobase biosynthetic process	2	0	2	8	0.30302	0.898151	gene8028,gene8246	-
BP	GO:0018108	peptidyl-tyrosine phosphorylation	0	2	2	8	0.30302	0.898151	-	gene262,gene5622
BP	GO:0018212	peptidyl-tyrosine modification	0	2	2	8	0.30302	0.898151	-	gene262,gene5622
BP	GO:0030148	sphingolipid biosynthetic process	0	2	2	8	0.30302	0.898151	-	gene1333,gene4490
BP	GO:0032147	activation of protein kinase activity	0	2	2	8	0.30302	0.898151	-	gene5622,gene9528
BP	GO:0035967	cellular response to topologically incorrect protein	1	1	2	8	0.30302	0.898151	gene1219	gene8803
BP	GO:0071902	positive regulation of protein serine/threonine kinase activity	0	2	2	8	0.30302	0.898151	-	gene5622,gene9528
MF	GO:0004601	peroxidase activity	2	1	3	14	0.3057	0.898196	gene124,gene7910	gene7701
MF	GO:0008171	O-methyltransferase activity	2	1	3	14	0.3057	0.898196	gene4720,gene9673	gene10695
MF	GO:0016811	hydrolase activity, acting on carbon-nitrogen (but not peptide) bonds, in linear amides	1	2	3	14	0.3057	0.898196	gene10782	gene1709,gene459
MF	GO:0005244	voltage-gated ion channel activity	0	2	2	8	0.30693	0.898196	-	gene1316,gene8898
MF	GO:0005315	inorganic phosphate transmembrane transporter activity	1	1	2	8	0.30693	0.898196	gene11060	gene1471
MF	GO:0008235	metalloexopeptidase activity	1	1	2	8	0.30693	0.898196	gene10962	gene10277
MF	GO:0016783	sulfurtransferase activity	1	1	2	8	0.30693	0.898196	gene6007	gene3557
MF	GO:0016854	racemase and epimerase activity	1	1	2	8	0.30693	0.898196	gene1507	gene7536
MF	GO:0022832	voltage-gated channel activity	0	2	2	8	0.30693	0.898196	-	gene1316,gene8898
MF	GO:0043167	ion binding	120	98	218	1529	0.30825	0.898196	gene10128,gene10329,gene10346,gene10446,gene10573,gene10624,gene10644,gene10782,gene10872,gene10962,gene1107,gene11075,gene11087,gene111,gene11233,gene11369,gene11420,gene1219,gene122,gene124,gene1416,gene1430,gene1524,gene168,gene1729,gene1779,gene1894,gene1954,gene2056,gene2141,gene2215,gene2238,gene2292,gene2532,gene2546,gene2609,gene2653,gene2733,gene2769,gene2953,gene2978,gene3255,gene3260,g…	gene10253,gene10261,gene10277,gene1038,gene10510,gene10554,gene10555,gene10591,gene10696,gene10876,gene1088,gene11007,gene1118,gene11462,gene1162,gene120,gene1303,gene1307,gene1317,gene155,gene1758,gene1825,gene1913,gene1943,gene2154,gene2155,gene2286,gene2404,gene262,gene2794,gene291,gene2921,gene3184,gene329,gene3474,gene3557,gene3716,gene3869,gene3933,gene3934,gene3936,gene3984,gene4036,gene40…
CC	GO:0000127	transcription factor TFIIIC complex	0	1	1	3	0.3095	0.898196	-	gene6621
CC	GO:0005641	nuclear envelope lumen	0	1	1	3	0.3095	0.898196	-	gene9533
CC	GO:0005782	peroxisomal matrix	0	1	1	3	0.3095	0.898196	-	gene1038
CC	GO:0005811	lipid droplet	1	0	1	3	0.3095	0.898196	gene9242	-
CC	GO:0031907	microbody lumen	0	1	1	3	0.3095	0.898196	-	gene1038
CC	GO:0035097	histone methyltransferase complex	1	0	1	3	0.3095	0.898196	gene759	-
BP	GO:0003333	amino acid transmembrane transport	1	7	8	47	0.31455	0.911662	gene11395	gene10396,gene10667,gene1874,gene3185,gene4586,gene6115,gene7427
BP	GO:0015672	monovalent inorganic cation transport	6	3	9	54	0.32044	0.918112	gene5665,gene640,gene7245,gene7429,gene8247,gene8250	gene6653,gene8898,gene9941
MF	GO:0008236	serine-type peptidase activity	5	3	8	47	0.32365	0.918112	gene10085,gene10476,gene10885,gene11114,gene1557	gene1038,gene7485,gene7924
MF	GO:0017171	serine hydrolase activity	5	3	8	47	0.32365	0.918112	gene10085,gene10476,gene10885,gene11114,gene1557	gene1038,gene7485,gene7924
CC	GO:0070469	respiratory chain	2	0	2	10	0.3266	0.918112	gene3261,gene6733	-
CC	GO:1902911	protein kinase complex	0	2	2	10	0.3266	0.918112	-	gene2725,gene9533
MF	GO:0016884	carbon-nitrogen ligase activity, with glutamine as amido-N-donor	2	2	4	21	0.33108	0.918112	gene7383,gene9720	gene1953,gene9075
MF	GO:0072509	divalent inorganic cation transmembrane transporter activity	2	2	4	21	0.33108	0.918112	gene4659,gene8395	gene338,gene8898
BP	GO:0009308	amine metabolic process	2	3	5	28	0.33881	0.918112	gene1540,gene8987	gene10261,gene1709,gene459
BP	GO:0000272	polysaccharide catabolic process	3	0	3	15	0.34082	0.918112	gene10409,gene1634,gene8836	-
BP	GO:0006165	nucleoside diphosphate phosphorylation	2	1	3	15	0.34082	0.918112	gene10644,gene1598	gene9400
BP	GO:0008202	steroid metabolic process	0	3	3	15	0.34082	0.918112	-	gene11192,gene8398,gene9830
BP	GO:0044743	protein transmembrane import into intracellular organelle	0	3	3	15	0.34082	0.918112	-	gene1038,gene5327,gene979
BP	GO:0046031	ADP metabolic process	2	1	3	15	0.34082	0.918112	gene10644,gene1598	gene9400
BP	GO:0072666	establishment of protein localization to vacuole	2	1	3	15	0.34082	0.918112	gene9242,gene9328	gene8398
MF	GO:0005216	ion channel activity	0	3	3	15	0.34622	0.918112	-	gene1316,gene8898,gene906
MF	GO:0016298	lipase activity	2	1	3	15	0.34622	0.918112	gene4735,gene4801	gene7714
MF	GO:0022838	substrate-specific channel activity	0	3	3	15	0.34622	0.918112	-	gene1316,gene8898,gene906
BP	GO:0051188	cofactor biosynthetic process	6	6	12	76	0.34896	0.918112	gene2824,gene393,gene5435,gene6007,gene7383,gene8987	gene10261,gene1702,gene3557,gene5183,gene522,gene5626
BP	GO:0006730	one-carbon metabolic process	0	2	2	9	0.35676	0.918112	-	gene5183,gene7861
BP	GO:0007029	endoplasmic reticulum organization	1	1	2	9	0.35676	0.918112	gene473	gene7099
BP	GO:0007052	mitotic spindle organization	2	0	2	9	0.35676	0.918112	gene473,gene6081	-
BP	GO:0018105	peptidyl-serine phosphorylation	1	1	2	9	0.35676	0.918112	gene473	gene262
BP	GO:0034762	regulation of transmembrane transport	0	2	2	9	0.35676	0.918112	-	gene1316,gene8898
BP	GO:0034765	regulation of ion transmembrane transport	0	2	2	9	0.35676	0.918112	-	gene1316,gene8898
BP	GO:0043405	regulation of MAP kinase activity	0	2	2	9	0.35676	0.918112	-	gene5622,gene9528
BP	GO:0044242	cellular lipid catabolic process	0	2	2	9	0.35676	0.918112	-	gene3414,gene6240
BP	GO:0051984	positive regulation of chromosome segregation	2	0	2	9	0.35676	0.918112	gene473,gene6081	-
BP	GO:0072329	monocarboxylic acid catabolic process	0	2	2	9	0.35676	0.918112	-	gene1317,gene6240
BP	GO:0090529	cell septum assembly	2	0	2	9	0.35676	0.918112	gene473,gene6081	-
BP	GO:0007088	regulation of mitotic nuclear division	3	1	4	22	0.35809	0.918112	gene3255,gene473,gene6081	gene4782
BP	GO:0009067	aspartate family amino acid biosynthetic process	1	3	4	22	0.35809	0.918112	gene2609	gene1333,gene632,gene6803
BP	GO:0051983	regulation of chromosome segregation	3	1	4	22	0.35809	0.918112	gene3255,gene473,gene6081	gene4782
BP	GO:0000196	MAPK cascade involved in cell wall organization or biogenesis	0	1	1	3	0.35835	0.918112	-	gene9528
BP	GO:0000422	autophagy of mitochondrion	0	1	1	3	0.35835	0.918112	-	gene1307
BP	GO:0000751	mitotic cell cycle G1 arrest in response to pheromone	0	1	1	3	0.35835	0.918112	-	gene9528
BP	GO:0006012	galactose metabolic process	1	0	1	3	0.35835	0.918112	gene1507	-
BP	GO:0006437	tyrosyl-tRNA aminoacylation	1	0	1	3	0.35835	0.918112	gene1779	-
BP	GO:0006521	regulation of cellular amino acid metabolic process	1	0	1	3	0.35835	0.918112	gene1540	-
BP	GO:0006574	valine catabolic process	0	1	1	3	0.35835	0.918112	-	gene6592
BP	GO:0006835	dicarboxylic acid transport	0	1	1	3	0.35835	0.918112	-	gene5949
BP	GO:0006862	nucleotide transport	0	1	1	3	0.35835	0.918112	-	gene6342
BP	GO:0006878	cellular copper ion homeostasis	1	0	1	3	0.35835	0.918112	gene5277	-
BP	GO:0008535	respiratory chain complex IV assembly	1	0	1	3	0.35835	0.918112	gene3284	-
BP	GO:0009083	branched-chain amino acid catabolic process	0	1	1	3	0.35835	0.918112	-	gene6592
BP	GO:0010906	regulation of glucose metabolic process	0	1	1	3	0.35835	0.918112	-	gene9533
BP	GO:0015718	monocarboxylic acid transport	0	1	1	3	0.35835	0.918112	-	gene6115
BP	GO:0015824	proline transport	0	1	1	3	0.35835	0.918112	-	gene6115
BP	GO:0015937	coenzyme A biosynthetic process	0	1	1	3	0.35835	0.918112	-	gene522
BP	GO:0019541	propionate metabolic process	0	1	1	3	0.35835	0.918112	-	gene6240
BP	GO:0019543	propionate catabolic process	0	1	1	3	0.35835	0.918112	-	gene6240
BP	GO:0019626	short-chain fatty acid catabolic process	0	1	1	3	0.35835	0.918112	-	gene6240
BP	GO:0019629	propionate catabolic process, 2-methylcitrate cycle	0	1	1	3	0.35835	0.918112	-	gene6240
BP	GO:0032120	ascospore-type prospore membrane assembly	1	0	1	3	0.35835	0.918112	gene9328	-
BP	GO:0032780	negative regulation of ATPase activity	1	0	1	3	0.35835	0.918112	gene5386	-
BP	GO:0033866	nucleoside bisphosphate biosynthetic process	0	1	1	3	0.35835	0.918112	-	gene522
BP	GO:0034030	ribonucleoside bisphosphate biosynthetic process	0	1	1	3	0.35835	0.918112	-	gene522
BP	GO:0034033	purine nucleoside bisphosphate biosynthetic process	0	1	1	3	0.35835	0.918112	-	gene522
BP	GO:0035725	sodium ion transmembrane transport	0	1	1	3	0.35835	0.918112	-	gene8898
BP	GO:0044091	membrane biogenesis	1	0	1	3	0.35835	0.918112	gene9328	-
BP	GO:0046459	short-chain fatty acid metabolic process	0	1	1	3	0.35835	0.918112	-	gene6240
BP	GO:0046580	negative regulation of Ras protein signal transduction	1	0	1	3	0.35835	0.918112	gene6081	-
BP	GO:0050848	regulation of calcium-mediated signaling	0	1	1	3	0.35835	0.918112	-	gene5622
BP	GO:0051058	negative regulation of small GTPase mediated signal transduction	1	0	1	3	0.35835	0.918112	gene6081	-
BP	GO:0051260	protein homooligomerization	1	0	1	3	0.35835	0.918112	gene473	-
BP	GO:0051568	histone H3-K4 methylation	1	0	1	3	0.35835	0.918112	gene759	-
BP	GO:0055070	copper ion homeostasis	1	0	1	3	0.35835	0.918112	gene5277	-
BP	GO:0061726	mitochondrion disassembly	0	1	1	3	0.35835	0.918112	-	gene1307
BP	GO:0070084	protein initiator methionine removal	0	1	1	3	0.35835	0.918112	-	gene10277
BP	GO:0070192	chromosome organization involved in meiotic cell cycle	1	0	1	3	0.35835	0.918112	gene6012	-
BP	GO:0071709	membrane assembly	1	0	1	3	0.35835	0.918112	gene9328	-
BP	GO:0072530	purine-containing compound transmembrane transport	0	1	1	3	0.35835	0.918112	-	gene6342
BP	GO:0090153	regulation of sphingolipid biosynthetic process	0	1	1	3	0.35835	0.918112	-	gene1333
BP	GO:1903008	organelle disassembly	0	1	1	3	0.35835	0.918112	-	gene1307
BP	GO:1905038	regulation of membrane lipid metabolic process	0	1	1	3	0.35835	0.918112	-	gene1333
MF	GO:0046912	transferase activity, transferring acyl groups, acyl groups converted into alkyl on transfer	0	2	2	9	0.3611	0.918112	-	gene6240,gene6850
MF	GO:0000104	succinate dehydrogenase activity	0	1	1	3	0.3611	0.918112	-	gene10140
MF	GO:0000995	transcription factor activity, core RNA polymerase III binding	0	1	1	3	0.3611	0.918112	-	gene6621
MF	GO:0001085	RNA polymerase II transcription factor binding	0	1	1	3	0.3611	0.918112	-	gene1333
MF	GO:0001103	RNA polymerase II repressing transcription factor binding	0	1	1	3	0.3611	0.918112	-	gene1333
MF	GO:0003958	NADPH-hemoprotein reductase activity	0	1	1	3	0.3611	0.918112	-	gene684
MF	GO:0004100	chitin synthase activity	1	0	1	3	0.3611	0.918112	gene8923	-
MF	GO:0004198	calcium-dependent cysteine-type endopeptidase activity	0	1	1	3	0.3611	0.918112	-	gene6658
MF	GO:0004427	inorganic diphosphatase activity	1	0	1	3	0.3611	0.918112	gene5086	-
MF	GO:0004650	polygalacturonase activity	0	1	1	3	0.3611	0.918112	-	gene9282
MF	GO:0004831	tyrosine-tRNA ligase activity	1	0	1	3	0.3611	0.918112	gene1779	-
MF	GO:0005310	dicarboxylic acid transmembrane transporter activity	0	1	1	3	0.3611	0.918112	-	gene5949
MF	GO:0005337	nucleoside transmembrane transporter activity	0	1	1	3	0.3611	0.918112	-	gene6342
MF	GO:0015605	organophosphate ester transmembrane transporter activity	0	1	1	3	0.3611	0.918112	-	gene6342
MF	GO:0016289	CoA hydrolase activity	0	1	1	3	0.3611	0.918112	-	gene6002
MF	GO:0016413	O-acetyltransferase activity	0	1	1	3	0.3611	0.918112	-	gene621
MF	GO:0016530	metallochaperone activity	1	0	1	3	0.3611	0.918112	gene10128	-
MF	GO:0016712	oxidoreductase activity, acting on paired donors, with incorporation or reduction of molecular oxygen, reduced flavin or flavoprotein as one donor, and incorporation of one atom of oxygen	0	1	1	3	0.3611	0.918112	-	gene684
MF	GO:0016717	oxidoreductase activity, acting on paired donors, with oxidation of a pair of donors resulting in the reduction of molecular oxygen to two molecules of water	0	1	1	3	0.3611	0.918112	-	gene8398
MF	GO:0016801	hydrolase activity, acting on ether bonds	0	1	1	3	0.3611	0.918112	-	gene9818
MF	GO:0016841	ammonia-lyase activity	1	0	1	3	0.3611	0.918112	gene4061	-
MF	GO:0016855	racemase and epimerase activity, acting on amino acids and derivatives	0	1	1	3	0.3611	0.918112	-	gene7536
MF	GO:0016868	intramolecular transferase activity, phosphotransferases	1	0	1	3	0.3611	0.918112	gene2141	-
MF	GO:0016885	ligase activity, forming carbon-carbon bonds	0	1	1	3	0.3611	0.918112	-	gene5289
MF	GO:0036361	racemase activity, acting on amino acids and derivatives	0	1	1	3	0.3611	0.918112	-	gene7536
MF	GO:0042030	ATPase inhibitor activity	1	0	1	3	0.3611	0.918112	gene5386	-
MF	GO:0043035	chromatin insulator sequence binding	0	1	1	3	0.3611	0.918112	-	gene6621
MF	GO:0070006	metalloaminopeptidase activity	0	1	1	3	0.3611	0.918112	-	gene10277
MF	GO:0070491	repressing transcription factor binding	0	1	1	3	0.3611	0.918112	-	gene1333
MF	GO:0070569	uridylyltransferase activity	1	0	1	3	0.3611	0.918112	gene9169	-
MF	GO:0090599	alpha-glucosidase activity	1	0	1	3	0.3611	0.918112	gene1634	-
MF	GO:0140104	molecular carrier activity	1	0	1	3	0.3611	0.918112	gene10128	-
BP	GO:0015849	organic acid transport	1	8	9	56	0.36138	0.918112	gene11395	gene10396,gene10667,gene1874,gene3185,gene4586,gene5949,gene6115,gene7427
BP	GO:0046942	carboxylic acid transport	1	8	9	56	0.36138	0.918112	gene11395	gene10396,gene10667,gene1874,gene3185,gene4586,gene5949,gene6115,gene7427
BP	GO:0009636	response to toxic substance	4	1	5	29	0.36779	0.929088	gene124,gene2056,gene7910,gene9245	gene7701
BP	GO:0045930	negative regulation of mitotic cell cycle	3	2	5	29	0.36779	0.929088	gene3255,gene473,gene6081	gene4782,gene9528
BP	GO:0097237	cellular response to toxic substance	4	1	5	29	0.36779	0.929088	gene124,gene2056,gene7910,gene9245	gene7701
BP	GO:0098754	detoxification	4	1	5	29	0.36779	0.929088	gene124,gene2056,gene7910,gene9245	gene7701
BP	GO:1990748	cellular detoxification	4	1	5	29	0.36779	0.929088	gene124,gene2056,gene7910,gene9245	gene7701
BP	GO:0006749	glutathione metabolic process	0	3	3	16	0.38078	0.95755	-	gene3984,gene9460,gene9494
BP	GO:0009135	purine nucleoside diphosphate metabolic process	2	1	3	16	0.38078	0.95755	gene10644,gene1598	gene9400
BP	GO:0009179	purine ribonucleoside diphosphate metabolic process	2	1	3	16	0.38078	0.95755	gene10644,gene1598	gene9400
BP	GO:0009185	ribonucleoside diphosphate metabolic process	2	1	3	16	0.38078	0.95755	gene10644,gene1598	gene9400
CC	GO:0005741	mitochondrial outer membrane	3	0	3	19	0.3822	0.95787	gene2733,gene8987,gene9129	-
CC	GO:0019867	outer membrane	3	0	3	19	0.3822	0.95787	gene2733,gene8987,gene9129	-
CC	GO:0031968	organelle outer membrane	3	0	3	19	0.3822	0.95787	gene2733,gene8987,gene9129	-
MF	GO:0004672	protein kinase activity	9	9	18	119	0.38356	0.960196	gene10329,gene1688,gene3255,gene348,gene473,gene52,gene6081,gene6896,gene9187	gene11007,gene11418,gene11462,gene1307,gene262,gene5622,gene7977,gene9528,gene9533
MF	GO:0016684	oxidoreductase activity, acting on peroxide as acceptor	2	1	3	16	0.38651	0.966492	gene124,gene7910	gene7701
CC	GO:0000407	pre-autophagosomal structure	0	1	1	4	0.3898	0.968185	-	gene1307
CC	GO:0019008	molybdopterin synthase complex	1	0	1	4	0.3898	0.968185	gene6007	-
CC	GO:0032865	ERMES complex	1	0	1	4	0.3898	0.968185	gene2733	-
CC	GO:0033588	Elongator holoenzyme complex	1	0	1	4	0.3898	0.968185	gene3784	-
CC	GO:0044233	ER-mitochondrion membrane contact site	1	0	1	4	0.3898	0.968185	gene2733	-
CC	GO:0090576	RNA polymerase III transcription factor complex	0	1	1	4	0.3898	0.968185	-	gene6621
BP	GO:0070838	divalent metal ion transport	2	2	4	23	0.39129	0.969719	gene4659,gene8395	gene338,gene8898
BP	GO:0072511	divalent inorganic cation transport	2	2	4	23	0.39129	0.969719	gene4659,gene8395	gene338,gene8898
MF	GO:0016798	hydrolase activity, acting on glycosyl bonds	20	4	24	162	0.39612	0.980596	gene10233,gene10409,gene1149,gene11610,gene1521,gene1634,gene2821,gene3555,gene3579,gene4134,gene5049,gene6024,gene6254,gene6259,gene7666,gene7945,gene8467,gene8836,gene8919,gene9965	gene1412,gene428,gene907,gene9282
MF	GO:0060589	nucleoside-triphosphatase regulator activity	3	2	5	30	0.4046	0.985694	gene3595,gene5386,gene9041	gene5342,gene770
BP	GO:0006098	pentose-phosphate shunt	1	1	2	10	0.40893	0.985694	gene178	gene9400
BP	GO:0006817	phosphate ion transport	1	1	2	10	0.40893	0.985694	gene11060	gene1471
BP	GO:0010458	exit from mitosis	2	0	2	10	0.40893	0.985694	gene473,gene6081	-
BP	GO:0019682	glyceraldehyde-3-phosphate metabolic process	1	1	2	10	0.40893	0.985694	gene178	gene9400
BP	GO:0019932	second-messenger-mediated signaling	1	1	2	10	0.40893	0.985694	gene6956	gene5622
BP	GO:0043408	regulation of MAPK cascade	0	2	2	10	0.40893	0.985694	-	gene5622,gene9528
BP	GO:0051785	positive regulation of nuclear division	2	0	2	10	0.40893	0.985694	gene473,gene6081	-
BP	GO:1902533	positive regulation of intracellular signal transduction	0	2	2	10	0.40893	0.985694	-	gene5622,gene9528
MF	GO:0003993	acid phosphatase activity	2	0	2	10	0.41359	0.985694	gene4522,gene7408	-
MF	GO:0004725	protein tyrosine phosphatase activity	1	1	2	10	0.41359	0.985694	gene4522	gene8690
MF	GO:0008134	transcription factor binding	1	1	2	10	0.41359	0.985694	gene5580	gene1333
MF	GO:0016776	phosphotransferase activity, phosphate group as acceptor	2	0	2	10	0.41359	0.985694	gene1540,gene2381	-
MF	GO:0022836	gated channel activity	0	2	2	10	0.41359	0.985694	-	gene1316,gene8898
MF	GO:0036094	small molecule binding	76	59	135	956	0.41712	0.985694	gene10128,gene10329,gene10573,gene10624,gene10644,gene10782,gene1107,gene11075,gene111,gene11233,gene11420,gene1219,gene122,gene1430,gene1630,gene168,gene1779,gene1954,gene2123,gene2215,gene2238,gene2292,gene2546,gene2653,gene2733,gene2769,gene2978,gene3255,gene3260,gene348,gene372,gene396,gene3985,gene4419,gene4558,gene4690,gene4721,gene4727,gene473,gene4732,gene4734,gene4958,gene5569,gene5580,g…	gene10261,gene1038,gene10554,gene10555,gene10597,gene11007,gene11418,gene11462,gene120,gene1303,gene1307,gene1317,gene155,gene1578,gene1579,gene1825,gene1943,gene262,gene291,gene3557,gene3716,gene3933,gene3934,gene405,gene439,gene440,gene4546,gene5183,gene522,gene5289,gene5327,gene5367,gene5419,gene5622,gene632,gene6576,gene6592,gene6680,gene6788,gene684,gene6851,gene696,gene7099,gene7151,gene725…
BP	GO:0008652	cellular amino acid biosynthetic process	7	6	13	87	0.4185	0.985694	gene1803,gene2609,gene3985,gene7238,gene8246,gene9129,gene9243	gene1333,gene3515,gene4386,gene632,gene6803,gene8615
BP	GO:0042440	pigment metabolic process	3	0	3	17	0.42018	0.985694	gene2824,gene8028,gene8246	-
BP	GO:0046148	pigment biosynthetic process	3	0	3	17	0.42018	0.985694	gene2824,gene8028,gene8246	-
BP	GO:1901607	alpha-amino acid biosynthetic process	6	5	11	73	0.42122	0.985694	gene1803,gene2609,gene3985,gene7238,gene8246,gene9129	gene1333,gene3515,gene632,gene6803,gene8615
BP	GO:0016053	organic acid biosynthetic process	8	11	19	130	0.42397	0.985694	gene1803,gene2609,gene3985,gene7238,gene8246,gene8987,gene9129,gene9243	gene10261,gene10510,gene1333,gene3515,gene3934,gene42,gene4386,gene632,gene6803,gene7698,gene8615
BP	GO:0046394	carboxylic acid biosynthetic process	8	11	19	130	0.42397	0.985694	gene1803,gene2609,gene3985,gene7238,gene8246,gene8987,gene9129,gene9243	gene10261,gene10510,gene1333,gene3515,gene3934,gene42,gene4386,gene632,gene6803,gene7698,gene8615
BP	GO:0072665	protein localization to vacuole	2	2	4	24	0.42423	0.985694	gene9242,gene9328	gene1307,gene8398
BP	GO:0006865	amino acid transport	1	7	8	52	0.42471	0.985694	gene11395	gene10396,gene10667,gene1874,gene3185,gene4586,gene6115,gene7427
MF	GO:0015267	channel activity	0	3	3	17	0.42617	0.985694	-	gene1316,gene8898,gene906
MF	GO:0016638	oxidoreductase activity, acting on the CH-NH2 group of donors	2	1	3	17	0.42617	0.985694	gene7238,gene7925	gene2396
MF	GO:0022803	passive transmembrane transporter activity	0	3	3	17	0.42617	0.985694	-	gene1316,gene8898,gene906
BP	GO:0006357	regulation of transcription from RNA polymerase II promoter	9	20	29	202	0.43014	0.985694	gene10446,gene1540,gene2953,gene3784,gene5297,gene5580,gene7545,gene759,gene7856	gene10696,gene10876,gene1088,gene1333,gene1758,gene1913,gene2286,gene2404,gene2794,gene3474,gene3869,gene3948,gene4036,gene6267,gene637,gene7050,gene7943,gene8377,gene9344,gene9439
MF	GO:0052689	carboxylic ester hydrolase activity	2	2	4	24	0.4313	0.985694	gene10174,gene2978	gene6680,gene7714
CC	GO:0044732	mitotic spindle pole body	3	1	4	29	0.4396	0.985694	gene473,gene6081,gene716	gene9533
BP	GO:0007059	chromosome segregation	6	3	9	60	0.44444	0.985694	gene3255,gene473,gene4867,gene6012,gene6081,gene983	gene1333,gene262,gene4782
BP	GO:0000350	generation of catalytic spliceosome for second transesterification step	1	0	1	4	0.44661	0.985694	gene4838	-
BP	GO:0000387	spliceosomal snRNP assembly	1	0	1	4	0.44661	0.985694	gene4838	-
BP	GO:0001402	signal transduction involved in filamentous growth	0	1	1	4	0.44661	0.985694	-	gene9528
BP	GO:0005978	glycogen biosynthetic process	1	0	1	4	0.44661	0.985694	gene1634	-
BP	GO:0006027	glycosaminoglycan catabolic process	1	0	1	4	0.44661	0.985694	gene8467	-
BP	GO:0006108	malate metabolic process	1	0	1	4	0.44661	0.985694	gene9994	-
BP	GO:0006376	mRNA splice site selection	1	0	1	4	0.44661	0.985694	gene4838	-
BP	GO:0006384	transcription initiation from RNA polymerase III promoter	0	1	1	4	0.44661	0.985694	-	gene6621
BP	GO:0006535	cysteine biosynthetic process from serine	1	0	1	4	0.44661	0.985694	gene9129	-
BP	GO:0006559	L-phenylalanine catabolic process	1	0	1	4	0.44661	0.985694	gene4061	-
BP	GO:0006573	valine metabolic process	0	1	1	4	0.44661	0.985694	-	gene6592
BP	GO:0006814	sodium ion transport	0	1	1	4	0.44661	0.985694	-	gene8898
BP	GO:0006821	chloride transport	0	1	1	4	0.44661	0.985694	-	gene1316
BP	GO:0007050	cell cycle arrest	0	1	1	4	0.44661	0.985694	-	gene9528
BP	GO:0007155	cell adhesion	0	1	1	4	0.44661	0.985694	-	gene9533
BP	GO:0007530	sex determination	1	0	1	4	0.44661	0.985694	gene11628	-
BP	GO:0007531	mating type determination	1	0	1	4	0.44661	0.985694	gene11628	-
BP	GO:0007533	mating type switching	1	0	1	4	0.44661	0.985694	gene11628	-
BP	GO:0009062	fatty acid catabolic process	0	1	1	4	0.44661	0.985694	-	gene6240
BP	GO:0009251	glucan catabolic process	1	0	1	4	0.44661	0.985694	gene1634	-
BP	GO:0009253	peptidoglycan catabolic process	1	0	1	4	0.44661	0.985694	gene8467	-
BP	GO:0009651	response to salt stress	0	1	1	4	0.44661	0.985694	-	gene5622
BP	GO:0010525	regulation of transposition, RNA-mediated	0	1	1	4	0.44661	0.985694	-	gene9528
BP	GO:0010528	regulation of transposition	0	1	1	4	0.44661	0.985694	-	gene9528
BP	GO:0010565	regulation of cellular ketone metabolic process	1	0	1	4	0.44661	0.985694	gene1540	-
BP	GO:0019344	cysteine biosynthetic process	1	0	1	4	0.44661	0.985694	gene9129	-
BP	GO:0019933	cAMP-mediated signaling	1	0	1	4	0.44661	0.985694	gene6956	-
BP	GO:0019935	cyclic-nucleotide-mediated signaling	1	0	1	4	0.44661	0.985694	gene6956	-
BP	GO:0022610	biological adhesion	0	1	1	4	0.44661	0.985694	-	gene9533
BP	GO:0031321	ascospore-type prospore assembly	1	0	1	4	0.44661	0.985694	gene9328	-
BP	GO:0032196	transposition	0	1	1	4	0.44661	0.985694	-	gene9528
BP	GO:0032197	transposition, RNA-mediated	0	1	1	4	0.44661	0.985694	-	gene9528
BP	GO:0032955	regulation of division septum assembly	1	0	1	4	0.44661	0.985694	gene6081	-
BP	GO:0033108	mitochondrial respiratory chain complex assembly	1	0	1	4	0.44661	0.985694	gene3284	-
BP	GO:0033238	regulation of cellular amine metabolic process	1	0	1	4	0.44661	0.985694	gene1540	-
BP	GO:0035999	tetrahydrofolate interconversion	0	1	1	4	0.44661	0.985694	-	gene7861
BP	GO:0038083	peptidyl-tyrosine autophosphorylation	0	1	1	4	0.44661	0.985694	-	gene262
BP	GO:0042790	transcription of nuclear large rRNA transcript from RNA polymerase I promoter	1	0	1	4	0.44661	0.985694	gene5580	-
BP	GO:0042822	pyridoxal phosphate metabolic process	0	1	1	4	0.44661	0.985694	-	gene1702
BP	GO:0042823	pyridoxal phosphate biosynthetic process	0	1	1	4	0.44661	0.985694	-	gene1702
BP	GO:0044247	cellular polysaccharide catabolic process	1	0	1	4	0.44661	0.985694	gene1634	-
BP	GO:0045053	protein retention in Golgi apparatus	1	0	1	4	0.44661	0.985694	gene9328	-
BP	GO:0045165	cell fate commitment	1	0	1	4	0.44661	0.985694	gene11628	-
BP	GO:0045833	negative regulation of lipid metabolic process	0	1	1	4	0.44661	0.985694	-	gene1333
BP	GO:0046184	aldehyde biosynthetic process	0	1	1	4	0.44661	0.985694	-	gene1702
BP	GO:0046500	S-adenosylmethionine metabolic process	0	1	1	4	0.44661	0.985694	-	gene5183
BP	GO:0051055	negative regulation of lipid biosynthetic process	0	1	1	4	0.44661	0.985694	-	gene1333
BP	GO:0051225	spindle assembly	1	0	1	4	0.44661	0.985694	gene6081	-
BP	GO:0070914	UV-damage excision repair	1	0	1	4	0.44661	0.985694	gene10854	-
BP	GO:0071417	cellular response to organonitrogen compound	0	1	1	4	0.44661	0.985694	-	gene1333
BP	GO:0071472	cellular response to salt stress	0	1	1	4	0.44661	0.985694	-	gene5622
BP	GO:0071850	mitotic cell cycle arrest	0	1	1	4	0.44661	0.985694	-	gene9528
BP	GO:0090307	mitotic spindle assembly	1	0	1	4	0.44661	0.985694	gene6081	-
BP	GO:1902222	erythrose 4-phosphate/phosphoenolpyruvate family amino acid catabolic process	1	0	1	4	0.44661	0.985694	gene4061	-
BP	GO:1902930	regulation of alcohol biosynthetic process	0	1	1	4	0.44661	0.985694	-	gene1333
BP	GO:1902932	positive regulation of alcohol biosynthetic process	0	1	1	4	0.44661	0.985694	-	gene1333
BP	GO:1990443	peptidyl-threonine autophosphorylation	0	1	1	4	0.44661	0.985694	-	gene262
CC	GO:0005874	microtubule	3	0	3	21	0.4475	0.985694	gene10624,gene2215,gene9240	-
BP	GO:0045786	negative regulation of cell cycle	3	4	7	46	0.44927	0.985694	gene3255,gene473,gene6081	gene11418,gene4782,gene8103,gene9528
MF	GO:0001077	transcriptional activator activity, RNA polymerase II core promoter proximal region sequence-specific binding	0	1	1	4	0.44977	0.985694	-	gene1333
MF	GO:0001078	transcriptional repressor activity, RNA polymerase II core promoter proximal region sequence-specific binding	0	1	1	4	0.44977	0.985694	-	gene1333
MF	GO:0001227	transcriptional repressor activity, RNA polymerase II transcription regulatory region sequence-specific binding	0	1	1	4	0.44977	0.985694	-	gene1333
MF	GO:0001228	transcriptional activator activity, RNA polymerase II transcription regulatory region sequence-specific binding	0	1	1	4	0.44977	0.985694	-	gene1333
MF	GO:0003747	translation release factor activity	1	0	1	4	0.44977	0.985694	gene4402	-
MF	GO:0003796	lysozyme activity	1	0	1	4	0.44977	0.985694	gene8467	-
MF	GO:0004096	catalase activity	1	0	1	4	0.44977	0.985694	gene124	-
MF	GO:0004197	cysteine-type endopeptidase activity	0	1	1	4	0.44977	0.985694	-	gene6658
MF	GO:0004356	glutamate-ammonia ligase activity	1	0	1	4	0.44977	0.985694	gene6310	-
MF	GO:0004784	superoxide dismutase activity	1	0	1	4	0.44977	0.985694	gene9245	-
MF	GO:0004806	triglyceride lipase activity	0	1	1	4	0.44977	0.985694	-	gene7714
MF	GO:0005247	voltage-gated chloride channel activity	0	1	1	4	0.44977	0.985694	-	gene1316
MF	GO:0005254	chloride channel activity	0	1	1	4	0.44977	0.985694	-	gene1316
MF	GO:0008079	translation termination factor activity	1	0	1	4	0.44977	0.985694	gene4402	-
MF	GO:0015108	chloride transmembrane transporter activity	0	1	1	4	0.44977	0.985694	-	gene1316
MF	GO:0015179	L-amino acid transmembrane transporter activity	0	1	1	4	0.44977	0.985694	-	gene6115
MF	GO:0016211	ammonia ligase activity	1	0	1	4	0.44977	0.985694	gene6310	-
MF	GO:0016423	tRNA (guanine) methyltransferase activity	1	0	1	4	0.44977	0.985694	gene3377	-
MF	GO:0016615	malate dehydrogenase activity	1	0	1	4	0.44977	0.985694	gene9994	-
MF	GO:0016679	oxidoreductase activity, acting on diphenols and related substances as donors	1	0	1	4	0.44977	0.985694	gene3261	-
MF	GO:0016721	oxidoreductase activity, acting on superoxide radicals as acceptor	1	0	1	4	0.44977	0.985694	gene9245	-
MF	GO:0016857	racemase and epimerase activity, acting on carbohydrates and derivatives	1	0	1	4	0.44977	0.985694	gene1507	-
MF	GO:0016880	acid-ammonia (or amide) ligase activity	1	0	1	4	0.44977	0.985694	gene6310	-
MF	GO:0017025	TBP-class protein binding	1	0	1	4	0.44977	0.985694	gene5580	-
MF	GO:0031490	chromatin DNA binding	0	1	1	4	0.44977	0.985694	-	gene6621
MF	GO:0061783	peptidoglycan muralytic activity	1	0	1	4	0.44977	0.985694	gene8467	-
CC	GO:0031970	organelle envelope lumen	1	1	2	13	0.4561	0.985694	gene3284	gene9533
BP	GO:0000910	cytokinesis	4	0	4	25	0.45671	0.985694	gene473,gene4832,gene6081,gene7454	-
BP	GO:0098869	cellular oxidant detoxification	3	1	4	25	0.45671	0.985694	gene124,gene7910,gene9245	gene7701
BP	GO:0044255	cellular lipid metabolic process	4	13	17	118	0.45744	0.985694	gene10920,gene1540,gene7212,gene9655	gene10109,gene10510,gene1333,gene2780,gene3414,gene42,gene4490,gene6240,gene7698,gene8010,gene8398,gene8822,gene9830
MF	GO:0016741	transferase activity, transferring one-carbon groups	11	6	17	117	0.45817	0.985694	gene10345,gene10682,gene10782,gene2609,gene3377,gene4375,gene4720,gene6525,gene759,gene9449,gene9673	gene10695,gene11192,gene1360,gene2780,gene3184,gene6803
BP	GO:0009069	serine family amino acid metabolic process	3	0	3	18	0.45871	0.985694	gene3985,gene8246,gene9129	-
BP	GO:0034637	cellular carbohydrate biosynthetic process	1	2	3	18	0.45871	0.985694	gene1634	gene1333,gene8822
BP	GO:0009967	positive regulation of signal transduction	0	2	2	11	0.45893	0.985694	-	gene5622,gene9528
BP	GO:0010647	positive regulation of cell communication	0	2	2	11	0.45893	0.985694	-	gene5622,gene9528
BP	GO:0018209	peptidyl-serine modification	1	1	2	11	0.45893	0.985694	gene473	gene262
BP	GO:0023056	positive regulation of signaling	0	2	2	11	0.45893	0.985694	-	gene5622,gene9528
BP	GO:0030071	regulation of mitotic metaphase/anaphase transition	1	1	2	11	0.45893	0.985694	gene3255	gene4782
BP	GO:0035335	peptidyl-tyrosine dephosphorylation	1	1	2	11	0.45893	0.985694	gene4522	gene8690
BP	GO:0035966	response to topologically incorrect protein	1	1	2	11	0.45893	0.985694	gene1219	gene8803
BP	GO:0045860	positive regulation of protein kinase activity	0	2	2	11	0.45893	0.985694	-	gene5622,gene9528
BP	GO:0046777	protein autophosphorylation	0	2	2	11	0.45893	0.985694	-	gene1307,gene262
BP	GO:1902099	regulation of metaphase/anaphase transition of cell cycle	1	1	2	11	0.45893	0.985694	gene3255	gene4782
BP	GO:1902850	microtubule cytoskeleton organization involved in mitosis	2	0	2	11	0.45893	0.985694	gene473,gene6081	-
MF	GO:0008168	methyltransferase activity	10	6	16	110	0.46008	0.985694	gene10345,gene10682,gene2609,gene3377,gene4375,gene4720,gene6525,gene759,gene9449,gene9673	gene10695,gene11192,gene1360,gene2780,gene3184,gene6803
CC	GO:0000176	nuclear exosome (RNase complex)	1	0	1	5	0.4607	0.985694	gene2123	-
CC	GO:0000306	extrinsic component of vacuolar membrane	0	1	1	5	0.4607	0.985694	-	gene1307
CC	GO:0005628	prospore membrane	1	0	1	5	0.4607	0.985694	gene9328	-
CC	GO:0005779	integral component of peroxisomal membrane	0	1	1	5	0.4607	0.985694	-	gene1118
CC	GO:0031225	anchored component of membrane	1	0	1	5	0.4607	0.985694	gene9252	-
CC	GO:0031231	intrinsic component of peroxisomal membrane	0	1	1	5	0.4607	0.985694	-	gene1118
CC	GO:0044232	organelle membrane contact site	1	0	1	5	0.4607	0.985694	gene2733	-
MF	GO:0004620	phospholipase activity	2	0	2	11	0.46384	0.988862	gene4735,gene4801	-
MF	GO:0015035	protein disulfide oxidoreductase activity	2	0	2	11	0.46384	0.988862	gene2786,gene8175	-
MF	GO:0016782	transferase activity, transferring sulfur-containing groups	1	1	2	11	0.46384	0.988862	gene6007	gene3557
MF	GO:0016209	antioxidant activity	3	1	4	25	0.46396	0.988862	gene124,gene7910,gene9245	gene7701
BP	GO:0098813	nuclear chromosome segregation	6	2	8	54	0.4688	0.998221	gene3255,gene473,gene4867,gene6012,gene6081,gene983	gene262,gene4782
MF	GO:0004674	protein serine/threonine kinase activity	3	7	10	68	0.4736	1	gene10329,gene3255,gene473	gene11007,gene1307,gene262,gene5622,gene7977,gene9528,gene9533
MF	GO:0043168	anion binding	69	49	118	844	0.47696	1	gene10128,gene10329,gene10573,gene10624,gene10644,gene10782,gene1107,gene11075,gene111,gene11233,gene11420,gene1219,gene122,gene1430,gene168,gene1779,gene1954,gene2215,gene2238,gene2292,gene2546,gene2653,gene2733,gene2769,gene2978,gene3255,gene3260,gene348,gene3595,gene372,gene396,gene3985,gene4558,gene4690,gene4721,gene4727,gene473,gene4732,gene4734,gene4958,gene5569,gene5580,gene5897,gene6014,g…	gene10261,gene1038,gene10554,gene10555,gene11007,gene11462,gene120,gene1303,gene1307,gene1317,gene155,gene1825,gene1943,gene262,gene291,gene3557,gene3716,gene3933,gene3934,gene405,gene4546,gene5183,gene522,gene5289,gene5327,gene5367,gene5419,gene5622,gene632,gene6576,gene6680,gene684,gene6851,gene696,gene7099,gene7151,gene7255,gene7389,gene7877,gene7977,gene8010,gene8082,gene8221,gene844,gene85,g…
BP	GO:0000070	mitotic sister chromatid segregation	5	1	6	40	0.47735	1	gene3255,gene473,gene4867,gene6081,gene983	gene4782
BP	GO:0009165	nucleotide biosynthetic process	6	2	8	55	0.49059	1	gene10782,gene5435,gene7245,gene7383,gene7429,gene8987	gene10261,gene522
MF	GO:0019829	cation-transporting ATPase activity	4	1	5	33	0.49079	1	gene7245,gene7429,gene8395,gene9414	gene2921
MF	GO:0022853	active ion transmembrane transporter activity	4	1	5	33	0.49079	1	gene7245,gene7429,gene8395,gene9414	gene2921
MF	GO:0042625	ATPase coupled ion transmembrane transporter activity	4	1	5	33	0.49079	1	gene7245,gene7429,gene8395,gene9414	gene2921
CC	GO:0031312	extrinsic component of organelle membrane	1	1	2	14	0.496	1	gene393	gene1307
BP	GO:0009132	nucleoside diphosphate metabolic process	2	1	3	19	0.49609	1	gene10644,gene1598	gene9400
BP	GO:0046939	nucleotide phosphorylation	2	1	3	19	0.49609	1	gene10644,gene1598	gene9400
BP	GO:0065002	intracellular protein transmembrane transport	0	3	3	19	0.49609	1	-	gene1038,gene5327,gene979
BP	GO:0015711	organic anion transport	1	9	10	70	0.50046	1	gene11395	gene10396,gene10667,gene1874,gene3185,gene4586,gene5949,gene6115,gene6342,gene7427
BP	GO:1901361	organic cyclic compound catabolic process	4	6	10	70	0.50046	1	gene1799,gene3082,gene4061,gene8987	gene10261,gene11070,gene1709,gene459,gene8835,gene890
MF	GO:0016860	intramolecular oxidoreductase activity	1	2	3	19	0.50243	1	gene1598	gene9400,gene9401
BP	GO:0051179	localization	68	69	137	994	0.50281	1	gene10128,gene10244,gene10457,gene10589,gene10784,gene11060,gene111,gene11232,gene11395,gene1677,gene1769,gene2021,gene2066,gene2109,gene2220,gene2238,gene2733,gene2929,gene2936,gene2953,gene296,gene3052,gene3284,gene3397,gene341,gene3760,gene4404,gene4659,gene4721,gene473,gene502,gene5188,gene5277,gene561,gene5654,gene5665,gene6112,gene6197,gene6304,gene640,gene6493,gene6511,gene6535,gene6765,ge…	gene10019,gene1028,gene1038,gene10396,gene10535,gene10667,gene107,gene10813,gene1118,gene1122,gene11350,gene1307,gene1316,gene1471,gene1578,gene1609,gene1874,gene1909,gene1971,gene2173,gene2243,gene2356,gene2357,gene2542,gene2591,gene2781,gene2862,gene2865,gene2921,gene2957,gene3084,gene3185,gene338,gene4206,gene4276,gene4553,gene4586,gene4631,gene513,gene5200,gene5327,gene5419,gene5548,gene579,g…
BP	GO:0002097	tRNA wobble base modification	1	1	2	12	0.50638	1	gene3784	gene6880
BP	GO:0002098	tRNA wobble uridine modification	1	1	2	12	0.50638	1	gene3784	gene6880
BP	GO:0006144	purine nucleobase metabolic process	2	0	2	12	0.50638	1	gene8028,gene8246	-
BP	GO:0006541	glutamine metabolic process	2	0	2	12	0.50638	1	gene1517,gene1558	-
BP	GO:0007051	spindle organization	2	0	2	12	0.50638	1	gene473,gene6081	-
BP	GO:0007091	metaphase/anaphase transition of mitotic cell cycle	1	1	2	12	0.50638	1	gene3255	gene4782
BP	GO:0010965	regulation of mitotic sister chromatid separation	1	1	2	12	0.50638	1	gene3255	gene4782
BP	GO:0033674	positive regulation of kinase activity	0	2	2	12	0.50638	1	-	gene5622,gene9528
BP	GO:0043269	regulation of ion transport	0	2	2	12	0.50638	1	-	gene1316,gene8898
BP	GO:0044784	metaphase/anaphase transition of cell cycle	1	1	2	12	0.50638	1	gene3255	gene4782
BP	GO:0045185	maintenance of protein location	2	0	2	12	0.50638	1	gene473,gene9328	-
BP	GO:0051156	glucose 6-phosphate metabolic process	1	1	2	12	0.50638	1	gene178	gene9400
BP	GO:0051306	mitotic sister chromatid separation	1	1	2	12	0.50638	1	gene3255	gene4782
BP	GO:0051347	positive regulation of transferase activity	0	2	2	12	0.50638	1	-	gene5622,gene9528
BP	GO:1905818	regulation of chromosome separation	1	1	2	12	0.50638	1	gene3255	gene4782
BP	GO:2001251	negative regulation of chromosome organization	1	1	2	12	0.50638	1	gene3255	gene4782
BP	GO:2001252	positive regulation of chromosome organization	2	0	2	12	0.50638	1	gene473,gene6081	-
BP	GO:1901293	nucleoside phosphate biosynthetic process	6	2	8	56	0.51212	1	gene10782,gene5435,gene7245,gene7383,gene7429,gene8987	gene10261,gene522
MF	GO:0042626	ATPase activity, coupled to transmembrane movement of substances	8	2	10	70	0.5125	1	gene111,gene2238,gene4721,gene7245,gene7429,gene7530,gene8395,gene9414	gene2921,gene5419
BP	GO:0051129	negative regulation of cellular component organization	3	1	4	27	0.5196	1	gene3255,gene473,gene6081	gene4782
BP	GO:0000103	sulfate assimilation	0	1	1	5	0.52275	1	-	gene1333
BP	GO:0000303	response to superoxide	1	0	1	5	0.52275	1	gene9245	-
BP	GO:0000305	response to oxygen radical	1	0	1	5	0.52275	1	gene9245	-
BP	GO:0002182	cytoplasmic translational elongation	0	1	1	5	0.52275	1	-	gene6880
BP	GO:0006023	aminoglycan biosynthetic process	1	0	1	5	0.52275	1	gene8923	-
BP	GO:0006031	chitin biosynthetic process	1	0	1	5	0.52275	1	gene8923	-
BP	GO:0006072	glycerol-3-phosphate metabolic process	0	1	1	5	0.52275	1	-	gene4551
BP	GO:0006266	DNA ligation	0	1	1	5	0.52275	1	-	gene8082
BP	GO:0006662	glycerol ether metabolic process	1	0	1	5	0.52275	1	gene8175	-
BP	GO:0006696	ergosterol biosynthetic process	0	1	1	5	0.52275	1	-	gene8398
BP	GO:0007094	mitotic spindle assembly checkpoint	1	0	1	5	0.52275	1	gene3255	-
BP	GO:0007166	cell surface receptor signaling pathway	1	0	1	5	0.52275	1	gene5050	-
BP	GO:0007584	response to nutrient	0	1	1	5	0.52275	1	-	gene1333
BP	GO:0008204	ergosterol metabolic process	0	1	1	5	0.52275	1	-	gene8398
BP	GO:0010570	regulation of filamentous growth	0	1	1	5	0.52275	1	-	gene9533
BP	GO:0015804	neutral amino acid transport	0	1	1	5	0.52275	1	-	gene6115
BP	GO:0015936	coenzyme A metabolic process	0	1	1	5	0.52275	1	-	gene522
BP	GO:0016128	phytosteroid metabolic process	0	1	1	5	0.52275	1	-	gene8398
BP	GO:0016129	phytosteroid biosynthetic process	0	1	1	5	0.52275	1	-	gene8398
BP	GO:0017004	cytochrome complex assembly	1	0	1	5	0.52275	1	gene3284	-
BP	GO:0017182	peptidyl-diphthamide metabolic process	0	1	1	5	0.52275	1	-	gene6880
BP	GO:0017183	peptidyl-diphthamide biosynthetic process from peptidyl-histidine	0	1	1	5	0.52275	1	-	gene6880
BP	GO:0018202	peptidyl-histidine modification	0	1	1	5	0.52275	1	-	gene6880
BP	GO:0019430	removal of superoxide radicals	1	0	1	5	0.52275	1	gene9245	-
BP	GO:0030473	nuclear migration along microtubule	1	0	1	5	0.52275	1	gene473	-
BP	GO:0031106	septin ring organization	1	0	1	5	0.52275	1	gene5652	-
BP	GO:0031135	negative regulation of conjugation	0	1	1	5	0.52275	1	-	gene11418
BP	GO:0031138	negative regulation of conjugation with cellular fusion	0	1	1	5	0.52275	1	-	gene11418
BP	GO:0031670	cellular response to nutrient	0	1	1	5	0.52275	1	-	gene1333
BP	GO:0032185	septin cytoskeleton organization	1	0	1	5	0.52275	1	gene5652	-
BP	GO:0032388	positive regulation of intracellular transport	1	0	1	5	0.52275	1	gene473	-
BP	GO:0032886	regulation of microtubule-based process	1	0	1	5	0.52275	1	gene473	-
BP	GO:0033865	nucleoside bisphosphate metabolic process	0	1	1	5	0.52275	1	-	gene522
BP	GO:0033875	ribonucleoside bisphosphate metabolic process	0	1	1	5	0.52275	1	-	gene522
BP	GO:0034032	purine nucleoside bisphosphate metabolic process	0	1	1	5	0.52275	1	-	gene522
BP	GO:0036289	peptidyl-serine autophosphorylation	0	1	1	5	0.52275	1	-	gene262
BP	GO:0042744	hydrogen peroxide catabolic process	1	0	1	5	0.52275	1	gene124	-
BP	GO:0042816	vitamin B6 metabolic process	0	1	1	5	0.52275	1	-	gene1702
BP	GO:0042819	vitamin B6 biosynthetic process	0	1	1	5	0.52275	1	-	gene1702
BP	GO:0044107	cellular alcohol metabolic process	0	1	1	5	0.52275	1	-	gene8398
BP	GO:0044108	cellular alcohol biosynthetic process	0	1	1	5	0.52275	1	-	gene8398
BP	GO:0045927	positive regulation of growth	0	1	1	5	0.52275	1	-	gene9533
BP	GO:0046349	amino sugar biosynthetic process	1	0	1	5	0.52275	1	gene8923	-
BP	GO:0051259	protein oligomerization	1	0	1	5	0.52275	1	gene473	-
BP	GO:0051346	negative regulation of hydrolase activity	1	0	1	5	0.52275	1	gene5386	-
BP	GO:0052646	alditol phosphate metabolic process	0	1	1	5	0.52275	1	-	gene4551
BP	GO:0070507	regulation of microtubule cytoskeleton organization	1	0	1	5	0.52275	1	gene473	-
BP	GO:0070726	cell wall assembly	0	1	1	5	0.52275	1	-	gene9533
BP	GO:0071173	spindle assembly checkpoint	1	0	1	5	0.52275	1	gene3255	-
BP	GO:0071450	cellular response to oxygen radical	1	0	1	5	0.52275	1	gene9245	-
BP	GO:0071451	cellular response to superoxide	1	0	1	5	0.52275	1	gene9245	-
BP	GO:0071940	fungal-type cell wall assembly	0	1	1	5	0.52275	1	-	gene9533
BP	GO:0097384	cellular lipid biosynthetic process	0	1	1	5	0.52275	1	-	gene8398
BP	GO:1900247	regulation of cytoplasmic translational elongation	0	1	1	5	0.52275	1	-	gene6880
BP	GO:1901073	glucosamine-containing compound biosynthetic process	1	0	1	5	0.52275	1	gene8923	-
CC	GO:0005682	U5 snRNP	1	0	1	6	0.5234	1	gene4838	-
CC	GO:0016459	myosin complex	1	0	1	6	0.5234	1	gene168	-
CC	GO:0030428	cell septum	0	1	1	6	0.5234	1	-	gene5622
CC	GO:0031097	medial cortex	1	0	1	6	0.5234	1	gene473	-
CC	GO:0033179	proton-transporting V-type ATPase, V0 domain	1	0	1	6	0.5234	1	gene640	-
MF	GO:0003855	3-dehydroquinate dehydratase activity	0	1	1	5	0.52615	1	-	gene9605
MF	GO:0003909	DNA ligase activity	0	1	1	5	0.52615	1	-	gene8082
MF	GO:0003910	DNA ligase (ATP) activity	0	1	1	5	0.52615	1	-	gene8082
MF	GO:0004181	metallocarboxypeptidase activity	1	0	1	5	0.52615	1	gene10962	-
MF	GO:0004571	mannosyl-oligosaccharide 1,2-alpha-mannosidase activity	1	0	1	5	0.52615	1	gene4134	-
MF	GO:0004888	transmembrane signaling receptor activity	1	0	1	5	0.52615	1	gene5050	-
MF	GO:0005253	anion channel activity	0	1	1	5	0.52615	1	-	gene1316
MF	GO:0005262	calcium channel activity	0	1	1	5	0.52615	1	-	gene8898
MF	GO:0008308	voltage-gated anion channel activity	0	1	1	5	0.52615	1	-	gene1316
MF	GO:0015924	mannosyl-oligosaccharide mannosidase activity	1	0	1	5	0.52615	1	gene4134	-
MF	GO:0015932	nucleobase-containing compound transmembrane transporter activity	0	1	1	5	0.52615	1	-	gene6342
MF	GO:0016790	thiolester hydrolase activity	0	1	1	5	0.52615	1	-	gene6002
MF	GO:0017069	snRNA binding	1	0	1	5	0.52615	1	gene4838	-
MF	GO:0036002	pre-mRNA binding	1	0	1	5	0.52615	1	gene4838	-
MF	GO:0061630	ubiquitin protein ligase activity	0	1	1	5	0.52615	1	-	gene4782
MF	GO:0061659	ubiquitin-like protein ligase activity	0	1	1	5	0.52615	1	-	gene4782
MF	GO:0099600	transmembrane receptor activity	1	0	1	5	0.52615	1	gene5050	-
MF	GO:1901505	carbohydrate derivative transmembrane transporter activity	0	1	1	5	0.52615	1	-	gene6342
BP	GO:0072522	purine-containing compound biosynthetic process	5	1	6	42	0.52734	1	gene10782,gene7245,gene7429,gene8028,gene8246	gene522
BP	GO:0006633	fatty acid biosynthetic process	0	3	3	20	0.53214	1	-	gene10510,gene42,gene7698
BP	GO:0007093	mitotic cell cycle checkpoint	2	1	3	20	0.53214	1	gene3255,gene473	gene4782
BP	GO:0030258	lipid modification	2	1	3	20	0.53214	1	gene1540,gene7212	gene9830
BP	GO:0071806	protein transmembrane transport	0	3	3	20	0.53214	1	-	gene1038,gene5327,gene979
BP	GO:1901988	negative regulation of cell cycle phase transition	2	1	3	20	0.53214	1	gene3255,gene473	gene4782
BP	GO:1901991	negative regulation of mitotic cell cycle phase transition	2	1	3	20	0.53214	1	gene3255,gene473	gene4782
BP	GO:0010948	negative regulation of cell cycle process	3	2	5	35	0.53723	1	gene3255,gene473,gene6081	gene4782,gene8103
MF	GO:0016773	phosphotransferase activity, alcohol group as acceptor	11	12	23	166	0.53748	1	gene10329,gene1255,gene1540,gene1688,gene3255,gene348,gene473,gene52,gene6081,gene6896,gene9187	gene11007,gene11418,gene11462,gene1307,gene262,gene4551,gene522,gene5622,gene6083,gene7977,gene9528,gene9533
BP	GO:0046700	heterocycle catabolic process	3	6	9	65	0.54584	1	gene1799,gene3082,gene8987	gene10261,gene11070,gene1709,gene459,gene8835,gene890
BP	GO:0008643	carbohydrate transport	1	3	4	28	0.54973	1	gene10457	gene4206,gene6653,gene6885
BP	GO:0050801	ion homeostasis	2	2	4	28	0.54973	1	gene2733,gene5277	gene6060,gene8898
MF	GO:0016820	hydrolase activity, acting on acid anhydrides, catalyzing transmembrane movement of substances	8	2	10	72	0.55051	1	gene111,gene2238,gene4721,gene7245,gene7429,gene7530,gene8395,gene9414	gene2921,gene5419
BP	GO:0006739	NADP metabolic process	1	1	2	13	0.55103	1	gene178	gene9400
BP	GO:0016049	cell growth	0	2	2	13	0.55103	1	-	gene9528,gene9533
BP	GO:0051304	chromosome separation	1	1	2	13	0.55103	1	gene3255	gene4782
BP	GO:0051651	maintenance of location in cell	2	0	2	13	0.55103	1	gene473,gene9328	-
BP	GO:0051784	negative regulation of nuclear division	1	1	2	13	0.55103	1	gene3255	gene4782
BP	GO:0006418	tRNA aminoacylation for protein translation	5	1	6	43	0.55161	1	gene10573,gene1779,gene2978,gene3260,gene4734	gene6680
MF	GO:0008092	cytoskeletal protein binding	7	0	7	50	0.55178	1	gene10624,gene11075,gene168,gene2215,gene4832,gene9240,gene9858	-
MF	GO:0015036	disulfide oxidoreductase activity	2	0	2	13	0.55619	1	gene2786,gene8175	-
MF	GO:0015297	antiporter activity	0	2	2	13	0.55619	1	-	gene5949,gene9941
CC	GO:0099080	supramolecular complex	3	0	3	25	0.5683	1	gene10624,gene2215,gene9240	-
CC	GO:0099081	supramolecular polymer	3	0	3	25	0.5683	1	gene10624,gene2215,gene9240	-
CC	GO:0099512	supramolecular fiber	3	0	3	25	0.5683	1	gene10624,gene2215,gene9240	-
CC	GO:0099513	polymeric cytoskeletal fiber	3	0	3	25	0.5683	1	gene10624,gene2215,gene9240	-
CC	GO:0005816	spindle pole body	3	1	4	34	0.5688	1	gene473,gene6081,gene716	gene9533
MF	GO:0015399	primary active transmembrane transporter activity	8	2	10	73	0.56909	1	gene111,gene2238,gene4721,gene7245,gene7429,gene7530,gene8395,gene9414	gene2921,gene5419
MF	GO:0015405	P-P-bond-hydrolysis-driven transmembrane transporter activity	8	2	10	73	0.56909	1	gene111,gene2238,gene4721,gene7245,gene7429,gene7530,gene8395,gene9414	gene2921,gene5419
BP	GO:0032259	methylation	9	6	15	111	0.57159	1	gene10345,gene2609,gene3377,gene4375,gene4720,gene6525,gene759,gene9449,gene9673	gene10695,gene11192,gene1360,gene2780,gene3184,gene6803
MF	GO:0008081	phosphoric diester hydrolase activity	2	1	3	21	0.57314	1	gene4735,gene8783	gene8764
BP	GO:0006470	protein dephosphorylation	1	3	4	29	0.57884	1	gene4522	gene1975,gene2357,gene8690
BP	GO:0071310	cellular response to organic substance	1	3	4	29	0.57884	1	gene1219	gene1333,gene8803,gene9528
CC	GO:0000314	organellar small ribosomal subunit	1	0	1	7	0.5789	1	gene11605	-
CC	GO:0005763	mitochondrial small ribosomal subunit	1	0	1	7	0.5789	1	gene11605	-
CC	GO:0031306	intrinsic component of mitochondrial outer membrane	1	0	1	7	0.5789	1	gene2733	-
CC	GO:0031307	integral component of mitochondrial outer membrane	1	0	1	7	0.5789	1	gene2733	-
CC	GO:0042763	intracellular immature spore	1	0	1	7	0.5789	1	gene9328	-
CC	GO:0042764	ascospore-type prospore	1	0	1	7	0.5789	1	gene9328	-
CC	GO:0098799	outer mitochondrial membrane protein complex	1	0	1	7	0.5789	1	gene2733	-
BP	GO:0090407	organophosphate biosynthetic process	8	7	15	112	0.58644	1	gene10782,gene1540,gene5435,gene6007,gene7245,gene7383,gene7429,gene8987	gene10109,gene10261,gene1702,gene2780,gene3557,gene522,gene8822
MF	GO:0043492	ATPase activity, coupled to movement of substances	8	2	10	74	0.58735	1	gene111,gene2238,gene4721,gene7245,gene7429,gene7530,gene8395,gene9414	gene2921,gene5419
BP	GO:0000750	pheromone-dependent signal transduction involved in conjugation with cellular fusion	0	1	1	6	0.58843	1	-	gene9528
BP	GO:0001302	replicative cell aging	0	1	1	6	0.58843	1	-	gene9533
BP	GO:0005977	glycogen metabolic process	1	0	1	6	0.58843	1	gene1634	-
BP	GO:0005984	disaccharide metabolic process	0	1	1	6	0.58843	1	-	gene1412
BP	GO:0005991	trehalose metabolic process	0	1	1	6	0.58843	1	-	gene1412
BP	GO:0006112	energy reserve metabolic process	1	0	1	6	0.58843	1	gene1634	-
BP	GO:0006282	regulation of DNA repair	0	1	1	6	0.58843	1	-	gene262
BP	GO:0006308	DNA catabolic process	1	0	1	6	0.58843	1	gene3082	-
BP	GO:0006558	L-phenylalanine metabolic process	1	0	1	6	0.58843	1	gene4061	-
BP	GO:0006656	phosphatidylcholine biosynthetic process	0	1	1	6	0.58843	1	-	gene2780
BP	GO:0007035	vacuolar acidification	0	1	1	6	0.58843	1	-	gene6060
BP	GO:0007097	nuclear migration	1	0	1	6	0.58843	1	gene473	-
BP	GO:0009166	nucleotide catabolic process	0	1	1	6	0.58843	1	-	gene8835
BP	GO:0010971	positive regulation of G2/M transition of mitotic cell cycle	1	0	1	6	0.58843	1	gene6081	-
BP	GO:0016998	cell wall macromolecule catabolic process	1	0	1	6	0.58843	1	gene8467	-
BP	GO:0017148	negative regulation of translation	0	1	1	6	0.58843	1	-	gene9533
BP	GO:0018904	ether metabolic process	1	0	1	6	0.58843	1	gene8175	-
BP	GO:0019722	calcium-mediated signaling	0	1	1	6	0.58843	1	-	gene5622
BP	GO:0030641	regulation of cellular pH	0	1	1	6	0.58843	1	-	gene6060
BP	GO:0031333	negative regulation of protein complex assembly	1	0	1	6	0.58843	1	gene473	-
BP	GO:0042026	protein refolding	1	0	1	6	0.58843	1	gene1219	-
BP	GO:0042743	hydrogen peroxide metabolic process	1	0	1	6	0.58843	1	gene124	-
BP	GO:0043901	negative regulation of multi-organism process	0	1	1	6	0.58843	1	-	gene11418
BP	GO:0045851	pH reduction	0	1	1	6	0.58843	1	-	gene6060
BP	GO:0046470	phosphatidylcholine metabolic process	0	1	1	6	0.58843	1	-	gene2780
BP	GO:0046653	tetrahydrofolate metabolic process	0	1	1	6	0.58843	1	-	gene7861
BP	GO:0051205	protein insertion into membrane	0	1	1	6	0.58843	1	-	gene8398
BP	GO:0051452	intracellular pH reduction	0	1	1	6	0.58843	1	-	gene6060
BP	GO:0051453	regulation of intracellular pH	0	1	1	6	0.58843	1	-	gene6060
BP	GO:0051647	nucleus localization	1	0	1	6	0.58843	1	gene473	-
BP	GO:0071265	L-methionine biosynthetic process	0	1	1	6	0.58843	1	-	gene632
BP	GO:0072384	organelle transport along microtubule	1	0	1	6	0.58843	1	gene473	-
BP	GO:1901264	carbohydrate derivative transport	0	1	1	6	0.58843	1	-	gene6342
BP	GO:1901699	cellular response to nitrogen compound	0	1	1	6	0.58843	1	-	gene1333
BP	GO:1902221	erythrose 4-phosphate/phosphoenolpyruvate family amino acid metabolic process	1	0	1	6	0.58843	1	gene4061	-
BP	GO:1902652	secondary alcohol metabolic process	0	1	1	6	0.58843	1	-	gene8398
BP	GO:1902653	secondary alcohol biosynthetic process	0	1	1	6	0.58843	1	-	gene8398
BP	GO:1902751	positive regulation of cell cycle G2/M phase transition	1	0	1	6	0.58843	1	gene6081	-
BP	GO:1903959	regulation of anion transmembrane transport	0	1	1	6	0.58843	1	-	gene1316
BP	GO:2001020	regulation of response to DNA damage stimulus	0	1	1	6	0.58843	1	-	gene262
BP	GO:0048878	chemical homeostasis	3	2	5	37	0.58917	1	gene2733,gene5277,gene9242	gene6060,gene8898
MF	GO:0000976	transcription regulatory region sequence-specific DNA binding	0	1	1	6	0.59194	1	-	gene1333
MF	GO:0000977	RNA polymerase II regulatory region sequence-specific DNA binding	0	1	1	6	0.59194	1	-	gene1333
MF	GO:0000978	RNA polymerase II core promoter proximal region sequence-specific DNA binding	0	1	1	6	0.59194	1	-	gene1333
MF	GO:0000982	transcription factor activity, RNA polymerase II core promoter proximal region sequence-specific binding	0	1	1	6	0.59194	1	-	gene1333
MF	GO:0000987	core promoter proximal region sequence-specific DNA binding	0	1	1	6	0.59194	1	-	gene1333
MF	GO:0001159	core promoter proximal region DNA binding	0	1	1	6	0.59194	1	-	gene1333
MF	GO:0005261	cation channel activity	0	1	1	6	0.59194	1	-	gene8898
MF	GO:0008169	C-methyltransferase activity	0	1	1	6	0.59194	1	-	gene11192
MF	GO:0008641	ubiquitin-like modifier activating enzyme activity	0	1	1	6	0.59194	1	-	gene4614
MF	GO:0016774	phosphotransferase activity, carboxyl group as acceptor	1	0	1	6	0.59194	1	gene10644	-
MF	GO:0018024	histone-lysine N-methyltransferase activity	1	0	1	6	0.59194	1	gene759	-
MF	GO:0030674	protein binding, bridging	1	0	1	6	0.59194	1	gene1540	-
MF	GO:0051920	peroxiredoxin activity	0	1	1	6	0.59194	1	-	gene7701
BP	GO:0001934	positive regulation of protein phosphorylation	0	2	2	14	0.59275	1	-	gene5622,gene9528
BP	GO:0006754	ATP biosynthetic process	2	0	2	14	0.59275	1	gene7245,gene7429	-
BP	GO:0009082	branched-chain amino acid biosynthetic process	1	1	2	14	0.59275	1	gene9243	gene4386
BP	GO:0080134	regulation of response to stress	0	2	2	14	0.59275	1	-	gene262,gene9533
BP	GO:0009117	nucleotide metabolic process	9	5	14	105	0.59342	1	gene10644,gene10782,gene1598,gene178,gene5435,gene7245,gene7383,gene7429,gene8987	gene10261,gene2357,gene522,gene8835,gene9400
CC	GO:0019898	extrinsic component of membrane	2	1	3	26	0.5959	1	gene393,gene9328	gene1307
MF	GO:0036442	hydrogen-exporting ATPase activity	2	0	2	14	0.59794	1	gene7245,gene7429	-
BP	GO:0043038	amino acid activation	5	1	6	45	0.59833	1	gene10573,gene1779,gene2978,gene3260,gene4734	gene6680
BP	GO:0043039	tRNA aminoacylation	5	1	6	45	0.59833	1	gene10573,gene1779,gene2978,gene3260,gene4734	gene6680
BP	GO:0006323	DNA packaging	3	0	3	22	0.59962	1	gene4867,gene6081,gene983	-
CC	GO:0000776	kinetochore	1	1	2	17	0.604	1	gene716	gene1333
MF	GO:0004812	aminoacyl-tRNA ligase activity	5	1	6	45	0.60752	1	gene10573,gene1779,gene2978,gene3260,gene4734	gene6680
BP	GO:0006753	nucleoside phosphate metabolic process	9	5	14	106	0.60843	1	gene10644,gene10782,gene1598,gene178,gene5435,gene7245,gene7383,gene7429,gene8987	gene10261,gene2357,gene522,gene8835,gene9400
BP	GO:0000819	sister chromatid segregation	5	1	6	46	0.62069	1	gene3255,gene473,gene4867,gene6081,gene983	gene4782
CC	GO:0005576	extracellular region	3	0	3	27	0.6223	1	gene10409,gene4220,gene8836	-
BP	GO:0006605	protein targeting	2	5	7	54	0.62717	1	gene9242,gene9328	gene1038,gene1118,gene5327,gene8398,gene979
CC	GO:0000178	exosome (RNase complex)	1	0	1	8	0.6279	1	gene2123	-
CC	GO:0005875	microtubule associated complex	1	0	1	8	0.6279	1	gene783	-
CC	GO:0030131	clathrin adaptor complex	0	1	1	8	0.6279	1	-	gene1028
CC	GO:0031314	extrinsic component of mitochondrial inner membrane	1	0	1	8	0.6279	1	gene393	-
CC	GO:0034708	methyltransferase complex	1	0	1	8	0.6279	1	gene759	-
CC	GO:1902554	serine/threonine protein kinase complex	0	1	1	8	0.6279	1	-	gene2725
CC	GO:1905354	exoribonuclease complex	1	0	1	8	0.6279	1	gene2123	-
BP	GO:0000281	mitotic cytokinesis	3	0	3	23	0.63087	1	gene473,gene6081,gene7454	-
BP	GO:0003006	developmental process involved in reproduction	2	1	3	23	0.63087	1	gene11628,gene9328	gene9528
BP	GO:0022413	reproductive process in single-celled organism	2	1	3	23	0.63087	1	gene11628,gene9328	gene9528
BP	GO:0030003	cellular cation homeostasis	1	2	3	23	0.63087	1	gene5277	gene6060,gene8898
BP	GO:0030154	cell differentiation	2	1	3	23	0.63087	1	gene11628,gene9328	gene9528
BP	GO:0061640	cytoskeleton-dependent cytokinesis	3	0	3	23	0.63087	1	gene473,gene6081,gene7454	-
BP	GO:0000165	MAPK cascade	0	2	2	15	0.63151	1	-	gene5622,gene9528
BP	GO:0007265	Ras protein signal transduction	2	0	2	15	0.63151	1	gene473,gene6081	-
BP	GO:0009145	purine nucleoside triphosphate biosynthetic process	2	0	2	15	0.63151	1	gene7245,gene7429	-
BP	GO:0009206	purine ribonucleoside triphosphate biosynthetic process	2	0	2	15	0.63151	1	gene7245,gene7429	-
BP	GO:0030447	filamentous growth	0	2	2	15	0.63151	1	-	gene9528,gene9533
BP	GO:0046112	nucleobase biosynthetic process	2	0	2	15	0.63151	1	gene8028,gene8246	-
BP	GO:0098781	ncRNA transcription	1	1	2	15	0.63151	1	gene5580	gene6621
BP	GO:1901701	cellular response to oxygen-containing compound	1	1	2	15	0.63151	1	gene9245	gene1333
BP	GO:1902410	mitotic cytokinetic process	2	0	2	15	0.63151	1	gene473,gene6081	-
MF	GO:0004180	carboxypeptidase activity	2	0	2	15	0.63667	1	gene10962,gene1557	-
MF	GO:0016701	oxidoreductase activity, acting on single donors with incorporation of molecular oxygen	0	2	2	15	0.63667	1	-	gene1064,gene2742
MF	GO:0016651	oxidoreductase activity, acting on NAD(P)H	2	1	3	23	0.63725	1	gene3876,gene9095	gene684
BP	GO:0046034	ATP metabolic process	4	1	5	39	0.63775	1	gene10644,gene1598,gene7245,gene7429	gene9400
CC	GO:0005815	microtubule organizing center	3	1	4	37	0.6378	1	gene473,gene6081,gene716	gene9533
BP	GO:0140014	mitotic nuclear division	5	1	6	47	0.64232	1	gene3255,gene473,gene4867,gene6081,gene983	gene4782
BP	GO:0000001	mitochondrion inheritance	1	0	1	7	0.64508	1	gene2733	-
BP	GO:0000045	autophagosome assembly	0	1	1	7	0.64508	1	-	gene1307
BP	GO:0006534	cysteine metabolic process	1	0	1	7	0.64508	1	gene9129	-
BP	GO:0006743	ubiquinone metabolic process	1	0	1	7	0.64508	1	gene393	-
BP	GO:0006744	ubiquinone biosynthetic process	1	0	1	7	0.64508	1	gene393	-
BP	GO:0006801	superoxide metabolic process	1	0	1	7	0.64508	1	gene9245	-
BP	GO:0006885	regulation of pH	0	1	1	7	0.64508	1	-	gene6060
BP	GO:0006995	cellular response to nitrogen starvation	0	1	1	7	0.64508	1	-	gene9533
BP	GO:0009411	response to UV	1	0	1	7	0.64508	1	gene10854	-
BP	GO:0009719	response to endogenous stimulus	0	1	1	7	0.64508	1	-	gene1333
BP	GO:0010927	cellular component assembly involved in morphogenesis	1	0	1	7	0.64508	1	gene9328	-
BP	GO:0010970	transport along microtubule	1	0	1	7	0.64508	1	gene473	-
BP	GO:0030004	cellular monovalent inorganic cation homeostasis	0	1	1	7	0.64508	1	-	gene6060
BP	GO:0031047	gene silencing by RNA	1	0	1	7	0.64508	1	gene1539	-
BP	GO:0032258	protein localization by the Cvt pathway	0	1	1	7	0.64508	1	-	gene1307
BP	GO:0034067	protein localization to Golgi apparatus	1	0	1	7	0.64508	1	gene9328	-
BP	GO:0034644	cellular response to UV	1	0	1	7	0.64508	1	gene10854	-
BP	GO:0043562	cellular response to nitrogen levels	0	1	1	7	0.64508	1	-	gene9533
BP	GO:0044070	regulation of anion transport	0	1	1	7	0.64508	1	-	gene1316
BP	GO:0044275	cellular carbohydrate catabolic process	1	0	1	7	0.64508	1	gene1634	-
BP	GO:0071478	cellular response to radiation	1	0	1	7	0.64508	1	gene10854	-
BP	GO:0071482	cellular response to light stimulus	1	0	1	7	0.64508	1	gene10854	-
BP	GO:0071495	cellular response to endogenous stimulus	0	1	1	7	0.64508	1	-	gene1333
BP	GO:0099111	microtubule-based transport	1	0	1	7	0.64508	1	gene473	-
BP	GO:1901292	nucleoside phosphate catabolic process	0	1	1	7	0.64508	1	-	gene8835
BP	GO:1901661	quinone metabolic process	1	0	1	7	0.64508	1	gene393	-
BP	GO:1901663	quinone biosynthetic process	1	0	1	7	0.64508	1	gene393	-
BP	GO:1905037	autophagosome organization	0	1	1	7	0.64508	1	-	gene1307
MF	GO:0000049	tRNA binding	1	0	1	7	0.64861	1	gene3784	-
MF	GO:0000990	transcription factor activity, core RNA polymerase binding	0	1	1	7	0.64861	1	-	gene6621
MF	GO:0001012	RNA polymerase II regulatory region DNA binding	0	1	1	7	0.64861	1	-	gene1333
MF	GO:0004185	serine-type carboxypeptidase activity	1	0	1	7	0.64861	1	gene1557	-
MF	GO:0004857	enzyme inhibitor activity	1	0	1	7	0.64861	1	gene5386	-
MF	GO:0016278	lysine N-methyltransferase activity	1	0	1	7	0.64861	1	gene759	-
MF	GO:0016279	protein-lysine N-methyltransferase activity	1	0	1	7	0.64861	1	gene759	-
MF	GO:0016624	oxidoreductase activity, acting on the aldehyde or oxo group of donors, disulfide as acceptor	0	1	1	7	0.64861	1	-	gene4162
MF	GO:0016742	hydroxymethyl-, formyl- and related transferase activity	1	0	1	7	0.64861	1	gene10782	-
MF	GO:0016886	ligase activity, forming phosphoric ester bonds	0	1	1	7	0.64861	1	-	gene8082
MF	GO:0030983	mismatched DNA binding	0	1	1	7	0.64861	1	-	gene5367
MF	GO:0035251	UDP-glucosyltransferase activity	0	1	1	7	0.64861	1	-	gene9830
MF	GO:0042054	histone methyltransferase activity	1	0	1	7	0.64861	1	gene759	-
MF	GO:0046527	glucosyltransferase activity	0	1	1	7	0.64861	1	-	gene9830
MF	GO:0070008	serine-type exopeptidase activity	1	0	1	7	0.64861	1	gene1557	-
MF	GO:0070403	NAD+ binding	0	1	1	7	0.64861	1	-	gene8010
BP	GO:0008610	lipid biosynthetic process	0	11	11	86	0.65047	1	-	gene10109,gene10510,gene11192,gene1333,gene2780,gene42,gene4490,gene7698,gene8398,gene8822,gene9830
CC	GO:0005774	vacuolar membrane	1	4	5	47	0.6516	1	gene5277	gene1307,gene2357,gene3508,gene8898
MF	GO:0016740	transferase activity	58	55	113	838	0.65766	1	gene10329,gene10343,gene10345,gene10644,gene10682,gene10782,gene11233,gene11522,gene1255,gene1517,gene1540,gene1558,gene1634,gene1688,gene1775,gene178,gene2381,gene2609,gene2653,gene2824,gene3255,gene3296,gene3377,gene348,gene4375,gene4405,gene4720,gene4727,gene473,gene4730,gene4732,gene52,gene5435,gene5474,gene5897,gene6007,gene6021,gene6081,gene6525,gene6534,gene6896,gene7144,gene7212,gene7575,…	gene1008,gene10109,gene10211,gene1047,gene1048,gene10554,gene10695,gene11007,gene11192,gene11418,gene11462,gene1303,gene1307,gene1317,gene1360,gene262,gene2780,gene2944,gene3184,gene3557,gene3665,gene3748,gene3933,gene3934,gene4088,gene4386,gene4551,gene4782,gene4898,gene5183,gene522,gene5604,gene5622,gene5626,gene6060,gene6083,gene621,gene6240,gene6767,gene6788,gene6803,gene6850,gene7255,gene746…
BP	GO:0005976	polysaccharide metabolic process	4	0	4	32	0.65931	1	gene10233,gene10409,gene1634,gene8836	-
BP	GO:0017038	protein import	0	4	4	32	0.65931	1	-	gene1038,gene5327,gene7877,gene979
BP	GO:0051783	regulation of nuclear division	3	1	4	32	0.65931	1	gene3255,gene473,gene6081	gene4782
BP	GO:0000075	cell cycle checkpoint	2	1	3	24	0.66039	1	gene3255,gene473	gene4782
BP	GO:0055080	cation homeostasis	1	2	3	24	0.66039	1	gene5277	gene6060,gene8898
BP	GO:0009144	purine nucleoside triphosphate metabolic process	4	1	5	40	0.66066	1	gene10644,gene1598,gene7245,gene7429	gene9400
BP	GO:0009205	purine ribonucleoside triphosphate metabolic process	4	1	5	40	0.66066	1	gene10644,gene1598,gene7245,gene7429	gene9400
CC	GO:0032592	integral component of mitochondrial membrane	2	0	2	19	0.6657	1	gene2733,gene7102	-
CC	GO:0098573	intrinsic component of mitochondrial membrane	2	0	2	19	0.6657	1	gene2733,gene7102	-
MF	GO:0005509	calcium ion binding	4	0	4	32	0.66656	1	gene2733,gene4134,gene8648,gene8929	-
BP	GO:0000413	protein peptidyl-prolyl isomerization	1	1	2	16	0.66733	1	gene4419	gene5889
BP	GO:0009142	nucleoside triphosphate biosynthetic process	2	0	2	16	0.66733	1	gene7245,gene7429	-
BP	GO:0009201	ribonucleoside triphosphate biosynthetic process	2	0	2	16	0.66733	1	gene7245,gene7429	-
BP	GO:0018208	peptidyl-proline modification	1	1	2	16	0.66733	1	gene4419	gene5889
BP	GO:0032506	cytokinetic process	2	0	2	16	0.66733	1	gene473,gene6081	-
BP	GO:0042327	positive regulation of phosphorylation	0	2	2	16	0.66733	1	-	gene5622,gene9528
BP	GO:0045931	positive regulation of mitotic cell cycle	2	0	2	16	0.66733	1	gene473,gene6081	-
BP	GO:0051235	maintenance of location	2	0	2	16	0.66733	1	gene473,gene9328	-
BP	GO:0070897	DNA-templated transcriptional preinitiation complex assembly	1	1	2	16	0.66733	1	gene5580	gene6621
BP	GO:0072528	pyrimidine-containing compound biosynthetic process	2	0	2	16	0.66733	1	gene2381,gene9399	-
CC	GO:0044437	vacuolar part	1	4	5	48	0.6703	1	gene5277	gene1307,gene2357,gene3508,gene8898
BP	GO:0008152	metabolic process	222	206	428	3141	0.67093	1	gene10174,gene10233,gene10300,gene10329,gene10343,gene10344,gene10345,gene10346,gene10357,gene10409,gene10446,gene10476,gene10480,gene10481,gene10573,gene10625,gene10644,gene10673,gene10683,gene10782,gene10854,gene10872,gene10920,gene10929,gene10947,gene10962,gene11087,gene11208,gene11233,gene11369,gene11378,gene11391,gene11471,gene1149,gene11605,gene11610,gene11628,gene1219,gene122,gene124,gene1…	gene10020,gene10058,gene1008,gene10109,gene10140,gene10211,gene10253,gene10261,gene10277,gene1038,gene10510,gene10524,gene10554,gene10555,gene10591,gene10597,gene1064,gene10695,gene10696,gene10795,gene10876,gene1088,gene11007,gene11070,gene11078,gene11192,gene11418,gene11462,gene1162,gene1307,gene1312,gene1317,gene1333,gene1360,gene1376,gene1397,gene1412,gene1579,gene1702,gene1709,gene1718,gene17…
CC	GO:0015630	microtubule cytoskeleton	7	1	8	76	0.6714	1	gene10624,gene2215,gene473,gene6081,gene716,gene783,gene9240	gene9533
CC	GO:0000793	condensed chromosome	3	0	3	29	0.6715	1	gene4867,gene716,gene983	-
MF	GO:0003755	peptidyl-prolyl cis-trans isomerase activity	1	1	2	16	0.67241	1	gene4419	gene5889
MF	GO:0016859	cis-trans isomerase activity	1	1	2	16	0.67241	1	gene4419	gene5889
BP	GO:0009199	ribonucleoside triphosphate metabolic process	4	1	5	41	0.68262	1	gene10644,gene1598,gene7245,gene7429	gene9400
BP	GO:0055082	cellular chemical homeostasis	2	2	4	33	0.6837	1	gene5277,gene9242	gene6060,gene8898
BP	GO:0072330	monocarboxylic acid biosynthetic process	0	4	4	33	0.6837	1	-	gene10510,gene3934,gene42,gene7698
MF	GO:0016747	transferase activity, transferring acyl groups other than amino-acyl groups	3	6	9	72	0.68427	1	gene1775,gene8693,gene9242	gene1008,gene2944,gene4088,gene621,gene6767,gene9417
BP	GO:0019439	aromatic compound catabolic process	3	5	8	65	0.68729	1	gene3082,gene4061,gene8987	gene10261,gene1709,gene459,gene8835,gene890
BP	GO:0006643	membrane lipid metabolic process	0	3	3	25	0.68817	1	-	gene1333,gene3414,gene4490
BP	GO:0000270	peptidoglycan metabolic process	1	0	1	8	0.69395	1	gene8467	-
BP	GO:0000917	division septum assembly	1	0	1	8	0.69395	1	gene6081	-
BP	GO:0006448	regulation of translational elongation	0	1	1	8	0.69395	1	-	gene6880
BP	GO:0006637	acyl-CoA metabolic process	0	1	1	8	0.69395	1	-	gene6002
BP	GO:0006783	heme biosynthetic process	1	0	1	8	0.69395	1	gene2824	-
BP	GO:0009311	oligosaccharide metabolic process	0	1	1	8	0.69395	1	-	gene1412
BP	GO:0009314	response to radiation	1	0	1	8	0.69395	1	gene10854	-
BP	GO:0009416	response to light stimulus	1	0	1	8	0.69395	1	gene10854	-
BP	GO:0018107	peptidyl-threonine phosphorylation	0	1	1	8	0.69395	1	-	gene262
BP	GO:0018210	peptidyl-threonine modification	0	1	1	8	0.69395	1	-	gene262
BP	GO:0030203	glycosaminoglycan metabolic process	1	0	1	8	0.69395	1	gene8467	-
BP	GO:0030705	cytoskeleton-dependent intracellular transport	1	0	1	8	0.69395	1	gene473	-
BP	GO:0032005	signal transduction involved in conjugation with cellular fusion	0	1	1	8	0.69395	1	-	gene9528
BP	GO:0034727	piecemeal microautophagy of nucleus	0	1	1	8	0.69395	1	-	gene1307
BP	GO:0035383	thioester metabolic process	0	1	1	8	0.69395	1	-	gene6002
BP	GO:0042168	heme metabolic process	1	0	1	8	0.69395	1	gene2824	-
BP	GO:0042181	ketone biosynthetic process	1	0	1	8	0.69395	1	gene393	-
BP	GO:0043462	regulation of ATPase activity	1	0	1	8	0.69395	1	gene5386	-
BP	GO:0045023	G0 to G1 transition	0	1	1	8	0.69395	1	-	gene8103
BP	GO:0046890	regulation of lipid biosynthetic process	0	1	1	8	0.69395	1	-	gene1333
BP	GO:0048311	mitochondrion distribution	1	0	1	8	0.69395	1	gene2733	-
BP	GO:0051050	positive regulation of transport	1	0	1	8	0.69395	1	gene473	-
BP	GO:0051447	negative regulation of meiotic cell cycle	0	1	1	8	0.69395	1	-	gene11418
BP	GO:0055067	monovalent inorganic cation homeostasis	0	1	1	8	0.69395	1	-	gene6060
BP	GO:0070316	regulation of G0 to G1 transition	0	1	1	8	0.69395	1	-	gene8103
BP	GO:0070317	negative regulation of G0 to G1 transition	0	1	1	8	0.69395	1	-	gene8103
BP	GO:2000765	regulation of cytoplasmic translation	0	1	1	8	0.69395	1	-	gene6880
MF	GO:0000975	regulatory region DNA binding	0	1	1	8	0.69742	1	-	gene1333
MF	GO:0016833	oxo-acid-lyase activity	0	1	1	8	0.69742	1	-	gene9534
MF	GO:0016840	carbon-nitrogen lyase activity	1	0	1	8	0.69742	1	gene4061	-
MF	GO:0030145	manganese ion binding	1	0	1	8	0.69742	1	gene2141	-
MF	GO:0044212	transcription regulatory region DNA binding	0	1	1	8	0.69742	1	-	gene1333
MF	GO:0060090	molecular adaptor activity	1	0	1	8	0.69742	1	gene1540	-
BP	GO:0010389	regulation of G2/M transition of mitotic cell cycle	2	0	2	17	0.70028	1	gene473,gene6081	-
BP	GO:0022406	membrane docking	1	1	2	17	0.70028	1	gene2733	gene1609
BP	GO:0030437	ascospore formation	1	1	2	17	0.70028	1	gene9328	gene9528
BP	GO:0048468	cell development	1	1	2	17	0.70028	1	gene9328	gene9528
BP	GO:0072527	pyrimidine-containing compound metabolic process	2	0	2	17	0.70028	1	gene2381,gene9399	-
BP	GO:0140056	organelle localization by membrane tethering	1	1	2	17	0.70028	1	gene2733	gene1609
BP	GO:1901700	response to oxygen-containing compound	1	1	2	17	0.70028	1	gene9245	gene1333
BP	GO:1902749	regulation of cell cycle G2/M phase transition	2	0	2	17	0.70028	1	gene473,gene6081	-
MF	GO:0004222	metalloendopeptidase activity	1	1	2	17	0.70524	1	gene4220	gene6321
MF	GO:0008170	N-methyltransferase activity	1	1	2	17	0.70524	1	gene759	gene2780
MF	GO:0008194	UDP-glycosyltransferase activity	1	1	2	17	0.70524	1	gene8923	gene9830
BP	GO:1901987	regulation of cell cycle phase transition	3	1	4	34	0.70684	1	gene3255,gene473,gene6081	gene4782
BP	GO:1901990	regulation of mitotic cell cycle phase transition	3	1	4	34	0.70684	1	gene3255,gene473,gene6081	gene4782
CC	GO:0005758	mitochondrial intermembrane space	1	0	1	10	0.7094	1	gene3284	-
CC	GO:0030119	AP-type membrane coat adaptor complex	0	1	1	10	0.7094	1	-	gene1028
CC	GO:0031304	intrinsic component of mitochondrial inner membrane	1	0	1	10	0.7094	1	gene7102	-
CC	GO:0031305	integral component of mitochondrial inner membrane	1	0	1	10	0.7094	1	gene7102	-
BP	GO:0055086	nucleobase-containing small molecule metabolic process	11	5	16	129	0.71207	1	gene10644,gene10782,gene1598,gene178,gene5435,gene7245,gene7383,gene7429,gene8028,gene8246,gene8987	gene10261,gene2357,gene522,gene8835,gene9400
MF	GO:0008238	exopeptidase activity	2	2	4	34	0.71377	1	gene10962,gene1557	gene10277,gene5842
BP	GO:0006873	cellular ion homeostasis	1	2	3	26	0.71421	1	gene5277	gene6060,gene8898
MF	GO:0042578	phosphoric ester hydrolase activity	5	5	10	82	0.71873	1	gene4522,gene4735,gene7408,gene8783,gene9448	gene1975,gene2356,gene2357,gene8690,gene8764
BP	GO:0009141	nucleoside triphosphate metabolic process	4	1	5	43	0.72361	1	gene10644,gene1598,gene7245,gene7429	gene9400
BP	GO:0071554	cell wall organization or biogenesis	2	3	5	43	0.72361	1	gene5412,gene8467	gene8103,gene9528,gene9533
MF	GO:0016788	hydrolase activity, acting on ester bonds	15	10	25	198	0.72852	1	gene10174,gene10300,gene10854,gene11233,gene2123,gene2978,gene3082,gene3864,gene4522,gene4735,gene4801,gene7408,gene8437,gene8783,gene9448	gene1975,gene2356,gene2357,gene6002,gene6680,gene7714,gene8690,gene8764,gene9038,gene9816
BP	GO:0006164	purine nucleotide biosynthetic process	3	1	4	35	0.72872	1	gene10782,gene7245,gene7429	gene522
BP	GO:0009152	purine ribonucleotide biosynthetic process	3	1	4	35	0.72872	1	gene10782,gene7245,gene7429	gene522
BP	GO:0006468	protein phosphorylation	9	9	18	146	0.72948	1	gene10329,gene1688,gene3255,gene348,gene473,gene52,gene6081,gene6896,gene9187	gene11007,gene11418,gene11462,gene1307,gene262,gene5622,gene7977,gene9528,gene9533
BP	GO:0009991	response to extracellular stimulus	0	2	2	18	0.73048	1	-	gene1333,gene9533
BP	GO:0031667	response to nutrient levels	0	2	2	18	0.73048	1	-	gene1333,gene9533
BP	GO:0031668	cellular response to extracellular stimulus	0	2	2	18	0.73048	1	-	gene1333,gene9533
BP	GO:0031669	cellular response to nutrient levels	0	2	2	18	0.73048	1	-	gene1333,gene9533
BP	GO:0034293	sexual sporulation	1	1	2	18	0.73048	1	gene9328	gene9528
BP	GO:0043935	sexual sporulation resulting in formation of a cellular spore	1	1	2	18	0.73048	1	gene9328	gene9528
BP	GO:0071496	cellular response to external stimulus	0	2	2	18	0.73048	1	-	gene1333,gene9533
MF	GO:0008047	enzyme activator activity	2	2	4	35	0.73546	1	gene3595,gene9041	gene5342,gene770
BP	GO:0000245	spliceosomal complex assembly	1	0	1	9	0.7361	1	gene4838	-
BP	GO:0000393	spliceosomal conformational changes to generate catalytic conformation	1	0	1	9	0.7361	1	gene4838	-
BP	GO:0006189	'de novo' IMP biosynthetic process	1	0	1	9	0.7361	1	gene10782	-
BP	GO:0006298	mismatch repair	0	1	1	9	0.7361	1	-	gene5367
BP	GO:0006415	translational termination	1	0	1	9	0.7361	1	gene4402	-
BP	GO:0009250	glucan biosynthetic process	1	0	1	9	0.7361	1	gene1634	-
BP	GO:0044804	autophagy of nucleus	0	1	1	9	0.7361	1	-	gene1307
BP	GO:0045898	regulation of RNA polymerase II transcriptional preinitiation complex assembly	1	0	1	9	0.7361	1	gene5580	-
BP	GO:0060260	regulation of transcription initiation from RNA polymerase II promoter	1	0	1	9	0.7361	1	gene5580	-
BP	GO:2000142	regulation of DNA-templated transcription, initiation	1	0	1	9	0.7361	1	gene5580	-
BP	GO:0006366	transcription from RNA polymerase II promoter	10	20	30	239	0.73765	1	gene10446,gene1540,gene2203,gene2953,gene3784,gene5297,gene5580,gene7545,gene759,gene7856	gene10696,gene10876,gene1088,gene1333,gene1758,gene1913,gene2286,gene2404,gene2794,gene3474,gene3869,gene3948,gene4036,gene6267,gene637,gene7050,gene7943,gene8377,gene9344,gene9439
BP	GO:0006914	autophagy	0	3	3	27	0.73853	1	-	gene1307,gene2725,gene4614
CC	GO:0032153	cell division site	2	3	5	52	0.7386	1	gene473,gene5652	gene262,gene8103,gene9528
MF	GO:0008374	O-acyltransferase activity	0	1	1	9	0.73946	1	-	gene621
MF	GO:0008408	3'-5' exonuclease activity	1	0	1	9	0.73946	1	gene2123	-
MF	GO:0015298	solute:cation antiporter activity	0	1	1	9	0.73946	1	-	gene9941
MF	GO:0015299	solute:proton antiporter activity	0	1	1	9	0.73946	1	-	gene9941
CC	GO:0005849	mRNA cleavage factor complex	0	1	1	11	0.7433	1	-	gene5460
CC	GO:0030118	clathrin coat	0	1	1	11	0.7433	1	-	gene1028
CC	GO:0099738	cell cortex region	1	0	1	11	0.7433	1	gene473	-
MF	GO:0016765	transferase activity, transferring alkyl or aryl (other than methyl) groups	0	3	3	27	0.74432	1	-	gene5183,gene7255,gene8860
MF	GO:0016831	carboxy-lyase activity	3	0	3	27	0.74432	1	gene11420,gene1430,gene2292	-
BP	GO:0009260	ribonucleotide biosynthetic process	3	1	4	36	0.74936	1	gene10782,gene7245,gene7429	gene522
BP	GO:0033044	regulation of chromosome organization	3	1	4	36	0.74936	1	gene3255,gene473,gene6081	gene4782
MF	GO:0000287	magnesium ion binding	3	2	5	44	0.74996	1	gene11420,gene2292,gene5086	gene120,gene3934
BP	GO:0072521	purine-containing compound metabolic process	7	2	9	77	0.75026	1	gene10644,gene10782,gene1598,gene7245,gene7429,gene8028,gene8246	gene522,gene9400
MF	GO:0008270	zinc ion binding	15	27	42	329	0.75027	1	gene10446,gene10872,gene10962,gene11087,gene2056,gene2609,gene2953,gene4220,gene4735,gene5297,gene7545,gene7856,gene8648,gene941,gene9462	gene10696,gene10876,gene1088,gene1118,gene1758,gene1913,gene2286,gene2404,gene2794,gene329,gene3474,gene3869,gene4036,gene460,gene5842,gene6263,gene6267,gene637,gene6656,gene6803,gene6880,gene7050,gene7943,gene8323,gene8377,gene9344,gene9439
BP	GO:1901575	organic substance catabolic process	16	16	32	256	0.75185	1	gene10174,gene10409,gene10644,gene1598,gene1634,gene1799,gene2056,gene2141,gene3082,gene3579,gene4061,gene4801,gene8467,gene8836,gene8987,gene9328	gene10261,gene1038,gene11070,gene1317,gene1709,gene2396,gene3414,gene3984,gene459,gene6240,gene6592,gene7714,gene8803,gene8835,gene890,gene9400
CC	GO:0098805	whole membrane	4	6	10	101	0.7524	1	gene2733,gene5277,gene8987,gene9129	gene1118,gene1307,gene2357,gene3508,gene5327,gene8898
BP	GO:0006091	generation of precursor metabolites and energy	4	2	6	53	0.75566	1	gene10644,gene1598,gene1634,gene749	gene6240,gene9400
MF	GO:0008757	S-adenosylmethionine-dependent methyltransferase activity	2	2	4	36	0.75589	1	gene3377,gene759	gene11192,gene2780
CC	GO:0005773	vacuole	1	5	6	63	0.7567	1	gene5277	gene1307,gene2357,gene3508,gene8898,gene9533
BP	GO:0007127	meiosis I	1	1	2	19	0.75805	1	gene6012	gene262
BP	GO:0009112	nucleobase metabolic process	2	0	2	19	0.75805	1	gene8028,gene8246	-
BP	GO:0009605	response to external stimulus	0	2	2	19	0.75805	1	-	gene1333,gene9533
BP	GO:0030435	sporulation resulting in formation of a cellular spore	1	1	2	19	0.75805	1	gene9328	gene9528
BP	GO:0042398	cellular modified amino acid biosynthetic process	0	2	2	19	0.75805	1	-	gene9460,gene9494
BP	GO:0043934	sporulation	1	1	2	19	0.75805	1	gene9328	gene9528
BP	GO:0048646	anatomical structure formation involved in morphogenesis	1	1	2	19	0.75805	1	gene9328	gene9528
BP	GO:0044262	cellular carbohydrate metabolic process	1	4	5	45	0.76066	1	gene1634	gene1333,gene1412,gene8822,gene9533
BP	GO:0007034	vacuolar transport	2	1	3	28	0.76119	1	gene9242,gene9328	gene8398
MF	GO:0001076	transcription factor activity, RNA polymerase II transcription factor binding	0	2	2	19	0.76267	1	-	gene1333,gene3948
MF	GO:0004177	aminopeptidase activity	0	2	2	19	0.76267	1	-	gene10277,gene5842
MF	GO:0004252	serine-type endopeptidase activity	1	1	2	19	0.76267	1	gene10476	gene1038
BP	GO:0000280	nuclear division	6	2	8	70	0.7654	1	gene3255,gene473,gene4867,gene6012,gene6081,gene983	gene262,gene4782
MF	GO:0004721	phosphoprotein phosphatase activity	1	2	3	28	0.76677	1	gene4522	gene1975,gene8690
CC	GO:0005635	nuclear envelope	3	1	4	44	0.769	1	gene1219,gene2733,gene6081	gene9533
BP	GO:0000002	mitochondrial genome maintenance	1	0	1	10	0.77245	1	gene7102	-
BP	GO:0006188	IMP biosynthetic process	1	0	1	10	0.77245	1	gene10782	-
BP	GO:0006359	regulation of transcription from RNA polymerase III promoter	0	1	1	10	0.77245	1	-	gene6621
BP	GO:0006378	mRNA polyadenylation	0	1	1	10	0.77245	1	-	gene5460
BP	GO:0007569	cell aging	0	1	1	10	0.77245	1	-	gene9533
BP	GO:0016226	iron-sulfur cluster assembly	0	1	1	10	0.77245	1	-	gene5626
BP	GO:0016237	lysosomal microautophagy	0	1	1	10	0.77245	1	-	gene1307
BP	GO:0019216	regulation of lipid metabolic process	0	1	1	10	0.77245	1	-	gene1333
BP	GO:0031163	metallo-sulfur cluster assembly	0	1	1	10	0.77245	1	-	gene5626
BP	GO:0034614	cellular response to reactive oxygen species	1	0	1	10	0.77245	1	gene9245	-
BP	GO:0040008	regulation of growth	0	1	1	10	0.77245	1	-	gene9533
BP	GO:0043631	RNA polyadenylation	0	1	1	10	0.77245	1	-	gene5460
BP	GO:0046040	IMP metabolic process	1	0	1	10	0.77245	1	gene10782	-
BP	GO:0046834	lipid phosphorylation	1	0	1	10	0.77245	1	gene1540	-
BP	GO:0046854	phosphatidylinositol phosphorylation	1	0	1	10	0.77245	1	gene1540	-
BP	GO:0046916	cellular transition metal ion homeostasis	1	0	1	10	0.77245	1	gene5277	-
BP	GO:0051646	mitochondrion localization	1	0	1	10	0.77245	1	gene2733	-
BP	GO:0055076	transition metal ion homeostasis	1	0	1	10	0.77245	1	gene5277	-
BP	GO:1902532	negative regulation of intracellular signal transduction	1	0	1	10	0.77245	1	gene6081	-
CC	GO:0033176	proton-transporting V-type ATPase complex	1	0	1	12	0.7732	1	gene640	-
CC	GO:0033177	proton-transporting two-sector ATPase complex, proton-transporting domain	1	0	1	12	0.7732	1	gene640	-
CC	GO:0046540	U4/U6 x U5 tri-snRNP complex	1	0	1	12	0.7732	1	gene4838	-
CC	GO:0097526	spliceosomal tri-snRNP complex	1	0	1	12	0.7732	1	gene4838	-
BP	GO:0006355	regulation of transcription, DNA-templated	15	31	46	366	0.77558	1	gene10446,gene11628,gene1539,gene1540,gene2953,gene3784,gene4101,gene4754,gene5297,gene5580,gene7545,gene759,gene7856,gene8997,gene9462	gene10020,gene10524,gene10591,gene10696,gene10876,gene1088,gene1333,gene1397,gene1758,gene1913,gene2155,gene2286,gene2404,gene2777,gene2794,gene3474,gene3869,gene3948,gene4036,gene440,gene5833,gene6267,gene637,gene6621,gene7050,gene7612,gene7906,gene7943,gene8377,gene9344,gene9439
MF	GO:0001067	regulatory region nucleic acid binding	0	1	1	10	0.77567	1	-	gene1333
MF	GO:0005048	signal sequence binding	0	1	1	10	0.77567	1	-	gene979
MF	GO:0008375	acetylglucosaminyltransferase activity	1	0	1	10	0.77567	1	gene8923	-
MF	GO:0015926	glucosidase activity	1	0	1	10	0.77567	1	gene1634	-
MF	GO:0016780	phosphotransferase activity, for other substituted phosphate groups	0	1	1	10	0.77567	1	-	gene10109
MF	GO:0016866	intramolecular transferase activity	1	0	1	10	0.77567	1	gene2141	-
MF	GO:0016881	acid-amino acid ligase activity	0	1	1	10	0.77567	1	-	gene9460
BP	GO:0006818	hydrogen transport	3	2	5	46	0.77773	1	gene640,gene7245,gene7429	gene6653,gene9941
BP	GO:0015992	proton transport	3	2	5	46	0.77773	1	gene640,gene7245,gene7429	gene6653,gene9941
BP	GO:0072594	establishment of protein localization to organelle	2	6	8	71	0.77921	1	gene9242,gene9328	gene1038,gene1118,gene5327,gene7877,gene8398,gene979
BP	GO:0061919	process utilizing autophagic mechanism	0	3	3	29	0.78223	1	-	gene1307,gene2725,gene4614
BP	GO:0006163	purine nucleotide metabolic process	5	2	7	63	0.78233	1	gene10644,gene10782,gene1598,gene7245,gene7429	gene522,gene9400
BP	GO:0009150	purine ribonucleotide metabolic process	5	2	7	63	0.78233	1	gene10644,gene10782,gene1598,gene7245,gene7429	gene522,gene9400
BP	GO:0031401	positive regulation of protein modification process	0	2	2	20	0.78315	1	-	gene5622,gene9528
BP	GO:0042546	cell wall biogenesis	0	2	2	20	0.78315	1	-	gene8103,gene9533
BP	GO:0046467	membrane lipid biosynthetic process	0	2	2	20	0.78315	1	-	gene1333,gene4490
BP	GO:0009126	purine nucleoside monophosphate metabolic process	5	1	6	55	0.78698	1	gene10644,gene10782,gene1598,gene7245,gene7429	gene9400
BP	GO:0009167	purine ribonucleoside monophosphate metabolic process	5	1	6	55	0.78698	1	gene10644,gene10782,gene1598,gene7245,gene7429	gene9400
BP	GO:0043547	positive regulation of GTPase activity	2	2	4	38	0.787	1	gene3595,gene9041	gene5342,gene770
BP	GO:0046390	ribose phosphate biosynthetic process	3	1	4	38	0.787	1	gene10782,gene7245,gene7429	gene522
MF	GO:0005507	copper ion binding	2	0	2	20	0.78757	1	gene3284,gene6153	-
BP	GO:0009056	catabolic process	17	19	36	292	0.79129	1	gene10174,gene10409,gene10644,gene124,gene1598,gene1634,gene1799,gene2056,gene2141,gene3082,gene3579,gene4061,gene4801,gene8467,gene8836,gene8987,gene9328	gene10261,gene1038,gene11070,gene1307,gene1317,gene1709,gene2396,gene2725,gene3414,gene3984,gene459,gene4614,gene6240,gene6592,gene7714,gene8803,gene8835,gene890,gene9400
BP	GO:0010558	negative regulation of macromolecule biosynthetic process	6	2	8	72	0.79241	1	gene11628,gene1539,gene1540,gene5580,gene759,gene8997	gene1333,gene9533
BP	GO:2000113	negative regulation of cellular macromolecule biosynthetic process	6	2	8	72	0.79241	1	gene11628,gene1539,gene1540,gene5580,gene759,gene8997	gene1333,gene9533
MF	GO:0051213	dioxygenase activity	2	2	4	38	0.79307	1	gene10929,gene4690	gene1064,gene10795
MF	GO:0051536	iron-sulfur cluster binding	2	2	4	38	0.79307	1	gene2769,gene7238	gene882,gene8924
MF	GO:0051540	metal cluster binding	2	2	4	38	0.79307	1	gene2769,gene7238	gene882,gene8924
BP	GO:0051321	meiotic cell cycle	2	3	5	47	0.79385	1	gene6012,gene9328	gene11418,gene262,gene9528
BP	GO:0009259	ribonucleotide metabolic process	5	2	7	64	0.79614	1	gene10644,gene10782,gene1598,gene7245,gene7429	gene522,gene9400
BP	GO:0044270	cellular nitrogen compound catabolic process	2	5	7	64	0.79614	1	gene3082,gene8987	gene10261,gene1709,gene459,gene8835,gene890
CC	GO:0000778	condensed nuclear chromosome kinetochore	1	0	1	13	0.7996	1	gene716	-
CC	GO:0000780	condensed nuclear chromosome, centromeric region	1	0	1	13	0.7996	1	gene716	-
CC	GO:0000792	heterochromatin	1	0	1	13	0.7996	1	gene11628	-
CC	GO:0032155	cell division site part	1	0	1	13	0.7996	1	gene473	-
BP	GO:1903506	regulation of nucleic acid-templated transcription	15	31	46	370	0.80033	1	gene10446,gene11628,gene1539,gene1540,gene2953,gene3784,gene4101,gene4754,gene5297,gene5580,gene7545,gene759,gene7856,gene8997,gene9462	gene10020,gene10524,gene10591,gene10696,gene10876,gene1088,gene1333,gene1397,gene1758,gene1913,gene2155,gene2286,gene2404,gene2777,gene2794,gene3474,gene3869,gene3948,gene4036,gene440,gene5833,gene6267,gene637,gene6621,gene7050,gene7612,gene7906,gene7943,gene8377,gene9344,gene9439
BP	GO:2001141	regulation of RNA biosynthetic process	15	31	46	370	0.80033	1	gene10446,gene11628,gene1539,gene1540,gene2953,gene3784,gene4101,gene4754,gene5297,gene5580,gene7545,gene759,gene7856,gene8997,gene9462	gene10020,gene10524,gene10591,gene10696,gene10876,gene1088,gene1333,gene1397,gene1758,gene1913,gene2155,gene2286,gene2404,gene2777,gene2794,gene3474,gene3869,gene3948,gene4036,gene440,gene5833,gene6267,gene637,gene6621,gene7050,gene7612,gene7906,gene7943,gene8377,gene9344,gene9439
BP	GO:0009127	purine nucleoside monophosphate biosynthetic process	3	0	3	30	0.80172	1	gene10782,gene7245,gene7429	-
BP	GO:0009168	purine ribonucleoside monophosphate biosynthetic process	3	0	3	30	0.80172	1	gene10782,gene7245,gene7429	-
BP	GO:0032505	reproduction of a single-celled organism	2	1	3	30	0.80172	1	gene11628,gene9328	gene9528
BP	GO:0000288	nuclear-transcribed mRNA catabolic process, deadenylation-dependent decay	0	1	1	11	0.8038	1	-	gene890
BP	GO:0000302	response to reactive oxygen species	1	0	1	11	0.8038	1	gene9245	-
BP	GO:0000749	response to pheromone involved in conjugation with cellular fusion	0	1	1	11	0.8038	1	-	gene9528
BP	GO:0006778	porphyrin-containing compound metabolic process	1	0	1	11	0.8038	1	gene2824	-
BP	GO:0006779	porphyrin-containing compound biosynthetic process	1	0	1	11	0.8038	1	gene2824	-
BP	GO:0006904	vesicle docking involved in exocytosis	0	1	1	11	0.8038	1	-	gene1609
BP	GO:0032386	regulation of intracellular transport	1	0	1	11	0.8038	1	gene473	-
BP	GO:0032507	maintenance of protein location in cell	1	0	1	11	0.8038	1	gene9328	-
BP	GO:0033692	cellular polysaccharide biosynthetic process	1	0	1	11	0.8038	1	gene1634	-
BP	GO:0034629	cellular protein complex localization	0	1	1	11	0.8038	1	-	gene8803
BP	GO:0034968	histone lysine methylation	1	0	1	11	0.8038	1	gene759	-
BP	GO:0140029	exocytic process	0	1	1	11	0.8038	1	-	gene1609
BP	GO:1901989	positive regulation of cell cycle phase transition	1	0	1	11	0.8038	1	gene6081	-
BP	GO:1901992	positive regulation of mitotic cell cycle phase transition	1	0	1	11	0.8038	1	gene6081	-
BP	GO:1903827	regulation of cellular protein localization	1	0	1	11	0.8038	1	gene473	-
BP	GO:2000242	negative regulation of reproductive process	0	1	1	11	0.8038	1	-	gene11418
BP	GO:0010033	response to organic substance	1	3	4	39	0.80406	1	gene1219	gene1333,gene8803,gene9528
BP	GO:0048285	organelle fission	6	2	8	73	0.80502	1	gene3255,gene473,gene4867,gene6012,gene6081,gene983	gene262,gene4782
BP	GO:0010562	positive regulation of phosphorus metabolic process	0	2	2	21	0.80594	1	-	gene5622,gene9528
BP	GO:0045937	positive regulation of phosphate metabolic process	0	2	2	21	0.80594	1	-	gene5622,gene9528
BP	GO:0071214	cellular response to abiotic stimulus	1	1	2	21	0.80594	1	gene10854	gene5622
BP	GO:0090068	positive regulation of cell cycle process	2	0	2	21	0.80594	1	gene473,gene6081	-
BP	GO:0104004	cellular response to environmental stimulus	1	1	2	21	0.80594	1	gene10854	gene5622
MF	GO:0008175	tRNA methyltransferase activity	1	0	1	11	0.80685	1	gene3377	-
MF	GO:0042277	peptide binding	0	1	1	11	0.80685	1	-	gene979
MF	GO:0060590	ATPase regulator activity	1	0	1	11	0.80685	1	gene5386	-
MF	GO:1990837	sequence-specific double-stranded DNA binding	0	1	1	11	0.80685	1	-	gene1333
BP	GO:0007346	regulation of mitotic cell cycle	3	2	5	48	0.80904	1	gene3255,gene473,gene6081	gene4782,gene9528
MF	GO:0008565	protein transporter activity	0	2	2	21	0.81015	1	-	gene1028,gene7877
MF	GO:0016301	kinase activity	16	13	29	239	0.81332	1	gene10329,gene10343,gene10644,gene1255,gene1540,gene1688,gene2381,gene3255,gene348,gene473,gene52,gene6081,gene6896,gene7575,gene8108,gene9187	gene11007,gene11418,gene11462,gene1307,gene262,gene4551,gene522,gene5604,gene5622,gene6083,gene7977,gene9528,gene9533
BP	GO:0009161	ribonucleoside monophosphate metabolic process	5	1	6	57	0.81516	1	gene10644,gene10782,gene1598,gene7245,gene7429	gene9400
BP	GO:0019637	organophosphate metabolic process	11	11	22	187	0.81855	1	gene10644,gene10782,gene1540,gene1598,gene178,gene5435,gene6007,gene7245,gene7383,gene7429,gene8987	gene10109,gene10261,gene1702,gene2357,gene2780,gene3557,gene4551,gene522,gene8822,gene8835,gene9400
MF	GO:0070011	peptidase activity, acting on L-amino acid peptides	10	8	18	154	0.81906	1	gene10085,gene10476,gene10885,gene10947,gene10962,gene11114,gene1557,gene2513,gene4220,gene496	gene10277,gene1038,gene5842,gene6321,gene6658,gene7485,gene766,gene7924
BP	GO:0000226	microtubule cytoskeleton organization	3	0	3	31	0.81972	1	gene473,gene4832,gene6081	-
BP	GO:0045892	negative regulation of transcription, DNA-templated	6	1	7	66	0.82175	1	gene11628,gene1539,gene1540,gene5580,gene759,gene8997	gene1333
BP	GO:1902679	negative regulation of RNA biosynthetic process	6	1	7	66	0.82175	1	gene11628,gene1539,gene1540,gene5580,gene759,gene8997	gene1333
BP	GO:1903507	negative regulation of nucleic acid-templated transcription	6	1	7	66	0.82175	1	gene11628,gene1539,gene1540,gene5580,gene759,gene8997	gene1333
CC	GO:0000777	condensed chromosome kinetochore	1	0	1	14	0.823	1	gene716	-
CC	GO:0000779	condensed chromosome, centromeric region	1	0	1	14	0.823	1	gene716	-
CC	GO:0016592	mediator complex	0	1	1	14	0.823	1	-	gene3948
BP	GO:0000086	G2/M transition of mitotic cell cycle	2	0	2	22	0.82657	1	gene473,gene6081	-
BP	GO:0010256	endomembrane system organization	1	1	2	22	0.82657	1	gene473	gene7099
BP	GO:0044839	cell cycle G2/M phase transition	2	0	2	22	0.82657	1	gene473,gene6081	-
BP	GO:0071900	regulation of protein serine/threonine kinase activity	0	2	2	22	0.82657	1	-	gene5622,gene9528
BP	GO:0009123	nucleoside monophosphate metabolic process	5	1	6	58	0.82811	1	gene10644,gene10782,gene1598,gene7245,gene7429	gene9400
BP	GO:0009890	negative regulation of biosynthetic process	6	2	8	75	0.82848	1	gene11628,gene1539,gene1540,gene5580,gene759,gene8997	gene1333,gene9533
BP	GO:0019693	ribose phosphate metabolic process	6	2	8	75	0.82848	1	gene10644,gene10782,gene1598,gene178,gene7245,gene7429	gene522,gene9400
BP	GO:0031327	negative regulation of cellular biosynthetic process	6	2	8	75	0.82848	1	gene11628,gene1539,gene1540,gene5580,gene759,gene8997	gene1333,gene9533
BP	GO:0051252	regulation of RNA metabolic process	15	31	46	375	0.82863	1	gene10446,gene11628,gene1539,gene1540,gene2953,gene3784,gene4101,gene4754,gene5297,gene5580,gene7545,gene759,gene7856,gene8997,gene9462	gene10020,gene10524,gene10591,gene10696,gene10876,gene1088,gene1333,gene1397,gene1758,gene1913,gene2155,gene2286,gene2404,gene2777,gene2794,gene3474,gene3869,gene3948,gene4036,gene440,gene5833,gene6267,gene637,gene6621,gene7050,gene7612,gene7906,gene7943,gene8377,gene9344,gene9439
CC	GO:0044430	cytoskeletal part	8	1	9	99	0.8292	1	gene10624,gene168,gene2215,gene473,gene6081,gene716,gene783,gene9240	gene9533
MF	GO:0003690	double-stranded DNA binding	0	2	2	22	0.83056	1	-	gene1333,gene5367
MF	GO:0016667	oxidoreductase activity, acting on a sulfur group of donors	2	0	2	22	0.83056	1	gene2786,gene8175	-
BP	GO:0006525	arginine metabolic process	1	0	1	12	0.83084	1	gene1540	-
BP	GO:0007568	aging	0	1	1	12	0.83084	1	-	gene9533
BP	GO:0009267	cellular response to starvation	0	1	1	12	0.83084	1	-	gene9533
BP	GO:0010972	negative regulation of G2/M transition of mitotic cell cycle	1	0	1	12	0.83084	1	gene473	-
BP	GO:0015748	organophosphate ester transport	0	1	1	12	0.83084	1	-	gene6342
BP	GO:0016571	histone methylation	1	0	1	12	0.83084	1	gene759	-
BP	GO:0018022	peptidyl-lysine methylation	1	0	1	12	0.83084	1	gene759	-
BP	GO:0019236	response to pheromone	0	1	1	12	0.83084	1	-	gene9528
BP	GO:0030488	tRNA methylation	1	0	1	12	0.83084	1	gene3377	-
BP	GO:0031137	regulation of conjugation with cellular fusion	0	1	1	12	0.83084	1	-	gene11418
BP	GO:0042594	response to starvation	0	1	1	12	0.83084	1	-	gene9533
BP	GO:0046434	organophosphate catabolic process	0	1	1	12	0.83084	1	-	gene8835
BP	GO:0046578	regulation of Ras protein signal transduction	1	0	1	12	0.83084	1	gene6081	-
BP	GO:0046999	regulation of conjugation	0	1	1	12	0.83084	1	-	gene11418
BP	GO:0071444	cellular response to pheromone	0	1	1	12	0.83084	1	-	gene9528
BP	GO:0080135	regulation of cellular response to stress	0	1	1	12	0.83084	1	-	gene262
BP	GO:1902750	negative regulation of cell cycle G2/M phase transition	1	0	1	12	0.83084	1	gene473	-
BP	GO:0051253	negative regulation of RNA metabolic process	6	1	7	67	0.83358	1	gene11628,gene1539,gene1540,gene5580,gene759,gene8997	gene1333
MF	GO:0004559	alpha-mannosidase activity	1	0	1	12	0.8337	1	gene4134	-
MF	GO:0015923	mannosidase activity	1	0	1	12	0.8337	1	gene4134	-
MF	GO:0051537	2 iron, 2 sulfur cluster binding	1	0	1	12	0.8337	1	gene2769	-
MF	GO:0016791	phosphatase activity	2	4	6	58	0.83463	1	gene4522,gene7408	gene1975,gene2356,gene2357,gene8690
MF	GO:0016810	hydrolase activity, acting on carbon-nitrogen (but not peptide) bonds	4	2	6	58	0.83463	1	gene10782,gene2381,gene496,gene7383	gene1709,gene459
BP	GO:0023051	regulation of signaling	1	3	4	41	0.83484	1	gene6081	gene5327,gene5622,gene9528
BP	GO:0043087	regulation of GTPase activity	2	2	4	41	0.83484	1	gene3595,gene9041	gene5342,gene770
CC	GO:0000329	fungal-type vacuole membrane	1	2	3	38	0.835	1	gene5277	gene2357,gene8898
CC	GO:0000775	chromosome, centromeric region	2	1	3	38	0.835	1	gene11628,gene716	gene1333
CC	GO:0031301	integral component of organelle membrane	2	1	3	38	0.835	1	gene2733,gene7102	gene1118
CC	GO:0098852	lytic vacuole membrane	1	2	3	38	0.835	1	gene5277	gene2357,gene8898
MF	GO:0042623	ATPase activity, coupled	8	5	13	116	0.83558	1	gene111,gene2238,gene4721,gene7245,gene7429,gene7530,gene8395,gene9414	gene1038,gene2921,gene5327,gene5419,gene7877
BP	GO:0009156	ribonucleoside monophosphate biosynthetic process	3	0	3	32	0.83632	1	gene10782,gene7245,gene7429	-
BP	GO:0044764	multi-organism cellular process	0	3	3	32	0.83632	1	-	gene11418,gene9528,gene9533
BP	GO:0051049	regulation of transport	1	2	3	32	0.83632	1	gene473	gene1316,gene8898
BP	GO:1902531	regulation of intracellular signal transduction	1	2	3	32	0.83632	1	gene6081	gene5622,gene9528
MF	GO:0000166	nucleotide binding	64	49	113	876	0.83678	1	gene10329,gene10573,gene10624,gene10644,gene1107,gene11075,gene111,gene11233,gene1219,gene122,gene1630,gene168,gene1779,gene1954,gene2123,gene2215,gene2238,gene2546,gene2733,gene2769,gene2978,gene3255,gene3260,gene348,gene372,gene396,gene3985,gene4419,gene4558,gene4690,gene4721,gene473,gene4734,gene5569,gene5580,gene5897,gene6081,gene640,gene6535,gene6896,gene7102,gene7238,gene7245,gene7383,gene7…	gene1038,gene10597,gene11007,gene11418,gene11462,gene1307,gene155,gene1578,gene1579,gene1825,gene1943,gene262,gene291,gene3716,gene3934,gene405,gene439,gene440,gene4546,gene5183,gene522,gene5289,gene5327,gene5367,gene5419,gene5622,gene6576,gene6592,gene6680,gene6788,gene684,gene6851,gene696,gene7099,gene7151,gene7389,gene7877,gene7977,gene8010,gene8082,gene8221,gene844,gene85,gene8615,gene882,gen…
MF	GO:1901265	nucleoside phosphate binding	64	49	113	876	0.83678	1	gene10329,gene10573,gene10624,gene10644,gene1107,gene11075,gene111,gene11233,gene1219,gene122,gene1630,gene168,gene1779,gene1954,gene2123,gene2215,gene2238,gene2546,gene2733,gene2769,gene2978,gene3255,gene3260,gene348,gene372,gene396,gene3985,gene4419,gene4558,gene4690,gene4721,gene473,gene4734,gene5569,gene5580,gene5897,gene6081,gene640,gene6535,gene6896,gene7102,gene7238,gene7245,gene7383,gene7…	gene1038,gene10597,gene11007,gene11418,gene11462,gene1307,gene155,gene1578,gene1579,gene1825,gene1943,gene262,gene291,gene3716,gene3934,gene405,gene439,gene440,gene4546,gene5183,gene522,gene5289,gene5327,gene5367,gene5419,gene5622,gene6576,gene6592,gene6680,gene6788,gene684,gene6851,gene696,gene7099,gene7151,gene7389,gene7877,gene7977,gene8010,gene8082,gene8221,gene844,gene85,gene8615,gene882,gen…
CC	GO:0000322	storage vacuole	1	3	4	49	0.8377	1	gene5277	gene2357,gene8898,gene9533
CC	GO:0000323	lytic vacuole	1	3	4	49	0.8377	1	gene5277	gene2357,gene8898,gene9533
CC	GO:0000324	fungal-type vacuole	1	3	4	49	0.8377	1	gene5277	gene2357,gene8898,gene9533
BP	GO:0016311	dephosphorylation	2	4	6	59	0.84032	1	gene4522,gene7408	gene1975,gene2356,gene2357,gene8690
MF	GO:0016757	transferase activity, transferring glycosyl groups	6	3	9	84	0.84283	1	gene11522,gene1634,gene5474,gene5897,gene7212,gene8923	gene1047,gene7460,gene9830
BP	GO:0006351	transcription, DNA-templated	18	40	58	470	0.84383	1	gene10446,gene10673,gene11628,gene1539,gene1540,gene2203,gene2953,gene3784,gene4101,gene4754,gene5297,gene5580,gene7545,gene759,gene7856,gene8997,gene941,gene9462	gene10020,gene10524,gene10591,gene10696,gene10876,gene1088,gene11078,gene1333,gene1397,gene1733,gene1758,gene1913,gene2155,gene2286,gene2404,gene2777,gene2794,gene3474,gene3869,gene3948,gene4036,gene440,gene460,gene4804,gene5833,gene6263,gene6267,gene637,gene6449,gene6621,gene6788,gene7050,gene7299,gene7612,gene7906,gene7943,gene8323,gene8377,gene9344,gene9439
BP	GO:0035556	intracellular signal transduction	9	4	13	118	0.84392	1	gene1688,gene2733,gene473,gene52,gene6081,gene6896,gene6956,gene9041,gene9187	gene11462,gene1943,gene5622,gene9528
BP	GO:0045934	negative regulation of nucleobase-containing compound metabolic process	6	1	7	68	0.84478	1	gene11628,gene1539,gene1540,gene5580,gene759,gene8997	gene1333
BP	GO:0010639	negative regulation of organelle organization	1	1	2	23	0.84521	1	gene3255	gene4782
BP	GO:0022411	cellular component disassembly	1	1	2	23	0.84521	1	gene4402	gene1307
BP	GO:0040007	growth	0	2	2	23	0.84521	1	-	gene9528,gene9533
BP	GO:0044089	positive regulation of cellular component biogenesis	2	0	2	23	0.84521	1	gene473,gene6081	-
BP	GO:0098771	inorganic ion homeostasis	1	1	2	23	0.84521	1	gene5277	gene6060
BP	GO:0070887	cellular response to chemical stimulus	5	4	9	85	0.84524	1	gene1219,gene124,gene2056,gene7910,gene9245	gene1333,gene7701,gene8803,gene9528
CC	GO:0005739	mitochondrion	16	8	24	245	0.8473	1	gene10128,gene11605,gene2733,gene3284,gene3377,gene3650,gene3914,gene393,gene5386,gene5580,gene6733,gene7102,gene7238,gene8987,gene9129,gene9328	gene1333,gene2780,gene2862,gene5626,gene621,gene6240,gene6342,gene6800
CC	GO:0031300	intrinsic component of organelle membrane	2	1	3	39	0.848	1	gene2733,gene7102	gene1118
BP	GO:0006575	cellular modified amino acid metabolic process	0	4	4	42	0.84866	1	-	gene3984,gene7861,gene9460,gene9494
BP	GO:1902600	hydrogen ion transmembrane transport	3	1	4	42	0.84866	1	gene640,gene7245,gene7429	gene9941
MF	GO:0004842	ubiquitin-protein transferase activity	1	1	2	23	0.84897	1	gene7144	gene4782
BP	GO:0007264	small GTPase mediated signal transduction	4	1	5	51	0.84931	1	gene2733,gene473,gene6081,gene9041	gene1943
BP	GO:0048583	regulation of response to stimulus	1	4	5	51	0.84931	1	gene6081	gene262,gene5622,gene9528,gene9533
BP	GO:0009124	nucleoside monophosphate biosynthetic process	3	0	3	33	0.85158	1	gene10782,gene7245,gene7429	-
MF	GO:0016407	acetyltransferase activity	1	3	4	42	0.85371	1	gene1775	gene2944,gene4088,gene621
MF	GO:0016830	carbon-carbon lyase activity	3	1	4	42	0.85371	1	gene11420,gene1430,gene2292	gene9534
BP	GO:0000271	polysaccharide biosynthetic process	1	0	1	13	0.85416	1	gene1634	-
BP	GO:0006760	folic acid-containing compound metabolic process	0	1	1	13	0.85416	1	-	gene7861
BP	GO:0007186	G-protein coupled receptor signaling pathway	0	1	1	13	0.85416	1	-	gene9528
BP	GO:0009968	negative regulation of signal transduction	1	0	1	13	0.85416	1	gene6081	-
BP	GO:0010243	response to organonitrogen compound	0	1	1	13	0.85416	1	-	gene1333
BP	GO:0016236	macroautophagy	0	1	1	13	0.85416	1	-	gene1307
BP	GO:0023057	negative regulation of signaling	1	0	1	13	0.85416	1	gene6081	-
BP	GO:0031503	protein complex localization	0	1	1	13	0.85416	1	-	gene8803
BP	GO:0033013	tetrapyrrole metabolic process	1	0	1	13	0.85416	1	gene2824	-
BP	GO:0033014	tetrapyrrole biosynthetic process	1	0	1	13	0.85416	1	gene2824	-
BP	GO:0045324	late endosome to vacuole transport	1	0	1	13	0.85416	1	gene9328	-
BP	GO:0051056	regulation of small GTPase mediated signal transduction	1	0	1	13	0.85416	1	gene6081	-
BP	GO:0070588	calcium ion transmembrane transport	0	1	1	13	0.85416	1	-	gene8898
CC	GO:0005856	cytoskeleton	8	1	9	102	0.8543	1	gene10624,gene168,gene2215,gene473,gene6081,gene716,gene783,gene9240	gene9533
BP	GO:0019219	regulation of nucleobase-containing compound metabolic process	15	32	47	388	0.85535	1	gene10446,gene11628,gene1539,gene1540,gene2953,gene3784,gene4101,gene4754,gene5297,gene5580,gene7545,gene759,gene7856,gene8997,gene9462	gene10020,gene10524,gene10591,gene10696,gene10876,gene1088,gene1333,gene1397,gene1758,gene1913,gene2155,gene2286,gene2404,gene262,gene2777,gene2794,gene3474,gene3869,gene3948,gene4036,gene440,gene5833,gene6267,gene637,gene6621,gene7050,gene7612,gene7906,gene7943,gene8377,gene9344,gene9439
MF	GO:0000988	transcription factor activity, protein binding	0	3	3	33	0.85598	1	-	gene1333,gene3948,gene6621
MF	GO:0008276	protein methyltransferase activity	1	0	1	13	0.85683	1	gene759	-
BP	GO:0097659	nucleic acid-templated transcription	18	40	58	473	0.85715	1	gene10446,gene10673,gene11628,gene1539,gene1540,gene2203,gene2953,gene3784,gene4101,gene4754,gene5297,gene5580,gene7545,gene759,gene7856,gene8997,gene941,gene9462	gene10020,gene10524,gene10591,gene10696,gene10876,gene1088,gene11078,gene1333,gene1397,gene1733,gene1758,gene1913,gene2155,gene2286,gene2404,gene2777,gene2794,gene3474,gene3869,gene3948,gene4036,gene440,gene460,gene4804,gene5833,gene6263,gene6267,gene637,gene6449,gene6621,gene6788,gene7050,gene7299,gene7612,gene7906,gene7943,gene8323,gene8377,gene9344,gene9439
MF	GO:0016887	ATPase activity	13	5	18	159	0.85735	1	gene111,gene1219,gene2238,gene4721,gene5580,gene7245,gene7429,gene7530,gene783,gene7915,gene8395,gene9414,gene9925	gene1038,gene2921,gene5327,gene5419,gene7877
BP	GO:1903046	meiotic cell cycle process	2	2	4	43	0.86148	1	gene6012,gene9328	gene262,gene9528
BP	GO:0045787	positive regulation of cell cycle	2	0	2	24	0.86201	1	gene473,gene6081	-
BP	GO:0140013	meiotic nuclear division	1	1	2	24	0.86201	1	gene6012	gene262
MF	GO:0015197	peptide transporter activity	0	2	2	24	0.86554	1	-	gene1028,gene7877
BP	GO:0006979	response to oxidative stress	3	0	3	34	0.86559	1	gene124,gene7910,gene9245	-
MF	GO:0015078	hydrogen ion transmembrane transporter activity	3	1	4	43	0.86628	1	gene640,gene7245,gene7429	gene9941
MF	GO:0043565	sequence-specific DNA binding	2	2	4	43	0.86628	1	gene4101,gene9462	gene1333,gene5833
BP	GO:0032774	RNA biosynthetic process	18	40	58	476	0.86963	1	gene10446,gene10673,gene11628,gene1539,gene1540,gene2203,gene2953,gene3784,gene4101,gene4754,gene5297,gene5580,gene7545,gene759,gene7856,gene8997,gene941,gene9462	gene10020,gene10524,gene10591,gene10696,gene10876,gene1088,gene11078,gene1333,gene1397,gene1733,gene1758,gene1913,gene2155,gene2286,gene2404,gene2777,gene2794,gene3474,gene3869,gene3948,gene4036,gene440,gene460,gene4804,gene5833,gene6263,gene6267,gene637,gene6449,gene6621,gene6788,gene7050,gene7299,gene7612,gene7906,gene7943,gene8323,gene8377,gene9344,gene9439
CC	GO:0098687	chromosomal region	3	1	4	52	0.87	1	gene11628,gene716,gene759	gene1333
BP	GO:1901362	organic cyclic compound biosynthetic process	31	50	81	652	0.87112	1	gene10446,gene10673,gene10782,gene11628,gene1539,gene1540,gene1803,gene2203,gene2381,gene2824,gene2953,gene3784,gene4101,gene4754,gene5297,gene5435,gene5580,gene6007,gene7245,gene7383,gene7429,gene7545,gene759,gene7856,gene8028,gene8246,gene8987,gene8997,gene9399,gene941,gene9462	gene10020,gene10261,gene10524,gene10591,gene10696,gene10876,gene1088,gene11078,gene11192,gene1333,gene1397,gene1702,gene1733,gene1758,gene1913,gene2155,gene2286,gene2404,gene2777,gene2794,gene3474,gene3515,gene3557,gene3869,gene3934,gene3948,gene4036,gene440,gene460,gene4804,gene522,gene5833,gene6263,gene6267,gene637,gene6449,gene6621,gene6788,gene7050,gene7299,gene7612,gene7906,gene7943,gene8323…
BP	GO:0044248	cellular catabolic process	9	17	26	227	0.8723	1	gene124,gene1634,gene1799,gene2056,gene3082,gene4061,gene8467,gene8987,gene9328	gene10261,gene1038,gene11070,gene1307,gene1317,gene1709,gene2396,gene2725,gene3414,gene3984,gene459,gene4614,gene6240,gene6592,gene8803,gene8835,gene890
CC	GO:0031966	mitochondrial membrane	5	2	7	84	0.8723	1	gene2733,gene393,gene7102,gene8987,gene9129	gene2862,gene6342
BP	GO:0006073	cellular glucan metabolic process	1	0	1	14	0.87427	1	gene1634	-
BP	GO:0010648	negative regulation of cell communication	1	0	1	14	0.87427	1	gene6081	-
BP	GO:0015988	energy coupled proton transmembrane transport, against electrochemical gradient	1	0	1	14	0.87427	1	gene640	-
BP	GO:0015991	ATP hydrolysis coupled proton transport	1	0	1	14	0.87427	1	gene640	-
BP	GO:0016485	protein processing	0	1	1	14	0.87427	1	-	gene1038
BP	GO:0042558	pteridine-containing compound metabolic process	0	1	1	14	0.87427	1	-	gene7861
BP	GO:0043086	negative regulation of catalytic activity	1	0	1	14	0.87427	1	gene5386	-
BP	GO:0043624	cellular protein complex disassembly	1	0	1	14	0.87427	1	gene4402	-
BP	GO:0043900	regulation of multi-organism process	0	1	1	14	0.87427	1	-	gene11418
BP	GO:0044042	glucan metabolic process	1	0	1	14	0.87427	1	gene1634	-
BP	GO:0051445	regulation of meiotic cell cycle	0	1	1	14	0.87427	1	-	gene11418
BP	GO:0051495	positive regulation of cytoskeleton organization	1	0	1	14	0.87427	1	gene473	-
BP	GO:0060341	regulation of cellular localization	1	0	1	14	0.87427	1	gene473	-
BP	GO:0071470	cellular response to osmotic stress	0	1	1	14	0.87427	1	-	gene5622
BP	GO:0090662	ATP hydrolysis coupled transmembrane transport	1	0	1	14	0.87427	1	gene640	-
BP	GO:0099131	ATP hydrolysis coupled ion transmembrane transport	1	0	1	14	0.87427	1	gene640	-
BP	GO:0099132	ATP hydrolysis coupled cation transmembrane transport	1	0	1	14	0.87427	1	gene640	-
MF	GO:0001104	RNA polymerase II transcription cofactor activity	0	1	1	14	0.87674	1	-	gene3948
MF	GO:0004190	aspartic-type endopeptidase activity	0	1	1	14	0.87674	1	-	gene766
MF	GO:0015085	calcium ion transmembrane transporter activity	0	1	1	14	0.87674	1	-	gene8898
MF	GO:0016813	hydrolase activity, acting on carbon-nitrogen (but not peptide) bonds, in linear amidines	1	0	1	14	0.87674	1	gene496	-
MF	GO:0070001	aspartic-type peptidase activity	0	1	1	14	0.87674	1	-	gene766
CC	GO:0005740	mitochondrial envelope	6	2	8	95	0.8777	1	gene2733,gene3284,gene393,gene7102,gene8987,gene9129	gene2862,gene6342
CC	GO:0000313	organellar ribosome	1	0	1	17	0.878	1	gene11605	-
CC	GO:0005761	mitochondrial ribosome	1	0	1	17	0.878	1	gene11605	-
BP	GO:0048523	negative regulation of cellular process	9	6	15	139	0.87816	1	gene11628,gene1539,gene1540,gene3255,gene473,gene5580,gene6081,gene759,gene8997	gene11418,gene1333,gene4782,gene8103,gene9528,gene9533
MF	GO:0009055	electron transfer activity	1	1	2	25	0.88043	1	gene6733	gene6880
MF	GO:0050661	NADP binding	1	1	2	25	0.88043	1	gene2769	gene8615
BP	GO:0018130	heterocycle biosynthetic process	31	47	78	633	0.88412	1	gene10446,gene10673,gene10782,gene11628,gene1539,gene1540,gene1803,gene2203,gene2381,gene2824,gene2953,gene3784,gene4101,gene4754,gene5297,gene5435,gene5580,gene6007,gene7245,gene7383,gene7429,gene7545,gene759,gene7856,gene8028,gene8246,gene8987,gene8997,gene9399,gene941,gene9462	gene10020,gene10261,gene10524,gene10591,gene10696,gene10876,gene1088,gene11078,gene1333,gene1397,gene1702,gene1733,gene1758,gene1913,gene2155,gene2286,gene2404,gene2777,gene2794,gene3474,gene3515,gene3557,gene3869,gene3934,gene3948,gene4036,gene440,gene460,gene4804,gene522,gene5833,gene6263,gene6267,gene637,gene6449,gene6621,gene6788,gene7050,gene7299,gene7612,gene7906,gene7943,gene8323,gene8377,…
BP	GO:0018193	peptidyl-amino acid modification	4	5	9	90	0.88848	1	gene4419,gene473,gene759,gene8108	gene11418,gene262,gene5622,gene5889,gene6880
MF	GO:0016758	transferase activity, transferring hexosyl groups	3	1	4	45	0.88866	1	gene1634,gene7212,gene8923	gene9830
MF	GO:0140101	catalytic activity, acting on a tRNA	6	1	7	72	0.88916	1	gene10573,gene1779,gene2978,gene3260,gene3377,gene4734	gene6680
CC	GO:0005759	mitochondrial matrix	2	1	3	43	0.8913	1	gene11605,gene3377	gene5626
BP	GO:0032880	regulation of protein localization	1	0	1	15	0.89161	1	gene473	-
BP	GO:0048278	vesicle docking	0	1	1	15	0.89161	1	-	gene1609
BP	GO:0048308	organelle inheritance	1	0	1	15	0.89161	1	gene2733	-
BP	GO:0048585	negative regulation of response to stimulus	1	0	1	15	0.89161	1	gene6081	-
BP	GO:0051123	RNA polymerase II transcriptional preinitiation complex assembly	1	0	1	15	0.89161	1	gene5580	-
BP	GO:1901698	response to nitrogen compound	0	1	1	15	0.89161	1	-	gene1333
BP	GO:0051336	regulation of hydrolase activity	3	2	5	55	0.89181	1	gene3595,gene5386,gene9041	gene5342,gene770
CC	GO:0000781	chromosome, telomeric region	1	0	1	18	0.8922	1	gene759	-
MF	GO:0004540	ribonuclease activity	2	0	2	26	0.89378	1	gene3864,gene8437	-
MF	GO:0019787	ubiquitin-like protein transferase activity	1	1	2	26	0.89378	1	gene7144	gene4782
MF	GO:0003729	mRNA binding	0	1	1	15	0.89389	1	-	gene5460
CC	GO:0098588	bounding membrane of organelle	4	7	11	128	0.8939	1	gene2733,gene5277,gene8987,gene9129	gene1118,gene1307,gene2357,gene3508,gene5327,gene6653,gene8898
BP	GO:0007005	mitochondrion organization	3	1	4	46	0.89452	1	gene2733,gene3284,gene7102	gene1307
BP	GO:0023052	signaling	12	5	17	159	0.89902	1	gene10343,gene1688,gene2733,gene3595,gene473,gene5050,gene52,gene6081,gene6896,gene6956,gene9041,gene9187	gene11462,gene1943,gene5327,gene5622,gene9528
BP	GO:0000122	negative regulation of transcription from RNA polymerase II promoter	1	1	2	27	0.90287	1	gene1540	gene1333
BP	GO:0007154	cell communication	12	6	18	168	0.90292	1	gene10343,gene1688,gene2733,gene3595,gene473,gene5050,gene52,gene6081,gene6896,gene6956,gene9041,gene9187	gene11462,gene1333,gene1943,gene5622,gene9528,gene9533
BP	GO:0051345	positive regulation of hydrolase activity	2	2	4	47	0.90389	1	gene3595,gene9041	gene5342,gene770
CC	GO:0000123	histone acetyltransferase complex	1	0	1	19	0.9048	1	gene8108	-
CC	GO:0097525	spliceosomal snRNP complex	1	0	1	19	0.9048	1	gene4838	-
MF	GO:0046983	protein dimerization activity	1	4	5	56	0.90494	1	gene11665	gene1333,gene5327,gene6993,gene9921
MF	GO:0000989	transcription factor activity, transcription factor binding	0	2	2	27	0.90574	1	-	gene1333,gene3948
MF	GO:0003682	chromatin binding	1	1	2	27	0.90574	1	gene11628	gene6621
MF	GO:0016836	hydro-lyase activity	1	1	2	27	0.90574	1	gene9243	gene9605
BP	GO:0006099	tricarboxylic acid cycle	0	1	1	16	0.90656	1	-	gene6240
BP	GO:0006101	citrate metabolic process	0	1	1	16	0.90656	1	-	gene6240
BP	GO:0006816	calcium ion transport	0	1	1	16	0.90656	1	-	gene8898
BP	GO:0006839	mitochondrial transport	0	1	1	16	0.90656	1	-	gene2862
BP	GO:0006875	cellular metal ion homeostasis	1	0	1	16	0.90656	1	gene5277	-
BP	GO:0009272	fungal-type cell wall biogenesis	0	1	1	16	0.90656	1	-	gene9533
BP	GO:0031124	mRNA 3'-end processing	0	1	1	16	0.90656	1	-	gene5460
BP	GO:0031505	fungal-type cell wall organization	0	1	1	16	0.90656	1	-	gene9533
BP	GO:0044264	cellular polysaccharide metabolic process	1	0	1	16	0.90656	1	gene1634	-
BP	GO:0055065	metal ion homeostasis	1	0	1	16	0.90656	1	gene5277	-
BP	GO:0072350	tricarboxylic acid metabolic process	0	1	1	16	0.90656	1	-	gene6240
BP	GO:0019725	cellular homeostasis	3	2	5	57	0.90889	1	gene5277,gene8175,gene9242	gene6060,gene8898
BP	GO:0006342	chromatin silencing	3	0	3	38	0.91062	1	gene11628,gene1539,gene759	-
BP	GO:0006400	tRNA modification	2	1	3	38	0.91062	1	gene3377,gene3784	gene6880
BP	GO:0032879	regulation of localization	1	2	3	38	0.91062	1	gene473	gene1316,gene8898
BP	GO:0045814	negative regulation of gene expression, epigenetic	3	0	3	38	0.91062	1	gene11628,gene1539,gene759	-
BP	GO:0033365	protein localization to organelle	3	7	10	102	0.91103	1	gene473,gene9242,gene9328	gene1038,gene1118,gene1307,gene5327,gene7877,gene8398,gene979
BP	GO:0044087	regulation of cellular component biogenesis	3	1	4	48	0.91251	1	gene473,gene5580,gene6081	gene1333
BP	GO:0044770	cell cycle phase transition	3	1	4	48	0.91251	1	gene3255,gene473,gene6081	gene4782
BP	GO:0044772	mitotic cell cycle phase transition	3	1	4	48	0.91251	1	gene3255,gene473,gene6081	gene4782
BP	GO:0048869	cellular developmental process	2	2	4	48	0.91251	1	gene11628,gene9328	gene9528,gene9533
BP	GO:0006022	aminoglycan metabolic process	2	0	2	28	0.91377	1	gene8467,gene8923	-
BP	GO:0016567	protein ubiquitination	1	1	2	28	0.91377	1	gene7144	gene4782
BP	GO:0070085	glycosylation	1	1	2	28	0.91377	1	gene7212	gene9830
BP	GO:0010629	negative regulation of gene expression	6	3	9	94	0.91543	1	gene11628,gene1539,gene1540,gene5580,gene759,gene8997	gene1333,gene890,gene9533
CC	GO:0000794	condensed nuclear chromosome	1	0	1	20	0.9159	1	gene716	-
CC	GO:0030532	small nuclear ribonucleoprotein complex	1	0	1	20	0.9159	1	gene4838	-
CC	GO:0043332	mating projection tip	0	1	1	20	0.9159	1	-	gene9528
MF	GO:0030234	enzyme regulator activity	4	2	6	67	0.91878	1	gene3595,gene5386,gene9041,gene9204	gene5342,gene770
BP	GO:0006606	protein import into nucleus	0	1	1	17	0.91945	1	-	gene7877
BP	GO:0032269	negative regulation of cellular protein metabolic process	0	1	1	17	0.91945	1	-	gene9533
BP	GO:0043241	protein complex disassembly	1	0	1	17	0.91945	1	gene4402	-
BP	GO:0044036	cell wall macromolecule metabolic process	1	0	1	17	0.91945	1	gene8467	-
BP	GO:0044092	negative regulation of molecular function	1	0	1	17	0.91945	1	gene5386	-
BP	GO:0051248	negative regulation of protein metabolic process	0	1	1	17	0.91945	1	-	gene9533
BP	GO:0015980	energy derivation by oxidation of organic compounds	2	1	3	39	0.9195	1	gene1634,gene749	gene6240
BP	GO:0016458	gene silencing	3	0	3	39	0.9195	1	gene11628,gene1539,gene759	-
BP	GO:0040029	regulation of gene expression, epigenetic	3	0	3	39	0.9195	1	gene11628,gene1539,gene759	-
BP	GO:0051172	negative regulation of nitrogen compound metabolic process	6	2	8	86	0.92055	1	gene11628,gene1539,gene1540,gene5580,gene759,gene8997	gene1333,gene9533
BP	GO:2000112	regulation of cellular macromolecule biosynthetic process	15	33	48	413	0.92078	1	gene10446,gene11628,gene1539,gene1540,gene2953,gene3784,gene4101,gene4754,gene5297,gene5580,gene7545,gene759,gene7856,gene8997,gene9462	gene10020,gene10524,gene10591,gene10696,gene10876,gene1088,gene1333,gene1397,gene1758,gene1913,gene2155,gene2286,gene2404,gene2777,gene2794,gene3474,gene3869,gene3948,gene4036,gene440,gene5833,gene6267,gene637,gene6621,gene6880,gene7050,gene7612,gene7906,gene7943,gene8377,gene9344,gene9439,gene9533
MF	GO:0016709	oxidoreductase activity, acting on paired donors, with incorporation or reduction of molecular oxygen, NAD(P)H as one donor, and incorporation of one atom of oxygen	1	0	1	17	0.92137	1	gene8987	-
MF	GO:0046982	protein heterodimerization activity	0	1	1	17	0.92137	1	-	gene5327
CC	GO:0044429	mitochondrial part	8	3	11	134	0.9235	1	gene11605,gene2733,gene3284,gene3377,gene393,gene7102,gene8987,gene9129	gene2862,gene5626,gene6342
BP	GO:0010638	positive regulation of organelle organization	2	0	2	29	0.92352	1	gene473,gene6081	-
BP	GO:0043254	regulation of protein complex assembly	2	0	2	29	0.92352	1	gene473,gene5580	-
BP	GO:0010564	regulation of cell cycle process	3	2	5	59	0.92356	1	gene3255,gene473,gene6081	gene4782,gene8103
BP	GO:0006793	phosphorus metabolic process	28	27	55	469	0.92406	1	gene10329,gene10343,gene10644,gene10782,gene1255,gene1540,gene1598,gene1688,gene178,gene2381,gene3255,gene348,gene4522,gene473,gene5086,gene52,gene5435,gene6007,gene6081,gene6896,gene7245,gene7383,gene7408,gene7429,gene7575,gene8108,gene8987,gene9187	gene10109,gene10261,gene11007,gene11418,gene11462,gene1307,gene1702,gene1975,gene2356,gene2357,gene262,gene2780,gene3508,gene3557,gene4551,gene522,gene5604,gene5622,gene6002,gene6083,gene7977,gene8690,gene8822,gene8835,gene9400,gene9528,gene9533
CC	GO:0044463	cell projection part	0	1	1	21	0.9257	1	-	gene9528
CC	GO:0120038	plasma membrane bounded cell projection part	0	1	1	21	0.9257	1	-	gene9528
MF	GO:0008233	peptidase activity	11	9	20	188	0.92591	1	gene10085,gene10476,gene10885,gene10947,gene10962,gene11114,gene1251,gene1557,gene2513,gene4220,gene496	gene10277,gene1038,gene4896,gene5842,gene6321,gene6658,gene7485,gene766,gene7924
BP	GO:0022414	reproductive process	4	3	7	78	0.92652	1	gene11628,gene525,gene6012,gene9328	gene11418,gene262,gene9528
BP	GO:1901565	organonitrogen compound catabolic process	5	10	15	148	0.92702	1	gene1799,gene4061,gene8467,gene8987,gene9328	gene10261,gene1038,gene11070,gene1317,gene1709,gene2396,gene3414,gene459,gene6592,gene8803
BP	GO:0009966	regulation of signal transduction	1	2	3	40	0.92757	1	gene6081	gene5622,gene9528
BP	GO:0032502	developmental process	2	2	4	50	0.92772	1	gene11628,gene9328	gene9528,gene9533
BP	GO:0006026	aminoglycan catabolic process	1	0	1	18	0.93057	1	gene8467	-
BP	GO:0006360	transcription from RNA polymerase I promoter	1	0	1	18	0.93057	1	gene5580	-
BP	GO:0006383	transcription from RNA polymerase III promoter	0	1	1	18	0.93057	1	-	gene6621
BP	GO:0006887	exocytosis	0	1	1	18	0.93057	1	-	gene1609
BP	GO:0006897	endocytosis	0	1	1	18	0.93057	1	-	gene8398
BP	GO:0045229	external encapsulating structure organization	0	1	1	18	0.93057	1	-	gene9533
BP	GO:0051170	nuclear import	0	1	1	18	0.93057	1	-	gene7877
BP	GO:0071555	cell wall organization	0	1	1	18	0.93057	1	-	gene9533
BP	GO:0000003	reproduction	4	3	7	79	0.93214	1	gene11628,gene525,gene6012,gene9328	gene11418,gene262,gene9528
MF	GO:0008173	RNA methyltransferase activity	1	0	1	18	0.93232	1	gene3377	-
BP	GO:0007165	signal transduction	12	4	16	158	0.9333	1	gene10343,gene1688,gene2733,gene3595,gene473,gene5050,gene52,gene6081,gene6896,gene6956,gene9041,gene9187	gene11462,gene1943,gene5622,gene9528
CC	GO:0031248	protein acetyltransferase complex	1	0	1	22	0.9344	1	gene8108	-
CC	GO:1902493	acetyltransferase complex	1	0	1	22	0.9344	1	gene8108	-
BP	GO:0010556	regulation of macromolecule biosynthetic process	15	33	48	418	0.93449	1	gene10446,gene11628,gene1539,gene1540,gene2953,gene3784,gene4101,gene4754,gene5297,gene5580,gene7545,gene759,gene7856,gene8997,gene9462	gene10020,gene10524,gene10591,gene10696,gene10876,gene1088,gene1333,gene1397,gene1758,gene1913,gene2155,gene2286,gene2404,gene2777,gene2794,gene3474,gene3869,gene3948,gene4036,gene440,gene5833,gene6267,gene637,gene6621,gene6880,gene7050,gene7612,gene7906,gene7943,gene8377,gene9344,gene9439,gene9533
BP	GO:0034654	nucleobase-containing compound biosynthetic process	24	42	66	559	0.93467	1	gene10446,gene10673,gene10782,gene11628,gene1539,gene1540,gene2203,gene2953,gene3784,gene4101,gene4754,gene5297,gene5435,gene5580,gene7245,gene7383,gene7429,gene7545,gene759,gene7856,gene8987,gene8997,gene941,gene9462	gene10020,gene10261,gene10524,gene10591,gene10696,gene10876,gene1088,gene11078,gene1333,gene1397,gene1733,gene1758,gene1913,gene2155,gene2286,gene2404,gene2777,gene2794,gene3474,gene3869,gene3948,gene4036,gene440,gene460,gene4804,gene522,gene5833,gene6263,gene6267,gene637,gene6449,gene6621,gene6788,gene7050,gene7299,gene7612,gene7906,gene7943,gene8323,gene8377,gene9344,gene9439
BP	GO:0010646	regulation of cell communication	1	2	3	41	0.93489	1	gene6081	gene5622,gene9528
BP	GO:0031324	negative regulation of cellular metabolic process	6	2	8	89	0.93669	1	gene11628,gene1539,gene1540,gene5580,gene759,gene8997	gene1333,gene9533
MF	GO:0004175	endopeptidase activity	2	4	6	70	0.93699	1	gene10476,gene4220	gene1038,gene6321,gene6658,gene766
BP	GO:0006796	phosphate-containing compound metabolic process	28	25	53	459	0.93835	1	gene10329,gene10343,gene10644,gene10782,gene1255,gene1540,gene1598,gene1688,gene178,gene2381,gene3255,gene348,gene4522,gene473,gene5086,gene52,gene5435,gene6007,gene6081,gene6896,gene7245,gene7383,gene7408,gene7429,gene7575,gene8108,gene8987,gene9187	gene10109,gene10261,gene11007,gene11418,gene11462,gene1307,gene1702,gene1975,gene2356,gene2357,gene262,gene2780,gene3557,gene4551,gene522,gene5604,gene5622,gene6083,gene7977,gene8690,gene8822,gene8835,gene9400,gene9528,gene9533
BP	GO:0043085	positive regulation of catalytic activity	2	4	6	71	0.93892	1	gene3595,gene9041	gene5342,gene5622,gene770,gene9528
CC	GO:0031967	organelle envelope	8	3	11	138	0.9391	1	gene1219,gene2733,gene3284,gene393,gene6081,gene7102,gene8987,gene9129	gene2862,gene6342,gene9533
CC	GO:0031975	envelope	8	3	11	138	0.9391	1	gene1219,gene2733,gene3284,gene393,gene6081,gene7102,gene8987,gene9129	gene2862,gene6342,gene9533
BP	GO:0000746	conjugation	0	2	2	31	0.93997	1	-	gene11418,gene9528
BP	GO:0000747	conjugation with cellular fusion	0	2	2	31	0.93997	1	-	gene11418,gene9528
BP	GO:0065004	protein-DNA complex assembly	1	1	2	31	0.93997	1	gene5580	gene6621
BP	GO:0006348	chromatin silencing at telomere	1	0	1	19	0.94016	1	gene759	-
BP	GO:0010035	response to inorganic substance	1	0	1	19	0.94016	1	gene9245	-
BP	GO:0032940	secretion by cell	0	1	1	19	0.94016	1	-	gene1609
BP	GO:0032984	macromolecular complex disassembly	1	0	1	19	0.94016	1	gene4402	-
BP	GO:0046903	secretion	0	1	1	19	0.94016	1	-	gene1609
BP	GO:0098657	import into cell	0	1	1	19	0.94016	1	-	gene8398
BP	GO:0051301	cell division	4	0	4	52	0.9405	1	gene473,gene4832,gene6081,gene7454	-
MF	GO:0004521	endoribonuclease activity	1	0	1	19	0.94174	1	gene3864	-
BP	GO:0010468	regulation of gene expression	15	34	49	429	0.94193	1	gene10446,gene11628,gene1539,gene1540,gene2953,gene3784,gene4101,gene4754,gene5297,gene5580,gene7545,gene759,gene7856,gene8997,gene9462	gene10020,gene10524,gene10591,gene10696,gene10876,gene1088,gene1333,gene1397,gene1758,gene1913,gene2155,gene2286,gene2404,gene2777,gene2794,gene3474,gene3869,gene3948,gene4036,gene440,gene5833,gene6267,gene637,gene6621,gene6880,gene7050,gene7612,gene7906,gene7943,gene8377,gene890,gene9344,gene9439,gene9533
CC	GO:0005937	mating projection	0	1	1	23	0.9421	1	-	gene9528
CC	GO:0015935	small ribosomal subunit	1	0	1	23	0.9421	1	gene11605	-
CC	GO:0016469	proton-transporting two-sector ATPase complex	1	0	1	23	0.9421	1	gene640	-
CC	GO:0019012	virion	0	1	1	23	0.9421	1	-	gene8803
CC	GO:0042995	cell projection	0	1	1	23	0.9421	1	-	gene9528
CC	GO:0044423	virion part	0	1	1	23	0.9421	1	-	gene8803
CC	GO:0120025	plasma membrane bounded cell projection	0	1	1	23	0.9421	1	-	gene9528
BP	GO:0051726	regulation of cell cycle	3	4	7	81	0.94225	1	gene3255,gene473,gene6081	gene11418,gene4782,gene8103,gene9528
BP	GO:0016310	phosphorylation	17	13	30	278	0.94545	1	gene10329,gene10343,gene10644,gene1255,gene1540,gene1598,gene1688,gene2381,gene3255,gene348,gene473,gene52,gene6081,gene6896,gene7575,gene8108,gene9187	gene11007,gene11418,gene11462,gene1307,gene262,gene4551,gene522,gene5622,gene6083,gene7977,gene9400,gene9528,gene9533
BP	GO:0051704	multi-organism process	1	3	4	53	0.94609	1	gene9328	gene11418,gene9528,gene9533
CC	GO:0044455	mitochondrial membrane part	3	0	3	51	0.9464	1	gene2733,gene393,gene7102	-
BP	GO:0032270	positive regulation of cellular protein metabolic process	0	2	2	32	0.94688	1	-	gene5622,gene9528
BP	GO:0045859	regulation of protein kinase activity	0	2	2	32	0.94688	1	-	gene5622,gene9528
BP	GO:0051247	positive regulation of protein metabolic process	0	2	2	32	0.94688	1	-	gene5622,gene9528
BP	GO:0008654	phospholipid biosynthetic process	0	3	3	43	0.94752	1	-	gene10109,gene2780,gene8822
BP	GO:0006030	chitin metabolic process	1	0	1	20	0.94842	1	gene8923	-
BP	GO:0031123	RNA 3'-end processing	0	1	1	20	0.94842	1	-	gene5460
BP	GO:0051493	regulation of cytoskeleton organization	1	0	1	20	0.94842	1	gene473	-
MF	GO:0016835	carbon-oxygen lyase activity	1	1	2	32	0.9488	1	gene9243	gene9605
MF	GO:0004519	endonuclease activity	3	0	3	43	0.94974	1	gene10854,gene3082,gene3864	-
MF	GO:0032403	protein complex binding	1	0	1	20	0.94986	1	gene9204	-
BP	GO:0009889	regulation of biosynthetic process	15	33	48	425	0.95037	1	gene10446,gene11628,gene1539,gene1540,gene2953,gene3784,gene4101,gene4754,gene5297,gene5580,gene7545,gene759,gene7856,gene8997,gene9462	gene10020,gene10524,gene10591,gene10696,gene10876,gene1088,gene1333,gene1397,gene1758,gene1913,gene2155,gene2286,gene2404,gene2777,gene2794,gene3474,gene3869,gene3948,gene4036,gene440,gene5833,gene6267,gene637,gene6621,gene6880,gene7050,gene7612,gene7906,gene7943,gene8377,gene9344,gene9439,gene9533
BP	GO:0031326	regulation of cellular biosynthetic process	15	33	48	425	0.95037	1	gene10446,gene11628,gene1539,gene1540,gene2953,gene3784,gene4101,gene4754,gene5297,gene5580,gene7545,gene759,gene7856,gene8997,gene9462	gene10020,gene10524,gene10591,gene10696,gene10876,gene1088,gene1333,gene1397,gene1758,gene1913,gene2155,gene2286,gene2404,gene2777,gene2794,gene3474,gene3869,gene3948,gene4036,gene440,gene5833,gene6267,gene637,gene6621,gene6880,gene7050,gene7612,gene7906,gene7943,gene8377,gene9344,gene9439,gene9533
BP	GO:0048519	negative regulation of biological process	9	7	16	163	0.95066	1	gene11628,gene1539,gene1540,gene3255,gene473,gene5580,gene6081,gene759,gene8997	gene11418,gene1333,gene4782,gene8103,gene890,gene9528,gene9533
BP	GO:0042592	homeostatic process	5	2	7	83	0.95101	1	gene2733,gene5277,gene759,gene8175,gene9242	gene6060,gene8898
BP	GO:0044093	positive regulation of molecular function	2	4	6	74	0.95289	1	gene3595,gene9041	gene5342,gene5622,gene770,gene9528
BP	GO:0034248	regulation of cellular amide metabolic process	0	3	3	44	0.95295	1	-	gene1333,gene6880,gene9533
MF	GO:0008080	N-acetyltransferase activity	0	2	2	33	0.95479	1	-	gene2944,gene4088
CC	GO:0000139	Golgi membrane	0	1	1	25	0.9548	1	-	gene6653
BP	GO:0000956	nuclear-transcribed mRNA catabolic process	0	1	1	21	0.95554	1	-	gene890
BP	GO:0001510	RNA methylation	1	0	1	21	0.95554	1	gene3377	-
BP	GO:0006970	response to osmotic stress	0	1	1	21	0.95554	1	-	gene5622
CC	GO:0044448	cell cortex part	2	0	2	40	0.956	1	gene473,gene5652	-
BP	GO:0019438	aromatic compound biosynthetic process	29	43	72	617	0.95604	1	gene10446,gene10673,gene10782,gene11628,gene1539,gene1540,gene2203,gene2381,gene2824,gene2953,gene3784,gene4101,gene4754,gene5297,gene5435,gene5580,gene7245,gene7383,gene7429,gene7545,gene759,gene7856,gene8028,gene8246,gene8987,gene8997,gene9399,gene941,gene9462	gene10020,gene10261,gene10524,gene10591,gene10696,gene10876,gene1088,gene11078,gene1333,gene1397,gene1702,gene1733,gene1758,gene1913,gene2155,gene2286,gene2404,gene2777,gene2794,gene3474,gene3869,gene3948,gene4036,gene440,gene460,gene4804,gene522,gene5833,gene6263,gene6267,gene637,gene6449,gene6621,gene6788,gene7050,gene7299,gene7612,gene7906,gene7943,gene8323,gene8377,gene9344,gene9439
BP	GO:0042221	response to chemical	5	4	9	103	0.95652	1	gene1219,gene124,gene2056,gene7910,gene9245	gene1333,gene7701,gene8803,gene9528
BP	GO:0043549	regulation of kinase activity	0	2	2	34	0.9585	1	-	gene5622,gene9528
BP	GO:0051338	regulation of transferase activity	0	2	2	34	0.9585	1	-	gene5622,gene9528
CC	GO:0005667	transcription factor complex	0	1	1	26	0.9601	1	-	gene6621
CC	GO:0030117	membrane coat	0	1	1	26	0.9601	1	-	gene1028
CC	GO:0044798	nuclear transcription factor complex	0	1	1	26	0.9601	1	-	gene6621
CC	GO:0048475	coated membrane	0	1	1	26	0.9601	1	-	gene1028
BP	GO:0000723	telomere maintenance	1	0	1	22	0.96168	1	gene759	-
BP	GO:0032200	telomere organization	1	0	1	22	0.96168	1	gene759	-
BP	GO:0034504	protein localization to nucleus	0	1	1	22	0.96168	1	-	gene7877
BP	GO:0060249	anatomical structure homeostasis	1	0	1	22	0.96168	1	gene759	-
BP	GO:0019953	sexual reproduction	1	2	3	46	0.96226	1	gene9328	gene11418,gene9528
BP	GO:0044703	multi-organism reproductive process	1	2	3	46	0.96226	1	gene9328	gene11418,gene9528
MF	GO:0004527	exonuclease activity	1	0	1	22	0.96286	1	gene2123	-
MF	GO:0008234	cysteine-type peptidase activity	0	1	1	22	0.96286	1	-	gene6658
BP	GO:0032446	protein modification by small protein conjugation	1	1	2	35	0.96335	1	gene7144	gene4782
BP	GO:0065008	regulation of biological quality	9	3	12	133	0.96474	1	gene1540,gene2733,gene2978,gene473,gene5277,gene759,gene8175,gene9242,gene9328	gene6060,gene6680,gene8898
CC	GO:0098791	Golgi subcompartment	0	1	1	27	0.9648	1	-	gene6653
MF	GO:0016410	N-acyltransferase activity	0	2	2	35	0.96482	1	-	gene2944,gene4088
MF	GO:0003677	DNA binding	7	26	33	309	0.96489	1	gene10446,gene4101,gene5580,gene7545,gene7856,gene941,gene9462	gene10696,gene10876,gene1333,gene1758,gene1913,gene2286,gene2777,gene2794,gene2944,gene3869,gene4036,gene460,gene5289,gene5367,gene5510,gene5833,gene6263,gene6267,gene637,gene6621,gene7906,gene7943,gene8082,gene8323,gene8377,gene9439
MF	GO:0032553	ribonucleotide binding	42	31	73	626	0.9651	1	gene10329,gene10573,gene10624,gene10644,gene1107,gene11075,gene111,gene1219,gene168,gene1779,gene1954,gene2215,gene2238,gene2733,gene2978,gene3255,gene3260,gene348,gene372,gene4721,gene473,gene4734,gene5569,gene5580,gene6081,gene6896,gene7238,gene7245,gene7383,gene7429,gene7530,gene7575,gene783,gene7915,gene8028,gene839,gene8395,gene8997,gene9240,gene9414,gene983,gene9858	gene1038,gene11007,gene11462,gene1307,gene155,gene1943,gene262,gene3716,gene3934,gene405,gene5183,gene522,gene5289,gene5327,gene5367,gene5419,gene5622,gene6680,gene684,gene6851,gene696,gene7099,gene7151,gene7877,gene7977,gene8082,gene844,gene882,gene8924,gene9528,gene9533
BP	GO:0010605	negative regulation of macromolecule metabolic process	6	3	9	106	0.9656	1	gene11628,gene1539,gene1540,gene5580,gene759,gene8997	gene1333,gene890,gene9533
MF	GO:1901363	heterocyclic compound binding	102	90	192	1524	0.96615	1	gene10128,gene10329,gene10446,gene10573,gene10624,gene10644,gene10929,gene1107,gene11075,gene111,gene11233,gene11369,gene11378,gene11420,gene11665,gene1219,gene122,gene124,gene1430,gene1524,gene1630,gene168,gene1779,gene1954,gene2123,gene2215,gene2238,gene2292,gene2532,gene2546,gene2653,gene2733,gene2769,gene2978,gene3082,gene3255,gene3260,gene348,gene372,gene3784,gene3864,gene396,gene3985,gene41…	gene10261,gene1038,gene10555,gene10597,gene10696,gene10876,gene11007,gene11418,gene11462,gene1162,gene120,gene1303,gene1307,gene1317,gene1333,gene155,gene1578,gene1579,gene1758,gene1825,gene1913,gene1943,gene2154,gene2286,gene262,gene2777,gene2794,gene291,gene2944,gene3134,gene3184,gene3557,gene3716,gene3869,gene3933,gene3934,gene3936,gene4036,gene405,gene439,gene440,gene4546,gene460,gene4805,gen…
BP	GO:0034655	nucleobase-containing compound catabolic process	1	2	3	47	0.96624	1	gene3082	gene8835,gene890
BP	GO:0006402	mRNA catabolic process	0	1	1	23	0.96698	1	-	gene890
BP	GO:0006479	protein methylation	1	0	1	23	0.96698	1	gene759	-
BP	GO:0008213	protein alkylation	1	0	1	23	0.96698	1	gene759	-
BP	GO:0009060	aerobic respiration	0	1	1	23	0.96698	1	-	gene6240
BP	GO:0045454	cell redox homeostasis	1	0	1	23	0.96698	1	gene8175	-
BP	GO:1901071	glucosamine-containing compound metabolic process	1	0	1	23	0.96698	1	gene8923	-
MF	GO:0097159	organic cyclic compound binding	102	90	192	1525	0.96708	1	gene10128,gene10329,gene10446,gene10573,gene10624,gene10644,gene10929,gene1107,gene11075,gene111,gene11233,gene11369,gene11378,gene11420,gene11665,gene1219,gene122,gene124,gene1430,gene1524,gene1630,gene168,gene1779,gene1954,gene2123,gene2215,gene2238,gene2292,gene2532,gene2546,gene2653,gene2733,gene2769,gene2978,gene3082,gene3255,gene3260,gene348,gene372,gene3784,gene3864,gene396,gene3985,gene41…	gene10261,gene1038,gene10555,gene10597,gene10696,gene10876,gene11007,gene11418,gene11462,gene1162,gene120,gene1303,gene1307,gene1317,gene1333,gene155,gene1578,gene1579,gene1758,gene1825,gene1913,gene1943,gene2154,gene2286,gene262,gene2777,gene2794,gene291,gene2944,gene3134,gene3184,gene3557,gene3716,gene3869,gene3933,gene3934,gene3936,gene4036,gene405,gene439,gene440,gene4546,gene460,gene4805,gen…
BP	GO:0009653	anatomical structure morphogenesis	1	1	2	36	0.96766	1	gene9328	gene9528
BP	GO:0048856	anatomical structure development	1	1	2	36	0.96766	1	gene9328	gene9528
CC	GO:0005938	cell cortex	2	0	2	43	0.9678	1	gene473,gene5652	-
CC	GO:0099568	cytoplasmic region	2	0	2	43	0.9678	1	gene473,gene5652	-
MF	GO:0005524	ATP binding	35	23	58	511	0.96799	1	gene10329,gene10573,gene10624,gene10644,gene11075,gene111,gene1219,gene168,gene1779,gene1954,gene2215,gene2238,gene2978,gene3255,gene3260,gene348,gene4721,gene473,gene4734,gene5580,gene6081,gene6896,gene7245,gene7383,gene7429,gene7530,gene7575,gene783,gene7915,gene8028,gene8395,gene9240,gene9414,gene983,gene9858	gene1038,gene11007,gene11462,gene1307,gene155,gene262,gene3716,gene3934,gene5183,gene522,gene5289,gene5327,gene5367,gene5419,gene5622,gene6680,gene6851,gene7877,gene7977,gene8082,gene844,gene9528,gene9533
MF	GO:0003712	transcription cofactor activity	0	1	1	23	0.96803	1	-	gene3948
MF	GO:0003779	actin binding	1	0	1	23	0.96803	1	gene168	-
CC	GO:0005768	endosome	1	0	1	28	0.9689	1	gene9328	-
CC	GO:0015629	actin cytoskeleton	1	0	1	28	0.9689	1	gene168	-
MF	GO:0140096	catalytic activity, acting on a protein	24	22	46	418	0.97095	1	gene10085,gene10329,gene10476,gene10885,gene10947,gene10962,gene11114,gene1251,gene1557,gene1688,gene2513,gene3255,gene348,gene4220,gene4419,gene4522,gene473,gene496,gene52,gene6081,gene6896,gene7144,gene759,gene9187	gene10277,gene1038,gene11007,gene11418,gene11462,gene1307,gene1975,gene262,gene4782,gene4896,gene5622,gene5842,gene5889,gene6321,gene6658,gene7485,gene766,gene7924,gene7977,gene8690,gene9528,gene9533
BP	GO:0006414	translational elongation	0	1	1	24	0.97154	1	-	gene6880
BP	GO:0006475	internal protein amino acid acetylation	1	0	1	24	0.97154	1	gene8108	-
BP	GO:0007163	establishment or maintenance of cell polarity	1	0	1	24	0.97154	1	gene473	-
BP	GO:0016573	histone acetylation	1	0	1	24	0.97154	1	gene8108	-
BP	GO:0018393	internal peptidyl-lysine acetylation	1	0	1	24	0.97154	1	gene8108	-
BP	GO:0018394	peptidyl-lysine acetylation	1	0	1	24	0.97154	1	gene8108	-
BP	GO:1901136	carbohydrate derivative catabolic process	1	0	1	24	0.97154	1	gene8467	-
BP	GO:2000241	regulation of reproductive process	0	1	1	24	0.97154	1	-	gene11418
MF	GO:0032559	adenyl ribonucleotide binding	35	23	58	514	0.97171	1	gene10329,gene10573,gene10624,gene10644,gene11075,gene111,gene1219,gene168,gene1779,gene1954,gene2215,gene2238,gene2978,gene3255,gene3260,gene348,gene4721,gene473,gene4734,gene5580,gene6081,gene6896,gene7245,gene7383,gene7429,gene7530,gene7575,gene783,gene7915,gene8028,gene8395,gene9240,gene9414,gene983,gene9858	gene1038,gene11007,gene11462,gene1307,gene155,gene262,gene3716,gene3934,gene5183,gene522,gene5289,gene5327,gene5367,gene5419,gene5622,gene6680,gene6851,gene7877,gene7977,gene8082,gene844,gene9528,gene9533
CC	GO:0005681	spliceosomal complex	1	0	1	29	0.9725	1	gene4838	-
BP	GO:0006399	tRNA metabolic process	7	2	9	109	0.97293	1	gene10573,gene1779,gene2978,gene3260,gene3377,gene3784,gene4734	gene6680,gene6880
BP	GO:0006644	phospholipid metabolic process	1	3	4	60	0.97357	1	gene1540	gene10109,gene2780,gene8822
BP	GO:0001932	regulation of protein phosphorylation	0	2	2	38	0.97486	1	-	gene5622,gene9528
MF	GO:0030554	adenyl nucleotide binding	35	23	58	517	0.97505	1	gene10329,gene10573,gene10624,gene10644,gene11075,gene111,gene1219,gene168,gene1779,gene1954,gene2215,gene2238,gene2978,gene3255,gene3260,gene348,gene4721,gene473,gene4734,gene5580,gene6081,gene6896,gene7245,gene7383,gene7429,gene7530,gene7575,gene783,gene7915,gene8028,gene8395,gene9240,gene9414,gene983,gene9858	gene1038,gene11007,gene11462,gene1307,gene155,gene262,gene3716,gene3934,gene5183,gene522,gene5289,gene5327,gene5367,gene5419,gene5622,gene6680,gene6851,gene7877,gene7977,gene8082,gene844,gene9528,gene9533
BP	GO:0016197	endosomal transport	1	0	1	25	0.97548	1	gene9328	-
BP	GO:0034599	cellular response to oxidative stress	1	0	1	25	0.97548	1	gene9245	-
BP	GO:0051604	protein maturation	0	1	1	25	0.97548	1	-	gene1038
BP	GO:0090150	establishment of protein localization to membrane	0	1	1	25	0.97548	1	-	gene8398
MF	GO:0004518	nuclease activity	5	0	5	71	0.97668	1	gene10854,gene2123,gene3082,gene3864,gene8437	-
CC	GO:0005743	mitochondrial inner membrane	2	1	3	60	0.9769	1	gene393,gene7102	gene6342
BP	GO:0009892	negative regulation of metabolic process	6	3	9	111	0.977	1	gene11628,gene1539,gene1540,gene5580,gene759,gene8997	gene1333,gene890,gene9533
MF	GO:0097367	carbohydrate derivative binding	42	31	73	637	0.97708	1	gene10329,gene10573,gene10624,gene10644,gene1107,gene11075,gene111,gene1219,gene168,gene1779,gene1954,gene2215,gene2238,gene2733,gene2978,gene3255,gene3260,gene348,gene372,gene4721,gene473,gene4734,gene5569,gene5580,gene6081,gene6896,gene7238,gene7245,gene7383,gene7429,gene7530,gene7575,gene783,gene7915,gene8028,gene839,gene8395,gene8997,gene9240,gene9414,gene983,gene9858	gene1038,gene11007,gene11462,gene1307,gene155,gene1943,gene262,gene3716,gene3934,gene405,gene5183,gene522,gene5289,gene5327,gene5367,gene5419,gene5622,gene6680,gene684,gene6851,gene696,gene7099,gene7151,gene7877,gene7977,gene8082,gene844,gene882,gene8924,gene9528,gene9533
BP	GO:0006352	DNA-templated transcription, initiation	1	1	2	39	0.97785	1	gene5580	gene6621
BP	GO:0070925	organelle assembly	1	1	2	39	0.97785	1	gene6081	gene1307
MF	GO:0008289	lipid binding	2	0	2	39	0.97885	1	gene3595,gene4756	-
MF	GO:0030246	carbohydrate binding	2	0	2	39	0.97885	1	gene11391,gene3579	-
BP	GO:0006289	nucleotide-excision repair	1	0	1	26	0.97887	1	gene10854	-
BP	GO:0032989	cellular component morphogenesis	1	0	1	26	0.97887	1	gene9328	-
BP	GO:0071852	fungal-type cell wall organization or biogenesis	0	1	1	26	0.97887	1	-	gene9533
BP	GO:0071824	protein-DNA complex subunit organization	1	1	2	40	0.9805	1	gene5580	gene6621
BP	GO:0051171	regulation of nitrogen compound metabolic process	15	36	51	471	0.98072	1	gene10446,gene11628,gene1539,gene1540,gene2953,gene3784,gene4101,gene4754,gene5297,gene5580,gene7545,gene759,gene7856,gene8997,gene9462	gene10020,gene10524,gene10591,gene10696,gene10876,gene1088,gene1333,gene1397,gene1758,gene1913,gene2155,gene2286,gene2404,gene262,gene2777,gene2794,gene3474,gene3869,gene3948,gene4036,gene440,gene5622,gene5833,gene6267,gene637,gene6621,gene6880,gene7050,gene7612,gene7906,gene7943,gene8377,gene9344,gene9439,gene9528,gene9533
CC	GO:0019866	organelle inner membrane	2	1	3	62	0.9809	1	gene393,gene7102	gene6342
BP	GO:0006338	chromatin remodeling	0	1	1	27	0.98179	1	-	gene1333
BP	GO:0007033	vacuole organization	0	1	1	27	0.98179	1	-	gene1307
BP	GO:0051052	regulation of DNA metabolic process	0	1	1	27	0.98179	1	-	gene262
BP	GO:0072657	protein localization to membrane	0	1	1	27	0.98179	1	-	gene8398
BP	GO:0006650	glycerophospholipid metabolic process	1	1	2	41	0.98283	1	gene1540	gene2780
BP	GO:0042325	regulation of phosphorylation	0	2	2	41	0.98283	1	-	gene5622,gene9528
BP	GO:0009451	RNA modification	2	1	3	53	0.98295	1	gene3377,gene3784	gene6880
BP	GO:0051640	organelle localization	2	1	3	53	0.98295	1	gene2733,gene473	gene1609
CC	GO:0051286	cell tip	0	1	1	33	0.9833	1	-	gene9528
MF	GO:0016772	transferase activity, transferring phosphorus-containing groups	17	15	32	316	0.98422	1	gene10329,gene10343,gene10644,gene1255,gene1540,gene1688,gene2381,gene3255,gene348,gene473,gene52,gene6081,gene6896,gene7575,gene8108,gene9169,gene9187	gene10109,gene11007,gene11418,gene11462,gene1307,gene262,gene4551,gene522,gene5604,gene5622,gene6083,gene6788,gene7977,gene9528,gene9533
BP	GO:0006040	amino sugar metabolic process	1	0	1	28	0.98431	1	gene8923	-
BP	GO:0006367	transcription initiation from RNA polymerase II promoter	1	0	1	28	0.98431	1	gene5580	-
BP	GO:0051656	establishment of organelle localization	1	0	1	28	0.98431	1	gene473	-
BP	GO:0080090	regulation of primary metabolic process	15	36	51	476	0.98469	1	gene10446,gene11628,gene1539,gene1540,gene2953,gene3784,gene4101,gene4754,gene5297,gene5580,gene7545,gene759,gene7856,gene8997,gene9462	gene10020,gene10524,gene10591,gene10696,gene10876,gene1088,gene1333,gene1397,gene1758,gene1913,gene2155,gene2286,gene2404,gene262,gene2777,gene2794,gene3474,gene3869,gene3948,gene4036,gene440,gene5622,gene5833,gene6267,gene637,gene6621,gene6880,gene7050,gene7612,gene7906,gene7943,gene8377,gene9344,gene9439,gene9528,gene9533
BP	GO:0009628	response to abiotic stimulus	1	1	2	42	0.9849	1	gene10854	gene5622
BP	GO:0018205	peptidyl-lysine modification	2	0	2	42	0.9849	1	gene759,gene8108	-
BP	GO:0043414	macromolecule methylation	2	0	2	42	0.9849	1	gene3377,gene759	-
BP	GO:0045944	positive regulation of transcription from RNA polymerase II promoter	1	1	2	42	0.9849	1	gene1540	gene1333
BP	GO:0046486	glycerolipid metabolic process	1	1	2	42	0.9849	1	gene1540	gene2780
MF	GO:0003899	DNA-directed 5'-3' RNA polymerase activity	0	1	1	28	0.98492	1	-	gene6788
MF	GO:0035091	phosphatidylinositol binding	1	0	1	28	0.98492	1	gene3595	-
CC	GO:0031090	organelle membrane	6	9	15	204	0.9851	1	gene2733,gene393,gene5277,gene7102,gene8987,gene9129	gene1118,gene1307,gene2357,gene2862,gene3508,gene5327,gene6342,gene6653,gene8898
CC	GO:0098798	mitochondrial protein complex	1	0	1	34	0.9853	1	gene2733	-
BP	GO:0060255	regulation of macromolecule metabolic process	15	37	52	485	0.98531	1	gene10446,gene11628,gene1539,gene1540,gene2953,gene3784,gene4101,gene4754,gene5297,gene5580,gene7545,gene759,gene7856,gene8997,gene9462	gene10020,gene10524,gene10591,gene10696,gene10876,gene1088,gene1333,gene1397,gene1758,gene1913,gene2155,gene2286,gene2404,gene262,gene2777,gene2794,gene3474,gene3869,gene3948,gene4036,gene440,gene5622,gene5833,gene6267,gene637,gene6621,gene6880,gene7050,gene7612,gene7906,gene7943,gene8377,gene890,gene9344,gene9439,gene9528,gene9533
MF	GO:0098772	molecular function regulator	4	2	6	86	0.9855	1	gene3595,gene5386,gene9041,gene9204	gene5342,gene770
BP	GO:0022402	cell cycle process	9	4	13	155	0.98637	1	gene3255,gene473,gene4832,gene4867,gene6012,gene6081,gene7454,gene9328,gene983	gene262,gene4782,gene8103,gene9528
BP	GO:0006473	protein acetylation	1	0	1	29	0.98648	1	gene8108	-
BP	GO:0046474	glycerophospholipid biosynthetic process	0	1	1	29	0.98648	1	-	gene2780
BP	GO:0008033	tRNA processing	2	1	3	55	0.98649	1	gene3377,gene3784	gene6880
BP	GO:0006417	regulation of translation	0	2	2	43	0.98672	1	-	gene6880,gene9533
BP	GO:0031323	regulation of cellular metabolic process	15	36	51	480	0.98733	1	gene10446,gene11628,gene1539,gene1540,gene2953,gene3784,gene4101,gene4754,gene5297,gene5580,gene7545,gene759,gene7856,gene8997,gene9462	gene10020,gene10524,gene10591,gene10696,gene10876,gene1088,gene1333,gene1397,gene1758,gene1913,gene2155,gene2286,gene2404,gene262,gene2777,gene2794,gene3474,gene3869,gene3948,gene4036,gene440,gene5622,gene5833,gene6267,gene637,gene6621,gene6880,gene7050,gene7612,gene7906,gene7943,gene8377,gene9344,gene9439,gene9528,gene9533
BP	GO:0007010	cytoskeleton organization	4	0	4	67	0.98748	1	gene473,gene4832,gene5652,gene6081	-
BP	GO:0033043	regulation of organelle organization	4	1	5	78	0.9877	1	gene2733,gene3255,gene473,gene6081	gene4782
CC	GO:0000228	nuclear chromosome	4	0	4	80	0.9877	1	gene11628,gene5580,gene6012,gene716	-
BP	GO:0071103	DNA conformation change	3	0	3	56	0.98798	1	gene4867,gene6081,gene983	-
BP	GO:0051130	positive regulation of cellular component organization	2	0	2	44	0.98833	1	gene473,gene6081	-
BP	GO:0045017	glycerolipid biosynthetic process	0	1	1	30	0.98835	1	-	gene2780
BP	GO:0046488	phosphatidylinositol metabolic process	1	0	1	30	0.98835	1	gene1540	-
MF	GO:0034062	5'-3' RNA polymerase activity	0	1	1	30	0.98883	1	-	gene6788
MF	GO:0097747	RNA polymerase activity	0	1	1	30	0.98883	1	-	gene6788
BP	GO:0016569	covalent chromatin modification	2	0	2	45	0.98975	1	gene759,gene8108	-
BP	GO:0016570	histone modification	2	0	2	45	0.98975	1	gene759,gene8108	-
CC	GO:0030427	site of polarized growth	0	1	1	37	0.9899	1	-	gene9528
BP	GO:0045333	cellular respiration	0	1	1	31	0.98996	1	-	gene6240
CC	GO:0061695	transferase complex, transferring phosphorus-containing groups	0	2	2	54	0.9901	1	-	gene2725,gene9533
MF	GO:0016787	hydrolase activity	82	45	127	1076	0.99021	1	gene10085,gene10174,gene10233,gene10300,gene10344,gene10409,gene10476,gene10624,gene10642,gene10689,gene10782,gene10854,gene10885,gene10947,gene10962,gene11075,gene111,gene11114,gene11233,gene11391,gene1149,gene11610,gene1219,gene1251,gene1521,gene1557,gene1634,gene168,gene2123,gene2215,gene2238,gene2381,gene2513,gene2733,gene2821,gene2978,gene3082,gene3555,gene3579,gene3699,gene3864,gene4134,gen…	gene10261,gene10277,gene1038,gene1412,gene1709,gene1975,gene199,gene2356,gene2357,gene2921,gene3356,gene3508,gene4128,gene428,gene459,gene4792,gene4860,gene4896,gene5327,gene5419,gene5510,gene5689,gene5842,gene6002,gene6321,gene6604,gene6658,gene6680,gene7099,gene7485,gene766,gene7714,gene7877,gene7924,gene8690,gene8727,gene8764,gene8835,gene890,gene9038,gene907,gene9282,gene9347,gene9816,gene9818
MF	GO:0008026	ATP-dependent helicase activity	0	1	1	31	0.99039	1	-	gene7877
MF	GO:0070035	purine NTP-dependent helicase activity	0	1	1	31	0.99039	1	-	gene7877
BP	GO:0071705	nitrogen compound transport	5	18	23	250	0.99052	1	gene11395,gene1769,gene5188,gene9242,gene9328	gene1028,gene1038,gene10396,gene10667,gene1118,gene1874,gene2957,gene3185,gene4586,gene5327,gene6115,gene6342,gene7427,gene7877,gene8398,gene8803,gene979,gene9830
BP	GO:0090502	RNA phosphodiester bond hydrolysis, endonucleolytic	1	0	1	32	0.99135	1	gene3864	-
[truncated: 225 more rows]
