# Supplementary material for: Functional characterization of CreA, ZnT, and MTase as key regulators of cadmium resistance in Paecilomyces lilacinus
Source: Front Microbiol. 2026 May 14;17:1792636. doi: 10.3389/fmicb.2026.1792636 (PMC13218079; doi:10.3389/fmicb.2026.1792636)
Supplement: Supplementary file 7 [file Table_6.XLSX]

## Sheet: Sheet1
C vs A
Category	GO.ID	Term	Up	Down	DEG	Total	Pvalue	FDR	Up_Gene	Down_Gene
MF	GO:0016491	oxidoreductase activity	71	43	114	715	3.9e-13	3.4464e-10	gene10346,gene10480,gene10625,gene10872,gene10920,gene10929,gene11087,gene11106,gene11233,gene113,gene11369,gene11372,gene11378,gene11419,gene11612,gene122,gene124,gene1524,gene1630,gene1724,gene1729,gene2139,gene2267,gene2515,gene2532,gene2546,gene2703,gene2769,gene2786,gene3053,gene3261,gene3378,gene3481,gene3773,gene3876,gene396,gene3985,gene4439,gene4708,gene4722,gene4724,gene4727,gene4728,ge…	gene10547,gene10554,gene10983,gene11112,gene11193,gene11356,gene11816,gene1612,gene1914,gene1923,gene2134,gene2154,gene2500,gene291,gene3046,gene3515,gene3870,gene4038,gene405,gene4162,gene42,gene4338,gene439,gene4490,gene4805,gene6051,gene6481,gene6486,gene6576,gene6656,gene684,gene7191,gene7309,gene7388,gene7389,gene7692,gene8010,gene8319,gene8398,gene8615,gene8924,gene9338,gene9345
BP	GO:0055114	oxidation-reduction process	65	40	105	678	4.8e-13	3.4464e-10	gene10346,gene10480,gene10625,gene10872,gene10920,gene10929,gene11087,gene11233,gene113,gene11369,gene11378,gene11419,gene11612,gene122,gene124,gene1524,gene1630,gene1634,gene1724,gene1729,gene2139,gene2515,gene2532,gene2546,gene2703,gene2769,gene2786,gene3053,gene3261,gene3378,gene3481,gene3773,gene3876,gene396,gene3985,gene4708,gene4724,gene4727,gene4728,gene4732,gene4802,gene4987,gene5684,gene…	gene10547,gene10554,gene10983,gene11193,gene11356,gene11816,gene1579,gene1612,gene1914,gene1923,gene2134,gene2154,gene2500,gene291,gene3046,gene3515,gene4038,gene405,gene4162,gene42,gene4490,gene4805,gene6051,gene6240,gene6481,gene6486,gene6576,gene6656,gene684,gene7191,gene7309,gene7389,gene7692,gene8010,gene8319,gene8398,gene8615,gene8924,gene9338,gene9345
MF	GO:0003824	catalytic activity	185	126	311	3004	6.6e-12	3.1592e-09	gene10085,gene10174,gene10233,gene10300,gene10329,gene10343,gene10344,gene10346,gene1040,gene10480,gene10625,gene10642,gene10682,gene10854,gene10872,gene10920,gene10929,gene10962,gene11087,gene111,gene11106,gene11114,gene11233,gene113,gene11369,gene11372,gene11378,gene11411,gene11419,gene11420,gene1149,gene11522,gene11527,gene11612,gene1219,gene122,gene124,gene1430,gene1507,gene1521,gene1524,gene…	gene10058,gene10204,gene10508,gene10547,gene10554,gene10652,gene10695,gene10968,gene10983,gene11007,gene11052,gene11112,gene11192,gene11193,gene11356,gene11458,gene11462,gene11654,gene11816,gene1227,gene1317,gene1360,gene1412,gene155,gene1569,gene1612,gene1621,gene1625,gene1702,gene1709,gene1740,gene1914,gene1923,gene2036,gene2078,gene2134,gene2154,gene2500,gene2790,gene291,gene292,gene2921,gene2…
CC	GO:0016020	membrane	91	73	164	1914	1.3e-09	4.667e-07	gene10054,gene10063,gene101,gene10128,gene10300,gene10425,gene10457,gene10681,gene10784,gene10794,gene10871,gene111,gene112,gene11232,gene113,gene11369,gene11395,gene11612,gene1524,gene1659,gene1677,gene1769,gene2058,gene2098,gene2109,gene2182,gene2211,gene2733,gene2929,gene2936,gene296,gene3052,gene3053,gene3261,gene3296,gene3314,gene341,gene3650,gene3760,gene3783,gene3791,gene3876,gene396,gene4…	gene10205,gene10396,gene10527,gene10543,gene10667,gene10696,gene107,gene10968,gene10983,gene11052,gene11196,gene11816,gene1358,gene1360,gene1569,gene1578,gene1612,gene1615,gene1705,gene1971,gene1994,gene2014,gene2078,gene2154,gene2173,gene2627,gene2643,gene2781,gene2865,gene2921,gene3011,gene3046,gene3086,gene3152,gene3185,gene3789,gene4131,gene42,gene4331,gene4338,gene4344,gene439,gene4490,gene4…
CC	GO:0016021	integral component of membrane	73	58	131	1422	1e-08	2.872e-06	gene10054,gene101,gene10128,gene10300,gene10457,gene10784,gene10871,gene111,gene112,gene11232,gene113,gene11369,gene11395,gene11612,gene1524,gene1659,gene1677,gene1769,gene2098,gene2109,gene2182,gene2211,gene2733,gene2929,gene2936,gene296,gene3052,gene3053,gene3261,gene3296,gene3314,gene341,gene3650,gene3760,gene3791,gene3876,gene396,gene418,gene424,gene4404,gene4431,gene4721,gene4770,gene5049,ge…	gene10205,gene10396,gene10527,gene10543,gene10667,gene10696,gene107,gene10968,gene10983,gene11052,gene11196,gene11816,gene1360,gene1569,gene1612,gene1615,gene1705,gene1971,gene1994,gene2014,gene2078,gene2154,gene2173,gene2643,gene2781,gene2865,gene3011,gene3046,gene3086,gene3185,gene3789,gene42,gene4331,gene4490,gene4491,gene4586,gene4631,gene4686,gene4775,gene4792,gene4895,gene513,gene5741,gene5…
CC	GO:0031224	intrinsic component of membrane	73	58	131	1425	1.2e-08	2.872e-06	gene10054,gene101,gene10128,gene10300,gene10457,gene10784,gene10871,gene111,gene112,gene11232,gene113,gene11369,gene11395,gene11612,gene1524,gene1659,gene1677,gene1769,gene2098,gene2109,gene2182,gene2211,gene2733,gene2929,gene2936,gene296,gene3052,gene3053,gene3261,gene3296,gene3314,gene341,gene3650,gene3760,gene3791,gene3876,gene396,gene418,gene424,gene4404,gene4431,gene4721,gene4770,gene5049,ge…	gene10205,gene10396,gene10527,gene10543,gene10667,gene10696,gene107,gene10968,gene10983,gene11052,gene11196,gene11816,gene1360,gene1569,gene1612,gene1615,gene1705,gene1971,gene1994,gene2014,gene2078,gene2154,gene2173,gene2643,gene2781,gene2865,gene3011,gene3046,gene3086,gene3185,gene3789,gene42,gene4331,gene4490,gene4491,gene4586,gene4631,gene4686,gene4775,gene4792,gene4895,gene513,gene5741,gene5…
MF	GO:0020037	heme binding	13	10	23	78	5.2e-08	9.334e-06	gene10929,gene11369,gene11378,gene11612,gene124,gene1524,gene2532,gene2769,gene4724,gene4728,gene650,gene6727,gene6733	gene10983,gene11193,gene11816,gene2154,gene3046,gene4805,gene684,gene8398,gene8924,gene9345
MF	GO:0046906	tetrapyrrole binding	13	10	23	78	5.2e-08	9.334e-06	gene10929,gene11369,gene11378,gene11612,gene124,gene1524,gene2532,gene2769,gene4724,gene4728,gene650,gene6727,gene6733	gene10983,gene11193,gene11816,gene2154,gene3046,gene4805,gene684,gene8398,gene8924,gene9345
MF	GO:0048037	cofactor binding	24	23	47	272	1e-06	0.000159556	gene10128,gene11233,gene11420,gene11612,gene122,gene1430,gene1507,gene1630,gene2546,gene2653,gene2769,gene396,gene3985,gene5600,gene5897,gene640,gene650,gene7169,gene7447,gene7912,gene839,gene8611,gene9480,gene9997	gene10204,gene11356,gene1317,gene1579,gene1621,gene1914,gene291,gene3933,gene4038,gene405,gene439,gene6051,gene6127,gene6576,gene684,gene6850,gene7309,gene7389,gene8010,gene8319,gene8615,gene882,gene8924
CC	GO:0044425	membrane part	73	58	131	1524	1.4e-06	0.00020104	gene10054,gene101,gene10128,gene10300,gene10457,gene10784,gene10871,gene111,gene112,gene11232,gene113,gene11369,gene11395,gene11612,gene1524,gene1659,gene1677,gene1769,gene2098,gene2109,gene2182,gene2211,gene2733,gene2929,gene2936,gene296,gene3052,gene3053,gene3261,gene3296,gene3314,gene341,gene3650,gene3760,gene3791,gene3876,gene396,gene418,gene424,gene4404,gene4431,gene4721,gene4770,gene5049,ge…	gene10205,gene10396,gene10527,gene10543,gene10667,gene10696,gene107,gene10968,gene10983,gene11052,gene11196,gene11816,gene1360,gene1569,gene1612,gene1615,gene1705,gene1971,gene1994,gene2014,gene2078,gene2154,gene2173,gene2643,gene2781,gene2865,gene3011,gene3046,gene3086,gene3185,gene3789,gene42,gene4331,gene4490,gene4491,gene4586,gene4631,gene4686,gene4775,gene4792,gene4895,gene513,gene5741,gene5…
MF	GO:0004497	monooxygenase activity	9	11	20	91	5.2e-05	0.00678836	gene11369,gene1524,gene2532,gene396,gene4724,gene4728,gene5957,gene6727,gene9997	gene10983,gene11193,gene11356,gene11816,gene2154,gene3046,gene42,gene4805,gene684,gene8398,gene9345
MF	GO:0005506	iron ion binding	8	10	18	81	0.00011	0.0131633	gene11369,gene1524,gene2532,gene3773,gene4708,gene4724,gene4728,gene6727	gene10983,gene11193,gene11816,gene2154,gene3046,gene42,gene4805,gene684,gene8398,gene9345
BP	GO:0042126	nitrate metabolic process	4	0	4	5	0.00019	0.0181893	gene1729,gene2769,gene650,gene9001	-
BP	GO:0042128	nitrate assimilation	4	0	4	5	0.00019	0.0181893	gene1729,gene2769,gene650,gene9001	-
BP	GO:2001057	reactive nitrogen species metabolic process	4	0	4	5	0.00019	0.0181893	gene1729,gene2769,gene650,gene9001	-
MF	GO:0016705	oxidoreductase activity, acting on paired donors, with incorporation or reduction of molecular oxygen	6	11	17	81	0.00034	0.0279642	gene11369,gene1524,gene2532,gene4724,gene4728,gene6727	gene10983,gene11193,gene11356,gene11816,gene2154,gene3046,gene4490,gene4805,gene684,gene8398,gene9345
MF	GO:0000155	phosphorelay sensor kinase activity	3	3	6	13	0.00037	0.0279642	gene52,gene6896,gene9187	gene11052,gene11458,gene11462
MF	GO:0004673	protein histidine kinase activity	3	3	6	13	0.00037	0.0279642	gene52,gene6896,gene9187	gene11052,gene11458,gene11462
MF	GO:0016775	phosphotransferase activity, nitrogenous group as acceptor	3	3	6	13	0.00037	0.0279642	gene52,gene6896,gene9187	gene11052,gene11458,gene11462
BP	GO:0006082	organic acid metabolic process	24	18	42	317	0.00059	0.0410286	gene10920,gene1430,gene1540,gene1558,gene1598,gene1729,gene1779,gene2139,gene2609,gene2769,gene3314,gene3985,gene4061,gene4730,gene6253,gene650,gene7912,gene7925,gene8611,gene9001,gene9129,gene9655,gene9802,gene9961	gene1317,gene1709,gene1914,gene2959,gene3515,gene42,gene4386,gene4566,gene5183,gene6240,gene6680,gene6803,gene7536,gene8010,gene8119,gene8615,gene9347,gene9348
MF	GO:0031177	phosphopantetheine binding	4	2	6	14	0.0006	0.0410286	gene11233,gene4727,gene4732,gene4958	gene10554,gene1625
BP	GO:0044281	small molecule metabolic process	33	25	58	482	0.00068	0.0443855	gene10233,gene10920,gene1430,gene1507,gene1540,gene1558,gene1598,gene1729,gene1779,gene178,gene2056,gene2139,gene2141,gene2609,gene2769,gene3314,gene3985,gene4061,gene4730,gene5435,gene6253,gene650,gene7383,gene7429,gene7912,gene7925,gene8611,gene9001,gene9129,gene9399,gene9655,gene9802,gene9961	gene1227,gene1317,gene1702,gene1709,gene1740,gene1914,gene2959,gene3515,gene42,gene4386,gene4566,gene5183,gene522,gene6051,gene6240,gene6680,gene6803,gene7536,gene7618,gene8010,gene8119,gene8398,gene8615,gene9347,gene9348
MF	GO:0019842	vitamin binding	10	6	16	79	0.00077	0.0480748	gene10128,gene11233,gene11420,gene1430,gene2653,gene4727,gene4732,gene4958,gene7912,gene8611	gene10204,gene10554,gene1317,gene1621,gene1625,gene3933
BP	GO:0043436	oxoacid metabolic process	23	18	41	314	0.00093	0.055645	gene10920,gene1430,gene1540,gene1558,gene1598,gene1729,gene1779,gene2139,gene2609,gene2769,gene3985,gene4061,gene4730,gene6253,gene650,gene7912,gene7925,gene8611,gene9001,gene9129,gene9655,gene9802,gene9961	gene1317,gene1709,gene1914,gene2959,gene3515,gene42,gene4386,gene4566,gene5183,gene6240,gene6680,gene6803,gene7536,gene8010,gene8119,gene8615,gene9347,gene9348
BP	GO:0071941	nitrogen cycle metabolic process	4	0	4	7	0.00117	0.0672048	gene1729,gene2769,gene650,gene9001	-
MF	GO:0050662	coenzyme binding	17	11	28	182	0.00124	0.0675452	gene11233,gene11420,gene122,gene1507,gene1630,gene2546,gene2769,gene396,gene3985,gene5600,gene5897,gene640,gene650,gene7169,gene7447,gene9480,gene9997	gene11356,gene1579,gene1914,gene291,gene439,gene6051,gene6127,gene6576,gene7389,gene8010,gene8615
MF	GO:0010181	FMN binding	2	7	9	33	0.00127	0.0675452	gene11612,gene839	gene4038,gene405,gene684,gene7309,gene8319,gene882,gene8924
MF	GO:0072341	modified amino acid binding	4	2	6	16	0.00138	0.0707743	gene11233,gene4727,gene4732,gene4958	gene10554,gene1625
BP	GO:0000160	phosphorelay signal transduction system	3	3	6	17	0.00147	0.0727903	gene52,gene6896,gene9187	gene11052,gene11458,gene11462
MF	GO:0003857	3-hydroxyacyl-CoA dehydrogenase activity	2	1	3	4	0.00227	0.108657	gene10920,gene9655	gene8010
MF	GO:0004872	receptor activity	3	3	6	18	0.00276	0.123855	gene52,gene6896,gene9187	gene11052,gene11458,gene11462
MF	GO:0038023	signaling receptor activity	3	3	6	18	0.00276	0.123855	gene52,gene6896,gene9187	gene11052,gene11458,gene11462
MF	GO:0016620	oxidoreductase activity, acting on the aldehyde or oxo group of donors, NAD or NADP as acceptor	1	6	7	26	0.00476	0.206108	gene4802	gene1923,gene3515,gene6481,gene7191,gene7692,gene8615
BP	GO:1901617	organic hydroxy compound biosynthetic process	1	5	6	21	0.00488	0.206108	gene1540	gene11192,gene1702,gene6051,gene8398,gene9830
BP	GO:0055085	transmembrane transport	33	30	63	583	0.00602	0.245488	gene10457,gene10784,gene111,gene11232,gene11395,gene11612,gene1677,gene1769,gene2098,gene2109,gene2211,gene2929,gene2936,gene296,gene3052,gene3314,gene341,gene4404,gene4721,gene5188,gene561,gene5654,gene6197,gene640,gene6511,gene7429,gene7544,gene8250,gene879,gene9255,gene9414,gene9686,gene9963	gene10205,gene10396,gene10667,gene107,gene11196,gene1615,gene1971,gene2014,gene2173,gene2643,gene2865,gene2921,gene3011,gene3086,gene3185,gene3789,gene4586,gene4631,gene4895,gene513,gene5327,gene5821,gene6147,gene7095,gene7427,gene824,gene8461,gene8837,gene9337,gene9342
MF	GO:0016903	oxidoreductase activity, acting on the aldehyde or oxo group of donors	1	7	8	34	0.00632	0.245488	gene4802	gene1923,gene3515,gene4162,gene6481,gene7191,gene7692,gene8615
BP	GO:0006520	cellular amino acid metabolic process	13	14	27	206	0.00667	0.245488	gene1540,gene1558,gene1779,gene2139,gene2609,gene3985,gene4061,gene4730,gene7912,gene7925,gene8611,gene9129,gene9802	gene1317,gene1709,gene2959,gene3515,gene4386,gene4566,gene5183,gene6680,gene6803,gene7536,gene8119,gene8615,gene9347,gene9348
BP	GO:0019752	carboxylic acid metabolic process	19	18	37	307	0.00667	0.245488	gene10920,gene1430,gene1540,gene1558,gene1598,gene1779,gene2139,gene2609,gene3985,gene4061,gene4730,gene6253,gene7912,gene7925,gene8611,gene9129,gene9655,gene9802,gene9961	gene1317,gene1709,gene1914,gene2959,gene3515,gene42,gene4386,gene4566,gene5183,gene6240,gene6680,gene6803,gene7536,gene8010,gene8119,gene8615,gene9347,gene9348
MF	GO:0003871	5-methyltetrahydropteroyltriglutamate-homocysteine S-methyltransferase activity	1	1	2	2	0.00718	0.245488	gene2609	gene6803
MF	GO:0004801	sedoheptulose-7-phosphate:D-glyceraldehyde-3-phosphate glyceronetransferase activity	1	1	2	2	0.00718	0.245488	gene178	gene7618
MF	GO:0042085	5-methyltetrahydropteroyltri-L-glutamate-dependent methyltransferase activity	1	1	2	2	0.00718	0.245488	gene2609	gene6803
MF	GO:0046857	oxidoreductase activity, acting on other nitrogenous compounds as donors, with NAD or NADP as acceptor	2	0	2	2	0.00718	0.245488	gene2769,gene650	-
BP	GO:0044282	small molecule catabolic process	4	5	9	45	0.00818	0.270229	gene2056,gene2139,gene2141,gene4061	gene1317,gene1709,gene1914,gene4566,gene6240
MF	GO:0060089	molecular transducer activity	3	3	6	22	0.00828	0.270229	gene52,gene6896,gene9187	gene11052,gene11458,gene11462
BP	GO:1901615	organic hydroxy compound metabolic process	1	7	8	38	0.00907	0.289434	gene1540	gene11192,gene1702,gene2078,gene2926,gene6051,gene8398,gene9830
MF	GO:0016744	transferase activity, transferring aldehyde or ketonic groups	2	1	3	6	0.00998	0.31155	gene178,gene9451	gene7618
MF	GO:0003995	acyl-CoA dehydrogenase activity	1	3	4	11	0.0104	0.317753	gene2546	gene291,gene6576,gene7389
BP	GO:0000041	transition metal ion transport	3	1	4	12	0.01195	0.357504	gene10128,gene3052,gene341	gene2921
MF	GO:0008483	transaminase activity	2	4	6	24	0.01292	0.371062	gene2653,gene4730	gene10204,gene1317,gene1621,gene4386
MF	GO:0016769	transferase activity, transferring nitrogenous groups	2	4	6	24	0.01292	0.371062	gene2653,gene4730	gene10204,gene1317,gene1621,gene4386
BP	GO:0016125	sterol metabolic process	0	4	4	13	0.0162	0.452064	-	gene11192,gene2078,gene8398,gene9830
MF	GO:0030151	molybdenum ion binding	3	0	3	7	0.01637	0.452064	gene1729,gene650,gene9001	-
BP	GO:0008361	regulation of cell size	1	1	2	3	0.01819	0.459772	gene4619	gene7095
BP	GO:0033609	oxalate metabolic process	2	0	2	3	0.01819	0.459772	gene6253,gene9961	-
BP	GO:0035434	copper ion transmembrane transport	2	0	2	3	0.01819	0.459772	gene3052,gene341	-
BP	GO:0006081	cellular aldehyde metabolic process	2	3	5	20	0.01821	0.459772	gene178,gene2056	gene1702,gene1914,gene7618
MF	GO:0016614	oxidoreductase activity, acting on CH-OH group of donors	10	4	14	90	0.01825	0.459772	gene10625,gene10920,gene122,gene1630,gene3985,gene5897,gene640,gene7447,gene9480,gene9655	gene11112,gene1914,gene6051,gene8010
BP	GO:0016054	organic acid catabolic process	2	5	7	35	0.0189	0.460007	gene2139,gene4061	gene1317,gene1709,gene1914,gene4566,gene6240
BP	GO:0046395	carboxylic acid catabolic process	2	5	7	35	0.0189	0.460007	gene2139,gene4061	gene1317,gene1709,gene1914,gene4566,gene6240
MF	GO:0005375	copper ion transmembrane transporter activity	2	0	2	3	0.02033	0.470869	gene3052,gene341	-
MF	GO:0008172	S-methyltransferase activity	1	1	2	3	0.02033	0.470869	gene2609	gene6803
MF	GO:0016841	ammonia-lyase activity	1	1	2	3	0.02033	0.470869	gene4061	gene4566
BP	GO:0023014	signal transduction by protein phosphorylation	3	3	6	28	0.02106	0.480034	gene52,gene6896,gene9187	gene11052,gene11458,gene11462
CC	GO:0032865	ERMES complex	1	1	2	4	0.022	0.483805	gene2733	gene4895
CC	GO:0044233	ER-mitochondrion membrane contact site	1	1	2	4	0.022	0.483805	gene2733	gene4895
MF	GO:0030170	pyridoxal phosphate binding	5	4	9	50	0.0228	0.483805	gene10128,gene1430,gene2653,gene7912,gene8611	gene10204,gene1317,gene1621,gene3933
MF	GO:0070279	vitamin B6 binding	5	4	9	50	0.0228	0.483805	gene10128,gene1430,gene2653,gene7912,gene8611	gene10204,gene1317,gene1621,gene3933
MF	GO:0033218	amide binding	4	2	6	27	0.02291	0.483805	gene11233,gene4727,gene4732,gene4958	gene10554,gene1625
MF	GO:0008509	anion transmembrane transporter activity	3	8	11	67	0.02392	0.496937	gene11395,gene5188,gene9963	gene10396,gene10667,gene1994,gene3185,gene4586,gene7427,gene8837,gene9342
MF	GO:0016840	carbon-nitrogen lyase activity	1	2	3	8	0.02457	0.496937	gene4061	gene2959,gene4566
MF	GO:0046915	transition metal ion transmembrane transporter activity	2	1	3	8	0.02457	0.496937	gene3052,gene341	gene2921
MF	GO:0004553	hydrolase activity, hydrolyzing O-glycosyl compounds	15	4	19	140	0.02608	0.516839	gene10233,gene1149,gene1521,gene1634,gene2821,gene3555,gene3579,gene414,gene5049,gene6254,gene7945,gene8150,gene8836,gene8919,gene9965	gene10508,gene1412,gene428,gene4706
BP	GO:0000272	polysaccharide catabolic process	2	2	4	15	0.02722	0.516839	gene1634,gene8836	gene10508,gene4706
BP	GO:0008202	steroid metabolic process	0	4	4	15	0.02722	0.516839	-	gene11192,gene2078,gene8398,gene9830
MF	GO:0016616	oxidoreductase activity, acting on the CH-OH group of donors, NAD or NADP as acceptor	5	4	9	52	0.02884	0.516839	gene10920,gene1630,gene3985,gene640,gene9655	gene11112,gene1914,gene6051,gene8010
BP	GO:0016126	sterol biosynthetic process	0	3	3	9	0.02977	0.516839	-	gene11192,gene8398,gene9830
BP	GO:0072329	monocarboxylic acid catabolic process	0	3	3	9	0.02977	0.516839	-	gene1317,gene1914,gene6240
BP	GO:0006559	L-phenylalanine catabolic process	1	1	2	4	0.03447	0.516839	gene4061	gene4566
BP	GO:0009254	peptidoglycan turnover	0	2	2	4	0.03447	0.516839	-	gene2036,gene7618
BP	GO:0044550	secondary metabolite biosynthetic process	0	2	2	4	0.03447	0.516839	-	gene4566,gene6051
BP	GO:0046185	aldehyde catabolic process	1	1	2	4	0.03447	0.516839	gene2056	gene1914
BP	GO:0055088	lipid homeostasis	2	0	2	4	0.03447	0.516839	gene2733,gene9242	-
BP	GO:1902222	erythrose 4-phosphate/phosphoenolpyruvate family amino acid catabolic process	1	1	2	4	0.03447	0.516839	gene4061	gene4566
CC	GO:0044232	organelle membrane contact site	1	1	2	5	0.035	0.516839	gene2733	gene4895
MF	GO:0004084	branched-chain-amino-acid transaminase activity	1	1	2	4	0.03839	0.516839	gene4730	gene4386
MF	GO:0016661	oxidoreductase activity, acting on other nitrogenous compounds as donors	2	0	2	4	0.03839	0.516839	gene2769,gene650	-
BP	GO:0006694	steroid biosynthetic process	0	3	3	10	0.04006	0.516839	-	gene11192,gene8398,gene9830
MF	GO:0015103	inorganic anion transmembrane transporter activity	2	2	4	16	0.0409	0.516839	gene5188,gene9963	gene1994,gene9342
BP	GO:0016052	carbohydrate catabolic process	5	2	7	41	0.0419	0.516839	gene1598,gene1634,gene2141,gene3579,gene8836	gene10508,gene4706
BP	GO:0000096	sulfur amino acid metabolic process	3	2	5	25	0.04493	0.516839	gene2139,gene2609,gene9129	gene5183,gene6803
BP	GO:1901605	alpha-amino acid metabolic process	6	9	15	117	0.04512	0.516839	gene1540,gene1558,gene2609,gene3985,gene4061,gene9129	gene1317,gene1709,gene2959,gene3515,gene4566,gene5183,gene6803,gene8119,gene8615
BP	GO:0009064	glutamine family amino acid metabolic process	2	4	6	34	0.05026	0.516839	gene1540,gene1558	gene1317,gene2959,gene3515,gene8615
MF	GO:0050660	flavin adenine dinucleotide binding	9	5	14	103	0.05106	0.516839	gene11233,gene122,gene2546,gene2769,gene396,gene5897,gene7447,gene9480,gene9997	gene11356,gene291,gene6051,gene6576,gene7389
BP	GO:0046165	alcohol biosynthetic process	1	2	3	11	0.0519	0.516839	gene1540	gene6051,gene8398
BP	GO:0019748	secondary metabolic process	0	2	2	5	0.05444	0.516839	-	gene4566,gene6051
BP	GO:0098661	inorganic anion transmembrane transport	1	1	2	5	0.05444	0.516839	gene9963	gene9342
BP	GO:1902358	sulfate transmembrane transport	1	1	2	5	0.05444	0.516839	gene9963	gene9342
MF	GO:0016798	hydrolase activity, acting on glycosyl bonds	15	5	20	162	0.05459	0.516839	gene10233,gene1149,gene1521,gene1634,gene2821,gene3555,gene3579,gene414,gene5049,gene6254,gene7945,gene8150,gene8836,gene8919,gene9965	gene10508,gene1412,gene428,gene4706,gene9336
MF	GO:0008271	secondary active sulfate transmembrane transporter activity	1	1	2	5	0.06043	0.516839	gene9963	gene9342
MF	GO:0045735	nutrient reservoir activity	2	0	2	5	0.06043	0.516839	gene6253,gene9961	-
CC	GO:0005615	extracellular space	1	0	1	1	0.063	0.516839	gene4220	-
CC	GO:0044421	extracellular region part	1	0	1	1	0.063	0.516839	gene4220	-
CC	GO:0048189	Lid2 complex	1	0	1	1	0.063	0.516839	gene759	-
MF	GO:0046914	transition metal ion binding	28	19	47	446	0.06331	0.516839	gene10872,gene10962,gene11087,gene11369,gene11419,gene1524,gene1724,gene1729,gene2056,gene2141,gene2532,gene2609,gene2988,gene3481,gene3773,gene4220,gene4708,gene4724,gene4728,gene4735,gene6153,gene650,gene6727,gene7183,gene7856,gene8402,gene9001,gene9462	gene10547,gene10696,gene10983,gene11193,gene11816,gene2154,gene2500,gene3046,gene4036,gene42,gene4805,gene6486,gene6656,gene6803,gene684,gene8398,gene8407,gene9344,gene9345
BP	GO:0044272	sulfur compound biosynthetic process	4	2	6	36	0.06371	0.516839	gene2609,gene3314,gene9129,gene9399	gene5183,gene6803
BP	GO:0009074	aromatic amino acid family catabolic process	1	2	3	12	0.06521	0.516839	gene4061	gene1709,gene4566
CC	GO:0098799	outer mitochondrial membrane protein complex	1	1	2	7	0.068	0.516839	gene2733	gene4895
BP	GO:0009063	cellular amino acid catabolic process	2	3	5	28	0.06839	0.516839	gene2139,gene4061	gene1317,gene1709,gene4566
MF	GO:0004871	signal transducer activity	3	3	6	35	0.07113	0.516839	gene52,gene6896,gene9187	gene11052,gene11458,gene11462
BP	GO:0098656	anion transmembrane transport	2	7	9	65	0.07248	0.516839	gene11395,gene9963	gene10396,gene10667,gene3185,gene4586,gene7427,gene8837,gene9342
MF	GO:0016846	carbon-sulfur lyase activity	3	0	3	12	0.07495	0.516839	gene1650,gene2056,gene7399	-
BP	GO:0006558	L-phenylalanine metabolic process	1	1	2	6	0.07741	0.516839	gene4061	gene4566
BP	GO:0006561	proline biosynthetic process	0	2	2	6	0.07741	0.516839	-	gene3515,gene8615
BP	GO:0006825	copper ion transport	2	0	2	6	0.07741	0.516839	gene3052,gene341	-
BP	GO:0008272	sulfate transport	1	1	2	6	0.07741	0.516839	gene9963	gene9342
BP	GO:0009166	nucleotide catabolic process	0	2	2	6	0.07741	0.516839	-	gene1227,gene1740
BP	GO:0046173	polyol biosynthetic process	1	1	2	6	0.07741	0.516839	gene1540	gene6051
BP	GO:1902221	erythrose 4-phosphate/phosphoenolpyruvate family amino acid metabolic process	1	1	2	6	0.07741	0.516839	gene4061	gene4566
BP	GO:1902652	secondary alcohol metabolic process	0	2	2	6	0.07741	0.516839	-	gene6051,gene8398
BP	GO:1902653	secondary alcohol biosynthetic process	0	2	2	6	0.07741	0.516839	-	gene6051,gene8398
BP	GO:0009072	aromatic amino acid family metabolic process	1	4	5	29	0.07746	0.516839	gene4061	gene1709,gene4566,gene9347,gene9348
BP	GO:0000073	spindle pole body separation	1	0	1	1	0.08014	0.516839	gene4619	-
BP	GO:0000320	re-entry into mitotic cell cycle	1	0	1	1	0.08014	0.516839	gene4619	-
BP	GO:0000820	regulation of glutamine family amino acid metabolic process	1	0	1	1	0.08014	0.516839	gene1540	-
BP	GO:0000821	regulation of arginine metabolic process	1	0	1	1	0.08014	0.516839	gene1540	-
BP	GO:0001407	glycerophosphodiester transmembrane transport	0	1	1	1	0.08014	0.516839	-	gene8837
BP	GO:0005980	glycogen catabolic process	1	0	1	1	0.08014	0.516839	gene1634	-
BP	GO:0006556	S-adenosylmethionine biosynthetic process	0	1	1	1	0.08014	0.516839	-	gene5183
BP	GO:0006809	nitric oxide biosynthetic process	1	0	1	1	0.08014	0.516839	gene650	-
BP	GO:0006828	manganese ion transport	1	0	1	1	0.08014	0.516839	gene10128	-
BP	GO:0009436	glyoxylate catabolic process	0	1	1	1	0.08014	0.516839	-	gene1914
BP	GO:0009699	phenylpropanoid biosynthetic process	0	1	1	1	0.08014	0.516839	-	gene4566
BP	GO:0009800	cinnamic acid biosynthetic process	0	1	1	1	0.08014	0.516839	-	gene4566
BP	GO:0009821	alkaloid biosynthetic process	0	1	1	1	0.08014	0.516839	-	gene6051
BP	GO:0010695	regulation of spindle pole body separation	1	0	1	1	0.08014	0.516839	gene4619	-
BP	GO:0010697	negative regulation of spindle pole body separation	1	0	1	1	0.08014	0.516839	gene4619	-
BP	GO:0015703	chromate transport	0	1	1	1	0.08014	0.516839	-	gene1994
BP	GO:0015706	nitrate transport	1	0	1	1	0.08014	0.516839	gene5188	-
BP	GO:0015707	nitrite transport	1	0	1	1	0.08014	0.516839	gene5188	-
BP	GO:0015794	glycerol-3-phosphate transport	0	1	1	1	0.08014	0.516839	-	gene8837
BP	GO:0016562	protein import into peroxisome matrix, receptor recycling	0	1	1	1	0.08014	0.516839	-	gene5327
BP	GO:0018131	oxazole or thiazole biosynthetic process	1	0	1	1	0.08014	0.516839	gene9399	-
BP	GO:0030638	polyketide metabolic process	0	1	1	1	0.08014	0.516839	-	gene6051
BP	GO:0030639	polyketide biosynthetic process	0	1	1	1	0.08014	0.516839	-	gene6051
BP	GO:0031567	mitotic cell size control checkpoint	1	0	1	1	0.08014	0.516839	gene4619	-
BP	GO:0031569	mitotic G2 cell size control checkpoint	1	0	1	1	0.08014	0.516839	gene4619	-
BP	GO:0031579	membrane raft organization	0	1	1	1	0.08014	0.516839	-	gene8398
BP	GO:0032958	inositol phosphate biosynthetic process	1	0	1	1	0.08014	0.516839	gene1540	-
BP	GO:0034389	lipid particle organization	1	0	1	1	0.08014	0.516839	gene9242	-
BP	GO:0035356	cellular triglyceride homeostasis	1	0	1	1	0.08014	0.516839	gene9242	-
BP	GO:0035834	indole alkaloid metabolic process	0	1	1	1	0.08014	0.516839	-	gene6051
BP	GO:0035835	indole alkaloid biosynthetic process	0	1	1	1	0.08014	0.516839	-	gene6051
BP	GO:0043335	protein unfolding	1	0	1	1	0.08014	0.516839	gene1219	-
BP	GO:0043647	inositol phosphate metabolic process	1	0	1	1	0.08014	0.516839	gene1540	-
BP	GO:0044387	negative regulation of protein kinase activity by regulation of protein phosphorylation	1	0	1	1	0.08014	0.516839	gene4619	-
BP	GO:0046209	nitric oxide metabolic process	1	0	1	1	0.08014	0.516839	gene650	-
BP	GO:0046484	oxazole or thiazole metabolic process	1	0	1	1	0.08014	0.516839	gene9399	-
BP	GO:0050821	protein stabilization	1	0	1	1	0.08014	0.516839	gene1540	-
BP	GO:0052837	thiazole biosynthetic process	1	0	1	1	0.08014	0.516839	gene9399	-
BP	GO:0052838	thiazole metabolic process	1	0	1	1	0.08014	0.516839	gene9399	-
BP	GO:0055090	acylglycerol homeostasis	1	0	1	1	0.08014	0.516839	gene9242	-
BP	GO:0055091	phospholipid homeostasis	1	0	1	1	0.08014	0.516839	gene2733	-
BP	GO:0070328	triglyceride homeostasis	1	0	1	1	0.08014	0.516839	gene9242	-
BP	GO:0071210	protein insertion into membrane raft	0	1	1	1	0.08014	0.516839	-	gene8398
BP	GO:0072453	signal transduction involved in G2 cell size control checkpoint	1	0	1	1	0.08014	0.516839	gene4619	-
BP	GO:0072471	signal transduction involved in cell size control checkpoint	1	0	1	1	0.08014	0.516839	gene4619	-
BP	GO:0080182	histone H3-K4 trimethylation	1	0	1	1	0.08014	0.516839	gene759	-
BP	GO:1900552	asperfuranone metabolic process	0	1	1	1	0.08014	0.516839	-	gene6051
BP	GO:1900554	asperfuranone biosynthetic process	0	1	1	1	0.08014	0.516839	-	gene6051
BP	GO:1900773	fumiquinazoline metabolic process	0	1	1	1	0.08014	0.516839	-	gene6051
BP	GO:1900775	fumiquinazoline biosynthetic process	0	1	1	1	0.08014	0.516839	-	gene6051
BP	GO:1900779	fumiquinazoline C metabolic process	0	1	1	1	0.08014	0.516839	-	gene6051
BP	GO:1900781	fumiquinazoline C biosynthetic process	0	1	1	1	0.08014	0.516839	-	gene6051
BP	GO:1902644	tertiary alcohol metabolic process	0	1	1	1	0.08014	0.516839	-	gene6051
BP	GO:1902645	tertiary alcohol biosynthetic process	0	1	1	1	0.08014	0.516839	-	gene6051
BP	GO:1903044	protein localization to membrane raft	0	1	1	1	0.08014	0.516839	-	gene8398
BP	GO:1903409	reactive oxygen species biosynthetic process	1	0	1	1	0.08014	0.516839	gene650	-
BP	GO:1990456	mitochondrion-endoplasmic reticulum membrane tethering	1	0	1	1	0.08014	0.516839	gene2733	-
MF	GO:0000249	C-22 sterol desaturase activity	0	1	1	1	0.08484	0.516839	-	gene8398
MF	GO:0000823	inositol-1,4,5-trisphosphate 6-kinase activity	1	0	1	1	0.08484	0.516839	gene1540	-
MF	GO:0000824	inositol tetrakisphosphate 3-kinase activity	1	0	1	1	0.08484	0.516839	gene1540	-
MF	GO:0000825	inositol tetrakisphosphate 6-kinase activity	1	0	1	1	0.08484	0.516839	gene1540	-
MF	GO:0000827	inositol-1,3,4,5,6-pentakisphosphate kinase activity	1	0	1	1	0.08484	0.516839	gene1540	-
MF	GO:0001406	glycerophosphodiester transmembrane transporter activity	0	1	1	1	0.08484	0.516839	-	gene8837
MF	GO:0003867	4-aminobutyrate transaminase activity	0	1	1	1	0.08484	0.516839	-	gene1317
MF	GO:0003913	DNA photolyase activity	1	0	1	1	0.08484	0.516839	gene420	-
MF	GO:0003952	NAD+ synthase (glutamine-hydrolyzing) activity	1	0	1	1	0.08484	0.516839	gene7383	-
MF	GO:0003978	UDP-glucose 4-epimerase activity	1	0	1	1	0.08484	0.516839	gene1507	-
MF	GO:0004065	arylsulfatase activity	0	1	1	1	0.08484	0.516839	-	gene2926
MF	GO:0004133	glycogen debranching enzyme activity	1	0	1	1	0.08484	0.516839	gene1634	-
MF	GO:0004134	4-alpha-glucanotransferase activity	1	0	1	1	0.08484	0.516839	gene1634	-
MF	GO:0004135	amylo-alpha-1,6-glucosidase activity	1	0	1	1	0.08484	0.516839	gene1634	-
MF	GO:0004308	exo-alpha-sialidase activity	1	0	1	1	0.08484	0.516839	gene9965	-
MF	GO:0004334	fumarylacetoacetase activity	0	1	1	1	0.08484	0.516839	-	gene9347
MF	GO:0004347	glucose-6-phosphate isomerase activity	1	0	1	1	0.08484	0.516839	gene1598	-
MF	GO:0004350	glutamate-5-semialdehyde dehydrogenase activity	0	1	1	1	0.08484	0.516839	-	gene8615
MF	GO:0004424	imidazoleglycerol-phosphate dehydratase activity	0	1	1	1	0.08484	0.516839	-	gene8119
MF	GO:0004478	methionine adenosyltransferase activity	0	1	1	1	0.08484	0.516839	-	gene5183
MF	GO:0004594	pantothenate kinase activity	0	1	1	1	0.08484	0.516839	-	gene522
MF	GO:0004619	phosphoglycerate mutase activity	1	0	1	1	0.08484	0.516839	gene2141	-
MF	GO:0004726	non-membrane spanning protein tyrosine phosphatase activity	1	0	1	1	0.08484	0.516839	gene4522	-
MF	GO:0008430	selenium binding	1	0	1	1	0.08484	0.516839	gene8491	-
MF	GO:0008440	inositol-1,4,5-trisphosphate 3-kinase activity	1	0	1	1	0.08484	0.516839	gene1540	-
MF	GO:0008762	UDP-N-acetylmuramate dehydrogenase activity	0	1	1	1	0.08484	0.516839	-	gene6051
MF	GO:0008776	acetate kinase activity	1	0	1	1	0.08484	0.516839	gene3314	-
MF	GO:0008940	nitrate reductase activity	1	0	1	1	0.08484	0.516839	gene650	-
MF	GO:0008942	nitrite reductase [NAD(P)H] activity	1	0	1	1	0.08484	0.516839	gene2769	-
MF	GO:0009916	alternative oxidase activity	1	0	1	1	0.08484	0.516839	gene3261	-
MF	GO:0015109	chromate transmembrane transporter activity	0	1	1	1	0.08484	0.516839	-	gene1994
MF	GO:0015112	nitrate transmembrane transporter activity	1	0	1	1	0.08484	0.516839	gene5188	-
MF	GO:0015113	nitrite transmembrane transporter activity	1	0	1	1	0.08484	0.516839	gene5188	-
MF	GO:0015166	polyol transmembrane transporter activity	0	1	1	1	0.08484	0.516839	-	gene8837
MF	GO:0015169	glycerol-3-phosphate transmembrane transporter activity	0	1	1	1	0.08484	0.516839	-	gene8837
MF	GO:0015665	alcohol transmembrane transporter activity	0	1	1	1	0.08484	0.516839	-	gene8837
MF	GO:0016682	oxidoreductase activity, acting on diphenols and related substances as donors, oxygen as acceptor	1	0	1	1	0.08484	0.516839	gene3261	-
MF	GO:0016997	alpha-sialidase activity	1	0	1	1	0.08484	0.516839	gene9965	-
MF	GO:0042284	sphingolipid delta-4 desaturase activity	0	1	1	1	0.08484	0.516839	-	gene4490
MF	GO:0042800	histone methyltransferase activity (H3-K4 specific)	1	0	1	1	0.08484	0.516839	gene759	-
MF	GO:0043546	molybdopterin cofactor binding	1	0	1	1	0.08484	0.516839	gene650	-
MF	GO:0045480	galactose oxidase activity	1	0	1	1	0.08484	0.516839	gene10625	-
MF	GO:0045548	phenylalanine ammonia-lyase activity	0	1	1	1	0.08484	0.516839	-	gene4566
MF	GO:0047964	glyoxylate reductase activity	0	1	1	1	0.08484	0.516839	-	gene1914
MF	GO:0050440	2-methylcitrate synthase activity	0	1	1	1	0.08484	0.516839	-	gene6240
MF	GO:0050464	nitrate reductase (NADPH) activity	1	0	1	1	0.08484	0.516839	gene650	-
MF	GO:0051765	inositol tetrakisphosphate kinase activity	1	0	1	1	0.08484	0.516839	gene1540	-
MF	GO:0051766	inositol trisphosphate kinase activity	1	0	1	1	0.08484	0.516839	gene1540	-
MF	GO:0051787	misfolded protein binding	1	0	1	1	0.08484	0.516839	gene1219	-
MF	GO:0051907	S-(hydroxymethyl)glutathione synthase activity	1	0	1	1	0.08484	0.516839	gene2056	-
MF	GO:0052736	beta-glucanase activity	1	0	1	1	0.08484	0.516839	gene2821	-
MF	GO:0052861	glucan endo-1,3-beta-glucanase activity, C-3 substituted reducing group	1	0	1	1	0.08484	0.516839	gene2821	-
MF	GO:0070330	aromatase activity	0	1	1	1	0.08484	0.516839	-	gene684
MF	GO:0070704	sterol desaturase activity	0	1	1	1	0.08484	0.516839	-	gene8398
MF	GO:1901618	organic hydroxy compound transmembrane transporter activity	0	1	1	1	0.08484	0.516839	-	gene8837
MF	GO:0004075	biotin carboxylase activity	1	1	2	6	0.08566	0.516839	gene1954	gene155
MF	GO:0008484	sulfuric ester hydrolase activity	1	1	2	6	0.08566	0.516839	gene10300	gene2926
MF	GO:0015116	sulfate transmembrane transporter activity	1	1	2	6	0.08566	0.516839	gene9963	gene9342
MF	GO:0016653	oxidoreductase activity, acting on NAD(P)H, heme protein as acceptor	1	1	2	6	0.08566	0.516839	gene3876	gene684
MF	GO:1901682	sulfur compound transmembrane transporter activity	1	1	2	6	0.08566	0.516839	gene9963	gene9342
BP	GO:0034220	ion transmembrane transport	10	8	18	160	0.08687	0.521447	gene11395,gene1769,gene2098,gene3052,gene341,gene640,gene7429,gene8250,gene9414,gene9963	gene10396,gene10667,gene2921,gene3185,gene4586,gene7427,gene8837,gene9342
BP	GO:0006631	fatty acid metabolic process	2	3	5	30	0.08715	0.521447	gene10920,gene9655	gene42,gene6240,gene8010
MF	GO:0036094	small molecule binding	49	43	92	956	0.08781	0.522182	gene10128,gene10329,gene111,gene11233,gene11420,gene11527,gene11612,gene1219,gene122,gene1430,gene1630,gene1779,gene1954,gene2546,gene2653,gene2733,gene2769,gene3255,gene3314,gene3607,gene3674,gene396,gene3985,gene4419,gene4619,gene4721,gene4727,gene4732,gene4958,gene5897,gene640,gene6535,gene6896,gene7067,gene7209,gene7383,gene7429,gene7447,gene783,gene7912,gene7915,gene8317,gene839,gene8611,gen…	gene10204,gene10554,gene11007,gene11356,gene11458,gene11462,gene11654,gene1317,gene155,gene1578,gene1579,gene1621,gene1625,gene1740,gene1914,gene2036,gene291,gene3086,gene3933,gene4038,gene405,gene439,gene5183,gene522,gene5324,gene5327,gene6051,gene619,gene6576,gene6680,gene6788,gene684,gene6851,gene7309,gene7389,gene7618,gene7877,gene8010,gene824,gene8319,gene8615,gene882,gene8924
CC	GO:0005576	extracellular region	2	2	4	27	0.088	0.522182	gene4220,gene8836	gene10508,gene6051
MF	GO:0043167	ion binding	82	60	142	1529	0.09127	0.539357	gene10128,gene10329,gene10346,gene10872,gene10962,gene11087,gene111,gene11233,gene11369,gene11419,gene11420,gene11527,gene11612,gene1219,gene122,gene124,gene1430,gene1524,gene1724,gene1729,gene1779,gene1954,gene2056,gene2141,gene2532,gene2546,gene2609,gene2653,gene2733,gene2769,gene2988,gene3255,gene3261,gene3314,gene3481,gene3607,gene3674,gene3773,gene396,gene3985,gene4220,gene4436,gene4439,gene…	gene10204,gene10547,gene10554,gene10696,gene10983,gene1099,gene11007,gene11193,gene11356,gene11458,gene11462,gene11654,gene11816,gene1317,gene155,gene1621,gene1625,gene2036,gene2134,gene2154,gene2155,gene2500,gene291,gene2921,gene3046,gene3086,gene3933,gene4036,gene4038,gene405,gene42,gene4805,gene5183,gene522,gene5324,gene5327,gene6051,gene619,gene6486,gene6576,gene6656,gene6680,gene6803,gene684…
BP	GO:0072593	reactive oxygen species metabolic process	3	0	3	14	0.09591	0.564454	gene124,gene650,gene9245	-
BP	GO:0006536	glutamate metabolic process	0	2	2	7	0.10277	0.599909	-	gene1317,gene3515
BP	GO:1901292	nucleoside phosphate catabolic process	0	2	2	7	0.10277	0.599909	-	gene1227,gene1740
MF	GO:0051287	NAD binding	3	3	6	39	0.10802	0.627208	gene1630,gene3985,gene640	gene1579,gene1914,gene8010
BP	GO:0005976	polysaccharide metabolic process	3	2	5	32	0.10832	0.627208	gene10233,gene1634,gene8836	gene10508,gene4706
MF	GO:0008171	O-methyltransferase activity	2	1	3	14	0.10947	0.631321	gene4720,gene9673	gene10695
MF	GO:0016829	lyase activity	10	5	15	126	0.11135	0.639594	gene11420,gene1430,gene1650,gene2056,gene2209,gene4061,gene420,gene7399,gene9802,gene9982	gene2959,gene4443,gene4566,gene6851,gene8119
MF	GO:0016832	aldehyde-lyase activity	1	1	2	7	0.11337	0.648603	gene2209	gene4443
CC	GO:0005741	mitochondrial outer membrane	2	1	3	19	0.115	0.650157	gene2733,gene9129	gene4895
CC	GO:0019867	outer membrane	2	1	3	19	0.115	0.650157	gene2733,gene9129	gene4895
CC	GO:0031968	organelle outer membrane	2	1	3	19	0.115	0.650157	gene2733,gene9129	gene4895
BP	GO:0072524	pyridine-containing compound metabolic process	4	2	6	42	0.11549	0.650367	gene1598,gene178,gene5435,gene7383	gene1702,gene7618
MF	GO:0015075	ion transmembrane transporter activity	11	9	20	178	0.11596	0.650463	gene11395,gene1769,gene2098,gene3052,gene341,gene5188,gene640,gene7429,gene8250,gene9414,gene9963	gene10396,gene10667,gene1994,gene2921,gene3185,gene4586,gene7427,gene8837,gene9342
CC	GO:0030286	dynein complex	1	0	1	2	0.123	0.681961	gene783	-
CC	GO:0048188	Set1C/COMPASS complex	1	0	1	2	0.123	0.681961	gene759	-
CC	GO:0071341	medial cortical node	1	0	1	2	0.123	0.681961	gene4619	-
MF	GO:0008514	organic anion transmembrane transporter activity	1	6	7	50	0.12693	0.696567	gene11395	gene10396,gene10667,gene3185,gene4586,gene7427,gene8837
CC	GO:0070469	respiratory chain	2	0	2	10	0.129	0.696567	gene3261,gene6733	-
BP	GO:0000270	peptidoglycan metabolic process	0	2	2	8	0.13	0.696567	-	gene2036,gene7618
BP	GO:0006560	proline metabolic process	0	2	2	8	0.13	0.696567	-	gene3515,gene8615
BP	GO:0030203	glycosaminoglycan metabolic process	0	2	2	8	0.13	0.696567	-	gene2036,gene7618
BP	GO:0032787	monocarboxylic acid metabolic process	3	6	9	74	0.13489	0.696567	gene10920,gene1598,gene9655	gene1317,gene1914,gene42,gene4566,gene6240,gene8010
BP	GO:0006811	ion transport	14	9	23	226	0.13559	0.696567	gene10128,gene11395,gene1769,gene2098,gene3052,gene341,gene5188,gene640,gene6535,gene6765,gene7429,gene8250,gene9414,gene9963	gene10396,gene10667,gene1994,gene2921,gene3185,gene4586,gene7427,gene8837,gene9342
BP	GO:0009108	coenzyme biosynthetic process	4	3	7	54	0.13758	0.696567	gene3314,gene5435,gene6007,gene7383	gene1702,gene5183,gene522
MF	GO:0016854	racemase and epimerase activity	1	1	2	8	0.14297	0.696567	gene1507	gene7536
BP	GO:0015698	inorganic anion transport	2	2	4	26	0.15025	0.696567	gene5188,gene9963	gene1994,gene9342
BP	GO:0000098	sulfur amino acid catabolic process	1	0	1	2	0.15388	0.696567	gene2139	-
BP	GO:0001881	receptor recycling	0	1	1	2	0.15388	0.696567	-	gene5327
BP	GO:0006007	glucose catabolic process	1	0	1	2	0.15388	0.696567	gene2141	-
BP	GO:0006428	isoleucyl-tRNA aminoacylation	0	1	1	2	0.15388	0.696567	-	gene6680
BP	GO:0006884	cell volume homeostasis	0	1	1	2	0.15388	0.696567	-	gene7095
BP	GO:0007623	circadian rhythm	1	0	1	2	0.15388	0.696567	gene2139	-
BP	GO:0009448	gamma-aminobutyric acid metabolic process	0	1	1	2	0.15388	0.696567	-	gene1317
BP	GO:0009450	gamma-aminobutyric acid catabolic process	0	1	1	2	0.15388	0.696567	-	gene1317
BP	GO:0009698	phenylpropanoid metabolic process	0	1	1	2	0.15388	0.696567	-	gene4566
BP	GO:0009803	cinnamic acid metabolic process	0	1	1	2	0.15388	0.696567	-	gene4566
BP	GO:0009820	alkaloid metabolic process	0	1	1	2	0.15388	0.696567	-	gene6051
BP	GO:0010821	regulation of mitochondrion organization	1	0	1	2	0.15388	0.696567	gene2733	-
BP	GO:0015696	ammonium transport	1	0	1	2	0.15388	0.696567	gene1769	-
BP	GO:0018023	peptidyl-lysine trimethylation	1	0	1	2	0.15388	0.696567	gene759	-
BP	GO:0019320	hexose catabolic process	1	0	1	2	0.15388	0.696567	gene2141	-
BP	GO:0030328	prenylcysteine catabolic process	1	0	1	2	0.15388	0.696567	gene2139	-
BP	GO:0030329	prenylcysteine metabolic process	1	0	1	2	0.15388	0.696567	gene2139	-
BP	GO:0031221	arabinan metabolic process	1	0	1	2	0.15388	0.696567	gene10233	-
BP	GO:0031647	regulation of protein stability	1	0	1	2	0.15388	0.696567	gene1540	-
BP	GO:0034311	diol metabolic process	0	1	1	2	0.15388	0.696567	-	gene6051
BP	GO:0034312	diol biosynthetic process	0	1	1	2	0.15388	0.696567	-	gene6051
BP	GO:0043112	receptor metabolic process	0	1	1	2	0.15388	0.696567	-	gene5327
BP	GO:0044878	mitotic cytokinesis checkpoint	1	0	1	2	0.15388	0.696567	gene4619	-
BP	GO:0046292	formaldehyde metabolic process	1	0	1	2	0.15388	0.696567	gene2056	-
BP	GO:0046294	formaldehyde catabolic process	1	0	1	2	0.15388	0.696567	gene2056	-
BP	GO:0046365	monosaccharide catabolic process	1	0	1	2	0.15388	0.696567	gene2141	-
BP	GO:0046487	glyoxylate metabolic process	0	1	1	2	0.15388	0.696567	-	gene1914
BP	GO:0048511	rhythmic process	1	0	1	2	0.15388	0.696567	gene2139	-
BP	GO:0055081	anion homeostasis	1	0	1	2	0.15388	0.696567	gene2733	-
BP	GO:0072488	ammonium transmembrane transport	1	0	1	2	0.15388	0.696567	gene1769	-
BP	GO:0008152	metabolic process	157	103	260	3141	0.15488	0.696567	gene10174,gene10233,gene10300,gene10329,gene10343,gene10344,gene10346,gene10480,gene10625,gene10673,gene10854,gene10872,gene10920,gene10929,gene10962,gene11087,gene11233,gene113,gene11369,gene11378,gene11419,gene11452,gene1149,gene11527,gene11612,gene11628,gene11758,gene1219,gene122,gene124,gene1430,gene1507,gene1521,gene1524,gene1539,gene1540,gene1558,gene1598,gene1630,gene1634,gene1650,gene1724…	gene10058,gene10508,gene10524,gene10547,gene10554,gene10695,gene10696,gene10973,gene10983,gene11007,gene11052,gene11192,gene11193,gene11356,gene11458,gene11462,gene11654,gene11816,gene1227,gene1317,gene1360,gene1412,gene1579,gene1612,gene1621,gene1625,gene1702,gene1709,gene1733,gene1740,gene1914,gene1923,gene2036,gene2078,gene2134,gene2154,gene2155,gene2500,gene2790,gene291,gene2926,gene2959,gene…
BP	GO:0006820	anion transport	3	8	11	98	0.15864	0.696567	gene11395,gene5188,gene9963	gene10396,gene10667,gene1994,gene3185,gene4586,gene7427,gene8837,gene9342
BP	GO:0072348	sulfur compound transport	1	1	2	9	0.15864	0.696567	gene9963	gene9342
BP	GO:0098660	inorganic ion transmembrane transport	7	2	9	77	0.16047	0.696567	gene2098,gene3052,gene341,gene640,gene7429,gene8250,gene9963	gene2921,gene9342
MF	GO:0000384	first spliceosomal transesterification activity	1	0	1	2	0.1625	0.696567	gene7818	-
MF	GO:0003838	sterol 24-C-methyltransferase activity	0	1	1	2	0.1625	0.696567	-	gene11192
MF	GO:0003847	1-alkyl-2-acetylglycerophosphocholine esterase activity	1	0	1	2	0.1625	0.696567	gene10174	-
MF	GO:0003968	RNA-directed 5'-3' RNA polymerase activity	1	0	1	2	0.1625	0.696567	gene113	-
MF	GO:0004056	argininosuccinate lyase activity	0	1	1	2	0.1625	0.696567	-	gene2959
MF	GO:0004108	citrate (Si)-synthase activity	0	1	1	2	0.1625	0.696567	-	gene6240
MF	GO:0004339	glucan 1,4-alpha-glucosidase activity	0	1	1	2	0.1625	0.696567	-	gene4706
MF	GO:0004555	alpha,alpha-trehalase activity	0	1	1	2	0.1625	0.696567	-	gene1412
MF	GO:0004577	N-acetylglucosaminyldiphosphodolichol N-acetylglucosaminyltransferase activity	1	0	1	2	0.1625	0.696567	gene8668	-
MF	GO:0004617	phosphoglycerate dehydrogenase activity	1	0	1	2	0.1625	0.696567	gene3985	-
MF	GO:0004802	transketolase activity	1	0	1	2	0.1625	0.696567	gene9451	-
MF	GO:0004822	isoleucine-tRNA ligase activity	0	1	1	2	0.1625	0.696567	-	gene6680
MF	GO:0008519	ammonium transmembrane transporter activity	1	0	1	2	0.1625	0.696567	gene1769	-
MF	GO:0015927	trehalase activity	0	1	1	2	0.1625	0.696567	-	gene1412
MF	GO:0016803	ether hydrolase activity	0	1	1	2	0.1625	0.696567	-	gene9818
MF	GO:0016822	hydrolase activity, acting on acid carbon-carbon bonds	0	1	1	2	0.1625	0.696567	-	gene9347
MF	GO:0016823	hydrolase activity, acting on acid carbon-carbon bonds, in ketonic substances	0	1	1	2	0.1625	0.696567	-	gene9347
MF	GO:0016899	oxidoreductase activity, acting on the CH-OH group of donors, oxygen as acceptor	1	0	1	2	0.1625	0.696567	gene10625	-
MF	GO:0016906	sterol 3-beta-glucosyltransferase activity	0	1	1	2	0.1625	0.696567	-	gene9830
MF	GO:0030337	DNA polymerase processivity factor activity	0	1	1	2	0.1625	0.696567	-	gene3621
MF	GO:0030366	molybdopterin synthase activity	1	0	1	2	0.1625	0.696567	gene6007	-
MF	GO:0033961	cis-stilbene-oxide hydrolase activity	0	1	1	2	0.1625	0.696567	-	gene9818
MF	GO:0035004	phosphatidylinositol 3-kinase activity	1	0	1	2	0.1625	0.696567	gene1540	-
MF	GO:0036440	citrate synthase activity	0	1	1	2	0.1625	0.696567	-	gene6240
MF	GO:0042171	lysophosphatidic acid acyltransferase activity	1	0	1	2	0.1625	0.696567	gene9242	-
MF	GO:0052654	L-leucine transaminase activity	0	1	1	2	0.1625	0.696567	-	gene4386
MF	GO:0052655	L-valine transaminase activity	0	1	1	2	0.1625	0.696567	-	gene4386
MF	GO:0052656	L-isoleucine transaminase activity	0	1	1	2	0.1625	0.696567	-	gene4386
MF	GO:0070290	N-acylphosphatidylethanolamine-specific phospholipase D activity	1	0	1	2	0.1625	0.696567	gene4735	-
MF	GO:0071617	lysophospholipid acyltransferase activity	1	0	1	2	0.1625	0.696567	gene9242	-
MF	GO:0098809	nitrite reductase activity	1	0	1	2	0.1625	0.696567	gene2769	-
MF	GO:2001070	starch binding	0	1	1	2	0.1625	0.696567	-	gene4706
BP	GO:0006555	methionine metabolic process	1	2	3	18	0.1705	0.718884	gene2609	gene5183,gene6803
BP	GO:0016042	lipid catabolic process	2	1	3	18	0.1705	0.718884	gene10174,gene4801	gene6240
BP	GO:0072525	pyridine-containing compound biosynthetic process	2	1	3	18	0.1705	0.718884	gene5435,gene7383	gene1702
BP	GO:0019362	pyridine nucleotide metabolic process	4	1	5	37	0.17069	0.718884	gene1598,gene178,gene5435,gene7383	gene7618
BP	GO:0046496	nicotinamide nucleotide metabolic process	4	1	5	37	0.17069	0.718884	gene1598,gene178,gene5435,gene7383	gene7618
BP	GO:0003333	amino acid transmembrane transport	1	5	6	47	0.17071	0.718884	gene11395	gene10396,gene10667,gene3185,gene4586,gene7427
MF	GO:0043168	anion binding	43	36	79	844	0.17153	0.720225	gene10128,gene10329,gene111,gene11233,gene11420,gene11527,gene11612,gene1219,gene122,gene1430,gene1779,gene1954,gene2546,gene2653,gene2733,gene2769,gene3255,gene3314,gene3607,gene3674,gene396,gene3985,gene4619,gene4721,gene4727,gene4732,gene4958,gene5897,gene6896,gene7067,gene7383,gene7429,gene7447,gene783,gene7912,gene7915,gene8317,gene839,gene8611,gene9240,gene9414,gene9480,gene9997	gene10204,gene10554,gene11007,gene11356,gene11458,gene11462,gene11654,gene1317,gene155,gene1621,gene1625,gene2036,gene291,gene3086,gene3933,gene4038,gene405,gene5183,gene522,gene5324,gene5327,gene6051,gene619,gene6576,gene6680,gene684,gene6851,gene7309,gene7389,gene7618,gene7877,gene8010,gene824,gene8319,gene882,gene8924
MF	GO:0046912	transferase activity, transferring acyl groups, acyl groups converted into alkyl on transfer	0	2	2	9	0.17393	0.726098	-	gene6240,gene6850
BP	GO:0044283	small molecule biosynthetic process	6	11	17	166	0.17394	0.726098	gene1540,gene1598,gene2609,gene3985,gene9129,gene9399	gene1702,gene2959,gene3515,gene42,gene4386,gene4566,gene6051,gene6803,gene8119,gene8398,gene8615
MF	GO:0015171	amino acid transmembrane transporter activity	1	5	6	45	0.17807	0.740761	gene11395	gene10396,gene10667,gene3185,gene4586,gene7427
CC	GO:0005811	lipid droplet	1	0	1	3	0.179	0.740761	gene9242	-
CC	GO:0035097	histone methyltransferase complex	1	0	1	3	0.179	0.740761	gene759	-
MF	GO:0016627	oxidoreductase activity, acting on the CH-CH group of donors	1	4	5	36	0.18576	0.766527	gene2546	gene1612,gene291,gene6576,gene7389
BP	GO:0006098	pentose-phosphate shunt	1	1	2	10	0.18829	0.772527	gene178	gene7618
BP	GO:0019682	glyceraldehyde-3-phosphate metabolic process	1	1	2	10	0.18829	0.772527	gene178	gene7618
BP	GO:0000097	sulfur amino acid biosynthetic process	2	1	3	19	0.19121	0.77784	gene2609,gene9129	gene6803
BP	GO:0006066	alcohol metabolic process	1	2	3	19	0.19121	0.77784	gene1540	gene6051,gene8398
BP	GO:0009084	glutamine family amino acid biosynthetic process	0	3	3	19	0.19121	0.77784	-	gene2959,gene3515,gene8615
BP	GO:0005996	monosaccharide metabolic process	4	0	4	29	0.19898	0.800561	gene10233,gene1507,gene1598,gene2141	-
BP	GO:0043648	dicarboxylic acid metabolic process	2	2	4	29	0.19898	0.800561	gene6253,gene9961	gene1317,gene3515
BP	GO:0006732	coenzyme metabolic process	6	4	10	92	0.19935	0.800561	gene1598,gene178,gene3314,gene5435,gene6007,gene7383	gene1702,gene5183,gene522,gene7618
MF	GO:0005342	organic acid transmembrane transporter activity	1	5	6	47	0.20474	0.800561	gene11395	gene10396,gene10667,gene3185,gene4586,gene7427
MF	GO:0046943	carboxylic acid transmembrane transporter activity	1	5	6	47	0.20474	0.800561	gene11395	gene10396,gene10667,gene3185,gene4586,gene7427
MF	GO:0003993	acid phosphatase activity	2	0	2	10	0.20583	0.800561	gene4522,gene7408	-
MF	GO:0015926	glucosidase activity	1	1	2	10	0.20583	0.800561	gene1634	gene4706
BP	GO:1903825	organic acid transmembrane transport	1	5	6	50	0.20824	0.800561	gene11395	gene10396,gene10667,gene3185,gene4586,gene7427
BP	GO:1905039	carboxylic acid transmembrane transport	1	5	6	50	0.20824	0.800561	gene11395	gene10396,gene10667,gene3185,gene4586,gene7427
BP	GO:0042180	cellular ketone metabolic process	1	2	3	20	0.21251	0.800561	gene1540	gene1709,gene6051
BP	GO:0006563	L-serine metabolic process	2	0	2	11	0.2186	0.800561	gene3985,gene9129	-
BP	GO:0006623	protein targeting to vacuole	1	1	2	11	0.2186	0.800561	gene9242	gene8398
BP	GO:0009070	serine family amino acid biosynthetic process	2	0	2	11	0.2186	0.800561	gene3985,gene9129	-
BP	GO:0042537	benzene-containing compound metabolic process	0	2	2	11	0.2186	0.800561	-	gene1709,gene4566
MF	GO:0008168	methyltransferase activity	7	5	12	110	0.22017	0.800561	gene10682,gene2609,gene4375,gene4720,gene759,gene9449,gene9673	gene10695,gene11192,gene1360,gene3046,gene6803
BP	GO:0006012	galactose metabolic process	1	0	1	3	0.22172	0.800561	gene1507	-
BP	GO:0006437	tyrosyl-tRNA aminoacylation	1	0	1	3	0.22172	0.800561	gene1779	-
BP	GO:0006521	regulation of cellular amino acid metabolic process	1	0	1	3	0.22172	0.800561	gene1540	-
BP	GO:0006591	ornithine metabolic process	0	1	1	3	0.22172	0.800561	-	gene2959
BP	GO:0009228	thiamine biosynthetic process	1	0	1	3	0.22172	0.800561	gene9399	-
BP	GO:0015937	coenzyme A biosynthetic process	0	1	1	3	0.22172	0.800561	-	gene522
BP	GO:0019541	propionate metabolic process	0	1	1	3	0.22172	0.800561	-	gene6240
BP	GO:0019543	propionate catabolic process	0	1	1	3	0.22172	0.800561	-	gene6240
BP	GO:0019566	arabinose metabolic process	1	0	1	3	0.22172	0.800561	gene10233	-
BP	GO:0019626	short-chain fatty acid catabolic process	0	1	1	3	0.22172	0.800561	-	gene6240
BP	GO:0019629	propionate catabolic process, 2-methylcitrate cycle	0	1	1	3	0.22172	0.800561	-	gene6240
BP	GO:0033866	nucleoside bisphosphate biosynthetic process	0	1	1	3	0.22172	0.800561	-	gene522
BP	GO:0034030	ribonucleoside bisphosphate biosynthetic process	0	1	1	3	0.22172	0.800561	-	gene522
BP	GO:0034033	purine nucleoside bisphosphate biosynthetic process	0	1	1	3	0.22172	0.800561	-	gene522
BP	GO:0042450	arginine biosynthetic process via ornithine	0	1	1	3	0.22172	0.800561	-	gene2959
BP	GO:0042724	thiamine-containing compound biosynthetic process	1	0	1	3	0.22172	0.800561	gene9399	-
BP	GO:0042770	signal transduction in response to DNA damage	1	0	1	3	0.22172	0.800561	gene4619	-
BP	GO:0045040	protein import into mitochondrial outer membrane	0	1	1	3	0.22172	0.800561	-	gene4895
BP	GO:0046373	L-arabinose metabolic process	1	0	1	3	0.22172	0.800561	gene10233	-
BP	GO:0046459	short-chain fatty acid metabolic process	0	1	1	3	0.22172	0.800561	-	gene6240
BP	GO:0051568	histone H3-K4 methylation	1	0	1	3	0.22172	0.800561	gene759	-
BP	GO:0070192	chromosome organization involved in meiotic cell cycle	1	0	1	3	0.22172	0.800561	gene6012	-
BP	GO:0072401	signal transduction involved in DNA integrity checkpoint	1	0	1	3	0.22172	0.800561	gene4619	-
BP	GO:0072413	signal transduction involved in mitotic cell cycle checkpoint	1	0	1	3	0.22172	0.800561	gene4619	-
BP	GO:0072422	signal transduction involved in DNA damage checkpoint	1	0	1	3	0.22172	0.800561	gene4619	-
BP	GO:1902402	signal transduction involved in mitotic DNA damage checkpoint	1	0	1	3	0.22172	0.800561	gene4619	-
BP	GO:1902403	signal transduction involved in mitotic DNA integrity checkpoint	1	0	1	3	0.22172	0.800561	gene4619	-
BP	GO:1901607	alpha-amino acid biosynthetic process	3	5	8	73	0.22757	0.800561	gene2609,gene3985,gene9129	gene2959,gene3515,gene6803,gene8119,gene8615
CC	GO:0019008	molybdopterin synthase complex	1	0	1	4	0.231	0.800561	gene6007	-
CC	GO:0071006	U2-type catalytic step 1 spliceosome	1	0	1	4	0.231	0.800561	gene7818	-
CC	GO:0071012	catalytic step 1 spliceosome	1	0	1	4	0.231	0.800561	gene7818	-
MF	GO:0003842	1-pyrroline-5-carboxylate dehydrogenase activity	0	1	1	3	0.23359	0.800561	-	gene3515
MF	GO:0003958	NADPH-hemoprotein reductase activity	0	1	1	3	0.23359	0.800561	-	gene684
MF	GO:0004128	cytochrome-b5 reductase activity, acting on NAD(P)H	1	0	1	3	0.23359	0.800561	gene3876	-
MF	GO:0004831	tyrosine-tRNA ligase activity	1	0	1	3	0.23359	0.800561	gene1779	-
MF	GO:0008553	hydrogen-exporting ATPase activity, phosphorylative mechanism	1	0	1	3	0.23359	0.800561	gene7429	-
MF	GO:0015605	organophosphate ester transmembrane transporter activity	0	1	1	3	0.23359	0.800561	-	gene8837
MF	GO:0016530	metallochaperone activity	1	0	1	3	0.23359	0.800561	gene10128	-
MF	GO:0016639	oxidoreductase activity, acting on the CH-NH2 group of donors, NAD or NADP as acceptor	1	0	1	3	0.23359	0.800561	gene7925	-
MF	GO:0016670	oxidoreductase activity, acting on a sulfur group of donors, oxygen as acceptor	1	0	1	3	0.23359	0.800561	gene2139	-
MF	GO:0016712	oxidoreductase activity, acting on paired donors, with incorporation or reduction of molecular oxygen, reduced flavin or flavoprotein as one donor, and incorporation of one atom of oxygen	0	1	1	3	0.23359	0.800561	-	gene684
MF	GO:0016717	oxidoreductase activity, acting on paired donors, with oxidation of a pair of donors resulting in the reduction of molecular oxygen to two molecules of water	0	1	1	3	0.23359	0.800561	-	gene8398
MF	GO:0016801	hydrolase activity, acting on ether bonds	0	1	1	3	0.23359	0.800561	-	gene9818
MF	GO:0016855	racemase and epimerase activity, acting on amino acids and derivatives	0	1	1	3	0.23359	0.800561	-	gene7536
MF	GO:0016868	intramolecular transferase activity, phosphotransferases	1	0	1	3	0.23359	0.800561	gene2141	-
MF	GO:0019825	oxygen binding	1	0	1	3	0.23359	0.800561	gene11378	-
MF	GO:0036361	racemase activity, acting on amino acids and derivatives	0	1	1	3	0.23359	0.800561	-	gene7536
MF	GO:0046556	alpha-L-arabinofuranosidase activity	1	0	1	3	0.23359	0.800561	gene10233	-
MF	GO:0047750	cholestenol delta-isomerase activity	0	1	1	3	0.23359	0.800561	-	gene2078
MF	GO:0090599	alpha-glucosidase activity	1	0	1	3	0.23359	0.800561	gene1634	-
MF	GO:0140104	molecular carrier activity	1	0	1	3	0.23359	0.800561	gene10128	-
BP	GO:1901606	alpha-amino acid catabolic process	1	2	3	21	0.23428	0.800681	gene4061	gene1709,gene4566
BP	GO:0006865	amino acid transport	1	5	6	52	0.23474	0.800681	gene11395	gene10396,gene10667,gene3185,gene4586,gene7427
MF	GO:0004620	phospholipase activity	2	0	2	11	0.23827	0.810796	gene4735,gene4801	-
BP	GO:0006525	arginine metabolic process	1	1	2	12	0.24927	0.836336	gene1540	gene2959
BP	GO:0019359	nicotinamide nucleotide biosynthetic process	2	0	2	12	0.24927	0.836336	gene5435,gene7383	-
BP	GO:0019363	pyridine nucleotide biosynthetic process	2	0	2	12	0.24927	0.836336	gene5435,gene7383	-
BP	GO:0019751	polyol metabolic process	1	1	2	12	0.24927	0.836336	gene1540	gene6051
BP	GO:0046434	organophosphate catabolic process	0	2	2	12	0.24927	0.836336	-	gene1227,gene1740
BP	GO:0051156	glucose 6-phosphate metabolic process	1	1	2	12	0.24927	0.836336	gene178	gene7618
BP	GO:0005975	carbohydrate metabolic process	17	5	22	236	0.25578	0.856177	gene10233,gene1149,gene1507,gene1521,gene1598,gene1634,gene178,gene1952,gene2141,gene2209,gene3579,gene5049,gene6254,gene7945,gene8150,gene8836,gene8919	gene10508,gene1412,gene4443,gene4706,gene7618
BP	GO:0008652	cellular amino acid biosynthetic process	3	6	9	87	0.25999	0.868246	gene2609,gene3985,gene9129	gene2959,gene3515,gene4386,gene6803,gene8119,gene8615
MF	GO:0016884	carbon-nitrogen ligase activity, with glutamine as amido-N-donor	1	2	3	21	0.26143	0.869989	gene7383	gene10652,gene3056
MF	GO:0016879	ligase activity, forming carbon-nitrogen bonds	3	3	6	51	0.26185	0.869989	gene1954,gene6310,gene7383	gene10652,gene155,gene3056
MF	GO:0015662	ATPase activity, coupled to transmembrane movement of ions, phosphorylative mechanism	1	1	2	12	0.27093	0.869989	gene7429	gene2921
BP	GO:0032259	methylation	6	5	11	111	0.27422	0.869989	gene2609,gene4375,gene4720,gene759,gene9449,gene9673	gene10695,gene11192,gene1360,gene3046,gene6803
BP	GO:0006733	oxidoreduction coenzyme metabolic process	4	1	5	44	0.275	0.869989	gene1598,gene178,gene5435,gene7383	gene7618
BP	GO:0006629	lipid metabolic process	7	9	16	169	0.27732	0.869989	gene10174,gene10920,gene1540,gene2630,gene4801,gene8783,gene9655	gene11192,gene2078,gene42,gene4490,gene6240,gene6604,gene8010,gene8398,gene9830
BP	GO:0006739	NADP metabolic process	1	1	2	13	0.28006	0.869989	gene178	gene7618
BP	GO:0051784	negative regulation of nuclear division	2	0	2	13	0.28006	0.869989	gene3255,gene4619	-
MF	GO:0016757	transferase activity, transferring glycosyl groups	7	2	9	84	0.28096	0.869989	gene11411,gene11522,gene1634,gene5474,gene5897,gene7445,gene8668	gene7460,gene9830
MF	GO:0016830	carbon-carbon lyase activity	4	1	5	42	0.28217	0.869989	gene11420,gene1430,gene2209,gene420	gene4443
BP	GO:0000349	generation of catalytic spliceosome for first transesterification step	1	0	1	4	0.28414	0.869989	gene7818	-
BP	GO:0005978	glycogen biosynthetic process	1	0	1	4	0.28414	0.869989	gene1634	-
BP	GO:0006535	cysteine biosynthetic process from serine	1	0	1	4	0.28414	0.869989	gene9129	-
BP	GO:0006537	glutamate biosynthetic process	0	1	1	4	0.28414	0.869989	-	gene3515
BP	GO:0006772	thiamine metabolic process	1	0	1	4	0.28414	0.869989	gene9399	-
BP	GO:0007008	outer mitochondrial membrane organization	0	1	1	4	0.28414	0.869989	-	gene4895
BP	GO:0007530	sex determination	1	0	1	4	0.28414	0.869989	gene11628	-
BP	GO:0007531	mating type determination	1	0	1	4	0.28414	0.869989	gene11628	-
BP	GO:0007533	mating type switching	1	0	1	4	0.28414	0.869989	gene11628	-
BP	GO:0009062	fatty acid catabolic process	0	1	1	4	0.28414	0.869989	-	gene6240
BP	GO:0009251	glucan catabolic process	1	0	1	4	0.28414	0.869989	gene1634	-
BP	GO:0010565	regulation of cellular ketone metabolic process	1	0	1	4	0.28414	0.869989	gene1540	-
BP	GO:0019344	cysteine biosynthetic process	1	0	1	4	0.28414	0.869989	gene9129	-
BP	GO:0019441	tryptophan catabolic process to kynurenine	0	1	1	4	0.28414	0.869989	-	gene1709
BP	GO:0033238	regulation of cellular amine metabolic process	1	0	1	4	0.28414	0.869989	gene1540	-
BP	GO:0038083	peptidyl-tyrosine autophosphorylation	1	0	1	4	0.28414	0.869989	gene4619	-
BP	GO:0042219	cellular modified amino acid catabolic process	1	0	1	4	0.28414	0.869989	gene2139	-
BP	GO:0042723	thiamine-containing compound metabolic process	1	0	1	4	0.28414	0.869989	gene9399	-
BP	GO:0042822	pyridoxal phosphate metabolic process	0	1	1	4	0.28414	0.869989	-	gene1702
BP	GO:0042823	pyridoxal phosphate biosynthetic process	0	1	1	4	0.28414	0.869989	-	gene1702
BP	GO:0044247	cellular polysaccharide catabolic process	1	0	1	4	0.28414	0.869989	gene1634	-
BP	GO:0044273	sulfur compound catabolic process	1	0	1	4	0.28414	0.869989	gene2139	-
BP	GO:0045165	cell fate commitment	1	0	1	4	0.28414	0.869989	gene11628	-
BP	GO:0046184	aldehyde biosynthetic process	0	1	1	4	0.28414	0.869989	-	gene1702
BP	GO:0046500	S-adenosylmethionine metabolic process	0	1	1	4	0.28414	0.869989	-	gene5183
BP	GO:0051788	response to misfolded protein	1	0	1	4	0.28414	0.869989	gene1219	-
BP	GO:0070914	UV-damage excision repair	1	0	1	4	0.28414	0.869989	gene10854	-
BP	GO:0071218	cellular response to misfolded protein	1	0	1	4	0.28414	0.869989	gene1219	-
BP	GO:0072395	signal transduction involved in cell cycle checkpoint	1	0	1	4	0.28414	0.869989	gene4619	-
MF	GO:0016741	transferase activity, transferring one-carbon groups	7	5	12	117	0.2875	0.878404	gene10682,gene2609,gene4375,gene4720,gene759,gene9449,gene9673	gene10695,gene11192,gene1360,gene3046,gene6803
BP	GO:0015849	organic acid transport	1	5	6	56	0.29048	0.883748	gene11395	gene10396,gene10667,gene3185,gene4586,gene7427
BP	GO:0046942	carboxylic acid transport	1	5	6	56	0.29048	0.883748	gene11395	gene10396,gene10667,gene3185,gene4586,gene7427
MF	GO:0004061	arylformamidase activity	0	1	1	4	0.29866	0.886107	-	gene1709
MF	GO:0004096	catalase activity	1	0	1	4	0.29866	0.886107	gene124	-
MF	GO:0004356	glutamate-ammonia ligase activity	1	0	1	4	0.29866	0.886107	gene6310	-
MF	GO:0004712	protein serine/threonine/tyrosine kinase activity	1	0	1	4	0.29866	0.886107	gene4619	-
MF	GO:0004784	superoxide dismutase activity	1	0	1	4	0.29866	0.886107	gene9245	-
MF	GO:0016211	ammonia ligase activity	1	0	1	4	0.29866	0.886107	gene6310	-
MF	GO:0016679	oxidoreductase activity, acting on diphenols and related substances as donors	1	0	1	4	0.29866	0.886107	gene3261	-
MF	GO:0016721	oxidoreductase activity, acting on superoxide radicals as acceptor	1	0	1	4	0.29866	0.886107	gene9245	-
MF	GO:0016857	racemase and epimerase activity, acting on carbohydrates and derivatives	1	0	1	4	0.29866	0.886107	gene1507	-
MF	GO:0016863	intramolecular oxidoreductase activity, transposing C=C bonds	0	1	1	4	0.29866	0.886107	-	gene2078
MF	GO:0016880	acid-ammonia (or amide) ligase activity	1	0	1	4	0.29866	0.886107	gene6310	-
MF	GO:0016977	chitosanase activity	1	0	1	4	0.29866	0.886107	gene8836	-
MF	GO:0046872	metal ion binding	45	26	71	788	0.30042	0.889491	gene10346,gene10872,gene10962,gene11087,gene11369,gene11419,gene11420,gene11612,gene124,gene1524,gene1724,gene1729,gene1954,gene2056,gene2141,gene2532,gene2609,gene2733,gene2769,gene2988,gene3261,gene3314,gene3481,gene3773,gene4220,gene4436,gene4708,gene4724,gene4728,gene4735,gene6153,gene650,gene6727,gene6733,gene6765,gene7183,gene7429,gene7856,gene8402,gene8820,gene9001,gene9245,gene9414,gene94…	gene10547,gene10696,gene10983,gene11193,gene11816,gene155,gene2134,gene2154,gene2155,gene2500,gene2921,gene3046,gene4036,gene42,gene4805,gene5183,gene6486,gene6656,gene6803,gene684,gene7095,gene8398,gene8407,gene9344,gene9345,gene9817
BP	GO:0019318	hexose metabolic process	3	0	3	24	0.30143	0.890645	gene1507,gene1598,gene2141	-
MF	GO:0003777	microtubule motor activity	2	0	2	13	0.30355	0.895067	gene783,gene9240	-
BP	GO:0030001	metal ion transport	5	1	6	57	0.30485	0.897059	gene10128,gene3052,gene341,gene6765,gene8250	gene2921
MF	GO:0004672	protein kinase activity	7	5	12	119	0.30781	0.89999	gene10329,gene3255,gene3607,gene4619,gene52,gene6896,gene9187	gene11007,gene11052,gene11458,gene11462,gene11654
BP	GO:0006006	glucose metabolic process	2	0	2	14	0.31075	0.89999	gene1598,gene2141	-
MF	GO:0016853	isomerase activity	4	4	8	76	0.31506	0.89999	gene1507,gene1598,gene2141,gene4419	gene2078,gene5889,gene7536,gene9348
CC	GO:0005778	peroxisomal membrane	0	1	1	6	0.325	0.89999	-	gene5327
CC	GO:0009277	fungal-type cell wall	0	1	1	6	0.325	0.89999	-	gene6051
CC	GO:0031097	medial cortex	1	0	1	6	0.325	0.89999	gene4619	-
CC	GO:0031903	microbody membrane	0	1	1	6	0.325	0.89999	-	gene5327
CC	GO:0033179	proton-transporting V-type ATPase, V0 domain	1	0	1	6	0.325	0.89999	gene640	-
CC	GO:0042555	MCM complex	0	1	1	6	0.325	0.89999	-	gene619
MF	GO:0043169	cation binding	45	26	71	794	0.32604	0.89999	gene10346,gene10872,gene10962,gene11087,gene11369,gene11419,gene11420,gene11612,gene124,gene1524,gene1724,gene1729,gene1954,gene2056,gene2141,gene2532,gene2609,gene2733,gene2769,gene2988,gene3261,gene3314,gene3481,gene3773,gene4220,gene4436,gene4708,gene4724,gene4728,gene4735,gene6153,gene650,gene6727,gene6733,gene6765,gene7183,gene7429,gene7856,gene8402,gene8820,gene9001,gene9245,gene9414,gene94…	gene10547,gene10696,gene10983,gene11193,gene11816,gene155,gene2134,gene2154,gene2155,gene2500,gene2921,gene3046,gene4036,gene42,gene4805,gene5183,gene6486,gene6656,gene6803,gene684,gene7095,gene8398,gene8407,gene9344,gene9345,gene9817
BP	GO:0006812	cation transport	11	1	12	128	0.32764	0.89999	gene10128,gene1769,gene2098,gene3052,gene341,gene640,gene6535,gene6765,gene7429,gene8250,gene9414	gene2921
BP	GO:0006790	sulfur compound metabolic process	5	2	7	70	0.32793	0.89999	gene2139,gene2609,gene3314,gene9129,gene9399	gene5183,gene6803
BP	GO:0015711	organic anion transport	1	6	7	70	0.32793	0.89999	gene11395	gene10396,gene10667,gene3185,gene4586,gene7427,gene8837
MF	GO:0016773	phosphotransferase activity, alcohol group as acceptor	8	8	16	166	0.33274	0.89999	gene10329,gene1540,gene3255,gene3607,gene4619,gene52,gene6896,gene9187	gene11007,gene11052,gene11458,gene11462,gene11654,gene2036,gene522,gene7618
BP	GO:0009086	methionine biosynthetic process	1	1	2	15	0.34116	0.89999	gene2609	gene6803
BP	GO:0032535	regulation of cellular component size	1	1	2	15	0.34116	0.89999	gene4619	gene7095
BP	GO:0044743	protein transmembrane import into intracellular organelle	0	2	2	15	0.34116	0.89999	-	gene4895,gene5327
BP	GO:0072666	establishment of protein localization to vacuole	1	1	2	15	0.34116	0.89999	gene9242	gene8398
BP	GO:0090066	regulation of anatomical structure size	1	1	2	15	0.34116	0.89999	gene4619	gene7095
BP	GO:0000303	response to superoxide	1	0	1	5	0.34157	0.89999	gene9245	-
BP	GO:0000305	response to oxygen radical	1	0	1	5	0.34157	0.89999	gene9245	-
BP	GO:0006085	acetyl-CoA biosynthetic process	1	0	1	5	0.34157	0.89999	gene3314	-
BP	GO:0006564	L-serine biosynthetic process	1	0	1	5	0.34157	0.89999	gene3985	-
BP	GO:0006696	ergosterol biosynthetic process	0	1	1	5	0.34157	0.89999	-	gene8398
BP	GO:0006874	cellular calcium ion homeostasis	0	1	1	5	0.34157	0.89999	-	gene7095
BP	GO:0007094	mitotic spindle assembly checkpoint	1	0	1	5	0.34157	0.89999	gene3255	-
BP	GO:0008204	ergosterol metabolic process	0	1	1	5	0.34157	0.89999	-	gene8398
BP	GO:0015936	coenzyme A metabolic process	0	1	1	5	0.34157	0.89999	-	gene522
BP	GO:0016128	phytosteroid metabolic process	0	1	1	5	0.34157	0.89999	-	gene8398
BP	GO:0016129	phytosteroid biosynthetic process	0	1	1	5	0.34157	0.89999	-	gene8398
BP	GO:0016558	protein import into peroxisome matrix	0	1	1	5	0.34157	0.89999	-	gene5327
BP	GO:0018958	phenol-containing compound metabolic process	0	1	1	5	0.34157	0.89999	-	gene2926
BP	GO:0019321	pentose metabolic process	1	0	1	5	0.34157	0.89999	gene10233	-
BP	GO:0019430	removal of superoxide radicals	1	0	1	5	0.34157	0.89999	gene9245	-
BP	GO:0030259	lipid glycosylation	0	1	1	5	0.34157	0.89999	-	gene9830
BP	GO:0031023	microtubule organizing center organization	1	0	1	5	0.34157	0.89999	gene4619	-
BP	GO:0032886	regulation of microtubule-based process	1	0	1	5	0.34157	0.89999	gene4619	-
BP	GO:0033865	nucleoside bisphosphate metabolic process	0	1	1	5	0.34157	0.89999	-	gene522
BP	GO:0033875	ribonucleoside bisphosphate metabolic process	0	1	1	5	0.34157	0.89999	-	gene522
BP	GO:0034032	purine nucleoside bisphosphate metabolic process	0	1	1	5	0.34157	0.89999	-	gene522
BP	GO:0035384	thioester biosynthetic process	1	0	1	5	0.34157	0.89999	gene3314	-
BP	GO:0036289	peptidyl-serine autophosphorylation	1	0	1	5	0.34157	0.89999	gene4619	-
BP	GO:0042744	hydrogen peroxide catabolic process	1	0	1	5	0.34157	0.89999	gene124	-
BP	GO:0042816	vitamin B6 metabolic process	0	1	1	5	0.34157	0.89999	-	gene1702
BP	GO:0042819	vitamin B6 biosynthetic process	0	1	1	5	0.34157	0.89999	-	gene1702
BP	GO:0044107	cellular alcohol metabolic process	0	1	1	5	0.34157	0.89999	-	gene8398
BP	GO:0044108	cellular alcohol biosynthetic process	0	1	1	5	0.34157	0.89999	-	gene8398
BP	GO:0045132	meiotic chromosome segregation	1	0	1	5	0.34157	0.89999	gene6012	-
BP	GO:0051300	spindle pole body organization	1	0	1	5	0.34157	0.89999	gene4619	-
BP	GO:0055074	calcium ion homeostasis	0	1	1	5	0.34157	0.89999	-	gene7095
BP	GO:0070507	regulation of microtubule cytoskeleton organization	1	0	1	5	0.34157	0.89999	gene4619	-
BP	GO:0071173	spindle assembly checkpoint	1	0	1	5	0.34157	0.89999	gene3255	-
BP	GO:0071450	cellular response to oxygen radical	1	0	1	5	0.34157	0.89999	gene9245	-
BP	GO:0071451	cellular response to superoxide	1	0	1	5	0.34157	0.89999	gene9245	-
BP	GO:0071616	acyl-CoA biosynthetic process	1	0	1	5	0.34157	0.89999	gene3314	-
BP	GO:0090151	establishment of protein localization to mitochondrial membrane	0	1	1	5	0.34157	0.89999	-	gene4895
BP	GO:0097384	cellular lipid biosynthetic process	0	1	1	5	0.34157	0.89999	-	gene8398
BP	GO:0048878	chemical homeostasis	2	2	4	37	0.34441	0.905811	gene2733,gene9242	gene6060,gene7095
BP	GO:0009066	aspartate family amino acid metabolic process	1	2	3	26	0.34678	0.910377	gene2609	gene5183,gene6803
BP	GO:0098655	cation transmembrane transport	8	1	9	95	0.35054	0.918568	gene1769,gene2098,gene3052,gene341,gene640,gene7429,gene8250,gene9414	gene2921
BP	GO:0098662	inorganic cation transmembrane transport	6	1	7	72	0.35474	0.926828	gene2098,gene3052,gene341,gene640,gene7429,gene8250	gene2921
MF	GO:0050661	NADP binding	1	2	3	25	0.35739	0.926828	gene2769	gene11356,gene8615
MF	GO:0002161	aminoacyl-tRNA editing activity	0	1	1	5	0.35821	0.926828	-	gene6680
MF	GO:0004181	metallocarboxypeptidase activity	1	0	1	5	0.35821	0.926828	gene10962	-
MF	GO:0004713	protein tyrosine kinase activity	1	0	1	5	0.35821	0.926828	gene4619	-
MF	GO:0016842	amidine-lyase activity	0	1	1	5	0.35821	0.926828	-	gene2959
MF	GO:1901505	carbohydrate derivative transmembrane transporter activity	0	1	1	5	0.35821	0.926828	-	gene8837
MF	GO:0004180	carboxypeptidase activity	1	1	2	15	0.36778	0.941975	gene10962	gene4812
MF	GO:0016298	lipase activity	2	0	2	15	0.36778	0.941975	gene4735,gene4801	-
CC	GO:0031306	intrinsic component of mitochondrial outer membrane	1	0	1	7	0.368	0.941975	gene2733	-
CC	GO:0031307	integral component of mitochondrial outer membrane	1	0	1	7	0.368	0.941975	gene2733	-
CC	GO:0032541	cortical endoplasmic reticulum	0	1	1	7	0.368	0.941975	-	gene7095
CC	GO:0071782	endoplasmic reticulum tubular network	0	1	1	7	0.368	0.941975	-	gene7095
BP	GO:0000413	protein peptidyl-prolyl isomerization	1	1	2	16	0.37114	0.946638	gene4419	gene5889
BP	GO:0018208	peptidyl-proline modification	1	1	2	16	0.37114	0.946638	gene4419	gene5889
MF	GO:0000166	nucleotide binding	40	37	77	876	0.38007	0.950266	gene10329,gene111,gene11233,gene11527,gene11612,gene1219,gene122,gene1630,gene1779,gene1954,gene2546,gene2733,gene2769,gene3255,gene3314,gene3607,gene3674,gene396,gene3985,gene4419,gene4619,gene4721,gene5897,gene640,gene6535,gene6896,gene7067,gene7209,gene7383,gene7429,gene7447,gene783,gene7915,gene8317,gene839,gene9240,gene9414,gene9480,gene9925,gene9997	gene11007,gene11356,gene11458,gene11462,gene11654,gene155,gene1578,gene1579,gene1740,gene1914,gene2036,gene291,gene3086,gene4038,gene405,gene439,gene5183,gene522,gene5324,gene5327,gene6051,gene619,gene6576,gene6680,gene6788,gene684,gene6851,gene7309,gene7389,gene7618,gene7877,gene8010,gene824,gene8319,gene8615,gene882,gene8924
MF	GO:1901265	nucleoside phosphate binding	40	37	77	876	0.38007	0.950266	gene10329,gene111,gene11233,gene11527,gene11612,gene1219,gene122,gene1630,gene1779,gene1954,gene2546,gene2733,gene2769,gene3255,gene3314,gene3607,gene3674,gene396,gene3985,gene4419,gene4619,gene4721,gene5897,gene640,gene6535,gene6896,gene7067,gene7209,gene7383,gene7429,gene7447,gene783,gene7915,gene8317,gene839,gene9240,gene9414,gene9480,gene9925,gene9997	gene11007,gene11356,gene11458,gene11462,gene11654,gene155,gene1578,gene1579,gene1740,gene1914,gene2036,gene291,gene3086,gene4038,gene405,gene439,gene5183,gene522,gene5324,gene5327,gene6051,gene619,gene6576,gene6680,gene6788,gene684,gene6851,gene7309,gene7389,gene7618,gene7877,gene8010,gene824,gene8319,gene8615,gene882,gene8924
MF	GO:0042626	ATPase activity, coupled to transmembrane movement of substances	4	3	7	70	0.38314	0.950266	gene111,gene4721,gene7429,gene9414	gene2921,gene3086,gene824
BP	GO:0006022	aminoglycan metabolic process	0	3	3	28	0.39185	0.950266	-	gene10508,gene2036,gene7618
BP	GO:0006040	amino sugar metabolic process	0	3	3	28	0.39185	0.950266	-	gene10508,gene2036,gene7618
BP	GO:0050801	ion homeostasis	1	2	3	28	0.39185	0.950266	gene2733	gene6060,gene7095
BP	GO:0005977	glycogen metabolic process	1	0	1	6	0.3944	0.950266	gene1634	-
BP	GO:0005984	disaccharide metabolic process	0	1	1	6	0.3944	0.950266	-	gene1412
BP	GO:0005991	trehalose metabolic process	0	1	1	6	0.3944	0.950266	-	gene1412
BP	GO:0006084	acetyl-CoA metabolic process	1	0	1	6	0.3944	0.950266	gene3314	-
BP	GO:0006112	energy reserve metabolic process	1	0	1	6	0.3944	0.950266	gene1634	-
BP	GO:0006625	protein targeting to peroxisome	0	1	1	6	0.3944	0.950266	-	gene5327
BP	GO:0006777	Mo-molybdopterin cofactor biosynthetic process	1	0	1	6	0.3944	0.950266	gene6007	-
BP	GO:0007035	vacuolar acidification	0	1	1	6	0.3944	0.950266	-	gene6060
BP	GO:0019720	Mo-molybdopterin cofactor metabolic process	1	0	1	6	0.3944	0.950266	gene6007	-
BP	GO:0019722	calcium-mediated signaling	1	0	1	6	0.3944	0.950266	gene7209	-
BP	GO:0030641	regulation of cellular pH	0	1	1	6	0.3944	0.950266	-	gene6060
BP	GO:0031577	spindle checkpoint	1	0	1	6	0.3944	0.950266	gene3255	-
BP	GO:0042026	protein refolding	1	0	1	6	0.3944	0.950266	gene1219	-
BP	GO:0042743	hydrogen peroxide metabolic process	1	0	1	6	0.3944	0.950266	gene124	-
BP	GO:0043545	molybdopterin cofactor metabolic process	1	0	1	6	0.3944	0.950266	gene6007	-
BP	GO:0043574	peroxisomal transport	0	1	1	6	0.3944	0.950266	-	gene5327
BP	GO:0045835	negative regulation of meiotic nuclear division	1	0	1	6	0.3944	0.950266	gene4619	-
BP	GO:0045851	pH reduction	0	1	1	6	0.3944	0.950266	-	gene6060
BP	GO:0051189	prosthetic group metabolic process	1	0	1	6	0.3944	0.950266	gene6007	-
BP	GO:0051205	protein insertion into membrane	0	1	1	6	0.3944	0.950266	-	gene8398
BP	GO:0051452	intracellular pH reduction	0	1	1	6	0.3944	0.950266	-	gene6060
BP	GO:0051453	regulation of intracellular pH	0	1	1	6	0.3944	0.950266	-	gene6060
BP	GO:0070189	kynurenine metabolic process	0	1	1	6	0.3944	0.950266	-	gene1709
BP	GO:0071174	mitotic spindle checkpoint	1	0	1	6	0.3944	0.950266	gene3255	-
BP	GO:0072662	protein localization to peroxisome	0	1	1	6	0.3944	0.950266	-	gene5327
BP	GO:0072663	establishment of protein localization to peroxisome	0	1	1	6	0.3944	0.950266	-	gene5327
BP	GO:1901264	carbohydrate derivative transport	0	1	1	6	0.3944	0.950266	-	gene8837
MF	GO:0003755	peptidyl-prolyl cis-trans isomerase activity	1	1	2	16	0.39905	0.958254	gene4419	gene5889
MF	GO:0016859	cis-trans isomerase activity	1	1	2	16	0.39905	0.958254	gene4419	gene5889
CC	GO:0005618	cell wall	0	1	1	8	0.408	0.965337	-	gene6051
CC	GO:0005875	microtubule associated complex	1	0	1	8	0.408	0.965337	gene783	-
CC	GO:0030312	external encapsulating structure	0	1	1	8	0.408	0.965337	-	gene6051
CC	GO:0034708	methyltransferase complex	1	0	1	8	0.408	0.965337	gene759	-
BP	GO:0051188	cofactor biosynthetic process	4	3	7	76	0.40883	0.965337	gene3314,gene5435,gene6007,gene7383	gene1702,gene5183,gene522
MF	GO:0022804	active transmembrane transporter activity	6	4	10	106	0.41141	0.965337	gene111,gene2098,gene4721,gene7429,gene9414,gene9963	gene2921,gene3086,gene824,gene9342
MF	GO:0016820	hydrolase activity, acting on acid anhydrides, catalyzing transmembrane movement of substances	4	3	7	72	0.41185	0.965337	gene111,gene4721,gene7429,gene9414	gene2921,gene3086,gene824
MF	GO:0001871	pattern binding	0	1	1	6	0.41273	0.965337	-	gene4706
MF	GO:0008169	C-methyltransferase activity	0	1	1	6	0.41273	0.965337	-	gene11192
MF	GO:0015079	potassium ion transmembrane transporter activity	1	0	1	6	0.41273	0.965337	gene8250	-
MF	GO:0016774	phosphotransferase activity, carboxyl group as acceptor	1	0	1	6	0.41273	0.965337	gene3314	-
MF	GO:0018024	histone-lysine N-methyltransferase activity	1	0	1	6	0.41273	0.965337	gene759	-
MF	GO:0030247	polysaccharide binding	0	1	1	6	0.41273	0.965337	-	gene4706
MF	GO:0030674	protein binding, bridging	1	0	1	6	0.41273	0.965337	gene1540	-
BP	GO:0009636	response to toxic substance	3	0	3	29	0.4141	0.965337	gene124,gene2056,gene9245	-
BP	GO:0097237	cellular response to toxic substance	3	0	3	29	0.4141	0.965337	gene124,gene2056,gene9245	-
BP	GO:0098754	detoxification	3	0	3	29	0.4141	0.965337	gene124,gene2056,gene9245	-
BP	GO:1990748	cellular detoxification	3	0	3	29	0.4141	0.965337	gene124,gene2056,gene9245	-
MF	GO:0016740	transferase activity	40	33	73	838	0.41897	0.975107	gene10329,gene10343,gene1040,gene10682,gene11233,gene113,gene11411,gene11522,gene1540,gene1558,gene1634,gene178,gene2609,gene2653,gene3255,gene3296,gene3314,gene3607,gene4375,gene4619,gene4720,gene4727,gene4730,gene4732,gene52,gene5435,gene5474,gene5897,gene6007,gene6534,gene6896,gene7144,gene7445,gene759,gene8668,gene9187,gene9242,gene9449,gene9451,gene9673	gene10204,gene10554,gene10695,gene10968,gene11007,gene11052,gene11192,gene11458,gene11462,gene11654,gene1317,gene1360,gene1621,gene1625,gene2036,gene3046,gene3665,gene3933,gene4386,gene4689,gene5183,gene522,gene6060,gene6240,gene6788,gene6803,gene6850,gene7460,gene7461,gene7618,gene9348,gene9830,gene9832
MF	GO:0015399	primary active transmembrane transporter activity	4	3	7	73	0.42619	0.980175	gene111,gene4721,gene7429,gene9414	gene2921,gene3086,gene824
MF	GO:0015405	P-P-bond-hydrolysis-driven transmembrane transporter activity	4	3	7	73	0.42619	0.980175	gene111,gene4721,gene7429,gene9414	gene2921,gene3086,gene824
BP	GO:0009069	serine family amino acid metabolic process	2	0	2	18	0.42932	0.980175	gene3985,gene9129	-
MF	GO:0008194	UDP-glycosyltransferase activity	1	1	2	17	0.42958	0.980175	gene8668	gene9830
MF	GO:0005215	transporter activity	20	15	35	398	0.43675	0.980175	gene10457,gene111,gene11395,gene11612,gene1769,gene2098,gene2109,gene296,gene3052,gene3314,gene341,gene4721,gene5188,gene561,gene6112,gene640,gene7429,gene8250,gene9414,gene9963	gene10396,gene10667,gene107,gene1994,gene2643,gene2781,gene2921,gene3086,gene3185,gene4586,gene7427,gene7877,gene824,gene8837,gene9342
MF	GO:0043492	ATPase activity, coupled to movement of substances	4	3	7	74	0.44048	0.980175	gene111,gene4721,gene7429,gene9414	gene2921,gene3086,gene824
BP	GO:0000001	mitochondrion inheritance	1	0	1	7	0.443	0.980175	gene2733	-
BP	GO:0006534	cysteine metabolic process	1	0	1	7	0.443	0.980175	gene9129	-
BP	GO:0006801	superoxide metabolic process	1	0	1	7	0.443	0.980175	gene9245	-
BP	GO:0006813	potassium ion transport	1	0	1	7	0.443	0.980175	gene8250	-
BP	GO:0006885	regulation of pH	0	1	1	7	0.443	0.980175	-	gene6060
BP	GO:0009411	response to UV	1	0	1	7	0.443	0.980175	gene10854	-
BP	GO:0030004	cellular monovalent inorganic cation homeostasis	0	1	1	7	0.443	0.980175	-	gene6060
BP	GO:0031047	gene silencing by RNA	1	0	1	7	0.443	0.980175	gene1539	-
BP	GO:0033046	negative regulation of sister chromatid segregation	1	0	1	7	0.443	0.980175	gene3255	-
BP	GO:0033048	negative regulation of mitotic sister chromatid segregation	1	0	1	7	0.443	0.980175	gene3255	-
BP	GO:0034644	cellular response to UV	1	0	1	7	0.443	0.980175	gene10854	-
BP	GO:0044275	cellular carbohydrate catabolic process	1	0	1	7	0.443	0.980175	gene1634	-
BP	GO:0045839	negative regulation of mitotic nuclear division	1	0	1	7	0.443	0.980175	gene3255	-
BP	GO:0045841	negative regulation of mitotic metaphase/anaphase transition	1	0	1	7	0.443	0.980175	gene3255	-
BP	GO:0051494	negative regulation of cytoskeleton organization	1	0	1	7	0.443	0.980175	gene4619	-
BP	GO:0051985	negative regulation of chromosome segregation	1	0	1	7	0.443	0.980175	gene3255	-
BP	GO:0071478	cellular response to radiation	1	0	1	7	0.443	0.980175	gene10854	-
BP	GO:0071482	cellular response to light stimulus	1	0	1	7	0.443	0.980175	gene10854	-
BP	GO:0071804	cellular potassium ion transport	1	0	1	7	0.443	0.980175	gene8250	-
BP	GO:0071805	potassium ion transmembrane transport	1	0	1	7	0.443	0.980175	gene8250	-
BP	GO:0072503	cellular divalent inorganic cation homeostasis	0	1	1	7	0.443	0.980175	-	gene7095
BP	GO:0072507	divalent inorganic cation homeostasis	0	1	1	7	0.443	0.980175	-	gene7095
BP	GO:1902100	negative regulation of metaphase/anaphase transition of cell cycle	1	0	1	7	0.443	0.980175	gene3255	-
BP	GO:1905819	negative regulation of chromosome separation	1	0	1	7	0.443	0.980175	gene3255	-
BP	GO:2000816	negative regulation of mitotic sister chromatid separation	1	0	1	7	0.443	0.980175	gene3255	-
CC	GO:0044438	microbody part	0	1	1	9	0.446	0.980175	-	gene5327
CC	GO:0044439	peroxisomal part	0	1	1	9	0.446	0.980175	-	gene5327
MF	GO:0071949	FAD binding	3	0	3	29	0.45157	0.980175	gene11233,gene396,gene9997	-
BP	GO:0051186	cofactor metabolic process	6	4	10	116	0.4536	0.980175	gene1598,gene178,gene3314,gene5435,gene6007,gene7383	gene1702,gene5183,gene522,gene7618
CC	GO:0015934	large ribosomal subunit	0	2	2	24	0.456	0.980175	-	gene10973,gene6781
MF	GO:0022857	transmembrane transporter activity	17	12	29	331	0.45637	0.980175	gene10457,gene111,gene11395,gene11612,gene1769,gene2098,gene296,gene3052,gene3314,gene341,gene4721,gene5188,gene640,gene7429,gene8250,gene9414,gene9963	gene10396,gene10667,gene1994,gene2643,gene2921,gene3086,gene3185,gene4586,gene7427,gene824,gene8837,gene9342
BP	GO:0007018	microtubule-based movement	2	0	2	19	0.45733	0.980175	gene783,gene9240	-
BP	GO:0009081	branched-chain amino acid metabolic process	1	1	2	19	0.45733	0.980175	gene4730	gene4386
BP	GO:0009110	vitamin biosynthetic process	1	1	2	19	0.45733	0.980175	gene9399	gene1702
BP	GO:0042364	water-soluble vitamin biosynthetic process	1	1	2	19	0.45733	0.980175	gene9399	gene1702
BP	GO:0065002	intracellular protein transmembrane transport	0	2	2	19	0.45733	0.980175	-	gene4895,gene5327
MF	GO:0003774	motor activity	2	0	2	18	0.45927	0.980175	gene783,gene9240	-
MF	GO:0004185	serine-type carboxypeptidase activity	0	1	1	7	0.46262	0.980175	-	gene4812
MF	GO:0004616	phosphogluconate dehydrogenase (decarboxylating) activity	1	0	1	7	0.46262	0.980175	gene640	-
MF	GO:0016278	lysine N-methyltransferase activity	1	0	1	7	0.46262	0.980175	gene759	-
MF	GO:0016279	protein-lysine N-methyltransferase activity	1	0	1	7	0.46262	0.980175	gene759	-
MF	GO:0016597	amino acid binding	1	0	1	7	0.46262	0.980175	gene3985	-
MF	GO:0016624	oxidoreductase activity, acting on the aldehyde or oxo group of donors, disulfide as acceptor	0	1	1	7	0.46262	0.980175	-	gene4162
MF	GO:0035251	UDP-glucosyltransferase activity	0	1	1	7	0.46262	0.980175	-	gene9830
MF	GO:0042054	histone methyltransferase activity	1	0	1	7	0.46262	0.980175	gene759	-
MF	GO:0046527	glucosyltransferase activity	0	1	1	7	0.46262	0.980175	-	gene9830
MF	GO:0070008	serine-type exopeptidase activity	0	1	1	7	0.46262	0.980175	-	gene4812
MF	GO:0070403	NAD+ binding	0	1	1	7	0.46262	0.980175	-	gene8010
BP	GO:0006810	transport	40	36	76	935	0.46496	0.980175	gene10128,gene10457,gene10784,gene111,gene11232,gene11395,gene11612,gene1677,gene1769,gene2098,gene2109,gene2211,gene2929,gene2936,gene296,gene3052,gene3314,gene341,gene3760,gene4404,gene4721,gene5188,gene561,gene5654,gene6112,gene6197,gene640,gene6511,gene6535,gene6765,gene7429,gene7544,gene8250,gene879,gene9242,gene9255,gene9414,gene9686,gene9925,gene9963	gene10205,gene10396,gene10667,gene107,gene11196,gene1578,gene1615,gene1971,gene1994,gene2014,gene2173,gene2643,gene2781,gene2865,gene2921,gene3011,gene3086,gene3185,gene3789,gene4586,gene4631,gene4895,gene513,gene5327,gene5821,gene6147,gene7095,gene7427,gene7877,gene824,gene8398,gene8461,gene8837,gene9337,gene9342,gene9830
BP	GO:0009117	nucleotide metabolic process	5	4	9	105	0.46815	0.980175	gene1598,gene178,gene5435,gene7383,gene7429	gene1227,gene1740,gene522,gene7618
BP	GO:0016053	organic acid biosynthetic process	3	8	11	130	0.472	0.980175	gene2609,gene3985,gene9129	gene2959,gene3515,gene42,gene4386,gene4566,gene6803,gene8119,gene8615
BP	GO:0046394	carboxylic acid biosynthetic process	3	8	11	130	0.472	0.980175	gene2609,gene3985,gene9129	gene2959,gene3515,gene42,gene4386,gene4566,gene6803,gene8119,gene8615
BP	GO:0017038	protein import	0	3	3	32	0.47908	0.980175	-	gene4895,gene5327,gene7877
BP	GO:0006753	nucleoside phosphate metabolic process	5	4	9	106	0.47981	0.980175	gene1598,gene178,gene5435,gene7383,gene7429	gene1227,gene1740,gene522,gene7618
MF	GO:0016887	ATPase activity	8	6	14	159	0.48384	0.980175	gene111,gene1219,gene4721,gene7429,gene783,gene7915,gene9414,gene9925	gene2921,gene3086,gene5324,gene5327,gene7877,gene824
BP	GO:0006766	vitamin metabolic process	1	1	2	20	0.48453	0.980175	gene9399	gene1702
BP	GO:0006767	water-soluble vitamin metabolic process	1	1	2	20	0.48453	0.980175	gene9399	gene1702
BP	GO:0007093	mitotic cell cycle checkpoint	2	0	2	20	0.48453	0.980175	gene3255,gene4619	-
BP	GO:0030258	lipid modification	1	1	2	20	0.48453	0.980175	gene1540	gene9830
BP	GO:0071806	protein transmembrane transport	0	2	2	20	0.48453	0.980175	-	gene4895,gene5327
BP	GO:1901988	negative regulation of cell cycle phase transition	2	0	2	20	0.48453	0.980175	gene3255,gene4619	-
BP	GO:1901991	negative regulation of mitotic cell cycle phase transition	2	0	2	20	0.48453	0.980175	gene3255,gene4619	-
MF	GO:0022891	substrate-specific transmembrane transporter activity	14	9	23	265	0.48735	0.980175	gene10457,gene11395,gene11612,gene1769,gene2098,gene296,gene3052,gene341,gene5188,gene640,gene7429,gene8250,gene9414,gene9963	gene10396,gene10667,gene1994,gene2921,gene3185,gene4586,gene7427,gene8837,gene9342
BP	GO:0000105	histidine biosynthetic process	0	1	1	8	0.48772	0.980175	-	gene8119
BP	GO:0006094	gluconeogenesis	1	0	1	8	0.48772	0.980175	gene1598	-
BP	GO:0006450	regulation of translational fidelity	0	1	1	8	0.48772	0.980175	-	gene6680
BP	GO:0006469	negative regulation of protein kinase activity	1	0	1	8	0.48772	0.980175	gene4619	-
BP	GO:0006547	histidine metabolic process	0	1	1	8	0.48772	0.980175	-	gene8119
BP	GO:0006569	tryptophan catabolic process	0	1	1	8	0.48772	0.980175	-	gene1709
BP	GO:0006637	acyl-CoA metabolic process	1	0	1	8	0.48772	0.980175	gene3314	-
BP	GO:0009311	oligosaccharide metabolic process	0	1	1	8	0.48772	0.980175	-	gene1412
BP	GO:0009314	response to radiation	1	0	1	8	0.48772	0.980175	gene10854	-
BP	GO:0009416	response to light stimulus	1	0	1	8	0.48772	0.980175	gene10854	-
BP	GO:0009435	NAD biosynthetic process	1	0	1	8	0.48772	0.980175	gene7383	-
BP	GO:0018108	peptidyl-tyrosine phosphorylation	1	0	1	8	0.48772	0.980175	gene4619	-
BP	GO:0018212	peptidyl-tyrosine modification	1	0	1	8	0.48772	0.980175	gene4619	-
BP	GO:0019319	hexose biosynthetic process	1	0	1	8	0.48772	0.980175	gene1598	-
BP	GO:0030148	sphingolipid biosynthetic process	0	1	1	8	0.48772	0.980175	-	gene4490
BP	GO:0033673	negative regulation of kinase activity	1	0	1	8	0.48772	0.980175	gene4619	-
BP	GO:0035383	thioester metabolic process	1	0	1	8	0.48772	0.980175	gene3314	-
BP	GO:0035967	cellular response to topologically incorrect protein	1	0	1	8	0.48772	0.980175	gene1219	-
BP	GO:0042181	ketone biosynthetic process	0	1	1	8	0.48772	0.980175	-	gene6051
BP	GO:0042402	cellular biogenic amine catabolic process	0	1	1	8	0.48772	0.980175	-	gene1709
BP	GO:0042436	indole-containing compound catabolic process	0	1	1	8	0.48772	0.980175	-	gene1709
BP	GO:0046218	indolalkylamine catabolic process	0	1	1	8	0.48772	0.980175	-	gene1709
BP	GO:0046364	monosaccharide biosynthetic process	1	0	1	8	0.48772	0.980175	gene1598	-
BP	GO:0048311	mitochondrion distribution	1	0	1	8	0.48772	0.980175	gene2733	-
BP	GO:0051348	negative regulation of transferase activity	1	0	1	8	0.48772	0.980175	gene4619	-
BP	GO:0051447	negative regulation of meiotic cell cycle	1	0	1	8	0.48772	0.980175	gene4619	-
BP	GO:0052803	imidazole-containing compound metabolic process	0	1	1	8	0.48772	0.980175	-	gene8119
BP	GO:0055067	monovalent inorganic cation homeostasis	0	1	1	8	0.48772	0.980175	-	gene6060
MF	GO:0016860	intramolecular oxidoreductase activity	1	1	2	19	0.48804	0.980175	gene1598	gene2078
BP	GO:0051234	establishment of localization	40	36	76	941	0.49113	0.985004	gene10128,gene10457,gene10784,gene111,gene11232,gene11395,gene11612,gene1677,gene1769,gene2098,gene2109,gene2211,gene2929,gene2936,gene296,gene3052,gene3314,gene341,gene3760,gene4404,gene4721,gene5188,gene561,gene5654,gene6112,gene6197,gene640,gene6511,gene6535,gene6765,gene7429,gene7544,gene8250,gene879,gene9242,gene9255,gene9414,gene9686,gene9925,gene9963	gene10205,gene10396,gene10667,gene107,gene11196,gene1578,gene1615,gene1971,gene1994,gene2014,gene2173,gene2643,gene2781,gene2865,gene2921,gene3011,gene3086,gene3185,gene3789,gene4586,gene4631,gene4895,gene513,gene5327,gene5821,gene6147,gene7095,gene7427,gene7877,gene824,gene8398,gene8461,gene8837,gene9337,gene9342,gene9830
MF	GO:0015291	secondary active transmembrane transporter activity	2	1	3	31	0.49656	0.994505	gene2098,gene9963	gene9342
BP	GO:0055082	cellular chemical homeostasis	1	2	3	33	0.5	1	gene9242	gene6060,gene7095
MF	GO:0008235	metalloexopeptidase activity	1	0	1	8	0.50828	1	gene10962	-
MF	GO:0016628	oxidoreductase activity, acting on the CH-CH group of donors, NAD or NADP as acceptor	0	1	1	8	0.50828	1	-	gene1612
MF	GO:0016783	sulfurtransferase activity	1	0	1	8	0.50828	1	gene6007	-
MF	GO:0030145	manganese ion binding	1	0	1	8	0.50828	1	gene2141	-
MF	GO:0030976	thiamine pyrophosphate binding	1	0	1	8	0.50828	1	gene11420	-
MF	GO:0060090	molecular adaptor activity	1	0	1	8	0.50828	1	gene1540	-
BP	GO:0006468	protein phosphorylation	7	5	12	146	0.50856	1	gene10329,gene3255,gene3607,gene4619,gene52,gene6896,gene9187	gene11007,gene11052,gene11458,gene11462,gene11654
BP	GO:0006928	movement of cell or subcellular component	2	0	2	21	0.51087	1	gene783,gene9240	-
BP	GO:0044106	cellular amine metabolic process	1	1	2	21	0.51087	1	gene1540	gene1709
CC	GO:0099738	cell cortex region	1	0	1	11	0.514	1	gene4619	-
MF	GO:0008237	metallopeptidase activity	4	0	4	44	0.52017	1	gene10962,gene2513,gene4220,gene7487	-
MF	GO:0004674	protein serine/threonine kinase activity	4	2	6	68	0.52319	1	gene10329,gene3255,gene3607,gene4619	gene11007,gene11654
BP	GO:0000079	regulation of cyclin-dependent protein serine/threonine kinase activity	1	0	1	9	0.52885	1	gene4619	-
BP	GO:0000393	spliceosomal conformational changes to generate catalytic conformation	1	0	1	9	0.52885	1	gene7818	-
BP	GO:0001172	transcription, RNA-templated	1	0	1	9	0.52885	1	gene113	-
BP	GO:0001933	negative regulation of protein phosphorylation	1	0	1	9	0.52885	1	gene4619	-
BP	GO:0006730	one-carbon metabolic process	0	1	1	9	0.52885	1	-	gene5183
BP	GO:0009250	glucan biosynthetic process	1	0	1	9	0.52885	1	gene1634	-
BP	GO:0009310	amine catabolic process	0	1	1	9	0.52885	1	-	gene1709
BP	GO:0018105	peptidyl-serine phosphorylation	1	0	1	9	0.52885	1	gene4619	-
BP	GO:0031400	negative regulation of protein modification process	1	0	1	9	0.52885	1	gene4619	-
BP	GO:0042326	negative regulation of phosphorylation	1	0	1	9	0.52885	1	gene4619	-
BP	GO:0044242	cellular lipid catabolic process	0	1	1	9	0.52885	1	-	gene6240
BP	GO:0000723	telomere maintenance	2	0	2	22	0.53632	1	gene11527,gene759	-
BP	GO:0009067	aspartate family amino acid biosynthetic process	1	1	2	22	0.53632	1	gene2609	gene6803
BP	GO:0032200	telomere organization	2	0	2	22	0.53632	1	gene11527,gene759	-
BP	GO:0060249	anatomical structure homeostasis	2	0	2	22	0.53632	1	gene11527,gene759	-
MF	GO:0046873	metal ion transmembrane transporter activity	3	1	4	45	0.53838	1	gene3052,gene341,gene8250	gene2921
MF	GO:0016746	transferase activity, transferring acyl groups	3	6	9	105	0.53898	1	gene1040,gene3296,gene9242	gene3665,gene6060,gene6240,gene6850,gene7461,gene9832
MF	GO:0019829	cation-transporting ATPase activity	2	1	3	33	0.53963	1	gene7429,gene9414	gene2921
MF	GO:0022853	active ion transmembrane transporter activity	2	1	3	33	0.53963	1	gene7429,gene9414	gene2921
MF	GO:0042625	ATPase coupled ion transmembrane transporter activity	2	1	3	33	0.53963	1	gene7429,gene9414	gene2921
MF	GO:0008081	phosphoric diester hydrolase activity	2	0	2	21	0.54261	1	gene4735,gene8783	-
CC	GO:0033176	proton-transporting V-type ATPase complex	1	0	1	12	0.545	1	gene640	-
CC	GO:0033177	proton-transporting two-sector ATPase complex, proton-transporting domain	1	0	1	12	0.545	1	gene640	-
MF	GO:0015298	solute:cation antiporter activity	1	0	1	9	0.55008	1	gene2098	-
MF	GO:0015299	solute:proton antiporter activity	1	0	1	9	0.55008	1	gene2098	-
CC	GO:0044732	mitotic spindle pole body	2	0	2	29	0.558	1	gene4619,gene7818	-
BP	GO:0010639	negative regulation of organelle organization	2	0	2	23	0.56084	1	gene3255,gene4619	-
BP	GO:0030003	cellular cation homeostasis	0	2	2	23	0.56084	1	-	gene6060,gene7095
BP	GO:0098771	inorganic ion homeostasis	0	2	2	23	0.56084	1	-	gene6060,gene7095
BP	GO:0000002	mitochondrial genome maintenance	0	1	1	10	0.56669	1	-	gene4895
BP	GO:0006526	arginine biosynthetic process	0	1	1	10	0.56669	1	-	gene2959
BP	GO:0007006	mitochondrial membrane organization	0	1	1	10	0.56669	1	-	gene4895
BP	GO:0019932	second-messenger-mediated signaling	1	0	1	10	0.56669	1	gene7209	-
BP	GO:0034614	cellular response to reactive oxygen species	1	0	1	10	0.56669	1	gene9245	-
BP	GO:0040020	regulation of meiotic nuclear division	1	0	1	10	0.56669	1	gene4619	-
BP	GO:0046834	lipid phosphorylation	1	0	1	10	0.56669	1	gene1540	-
BP	GO:0046854	phosphatidylinositol phosphorylation	1	0	1	10	0.56669	1	gene1540	-
BP	GO:0051646	mitochondrion localization	1	0	1	10	0.56669	1	gene2733	-
BP	GO:1904029	regulation of cyclin-dependent protein kinase activity	1	0	1	10	0.56669	1	gene4619	-
MF	GO:0016667	oxidoreductase activity, acting on a sulfur group of donors	2	0	2	22	0.56835	1	gene2139,gene2786	-
MF	GO:0022892	substrate-specific transporter activity	14	10	24	288	0.57094	1	gene10457,gene11395,gene11612,gene1769,gene2098,gene296,gene3052,gene341,gene5188,gene640,gene7429,gene8250,gene9414,gene9963	gene10396,gene10667,gene1994,gene2921,gene3185,gene4586,gene7427,gene7877,gene8837,gene9342
MF	GO:0008236	serine-type peptidase activity	2	2	4	47	0.5737	1	gene10085,gene11114	gene4812,gene7485
MF	GO:0017171	serine hydrolase activity	2	2	4	47	0.5737	1	gene10085,gene11114	gene4812,gene7485
CC	GO:0000792	heterochromatin	1	0	1	13	0.574	1	gene11628	-
CC	GO:0032155	cell division site part	1	0	1	13	0.574	1	gene4619	-
MF	GO:0022890	inorganic cation transmembrane transporter activity	6	1	7	84	0.57787	1	gene2098,gene3052,gene341,gene640,gene7429,gene8250	gene2921
BP	GO:0000075	cell cycle checkpoint	2	0	2	24	0.58442	1	gene3255,gene4619	-
BP	GO:0055080	cation homeostasis	0	2	2	24	0.58442	1	-	gene6060,gene7095
BP	GO:0072665	protein localization to vacuole	1	1	2	24	0.58442	1	gene9242	gene8398
BP	GO:0140013	meiotic nuclear division	2	0	2	24	0.58442	1	gene4619,gene6012	-
MF	GO:0008324	cation transmembrane transporter activity	8	1	9	109	0.58557	1	gene1769,gene2098,gene3052,gene341,gene640,gene7429,gene8250,gene9414	gene2921
MF	GO:0004725	protein tyrosine phosphatase activity	1	0	1	10	0.58833	1	gene4522	-
MF	GO:0008375	acetylglucosaminyltransferase activity	1	0	1	10	0.58833	1	gene8668	-
MF	GO:0016646	oxidoreductase activity, acting on the CH-NH group of donors, NAD or NADP as acceptor	0	1	1	10	0.58833	1	-	gene3515
MF	GO:0016776	phosphotransferase activity, phosphate group as acceptor	1	0	1	10	0.58833	1	gene1540	-
MF	GO:0016866	intramolecular transferase activity	1	0	1	10	0.58833	1	gene2141	-
MF	GO:0016651	oxidoreductase activity, acting on NAD(P)H	1	1	2	23	0.59302	1	gene3876	gene684
MF	GO:0016874	ligase activity	5	4	9	110	0.59688	1	gene1954,gene4733,gene6310,gene7144,gene7383	gene10652,gene155,gene292,gene3056
BP	GO:0006342	chromatin silencing	3	0	3	38	0.59757	1	gene11628,gene1539,gene759	-
BP	GO:0045814	negative regulation of gene expression, epigenetic	3	0	3	38	0.59757	1	gene11628,gene1539,gene759	-
BP	GO:0000302	response to reactive oxygen species	1	0	1	11	0.6015	1	gene9245	-
BP	GO:0018209	peptidyl-serine modification	1	0	1	11	0.6015	1	gene4619	-
BP	GO:0030071	regulation of mitotic metaphase/anaphase transition	1	0	1	11	0.6015	1	gene3255	-
BP	GO:0033692	cellular polysaccharide biosynthetic process	1	0	1	11	0.6015	1	gene1634	-
BP	GO:0034968	histone lysine methylation	1	0	1	11	0.6015	1	gene759	-
BP	GO:0035335	peptidyl-tyrosine dephosphorylation	1	0	1	11	0.6015	1	gene4522	-
BP	GO:0035966	response to topologically incorrect protein	1	0	1	11	0.6015	1	gene1219	-
BP	GO:0046777	protein autophosphorylation	1	0	1	11	0.6015	1	gene4619	-
BP	GO:1902099	regulation of metaphase/anaphase transition of cell cycle	1	0	1	11	0.6015	1	gene3255	-
BP	GO:2000242	negative regulation of reproductive process	1	0	1	11	0.6015	1	gene4619	-
BP	GO:0019439	aromatic compound catabolic process	1	4	5	65	0.60548	1	gene4061	gene1227,gene1709,gene1740,gene4566
BP	GO:0090150	establishment of protein localization to membrane	0	2	2	25	0.60706	1	-	gene4895,gene8398
BP	GO:0098869	cellular oxidant detoxification	2	0	2	25	0.60706	1	gene124,gene9245	-
BP	GO:0035556	intracellular signal transduction	6	3	9	118	0.61297	1	gene2733,gene4619,gene52,gene6896,gene7209,gene9187	gene11052,gene11458,gene11462
BP	GO:0044255	cellular lipid metabolic process	3	6	9	118	0.61297	1	gene10920,gene1540,gene9655	gene42,gene4490,gene6240,gene8010,gene8398,gene9830
BP	GO:0016458	gene silencing	3	0	3	39	0.61554	1	gene11628,gene1539,gene759	-
BP	GO:0040029	regulation of gene expression, epigenetic	3	0	3	39	0.61554	1	gene11628,gene1539,gene759	-
MF	GO:0052689	carboxylic ester hydrolase activity	1	1	2	24	0.61663	1	gene10174	gene6680
MF	GO:0015035	protein disulfide oxidoreductase activity	1	0	1	11	0.62333	1	gene2786	-
MF	GO:0016782	transferase activity, transferring sulfur-containing groups	1	0	1	11	0.62333	1	gene6007	-
MF	GO:0015077	monovalent inorganic cation transmembrane transporter activity	4	0	4	50	0.6237	1	gene2098,gene640,gene7429,gene8250	-
BP	GO:0006873	cellular ion homeostasis	0	2	2	26	0.62875	1	-	gene6060,gene7095
BP	GO:0006275	regulation of DNA replication	0	1	1	12	0.63352	1	-	gene3621
BP	GO:0006541	glutamine metabolic process	1	0	1	12	0.63352	1	gene1558	-
BP	GO:0007031	peroxisome organization	0	1	1	12	0.63352	1	-	gene5327
BP	GO:0007091	metaphase/anaphase transition of mitotic cell cycle	1	0	1	12	0.63352	1	gene3255	-
BP	GO:0010563	negative regulation of phosphorus metabolic process	1	0	1	12	0.63352	1	gene4619	-
BP	GO:0010965	regulation of mitotic sister chromatid separation	1	0	1	12	0.63352	1	gene3255	-
BP	GO:0010972	negative regulation of G2/M transition of mitotic cell cycle	1	0	1	12	0.63352	1	gene4619	-
BP	GO:0015748	organophosphate ester transport	0	1	1	12	0.63352	1	-	gene8837
BP	GO:0016571	histone methylation	1	0	1	12	0.63352	1	gene759	-
BP	GO:0018022	peptidyl-lysine methylation	1	0	1	12	0.63352	1	gene759	-
BP	GO:0044773	mitotic DNA damage checkpoint	1	0	1	12	0.63352	1	gene4619	-
BP	GO:0044784	metaphase/anaphase transition of cell cycle	1	0	1	12	0.63352	1	gene3255	-
BP	GO:0045936	negative regulation of phosphate metabolic process	1	0	1	12	0.63352	1	gene4619	-
BP	GO:0051306	mitotic sister chromatid separation	1	0	1	12	0.63352	1	gene3255	-
BP	GO:1902750	negative regulation of cell cycle G2/M phase transition	1	0	1	12	0.63352	1	gene4619	-
BP	GO:1905818	regulation of chromosome separation	1	0	1	12	0.63352	1	gene3255	-
BP	GO:2001251	negative regulation of chromosome organization	1	0	1	12	0.63352	1	gene3255	-
MF	GO:0051536	iron-sulfur cluster binding	1	2	3	38	0.63738	1	gene2769	gene882,gene8924
MF	GO:0051540	metal cluster binding	1	2	3	38	0.63738	1	gene2769	gene882,gene8924
MF	GO:0016209	antioxidant activity	2	0	2	25	0.63917	1	gene124,gene9245	-
BP	GO:0006605	protein targeting	1	3	4	54	0.63922	1	gene9242	gene4895,gene5327,gene8398
BP	GO:0015672	monovalent inorganic cation transport	4	0	4	54	0.63922	1	gene2098,gene640,gene7429,gene8250	-
CC	GO:0005816	spindle pole body	2	0	2	34	0.646	1	gene4619,gene7818	-
CC	GO:0098798	mitochondrial protein complex	1	1	2	34	0.646	1	gene2733	gene4895
BP	GO:0051129	negative regulation of cellular component organization	2	0	2	27	0.6495	1	gene3255,gene4619	-
BP	GO:0072657	protein localization to membrane	0	2	2	27	0.6495	1	-	gene4895,gene8398
CC	GO:0005777	peroxisome	0	1	1	16	0.65	1	-	gene5327
CC	GO:0042579	microbody	0	1	1	16	0.65	1	-	gene5327
BP	GO:0009165	nucleotide biosynthetic process	3	1	4	55	0.65374	1	gene5435,gene7383,gene7429	gene522
MF	GO:0004499	N,N-dimethylaniline monooxygenase activity	0	1	1	12	0.65537	1	-	gene11356
MF	GO:0016645	oxidoreductase activity, acting on the CH-NH group of donors	0	1	1	12	0.65537	1	-	gene3515
MF	GO:0016861	intramolecular oxidoreductase activity, interconverting aldoses and ketoses	1	0	1	12	0.65537	1	gene1598	-
MF	GO:0051537	2 iron, 2 sulfur cluster binding	1	0	1	12	0.65537	1	gene2769	-
MF	GO:0004540	ribonuclease activity	2	0	2	26	0.66066	1	gene3864,gene8437	-
BP	GO:0051179	localization	41	36	77	994	0.66073	1	gene10128,gene10457,gene10784,gene111,gene11232,gene11395,gene11612,gene1677,gene1769,gene2098,gene2109,gene2211,gene2733,gene2929,gene2936,gene296,gene3052,gene3314,gene341,gene3760,gene4404,gene4721,gene5188,gene561,gene5654,gene6112,gene6197,gene640,gene6511,gene6535,gene6765,gene7429,gene7544,gene8250,gene879,gene9242,gene9255,gene9414,gene9686,gene9925,gene9963	gene10205,gene10396,gene10667,gene107,gene11196,gene1578,gene1615,gene1971,gene1994,gene2014,gene2173,gene2643,gene2781,gene2865,gene2921,gene3011,gene3086,gene3185,gene3789,gene4586,gene4631,gene4895,gene513,gene5327,gene5821,gene6147,gene7095,gene7427,gene7877,gene824,gene8398,gene8461,gene8837,gene9337,gene9342,gene9830
MF	GO:0042623	ATPase activity, coupled	4	5	9	116	0.66143	1	gene111,gene4721,gene7429,gene9414	gene2921,gene3086,gene5327,gene7877,gene824
BP	GO:0000271	polysaccharide biosynthetic process	1	0	1	13	0.66297	1	gene1634	-
BP	GO:0006568	tryptophan metabolic process	0	1	1	13	0.66297	1	-	gene1709
BP	GO:0006586	indolalkylamine metabolic process	0	1	1	13	0.66297	1	-	gene1709
BP	GO:0006626	protein targeting to mitochondrion	0	1	1	13	0.66297	1	-	gene4895
BP	GO:0006665	sphingolipid metabolic process	0	1	1	13	0.66297	1	-	gene4490
BP	GO:0019674	NAD metabolic process	1	0	1	13	0.66297	1	gene7383	-
BP	GO:0042430	indole-containing compound metabolic process	0	1	1	13	0.66297	1	-	gene1709
BP	GO:0043650	dicarboxylic acid biosynthetic process	0	1	1	13	0.66297	1	-	gene3515
BP	GO:0051304	chromosome separation	1	0	1	13	0.66297	1	gene3255	-
BP	GO:0070585	protein localization to mitochondrion	0	1	1	13	0.66297	1	-	gene4895
BP	GO:0072655	establishment of protein localization to mitochondrion	0	1	1	13	0.66297	1	-	gene4895
BP	GO:0042592	homeostatic process	4	2	6	83	0.66463	1	gene11527,gene2733,gene759,gene9242	gene6060,gene7095
BP	GO:1902600	hydrogen ion transmembrane transport	3	0	3	42	0.66613	1	gene2098,gene640,gene7429	-
BP	GO:1901293	nucleoside phosphate biosynthetic process	3	1	4	56	0.66788	1	gene5435,gene7383,gene7429	gene522
BP	GO:0007034	vacuolar transport	1	1	2	28	0.66932	1	gene9242	gene8398
BP	GO:0009308	amine metabolic process	1	1	2	28	0.66932	1	gene1540	gene1709
BP	GO:0016051	carbohydrate biosynthetic process	2	0	2	28	0.66932	1	gene1598,gene1634	-
BP	GO:1901361	organic cyclic compound catabolic process	1	4	5	70	0.67156	1	gene4061	gene1227,gene1709,gene1740,gene4566
BP	GO:1901575	organic substance catabolic process	10	9	19	256	0.67578	1	gene10174,gene1598,gene1634,gene2056,gene2139,gene2141,gene3579,gene4061,gene4801,gene8836	gene10508,gene1227,gene1317,gene1709,gene1740,gene1914,gene4566,gene4706,gene6240
MF	GO:0016831	carboxy-lyase activity	2	0	2	27	0.68111	1	gene11420,gene1430	-
BP	GO:0072594	establishment of protein localization to organelle	1	4	5	71	0.68387	1	gene9242	gene4895,gene5327,gene7877,gene8398
MF	GO:0008276	protein methyltransferase activity	1	0	1	13	0.68469	1	gene759	-
MF	GO:0015036	disulfide oxidoreductase activity	1	0	1	13	0.68469	1	gene2786	-
MF	GO:0015297	antiporter activity	1	0	1	13	0.68469	1	gene2098	-
MF	GO:0031406	carboxylic acid binding	1	0	1	13	0.68469	1	gene3985	-
MF	GO:0043177	organic acid binding	1	0	1	13	0.68469	1	gene3985	-
MF	GO:1901681	sulfur compound binding	1	0	1	13	0.68469	1	gene11420	-
BP	GO:0045930	negative regulation of mitotic cell cycle	2	0	2	29	0.68822	1	gene3255,gene4619	-
BP	GO:0006032	chitin catabolic process	0	1	1	14	0.69007	1	-	gene10508
BP	GO:0006073	cellular glucan metabolic process	1	0	1	14	0.69007	1	gene1634	-
BP	GO:0006096	glycolytic process	1	0	1	14	0.69007	1	gene1598	-
BP	GO:0006754	ATP biosynthetic process	1	0	1	14	0.69007	1	gene7429	-
BP	GO:0006757	ATP generation from ADP	1	0	1	14	0.69007	1	gene1598	-
BP	GO:0009082	branched-chain amino acid biosynthetic process	0	1	1	14	0.69007	1	-	gene4386
BP	GO:0015988	energy coupled proton transmembrane transport, against electrochemical gradient	1	0	1	14	0.69007	1	gene640	-
BP	GO:0015991	ATP hydrolysis coupled proton transport	1	0	1	14	0.69007	1	gene640	-
BP	GO:0043086	negative regulation of catalytic activity	1	0	1	14	0.69007	1	gene4619	-
BP	GO:0044042	glucan metabolic process	1	0	1	14	0.69007	1	gene1634	-
BP	GO:0044774	mitotic DNA integrity checkpoint	1	0	1	14	0.69007	1	gene4619	-
BP	GO:0051445	regulation of meiotic cell cycle	1	0	1	14	0.69007	1	gene4619	-
BP	GO:0090662	ATP hydrolysis coupled transmembrane transport	1	0	1	14	0.69007	1	gene640	-
BP	GO:0099131	ATP hydrolysis coupled ion transmembrane transport	1	0	1	14	0.69007	1	gene640	-
BP	GO:0099132	ATP hydrolysis coupled cation transmembrane transport	1	0	1	14	0.69007	1	gene640	-
BP	GO:1901072	glucosamine-containing compound catabolic process	0	1	1	14	0.69007	1	-	gene10508
CC	GO:0005815	microtubule organizing center	2	0	2	37	0.691	1	gene4619,gene7818	-
CC	GO:0000781	chromosome, telomeric region	1	0	1	18	0.694	1	gene759	-
BP	GO:0032508	DNA duplex unwinding	1	1	2	30	0.70623	1	gene11527	gene619
MF	GO:0004190	aspartic-type endopeptidase activity	1	0	1	14	0.71152	1	gene4974	-
MF	GO:0004568	chitinase activity	0	1	1	14	0.71152	1	-	gene10508
MF	GO:0004601	peroxidase activity	1	0	1	14	0.71152	1	gene124	-
MF	GO:0016811	hydrolase activity, acting on carbon-nitrogen (but not peptide) bonds, in linear amides	0	1	1	14	0.71152	1	-	gene1709
MF	GO:0036442	hydrogen-exporting ATPase activity	1	0	1	14	0.71152	1	gene7429	-
MF	GO:0070001	aspartic-type peptidase activity	1	0	1	14	0.71152	1	gene4974	-
CC	GO:0030176	integral component of endoplasmic reticulum membrane	0	1	1	19	0.713	1	-	gene4895
CC	GO:0031227	intrinsic component of endoplasmic reticulum membrane	0	1	1	19	0.713	1	-	gene4895
CC	GO:0032592	integral component of mitochondrial membrane	1	0	1	19	0.713	1	gene2733	-
CC	GO:0098573	intrinsic component of mitochondrial membrane	1	0	1	19	0.713	1	gene2733	-
BP	GO:0006165	nucleoside diphosphate phosphorylation	1	0	1	15	0.71499	1	gene1598	-
BP	GO:0009145	purine nucleoside triphosphate biosynthetic process	1	0	1	15	0.71499	1	gene7429	-
BP	GO:0009206	purine ribonucleoside triphosphate biosynthetic process	1	0	1	15	0.71499	1	gene7429	-
BP	GO:0046031	ADP metabolic process	1	0	1	15	0.71499	1	gene1598	-
BP	GO:0046348	amino sugar catabolic process	0	1	1	15	0.71499	1	-	gene10508
BP	GO:0048308	organelle inheritance	1	0	1	15	0.71499	1	gene2733	-
BP	GO:1901701	cellular response to oxygen-containing compound	1	0	1	15	0.71499	1	gene9245	-
BP	GO:0055086	nucleobase-containing small molecule metabolic process	5	4	9	129	0.71804	1	gene1598,gene178,gene5435,gene7383,gene7429	gene1227,gene1740,gene522,gene7618
MF	GO:0003678	DNA helicase activity	1	1	2	29	0.71899	1	gene11527	gene619
MF	GO:0015078	hydrogen ion transmembrane transporter activity	3	0	3	43	0.71968	1	gene2098,gene640,gene7429	-
CC	GO:0015630	microtubule cytoskeleton	4	0	4	76	0.721	1	gene4619,gene7818,gene783,gene9240	-
BP	GO:0032392	DNA geometric change	1	1	2	31	0.72337	1	gene11527	gene619
BP	GO:0006818	hydrogen transport	3	0	3	46	0.72579	1	gene2098,gene640,gene7429	-
BP	GO:0015992	proton transport	3	0	3	46	0.72579	1	gene2098,gene640,gene7429	-
BP	GO:0019693	ribose phosphate metabolic process	3	2	5	75	0.72995	1	gene1598,gene178,gene7429	gene522,gene7618
CC	GO:0005684	U2-type spliceosomal complex	1	0	1	20	0.731	1	gene7818	-
CC	GO:0044448	cell cortex part	1	1	2	40	0.732	1	gene4619	gene7095
MF	GO:0034062	5'-3' RNA polymerase activity	1	1	2	30	0.73647	1	gene113	gene6788
MF	GO:0097747	RNA polymerase activity	1	1	2	30	0.73647	1	gene113	gene6788
BP	GO:0000077	DNA damage checkpoint	1	0	1	16	0.73791	1	gene4619	-
BP	GO:0006099	tricarboxylic acid cycle	0	1	1	16	0.73791	1	-	gene6240
BP	GO:0006101	citrate metabolic process	0	1	1	16	0.73791	1	-	gene6240
BP	GO:0006270	DNA replication initiation	0	1	1	16	0.73791	1	-	gene619
BP	GO:0006839	mitochondrial transport	0	1	1	16	0.73791	1	-	gene4895
BP	GO:0006875	cellular metal ion homeostasis	0	1	1	16	0.73791	1	-	gene7095
BP	GO:0009135	purine nucleoside diphosphate metabolic process	1	0	1	16	0.73791	1	gene1598	-
BP	GO:0009142	nucleoside triphosphate biosynthetic process	1	0	1	16	0.73791	1	gene7429	-
BP	GO:0009179	purine ribonucleoside diphosphate metabolic process	1	0	1	16	0.73791	1	gene1598	-
BP	GO:0009185	ribonucleoside diphosphate metabolic process	1	0	1	16	0.73791	1	gene1598	-
BP	GO:0009201	ribonucleoside triphosphate biosynthetic process	1	0	1	16	0.73791	1	gene7429	-
BP	GO:0044264	cellular polysaccharide metabolic process	1	0	1	16	0.73791	1	gene1634	-
BP	GO:0055065	metal ion homeostasis	0	1	1	16	0.73791	1	-	gene7095
BP	GO:0072350	tricarboxylic acid metabolic process	0	1	1	16	0.73791	1	-	gene6240
BP	GO:0072528	pyrimidine-containing compound biosynthetic process	1	0	1	16	0.73791	1	gene9399	-
BP	GO:0051783	regulation of nuclear division	2	0	2	32	0.73965	1	gene3255,gene4619	-
BP	GO:0023052	signaling	7	4	11	159	0.74081	1	gene10343,gene2733,gene4619,gene52,gene6896,gene7209,gene9187	gene11052,gene11458,gene11462,gene5327
MF	GO:0016758	transferase activity, transferring hexosyl groups	2	1	3	45	0.74828	1	gene1634,gene8668	gene9830
CC	GO:0005874	microtubule	1	0	1	21	0.749	1	gene9240	-
BP	GO:0065008	regulation of biological quality	6	3	9	133	0.75124	1	gene11527,gene1540,gene2733,gene4619,gene759,gene9242	gene6060,gene6680,gene7095
BP	GO:0072330	monocarboxylic acid biosynthetic process	0	2	2	33	0.75511	1	-	gene42,gene4566
MF	GO:0016684	oxidoreductase activity, acting on peroxide as acceptor	1	0	1	16	0.75854	1	gene124	-
BP	GO:0006576	cellular biogenic amine metabolic process	0	1	1	17	0.759	1	-	gene1709
BP	GO:0006606	protein import into nucleus	0	1	1	17	0.759	1	-	gene7877
BP	GO:0010389	regulation of G2/M transition of mitotic cell cycle	1	0	1	17	0.759	1	gene4619	-
BP	GO:0022406	membrane docking	1	0	1	17	0.759	1	gene2733	-
BP	GO:0032269	negative regulation of cellular protein metabolic process	1	0	1	17	0.759	1	gene4619	-
BP	GO:0044092	negative regulation of molecular function	1	0	1	17	0.759	1	gene4619	-
BP	GO:0051248	negative regulation of protein metabolic process	1	0	1	17	0.759	1	gene4619	-
BP	GO:0072527	pyrimidine-containing compound metabolic process	1	0	1	17	0.759	1	gene9399	-
BP	GO:0140056	organelle localization by membrane tethering	1	0	1	17	0.759	1	gene2733	-
BP	GO:1901700	response to oxygen-containing compound	1	0	1	17	0.759	1	gene9245	-
BP	GO:1902749	regulation of cell cycle G2/M phase transition	1	0	1	17	0.759	1	gene4619	-
CC	GO:0005938	cell cortex	1	1	2	43	0.768	1	gene4619	gene7095
CC	GO:0099568	cytoplasmic region	1	1	2	43	0.768	1	gene4619	gene7095
MF	GO:0005509	calcium ion binding	1	1	2	32	0.76865	1	gene2733	gene7095
BP	GO:0006979	response to oxidative stress	2	0	2	34	0.76978	1	gene124,gene9245	-
BP	GO:1901987	regulation of cell cycle phase transition	2	0	2	34	0.76978	1	gene3255,gene4619	-
BP	GO:1901990	regulation of mitotic cell cycle phase transition	2	0	2	34	0.76978	1	gene3255,gene4619	-
BP	GO:0006026	aminoglycan catabolic process	0	1	1	18	0.77839	1	-	gene10508
BP	GO:0006897	endocytosis	0	1	1	18	0.77839	1	-	gene8398
BP	GO:0031570	DNA integrity checkpoint	1	0	1	18	0.77839	1	gene4619	-
BP	GO:0033045	regulation of sister chromatid segregation	1	0	1	18	0.77839	1	gene3255	-
BP	GO:0033047	regulation of mitotic sister chromatid segregation	1	0	1	18	0.77839	1	gene3255	-
BP	GO:0034637	cellular carbohydrate biosynthetic process	1	0	1	18	0.77839	1	gene1634	-
BP	GO:0051170	nuclear import	0	1	1	18	0.77839	1	-	gene7877
CC	GO:0005635	nuclear envelope	2	0	2	44	0.779	1	gene1219,gene2733	-
MF	GO:0004222	metalloendopeptidase activity	1	0	1	17	0.7791	1	gene4220	-
MF	GO:0008170	N-methyltransferase activity	1	0	1	17	0.7791	1	gene759	-
MF	GO:0016638	oxidoreductase activity, acting on the CH-NH2 group of donors	1	0	1	17	0.7791	1	gene7925	-
MF	GO:0016709	oxidoreductase activity, acting on paired donors, with incorporation or reduction of molecular oxygen, NAD(P)H as one donor, and incorporation of one atom of oxygen	0	1	1	17	0.7791	1	-	gene11356
MF	GO:0046982	protein heterodimerization activity	0	1	1	17	0.7791	1	-	gene5327
CC	GO:0005935	cellular bud neck	1	0	1	23	0.78	1	gene4619	-
CC	GO:0016469	proton-transporting two-sector ATPase complex	1	0	1	23	0.78	1	gene640	-
MF	GO:0008080	N-acetyltransferase activity	1	1	2	33	0.78343	1	gene1040	gene9832
BP	GO:0006164	purine nucleotide biosynthetic process	1	1	2	35	0.78367	1	gene7429	gene522
BP	GO:0009152	purine ribonucleotide biosynthetic process	1	1	2	35	0.78367	1	gene7429	gene522
BP	GO:0010948	negative regulation of cell cycle process	2	0	2	35	0.78367	1	gene3255,gene4619	-
BP	GO:0045892	negative regulation of transcription, DNA-templated	4	0	4	66	0.78731	1	gene11628,gene1539,gene1540,gene759	-
BP	GO:1902679	negative regulation of RNA biosynthetic process	4	0	4	66	0.78731	1	gene11628,gene1539,gene1540,gene759	-
BP	GO:1903507	negative regulation of nucleic acid-templated transcription	4	0	4	66	0.78731	1	gene11628,gene1539,gene1540,gene759	-
BP	GO:0007017	microtubule-based process	3	0	3	51	0.78827	1	gene4619,gene783,gene9240	-
BP	GO:0006348	chromatin silencing at telomere	1	0	1	19	0.79623	1	gene759	-
BP	GO:0007127	meiosis I	1	0	1	19	0.79623	1	gene6012	-
BP	GO:0009132	nucleoside diphosphate metabolic process	1	0	1	19	0.79623	1	gene1598	-
BP	GO:0010035	response to inorganic substance	1	0	1	19	0.79623	1	gene9245	-
BP	GO:0046939	nucleotide phosphorylation	1	0	1	19	0.79623	1	gene1598	-
BP	GO:0098657	import into cell	0	1	1	19	0.79623	1	-	gene8398
BP	GO:0009260	ribonucleotide biosynthetic process	1	1	2	36	0.79683	1	gene7429	gene522
BP	GO:0051253	negative regulation of RNA metabolic process	4	0	4	67	0.79712	1	gene11628,gene1539,gene1540,gene759	-
MF	GO:0008238	exopeptidase activity	1	1	2	34	0.79737	1	gene10962	gene4812
MF	GO:0008017	microtubule binding	1	0	1	18	0.79791	1	gene9240	-
MF	GO:0016788	hydrolase activity, acting on ester bonds	11	3	14	198	0.8031	1	gene10174,gene10300,gene10854,gene11233,gene3864,gene4522,gene4735,gene4801,gene7408,gene8437,gene8783	gene2926,gene6680,gene9816
BP	GO:0090407	organophosphate biosynthetic process	5	2	7	112	0.806	1	gene1540,gene5435,gene6007,gene7383,gene7429	gene1702,gene522
MF	GO:0032553	ribonucleotide binding	24	24	48	626	0.80648	1	gene10329,gene111,gene11527,gene11612,gene1219,gene1779,gene1954,gene2733,gene3255,gene3314,gene3607,gene3674,gene4619,gene4721,gene6896,gene7067,gene7383,gene7429,gene783,gene7915,gene8317,gene839,gene9240,gene9414	gene11007,gene11458,gene11462,gene11654,gene155,gene2036,gene3086,gene4038,gene405,gene5183,gene522,gene5324,gene5327,gene619,gene6680,gene684,gene6851,gene7309,gene7618,gene7877,gene824,gene8319,gene882,gene8924
BP	GO:0045934	negative regulation of nucleobase-containing compound metabolic process	4	0	4	68	0.80656	1	gene11628,gene1539,gene1540,gene759	-
BP	GO:0009056	catabolic process	11	9	20	292	0.80666	1	gene10174,gene124,gene1598,gene1634,gene2056,gene2139,gene2141,gene3579,gene4061,gene4801,gene8836	gene10508,gene1227,gene1317,gene1709,gene1740,gene1914,gene4566,gene4706,gene6240
CC	GO:0099080	supramolecular complex	1	0	1	25	0.807	1	gene9240	-
CC	GO:0099081	supramolecular polymer	1	0	1	25	0.807	1	gene9240	-
CC	GO:0099512	supramolecular fiber	1	0	1	25	0.807	1	gene9240	-
CC	GO:0099513	polymeric cytoskeletal fiber	1	0	1	25	0.807	1	gene9240	-
BP	GO:0006091	generation of precursor metabolites and energy	2	1	3	53	0.80975	1	gene1598,gene1634	gene6240
CC	GO:0044391	ribosomal subunit	0	2	2	47	0.81	1	-	gene10973,gene6781
MF	GO:0016410	N-acyltransferase activity	1	1	2	35	0.81051	1	gene1040	gene9832
BP	GO:0006030	chitin metabolic process	0	1	1	20	0.81263	1	-	gene10508
BP	GO:0006633	fatty acid biosynthetic process	0	1	1	20	0.81263	1	-	gene42
BP	GO:0046467	membrane lipid biosynthetic process	0	1	1	20	0.81263	1	-	gene4490
BP	GO:0051493	regulation of cytoskeleton organization	1	0	1	20	0.81263	1	gene4619	-
MF	GO:0016301	kinase activity	10	7	17	239	0.81504	1	gene10329,gene10343,gene1540,gene3255,gene3314,gene3607,gene4619,gene52,gene6896,gene9187	gene11007,gene11052,gene11458,gene11462,gene11654,gene2036,gene522
MF	GO:0004521	endoribonuclease activity	1	0	1	19	0.81513	1	gene3864	-
MF	GO:0008270	zinc ion binding	15	9	24	329	0.81692	1	gene10872,gene10962,gene11087,gene11419,gene1724,gene2056,gene2609,gene2988,gene3481,gene4220,gene4735,gene7183,gene7856,gene8402,gene9462	gene10547,gene10696,gene2500,gene4036,gene6486,gene6656,gene6803,gene8407,gene9344
BP	GO:0046390	ribose phosphate biosynthetic process	1	1	2	38	0.82103	1	gene7429	gene522
MF	GO:0008757	S-adenosylmethionine-dependent methyltransferase activity	1	1	2	36	0.82289	1	gene759	gene11192
BP	GO:0007165	signal transduction	7	3	10	158	0.82687	1	gene10343,gene2733,gene4619,gene52,gene6896,gene7209,gene9187	gene11052,gene11458,gene11462
CC	GO:0071944	cell periphery	1	3	4	89	0.827	1	gene4619	gene6051,gene7095,gene8837
BP	GO:0006090	pyruvate metabolic process	1	0	1	21	0.82772	1	gene1598	-
BP	GO:0071214	cellular response to abiotic stimulus	1	0	1	21	0.82772	1	gene10854	-
BP	GO:0104004	cellular response to environmental stimulus	1	0	1	21	0.82772	1	gene10854	-
MF	GO:0005507	copper ion binding	1	0	1	20	0.83088	1	gene6153	-
CC	GO:0005933	cellular bud	1	0	1	27	0.831	1	gene4619	-
BP	GO:0008610	lipid biosynthetic process	0	5	5	86	0.83115	1	-	gene11192,gene42,gene4490,gene8398,gene9830
BP	GO:0051172	negative regulation of nitrogen compound metabolic process	5	0	5	86	0.83115	1	gene11628,gene1539,gene1540,gene4619,gene759	-
BP	GO:0019637	organophosphate metabolic process	7	5	12	187	0.83131	1	gene1540,gene1598,gene178,gene5435,gene6007,gene7383,gene7429	gene1227,gene1702,gene1740,gene522,gene7618
BP	GO:0015980	energy derivation by oxidation of organic compounds	1	1	2	39	0.83214	1	gene1634	gene6240
BP	GO:0046034	ATP metabolic process	2	0	2	39	0.83214	1	gene1598,gene7429	-
MF	GO:0016787	hydrolase activity	53	31	84	1076	0.83634	1	gene10085,gene10174,gene10233,gene10300,gene10344,gene10642,gene10854,gene10962,gene111,gene11114,gene11233,gene1149,gene11527,gene1219,gene1521,gene1634,gene2513,gene2733,gene2821,gene3148,gene3555,gene3579,gene3864,gene414,gene4220,gene4522,gene4721,gene4735,gene4798,gene4801,gene4974,gene5049,gene524,gene6254,gene6535,gene7383,gene7408,gene7429,gene7487,gene783,gene7915,gene7945,gene8150,gene8…	gene10508,gene1227,gene1412,gene1569,gene1709,gene1740,gene2921,gene2926,gene3086,gene428,gene4686,gene4706,gene4792,gene4812,gene5324,gene5327,gene5510,gene5689,gene619,gene6544,gene6604,gene6680,gene7310,gene7485,gene7877,gene824,gene8727,gene9336,gene9347,gene9816,gene9818
MF	GO:0005524	ATP binding	21	17	38	511	0.83849	1	gene10329,gene111,gene11527,gene1219,gene1779,gene1954,gene3255,gene3314,gene3607,gene3674,gene4619,gene4721,gene6896,gene7067,gene7383,gene7429,gene783,gene7915,gene8317,gene9240,gene9414	gene11007,gene11458,gene11462,gene11654,gene155,gene2036,gene3086,gene5183,gene522,gene5324,gene5327,gene619,gene6680,gene6851,gene7618,gene7877,gene824
BP	GO:0010558	negative regulation of macromolecule biosynthetic process	4	0	4	72	0.84082	1	gene11628,gene1539,gene1540,gene759	-
BP	GO:2000113	negative regulation of cellular macromolecule biosynthetic process	4	0	4	72	0.84082	1	gene11628,gene1539,gene1540,gene759	-
BP	GO:0000086	G2/M transition of mitotic cell cycle	1	0	1	22	0.8416	1	gene4619	-
BP	GO:0007088	regulation of mitotic nuclear division	1	0	1	22	0.8416	1	gene3255	-
BP	GO:0034504	protein localization to nucleus	0	1	1	22	0.8416	1	-	gene7877
BP	GO:0044839	cell cycle G2/M phase transition	1	0	1	22	0.8416	1	gene4619	-
BP	GO:0051983	regulation of chromosome segregation	1	0	1	22	0.8416	1	gene3255	-
BP	GO:0071900	regulation of protein serine/threonine kinase activity	1	0	1	22	0.8416	1	gene4619	-
BP	GO:0009144	purine nucleoside triphosphate metabolic process	2	0	2	40	0.84262	1	gene1598,gene7429	-
BP	GO:0009205	purine ribonucleoside triphosphate metabolic process	2	0	2	40	0.84262	1	gene1598,gene7429	-
MF	GO:0097367	carbohydrate derivative binding	24	24	48	637	0.84287	1	gene10329,gene111,gene11527,gene11612,gene1219,gene1779,gene1954,gene2733,gene3255,gene3314,gene3607,gene3674,gene4619,gene4721,gene6896,gene7067,gene7383,gene7429,gene783,gene7915,gene8317,gene839,gene9240,gene9414	gene11007,gene11458,gene11462,gene11654,gene155,gene2036,gene3086,gene4038,gene405,gene5183,gene522,gene5324,gene5327,gene619,gene6680,gene684,gene6851,gene7309,gene7618,gene7877,gene824,gene8319,gene882,gene8924
CC	GO:0044455	mitochondrial membrane part	1	1	2	51	0.845	1	gene2733	gene4895
MF	GO:0008565	protein transporter activity	0	1	1	21	0.8453	1	-	gene7877
BP	GO:0019725	cellular homeostasis	1	2	3	57	0.84721	1	gene9242	gene6060,gene7095
MF	GO:0032559	adenyl ribonucleotide binding	21	17	38	514	0.84854	1	gene10329,gene111,gene11527,gene1219,gene1779,gene1954,gene3255,gene3314,gene3607,gene3674,gene4619,gene4721,gene6896,gene7067,gene7383,gene7429,gene783,gene7915,gene8317,gene9240,gene9414	gene11007,gene11458,gene11462,gene11654,gene155,gene2036,gene3086,gene5183,gene522,gene5324,gene5327,gene619,gene6680,gene6851,gene7618,gene7877,gene824
CC	GO:0005681	spliceosomal complex	1	0	1	29	0.852	1	gene7818	-
CC	GO:0098687	chromosomal region	2	0	2	52	0.852	1	gene11628,gene759	-
BP	GO:0009199	ribonucleoside triphosphate metabolic process	2	0	2	41	0.85251	1	gene1598,gene7429	-
BP	GO:0031324	negative regulation of cellular metabolic process	5	0	5	89	0.85269	1	gene11628,gene1539,gene1540,gene4619,gene759	-
BP	GO:0003006	developmental process involved in reproduction	1	0	1	23	0.85436	1	gene11628	-
BP	GO:0006479	protein methylation	1	0	1	23	0.85436	1	gene759	-
BP	GO:0008213	protein alkylation	1	0	1	23	0.85436	1	gene759	-
BP	GO:0009060	aerobic respiration	0	1	1	23	0.85436	1	-	gene6240
BP	GO:0022413	reproductive process in single-celled organism	1	0	1	23	0.85436	1	gene11628	-
BP	GO:0030154	cell differentiation	1	0	1	23	0.85436	1	gene11628	-
BP	GO:1901071	glucosamine-containing compound metabolic process	0	1	1	23	0.85436	1	-	gene10508
MF	GO:0030246	carbohydrate binding	1	1	2	39	0.85579	1	gene3579	gene4706
MF	GO:0030554	adenyl nucleotide binding	21	17	38	517	0.85814	1	gene10329,gene111,gene11527,gene1219,gene1779,gene1954,gene3255,gene3314,gene3607,gene3674,gene4619,gene4721,gene6896,gene7067,gene7383,gene7429,gene783,gene7915,gene8317,gene9240,gene9414	gene11007,gene11458,gene11462,gene11654,gene155,gene2036,gene3086,gene5183,gene522,gene5324,gene5327,gene619,gene6680,gene6851,gene7618,gene7877,gene824
BP	GO:0072522	purine-containing compound biosynthetic process	1	1	2	42	0.86183	1	gene7429	gene522
BP	GO:0009890	negative regulation of biosynthetic process	4	0	4	75	0.86305	1	gene11628,gene1539,gene1540,gene759	-
BP	GO:0031327	negative regulation of cellular biosynthetic process	4	0	4	75	0.86305	1	gene11628,gene1539,gene1540,gene759	-
BP	GO:0016310	phosphorylation	11	7	18	278	0.86428	1	gene10329,gene10343,gene1540,gene1598,gene3255,gene3314,gene3607,gene4619,gene52,gene6896,gene9187	gene11007,gene11052,gene11458,gene11462,gene11654,gene2036,gene522
BP	GO:1901136	carbohydrate derivative catabolic process	0	1	1	24	0.86609	1	-	gene10508
BP	GO:2000241	regulation of reproductive process	1	0	1	24	0.86609	1	gene4619	-
MF	GO:0004842	ubiquitin-protein transferase activity	1	0	1	23	0.87055	1	gene7144	-
BP	GO:0006418	tRNA aminoacylation for protein translation	1	1	2	43	0.87061	1	gene1779	gene6680
BP	GO:0009141	nucleoside triphosphate metabolic process	2	0	2	43	0.87061	1	gene1598,gene7429	-
BP	GO:1903046	meiotic cell cycle process	2	0	2	43	0.87061	1	gene4619,gene6012	-
CC	GO:0005783	endoplasmic reticulum	3	4	7	155	0.873	1	gene2733,gene8668,gene9242	gene4895,gene6060,gene7095,gene8398
BP	GO:0006643	membrane lipid metabolic process	0	1	1	25	0.87689	1	-	gene4490
BP	GO:0034599	cellular response to oxidative stress	1	0	1	25	0.87689	1	gene9245	-
BP	GO:0007154	cell communication	7	3	10	168	0.87817	1	gene10343,gene2733,gene4619,gene52,gene6896,gene7209,gene9187	gene11052,gene11458,gene11462
MF	GO:0016810	hydrolase activity, acting on carbon-nitrogen (but not peptide) bonds	1	2	3	58	0.88132	1	gene7383	gene1709,gene4686
MF	GO:0015197	peptide transporter activity	0	1	1	24	0.88159	1	-	gene7877
BP	GO:0022414	reproductive process	4	0	4	78	0.88258	1	gene11628,gene4619,gene525,gene6012	-
MF	GO:0016407	acetyltransferase activity	1	1	2	42	0.88302	1	gene1040	gene9832
CC	GO:0044430	cytoskeletal part	4	0	4	99	0.884	1	gene4619,gene7818,gene783,gene9240	-
BP	GO:0043038	amino acid activation	1	1	2	45	0.88665	1	gene1779	gene6680
BP	GO:0043039	tRNA aminoacylation	1	1	2	45	0.88665	1	gene1779	gene6680
BP	GO:0044262	cellular carbohydrate metabolic process	1	1	2	45	0.88665	1	gene1634	gene1412
BP	GO:0006289	nucleotide-excision repair	1	0	1	26	0.88681	1	gene10854	-
BP	GO:0000003	reproduction	4	0	4	79	0.88853	1	gene11628,gene4619,gene525,gene6012	-
MF	GO:1901363	heterocyclic compound binding	64	55	119	1524	0.89048	1	gene10128,gene10329,gene10929,gene111,gene11233,gene11369,gene11378,gene11420,gene11527,gene11612,gene11665,gene1219,gene122,gene124,gene1430,gene1524,gene1630,gene1779,gene1954,gene2532,gene2546,gene2653,gene2733,gene2769,gene3255,gene3314,gene3607,gene3674,gene3864,gene396,gene3985,gene4419,gene4619,gene4721,gene4724,gene4728,gene525,gene5897,gene640,gene650,gene6535,gene6664,gene6727,gene6733,…	gene10204,gene10696,gene10973,gene10983,gene11007,gene11193,gene11356,gene11458,gene11462,gene11654,gene11816,gene1317,gene155,gene1578,gene1579,gene1621,gene1740,gene1914,gene2036,gene2154,gene291,gene3046,gene3086,gene3621,gene3933,gene4036,gene4038,gene405,gene439,gene4805,gene5183,gene522,gene5324,gene5327,gene5510,gene6051,gene619,gene6576,gene6680,gene6788,gene684,gene6851,gene7309,gene7389…
MF	GO:0004519	endonuclease activity	2	0	2	43	0.89099	1	gene10854,gene3864	-
BP	GO:0006163	purine nucleotide metabolic process	2	1	3	63	0.89138	1	gene1598,gene7429	gene522
BP	GO:0009150	purine ribonucleotide metabolic process	2	1	3	63	0.89138	1	gene1598,gene7429	gene522
MF	GO:0009055	electron transfer activity	1	0	1	25	0.89169	1	gene6733	-
MF	GO:0015631	tubulin binding	1	0	1	25	0.89169	1	gene9240	-
MF	GO:0097159	organic cyclic compound binding	64	55	119	1525	0.89226	1	gene10128,gene10329,gene10929,gene111,gene11233,gene11369,gene11378,gene11420,gene11527,gene11612,gene11665,gene1219,gene122,gene124,gene1430,gene1524,gene1630,gene1779,gene1954,gene2532,gene2546,gene2653,gene2733,gene2769,gene3255,gene3314,gene3607,gene3674,gene3864,gene396,gene3985,gene4419,gene4619,gene4721,gene4724,gene4728,gene525,gene5897,gene640,gene650,gene6535,gene6664,gene6727,gene6733,…	gene10204,gene10696,gene10973,gene10983,gene11007,gene11193,gene11356,gene11458,gene11462,gene11654,gene11816,gene1317,gene155,gene1578,gene1579,gene1621,gene1740,gene1914,gene2036,gene2154,gene291,gene3046,gene3086,gene3621,gene3933,gene4036,gene4038,gene405,gene439,gene4805,gene5183,gene522,gene5324,gene5327,gene5510,gene6051,gene619,gene6576,gene6680,gene6788,gene684,gene6851,gene7309,gene7389…
CC	GO:0098805	whole membrane	2	2	4	101	0.893	1	gene2733,gene9129	gene4895,gene5327
BP	GO:0007005	mitochondrion organization	1	1	2	46	0.89396	1	gene2733	gene4895
BP	GO:0045786	negative regulation of cell cycle	2	0	2	46	0.89396	1	gene3255,gene4619	-
BP	GO:0000122	negative regulation of transcription from RNA polymerase II promoter	1	0	1	27	0.89594	1	gene1540	-
BP	GO:0051052	regulation of DNA metabolic process	0	1	1	27	0.89594	1	-	gene3621
CC	GO:0005856	cytoskeleton	4	0	4	102	0.897	1	gene4619,gene7818,gene783,gene9240	-
BP	GO:0009259	ribonucleotide metabolic process	2	1	3	64	0.89752	1	gene1598,gene7429	gene522
BP	GO:0044270	cellular nitrogen compound catabolic process	0	3	3	64	0.89752	1	-	gene1227,gene1709,gene1740
MF	GO:0000287	magnesium ion binding	2	0	2	44	0.89845	1	gene11420,gene3314	-
BP	GO:0034655	nucleobase-containing compound catabolic process	0	2	2	47	0.90083	1	-	gene1227,gene1740
BP	GO:0051321	meiotic cell cycle	2	0	2	47	0.90083	1	gene4619,gene6012	-
MF	GO:0019787	ubiquitin-like protein transferase activity	1	0	1	26	0.90093	1	gene7144	-
BP	GO:0046700	heterocycle catabolic process	0	3	3	65	0.90335	1	-	gene1227,gene1709,gene1740
BP	GO:0008643	carbohydrate transport	1	0	1	28	0.90433	1	gene10457	-
BP	GO:0016567	protein ubiquitination	1	0	1	28	0.90433	1	gene7144	-
BP	GO:0070085	glycosylation	0	1	1	28	0.90433	1	-	gene9830
MF	GO:0004812	aminoacyl-tRNA ligase activity	1	1	2	45	0.90544	1	gene1779	gene6680
BP	GO:0007346	regulation of mitotic cell cycle	2	0	2	48	0.90729	1	gene3255,gene4619	-
BP	GO:0044770	cell cycle phase transition	2	0	2	48	0.90729	1	gene3255,gene4619	-
BP	GO:0044772	mitotic cell cycle phase transition	2	0	2	48	0.90729	1	gene3255,gene4619	-
MF	GO:0003682	chromatin binding	1	0	1	27	0.90939	1	gene11628	-
MF	GO:0016765	transferase activity, transferring alkyl or aryl (other than methyl) groups	0	1	1	27	0.90939	1	-	gene5183
MF	GO:0016836	hydro-lyase activity	0	1	1	27	0.90939	1	-	gene8119
CC	GO:0031966	mitochondrial membrane	2	1	3	84	0.91	1	gene2733,gene9129	gene4895
CC	GO:0044432	endoplasmic reticulum part	1	2	3	84	0.91	1	gene2733	gene4895,gene7095
BP	GO:0006470	protein dephosphorylation	1	0	1	29	0.91205	1	gene4522	-
BP	GO:0071310	cellular response to organic substance	1	0	1	29	0.91205	1	gene1219	-
CC	GO:0030427	site of polarized growth	1	0	1	37	0.913	1	gene4619	-
MF	GO:0070011	peptidase activity, acting on L-amino acid peptides	7	2	9	154	0.91674	1	gene10085,gene10962,gene11114,gene2513,gene4220,gene4974,gene7487	gene4812,gene7485
MF	GO:0003899	DNA-directed 5'-3' RNA polymerase activity	0	1	1	28	0.91712	1	-	gene6788
MF	GO:0004721	phosphoprotein phosphatase activity	1	0	1	28	0.91712	1	gene4522	-
CC	GO:0000775	chromosome, centromeric region	1	0	1	38	0.918	1	gene11628	-
CC	GO:0031301	integral component of organelle membrane	1	0	1	38	0.918	1	gene2733	-
BP	GO:0070887	cellular response to chemical stimulus	4	0	4	85	0.919	1	gene1219,gene124,gene2056,gene9245	-
BP	GO:0009127	purine nucleoside monophosphate biosynthetic process	1	0	1	30	0.91915	1	gene7429	-
BP	GO:0009168	purine ribonucleoside monophosphate biosynthetic process	1	0	1	30	0.91915	1	gene7429	-
BP	GO:0032505	reproduction of a single-celled organism	1	0	1	30	0.91915	1	gene11628	-
BP	GO:0046488	phosphatidylinositol metabolic process	1	0	1	30	0.91915	1	gene1540	-
BP	GO:0033365	protein localization to organelle	1	4	5	102	0.92135	1	gene9242	gene4895,gene5327,gene7877,gene8398
CC	GO:0031300	intrinsic component of organelle membrane	1	0	1	39	0.923	1	gene2733	-
BP	GO:0000226	microtubule cytoskeleton organization	1	0	1	31	0.92568	1	gene4619	-
BP	GO:0045333	cellular respiration	0	1	1	31	0.92568	1	-	gene6240
MF	GO:0042578	phosphoric ester hydrolase activity	4	0	4	82	0.92688	1	gene4522,gene4735,gene7408,gene8783	-
MF	GO:0140097	catalytic activity, acting on DNA	2	1	3	66	0.92799	1	gene11527,gene420	gene619
BP	GO:0000280	nuclear division	3	0	3	70	0.92823	1	gene3255,gene4619,gene6012	-
BP	GO:0090501	RNA phosphodiester bond hydrolysis	2	0	2	52	0.92938	1	gene3864,gene8437	-
BP	GO:0009156	ribonucleoside monophosphate biosynthetic process	1	0	1	32	0.93168	1	gene7429	-
BP	GO:0045859	regulation of protein kinase activity	1	0	1	32	0.93168	1	gene4619	-
BP	GO:0090502	RNA phosphodiester bond hydrolysis, endonucleolytic	1	0	1	32	0.93168	1	gene3864	-
MF	GO:0140096	catalytic activity, acting on a protein	19	9	28	418	0.93278	1	gene10085,gene10329,gene10962,gene11114,gene2513,gene3255,gene3607,gene4220,gene4419,gene4522,gene4619,gene4974,gene52,gene6896,gene7144,gene7487,gene759,gene8317,gene9187	gene11007,gene11052,gene11458,gene11462,gene11654,gene4812,gene5889,gene6544,gene7485
MF	GO:0008233	peptidase activity	8	3	11	188	0.93394	1	gene10085,gene10962,gene11114,gene2513,gene4220,gene4974,gene7487,gene8317	gene4812,gene6544,gene7485
BP	GO:0010605	negative regulation of macromolecule metabolic process	5	0	5	106	0.93585	1	gene11628,gene1539,gene1540,gene4619,gene759	-
MF	GO:0008026	ATP-dependent helicase activity	0	1	1	31	0.93659	1	-	gene7877
MF	GO:0070035	purine NTP-dependent helicase activity	0	1	1	31	0.93659	1	-	gene7877
BP	GO:0009124	nucleoside monophosphate biosynthetic process	1	0	1	33	0.93719	1	gene7429	-
BP	GO:0006796	phosphate-containing compound metabolic process	18	11	29	459	0.93803	1	gene10329,gene10343,gene1540,gene1598,gene178,gene3255,gene3314,gene3607,gene4522,gene4619,gene52,gene5435,gene6007,gene6896,gene7383,gene7408,gene7429,gene9187	gene11007,gene11052,gene11458,gene11462,gene11654,gene1227,gene1702,gene1740,gene2036,gene522,gene7618
MF	GO:0017111	nucleoside-triphosphatase activity	11	7	18	287	0.93823	1	gene111,gene11527,gene1219,gene2733,gene4721,gene7429,gene783,gene7915,gene9240,gene9414,gene9925	gene2921,gene3086,gene5324,gene5327,gene619,gene7877,gene824
BP	GO:0018193	peptidyl-amino acid modification	3	1	4	90	0.93846	1	gene4419,gene4619,gene759	gene5889
BP	GO:0098813	nuclear chromosome segregation	2	0	2	54	0.93847	1	gene3255,gene6012	-
BP	GO:0048285	organelle fission	3	0	3	73	0.94019	1	gene3255,gene4619,gene6012	-
MF	GO:0016772	transferase activity, transferring phosphorus-containing groups	11	9	20	316	0.94194	1	gene10329,gene10343,gene113,gene1540,gene3255,gene3314,gene3607,gene4619,gene52,gene6896,gene9187	gene11007,gene11052,gene11458,gene11462,gene11654,gene2036,gene522,gene6788,gene7618
MF	GO:0016835	carbon-oxygen lyase activity	0	1	1	32	0.94201	1	-	gene8119
BP	GO:0043549	regulation of kinase activity	1	0	1	34	0.94227	1	gene4619	-
BP	GO:0051338	regulation of transferase activity	1	0	1	34	0.94227	1	gene4619	-
BP	GO:0009126	purine nucleoside monophosphate metabolic process	2	0	2	55	0.94259	1	gene1598,gene7429	-
BP	GO:0009167	purine ribonucleoside monophosphate metabolic process	2	0	2	55	0.94259	1	gene1598,gene7429	-
CC	GO:0005886	plasma membrane	0	1	1	44	0.945	1	-	gene8837
BP	GO:0071103	DNA conformation change	1	1	2	56	0.94644	1	gene11527	gene619
BP	GO:0032446	protein modification by small protein conjugation	1	0	1	35	0.94693	1	gene7144	-
CC	GO:0005740	mitochondrial envelope	2	1	3	95	0.947	1	gene2733,gene9129	gene4895
BP	GO:0071705	nitrogen compound transport	4	10	14	250	0.94771	1	gene11395,gene1769,gene5188,gene9242	gene10396,gene10667,gene3185,gene4586,gene4895,gene5327,gene7427,gene7877,gene8398,gene9830
MF	GO:0004518	nuclease activity	3	0	3	71	0.9479	1	gene10854,gene3864,gene8437	-
MF	GO:0005488	binding	107	76	183	2330	0.94955	1	gene10128,gene10329,gene10346,gene10673,gene10872,gene10929,gene10962,gene11087,gene111,gene11233,gene11369,gene11378,gene11419,gene11420,gene11527,gene11602,gene11612,gene11628,gene11665,gene1219,gene122,gene124,gene1430,gene1507,gene1524,gene1540,gene1630,gene1724,gene1729,gene1779,gene1954,gene2056,gene2141,gene2203,gene2532,gene2546,gene2609,gene2653,gene2733,gene2769,gene2988,gene3255,gene32…	gene10204,gene10547,gene10554,gene10696,gene10973,gene10983,gene1099,gene11007,gene11193,gene11356,gene11458,gene11462,gene11654,gene11816,gene1317,gene155,gene1578,gene1579,gene1621,gene1625,gene1733,gene1740,gene1914,gene2036,gene2134,gene2154,gene2155,gene2500,gene291,gene2921,gene3046,gene3086,gene3621,gene3933,gene4036,gene4038,gene405,gene42,gene439,gene4706,gene4805,gene5183,gene522,gene53…
BP	GO:0009161	ribonucleoside monophosphate metabolic process	2	0	2	57	0.95005	1	gene1598,gene7429	-
BP	GO:0009892	negative regulation of metabolic process	5	0	5	111	0.95059	1	gene11628,gene1539,gene1540,gene4619,gene759	-
BP	GO:0010629	negative regulation of gene expression	4	0	4	94	0.95086	1	gene11628,gene1539,gene1540,gene759	-
MF	GO:0016747	transferase activity, transferring acyl groups other than amino-acyl groups	2	1	3	72	0.95121	1	gene1040,gene9242	gene9832
BP	GO:0033044	regulation of chromosome organization	1	0	1	36	0.95122	1	gene3255	-
MF	GO:0000981	RNA polymerase II transcription factor activity, sequence-specific DNA binding	2	4	6	121	0.95193	1	gene2988,gene7856	gene10696,gene4036,gene8407,gene9344
BP	GO:0072521	purine-containing compound metabolic process	2	1	3	77	0.95328	1	gene1598,gene7429	gene522
BP	GO:0006793	phosphorus metabolic process	18	11	29	469	0.95331	1	gene10329,gene10343,gene1540,gene1598,gene178,gene3255,gene3314,gene3607,gene4522,gene4619,gene52,gene5435,gene6007,gene6896,gene7383,gene7408,gene7429,gene9187	gene11007,gene11052,gene11458,gene11462,gene11654,gene1227,gene1702,gene1740,gene2036,gene522,gene7618
BP	GO:0006457	protein folding	2	0	2	58	0.95343	1	gene1219,gene4419	-
BP	GO:0009123	nucleoside monophosphate metabolic process	2	0	2	58	0.95343	1	gene1598,gene7429	-
CC	GO:0044454	nuclear chromosome part	2	0	2	74	0.954	1	gene11628,gene6012	-
CC	GO:0098827	endoplasmic reticulum subcompartment	0	2	2	74	0.954	1	-	gene4895,gene7095
BP	GO:0033043	regulation of organelle organization	3	0	3	78	0.95611	1	gene2733,gene3255,gene4619	-
BP	GO:0010564	regulation of cell cycle process	2	0	2	59	0.95658	1	gene3255,gene4619	-
BP	GO:0016311	dephosphorylation	2	0	2	59	0.95658	1	gene4522,gene7408	-
MF	GO:0046983	protein dimerization activity	1	1	2	56	0.95769	1	gene11665	gene5327
MF	GO:0016462	pyrophosphatase activity	11	7	18	298	0.95832	1	gene111,gene11527,gene1219,gene2733,gene4721,gene7429,gene783,gene7915,gene9240,gene9414,gene9925	gene2921,gene3086,gene5324,gene5327,gene619,gene7877,gene824
BP	GO:0001932	regulation of protein phosphorylation	1	0	1	38	0.95879	1	gene4619	-
BP	GO:0006261	DNA-dependent DNA replication	0	1	1	38	0.95879	1	-	gene619
BP	GO:0007059	chromosome segregation	2	0	2	60	0.95954	1	gene3255,gene6012	-
MF	GO:0016818	hydrolase activity, acting on acid anhydrides, in phosphorus-containing anhydrides	11	7	18	299	0.95983	1	gene111,gene11527,gene1219,gene2733,gene4721,gene7429,gene783,gene7915,gene9240,gene9414,gene9925	gene2921,gene3086,gene5324,gene5327,gene619,gene7877,gene824
BP	GO:0044248	cellular catabolic process	5	7	12	227	0.96028	1	gene124,gene1634,gene2056,gene2139,gene4061	gene1227,gene1317,gene1709,gene1740,gene1914,gene4566,gene6240
BP	GO:0010033	response to organic substance	1	0	1	39	0.96212	1	gene1219	-
MF	GO:0016817	hydrolase activity, acting on acid anhydrides	11	7	18	301	0.96271	1	gene111,gene11527,gene1219,gene2733,gene4721,gene7429,gene783,gene7915,gene9240,gene9414,gene9925	gene2921,gene3086,gene5324,gene5327,gene619,gene7877,gene824
MF	GO:0016791	phosphatase activity	2	0	2	58	0.96357	1	gene4522,gene7408	-
BP	GO:0061024	membrane organization	0	2	2	62	0.96488	1	-	gene4895,gene8398
BP	GO:0000070	mitotic sister chromatid segregation	1	0	1	40	0.96519	1	gene3255	-
MF	GO:0051213	dioxygenase activity	1	0	1	38	0.96608	1	gene10929	-
CC	GO:0000228	nuclear chromosome	2	0	2	80	0.967	1	gene11628,gene6012	-
CC	GO:0098588	bounding membrane of organelle	2	2	4	128	0.967	1	gene2733,gene9129	gene4895,gene5327
BP	GO:0006650	glycerophospholipid metabolic process	1	0	1	41	0.968	1	gene1540	-
BP	GO:0023051	regulation of signaling	0	1	1	41	0.968	1	-	gene5327
BP	GO:0042325	regulation of phosphorylation	1	0	1	41	0.968	1	gene4619	-
CC	GO:0032153	cell division site	1	0	1	52	0.968	1	gene4619	-
MF	GO:0035639	purine ribonucleoside triphosphate binding	22	17	39	590	0.96979	1	gene10329,gene111,gene11527,gene1219,gene1779,gene1954,gene2733,gene3255,gene3314,gene3607,gene3674,gene4619,gene4721,gene6896,gene7067,gene7383,gene7429,gene783,gene7915,gene8317,gene9240,gene9414	gene11007,gene11458,gene11462,gene11654,gene155,gene2036,gene3086,gene5183,gene522,gene5324,gene5327,gene619,gene6680,gene6851,gene7618,gene7877,gene824
BP	GO:0006575	cellular modified amino acid metabolic process	1	0	1	42	0.97059	1	gene2139	-
BP	GO:0009628	response to abiotic stimulus	1	0	1	42	0.97059	1	gene10854	-
BP	GO:0018205	peptidyl-lysine modification	1	0	1	42	0.97059	1	gene759	-
BP	GO:0043414	macromolecule methylation	1	0	1	42	0.97059	1	gene759	-
BP	GO:0045944	positive regulation of transcription from RNA polymerase II promoter	1	0	1	42	0.97059	1	gene1540	-
BP	GO:0046486	glycerolipid metabolic process	1	0	1	42	0.97059	1	gene1540	-
BP	GO:0042221	response to chemical	4	0	4	103	0.97085	1	gene1219,gene124,gene2056,gene9245	-
MF	GO:0140098	catalytic activity, acting on RNA	5	2	7	147	0.97223	1	gene113,gene1779,gene3864,gene7818,gene8437	gene6680,gene6788
MF	GO:0032555	purine ribonucleotide binding	22	17	39	593	0.97235	1	gene10329,gene111,gene11527,gene1219,gene1779,gene1954,gene2733,gene3255,gene3314,gene3607,gene3674,gene4619,gene4721,gene6896,gene7067,gene7383,gene7429,gene783,gene7915,gene8317,gene9240,gene9414	gene11007,gene11458,gene11462,gene11654,gene155,gene2036,gene3086,gene5183,gene522,gene5324,gene5327,gene619,gene6680,gene6851,gene7618,gene7877,gene824
BP	GO:0048523	negative regulation of cellular process	6	0	6	139	0.97244	1	gene11628,gene1539,gene1540,gene3255,gene4619,gene759	-
MF	GO:0017076	purine nucleotide binding	22	17	39	596	0.97471	1	gene10329,gene111,gene11527,gene1219,gene1779,gene1954,gene2733,gene3255,gene3314,gene3607,gene3674,gene4619,gene4721,gene6896,gene7067,gene7383,gene7429,gene783,gene7915,gene8317,gene9240,gene9414	gene11007,gene11458,gene11462,gene11654,gene155,gene2036,gene3086,gene5183,gene522,gene5324,gene5327,gene619,gene6680,gene6851,gene7618,gene7877,gene824
CC	GO:0000785	chromatin	1	0	1	56	0.975	1	gene11628	-
BP	GO:0000375	RNA splicing, via transesterification reactions	1	0	1	44	0.97516	1	gene7818	-
BP	GO:0000377	RNA splicing, via transesterification reactions with bulged adenosine as nucleophile	1	0	1	44	0.97516	1	gene7818	-
BP	GO:0000398	mRNA splicing, via spliceosome	1	0	1	44	0.97516	1	gene7818	-
BP	GO:0006260	DNA replication	0	2	2	67	0.97543	1	-	gene3621,gene619
BP	GO:0016569	covalent chromatin modification	1	0	1	45	0.97717	1	gene759	-
BP	GO:0016570	histone modification	1	0	1	45	0.97717	1	gene759	-
MF	GO:0003700	DNA binding transcription factor activity	3	4	7	151	0.97758	1	gene2988,gene7856,gene9462	gene10696,gene4036,gene8407,gene9344
MF	GO:0043565	sequence-specific DNA binding	1	0	1	43	0.97832	1	gene9462	-
BP	GO:0000819	sister chromatid segregation	1	0	1	46	0.97902	1	gene3255	-
BP	GO:0090305	nucleic acid phosphodiester bond hydrolysis	3	0	3	90	0.97965	1	gene10854,gene3864,gene8437	-
CC	GO:0031967	organelle envelope	3	1	4	138	0.98	1	gene1219,gene2733,gene9129	gene4895
CC	GO:0031975	envelope	3	1	4	138	0.98	1	gene1219,gene2733,gene9129	gene4895
MF	GO:0016779	nucleotidyltransferase activity	1	1	2	66	0.98016	1	gene113	gene6788
BP	GO:0045893	positive regulation of transcription, DNA-templated	1	0	1	47	0.98072	1	gene1540	-
BP	GO:0140014	mitotic nuclear division	1	0	1	47	0.98072	1	gene3255	-
BP	GO:1902680	positive regulation of RNA biosynthetic process	1	0	1	47	0.98072	1	gene1540	-
BP	GO:1903508	positive regulation of nucleic acid-templated transcription	1	0	1	47	0.98072	1	gene1540	-
BP	GO:0008380	RNA splicing	1	0	1	48	0.98228	1	gene7818	-
BP	GO:0048869	cellular developmental process	1	0	1	48	0.98228	1	gene11628	-
BP	GO:1901565	organonitrogen compound catabolic process	2	4	6	148	0.98298	1	gene2139,gene4061	gene10508,gene1317,gene1709,gene4566
CC	GO:0098796	membrane protein complex	2	1	3	118	0.983	1	gene2733,gene640	gene4895
BP	GO:0070647	protein modification by small protein conjugation or removal	1	0	1	49	0.98372	1	gene7144	-
BP	GO:0006913	nucleocytoplasmic transport	0	1	1	50	0.98504	1	-	gene7877
BP	GO:0032502	developmental process	1	0	1	50	0.98504	1	gene11628	-
BP	GO:0051169	nuclear transport	0	1	1	50	0.98504	1	-	gene7877
BP	GO:0051254	positive regulation of RNA metabolic process	1	0	1	50	0.98504	1	gene1540	-
MF	GO:0004175	endopeptidase activity	2	0	2	70	0.98543	1	gene4220,gene4974	-
BP	GO:0007264	small GTPase mediated signal transduction	1	0	1	51	0.98625	1	gene2733	-
BP	GO:0019220	regulation of phosphate metabolic process	1	0	1	51	0.98625	1	gene4619	-
BP	GO:0031399	regulation of protein modification process	1	0	1	51	0.98625	1	gene4619	-
BP	GO:0051174	regulation of phosphorus metabolic process	1	0	1	51	0.98625	1	gene4619	-
MF	GO:0140101	catalytic activity, acting on a tRNA	1	1	2	72	0.98753	1	gene1779	gene6680
CC	GO:0031984	organelle subcompartment	0	2	2	97	0.988	1	-	gene4895,gene7095
BP	GO:0051640	organelle localization	1	0	1	53	0.98839	1	gene2733	-
MF	GO:0008092	cytoskeletal protein binding	1	0	1	50	0.98842	1	gene9240	-
BP	GO:0006325	chromatin organization	3	0	3	99	0.98879	1	gene11628,gene1539,gene759	-
MF	GO:0004386	helicase activity	1	2	3	94	0.98924	1	gene11527	gene619,gene7877
BP	GO:1901135	carbohydrate derivative metabolic process	3	4	7	174	0.98929	1	gene1598,gene178,gene7429	gene10508,gene2036,gene522,gene7618
BP	GO:0045935	positive regulation of nucleobase-containing compound metabolic process	1	0	1	54	0.98934	1	gene1540	-
CC	GO:0005789	endoplasmic reticulum membrane	0	1	1	69	0.99	1	-	gene4895
CC	GO:0044427	chromosomal part	3	0	3	127	0.99	1	gene11628,gene6012,gene759	-
CC	GO:0012505	endomembrane system	5	4	9	264	0.99	1	gene1040,gene1219,gene2733,gene8668,gene9242	gene4895,gene6060,gene7095,gene8398
BP	GO:0071702	organic substance transport	3	11	14	291	0.99009	1	gene10457,gene11395,gene9242	gene10396,gene10667,gene3185,gene4586,gene4895,gene5327,gene7427,gene7877,gene8398,gene8837,gene9830
MF	GO:0003924	GTPase activity	1	0	1	52	0.99033	1	gene2733	-
BP	GO:0010557	positive regulation of macromolecule biosynthetic process	1	0	1	56	0.991	1	gene1540	-
CC	GO:0005739	mitochondrion	5	3	8	245	0.991	1	gene10128,gene2733,gene3650,gene6733,gene9129	gene1914,gene4895,gene6240
MF	GO:0003743	translation initiation factor activity	0	1	1	53	0.99116	1	-	gene5324
BP	GO:0051726	regulation of cell cycle	2	0	2	81	0.99117	1	gene3255,gene4619	-
BP	GO:1901362	organic cyclic compound biosynthetic process	18	20	38	652	0.99163	1	gene10673,gene113,gene11452,gene11628,gene11758,gene1539,gene1540,gene2139,gene2203,gene2988,gene5435,gene6007,gene7383,gene7429,gene759,gene7856,gene9399,gene9462	gene10524,gene10696,gene11192,gene1702,gene1733,gene2155,gene3515,gene4036,gene4566,gene522,gene5911,gene6051,gene6788,gene7299,gene8119,gene8398,gene8407,gene8615,gene9344,gene9830
BP	GO:0006310	DNA recombination	1	0	1	57	0.99173	1	gene11527	-
CC	GO:0042175	nuclear outer membrane-endoplasmic reticulum membrane network	0	1	1	72	0.992	1	-	gene4895
BP	GO:0006413	translational initiation	0	1	1	58	0.9924	1	-	gene5324
BP	GO:0010628	positive regulation of gene expression	1	0	1	58	0.9924	1	gene1540	-
BP	GO:0048519	negative regulation of biological process	6	0	6	163	0.99265	1	gene11628,gene1539,gene1540,gene3255,gene4619,gene759	-
BP	GO:0006281	DNA repair	4	0	4	126	0.99293	1	gene10854,gene11527,gene3378,gene420	-
CC	GO:0044429	mitochondrial part	2	1	3	134	0.993	1	gene2733,gene9129	gene4895
BP	GO:0051128	regulation of cellular component organization	3	0	3	107	0.99349	1	gene2733,gene3255,gene4619	-
BP	GO:0006644	phospholipid metabolic process	1	0	1	60	0.99359	1	gene1540	-
BP	GO:0009891	positive regulation of biosynthetic process	1	0	1	60	0.99359	1	gene1540	-
BP	GO:0031328	positive regulation of cellular biosynthetic process	1	0	1	60	0.99359	1	gene1540	-
BP	GO:0006974	cellular response to DNA damage stimulus	5	0	5	147	0.99366	1	gene10854,gene11527,gene3378,gene420,gene4619	-
BP	GO:0051276	chromosome organization	6	1	7	184	0.9938	1	gene11527,gene11628,gene1539,gene3255,gene6012,gene759	gene619
BP	GO:0006357	regulation of transcription from RNA polymerase II promoter	4	4	8	202	0.99393	1	gene1540,gene2988,gene759,gene7856	gene10696,gene4036,gene8407,gene9344
BP	GO:0022618	ribonucleoprotein complex assembly	1	0	1	61	0.99411	1	gene7818	-
BP	GO:0071826	ribonucleoprotein complex subunit organization	1	0	1	61	0.99411	1	gene7818	-
BP	GO:1901137	carbohydrate derivative biosynthetic process	1	1	2	88	0.99476	1	gene7429	gene522
BP	GO:0006464	cellular protein modification process	11	6	17	354	0.995	1	gene10329,gene3255,gene3607,gene4419,gene4522,gene4619,gene52,gene6896,gene7144,gene759,gene9187	gene11007,gene11052,gene11458,gene11462,gene11654,gene5889
BP	GO:0036211	protein modification process	11	6	17	354	0.995	1	gene10329,gene3255,gene3607,gene4419,gene4522,gene4619,gene52,gene6896,gene7144,gene759,gene9187	gene11007,gene11052,gene11458,gene11462,gene11654,gene5889
CC	GO:0005694	chromosome	3	0	3	139	0.995	1	gene11628,gene6012,gene759	-
CC	GO:0005794	Golgi apparatus	1	0	1	80	0.995	1	gene9242	-
BP	GO:0006886	intracellular protein transport	1	4	5	151	0.99503	1	gene9242	gene4895,gene5327,gene7877,gene8398
MF	GO:0140110	transcription regulator activity	3	4	7	181	0.99596	1	gene2988,gene7856,gene9462	gene10696,gene4036,gene8407,gene9344
BP	GO:0015031	protein transport	1	5	6	175	0.99635	1	gene9242	gene4895,gene5327,gene7877,gene8398,gene9830
BP	GO:0007010	cytoskeleton organization	1	0	1	67	0.99646	1	gene4619	-
BP	GO:0045184	establishment of protein localization	1	5	6	178	0.99695	1	gene9242	gene4895,gene5327,gene7877,gene8398,gene9830
BP	GO:0006397	mRNA processing	1	0	1	69	0.99701	1	gene7818	-
BP	GO:0015833	peptide transport	1	5	6	181	0.99745	1	gene9242	gene4895,gene5327,gene7877,gene8398,gene9830
MF	GO:0030234	enzyme regulator activity	0	1	1	67	0.99749	1	-	gene3621
BP	GO:0018130	heterocycle biosynthetic process	18	16	34	633	0.99787	1	gene10673,gene113,gene11452,gene11628,gene11758,gene1539,gene1540,gene2139,gene2203,gene2988,gene5435,gene6007,gene7383,gene7429,gene759,gene7856,gene9399,gene9462	gene10524,gene10696,gene1702,gene1733,gene2155,gene3515,gene4036,gene522,gene5911,gene6051,gene6788,gene7299,gene8119,gene8407,gene8615,gene9344
BP	GO:0042886	amide transport	1	5	6	184	0.99788	1	gene9242	gene4895,gene5327,gene7877,gene8398,gene9830
BP	GO:0006366	transcription from RNA polymerase II promoter	5	4	9	239	0.99788	1	gene1540,gene2203,gene2988,gene759,gene7856	gene10696,gene4036,gene8407,gene9344
BP	GO:0006950	response to stress	9	1	10	257	0.99793	1	gene10854,gene11527,gene1219,gene124,gene3378,gene420,gene4619,gene9245,gene9399	gene1705
CC	GO:0044451	nucleoplasm part	1	0	1	95	0.998	1	gene759	-
BP	GO:0051716	cellular response to stimulus	15	3	18	393	0.99822	1	gene10343,gene10854,gene11527,gene1219,gene124,gene2056,gene2733,gene3378,gene420,gene4619,gene52,gene6896,gene7209,gene9187,gene9245	gene11052,gene11458,gene11462
BP	GO:0006259	DNA metabolic process	5	2	7	206	0.99824	1	gene10854,gene11527,gene3378,gene420,gene759	gene3621,gene619
BP	GO:0097659	nucleic acid-templated transcription	13	10	23	473	0.99832	1	gene10673,gene113,gene11452,gene11628,gene11758,gene1539,gene1540,gene2139,gene2203,gene2988,gene759,gene7856,gene9462	gene10524,gene10696,gene1733,gene2155,gene4036,gene5911,gene6788,gene7299,gene8407,gene9344
BP	GO:0050896	response to stimulus	16	4	20	427	0.99839	1	gene10343,gene10854,gene11527,gene1219,gene124,gene2056,gene2733,gene3378,gene420,gene4619,gene52,gene6896,gene7209,gene9187,gene9245,gene9399	gene11052,gene11458,gene11462,gene1705
BP	GO:0032774	RNA biosynthetic process	13	10	23	476	0.99852	1	gene10673,gene113,gene11452,gene11628,gene11758,gene1539,gene1540,gene2139,gene2203,gene2988,gene759,gene7856,gene9462	gene10524,gene10696,gene1733,gene2155,gene4036,gene5911,gene6788,gene7299,gene8407,gene9344
MF	GO:0008135	translation factor activity, RNA binding	0	1	1	73	0.99854	1	-	gene5324
BP	GO:0006355	regulation of transcription, DNA-templated	10	6	16	366	0.99862	1	gene11452,gene11628,gene11758,gene1539,gene1540,gene2139,gene2988,gene759,gene7856,gene9462	gene10524,gene10696,gene2155,gene4036,gene8407,gene9344
BP	GO:0006508	proteolysis	6	1	7	211	0.9987	1	gene10962,gene2513,gene4220,gene4974,gene7487,gene8317	gene4812
BP	GO:1903506	regulation of nucleic acid-templated transcription	10	6	16	370	0.99886	1	gene11452,gene11628,gene11758,gene1539,gene1540,gene2139,gene2988,gene759,gene7856,gene9462	gene10524,gene10696,gene2155,gene4036,gene8407,gene9344
BP	GO:2001141	regulation of RNA biosynthetic process	10	6	16	370	0.99886	1	gene11452,gene11628,gene11758,gene1539,gene1540,gene2139,gene2988,gene759,gene7856,gene9462	gene10524,gene10696,gene2155,gene4036,gene8407,gene9344
BP	GO:0006399	tRNA metabolic process	1	1	2	109	0.99894	1	gene1779	gene6680
BP	GO:0019219	regulation of nucleobase-containing compound metabolic process	10	7	17	388	0.99895	1	gene11452,gene11628,gene11758,gene1539,gene1540,gene2139,gene2988,gene759,gene7856,gene9462	gene10524,gene10696,gene2155,gene3621,gene4036,gene8407,gene9344
CC	GO:0005654	nucleoplasm	1	0	1	104	0.999	1	gene759	-
CC	GO:0031090	organelle membrane	2	2	4	204	0.999	1	gene2733,gene9129	gene4895,gene5327
CC	GO:1990234	transferase complex	1	0	1	110	0.999	1	gene759	-
BP	GO:0009057	macromolecule catabolic process	2	2	4	156	0.99903	1	gene1634,gene8836	gene10508,gene4706
BP	GO:0006351	transcription, DNA-templated	12	10	22	470	0.99904	1	gene10673,gene11452,gene11628,gene11758,gene1539,gene1540,gene2139,gene2203,gene2988,gene759,gene7856,gene9462	gene10524,gene10696,gene1733,gene2155,gene4036,gene5911,gene6788,gene7299,gene8407,gene9344
BP	GO:0010604	positive regulation of macromolecule metabolic process	1	0	1	83	0.99909	1	gene1540	-
BP	GO:0051173	positive regulation of nitrogen compound metabolic process	1	0	1	83	0.99909	1	gene1540	-
BP	GO:1903047	mitotic cell cycle process	2	0	2	111	0.9991	1	gene3255,gene4619	-
BP	GO:0051252	regulation of RNA metabolic process	10	6	16	375	0.99911	1	gene11452,gene11628,gene11758,gene1539,gene1540,gene2139,gene2988,gene759,gene7856,gene9462	gene10524,gene10696,gene2155,gene4036,gene8407,gene9344
MF	GO:0001883	purine nucleoside binding	1	0	1	81	0.99929	1	gene2733	-
MF	GO:0005525	GTP binding	1	0	1	81	0.99929	1	gene2733	-
MF	GO:0019001	guanyl nucleotide binding	1	0	1	81	0.99929	1	gene2733	-
MF	GO:0032550	purine ribonucleoside binding	1	0	1	81	0.99929	1	gene2733	-
MF	GO:0032561	guanyl ribonucleotide binding	1	0	1	81	0.99929	1	gene2733	-
BP	GO:0033554	cellular response to stress	7	0	7	221	0.99929	1	gene10854,gene11527,gene1219,gene3378,gene420,gene4619,gene9245	-
BP	GO:1901564	organonitrogen compound metabolic process	38	31	69	1161	0.99931	1	gene10329,gene10962,gene1219,gene1540,gene1558,gene1598,gene1779,gene178,gene2139,gene2513,gene2609,gene3255,gene3607,gene3985,gene4061,gene4220,gene4419,gene4522,gene4619,gene4730,gene4974,gene52,gene5435,gene6007,gene6896,gene7144,gene7383,gene7429,gene7487,gene759,gene7912,gene7925,gene8317,gene8611,gene9129,gene9187,gene9399,gene9802	gene10508,gene10973,gene11007,gene11052,gene11458,gene11462,gene11654,gene1317,gene1702,gene1709,gene2036,gene2959,gene3515,gene4386,gene4490,gene4566,gene4812,gene5183,gene522,gene5324,gene5889,gene6051,gene6680,gene6781,gene6803,gene7536,gene7618,gene8119,gene8615,gene9347,gene9348
BP	GO:0019438	aromatic compound biosynthetic process	17	14	31	617	0.99932	1	gene10673,gene113,gene11452,gene11628,gene11758,gene1539,gene1540,gene2139,gene2203,gene2988,gene5435,gene7383,gene7429,gene759,gene7856,gene9399,gene9462	gene10524,gene10696,gene1702,gene1733,gene2155,gene4036,gene4566,gene522,gene5911,gene6788,gene7299,gene8119,gene8407,gene9344
BP	GO:0000278	mitotic cell cycle	2	0	2	115	0.99934	1	gene3255,gene4619	-
MF	GO:0003735	structural constituent of ribosome	0	2	2	110	0.99941	1	-	gene10973,gene6781
BP	GO:0034654	nucleobase-containing compound biosynthetic process	16	11	27	559	0.99941	1	gene10673,gene113,gene11452,gene11628,gene11758,gene1539,gene1540,gene2139,gene2203,gene2988,gene5435,gene7383,gene7429,gene759,gene7856,gene9462	gene10524,gene10696,gene1733,gene2155,gene4036,gene522,gene5911,gene6788,gene7299,gene8407,gene9344
MF	GO:0032549	ribonucleoside binding	1	0	1	84	0.99946	1	gene2733	-
BP	GO:0043412	macromolecule modification	11	6	17	402	0.99947	1	gene10329,gene3255,gene3607,gene4419,gene4522,gene4619,gene52,gene6896,gene7144,gene759,gene9187	gene11007,gene11052,gene11458,gene11462,gene11654,gene5889
BP	GO:0016071	mRNA metabolic process	1	0	1	90	0.9995	1	gene7818	-
MF	GO:0001882	nucleoside binding	1	0	1	85	0.99951	1	gene2733	-
BP	GO:0031325	positive regulation of cellular metabolic process	1	0	1	91	0.99954	1	gene1540	-
MF	GO:0098772	molecular function regulator	0	1	1	86	0.99955	1	-	gene3621
BP	GO:0009893	positive regulation of metabolic process	1	0	1	92	0.99958	1	gene1540	-
BP	GO:2000112	regulation of cellular macromolecule biosynthetic process	10	7	17	413	0.99969	1	gene11452,gene11628,gene11758,gene1539,gene1540,gene2139,gene2988,gene759,gene7856,gene9462	gene10524,gene10696,gene2155,gene3621,gene4036,gene8407,gene9344
BP	GO:0032268	regulation of cellular protein metabolic process	1	0	1	96	0.9997	1	gene4619	-
BP	GO:0010556	regulation of macromolecule biosynthetic process	10	7	17	418	0.99976	1	gene11452,gene11628,gene11758,gene1539,gene1540,gene2139,gene2988,gene759,gene7856,gene9462	gene10524,gene10696,gene2155,gene3621,gene4036,gene8407,gene9344
BP	GO:0051246	regulation of protein metabolic process	1	0	1	99	0.99977	1	gene4619	-
BP	GO:0022402	cell cycle process	3	0	3	155	0.99979	1	gene3255,gene4619,gene6012	-
BP	GO:0009889	regulation of biosynthetic process	10	7	17	425	0.99983	1	gene11452,gene11628,gene11758,gene1539,gene1540,gene2139,gene2988,gene759,gene7856,gene9462	gene10524,gene10696,gene2155,gene3621,gene4036,gene8407,gene9344
BP	GO:0031326	regulation of cellular biosynthetic process	10	7	17	425	0.99983	1	gene11452,gene11628,gene11758,gene1539,gene1540,gene2139,gene2988,gene759,gene7856,gene9462	gene10524,gene10696,gene2155,gene3621,gene4036,gene8407,gene9344
BP	GO:1901566	organonitrogen compound biosynthetic process	9	14	23	524	0.99984	1	gene1779,gene2609,gene3985,gene5435,gene6007,gene7383,gene7429,gene9129,gene9399	gene10973,gene1702,gene2959,gene3515,gene4386,gene4490,gene522,gene5324,gene6051,gene6680,gene6781,gene6803,gene8119,gene8615
BP	GO:0034613	cellular protein localization	1	4	5	208	0.99988	1	gene9242	gene4895,gene5327,gene7877,gene8398
BP	GO:0046907	intracellular transport	1	4	5	209	0.99989	1	gene9242	gene4895,gene5327,gene7877,gene8398
BP	GO:0008104	protein localization	1	5	6	234	0.99991	1	gene9242	gene4895,gene5327,gene7877,gene8398,gene9830
BP	GO:0070727	cellular macromolecule localization	1	4	5	213	0.99992	1	gene9242	gene4895,gene5327,gene7877,gene8398
BP	GO:0051649	establishment of localization in cell	1	4	5	217	0.99994	1	gene9242	gene4895,gene5327,gene7877,gene8398
BP	GO:0010468	regulation of gene expression	10	6	16	429	0.99995	1	gene11452,gene11628,gene11758,gene1539,gene1540,gene2139,gene2988,gene759,gene7856,gene9462	gene10524,gene10696,gene2155,gene4036,gene8407,gene9344
BP	GO:0007049	cell cycle	3	0	3	175	0.99995	1	gene3255,gene4619,gene6012	-
BP	GO:0050790	regulation of catalytic activity	1	0	1	118	0.99995	1	gene4619	-
BP	GO:0051171	regulation of nitrogen compound metabolic process	11	7	18	471	0.99996	1	gene11452,gene11628,gene11758,gene1539,gene1540,gene2139,gene2988,gene4619,gene759,gene7856,gene9462	gene10524,gene10696,gene2155,gene3621,gene4036,gene8407,gene9344
MF	GO:0005198	structural molecule activity	0	2	2	145	0.99997	1	-	gene10973,gene6781
BP	GO:0065009	regulation of molecular function	1	0	1	124	0.99997	1	gene4619	-
BP	GO:0080090	regulation of primary metabolic process	11	7	18	476	0.99997	1	gene11452,gene11628,gene11758,gene1539,gene1540,gene2139,gene2988,gene4619,gene759,gene7856,gene9462	gene10524,gene10696,gene2155,gene3621,gene4036,gene8407,gene9344
BP	GO:0033036	macromolecule localization	1	5	6	254	0.99998	1	gene9242	gene4895,gene5327,gene7877,gene8398,gene9830
BP	GO:0031323	regulation of cellular metabolic process	11	7	18	480	0.99998	1	gene11452,gene11628,gene11758,gene1539,gene1540,gene2139,gene2988,gene4619,gene759,gene7856,gene9462	gene10524,gene10696,gene2155,gene3621,gene4036,gene8407,gene9344
BP	GO:0006996	organelle organization	9	3	12	376	0.99998	1	gene11527,gene11628,gene1539,gene2733,gene3255,gene4619,gene6012,gene759,gene9242	gene4895,gene5327,gene619
BP	GO:0060255	regulation of macromolecule metabolic process	11	7	18	485	0.99998	1	gene11452,gene11628,gene11758,gene1539,gene1540,gene2139,gene2988,gene4619,gene759,gene7856,gene9462	gene10524,gene10696,gene2155,gene3621,gene4036,gene8407,gene9344
BP	GO:0016192	vesicle-mediated transport	0	1	1	130	0.99998	1	-	gene8398
BP	GO:0048522	positive regulation of cellular process	1	0	1	130	0.99998	1	gene1540	-
BP	GO:0048518	positive regulation of biological process	1	0	1	135	0.99999	1	gene1540	-
BP	GO:0009058	biosynthetic process	27	34	61	1164	0.99999	1	gene10673,gene11233,gene113,gene11452,gene11628,gene11758,gene1539,gene1540,gene1598,gene1634,gene1779,gene2139,gene2203,gene2609,gene2988,gene3314,gene3985,gene5435,gene6007,gene650,gene7383,gene7429,gene759,gene7856,gene9129,gene9399,gene9462	gene10524,gene10696,gene10973,gene11192,gene1621,gene1702,gene1733,gene2155,gene2959,gene3515,gene3621,gene3933,gene4036,gene42,gene4386,gene4490,gene4566,gene5183,gene522,gene5324,gene5911,gene6051,gene619,gene6680,gene6781,gene6788,gene6803,gene7299,gene8119,gene8398,gene8407,gene8615,gene9344,gene9830
BP	GO:0019222	regulation of metabolic process	11	7	18	500	0.99999	1	gene11452,gene11628,gene11758,gene1539,gene1540,gene2139,gene2988,gene4619,gene759,gene7856,gene9462	gene10524,gene10696,gene2155,gene3621,gene4036,gene8407,gene9344
BP	GO:1901360	organic cyclic compound metabolic process	29	31	60	1153	0.99999	1	gene10673,gene10854,gene113,gene11452,gene11527,gene11628,gene11758,gene1539,gene1540,gene1598,gene1779,gene178,gene2139,gene2203,gene2988,gene3378,gene3864,gene4061,gene420,gene5435,gene6007,gene7383,gene7429,gene759,gene7818,gene7856,gene8437,gene9399,gene9462	gene10524,gene10696,gene11192,gene1227,gene1702,gene1709,gene1733,gene1740,gene2078,gene2155,gene2926,gene3515,gene3621,gene4036,gene4566,gene522,gene5911,gene6051,gene619,gene6680,gene6788,gene7299,gene7618,gene8119,gene8398,gene8407,gene8615,gene9344,gene9347,gene9348,gene9830
MF	GO:0003677	DNA binding	2	6	8	309	1	1	gene7856,gene9462	gene10696,gene3621,gene4036,gene5510,gene619,gene8407
MF	GO:0003723	RNA binding	2	2	4	226	1	1	gene3864,gene8437	gene10973,gene5324
MF	GO:0005515	protein binding	5	1	6	287	1	1	gene11628,gene11665,gene1219,gene1540,gene9240	gene5327
MF	GO:0003676	nucleic acid binding	6	9	15	693	1	1	gene11665,gene3864,gene4419,gene7856,gene8437,gene9462	gene10696,gene10973,gene3621,gene4036,gene5324,gene5510,gene619,gene7877,gene8407
MF	GO:0003674	molecular_function	222	153	375	4420	1	1	gene10085,gene10128,gene10174,gene10233,gene10300,gene10329,gene10343,gene10344,gene10346,gene1040,gene10457,gene10480,gene10625,gene10642,gene10673,gene10682,gene10854,gene10872,gene10920,gene10929,gene10962,gene11087,gene111,gene11106,gene11114,gene11233,gene113,gene11369,gene11372,gene11378,gene11395,gene11411,gene11419,gene11420,gene1149,gene11522,gene11527,gene11602,gene11612,gene11628,gene1…	gene10058,gene10204,gene10396,gene10508,gene10547,gene10554,gene10652,gene10667,gene10695,gene10696,gene107,gene10968,gene10973,gene10983,gene1099,gene11007,gene11052,gene11112,gene11192,gene11193,gene11356,gene11458,gene11462,gene11654,gene11816,gene1227,gene1317,gene1360,gene1412,gene155,gene1569,gene1578,gene1579,gene1612,gene1621,gene1625,gene1702,gene1709,gene1733,gene1740,gene1914,gene1923,…
BP	GO:0022613	ribonucleoprotein complex biogenesis	1	0	1	146	1	1	gene7818	-
BP	GO:0006412	translation	1	4	5	257	1	1	gene1779	gene10973,gene5324,gene6680,gene6781
BP	GO:1901576	organic substance biosynthetic process	25	32	57	1124	1	1	gene10673,gene113,gene11452,gene11628,gene11758,gene1539,gene1540,gene1598,gene1634,gene1779,gene2139,gene2203,gene2609,gene2988,gene3314,gene3985,gene5435,gene6007,gene7383,gene7429,gene759,gene7856,gene9129,gene9399,gene9462	gene10524,gene10696,gene10973,gene11192,gene1702,gene1733,gene2155,gene2959,gene3515,gene3621,gene4036,gene42,gene4386,gene4490,gene4566,gene5183,gene522,gene5324,gene5911,gene6051,gene619,gene6680,gene6781,gene6788,gene6803,gene7299,gene8119,gene8398,gene8407,gene8615,gene9344,gene9830
BP	GO:0034622	cellular macromolecular complex assembly	1	0	1	149	1	1	gene7818	-
BP	GO:0043043	peptide biosynthetic process	1	4	5	261	1	1	gene1779	gene10973,gene5324,gene6680,gene6781
BP	GO:0051641	cellular localization	2	4	6	285	1	1	gene2733,gene9242	gene4895,gene5327,gene7877,gene8398
BP	GO:0050794	regulation of cellular process	18	10	28	689	1	1	gene10343,gene11452,gene11628,gene11758,gene1539,gene1540,gene2139,gene2733,gene2988,gene3255,gene4619,gene52,gene6896,gene7209,gene759,gene7856,gene9187,gene9462	gene10524,gene10696,gene11052,gene11458,gene11462,gene2155,gene3621,gene4036,gene8407,gene9344
BP	GO:0071704	organic substance metabolic process	86	60	146	2319	1	1	gene10174,gene10233,gene10329,gene10673,gene10854,gene10920,gene10962,gene113,gene11452,gene1149,gene11527,gene11628,gene11758,gene1219,gene1430,gene1507,gene1521,gene1539,gene1540,gene1558,gene1598,gene1634,gene1729,gene1779,gene178,gene1952,gene2056,gene2139,gene2141,gene2203,gene2209,gene2513,gene2609,gene2630,gene2769,gene2988,gene3255,gene3314,gene3378,gene3555,gene3579,gene3607,gene3864,gen…	gene10508,gene10524,gene10696,gene10973,gene11007,gene11052,gene11192,gene11458,gene11462,gene11654,gene1227,gene1317,gene1412,gene1702,gene1709,gene1733,gene1740,gene1914,gene2036,gene2078,gene2155,gene2926,gene2959,gene3152,gene3515,gene3621,gene4036,gene42,gene4386,gene4443,gene4490,gene4566,gene4706,gene4812,gene5183,gene522,gene5324,gene5327,gene5889,gene5911,gene6051,gene619,gene6240,gene66…
BP	GO:0044249	cellular biosynthetic process	25	30	55	1114	1	1	gene10673,gene113,gene11452,gene11628,gene11758,gene1539,gene1540,gene1634,gene1779,gene2139,gene2203,gene2609,gene2988,gene3314,gene3985,gene5435,gene6007,gene650,gene7383,gene7429,gene759,gene7856,gene9129,gene9399,gene9462	gene10524,gene10696,gene10973,gene1702,gene1733,gene2155,gene2959,gene3515,gene3621,gene4036,gene42,gene4386,gene4490,gene4566,gene5183,gene522,gene5324,gene5911,gene6051,gene619,gene6680,gene6781,gene6788,gene6803,gene7299,gene8119,gene8398,gene8407,gene8615,gene9344
BP	GO:0034660	ncRNA metabolic process	1	1	2	192	1	1	gene1779	gene6680
BP	GO:0065003	macromolecular complex assembly	1	0	1	162	1	1	gene7818	-
BP	GO:0050789	regulation of biological process	18	11	29	722	1	1	gene10343,gene11452,gene11628,gene11758,gene1539,gene1540,gene2139,gene2733,gene2988,gene3255,gene4619,gene52,gene6896,gene7209,gene759,gene7856,gene9187,gene9462	gene10524,gene10696,gene11052,gene11458,gene11462,gene2155,gene3621,gene4036,gene5327,gene8407,gene9344
BP	GO:0006518	peptide metabolic process	1	4	5	278	1	1	gene1779	gene10973,gene5324,gene6680,gene6781
BP	GO:0043604	amide biosynthetic process	1	4	5	279	1	1	gene1779	gene10973,gene5324,gene6680,gene6781
BP	GO:0065007	biological regulation	20	14	34	815	1	1	gene10343,gene11452,gene11527,gene11628,gene11758,gene1539,gene1540,gene2139,gene2733,gene2988,gene3255,gene4619,gene52,gene6896,gene7209,gene759,gene7856,gene9187,gene9242,gene9462	gene10524,gene10696,gene11052,gene11458,gene11462,gene2155,gene3621,gene4036,gene5327,gene6060,gene6680,gene7095,gene8407,gene9344
BP	GO:0044271	cellular nitrogen compound biosynthetic process	19	17	36	856	1	1	gene10673,gene113,gene11452,gene11628,gene11758,gene1539,gene1540,gene1779,gene2139,gene2203,gene2988,gene5435,gene650,gene7383,gene7429,gene759,gene7856,gene9399,gene9462	gene10524,gene10696,gene10973,gene1702,gene1733,gene2155,gene4036,gene522,gene5324,gene5911,gene6051,gene6680,gene6781,gene6788,gene7299,gene8407,gene9344
BP	GO:0016043	cellular component organization	10	5	15	503	1	1	gene11527,gene11628,gene1539,gene2733,gene3255,gene4619,gene6012,gene759,gene7818,gene9242	gene4895,gene5327,gene619,gene7095,gene8398
BP	GO:0044238	primary metabolic process	75	54	129	2158	1	1	gene10174,gene10233,gene10329,gene10673,gene10854,gene10920,gene10962,gene113,gene11452,gene1149,gene11527,gene11628,gene11758,gene1219,gene1507,gene1521,gene1539,gene1540,gene1558,gene1598,gene1634,gene1779,gene178,gene1952,gene2139,gene2141,gene2203,gene2209,gene2513,gene2609,gene2630,gene2988,gene3255,gene3378,gene3579,gene3607,gene3864,gene3985,gene4061,gene420,gene4220,gene4419,gene4522,gene…	gene10508,gene10524,gene10696,gene10973,gene11007,gene11052,gene11192,gene11458,gene11462,gene11654,gene1227,gene1317,gene1412,gene1709,gene1733,gene1740,gene2078,gene2155,gene2959,gene3152,gene3515,gene3621,gene4036,gene42,gene4386,gene4443,gene4490,gene4566,gene4706,gene4812,gene5183,gene522,gene5324,gene5889,gene5911,gene619,gene6240,gene6604,gene6680,gene6781,gene6788,gene6803,gene7299,gene75…
BP	GO:0019538	protein metabolic process	20	11	31	785	1	1	gene10329,gene10962,gene1219,gene1779,gene2513,gene3255,gene3607,gene4220,gene4419,gene4522,gene4619,gene4974,gene52,gene6007,gene6896,gene7144,gene7487,gene759,gene8317,gene9187	gene10973,gene11007,gene11052,gene11458,gene11462,gene11654,gene4812,gene5324,gene5889,gene6680,gene6781
BP	GO:0043933	macromolecular complex subunit organization	1	0	1	183	1	1	gene7818	-
BP	GO:0006725	cellular aromatic compound metabolic process	28	24	52	1115	1	1	gene10673,gene10854,gene113,gene11452,gene11527,gene11628,gene11758,gene1539,gene1540,gene1598,gene1779,gene178,gene2139,gene2203,gene2988,gene3378,gene3864,gene4061,gene420,gene5435,gene7383,gene7429,gene759,gene7818,gene7856,gene8437,gene9399,gene9462	gene10524,gene10696,gene1227,gene1702,gene1709,gene1733,gene1740,gene2155,gene2926,gene3621,gene4036,gene4566,gene522,gene5911,gene619,gene6680,gene6788,gene7299,gene7618,gene8119,gene8407,gene9344,gene9347,gene9348
BP	GO:0043603	cellular amide metabolic process	1	4	5	307	1	1	gene1779	gene10973,gene5324,gene6680,gene6781
BP	GO:0016070	RNA metabolic process	17	11	28	749	1	1	gene10673,gene113,gene11452,gene11628,gene11758,gene1539,gene1540,gene1779,gene2139,gene2203,gene2988,gene3864,gene759,gene7818,gene7856,gene8437,gene9462	gene10524,gene10696,gene1733,gene2155,gene4036,gene5911,gene6680,gene6788,gene7299,gene8407,gene9344
BP	GO:0046483	heterocycle metabolic process	28	23	51	1120	1	1	gene10673,gene10854,gene113,gene11452,gene11527,gene11628,gene11758,gene1539,gene1540,gene1598,gene1779,gene178,gene2139,gene2203,gene2988,gene3378,gene3864,gene420,gene5435,gene6007,gene7383,gene7429,gene759,gene7818,gene7856,gene8437,gene9399,gene9462	gene10524,gene10696,gene1227,gene1702,gene1709,gene1733,gene1740,gene2155,gene3515,gene3621,gene4036,gene522,gene5911,gene6051,gene619,gene6680,gene6788,gene7299,gene7618,gene8119,gene8407,gene8615,gene9344
BP	GO:0044267	cellular protein metabolic process	13	10	23	672	1	1	gene10329,gene1779,gene3255,gene3607,gene4419,gene4522,gene4619,gene52,gene6007,gene6896,gene7144,gene759,gene9187	gene10973,gene11007,gene11052,gene11458,gene11462,gene11654,gene5324,gene5889,gene6680,gene6781
BP	GO:0009059	macromolecule biosynthetic process	15	16	31	824	1	1	gene10673,gene113,gene11452,gene11628,gene11758,gene1539,gene1540,gene1634,gene1779,gene2139,gene2203,gene2988,gene759,gene7856,gene9462	gene10524,gene10696,gene10973,gene1733,gene2155,gene3621,gene4036,gene5324,gene5911,gene619,gene6680,gene6781,gene6788,gene7299,gene8407,gene9344
BP	GO:0022607	cellular component assembly	1	0	1	210	1	1	gene7818	-
BP	GO:0006396	RNA processing	1	0	1	212	1	1	gene7818	-
BP	GO:0034645	cellular macromolecule biosynthetic process	14	16	30	814	1	1	gene10673,gene11452,gene11628,gene11758,gene1539,gene1540,gene1634,gene1779,gene2139,gene2203,gene2988,gene759,gene7856,gene9462	gene10524,gene10696,gene10973,gene1733,gene2155,gene3621,gene4036,gene5324,gene5911,gene619,gene6680,gene6781,gene6788,gene7299,gene8407,gene9344
BP	GO:0006139	nucleobase-containing compound metabolic process	26	17	43	1040	1	1	gene10673,gene10854,gene113,gene11452,gene11527,gene11628,gene11758,gene1539,gene1540,gene1598,gene1779,gene178,gene2139,gene2203,gene2988,gene3378,gene3864,gene420,gene5435,gene7383,gene7429,gene759,gene7818,gene7856,gene8437,gene9462	gene10524,gene10696,gene1227,gene1733,gene1740,gene2155,gene3621,gene4036,gene522,gene5911,gene619,gene6680,gene6788,gene7299,gene7618,gene8407,gene9344
BP	GO:0006807	nitrogen compound metabolic process	60	45	105	1927	1	1	gene10329,gene10673,gene10854,gene10962,gene113,gene11452,gene11527,gene11628,gene11758,gene1219,gene1539,gene1540,gene1558,gene1598,gene1729,gene1779,gene178,gene2139,gene2203,gene2513,gene2609,gene2769,gene2988,gene3255,gene3378,gene3607,gene3864,gene3985,gene4061,gene420,gene4220,gene4419,gene4522,gene4619,gene4730,gene4974,gene52,gene5435,gene6007,gene6310,gene650,gene6896,gene7144,gene7383,g…	gene10508,gene10524,gene10696,gene10973,gene11007,gene11052,gene11458,gene11462,gene11654,gene1227,gene1317,gene1702,gene1709,gene1733,gene1740,gene2036,gene2155,gene2959,gene3515,gene3621,gene4036,gene4386,gene4490,gene4566,gene4812,gene5183,gene522,gene5324,gene5889,gene5911,gene6051,gene619,gene6680,gene6781,gene6788,gene6803,gene7299,gene7536,gene7618,gene8119,gene8407,gene8615,gene9344,gene9…
BP	GO:0090304	nucleic acid metabolic process	21	13	34	913	1	1	gene10673,gene10854,gene113,gene11452,gene11527,gene11628,gene11758,gene1539,gene1540,gene1779,gene2139,gene2203,gene2988,gene3378,gene3864,gene420,gene759,gene7818,gene7856,gene8437,gene9462	gene10524,gene10696,gene1733,gene2155,gene3621,gene4036,gene5911,gene619,gene6680,gene6788,gene7299,gene8407,gene9344
BP	GO:0044237	cellular metabolic process	64	52	116	2091	1	1	gene10329,gene10343,gene10673,gene10854,gene10920,gene113,gene11452,gene11527,gene11628,gene11758,gene124,gene1430,gene1539,gene1540,gene1558,gene1598,gene1634,gene1729,gene1779,gene178,gene2056,gene2139,gene2203,gene2609,gene2769,gene2988,gene3255,gene3314,gene3378,gene3607,gene3864,gene3985,gene4061,gene420,gene4419,gene4522,gene4619,gene4730,gene52,gene5435,gene6007,gene6253,gene650,gene6896,g…	gene10524,gene10696,gene10973,gene11007,gene11052,gene11458,gene11462,gene11654,gene1227,gene1317,gene1412,gene1702,gene1709,gene1733,gene1740,gene1914,gene2036,gene2155,gene2926,gene2959,gene3515,gene3621,gene4036,gene42,gene4386,gene4490,gene4566,gene5183,gene522,gene5324,gene5327,gene5889,gene5911,gene6051,gene619,gene6240,gene6680,gene6781,gene6788,gene6803,gene7299,gene7536,gene7618,gene8010…
BP	GO:0071840	cellular component organization or biogenesis	10	5	15	590	1	1	gene11527,gene11628,gene1539,gene2733,gene3255,gene4619,gene6012,gene759,gene7818,gene9242	gene4895,gene5327,gene619,gene7095,gene8398
BP	GO:0044085	cellular component biogenesis	1	0	1	309	1	1	gene7818	-
BP	GO:0010467	gene expression	14	14	28	923	1	1	gene10673,gene11452,gene11628,gene11758,gene1539,gene1540,gene1779,gene2139,gene2203,gene2988,gene759,gene7818,gene7856,gene9462	gene10524,gene10696,gene10973,gene1733,gene2155,gene4036,gene5324,gene5911,gene6680,gene6781,gene6788,gene7299,gene8407,gene9344
BP	GO:0034641	cellular nitrogen compound metabolic process	28	24	52	1319	1	1	gene10673,gene10854,gene113,gene11452,gene11527,gene11628,gene11758,gene1539,gene1540,gene1598,gene1779,gene178,gene2139,gene2203,gene2988,gene3378,gene3864,gene420,gene5435,gene650,gene7383,gene7429,gene759,gene7818,gene7856,gene8437,gene9399,gene9462	gene10524,gene10696,gene10973,gene1227,gene1702,gene1709,gene1733,gene1740,gene2155,gene3621,gene4036,gene522,gene5324,gene5911,gene6051,gene619,gene6680,gene6781,gene6788,gene7299,gene7618,gene8119,gene8407,gene9344
BP	GO:0043170	macromolecule metabolic process	42	28	70	1608	1	1	gene10233,gene10329,gene10673,gene10854,gene10962,gene113,gene11452,gene11527,gene11628,gene11758,gene1219,gene1539,gene1540,gene1634,gene1779,gene2139,gene2203,gene2513,gene2988,gene3255,gene3378,gene3607,gene3864,gene420,gene4220,gene4419,gene4522,gene4619,gene4974,gene52,gene6007,gene6896,gene7144,gene7487,gene759,gene7818,gene7856,gene8317,gene8437,gene8836,gene9187,gene9462	gene10508,gene10524,gene10696,gene10973,gene11007,gene11052,gene11458,gene11462,gene11654,gene1733,gene2036,gene2155,gene3621,gene4036,gene4706,gene4812,gene5324,gene5327,gene5889,gene5911,gene619,gene6680,gene6781,gene6788,gene7299,gene7618,gene8407,gene9344
BP	GO:0044260	cellular macromolecule metabolic process	33	23	56	1439	1	1	gene10329,gene10673,gene10854,gene113,gene11452,gene11527,gene11628,gene11758,gene1539,gene1540,gene1634,gene1779,gene2139,gene2203,gene2988,gene3255,gene3378,gene3607,gene3864,gene420,gene4419,gene4522,gene4619,gene52,gene6007,gene6896,gene7144,gene759,gene7818,gene7856,gene8437,gene9187,gene9462	gene10524,gene10696,gene10973,gene11007,gene11052,gene11458,gene11462,gene11654,gene1733,gene2155,gene3621,gene4036,gene5324,gene5327,gene5889,gene5911,gene619,gene6680,gene6781,gene6788,gene7299,gene8407,gene9344
BP	GO:0009987	cellular process	72	56	128	2489	1	1	gene10329,gene10343,gene10673,gene10854,gene10920,gene113,gene11452,gene11527,gene11628,gene11758,gene1219,gene124,gene1430,gene1539,gene1540,gene1558,gene1598,gene1634,gene1729,gene1779,gene178,gene2056,gene2139,gene2203,gene2609,gene2733,gene2769,gene2988,gene3255,gene3314,gene3378,gene3607,gene3864,gene3985,gene4061,gene420,gene4419,gene4522,gene4619,gene4730,gene52,gene5435,gene6007,gene6012,…	gene10524,gene10696,gene10973,gene11007,gene11052,gene11458,gene11462,gene11654,gene1227,gene1317,gene1412,gene1702,gene1709,gene1733,gene1740,gene1914,gene2036,gene2155,gene2926,gene2959,gene3515,gene3621,gene4036,gene42,gene4344,gene4386,gene4490,gene4566,gene4895,gene5183,gene522,gene5324,gene5327,gene5889,gene5911,gene6051,gene6060,gene619,gene6240,gene6680,gene6781,gene6788,gene6803,gene7095…
BP	GO:0008150	biological_process	198	139	337	4205	1	1	gene10128,gene10174,gene10233,gene10300,gene10329,gene10343,gene10344,gene10346,gene10457,gene10480,gene10625,gene10673,gene10784,gene10854,gene10872,gene10920,gene10929,gene10962,gene11087,gene111,gene11232,gene11233,gene113,gene11369,gene11378,gene11395,gene11419,gene11452,gene1149,gene11527,gene11612,gene11628,gene11758,gene1219,gene122,gene124,gene1430,gene1507,gene1521,gene1524,gene1539,gene…	gene10058,gene10205,gene10396,gene10508,gene10524,gene10547,gene10554,gene10667,gene10695,gene10696,gene107,gene10973,gene10983,gene11007,gene11052,gene11192,gene11193,gene11196,gene11356,gene11458,gene11462,gene11654,gene11816,gene1227,gene1317,gene1360,gene1412,gene1578,gene1579,gene1612,gene1615,gene1621,gene1625,gene1702,gene1705,gene1709,gene1733,gene1740,gene1914,gene1923,gene1971,gene1994,…
CC	GO:0005840	ribosome	0	2	2	151	1	1	-	gene10973,gene6781
CC	GO:0005829	cytosol	7	6	13	459	1	1	gene1219,gene1540,gene2733,gene6007,gene7925,gene9399,gene9451	gene1317,gene5183,gene5951,gene8119,gene8615,gene8727
CC	GO:1902494	catalytic complex	3	0	3	229	1	1	gene759,gene7818,gene783	-
CC	GO:0031981	nuclear lumen	3	0	3	262	1	1	gene11628,gene6012,gene759	-
CC	GO:0044428	nuclear part	6	0	6	363	1	1	gene11628,gene1219,gene2733,gene6012,gene759,gene7818	-
CC	GO:0043228	non-membrane-bounded organelle	8	2	10	471	1	1	gene11628,gene4619,gene6012,gene759,gene7818,gene783,gene9240,gene9242	gene10973,gene6781
CC	GO:0043232	intracellular non-membrane-bounded organelle	8	2	10	471	1	1	gene11628,gene4619,gene6012,gene759,gene7818,gene783,gene9240,gene9242	gene10973,gene6781
CC	GO:0030529	intracellular ribonucleoprotein complex	1	2	3	287	1	1	gene7818	gene10973,gene6781
CC	GO:1990904	ribonucleoprotein complex	1	2	3	287	1	1	gene7818	gene10973,gene6781
CC	GO:0031974	membrane-enclosed lumen	3	0	3	323	1	1	gene11628,gene6012,gene759	-
CC	GO:0043233	organelle lumen	3	0	3	323	1	1	gene11628,gene6012,gene759	-
CC	GO:0070013	intracellular organelle lumen	3	0	3	323	1	1	gene11628,gene6012,gene759	-
CC	GO:0043234	protein complex	5	2	7	477	1	1	gene2733,gene6007,gene640,gene759,gene783	gene4895,gene619
CC	GO:0005634	nucleus	14	11	25	909	1	1	gene11628,gene1219,gene1539,gene1540,gene2139,gene2733,gene2988,gene4619,gene6012,gene759,gene7818,gene7856,gene7868,gene9451	gene10696,gene10973,gene1914,gene3621,gene4036,gene5183,gene619,gene7877,gene8119,gene8407,gene9344
CC	GO:0005737	cytoplasm	22	19	41	1284	1	1	gene10128,gene1040,gene1219,gene1540,gene1634,gene1779,gene178,gene2139,gene2141,gene2733,gene3650,gene4061,gene4522,gene4619,gene6007,gene6733,gene7925,gene8668,gene9129,gene9242,gene9399,gene9451	gene10973,gene1317,gene1914,gene4566,gene4895,gene5183,gene5327,gene5951,gene6060,gene6240,gene6680,gene6781,gene7095,gene7877,gene8119,gene8398,gene8615,gene8727,gene9348
CC	GO:0044444	cytoplasmic part	15	15	30	1089	1	1	gene10128,gene1040,gene1219,gene1540,gene2733,gene3650,gene4619,gene6007,gene6733,gene7925,gene8668,gene9129,gene9242,gene9399,gene9451	gene10973,gene1317,gene1914,gene4895,gene5183,gene5327,gene5951,gene6060,gene6240,gene6781,gene7095,gene8119,gene8398,gene8615,gene8727
CC	GO:0044446	intracellular organelle part	11	5	16	810	1	1	gene11628,gene1219,gene1539,gene2733,gene4619,gene6012,gene759,gene7818,gene783,gene9129,gene9240	gene10973,gene4895,gene5327,gene6781,gene7095
CC	GO:0044422	organelle part	11	5	16	812	1	1	gene11628,gene1219,gene1539,gene2733,gene4619,gene6012,gene759,gene7818,gene783,gene9129,gene9240	gene10973,gene4895,gene5327,gene6781,gene7095
CC	GO:0043231	intracellular membrane-bounded organelle	22	17	39	1352	1	1	gene10128,gene1040,gene10854,gene11628,gene1219,gene1539,gene1540,gene2139,gene2733,gene2988,gene3650,gene4619,gene6012,gene6733,gene759,gene7818,gene7856,gene7868,gene8668,gene9129,gene9242,gene9451	gene10696,gene10973,gene1914,gene3621,gene4036,gene4895,gene5183,gene5327,gene6060,gene619,gene6240,gene7095,gene7877,gene8119,gene8398,gene8407,gene9344
CC	GO:0043227	membrane-bounded organelle	22	17	39	1360	1	1	gene10128,gene1040,gene10854,gene11628,gene1219,gene1539,gene1540,gene2139,gene2733,gene2988,gene3650,gene4619,gene6012,gene6733,gene759,gene7818,gene7856,gene7868,gene8668,gene9129,gene9242,gene9451	gene10696,gene10973,gene1914,gene3621,gene4036,gene4895,gene5183,gene5327,gene6060,gene619,gene6240,gene7095,gene7877,gene8119,gene8398,gene8407,gene9344
CC	GO:0005622	intracellular	42	28	70	1993	1	1	gene10127,gene10128,gene1040,gene10854,gene11244,gene11628,gene1219,gene1539,gene1540,gene1634,gene1779,gene178,gene2139,gene2141,gene2203,gene2733,gene2988,gene3314,gene3650,gene4061,gene4522,gene4619,gene52,gene5435,gene6007,gene6012,gene6733,gene6896,gene7209,gene759,gene7818,gene783,gene7856,gene7868,gene7925,gene8668,gene9129,gene9187,gene9240,gene9242,gene9399,gene9451	gene10696,gene10973,gene11052,gene11458,gene11462,gene1317,gene1914,gene3621,gene4036,gene4566,gene4895,gene5183,gene5327,gene5951,gene6060,gene619,gene6240,gene6680,gene6781,gene7095,gene7877,gene8119,gene8398,gene8407,gene8615,gene8727,gene9344,gene9348
CC	GO:0044464	cell part	42	30	72	2040	1	1	gene10127,gene10128,gene1040,gene10854,gene11244,gene11628,gene1219,gene1539,gene1540,gene1634,gene1779,gene178,gene2139,gene2141,gene2203,gene2733,gene2988,gene3314,gene3650,gene4061,gene4522,gene4619,gene52,gene5435,gene6007,gene6012,gene6733,gene6896,gene7209,gene759,gene7818,gene783,gene7856,gene7868,gene7925,gene8668,gene9129,gene9187,gene9240,gene9242,gene9399,gene9451	gene10696,gene10973,gene11052,gene11458,gene11462,gene1317,gene1914,gene3621,gene4036,gene4566,gene4895,gene5183,gene5327,gene5951,gene6051,gene6060,gene619,gene6240,gene6680,gene6781,gene7095,gene7877,gene8119,gene8398,gene8407,gene8615,gene8727,gene8837,gene9344,gene9348
CC	GO:0032991	macromolecular complex	7	4	11	850	1	1	gene2733,gene6007,gene6012,gene640,gene759,gene7818,gene783	gene10973,gene4895,gene619,gene6781
CC	GO:0005623	cell	42	30	72	2054	1	1	gene10127,gene10128,gene1040,gene10854,gene11244,gene11628,gene1219,gene1539,gene1540,gene1634,gene1779,gene178,gene2139,gene2141,gene2203,gene2733,gene2988,gene3314,gene3650,gene4061,gene4522,gene4619,gene52,gene5435,gene6007,gene6012,gene6733,gene6896,gene7209,gene759,gene7818,gene783,gene7856,gene7868,gene7925,gene8668,gene9129,gene9187,gene9240,gene9242,gene9399,gene9451	gene10696,gene10973,gene11052,gene11458,gene11462,gene1317,gene1914,gene3621,gene4036,gene4566,gene4895,gene5183,gene5327,gene5951,gene6051,gene6060,gene619,gene6240,gene6680,gene6781,gene7095,gene7877,gene8119,gene8398,gene8407,gene8615,gene8727,gene8837,gene9344,gene9348
CC	GO:0044424	intracellular part	37	25	62	1898	1	1	gene10127,gene10128,gene1040,gene10854,gene11244,gene11628,gene1219,gene1539,gene1540,gene1634,gene1779,gene178,gene2139,gene2141,gene2203,gene2733,gene2988,gene3650,gene4061,gene4522,gene4619,gene5435,gene6007,gene6012,gene6733,gene759,gene7818,gene783,gene7856,gene7868,gene7925,gene8668,gene9129,gene9240,gene9242,gene9399,gene9451	gene10696,gene10973,gene1317,gene1914,gene3621,gene4036,gene4566,gene4895,gene5183,gene5327,gene5951,gene6060,gene619,gene6240,gene6680,gene6781,gene7095,gene7877,gene8119,gene8398,gene8407,gene8615,gene8727,gene9344,gene9348
CC	GO:0005575	cellular_component	127	97	224	3531	1	1	gene10054,gene10063,gene101,gene10127,gene10128,gene10300,gene1040,gene10425,gene10457,gene10681,gene10784,gene10794,gene10854,gene10871,gene111,gene112,gene11232,gene11244,gene113,gene11369,gene11395,gene11612,gene11628,gene1219,gene1524,gene1539,gene1540,gene1634,gene1659,gene1677,gene1769,gene1779,gene178,gene2058,gene2098,gene2109,gene2139,gene2141,gene2182,gene2203,gene2211,gene2733,gene2929…	gene10205,gene10396,gene10508,gene10527,gene10543,gene10667,gene10696,gene107,gene10968,gene10973,gene10983,gene11052,gene11196,gene11458,gene11462,gene11816,gene1317,gene1358,gene1360,gene1569,gene1578,gene1612,gene1615,gene1705,gene1914,gene1971,gene1994,gene2014,gene2078,gene2154,gene2173,gene2627,gene2643,gene2781,gene2865,gene2921,gene3011,gene3046,gene3086,gene3152,gene3185,gene3621,gene378…
CC	GO:0043226	organelle	24	18	42	1558	1	1	gene10128,gene1040,gene10854,gene11628,gene1219,gene1539,gene1540,gene2139,gene2733,gene2988,gene3650,gene4619,gene6012,gene6733,gene759,gene7818,gene783,gene7856,gene7868,gene8668,gene9129,gene9240,gene9242,gene9451	gene10696,gene10973,gene1914,gene3621,gene4036,gene4895,gene5183,gene5327,gene6060,gene619,gene6240,gene6781,gene7095,gene7877,gene8119,gene8398,gene8407,gene9344
CC	GO:0043229	intracellular organelle	24	18	42	1558	1	1	gene10128,gene1040,gene10854,gene11628,gene1219,gene1539,gene1540,gene2139,gene2733,gene2988,gene3650,gene4619,gene6012,gene6733,gene759,gene7818,gene783,gene7856,gene7868,gene8668,gene9129,gene9240,gene9242,gene9451	gene10696,gene10973,gene1914,gene3621,gene4036,gene4895,gene5183,gene5327,gene6060,gene619,gene6240,gene6781,gene7095,gene7877,gene8119,gene8398,gene8407,gene9344
