# Supplementary material for: Functional characterization of CreA, ZnT, and MTase as key regulators of cadmium resistance in Paecilomyces lilacinus
Source: Front Microbiol. 2026 May 14;17:1792636. doi: 10.3389/fmicb.2026.1792636 (PMC13218079; doi:10.3389/fmicb.2026.1792636)
Supplement: Supplementary file 8 [file Table_7.XLSX]

## Sheet: Sheet1
D vs A
Category	GO.ID	Term	Up	Down	DEG	Total	Pvalue	FDR	Up_Gene	Down_Gene
CC	GO:0030529	intracellular ribonucleoprotein complex	4	135	139	287	8.7e-20	1.44507e-16	gene11605,gene3679,gene707,gene7818	gene10315,gene10973,gene1103,gene1109,gene1164,gene1169,gene1249,gene1384,gene1403,gene1442,gene1784,gene192,gene2081,gene2082,gene2083,gene2153,gene2165,gene2200,gene2360,gene2391,gene2392,gene250,gene2602,gene2658,gene2676,gene2682,gene2739,gene2758,gene2823,gene3214,gene3335,gene3353,gene3456,gene3504,gene3520,gene3529,gene3536,gene3583,gene366,gene3661,gene3673,gene369,gene3825,gene4041,gene4…
CC	GO:1990904	ribonucleoprotein complex	4	135	139	287	8.7e-20	1.44507e-16	gene11605,gene3679,gene707,gene7818	gene10315,gene10973,gene1103,gene1109,gene1164,gene1169,gene1249,gene1384,gene1403,gene1442,gene1784,gene192,gene2081,gene2082,gene2083,gene2153,gene2165,gene2200,gene2360,gene2391,gene2392,gene250,gene2602,gene2658,gene2676,gene2682,gene2739,gene2758,gene2823,gene3214,gene3335,gene3353,gene3456,gene3504,gene3520,gene3529,gene3536,gene3583,gene366,gene3661,gene3673,gene369,gene3825,gene4041,gene4…
BP	GO:0042254	ribosome biogenesis	1	69	70	108	7.3e-18	8.08353e-15	gene5580	gene10374,gene10822,gene1103,gene1164,gene1249,gene1351,gene2083,gene2153,gene2493,gene2658,gene2682,gene2739,gene2823,gene3214,gene3244,gene3456,gene3475,gene3520,gene3529,gene3563,gene3824,gene4132,gene4530,gene480,gene4882,gene4952,gene4997,gene5151,gene5171,gene5238,gene5263,gene5330,gene5352,gene5366,gene5515,gene5623,gene5676,gene569,gene5783,gene6020,gene6190,gene6291,gene6331,gene670,gene…
BP	GO:0022613	ribonucleoprotein complex biogenesis	2	81	83	146	6.1e-16	5.06605e-13	gene5580,gene7818	gene10315,gene10374,gene10822,gene1103,gene1164,gene1249,gene1351,gene1403,gene2083,gene2153,gene2165,gene2200,gene2493,gene2658,gene2682,gene2739,gene2823,gene3214,gene3244,gene3456,gene3475,gene3520,gene3529,gene3563,gene3824,gene4132,gene4264,gene4530,gene4764,gene480,gene4882,gene4952,gene4997,gene5151,gene5171,gene5238,gene5263,gene5330,gene5343,gene5352,gene5366,gene5383,gene5515,gene5623,g…
MF	GO:0003735	structural constituent of ribosome	1	68	69	110	7.8e-16	5.18232e-13	gene11605	gene10973,gene1169,gene1384,gene1442,gene1784,gene192,gene2081,gene2082,gene2153,gene2360,gene2391,gene2392,gene2602,gene3335,gene3353,gene3504,gene3583,gene3661,gene3673,gene369,gene4041,gene4267,gene4422,gene4487,gene4658,gene477,gene4873,gene4884,gene514,gene5211,gene5263,gene536,gene5366,gene537,gene5443,gene5475,gene5482,gene5574,gene5618,gene5619,gene570,gene5953,gene609,gene611,gene6165,ge…
BP	GO:0006412	translation	8	116	124	257	1.3e-15	7.19767e-13	gene11605,gene1779,gene3751,gene4402,gene4734,gene7139,gene7490,gene8983	gene10315,gene10896,gene10973,gene1164,gene1167,gene1169,gene1181,gene1384,gene1403,gene1442,gene1482,gene1720,gene1784,gene192,gene2081,gene2082,gene2153,gene2165,gene2200,gene2360,gene2391,gene2392,gene250,gene2602,gene2676,gene2758,gene2978,gene3207,gene3260,gene3294,gene3335,gene3353,gene3368,gene3504,gene3529,gene3583,gene3661,gene3673,gene369,gene4041,gene4087,gene4264,gene4267,gene4422,gen…
CC	GO:0043228	non-membrane-bounded organelle	19	169	188	471	3.3e-15	1.37033e-12	gene11605,gene11628,gene1333,gene147,gene2108,gene285,gene3785,gene4619,gene4778,gene5580,gene668,gene669,gene7490,gene759,gene7818,gene7819,gene783,gene9240,gene9242	gene10048,gene10315,gene10374,gene10973,gene1143,gene1155,gene1164,gene1169,gene1249,gene1311,gene1384,gene1413,gene1442,gene1577,gene1784,gene1823,gene192,gene2081,gene2082,gene2083,gene2150,gene2153,gene2360,gene2391,gene2392,gene2493,gene250,gene2602,gene2667,gene2676,gene2682,gene2739,gene2758,gene2760,gene2789,gene2852,gene2986,gene3214,gene3244,gene3335,gene3353,gene3422,gene3426,gene3456,g…
CC	GO:0043232	intracellular non-membrane-bounded organelle	19	169	188	471	3.3e-15	1.37033e-12	gene11605,gene11628,gene1333,gene147,gene2108,gene285,gene3785,gene4619,gene4778,gene5580,gene668,gene669,gene7490,gene759,gene7818,gene7819,gene783,gene9240,gene9242	gene10048,gene10315,gene10374,gene10973,gene1143,gene1155,gene1164,gene1169,gene1249,gene1311,gene1384,gene1413,gene1442,gene1577,gene1784,gene1823,gene192,gene2081,gene2082,gene2083,gene2150,gene2153,gene2360,gene2391,gene2392,gene2493,gene250,gene2602,gene2667,gene2676,gene2682,gene2739,gene2758,gene2760,gene2789,gene2852,gene2986,gene3214,gene3244,gene3335,gene3353,gene3422,gene3426,gene3456,g…
BP	GO:0034660	ncRNA metabolic process	5	94	99	192	5.6e-15	1.89354e-12	gene1779,gene4734,gene5580,gene6649,gene7490	gene1075,gene10896,gene1103,gene1106,gene1164,gene1167,gene1181,gene1249,gene1311,gene1351,gene1413,gene1440,gene1482,gene1720,gene2083,gene2153,gene2658,gene2683,gene2739,gene2823,gene2978,gene3207,gene3214,gene3244,gene3260,gene3368,gene3456,gene3475,gene3520,gene3563,gene3824,gene4087,gene4096,gene4132,gene4543,gene480,gene4882,gene4906,gene4997,gene5151,gene5171,gene5238,gene5263,gene5352,gen…
BP	GO:0043043	peptide biosynthetic process	8	116	124	261	5.7e-15	1.89354e-12	gene11605,gene1779,gene3751,gene4402,gene4734,gene7139,gene7490,gene8983	gene10315,gene10896,gene10973,gene1164,gene1167,gene1169,gene1181,gene1384,gene1403,gene1442,gene1482,gene1720,gene1784,gene192,gene2081,gene2082,gene2153,gene2165,gene2200,gene2360,gene2391,gene2392,gene250,gene2602,gene2676,gene2758,gene2978,gene3207,gene3260,gene3294,gene3335,gene3353,gene3368,gene3504,gene3529,gene3583,gene3661,gene3673,gene369,gene4041,gene4087,gene4264,gene4267,gene4422,gen…
CC	GO:0005840	ribosome	1	80	81	151	6.5e-15	1.963e-12	gene11605	gene10973,gene1169,gene1384,gene1442,gene1784,gene192,gene2081,gene2082,gene2153,gene2360,gene2391,gene2392,gene2602,gene2682,gene2758,gene3335,gene3353,gene3504,gene3529,gene3583,gene366,gene3661,gene3673,gene369,gene4041,gene4266,gene4267,gene4422,gene4487,gene4658,gene477,gene4873,gene4884,gene5088,gene514,gene5211,gene5263,gene536,gene5366,gene537,gene5443,gene5475,gene5482,gene5574,gene5618,…
BP	GO:0043604	amide biosynthetic process	9	120	129	279	2.1e-14	5.8135e-12	gene11605,gene1333,gene1779,gene3751,gene4402,gene4734,gene7139,gene7490,gene8983	gene10315,gene1065,gene10896,gene10973,gene1164,gene1167,gene1169,gene1181,gene1384,gene1403,gene1442,gene1482,gene1720,gene1784,gene192,gene2081,gene2082,gene2153,gene2165,gene2200,gene2360,gene2391,gene2392,gene250,gene2602,gene2676,gene2758,gene2978,gene3207,gene3260,gene3294,gene3335,gene3353,gene3368,gene3504,gene3529,gene3583,gene3661,gene3673,gene369,gene4041,gene4087,gene4264,gene4267,gen…
CC	GO:0030684	preribosome	0	35	35	44	2.3e-14	5.87738e-12	-	gene1103,gene1164,gene1249,gene2083,gene2658,gene2739,gene2823,gene3214,gene3456,gene3520,gene4132,gene4952,gene4997,gene5171,gene5238,gene5352,gene5359,gene5623,gene569,gene5783,gene6331,gene6972,gene7760,gene7766,gene7845,gene7959,gene8046,gene8270,gene8385,gene8699,gene8718,gene9086,gene947,gene9616,gene9856
BP	GO:0006364	rRNA processing	1	50	51	76	3.1e-14	7.35586e-12	gene5580	gene1103,gene1164,gene1249,gene1351,gene2083,gene2153,gene2658,gene2739,gene2823,gene3214,gene3244,gene3456,gene3475,gene3520,gene3563,gene3824,gene4132,gene480,gene4882,gene4997,gene5151,gene5171,gene5238,gene5263,gene5352,gene5623,gene569,gene5783,gene6190,gene6291,gene6331,gene670,gene6972,gene7750,gene7760,gene7766,gene7781,gene7783,gene7827,gene7845,gene7959,gene8046,gene8270,gene8385,gene86…
BP	GO:0016072	rRNA metabolic process	1	54	55	86	6.7e-14	1.48383e-11	gene5580	gene1103,gene1164,gene1249,gene1311,gene1351,gene1413,gene2083,gene2153,gene2658,gene2739,gene2823,gene3214,gene3244,gene3456,gene3475,gene3520,gene3563,gene3824,gene4132,gene480,gene4882,gene4906,gene4997,gene5151,gene5171,gene5238,gene5263,gene5352,gene5623,gene569,gene5783,gene6190,gene6291,gene6331,gene6621,gene670,gene6972,gene7750,gene7760,gene7766,gene7781,gene7783,gene7827,gene7845,gene79…
BP	GO:0034470	ncRNA processing	2	70	72	129	2.1e-13	4.36013e-11	gene5580,gene6649	gene1075,gene1103,gene1106,gene1164,gene1249,gene1351,gene1440,gene2083,gene2153,gene2658,gene2683,gene2739,gene2823,gene3207,gene3214,gene3244,gene3456,gene3475,gene3520,gene3563,gene3824,gene4087,gene4096,gene4132,gene480,gene4882,gene4997,gene5151,gene5171,gene5238,gene5263,gene5352,gene5365,gene5621,gene5623,gene569,gene5739,gene5783,gene5944,gene6190,gene6291,gene6331,gene6655,gene670,gene67…
BP	GO:0006518	peptide metabolic process	8	117	125	278	7.1e-13	1.38742e-10	gene11605,gene1779,gene3751,gene4402,gene4734,gene7139,gene7490,gene8983	gene10315,gene10896,gene10973,gene1164,gene1167,gene1169,gene1181,gene1384,gene1403,gene1442,gene1482,gene1720,gene1784,gene192,gene2081,gene2082,gene2153,gene2165,gene2200,gene2360,gene2391,gene2392,gene250,gene2602,gene2676,gene2758,gene2978,gene3207,gene3260,gene3294,gene3335,gene3353,gene3368,gene3504,gene3529,gene3583,gene3661,gene3673,gene369,gene3984,gene4041,gene4087,gene4264,gene4267,gen…
CC	GO:0005730	nucleolus	1	53	54	91	1.2e-12	2.21467e-10	gene7819	gene10374,gene1143,gene1164,gene1249,gene1311,gene1413,gene2083,gene2493,gene2739,gene3214,gene3244,gene3456,gene3475,gene3527,gene3563,gene3606,gene3673,gene3824,gene3825,gene4132,gene4786,gene480,gene4882,gene4906,gene4952,gene4997,gene5081,gene5151,gene5238,gene5352,gene5489,gene5623,gene5676,gene569,gene5783,gene5953,gene6331,gene670,gene7645,gene7760,gene7766,gene7845,gene7959,gene8270,gene8…
BP	GO:0043603	cellular amide metabolic process	9	124	133	307	3.6e-12	6.29432e-10	gene11605,gene1333,gene1779,gene3751,gene4402,gene4734,gene7139,gene7490,gene8983	gene10315,gene1065,gene10896,gene10973,gene1164,gene1167,gene1169,gene1181,gene1384,gene1403,gene1442,gene1482,gene1720,gene1784,gene192,gene1982,gene2081,gene2082,gene2153,gene2165,gene2200,gene2360,gene2391,gene2392,gene250,gene2602,gene2676,gene2758,gene2978,gene3207,gene3260,gene3294,gene3335,gene3353,gene3368,gene3504,gene3529,gene3583,gene3661,gene3673,gene369,gene3984,gene4041,gene4087,gen…
BP	GO:1901566	organonitrogen compound biosynthetic process	28	166	194	524	1e-09	1.661e-07	gene10761,gene11605,gene1333,gene1779,gene1803,gene2517,gene3392,gene3517,gene3751,gene3985,gene4402,gene4523,gene4734,gene5435,gene5628,gene6007,gene639,gene6701,gene6946,gene7139,gene7383,gene7429,gene7490,gene876,gene8983,gene8987,gene9129,gene9399	gene10048,gene10103,gene10315,gene1065,gene10824,gene10896,gene10973,gene11111,gene1164,gene1167,gene1169,gene1181,gene1189,gene1384,gene1402,gene1403,gene1440,gene1442,gene1470,gene1482,gene1702,gene1720,gene1784,gene192,gene1985,gene2081,gene2082,gene2122,gene2153,gene2165,gene2200,gene2275,gene2360,gene2391,gene2392,gene250,gene2602,gene2676,gene2711,gene2758,gene2959,gene2978,gene3169,gene320…
MF	GO:0005198	structural molecule activity	2	69	71	145	3.7e-09	5.85305e-07	gene11605,gene7490	gene10973,gene1169,gene1384,gene1442,gene1784,gene192,gene2081,gene2082,gene2153,gene2360,gene2391,gene2392,gene2602,gene3335,gene3353,gene3504,gene3583,gene3661,gene3673,gene369,gene4041,gene4267,gene4422,gene4487,gene4658,gene477,gene4873,gene4884,gene514,gene5211,gene5263,gene536,gene5366,gene537,gene5443,gene5475,gene5482,gene5574,gene5618,gene5619,gene570,gene5953,gene609,gene611,gene6165,ge…
BP	GO:0034641	cellular nitrogen compound metabolic process	85	332	417	1319	7e-09	1.03993e-06	gene10144,gene10167,gene10170,gene10446,gene10673,gene10761,gene10854,gene11129,gene113,gene11527,gene11605,gene11628,gene1266,gene1333,gene1539,gene1540,gene1598,gene1779,gene178,gene2042,gene2139,gene2203,gene2431,gene2517,gene2544,gene2571,gene285,gene2953,gene2960,gene2988,gene3082,gene3095,gene310,gene3378,gene3392,gene3580,gene3608,gene3646,gene3751,gene3864,gene420,gene4402,gene4734,gene47…	gene10048,gene10206,gene10294,gene10315,gene1039,gene10524,gene1065,gene10696,gene1075,gene10822,gene10824,gene10896,gene10973,gene1103,gene1106,gene1109,gene11111,gene11352,gene1143,gene1155,gene1164,gene1167,gene1169,gene1181,gene1189,gene1227,gene1249,gene1311,gene1351,gene1362,gene1384,gene1402,gene1403,gene1413,gene1440,gene1442,gene1482,gene1577,gene1702,gene1709,gene1720,gene1733,gene1740,…
BP	GO:0042273	ribosomal large subunit biogenesis	0	22	22	28	7.2e-09	1.03993e-06	-	gene10374,gene1164,gene1351,gene3214,gene3475,gene3520,gene3529,gene4952,gene5366,gene5783,gene6190,gene670,gene6972,gene7027,gene7295,gene7645,gene7760,gene7783,gene8270,gene8385,gene947,gene9856
BP	GO:0042274	ribosomal small subunit biogenesis	0	25	25	36	4.6e-08	6.36717e-06	-	gene1249,gene2153,gene2739,gene3244,gene3563,gene4132,gene4997,gene5171,gene5238,gene5263,gene5623,gene6020,gene6291,gene6331,gene6821,gene7750,gene7783,gene7845,gene7959,gene8324,gene8385,gene8699,gene8718,gene9086,gene9981
CC	GO:0032040	small-subunit processome	0	15	15	17	5.9e-08	7.83992e-06	-	gene1103,gene2083,gene2739,gene2823,gene4132,gene4997,gene5171,gene5238,gene5359,gene569,gene7845,gene7959,gene8046,gene8699,gene8718
CC	GO:0030687	preribosome, large subunit precursor	0	14	14	16	2.1e-07	2.68315e-05	-	gene1164,gene3214,gene3456,gene3520,gene4952,gene5352,gene5783,gene6972,gene7760,gene7766,gene8270,gene8385,gene947,gene9856
BP	GO:0030490	maturation of SSU-rRNA	0	20	20	28	5.3e-07	6.52096e-05	-	gene1249,gene2153,gene2739,gene3244,gene3563,gene4132,gene4997,gene5171,gene5238,gene5263,gene5623,gene6291,gene6331,gene7750,gene7783,gene7845,gene7959,gene8385,gene8699,gene8718
BP	GO:0000462	maturation of SSU-rRNA from tricistronic rRNA transcript (SSU-rRNA, 5.8S rRNA, LSU-rRNA)	0	19	19	26	5.8e-07	6.88129e-05	-	gene1249,gene2153,gene2739,gene3244,gene3563,gene4132,gene4997,gene5171,gene5238,gene5263,gene5623,gene6291,gene6331,gene7750,gene7845,gene7959,gene8385,gene8699,gene8718
BP	GO:0010467	gene expression	58	236	294	923	2.1e-06	0.000240559	gene10144,gene10167,gene10170,gene10446,gene10673,gene11129,gene11605,gene11628,gene1333,gene1539,gene1540,gene1779,gene2042,gene2139,gene2203,gene2431,gene2544,gene2571,gene285,gene2953,gene2960,gene2988,gene3095,gene310,gene3751,gene4402,gene4734,gene4754,gene4778,gene5039,gene5064,gene5580,gene5770,gene5925,gene6017,gene6568,gene6649,gene6946,gene707,gene7139,gene7415,gene7490,gene7545,gene758…	gene10048,gene10206,gene10294,gene10315,gene10524,gene10696,gene1075,gene10896,gene10973,gene1103,gene1106,gene11352,gene1143,gene1164,gene1167,gene1169,gene1181,gene1249,gene1311,gene1351,gene1362,gene1384,gene1403,gene1413,gene1440,gene1442,gene1482,gene1577,gene1720,gene1733,gene1784,gene1875,gene1913,gene192,gene2081,gene2082,gene2083,gene2153,gene2155,gene2165,gene2200,gene2360,gene2391,gene…
BP	GO:0000470	maturation of LSU-rRNA	0	11	11	12	3e-06	0.0003322	-	gene1164,gene1351,gene3214,gene3475,gene3520,gene670,gene6972,gene7783,gene8270,gene8385,gene9856
BP	GO:1901576	organic substance biosynthetic process	89	259	348	1124	3.7e-06	0.000396497	gene10144,gene10167,gene10170,gene10375,gene10446,gene10673,gene10761,gene11129,gene113,gene11605,gene11628,gene1266,gene1333,gene1539,gene1540,gene1598,gene1634,gene1779,gene1803,gene2042,gene2139,gene2203,gene2431,gene2517,gene2544,gene2571,gene2677,gene285,gene2953,gene2960,gene2962,gene2988,gene3095,gene310,gene3314,gene3392,gene3517,gene3646,gene3751,gene393,gene3985,gene4402,gene4523,gene47…	gene10048,gene10103,gene10206,gene10294,gene10315,gene1039,gene10440,gene10524,gene1065,gene10696,gene10824,gene10892,gene10896,gene10973,gene11111,gene11192,gene11352,gene1143,gene1155,gene1164,gene1167,gene1169,gene1181,gene1189,gene1311,gene1362,gene1384,gene1402,gene1403,gene1413,gene1440,gene1442,gene1470,gene1482,gene1577,gene1702,gene1720,gene1733,gene1784,gene1823,gene1875,gene1913,gene19…
BP	GO:0000460	maturation of 5.8S rRNA	0	16	16	22	5.3e-06	0.000533533	-	gene1164,gene1249,gene1351,gene3214,gene3475,gene3520,gene3563,gene4997,gene5238,gene5623,gene6331,gene670,gene7845,gene7959,gene8270,gene9856
BP	GO:0000466	maturation of 5.8S rRNA from tricistronic rRNA transcript (SSU-rRNA, 5.8S rRNA, LSU-rRNA)	0	16	16	22	5.3e-06	0.000533533	-	gene1164,gene1249,gene1351,gene3214,gene3475,gene3520,gene3563,gene4997,gene5238,gene5623,gene6331,gene670,gene7845,gene7959,gene8270,gene9856
BP	GO:0034645	cellular macromolecule biosynthetic process	61	199	260	814	8.3e-06	0.000810959	gene10144,gene10167,gene10170,gene10446,gene10673,gene11129,gene11605,gene11628,gene1266,gene1333,gene1539,gene1540,gene1634,gene1779,gene2042,gene2139,gene2203,gene2431,gene2544,gene2571,gene285,gene2953,gene2960,gene2988,gene3095,gene310,gene3517,gene3646,gene3751,gene4402,gene4734,gene4754,gene4778,gene4915,gene5039,gene5064,gene5580,gene5770,gene5925,gene6017,gene639,gene6568,gene6946,gene713…	gene10048,gene10103,gene10206,gene10294,gene10315,gene1039,gene10524,gene10696,gene10892,gene10896,gene10973,gene11352,gene1143,gene1155,gene1164,gene1167,gene1169,gene1181,gene1311,gene1362,gene1384,gene1403,gene1413,gene1442,gene1482,gene1577,gene1720,gene1733,gene1784,gene1823,gene1875,gene1913,gene192,gene2081,gene2082,gene2150,gene2153,gene2155,gene2165,gene2200,gene2360,gene2391,gene2392,ge…
BP	GO:0006396	RNA processing	5	78	83	212	9e-06	0.000839242	gene5580,gene6649,gene707,gene7818,gene9632	gene1075,gene1103,gene1106,gene1164,gene1249,gene1351,gene1440,gene1577,gene2083,gene2153,gene2658,gene2683,gene2739,gene2823,gene3207,gene3214,gene3244,gene3456,gene3475,gene3520,gene3563,gene3824,gene4087,gene4096,gene4132,gene4786,gene480,gene4882,gene4997,gene5151,gene5171,gene5238,gene5263,gene5352,gene5365,gene5621,gene5623,gene569,gene5739,gene5783,gene582,gene5944,gene6190,gene6291,gene63…
BP	GO:0006260	DNA replication	3	31	34	67	9.6e-06	0.000839242	gene1266,gene285,gene4915	gene1039,gene1155,gene1823,gene2150,gene2852,gene3426,gene3621,gene3682,gene4032,gene4999,gene5081,gene5110,gene5328,gene539,gene619,gene6190,gene6423,gene6859,gene6867,gene7038,gene7040,gene7165,gene7926,gene7958,gene8048,gene8154,gene8616,gene8934,gene8942,gene9531,gene9766
CC	GO:0005852	eukaryotic translation initiation factor 3 complex	0	11	11	13	9.6e-06	0.000839242	-	gene10315,gene1403,gene2165,gene2200,gene3294,gene4264,gene4764,gene5343,gene5718,gene8700,gene9556
CC	GO:0016282	eukaryotic 43S preinitiation complex	0	11	11	13	9.6e-06	0.000839242	-	gene10315,gene1403,gene2165,gene2200,gene4264,gene4764,gene5343,gene5383,gene5718,gene8700,gene9556
BP	GO:0000463	maturation of LSU-rRNA from tricistronic rRNA transcript (SSU-rRNA, 5.8S rRNA, LSU-rRNA)	0	10	10	11	1.1e-05	0.000870048	-	gene1164,gene1351,gene3214,gene3475,gene3520,gene670,gene6972,gene8270,gene8385,gene9856
BP	GO:0044271	cellular nitrogen compound biosynthetic process	69	202	271	856	1.1e-05	0.000870048	gene10144,gene10167,gene10170,gene10446,gene10673,gene10761,gene11129,gene113,gene11605,gene11628,gene1266,gene1333,gene1539,gene1540,gene1779,gene2042,gene2139,gene2203,gene2431,gene2517,gene2544,gene2571,gene285,gene2953,gene2960,gene2988,gene3095,gene310,gene3392,gene3646,gene3751,gene4402,gene4734,gene4754,gene4778,gene5039,gene5064,gene5435,gene5580,gene5628,gene5770,gene5925,gene6017,gene65…	gene10048,gene10206,gene10294,gene10315,gene10524,gene1065,gene10696,gene10824,gene10896,gene10973,gene11352,gene1143,gene1155,gene1164,gene1167,gene1169,gene1181,gene1189,gene1311,gene1362,gene1384,gene1403,gene1413,gene1440,gene1442,gene1482,gene1577,gene1702,gene1720,gene1733,gene1784,gene1875,gene1913,gene192,gene1985,gene2081,gene2082,gene2122,gene2150,gene2153,gene2155,gene2165,gene2200,gen…
CC	GO:0033290	eukaryotic 48S preinitiation complex	0	12	12	15	1.1e-05	0.000870048	-	gene10315,gene1403,gene2165,gene2200,gene4264,gene4764,gene5343,gene5383,gene5718,gene6359,gene8700,gene9556
CC	GO:0070993	translation preinitiation complex	0	12	12	15	1.1e-05	0.000870048	-	gene10315,gene1403,gene2165,gene2200,gene4264,gene4764,gene5343,gene5383,gene5718,gene6359,gene8700,gene9556
BP	GO:0009116	nucleoside metabolic process	0	15	15	21	1.5e-05	0.0011325	-	gene1189,gene1402,gene1440,gene1985,gene2528,gene2711,gene4881,gene5090,gene5483,gene551,gene7051,gene8280,gene9178,gene948,gene9896
BP	GO:1901657	glycosyl compound metabolic process	0	15	15	21	1.5e-05	0.0011325	-	gene1189,gene1402,gene1440,gene1985,gene2528,gene2711,gene4881,gene5090,gene5483,gene551,gene7051,gene8280,gene9178,gene948,gene9896
BP	GO:0009059	macromolecule biosynthetic process	62	199	261	824	1.7e-05	0.00120157	gene10144,gene10167,gene10170,gene10446,gene10673,gene11129,gene113,gene11605,gene11628,gene1266,gene1333,gene1539,gene1540,gene1634,gene1779,gene2042,gene2139,gene2203,gene2431,gene2544,gene2571,gene285,gene2953,gene2960,gene2988,gene3095,gene310,gene3517,gene3646,gene3751,gene4402,gene4734,gene4754,gene4778,gene4915,gene5039,gene5064,gene5580,gene5770,gene5925,gene6017,gene639,gene6568,gene6946…	gene10048,gene10103,gene10206,gene10294,gene10315,gene1039,gene10524,gene10696,gene10892,gene10896,gene10973,gene11352,gene1143,gene1155,gene1164,gene1167,gene1169,gene1181,gene1311,gene1362,gene1384,gene1403,gene1413,gene1442,gene1482,gene1577,gene1720,gene1733,gene1784,gene1823,gene1875,gene1913,gene192,gene2081,gene2082,gene2150,gene2153,gene2155,gene2165,gene2200,gene2360,gene2391,gene2392,ge…
BP	GO:0044249	cellular biosynthetic process	87	254	341	1114	1.7e-05	0.00120157	gene10144,gene10167,gene10170,gene10375,gene10446,gene10673,gene10761,gene11129,gene113,gene11605,gene11628,gene1266,gene1333,gene1539,gene1540,gene1634,gene1779,gene1803,gene2042,gene2139,gene2203,gene2431,gene2517,gene2544,gene2571,gene285,gene2953,gene2960,gene2988,gene3095,gene310,gene3314,gene3392,gene3517,gene3646,gene3751,gene393,gene3985,gene4402,gene4523,gene4734,gene4754,gene4778,gene48…	gene10048,gene10103,gene10206,gene10294,gene10315,gene1039,gene10524,gene1065,gene10696,gene10824,gene10892,gene10896,gene10973,gene11111,gene11352,gene1143,gene1155,gene1164,gene1167,gene1169,gene1181,gene1189,gene1311,gene1362,gene1384,gene1402,gene1403,gene1413,gene1440,gene1442,gene1470,gene1482,gene1577,gene1702,gene1720,gene1733,gene1784,gene1823,gene1875,gene1913,gene192,gene1985,gene2081,…
BP	GO:0001731	formation of translation preinitiation complex	0	12	12	15	1.7e-05	0.00120157	-	gene10315,gene1403,gene2165,gene2200,gene4264,gene4764,gene5343,gene5383,gene5718,gene6359,gene8700,gene9556
BP	GO:0002181	cytoplasmic translation	1	20	21	36	3.4e-05	0.00235308	gene7139	gene10315,gene1403,gene2165,gene2200,gene250,gene2676,gene3368,gene4087,gene4264,gene4764,gene5343,gene5366,gene5383,gene5718,gene6359,gene6660,gene6880,gene838,gene8700,gene9556
BP	GO:0009058	biosynthetic process	92	260	352	1164	4e-05	0.00271184	gene10144,gene10167,gene10170,gene10375,gene10434,gene10446,gene10673,gene10761,gene11129,gene11233,gene113,gene11605,gene11628,gene1266,gene1333,gene1539,gene1540,gene1598,gene1634,gene1779,gene1803,gene2042,gene2139,gene2203,gene2431,gene2517,gene2544,gene2571,gene2677,gene285,gene2953,gene2960,gene2962,gene2988,gene3095,gene310,gene3314,gene3392,gene3517,gene3646,gene3751,gene393,gene3985,gene…	gene10048,gene10103,gene10206,gene10294,gene10315,gene1039,gene10440,gene10524,gene1065,gene10696,gene10824,gene10892,gene10896,gene10973,gene11111,gene11192,gene11352,gene1143,gene1155,gene1164,gene1167,gene1169,gene1181,gene1189,gene1311,gene1362,gene1384,gene1402,gene1403,gene1413,gene1440,gene1442,gene1470,gene1482,gene1577,gene1621,gene1702,gene1720,gene1733,gene1784,gene1823,gene1875,gene19…
BP	GO:0008152	metabolic process	326	534	860	3141	4.8e-05	0.00318912	gene10062,gene10144,gene10167,gene10169,gene10170,gene1023,gene10242,gene10253,gene10297,gene10300,gene10329,gene10343,gene10344,gene10345,gene10346,gene10375,gene10415,gene10434,gene10446,gene10481,gene10546,gene10564,gene10625,gene10673,gene10750,gene10761,gene10819,gene10854,gene10872,gene10920,gene10929,gene10930,gene10962,gene11087,gene11129,gene11208,gene11212,gene11233,gene11275,gene113,ge…	gene100,gene10009,gene10045,gene10048,gene10103,gene10116,gene10195,gene10196,gene10206,gene10277,gene10294,gene10315,gene1039,gene10440,gene10466,gene10482,gene10492,gene10511,gene10518,gene10523,gene10524,gene10587,gene10605,gene1064,gene1065,gene10670,gene10691,gene10696,gene10726,gene1075,gene10822,gene10824,gene10889,gene10892,gene10896,gene10947,gene10973,gene10990,gene110,gene11007,gene110…
BP	GO:0009119	ribonucleoside metabolic process	0	11	11	14	5.4e-05	0.00351741	-	gene1189,gene1402,gene1440,gene1985,gene2711,gene4881,gene5090,gene5483,gene551,gene8280,gene9178
CC	GO:0030686	90S preribosome	0	13	13	19	7.1e-05	0.00453581	-	gene1249,gene2083,gene2739,gene3214,gene4997,gene5238,gene5623,gene569,gene6331,gene7845,gene8718,gene9086,gene9616
BP	GO:0044281	small molecule metabolic process	63	97	160	482	7.9e-05	0.00495166	gene10761,gene10819,gene10920,gene1333,gene1430,gene1478,gene1507,gene1540,gene1558,gene1598,gene1729,gene1779,gene178,gene1799,gene1803,gene2056,gene2139,gene2141,gene2517,gene2568,gene2677,gene2769,gene2864,gene3171,gene3314,gene3392,gene3580,gene3752,gene393,gene3985,gene4061,gene4730,gene4734,gene4857,gene4973,gene4976,gene5235,gene5368,gene5435,gene5628,gene6253,gene6259,gene650,gene6936,gen…	gene10048,gene10605,gene1065,gene10896,gene11070,gene11111,gene11282,gene1167,gene1181,gene1189,gene1227,gene1317,gene1402,gene1415,gene1440,gene1470,gene1482,gene1702,gene1709,gene1715,gene1720,gene1740,gene1914,gene1982,gene1985,gene2122,gene2528,gene2711,gene2959,gene2978,gene3169,gene3260,gene3368,gene3418,gene3515,gene3612,gene3750,gene383,gene3920,gene3925,gene3984,gene42,gene4386,gene4543,…
CC	GO:0044391	ribosomal subunit	1	23	24	47	8.2e-05	0.00504452	gene11605	gene10973,gene1169,gene1784,gene2153,gene2392,gene3529,gene5211,gene5263,gene5366,gene537,gene5475,gene5619,gene570,gene611,gene6660,gene6692,gene6781,gene6821,gene6875,gene7027,gene8389,gene9053,gene9556
BP	GO:0001510	RNA methylation	0	14	14	21	9.7e-05	0.0058588	-	gene1075,gene1106,gene4087,gene4096,gene4882,gene5365,gene569,gene6759,gene6972,gene7302,gene7766,gene7783,gene8289,gene8778
CC	GO:0005657	replication fork	0	11	11	15	0.0001	0.00593214	-	gene1155,gene2150,gene2852,gene3426,gene3682,gene6423,gene6867,gene7038,gene7040,gene8048,gene8616
MF	GO:0003723	RNA binding	7	78	85	226	0.00012	0.00699368	gene3751,gene3864,gene4402,gene6649,gene6962,gene8983,gene9632	gene1014,gene10315,gene1075,gene10973,gene1106,gene1109,gene1128,gene1164,gene1167,gene1169,gene1403,gene1504,gene1513,gene1560,gene1577,gene2153,gene2165,gene2200,gene2676,gene2683,gene2755,gene3134,gene3294,gene3456,gene3475,gene3504,gene3529,gene369,gene4041,gene4096,gene4132,gene4264,gene454,gene4764,gene480,gene4952,gene5081,gene5211,gene5263,gene5324,gene5343,gene5366,gene537,gene5383,gene5…
BP	GO:0009163	nucleoside biosynthetic process	0	8	8	9	0.00014	0.00775133	-	gene1189,gene1440,gene1985,gene2711,gene5483,gene551,gene8280,gene9178
BP	GO:0042455	ribonucleoside biosynthetic process	0	8	8	9	0.00014	0.00775133	-	gene1189,gene1440,gene1985,gene2711,gene5483,gene551,gene8280,gene9178
BP	GO:1901659	glycosyl compound biosynthetic process	0	8	8	9	0.00014	0.00775133	-	gene1189,gene1440,gene1985,gene2711,gene5483,gene551,gene8280,gene9178
BP	GO:0042278	purine nucleoside metabolic process	0	9	9	11	0.00016	0.0085729	-	gene1402,gene1985,gene2711,gene4881,gene5090,gene5483,gene551,gene8280,gene9178
BP	GO:0046128	purine ribonucleoside metabolic process	0	9	9	11	0.00016	0.0085729	-	gene1402,gene1985,gene2711,gene4881,gene5090,gene5483,gene551,gene8280,gene9178
MF	GO:0140098	catalytic activity, acting on RNA	6	53	59	147	0.00018	0.00949143	gene113,gene1779,gene3864,gene4734,gene7490,gene7818	gene1075,gene10896,gene1106,gene1128,gene1143,gene1167,gene1181,gene1311,gene1413,gene1440,gene1482,gene1577,gene1720,gene2852,gene2978,gene3207,gene3244,gene3260,gene3368,gene3563,gene4087,gene4096,gene4543,gene480,gene4882,gene4906,gene5081,gene5389,gene5445,gene5489,gene5623,gene569,gene5739,gene5811,gene6655,gene6680,gene6759,gene6788,gene6883,gene6972,gene7012,gene7128,gene7747,gene7766,gene…
BP	GO:0043414	macromolecule methylation	2	20	22	42	0.0002	0.0102215	gene4778,gene759	gene1075,gene1106,gene1577,gene1796,gene3521,gene4087,gene4096,gene4882,gene5083,gene5365,gene569,gene6678,gene6759,gene6840,gene6972,gene7302,gene7766,gene7783,gene8289,gene8778
BP	GO:0032259	methylation	11	35	46	111	0.0002	0.0102215	gene10345,gene1847,gene3537,gene4375,gene4610,gene4720,gene4778,gene759,gene8814,gene8937,gene9449	gene10045,gene10440,gene10691,gene1075,gene1106,gene11192,gene1360,gene1577,gene1721,gene1796,gene1982,gene3046,gene3521,gene4087,gene4096,gene4882,gene5083,gene5365,gene5549,gene569,gene6678,gene6759,gene6803,gene6840,gene6972,gene7302,gene7766,gene7783,gene8289,gene838,gene8426,gene8778,gene9246,gene9355,gene9375
CC	GO:0042555	MCM complex	0	6	6	6	0.00023	0.0115767	-	gene5081,gene5328,gene619,gene8048,gene8934,gene9766
BP	GO:0042451	purine nucleoside biosynthetic process	0	6	6	6	0.0003	0.0146559	-	gene1985,gene2711,gene5483,gene551,gene8280,gene9178
BP	GO:0046129	purine ribonucleoside biosynthetic process	0	6	6	6	0.0003	0.0146559	-	gene1985,gene2711,gene5483,gene551,gene8280,gene9178
MF	GO:0008168	methyltransferase activity	13	33	46	110	0.00031	0.0149249	gene10345,gene10682,gene1847,gene3537,gene4375,gene4610,gene4720,gene4778,gene759,gene8814,gene8937,gene9376,gene9449	gene10045,gene10440,gene10691,gene1075,gene1106,gene11192,gene1360,gene1721,gene1796,gene1982,gene3046,gene3521,gene4087,gene4096,gene4882,gene5083,gene5549,gene569,gene6678,gene6759,gene6803,gene6840,gene6972,gene7302,gene7766,gene7783,gene8289,gene838,gene8426,gene8778,gene9246,gene9355,gene9375
BP	GO:0002183	cytoplasmic translational initiation	0	12	12	18	0.00032	0.0151863	-	gene10315,gene1403,gene2165,gene2200,gene4264,gene4764,gene5343,gene5383,gene5718,gene6359,gene8700,gene9556
BP	GO:0006261	DNA-dependent DNA replication	2	18	20	38	0.00036	0.0168439	gene285,gene4915	gene1155,gene1823,gene2852,gene3426,gene3682,gene4999,gene5081,gene5328,gene619,gene6190,gene6423,gene6867,gene7040,gene8048,gene8616,gene8934,gene9531,gene9766
BP	GO:0006270	DNA replication initiation	1	10	11	16	0.00038	0.0175328	gene285	gene1155,gene3682,gene5081,gene5328,gene619,gene6190,gene8048,gene8934,gene9531,gene9766
CC	GO:0044452	nucleolar part	0	14	14	24	0.00045	0.0204781	-	gene1311,gene1413,gene2083,gene3214,gene4132,gene480,gene4906,gene5081,gene5489,gene5676,gene569,gene7845,gene8718,gene9616
BP	GO:0000478	endonucleolytic cleavage involved in rRNA processing	0	9	9	12	0.0005	0.0221467	-	gene1249,gene3563,gene4997,gene5171,gene5238,gene5623,gene6331,gene7845,gene7959
BP	GO:0000479	endonucleolytic cleavage of tricistronic rRNA transcript (SSU-rRNA, 5.8S rRNA, LSU-rRNA)	0	9	9	12	0.0005	0.0221467	-	gene1249,gene3563,gene4997,gene5171,gene5238,gene5623,gene6331,gene7845,gene7959
BP	GO:0006399	tRNA metabolic process	3	41	44	109	0.00056	0.0244779	gene1779,gene4734,gene7490	gene1075,gene10896,gene1106,gene1167,gene1181,gene1440,gene1482,gene1720,gene2683,gene2978,gene3207,gene3260,gene3368,gene4087,gene4096,gene4543,gene480,gene5365,gene5389,gene5445,gene5489,gene569,gene5739,gene5944,gene6655,gene6680,gene6759,gene6880,gene6883,gene7012,gene7128,gene7160,gene7220,gene7302,gene7747,gene7783,gene7987,gene8289,gene8367,gene8896,gene8959
BP	GO:0044260	cellular macromolecule metabolic process	96	320	416	1439	0.00065	0.0280429	gene10144,gene10167,gene10170,gene10329,gene10446,gene10673,gene10854,gene11129,gene113,gene11527,gene11605,gene11628,gene117,gene1266,gene1333,gene1539,gene1540,gene1634,gene1688,gene1779,gene2042,gene2139,gene2203,gene2431,gene2544,gene2571,gene285,gene2953,gene2960,gene2988,gene3082,gene3095,gene310,gene3378,gene348,gene3517,gene3607,gene3646,gene3751,gene3864,gene420,gene4402,gene4419,gene444…	gene10009,gene10048,gene10103,gene10206,gene10277,gene10294,gene10315,gene1039,gene10523,gene10524,gene10696,gene1075,gene10822,gene10892,gene10896,gene10973,gene11007,gene1103,gene11052,gene1106,gene1109,gene11111,gene11352,gene1143,gene11458,gene11462,gene1155,gene1164,gene11654,gene1167,gene1169,gene11701,gene1181,gene1249,gene1311,gene1351,gene1362,gene137,gene1384,gene1403,gene1413,gene1440,…
BP	GO:0006520	cellular amino acid metabolic process	22	52	74	206	0.00067	0.0285351	gene10819,gene1333,gene1540,gene1558,gene1779,gene1799,gene1803,gene2139,gene2568,gene3752,gene3985,gene4061,gene4730,gene4734,gene5628,gene7490,gene7912,gene8611,gene8841,gene8987,gene9129,gene9802	gene10605,gene10896,gene11070,gene11111,gene11282,gene1167,gene1181,gene1189,gene1317,gene1402,gene1415,gene1470,gene1482,gene1709,gene1720,gene1982,gene2711,gene2959,gene2978,gene3260,gene3368,gene3418,gene3515,gene3750,gene383,gene3925,gene4386,gene4543,gene4566,gene4881,gene5090,gene5116,gene5183,gene5389,gene5445,gene5636,gene6680,gene6803,gene6883,gene7012,gene7255,gene7536,gene7747,gene7800…
BP	GO:0006414	translational elongation	2	12	14	24	0.00073	0.030697	gene7139,gene8983	gene1384,gene4487,gene454,gene659,gene6606,gene6880,gene748,gene7829,gene838,gene8894,gene8984,gene9634
MF	GO:0016741	transferase activity, transferring one-carbon groups	13	34	47	117	0.00079	0.0328048	gene10345,gene10682,gene1847,gene3537,gene4375,gene4610,gene4720,gene4778,gene759,gene8814,gene8937,gene9376,gene9449	gene10045,gene10440,gene10691,gene1075,gene1106,gene11192,gene1360,gene1721,gene1796,gene1982,gene3046,gene3521,gene4087,gene4096,gene4882,gene5008,gene5083,gene5549,gene569,gene6678,gene6759,gene6803,gene6840,gene6972,gene7302,gene7766,gene7783,gene8289,gene838,gene8426,gene8778,gene9246,gene9355,gene9375
BP	GO:0033260	nuclear DNA replication	1	10	11	17	0.00083	0.0336251	gene4915	gene1155,gene1823,gene3682,gene4999,gene5081,gene6190,gene6423,gene8048,gene8616,gene9531
BP	GO:0044786	cell cycle DNA replication	1	10	11	17	0.00083	0.0336251	gene4915	gene1155,gene1823,gene3682,gene4999,gene5081,gene6190,gene6423,gene8048,gene8616,gene9531
BP	GO:0044237	cellular metabolic process	167	418	585	2091	0.00097	0.0388234	gene10144,gene10167,gene10170,gene10329,gene10343,gene10375,gene10446,gene10673,gene10761,gene10819,gene10854,gene10920,gene11129,gene113,gene11527,gene11605,gene11628,gene117,gene124,gene1264,gene1266,gene1333,gene1430,gene147,gene1539,gene1540,gene1558,gene1598,gene1634,gene1688,gene1729,gene1779,gene178,gene1799,gene1803,gene1966,gene2042,gene2056,gene2139,gene2203,gene2431,gene2517,gene2544,g…	gene10009,gene10048,gene10103,gene10206,gene10277,gene10294,gene10315,gene1039,gene10523,gene10524,gene10605,gene1065,gene10696,gene1075,gene10822,gene10824,gene10892,gene10896,gene10973,gene11007,gene1102,gene1103,gene11052,gene1106,gene11070,gene1109,gene11111,gene11282,gene11352,gene1143,gene11458,gene11462,gene1155,gene1164,gene11654,gene1167,gene1169,gene11701,gene1181,gene1189,gene1227,gene…
MF	GO:0019843	rRNA binding	0	11	11	17	0.00106	0.0414273	-	gene3475,gene3504,gene369,gene4041,gene4952,gene5263,gene5366,gene537,gene698,gene8699,gene9576
BP	GO:0006082	organic acid metabolic process	38	68	106	317	0.00106	0.0414273	gene10819,gene10920,gene1333,gene1430,gene1540,gene1558,gene1598,gene1729,gene1779,gene1799,gene1803,gene2139,gene2568,gene2769,gene3314,gene3752,gene3985,gene4061,gene4730,gene4734,gene4857,gene5628,gene6253,gene650,gene6936,gene7490,gene7575,gene7912,gene7941,gene8611,gene8841,gene8987,gene9001,gene9129,gene9655,gene9802,gene9961,gene9994	gene10605,gene1065,gene10896,gene11070,gene11111,gene11282,gene1167,gene1181,gene1189,gene1317,gene1402,gene1415,gene1470,gene1482,gene1709,gene1715,gene1720,gene1914,gene1982,gene2711,gene2959,gene2978,gene3260,gene3368,gene3418,gene3515,gene3750,gene383,gene3925,gene3984,gene42,gene4386,gene4543,gene4566,gene4881,gene5090,gene5116,gene5183,gene5187,gene5288,gene5389,gene5445,gene5636,gene5786,g…
CC	GO:0015935	small ribosomal subunit	1	12	13	23	0.00108	0.0417181	gene11605	gene1169,gene2153,gene5211,gene5263,gene537,gene5619,gene611,gene6692,gene6821,gene6875,gene9053,gene9556
CC	GO:0022626	cytosolic ribosome	0	11	11	18	0.0011	0.0420023	-	gene2153,gene2392,gene5263,gene5366,gene5619,gene611,gene6660,gene6821,gene7027,gene8389,gene9556
BP	GO:0043436	oxoacid metabolic process	37	68	105	314	0.00112	0.04228	gene10819,gene10920,gene1333,gene1430,gene1540,gene1558,gene1598,gene1729,gene1779,gene1799,gene1803,gene2139,gene2568,gene2769,gene3752,gene3985,gene4061,gene4730,gene4734,gene4857,gene5628,gene6253,gene650,gene6936,gene7490,gene7575,gene7912,gene7941,gene8611,gene8841,gene8987,gene9001,gene9129,gene9655,gene9802,gene9961,gene9994	gene10605,gene1065,gene10896,gene11070,gene11111,gene11282,gene1167,gene1181,gene1189,gene1317,gene1402,gene1415,gene1470,gene1482,gene1709,gene1715,gene1720,gene1914,gene1982,gene2711,gene2959,gene2978,gene3260,gene3368,gene3418,gene3515,gene3750,gene383,gene3925,gene3984,gene42,gene4386,gene4543,gene4566,gene4881,gene5090,gene5116,gene5183,gene5187,gene5288,gene5389,gene5445,gene5636,gene5786,g…
CC	GO:0022627	cytosolic small ribosomal subunit	0	6	6	7	0.00125	0.0466573	-	gene2153,gene5263,gene5619,gene611,gene6821,gene9556
CC	GO:0031981	nuclear lumen	7	79	86	262	0.00137	0.0505682	gene11628,gene285,gene5580,gene6568,gene6649,gene759,gene7819	gene10374,gene1143,gene1155,gene1164,gene1249,gene1311,gene1413,gene1577,gene1823,gene2083,gene2150,gene2493,gene2739,gene2852,gene2986,gene3214,gene3244,gene3422,gene3456,gene3475,gene3527,gene3563,gene3606,gene3673,gene3682,gene3824,gene3825,gene3948,gene4030,gene4132,gene4212,gene4786,gene480,gene4882,gene4906,gene4952,gene4997,gene5081,gene5151,gene5238,gene5352,gene5489,gene5623,gene5676,gen…
BP	GO:0000447	endonucleolytic cleavage in ITS1 to separate SSU-rRNA from 5.8S rRNA and LSU-rRNA from tricistronic rRNA transcript (SSU-rRNA, 5.8S rRNA, LSU-rRNA)	0	8	8	11	0.00149	0.0543932	-	gene1249,gene3563,gene4997,gene5238,gene5623,gene6331,gene7845,gene7959
MF	GO:0000155	phosphorelay sensor kinase activity	5	4	9	13	0.00155	0.0547777	gene1688,gene52,gene6896,gene9077,gene9187	gene10009,gene11052,gene11458,gene11462
MF	GO:0004673	protein histidine kinase activity	5	4	9	13	0.00155	0.0547777	gene1688,gene52,gene6896,gene9077,gene9187	gene10009,gene11052,gene11458,gene11462
MF	GO:0016775	phosphotransferase activity, nitrogenous group as acceptor	5	4	9	13	0.00155	0.0547777	gene1688,gene52,gene6896,gene9077,gene9187	gene10009,gene11052,gene11458,gene11462
BP	GO:0006220	pyrimidine nucleotide metabolic process	1	5	6	7	0.00161	0.0560587	gene10761	gene1189,gene3612,gene8280,gene9375,gene948
BP	GO:0009451	RNA modification	0	24	24	53	0.00162	0.0560587	-	gene1075,gene1106,gene1440,gene2683,gene4087,gene4096,gene4882,gene5365,gene5621,gene5676,gene569,gene5739,gene5944,gene6759,gene6880,gene6972,gene7220,gene7302,gene7766,gene7783,gene7974,gene7987,gene8289,gene8778
MF	GO:0008173	RNA methyltransferase activity	0	11	11	18	0.00207	0.0708922	-	gene1075,gene1106,gene4087,gene4096,gene4882,gene569,gene6759,gene6972,gene7766,gene8289,gene8778
BP	GO:0006807	nitrogen compound metabolic process	137	402	539	1927	0.00218	0.0738976	gene10144,gene10167,gene10170,gene10242,gene10329,gene10446,gene10673,gene10761,gene10819,gene10854,gene10962,gene11129,gene113,gene11527,gene11605,gene11628,gene117,gene1219,gene1266,gene1333,gene1539,gene1540,gene1558,gene1598,gene1688,gene1729,gene1779,gene178,gene1799,gene1803,gene2042,gene2139,gene2203,gene2431,gene2513,gene2517,gene2544,gene2568,gene2571,gene2769,gene285,gene2953,gene2960,g…	gene10009,gene10048,gene10103,gene10206,gene10277,gene10294,gene10315,gene1039,gene10466,gene10523,gene10524,gene10587,gene10605,gene1065,gene10696,gene1075,gene10822,gene10824,gene10892,gene10896,gene10947,gene10973,gene11007,gene1103,gene11052,gene1106,gene11070,gene1109,gene11111,gene11282,gene11352,gene1143,gene11458,gene11462,gene1155,gene1164,gene11654,gene1167,gene1169,gene11701,gene1181,g…
BP	GO:0019752	carboxylic acid metabolic process	33	68	101	307	0.00252	0.08456	gene10819,gene10920,gene1333,gene1430,gene1540,gene1558,gene1598,gene1779,gene1799,gene1803,gene2139,gene2568,gene3752,gene3985,gene4061,gene4730,gene4734,gene4857,gene5628,gene6253,gene6936,gene7490,gene7575,gene7912,gene7941,gene8611,gene8841,gene8987,gene9129,gene9655,gene9802,gene9961,gene9994	gene10605,gene1065,gene10896,gene11070,gene11111,gene11282,gene1167,gene1181,gene1189,gene1317,gene1402,gene1415,gene1470,gene1482,gene1709,gene1715,gene1720,gene1914,gene1982,gene2711,gene2959,gene2978,gene3260,gene3368,gene3418,gene3515,gene3750,gene383,gene3925,gene3984,gene42,gene4386,gene4543,gene4566,gene4881,gene5090,gene5116,gene5183,gene5187,gene5288,gene5389,gene5445,gene5636,gene5786,g…
BP	GO:0006418	tRNA aminoacylation for protein translation	3	17	20	43	0.00263	0.0873686	gene1779,gene4734,gene7490	gene10896,gene1167,gene1181,gene1482,gene1720,gene2978,gene3260,gene3368,gene4543,gene5389,gene5445,gene6680,gene6883,gene7012,gene7747,gene8367,gene8896
BP	GO:1901360	organic cyclic compound metabolic process	84	250	334	1153	0.00271	0.0889124	gene10144,gene10167,gene10170,gene10446,gene10673,gene10761,gene10854,gene11129,gene113,gene11527,gene11628,gene1266,gene1333,gene1539,gene1540,gene1598,gene1779,gene178,gene1799,gene1803,gene2042,gene2139,gene2203,gene2431,gene2517,gene2544,gene2571,gene285,gene2953,gene2960,gene2988,gene3082,gene3095,gene310,gene3378,gene3392,gene3580,gene3608,gene3646,gene3751,gene3864,gene4061,gene420,gene473…	gene10048,gene10206,gene10294,gene1039,gene10440,gene10524,gene1065,gene10696,gene1075,gene10822,gene10896,gene1103,gene1106,gene11070,gene1109,gene11192,gene11209,gene11352,gene1143,gene1155,gene1164,gene1167,gene1181,gene1189,gene1227,gene1249,gene1311,gene1351,gene1362,gene1402,gene1413,gene1440,gene1482,gene1577,gene1702,gene1709,gene1720,gene1733,gene1740,gene1823,gene1875,gene1913,gene1982,…
BP	GO:0000469	cleavage involved in rRNA processing	0	9	9	14	0.00273	0.0889124	-	gene1249,gene3563,gene4997,gene5171,gene5238,gene5623,gene6331,gene7845,gene7959
BP	GO:0042255	ribosome assembly	0	11	11	19	0.00299	0.0958634	-	gene10374,gene1164,gene1351,gene3475,gene4952,gene5366,gene5515,gene5783,gene6190,gene6821,gene7027
BP	GO:0022618	ribonucleoprotein complex assembly	1	25	26	61	0.00303	0.0958634	gene7818	gene10315,gene10374,gene1164,gene1351,gene1403,gene2165,gene2200,gene3475,gene4264,gene4764,gene4952,gene5343,gene5366,gene5383,gene5515,gene5718,gene5783,gene6190,gene6359,gene6821,gene6972,gene7027,gene8700,gene947,gene9556
BP	GO:0071826	ribonucleoprotein complex subunit organization	1	25	26	61	0.00303	0.0958634	gene7818	gene10315,gene10374,gene1164,gene1351,gene1403,gene2165,gene2200,gene3475,gene4264,gene4764,gene4952,gene5343,gene5366,gene5383,gene5515,gene5718,gene5783,gene6190,gene6359,gene6821,gene6972,gene7027,gene8700,gene947,gene9556
BP	GO:0044085	cellular component biogenesis	6	95	101	309	0.00317	0.0993466	gene1333,gene2108,gene3284,gene3785,gene5580,gene7818	gene10315,gene10374,gene10822,gene10892,gene1103,gene1112,gene1164,gene1249,gene1351,gene1403,gene2083,gene2153,gene2165,gene2200,gene2493,gene2658,gene2682,gene2739,gene2789,gene2823,gene2985,gene3214,gene3244,gene3456,gene3475,gene3520,gene3529,gene3563,gene3824,gene4132,gene4264,gene4530,gene465,gene4764,gene480,gene4882,gene4952,gene4997,gene5151,gene5171,gene5238,gene5263,gene5330,gene5343,g…
CC	GO:0043596	nuclear replication fork	0	7	7	10	0.00325	0.100902	-	gene1155,gene2150,gene2852,gene3682,gene6423,gene8048,gene8616
BP	GO:0000027	ribosomal large subunit assembly	0	8	8	12	0.00345	0.106119	-	gene10374,gene1351,gene3475,gene4952,gene5366,gene5783,gene6190,gene7027
MF	GO:0020037	heme binding	20	12	32	78	0.00354	0.106244	gene10929,gene11275,gene11369,gene11378,gene124,gene1524,gene1852,gene2088,gene2532,gene2769,gene4549,gene4690,gene4724,gene4728,gene650,gene6634,gene6727,gene6733,gene6936,gene8582	gene11193,gene11816,gene3046,gene3692,gene37,gene3936,gene436,gene544,gene684,gene8398,gene8924,gene9355
MF	GO:0046906	tetrapyrrole binding	20	12	32	78	0.00354	0.106244	gene10929,gene11275,gene11369,gene11378,gene124,gene1524,gene1852,gene2088,gene2532,gene2769,gene4549,gene4690,gene4724,gene4728,gene650,gene6634,gene6727,gene6733,gene6936,gene8582	gene11193,gene11816,gene3046,gene3692,gene37,gene3936,gene436,gene544,gene684,gene8398,gene8924,gene9355
MF	GO:0140101	catalytic activity, acting on a tRNA	3	27	30	72	0.00355	0.106244	gene1779,gene4734,gene7490	gene1075,gene10896,gene1106,gene1167,gene1181,gene1440,gene1482,gene1720,gene2978,gene3260,gene3368,gene4087,gene4096,gene4543,gene480,gene5389,gene5445,gene5739,gene6655,gene6680,gene6759,gene6883,gene7012,gene7747,gene8289,gene8367,gene8896
BP	GO:0034248	regulation of cellular amide metabolic process	2	18	20	44	0.00368	0.109151	gene1333,gene7139	gene10315,gene2165,gene2200,gene3207,gene3529,gene4264,gene4764,gene5343,gene5383,gene5718,gene6359,gene659,gene6880,gene838,gene8700,gene9556,gene9634,gene9644
CC	GO:0005663	DNA replication factor C complex	0	4	4	4	0.00373	0.109655	-	gene3426,gene6867,gene7038,gene7040
BP	GO:0072527	pyrimidine-containing compound metabolic process	4	6	10	17	0.00397	0.115687	gene10761,gene2517,gene6946,gene9399	gene1189,gene3612,gene8280,gene8804,gene9375,gene948
MF	GO:1901363	heterocyclic compound binding	144	298	442	1524	0.00407	0.11757	gene10128,gene10167,gene10329,gene10415,gene10434,gene10446,gene1070,gene10750,gene10929,gene11059,gene111,gene11233,gene11275,gene11369,gene11378,gene11420,gene11527,gene1219,gene122,gene124,gene1266,gene1333,gene1430,gene147,gene1524,gene1630,gene1779,gene1852,gene1954,gene1966,gene1987,gene2041,gene2059,gene2088,gene2399,gene2431,gene2532,gene2546,gene2568,gene2571,gene2618,gene2653,gene2677,g…	gene10117,gene1014,gene10204,gene10206,gene10315,gene1039,gene10444,gene10492,gene10511,gene10696,gene1075,gene10889,gene10896,gene10973,gene110,gene11007,gene1106,gene1109,gene11111,gene11193,gene1128,gene11340,gene1143,gene11458,gene11462,gene1155,gene1164,gene11654,gene1167,gene1169,gene11701,gene1181,gene11816,gene1189,gene1288,gene1311,gene1317,gene137,gene1401,gene1403,gene1413,gene148,gene…
MF	GO:0097159	organic cyclic compound binding	144	298	442	1525	0.00431	0.123429	gene10128,gene10167,gene10329,gene10415,gene10434,gene10446,gene1070,gene10750,gene10929,gene11059,gene111,gene11233,gene11275,gene11369,gene11378,gene11420,gene11527,gene1219,gene122,gene124,gene1266,gene1333,gene1430,gene147,gene1524,gene1630,gene1779,gene1852,gene1954,gene1966,gene1987,gene2041,gene2059,gene2088,gene2399,gene2431,gene2532,gene2546,gene2568,gene2571,gene2618,gene2653,gene2677,g…	gene10117,gene1014,gene10204,gene10206,gene10315,gene1039,gene10444,gene10492,gene10511,gene10696,gene1075,gene10889,gene10896,gene10973,gene110,gene11007,gene1106,gene1109,gene11111,gene11193,gene1128,gene11340,gene1143,gene11458,gene11462,gene1155,gene1164,gene11654,gene1167,gene1169,gene11701,gene1181,gene11816,gene1189,gene1288,gene1311,gene1317,gene137,gene1401,gene1403,gene1413,gene148,gene…
CC	GO:0022625	cytosolic large ribosomal subunit	0	5	5	6	0.00439	0.124226	-	gene2392,gene5366,gene6660,gene7027,gene8389
BP	GO:0042790	transcription of nuclear large rRNA transcript from RNA polymerase I promoter	1	3	4	4	0.00445	0.124226	gene5580	gene1311,gene1413,gene4906
BP	GO:0070914	UV-damage excision repair	1	3	4	4	0.00445	0.124226	gene10854	gene1823,gene3426,gene7040
BP	GO:0000096	sulfur amino acid metabolic process	3	10	13	25	0.0045	0.124575	gene1333,gene2139,gene9129	gene1470,gene2711,gene383,gene4881,gene5090,gene5183,gene5636,gene6803,gene7800,gene7861
BP	GO:0000472	endonucleolytic cleavage to generate mature 5'-end of SSU-rRNA from (SSU-rRNA, 5.8S rRNA, LSU-rRNA)	0	6	6	8	0.00503	0.131834	-	gene3563,gene4997,gene5238,gene5623,gene7845,gene7959
BP	GO:0000966	RNA 5'-end processing	0	6	6	8	0.00503	0.131834	-	gene3563,gene4997,gene5238,gene5623,gene7845,gene7959
BP	GO:0000967	rRNA 5'-end processing	0	6	6	8	0.00503	0.131834	-	gene3563,gene4997,gene5238,gene5623,gene7845,gene7959
BP	GO:0006450	regulation of translational fidelity	0	6	6	8	0.00503	0.131834	-	gene2683,gene2978,gene5383,gene5389,gene6680,gene6883
BP	GO:0034471	ncRNA 5'-end processing	0	6	6	8	0.00503	0.131834	-	gene3563,gene4997,gene5238,gene5623,gene7845,gene7959
BP	GO:0043038	amino acid activation	3	17	20	45	0.00504	0.131834	gene1779,gene4734,gene7490	gene10896,gene1167,gene1181,gene1482,gene1720,gene2978,gene3260,gene3368,gene4543,gene5389,gene5445,gene6680,gene6883,gene7012,gene7747,gene8367,gene8896
BP	GO:0043039	tRNA aminoacylation	3	17	20	45	0.00504	0.131834	gene1779,gene4734,gene7490	gene10896,gene1167,gene1181,gene1482,gene1720,gene2978,gene3260,gene3368,gene4543,gene5389,gene5445,gene6680,gene6883,gene7012,gene7747,gene8367,gene8896
BP	GO:0006446	regulation of translational initiation	0	11	11	20	0.00511	0.13262	-	gene10315,gene2165,gene2200,gene4264,gene4764,gene5343,gene5718,gene6359,gene8700,gene9556,gene9644
BP	GO:0000154	rRNA modification	0	5	5	6	0.0054	0.136937	-	gene4882,gene569,gene6972,gene7766,gene7783
BP	GO:0006221	pyrimidine nucleotide biosynthetic process	1	4	5	6	0.0054	0.136937	gene10761	gene1189,gene8280,gene9375,gene948
BP	GO:0031167	rRNA methylation	0	5	5	6	0.0054	0.136937	-	gene4882,gene569,gene6972,gene7766,gene7783
MF	GO:0016854	racemase and epimerase activity	3	3	6	8	0.00581	0.146218	gene1507,gene4976,gene6108	gene10605,gene11282,gene7536
BP	GO:0006725	cellular aromatic compound metabolic process	81	239	320	1115	0.00656	0.163852	gene10144,gene10167,gene10170,gene10446,gene10673,gene10761,gene10854,gene11129,gene113,gene11527,gene11628,gene1266,gene1333,gene1539,gene1540,gene1598,gene1779,gene178,gene2042,gene2139,gene2203,gene2431,gene2517,gene2544,gene2571,gene285,gene2953,gene2960,gene2988,gene3082,gene3095,gene310,gene3378,gene3392,gene3580,gene3608,gene3646,gene3751,gene3864,gene4061,gene420,gene4734,gene4754,gene477…	gene10048,gene10206,gene10294,gene1039,gene10524,gene1065,gene10696,gene1075,gene10822,gene10896,gene1103,gene1106,gene1109,gene11352,gene1143,gene1155,gene1164,gene1167,gene1181,gene1189,gene1227,gene1249,gene1311,gene1351,gene1362,gene1402,gene1413,gene1440,gene1482,gene1577,gene1702,gene1709,gene1720,gene1733,gene1740,gene1823,gene1875,gene1913,gene1982,gene1985,gene2083,gene2122,gene2150,gene…
BP	GO:0006417	regulation of translation	1	18	19	43	0.0067	0.1661	gene7139	gene10315,gene2165,gene2200,gene3207,gene3529,gene4264,gene4764,gene5343,gene5383,gene5718,gene6359,gene659,gene6880,gene838,gene8700,gene9556,gene9634,gene9644
MF	GO:0004812	aminoacyl-tRNA ligase activity	3	17	20	45	0.00694	0.170008	gene1779,gene4734,gene7490	gene10896,gene1167,gene1181,gene1482,gene1720,gene2978,gene3260,gene3368,gene4543,gene5389,gene5445,gene6680,gene6883,gene7012,gene7747,gene8367,gene8896
MF	GO:0016462	pyrophosphatase activity	25	73	98	298	0.00696	0.170008	gene1070,gene11059,gene111,gene11527,gene1219,gene147,gene2059,gene2399,gene2618,gene2733,gene308,gene4721,gene5086,gene5580,gene6074,gene668,gene669,gene7429,gene7813,gene783,gene7915,gene8395,gene8983,gene9240,gene9414	gene10117,gene1014,gene10444,gene1128,gene11340,gene1288,gene148,gene1504,gene1512,gene1666,gene1985,gene2332,gene2471,gene2617,gene2636,gene2676,gene2760,gene2921,gene3086,gene3181,gene3244,gene3338,gene3456,gene3571,gene3612,gene4041,gene454,gene4595,gene4691,gene4740,gene4964,gene5026,gene5081,gene5087,gene5324,gene5327,gene5328,gene5379,gene5383,gene5520,gene5521,gene5623,gene6020,gene619,gen…
BP	GO:0046483	heterocycle metabolic process	83	238	321	1120	0.00706	0.171192	gene10144,gene10167,gene10170,gene10446,gene10673,gene10761,gene10854,gene11129,gene113,gene11527,gene11628,gene1266,gene1333,gene1539,gene1540,gene1598,gene1779,gene178,gene1799,gene1803,gene2042,gene2139,gene2203,gene2431,gene2517,gene2544,gene2571,gene285,gene2953,gene2960,gene2988,gene3082,gene3095,gene310,gene3378,gene3392,gene3580,gene3608,gene3646,gene3751,gene3864,gene420,gene4734,gene475…	gene10048,gene10206,gene10294,gene1039,gene10524,gene1065,gene10696,gene1075,gene10822,gene10896,gene1103,gene1106,gene11070,gene1109,gene11352,gene1143,gene1155,gene1164,gene1167,gene1181,gene1189,gene1227,gene1249,gene1311,gene1351,gene1362,gene1402,gene1413,gene1440,gene1482,gene1577,gene1702,gene1709,gene1720,gene1733,gene1740,gene1823,gene1875,gene1913,gene1982,gene1985,gene2083,gene2122,gen…
MF	GO:0016818	hydrolase activity, acting on acid anhydrides, in phosphorus-containing anhydrides	25	73	98	299	0.00774	0.186175	gene1070,gene11059,gene111,gene11527,gene1219,gene147,gene2059,gene2399,gene2618,gene2733,gene308,gene4721,gene5086,gene5580,gene6074,gene668,gene669,gene7429,gene7813,gene783,gene7915,gene8395,gene8983,gene9240,gene9414	gene10117,gene1014,gene10444,gene1128,gene11340,gene1288,gene148,gene1504,gene1512,gene1666,gene1985,gene2332,gene2471,gene2617,gene2636,gene2676,gene2760,gene2921,gene3086,gene3181,gene3244,gene3338,gene3456,gene3571,gene3612,gene4041,gene454,gene4595,gene4691,gene4740,gene4964,gene5026,gene5081,gene5087,gene5324,gene5327,gene5328,gene5379,gene5383,gene5520,gene5521,gene5623,gene6020,gene619,gen…
MF	GO:0004386	helicase activity	5	31	36	94	0.00779	0.186175	gene11059,gene11527,gene147,gene308,gene7813	gene1014,gene1128,gene148,gene1504,gene1512,gene2471,gene2760,gene3244,gene3338,gene5026,gene5081,gene5328,gene5379,gene5520,gene5521,gene5623,gene619,gene6835,gene6841,gene711,gene7150,gene7877,gene7879,gene8048,gene8127,gene8385,gene8934,gene90,gene9163,gene9671,gene9766
MF	GO:0016829	lyase activity	22	24	46	126	0.00807	0.19149	gene10481,gene11124,gene11420,gene1430,gene1459,gene1650,gene1800,gene2056,gene2209,gene2552,gene2677,gene3392,gene3580,gene4061,gene420,gene5628,gene6946,gene7399,gene876,gene8841,gene9802,gene9982	gene1065,gene10824,gene1415,gene2016,gene2727,gene2959,gene3169,gene3240,gene3984,gene4343,gene4443,gene4566,gene4744,gene480,gene5090,gene6607,gene6851,gene7255,gene7506,gene8119,gene8344,gene8526,gene8770,gene9035
MF	GO:0016763	transferase activity, transferring pentosyl groups	0	8	8	13	0.00826	0.194608	-	gene10048,gene1440,gene2528,gene2711,gene3750,gene7051,gene948,gene9896
MF	GO:0000166	nucleotide binding	83	178	261	876	0.00873	0.202805	gene10329,gene10415,gene1070,gene10750,gene11059,gene111,gene11233,gene11527,gene1219,gene122,gene147,gene1630,gene1779,gene1954,gene1966,gene1987,gene2041,gene2059,gene2399,gene2546,gene2568,gene2618,gene2677,gene2733,gene2769,gene3095,gene3171,gene3314,gene348,gene3607,gene3674,gene372,gene396,gene3985,gene4071,gene4419,gene448,gene4619,gene4690,gene4721,gene4734,gene4879,gene4973,gene5235,gene…	gene10117,gene1014,gene10315,gene10444,gene10492,gene10511,gene10889,gene10896,gene110,gene11007,gene1128,gene11340,gene11458,gene11462,gene1155,gene11654,gene1167,gene11701,gene1181,gene1189,gene1288,gene137,gene1401,gene148,gene1482,gene1504,gene1512,gene155,gene1577,gene1578,gene1579,gene160,gene1648,gene1666,gene1715,gene1720,gene1740,gene1914,gene1985,gene2016,gene2036,gene2150,gene2221,gene…
MF	GO:1901265	nucleoside phosphate binding	83	178	261	876	0.00873	0.202805	gene10329,gene10415,gene1070,gene10750,gene11059,gene111,gene11233,gene11527,gene1219,gene122,gene147,gene1630,gene1779,gene1954,gene1966,gene1987,gene2041,gene2059,gene2399,gene2546,gene2568,gene2618,gene2677,gene2733,gene2769,gene3095,gene3171,gene3314,gene348,gene3607,gene3674,gene372,gene396,gene3985,gene4071,gene4419,gene448,gene4619,gene4690,gene4721,gene4734,gene4879,gene4973,gene5235,gene…	gene10117,gene1014,gene10315,gene10444,gene10492,gene10511,gene10889,gene10896,gene110,gene11007,gene1128,gene11340,gene11458,gene11462,gene1155,gene11654,gene1167,gene11701,gene1181,gene1189,gene1288,gene137,gene1401,gene148,gene1482,gene1504,gene1512,gene155,gene1577,gene1578,gene1579,gene160,gene1648,gene1666,gene1715,gene1720,gene1740,gene1914,gene1985,gene2016,gene2036,gene2150,gene2221,gene…
BP	GO:0010608	posttranscriptional regulation of gene expression	1	19	20	47	0.00902	0.208086	gene7139	gene10315,gene1577,gene2165,gene2200,gene3207,gene3529,gene4264,gene4764,gene5343,gene5383,gene5718,gene6359,gene659,gene6880,gene838,gene8700,gene9556,gene9634,gene9644
BP	GO:0072528	pyrimidine-containing compound biosynthetic process	4	5	9	16	0.00931	0.213295	gene10761,gene2517,gene6946,gene9399	gene1189,gene8280,gene8804,gene9375,gene948
MF	GO:0016817	hydrolase activity, acting on acid anhydrides	25	73	98	301	0.00952	0.216613	gene1070,gene11059,gene111,gene11527,gene1219,gene147,gene2059,gene2399,gene2618,gene2733,gene308,gene4721,gene5086,gene5580,gene6074,gene668,gene669,gene7429,gene7813,gene783,gene7915,gene8395,gene8983,gene9240,gene9414	gene10117,gene1014,gene10444,gene1128,gene11340,gene1288,gene148,gene1504,gene1512,gene1666,gene1985,gene2332,gene2471,gene2617,gene2636,gene2676,gene2760,gene2921,gene3086,gene3181,gene3244,gene3338,gene3456,gene3571,gene3612,gene4041,gene454,gene4595,gene4691,gene4740,gene4964,gene5026,gene5081,gene5087,gene5324,gene5327,gene5328,gene5379,gene5383,gene5520,gene5521,gene5623,gene6020,gene619,gen…
BP	GO:0006139	nucleobase-containing compound metabolic process	75	223	298	1040	0.01002	0.226438	gene10144,gene10167,gene10170,gene10446,gene10673,gene10761,gene10854,gene11129,gene113,gene11527,gene11628,gene1266,gene1333,gene1539,gene1540,gene1598,gene1779,gene178,gene2042,gene2139,gene2203,gene2431,gene2544,gene2571,gene285,gene2953,gene2960,gene2988,gene3082,gene3095,gene310,gene3378,gene3392,gene3580,gene3608,gene3646,gene3751,gene3864,gene420,gene4734,gene4754,gene4778,gene4915,gene497…	gene10048,gene10206,gene10294,gene1039,gene10524,gene10696,gene1075,gene10822,gene10896,gene1103,gene1106,gene1109,gene11352,gene1143,gene1155,gene1164,gene1167,gene1181,gene1189,gene1227,gene1249,gene1311,gene1351,gene1362,gene1402,gene1413,gene1440,gene1482,gene1577,gene1720,gene1733,gene1740,gene1823,gene1875,gene1913,gene1985,gene2083,gene2122,gene2150,gene2153,gene2155,gene2221,gene2332,gene…
MF	GO:0003887	DNA-directed DNA polymerase activity	1	6	7	11	0.01064	0.238825	gene1266	gene1155,gene2150,gene5002,gene539,gene7926,gene9531
MF	GO:0003746	translation elongation factor activity	1	8	9	16	0.01117	0.249039	gene8983	gene454,gene659,gene6606,gene748,gene7829,gene8894,gene8984,gene9634
BP	GO:0044267	cellular protein metabolic process	36	162	198	672	0.01173	0.2596	gene10329,gene11605,gene117,gene1688,gene1779,gene3095,gene348,gene3517,gene3607,gene3751,gene4402,gene4419,gene4441,gene4522,gene4619,gene4734,gene4778,gene4879,gene4915,gene504,gene52,gene6007,gene639,gene6454,gene6896,gene6960,gene7139,gene7144,gene7490,gene759,gene80,gene8609,gene8983,gene9077,gene9187,gene9193	gene10009,gene10103,gene10277,gene10315,gene10892,gene10896,gene10973,gene11007,gene11052,gene11111,gene11458,gene11462,gene1164,gene11654,gene1167,gene1169,gene11701,gene1181,gene137,gene1384,gene1403,gene1442,gene1482,gene1553,gene1577,gene160,gene1715,gene1720,gene1784,gene1796,gene192,gene2081,gene2082,gene2153,gene2165,gene2200,gene2360,gene2391,gene2392,gene2406,gene250,gene2602,gene2667,ge…
BP	GO:0000480	endonucleolytic cleavage in 5'-ETS of tricistronic rRNA transcript (SSU-rRNA, 5.8S rRNA, LSU-rRNA)	0	6	6	9	0.0118	0.2596	-	gene3563,gene4997,gene5238,gene5623,gene7845,gene7959
BP	GO:1902969	mitotic DNA replication	0	8	8	14	0.01259	0.275158	-	gene1155,gene1823,gene3682,gene4999,gene5081,gene6423,gene8616,gene9531
MF	GO:0017111	nucleoside-triphosphatase activity	24	69	93	287	0.01307	0.283781	gene1070,gene11059,gene111,gene11527,gene1219,gene147,gene2059,gene2399,gene2618,gene2733,gene308,gene4721,gene5580,gene6074,gene668,gene669,gene7429,gene7813,gene783,gene7915,gene8395,gene8983,gene9240,gene9414	gene10117,gene1014,gene10444,gene1128,gene11340,gene1288,gene148,gene1504,gene1512,gene1666,gene2332,gene2471,gene2617,gene2636,gene2676,gene2760,gene2921,gene3086,gene3181,gene3244,gene3338,gene3456,gene3571,gene4041,gene454,gene4595,gene4691,gene4740,gene4964,gene5026,gene5081,gene5324,gene5327,gene5328,gene5379,gene5383,gene5520,gene5521,gene5623,gene6020,gene619,gene6772,gene6835,gene6841,gen…
MF	GO:0046912	transferase activity, transferring acyl groups, acyl groups converted into alkyl on transfer	0	6	6	9	0.01352	0.290531	-	gene3925,gene4125,gene6240,gene6850,gene6892,gene6893
MF	GO:0036094	small molecule binding	94	187	281	956	0.01378	0.290531	gene10128,gene10329,gene10415,gene10434,gene1070,gene10750,gene11059,gene111,gene11233,gene11420,gene11527,gene1219,gene122,gene1430,gene147,gene1630,gene1779,gene1954,gene1966,gene1987,gene2041,gene2059,gene2399,gene2546,gene2568,gene2618,gene2653,gene2677,gene2733,gene2769,gene3095,gene3171,gene3314,gene348,gene3607,gene3674,gene372,gene396,gene3985,gene4071,gene4307,gene4419,gene448,gene4619,g…	gene10117,gene1014,gene10204,gene10315,gene10444,gene10492,gene10511,gene10889,gene10896,gene110,gene11007,gene1128,gene11340,gene11458,gene11462,gene1155,gene11654,gene1167,gene11701,gene1181,gene1189,gene1288,gene1317,gene137,gene1401,gene1413,gene148,gene1482,gene1504,gene1512,gene155,gene1577,gene1578,gene1579,gene160,gene1621,gene1648,gene1666,gene1715,gene1720,gene1740,gene1914,gene1982,gen…
MF	GO:0034062	5'-3' RNA polymerase activity	1	13	14	30	0.01381	0.290531	gene113	gene1143,gene1311,gene1413,gene2852,gene4906,gene5489,gene5811,gene6788,gene7128,gene8914,gene8957,gene9662,gene9953
MF	GO:0097747	RNA polymerase activity	1	13	14	30	0.01381	0.290531	gene113	gene1143,gene1311,gene1413,gene2852,gene4906,gene5489,gene5811,gene6788,gene7128,gene8914,gene8957,gene9662,gene9953
BP	GO:0008033	tRNA processing	0	22	22	55	0.01457	0.290531	-	gene1075,gene1106,gene1440,gene2683,gene3207,gene4087,gene4096,gene480,gene5365,gene569,gene5739,gene5944,gene6655,gene6759,gene6880,gene7160,gene7220,gene7302,gene7783,gene7987,gene8289,gene8959
MF	GO:0016779	nucleotidyltransferase activity	5	21	26	66	0.01479	0.290531	gene113,gene1266,gene1478,gene3646,gene6649	gene1143,gene1155,gene1311,gene1413,gene2150,gene2683,gene2852,gene383,gene4906,gene5002,gene539,gene5489,gene5811,gene6788,gene7128,gene7926,gene8914,gene8957,gene9531,gene9662,gene9953
BP	GO:0006271	DNA strand elongation involved in DNA replication	0	5	5	7	0.01488	0.290531	-	gene1823,gene3426,gene3682,gene6867,gene7040
BP	GO:0009303	rRNA transcription	1	4	5	7	0.01488	0.290531	gene5580	gene1311,gene1413,gene4906,gene6621
BP	GO:0009411	response to UV	1	4	5	7	0.01488	0.290531	gene10854	gene1823,gene2760,gene3426,gene7040
BP	GO:0022616	DNA strand elongation	0	5	5	7	0.01488	0.290531	-	gene1823,gene3426,gene3682,gene6867,gene7040
BP	GO:0034644	cellular response to UV	1	4	5	7	0.01488	0.290531	gene10854	gene1823,gene2760,gene3426,gene7040
BP	GO:0071478	cellular response to radiation	1	4	5	7	0.01488	0.290531	gene10854	gene1823,gene2760,gene3426,gene7040
BP	GO:0071482	cellular response to light stimulus	1	4	5	7	0.01488	0.290531	gene10854	gene1823,gene2760,gene3426,gene7040
CC	GO:0071540	eukaryotic translation initiation factor 3 complex, eIF3e	0	4	4	5	0.01499	0.290531	-	gene10315,gene4264,gene8700,gene9556
CC	GO:0071541	eukaryotic translation initiation factor 3 complex, eIF3m	0	4	4	5	0.01499	0.290531	-	gene10315,gene4264,gene8700,gene9556
MF	GO:0008757	S-adenosylmethionine-dependent methyltransferase activity	2	14	16	36	0.01508	0.290531	gene4778,gene759	gene10440,gene1075,gene1106,gene11192,gene3521,gene4096,gene4882,gene5083,gene569,gene6759,gene6972,gene7766,gene8289,gene838
CC	GO:0031389	Rad17 RFC-like complex	0	3	3	3	0.01513	0.290531	-	gene3426,gene6867,gene7040
CC	GO:0031428	box C/D snoRNP complex	0	3	3	3	0.01513	0.290531	-	gene2083,gene4132,gene569
CC	GO:0042575	DNA polymerase complex	1	2	3	3	0.01513	0.290531	gene1266	gene2150,gene539
CC	GO:0043601	nuclear replisome	0	3	3	3	0.01513	0.290531	-	gene2150,gene2852,gene8616
BP	GO:0000160	phosphorelay signal transduction system	5	4	9	17	0.01531	0.292298	gene1688,gene52,gene6896,gene9077,gene9187	gene10009,gene11052,gene11458,gene11462
MF	GO:0030515	snoRNA binding	0	5	5	7	0.01673	0.300684	-	gene5676,gene6331,gene7845,gene8699,gene8718
BP	GO:0030488	tRNA methylation	0	7	7	12	0.01705	0.300684	-	gene1075,gene1106,gene4087,gene4096,gene7302,gene7783,gene8289
BP	GO:0043094	cellular metabolic compound salvage	0	7	7	12	0.01705	0.300684	-	gene10048,gene2711,gene4881,gene5090,gene5483,gene551,gene9896
BP	GO:0000394	RNA splicing, via endonucleolytic cleavage and ligation	0	3	3	3	0.01724	0.300684	-	gene3207,gene6655,gene8959
BP	GO:0006012	galactose metabolic process	3	0	3	3	0.01724	0.300684	gene1478,gene1507,gene3171	-
BP	GO:0006166	purine ribonucleoside salvage	0	3	3	3	0.01724	0.300684	-	gene2711,gene5483,gene551
BP	GO:0006272	leading strand elongation	0	3	3	3	0.01724	0.300684	-	gene3426,gene6867,gene7040
BP	GO:0006388	tRNA splicing, via endonucleolytic cleavage and ligation	0	3	3	3	0.01724	0.300684	-	gene3207,gene6655,gene8959
BP	GO:0008361	regulation of cell size	1	2	3	3	0.01724	0.300684	gene4619	gene7095,gene8278
BP	GO:0009147	pyrimidine nucleoside triphosphate metabolic process	0	3	3	3	0.01724	0.300684	-	gene1189,gene3612,gene8280
BP	GO:0009219	pyrimidine deoxyribonucleotide metabolic process	1	2	3	3	0.01724	0.300684	gene10761	gene3612,gene9375
BP	GO:0009394	2'-deoxyribonucleotide metabolic process	1	2	3	3	0.01724	0.300684	gene10761	gene3612,gene9375
BP	GO:0019692	deoxyribose phosphate metabolic process	1	2	3	3	0.01724	0.300684	gene10761	gene3612,gene9375
BP	GO:0035434	copper ion transmembrane transport	3	0	3	3	0.01724	0.300684	gene3052,gene341,gene5277	-
BP	GO:0043174	nucleoside salvage	0	3	3	3	0.01724	0.300684	-	gene2711,gene5483,gene551
BP	GO:1901070	guanosine-containing compound biosynthetic process	0	3	3	3	0.01724	0.300684	-	gene1985,gene8280,gene9178
BP	GO:0000727	double-strand break repair via break-induced replication	1	3	4	5	0.01765	0.300684	gene7490	gene3682,gene6423,gene8048
BP	GO:0042126	nitrate metabolic process	4	0	4	5	0.01765	0.300684	gene1729,gene2769,gene650,gene9001	-
BP	GO:0042128	nitrate assimilation	4	0	4	5	0.01765	0.300684	gene1729,gene2769,gene650,gene9001	-
BP	GO:1902626	assembly of large subunit precursor of preribosome	0	4	4	5	0.01765	0.300684	-	gene1164,gene3475,gene6972,gene947
BP	GO:2001057	reactive nitrogen species metabolic process	4	0	4	5	0.01765	0.300684	gene1729,gene2769,gene650,gene9001	-
MF	GO:0003899	DNA-directed 5'-3' RNA polymerase activity	0	13	13	28	0.01831	0.306874	-	gene1143,gene1311,gene1413,gene2852,gene4906,gene5489,gene5811,gene6788,gene7128,gene8914,gene8957,gene9662,gene9953
MF	GO:0004661	protein geranylgeranyltransferase activity	0	3	3	3	0.01866	0.306874	-	gene10892,gene5332,gene5697
MF	GO:0005375	copper ion transmembrane transporter activity	3	0	3	3	0.01866	0.306874	gene3052,gene341,gene5277	-
MF	GO:0008097	5S rRNA binding	0	3	3	3	0.01866	0.306874	-	gene3475,gene4952,gene9576
MF	GO:0016855	racemase and epimerase activity, acting on amino acids and derivatives	0	3	3	3	0.01866	0.306874	-	gene10605,gene11282,gene7536
MF	GO:0019825	oxygen binding	3	0	3	3	0.01866	0.306874	gene11378,gene4690,gene6634	-
MF	GO:0036361	racemase activity, acting on amino acids and derivatives	0	3	3	3	0.01866	0.306874	-	gene10605,gene11282,gene7536
MF	GO:0002161	aminoacyl-tRNA editing activity	0	4	4	5	0.01948	0.314139	-	gene2978,gene5389,gene6680,gene6883
MF	GO:0008649	rRNA methyltransferase activity	0	4	4	5	0.01948	0.314139	-	gene4882,gene569,gene6972,gene7766
MF	GO:0140102	catalytic activity, acting on a rRNA	0	4	4	5	0.01948	0.314139	-	gene4882,gene569,gene6972,gene7766
CC	GO:0015934	large ribosomal subunit	0	11	11	24	0.01948	0.314139	-	gene10973,gene1784,gene2392,gene3529,gene5366,gene5475,gene570,gene6660,gene6781,gene7027,gene8389
MF	GO:0016645	oxidoreductase activity, acting on the CH-NH group of donors	2	5	7	12	0.01975	0.31543	gene1799,gene1803	gene11070,gene3515,gene5187,gene7861,gene9554
MF	GO:0016846	carbon-sulfur lyase activity	3	4	7	12	0.01975	0.31543	gene1650,gene2056,gene7399	gene3984,gene480,gene8526,gene9035
BP	GO:0055086	nucleobase-containing small molecule metabolic process	12	32	44	129	0.02113	0.335856	gene10761,gene1598,gene178,gene3392,gene3580,gene4976,gene5435,gene6946,gene7383,gene7429,gene7490,gene8987	gene10048,gene1189,gene1227,gene1402,gene1440,gene1740,gene1985,gene2122,gene2528,gene2711,gene3169,gene3612,gene3920,gene4881,gene4918,gene5008,gene5090,gene5187,gene5483,gene551,gene5786,gene6276,gene6787,gene7051,gene7618,gene7750,gene8280,gene8804,gene9178,gene9375,gene948,gene9896
MF	GO:0005524	ATP binding	39	116	155	511	0.02306	0.364787	gene10329,gene11059,gene111,gene11527,gene1219,gene147,gene1779,gene1954,gene2059,gene2677,gene3095,gene3171,gene3314,gene348,gene3607,gene3674,gene4619,gene4721,gene4734,gene4879,gene4973,gene5580,gene6074,gene6649,gene668,gene669,gene6896,gene7104,gene7383,gene7429,gene7575,gene7813,gene783,gene7915,gene8395,gene8609,gene9077,gene9240,gene9414	gene1014,gene10444,gene10896,gene11007,gene1128,gene11340,gene11458,gene11462,gene11654,gene1167,gene11701,gene1181,gene1189,gene137,gene148,gene1482,gene1504,gene1512,gene155,gene1577,gene160,gene1715,gene1720,gene1985,gene2016,gene2036,gene2221,gene2332,gene2374,gene2471,gene2617,gene2636,gene2760,gene2978,gene3086,gene3181,gene3207,gene3244,gene3260,gene3269,gene3338,gene3368,gene3418,gene3426…
BP	GO:0006555	methionine metabolic process	1	8	9	18	0.02373	0.373607	gene1333	gene1470,gene2711,gene4881,gene5090,gene5183,gene6803,gene7800,gene7861
MF	GO:0004497	monooxygenase activity	18	15	33	91	0.02508	0.392999	gene11275,gene11369,gene1524,gene2041,gene2088,gene2532,gene3080,gene396,gene4549,gene4724,gene4728,gene5235,gene5957,gene6363,gene6727,gene7553,gene8987,gene9997	gene10511,gene1064,gene11193,gene11816,gene298,gene3046,gene3692,gene37,gene3936,gene42,gene436,gene544,gene684,gene8398,gene9355
CC	GO:0043614	multi-eIF complex	0	5	5	8	0.02603	0.40597	-	gene10315,gene4264,gene5383,gene6359,gene9556
MF	GO:0019205	nucleobase-containing compound kinase activity	2	4	6	10	0.02628	0.407954	gene10761,gene7490	gene3207,gene5483,gene7750,gene8280
BP	GO:0019318	hexose metabolic process	8	3	11	24	0.0268	0.414091	gene1478,gene1507,gene1598,gene2141,gene2677,gene3171,gene4973,gene5368	gene5288,gene5786,gene7218
MF	GO:0003676	nucleic acid binding	45	160	205	693	0.02767	0.425096	gene10167,gene10446,gene11059,gene1266,gene1333,gene147,gene2431,gene2571,gene3082,gene3646,gene3679,gene3751,gene3864,gene3961,gene4402,gene4419,gene448,gene4734,gene5064,gene5580,gene5752,gene5770,gene5925,gene6017,gene6649,gene668,gene669,gene6946,gene6962,gene7062,gene7490,gene7545,gene758,gene7880,gene7906,gene8361,gene8519,gene8983,gene899,gene9462,gene9485,gene9601,gene9632,gene9656,gene99…	gene1014,gene10206,gene10315,gene1039,gene10696,gene1075,gene10973,gene1106,gene1109,gene1128,gene1143,gene1155,gene1164,gene1167,gene1169,gene1181,gene1311,gene1403,gene1413,gene148,gene1504,gene1513,gene1560,gene1577,gene160,gene1720,gene1823,gene1875,gene1913,gene2150,gene2153,gene2165,gene2200,gene2221,gene2471,gene2667,gene2676,gene2683,gene2727,gene2755,gene2760,gene2852,gene2944,gene3134,g…
BP	GO:0090304	nucleic acid metabolic process	65	194	259	913	0.02798	0.425096	gene10144,gene10167,gene10170,gene10446,gene10673,gene10854,gene11129,gene113,gene11527,gene11628,gene1266,gene1333,gene1539,gene1540,gene1779,gene2042,gene2139,gene2203,gene2431,gene2544,gene2571,gene285,gene2953,gene2960,gene2988,gene3082,gene3095,gene310,gene3378,gene3608,gene3646,gene3751,gene3864,gene420,gene4734,gene4754,gene4778,gene4915,gene5039,gene5064,gene5580,gene5770,gene5925,gene601…	gene10048,gene10206,gene10294,gene1039,gene10524,gene10696,gene1075,gene10822,gene10896,gene1103,gene1106,gene1109,gene11352,gene1143,gene1155,gene1164,gene1167,gene1181,gene1249,gene1311,gene1351,gene1362,gene1413,gene1440,gene1482,gene1577,gene1720,gene1733,gene1823,gene1875,gene1913,gene2083,gene2150,gene2153,gene2155,gene2221,gene2332,gene2658,gene2667,gene2676,gene2683,gene2727,gene2739,gene…
MF	GO:0004872	receptor activity	5	4	9	18	0.02806	0.425096	gene1688,gene52,gene6896,gene9077,gene9187	gene10009,gene11052,gene11458,gene11462
MF	GO:0038023	signaling receptor activity	5	4	9	18	0.02806	0.425096	gene1688,gene52,gene6896,gene9077,gene9187	gene10009,gene11052,gene11458,gene11462
MF	GO:0016491	oxidoreductase activity	126	85	211	715	0.02824	0.425096	gene10062,gene10169,gene10222,gene10253,gene10346,gene10415,gene10546,gene10564,gene10625,gene10750,gene10872,gene10920,gene10929,gene11087,gene11106,gene11212,gene11233,gene11275,gene113,gene11309,gene11369,gene11370,gene11372,gene11378,gene122,gene124,gene1423,gene1459,gene1524,gene1630,gene1724,gene1729,gene1799,gene1803,gene1852,gene1987,gene2041,gene2088,gene2139,gene2267,gene2515,gene2532,g…	gene10196,gene10492,gene10511,gene1064,gene10687,gene10889,gene10990,gene110,gene11070,gene11112,gene11193,gene11351,gene11816,gene1401,gene1612,gene1648,gene1715,gene1914,gene1923,gene1963,gene2134,gene2218,gene2746,gene291,gene297,gene298,gene3046,gene3515,gene3692,gene37,gene3870,gene3936,gene4000,gene4038,gene405,gene4162,gene42,gene4338,gene4354,gene436,gene4451,gene4663,gene5106,gene5187,ge…
MF	GO:0032559	adenyl ribonucleotide binding	39	116	155	514	0.02828	0.425096	gene10329,gene11059,gene111,gene11527,gene1219,gene147,gene1779,gene1954,gene2059,gene2677,gene3095,gene3171,gene3314,gene348,gene3607,gene3674,gene4619,gene4721,gene4734,gene4879,gene4973,gene5580,gene6074,gene6649,gene668,gene669,gene6896,gene7104,gene7383,gene7429,gene7575,gene7813,gene783,gene7915,gene8395,gene8609,gene9077,gene9240,gene9414	gene1014,gene10444,gene10896,gene11007,gene1128,gene11340,gene11458,gene11462,gene11654,gene1167,gene11701,gene1181,gene1189,gene137,gene148,gene1482,gene1504,gene1512,gene155,gene1577,gene160,gene1715,gene1720,gene1985,gene2016,gene2036,gene2221,gene2332,gene2374,gene2471,gene2617,gene2636,gene2760,gene2978,gene3086,gene3181,gene3207,gene3244,gene3260,gene3269,gene3338,gene3368,gene3418,gene3426…
BP	GO:0009165	nucleotide biosynthetic process	6	15	21	55	0.02909	0.435302	gene10761,gene3392,gene5435,gene7383,gene7429,gene8987	gene10048,gene1189,gene1985,gene2122,gene3169,gene3920,gene4918,gene5008,gene5483,gene6787,gene7051,gene8280,gene9178,gene9375,gene948
MF	GO:0035639	purine ribonucleoside triphosphate binding	43	133	176	590	0.02994	0.446012	gene10329,gene11059,gene111,gene11527,gene1219,gene147,gene1779,gene1954,gene2059,gene2399,gene2677,gene2733,gene3095,gene3171,gene3314,gene348,gene3607,gene3674,gene372,gene4619,gene4721,gene4734,gene4879,gene4973,gene5580,gene6074,gene6649,gene668,gene669,gene6896,gene7104,gene7383,gene7429,gene7575,gene7813,gene783,gene7915,gene8395,gene8609,gene8983,gene9077,gene9240,gene9414	gene10117,gene1014,gene10444,gene10896,gene11007,gene1128,gene11340,gene11458,gene11462,gene11654,gene1167,gene11701,gene1181,gene1189,gene1288,gene137,gene148,gene1482,gene1504,gene1512,gene155,gene1577,gene160,gene1715,gene1720,gene1985,gene2016,gene2036,gene2221,gene2332,gene2374,gene2471,gene2617,gene2636,gene2676,gene2760,gene2978,gene3086,gene3181,gene3207,gene3244,gene3260,gene3269,gene333…
MF	GO:0032553	ribonucleotide binding	45	141	186	626	0.0301	0.446394	gene10329,gene11059,gene111,gene11527,gene1219,gene147,gene1779,gene1954,gene2059,gene2399,gene2677,gene2733,gene3095,gene3171,gene3314,gene348,gene3607,gene3674,gene372,gene4619,gene4721,gene4734,gene4879,gene4973,gene5580,gene6074,gene6649,gene668,gene669,gene6896,gene7104,gene7383,gene7429,gene7575,gene7813,gene783,gene7915,gene839,gene8395,gene8609,gene8983,gene8997,gene9077,gene9240,gene9414	gene10117,gene1014,gene10444,gene10896,gene11007,gene1128,gene11340,gene11458,gene11462,gene11654,gene1167,gene11701,gene1181,gene1189,gene1288,gene137,gene148,gene1482,gene1504,gene1512,gene155,gene1577,gene160,gene1715,gene1720,gene1985,gene2016,gene2036,gene2221,gene2332,gene2374,gene2471,gene2617,gene2636,gene2676,gene2760,gene2978,gene3086,gene3181,gene3207,gene3244,gene3260,gene3269,gene333…
MF	GO:0097367	carbohydrate derivative binding	45	144	189	637	0.03049	0.450168	gene10329,gene11059,gene111,gene11527,gene1219,gene147,gene1779,gene1954,gene2059,gene2399,gene2677,gene2733,gene3095,gene3171,gene3314,gene348,gene3607,gene3674,gene372,gene4619,gene4721,gene4734,gene4879,gene4973,gene5580,gene6074,gene6649,gene668,gene669,gene6896,gene7104,gene7383,gene7429,gene7575,gene7813,gene783,gene7915,gene839,gene8395,gene8609,gene8983,gene8997,gene9077,gene9240,gene9414	gene10117,gene1014,gene10444,gene10896,gene11007,gene1128,gene11340,gene11458,gene11462,gene1155,gene11654,gene1167,gene11701,gene1181,gene1189,gene1288,gene137,gene1413,gene148,gene1482,gene1504,gene1512,gene155,gene1577,gene160,gene1715,gene1720,gene1985,gene2016,gene2036,gene2221,gene2332,gene2374,gene2471,gene2617,gene2636,gene2676,gene2760,gene2978,gene3086,gene3181,gene3207,gene3244,gene326…
BP	GO:0000270	peptidoglycan metabolic process	0	5	5	8	0.03129	0.450268	-	gene10523,gene2036,gene7618,gene8321,gene9784
BP	GO:0006560	proline metabolic process	2	3	5	8	0.03129	0.450268	gene1799,gene1803	gene11070,gene3515,gene8615
BP	GO:0009314	response to radiation	1	4	5	8	0.03129	0.450268	gene10854	gene1823,gene2760,gene3426,gene7040
BP	GO:0009416	response to light stimulus	1	4	5	8	0.03129	0.450268	gene10854	gene1823,gene2760,gene3426,gene7040
BP	GO:0030203	glycosaminoglycan metabolic process	0	5	5	8	0.03129	0.450268	-	gene10523,gene2036,gene7618,gene8321,gene9784
MF	GO:0008135	translation factor activity, RNA binding	3	24	27	73	0.03131	0.450268	gene3751,gene4402,gene8983	gene10315,gene1164,gene1403,gene2165,gene2200,gene2676,gene3294,gene4264,gene454,gene4764,gene5324,gene5343,gene5383,gene5718,gene6359,gene659,gene6606,gene748,gene7829,gene8700,gene8894,gene8984,gene9556,gene9634
MF	GO:0030554	adenyl nucleotide binding	39	116	155	517	0.03442	0.492859	gene10329,gene11059,gene111,gene11527,gene1219,gene147,gene1779,gene1954,gene2059,gene2677,gene3095,gene3171,gene3314,gene348,gene3607,gene3674,gene4619,gene4721,gene4734,gene4879,gene4973,gene5580,gene6074,gene6649,gene668,gene669,gene6896,gene7104,gene7383,gene7429,gene7575,gene7813,gene783,gene7915,gene8395,gene8609,gene9077,gene9240,gene9414	gene1014,gene10444,gene10896,gene11007,gene1128,gene11340,gene11458,gene11462,gene11654,gene1167,gene11701,gene1181,gene1189,gene137,gene148,gene1482,gene1504,gene1512,gene155,gene1577,gene160,gene1715,gene1720,gene1985,gene2016,gene2036,gene2221,gene2332,gene2374,gene2471,gene2617,gene2636,gene2760,gene2978,gene3086,gene3181,gene3207,gene3244,gene3260,gene3269,gene3338,gene3368,gene3418,gene3426…
MF	GO:0016840	carbon-nitrogen lyase activity	1	4	5	8	0.03494	0.494625	gene4061	gene2959,gene3169,gene4566,gene8770
MF	GO:0046915	transition metal ion transmembrane transporter activity	3	2	5	8	0.03494	0.494625	gene3052,gene341,gene5277	gene2921,gene4659
BP	GO:0000097	sulfur amino acid biosynthetic process	2	7	9	19	0.03499	0.494625	gene1333,gene9129	gene1470,gene2711,gene4881,gene5090,gene5636,gene6803,gene7800
BP	GO:1901293	nucleoside phosphate biosynthetic process	6	15	21	56	0.03556	0.500552	gene10761,gene3392,gene5435,gene7383,gene7429,gene8987	gene10048,gene1189,gene1985,gene2122,gene3169,gene3920,gene4918,gene5008,gene5483,gene6787,gene7051,gene8280,gene9178,gene9375,gene948
MF	GO:0032555	purine ribonucleotide binding	43	133	176	593	0.03596	0.504047	gene10329,gene11059,gene111,gene11527,gene1219,gene147,gene1779,gene1954,gene2059,gene2399,gene2677,gene2733,gene3095,gene3171,gene3314,gene348,gene3607,gene3674,gene372,gene4619,gene4721,gene4734,gene4879,gene4973,gene5580,gene6074,gene6649,gene668,gene669,gene6896,gene7104,gene7383,gene7429,gene7575,gene7813,gene783,gene7915,gene8395,gene8609,gene8983,gene9077,gene9240,gene9414	gene10117,gene1014,gene10444,gene10896,gene11007,gene1128,gene11340,gene11458,gene11462,gene11654,gene1167,gene11701,gene1181,gene1189,gene1288,gene137,gene148,gene1482,gene1504,gene1512,gene155,gene1577,gene160,gene1715,gene1720,gene1985,gene2016,gene2036,gene2221,gene2332,gene2374,gene2471,gene2617,gene2636,gene2676,gene2760,gene2978,gene3086,gene3181,gene3207,gene3244,gene3260,gene3269,gene333…
CC	GO:0005736	DNA-directed RNA polymerase I complex	0	4	4	6	0.03618	0.505	-	gene1311,gene1413,gene4906,gene5489
BP	GO:0071704	organic substance metabolic process	190	435	625	2319	0.03799	0.528045	gene10144,gene10167,gene10170,gene10242,gene10297,gene10329,gene10375,gene10446,gene10673,gene10761,gene10819,gene10854,gene10920,gene10930,gene10962,gene11129,gene113,gene1149,gene11527,gene11605,gene11628,gene117,gene1219,gene1264,gene1266,gene1333,gene1430,gene1478,gene1507,gene1521,gene1539,gene1540,gene1558,gene1598,gene1634,gene1688,gene1729,gene1779,gene178,gene1799,gene1803,gene2042,gene2…	gene10009,gene10048,gene10103,gene10206,gene10277,gene10294,gene10315,gene1039,gene10440,gene10518,gene10523,gene10524,gene10605,gene1065,gene10696,gene10726,gene1075,gene10822,gene10824,gene10892,gene10896,gene10947,gene10973,gene11007,gene1103,gene11052,gene1106,gene11070,gene1109,gene11111,gene11192,gene11209,gene11282,gene11352,gene1143,gene11458,gene11462,gene1155,gene1164,gene11654,gene1167…
MF	GO:0016705	oxidoreductase activity, acting on paired donors, with incorporation or reduction of molecular oxygen	16	13	29	81	0.04052	0.560864	gene11275,gene11369,gene1524,gene1852,gene2088,gene2532,gene4549,gene4690,gene4724,gene4728,gene5235,gene6363,gene6727,gene7553,gene8361,gene8987	gene10511,gene11193,gene11816,gene298,gene3046,gene3692,gene37,gene3936,gene436,gene544,gene684,gene8398,gene9355
MF	GO:0016740	transferase activity	88	155	243	838	0.04099	0.562082	gene10134,gene10329,gene10343,gene10345,gene10375,gene1040,gene10434,gene10682,gene10761,gene11233,gene113,gene11411,gene11522,gene1178,gene1264,gene1266,gene1478,gene1540,gene1558,gene1634,gene1688,gene178,gene1847,gene1966,gene2653,gene2677,gene2864,gene3095,gene3099,gene3171,gene3296,gene3314,gene348,gene3537,gene3607,gene3646,gene3839,gene3878,gene4332,gene4375,gene4610,gene4619,gene4720,gene…	gene10009,gene10010,gene10045,gene10048,gene10103,gene10116,gene10204,gene10440,gene106,gene1065,gene10670,gene10691,gene1075,gene10892,gene10893,gene10896,gene10968,gene11007,gene1102,gene11052,gene1106,gene11192,gene1143,gene11458,gene11462,gene1155,gene11654,gene11701,gene1311,gene1317,gene1360,gene137,gene1413,gene1440,gene1470,gene160,gene1621,gene1715,gene1721,gene1796,gene1982,gene2036,gen…
BP	GO:0055114	oxidation-reduction process	116	78	194	678	0.04123	0.562082	gene10062,gene10169,gene10253,gene10346,gene10415,gene10546,gene10564,gene10625,gene10750,gene10872,gene10920,gene10929,gene11087,gene11212,gene11233,gene11275,gene113,gene11309,gene11369,gene11370,gene11378,gene122,gene124,gene1423,gene1459,gene1524,gene1630,gene1634,gene1724,gene1729,gene1799,gene1803,gene1852,gene1987,gene2041,gene2088,gene2139,gene2515,gene2532,gene2546,gene2568,gene2703,gene…	gene10196,gene10492,gene10511,gene1064,gene10889,gene10990,gene110,gene11070,gene11193,gene11351,gene11816,gene1401,gene1579,gene1612,gene1648,gene1715,gene1914,gene1923,gene1963,gene2134,gene2746,gene291,gene297,gene298,gene3046,gene3515,gene3692,gene37,gene3936,gene4000,gene4038,gene405,gene4162,gene42,gene4354,gene436,gene4451,gene4663,gene5106,gene5187,gene544,gene5699,gene5739,gene6051,gene6…
BP	GO:0018342	protein prenylation	0	4	4	6	0.04215	0.562082	-	gene10892,gene5332,gene5697,gene6689
BP	GO:0043101	purine-containing compound salvage	0	4	4	6	0.04215	0.562082	-	gene2711,gene5483,gene551,gene9896
BP	GO:0046173	polyol biosynthetic process	3	1	4	6	0.04215	0.562082	gene1333,gene1540,gene876	gene6051
BP	GO:0097354	prenylation	0	4	4	6	0.04215	0.562082	-	gene10892,gene5332,gene5697,gene6689
BP	GO:1902292	cell cycle DNA replication initiation	0	4	4	6	0.04215	0.562082	-	gene1155,gene3682,gene5081,gene9531
BP	GO:1902315	nuclear cell cycle DNA replication initiation	0	4	4	6	0.04215	0.562082	-	gene1155,gene3682,gene5081,gene9531
BP	GO:1902975	mitotic DNA replication initiation	0	4	4	6	0.04215	0.562082	-	gene1155,gene3682,gene5081,gene9531
BP	GO:0043170	macromolecule metabolic process	105	335	440	1608	0.0423	0.562082	gene10144,gene10167,gene10170,gene10242,gene10329,gene10446,gene10673,gene10854,gene10962,gene11129,gene113,gene11527,gene11605,gene11628,gene117,gene1219,gene1266,gene1333,gene1539,gene1540,gene1634,gene1688,gene1779,gene2042,gene2139,gene2203,gene2431,gene2513,gene2544,gene2571,gene285,gene2953,gene2960,gene2988,gene3082,gene3095,gene310,gene3378,gene348,gene3517,gene3607,gene3608,gene3646,gene…	gene10009,gene10048,gene10103,gene10206,gene10277,gene10294,gene10315,gene1039,gene10523,gene10524,gene10696,gene1075,gene10822,gene10892,gene10896,gene10947,gene10973,gene11007,gene1103,gene11052,gene1106,gene1109,gene11111,gene11352,gene1143,gene11458,gene11462,gene1155,gene1164,gene11654,gene1167,gene1169,gene11701,gene1181,gene1249,gene1311,gene1351,gene1362,gene137,gene1384,gene1403,gene1413…
MF	GO:0017076	purine nucleotide binding	43	133	176	596	0.0429	0.565659	gene10329,gene11059,gene111,gene11527,gene1219,gene147,gene1779,gene1954,gene2059,gene2399,gene2677,gene2733,gene3095,gene3171,gene3314,gene348,gene3607,gene3674,gene372,gene4619,gene4721,gene4734,gene4879,gene4973,gene5580,gene6074,gene6649,gene668,gene669,gene6896,gene7104,gene7383,gene7429,gene7575,gene7813,gene783,gene7915,gene8395,gene8609,gene8983,gene9077,gene9240,gene9414	gene10117,gene1014,gene10444,gene10896,gene11007,gene1128,gene11340,gene11458,gene11462,gene11654,gene1167,gene11701,gene1181,gene1189,gene1288,gene137,gene148,gene1482,gene1504,gene1512,gene155,gene1577,gene160,gene1715,gene1720,gene1985,gene2016,gene2036,gene2221,gene2332,gene2374,gene2471,gene2617,gene2636,gene2676,gene2760,gene2978,gene3086,gene3181,gene3207,gene3244,gene3260,gene3269,gene333…
MF	GO:0043021	ribonucleoprotein complex binding	0	10	10	22	0.04308	0.565659	-	gene1164,gene2200,gene3181,gene3214,gene3824,gene659,gene957,gene9634,gene9644,gene9856
MF	GO:0060089	molecular transducer activity	5	5	10	22	0.04308	0.565659	gene1688,gene52,gene6896,gene9077,gene9187	gene10009,gene11052,gene11458,gene11462,gene5699
MF	GO:0008026	ATP-dependent helicase activity	0	13	13	31	0.04489	0.580062	-	gene1128,gene2760,gene3244,gene5026,gene5081,gene5623,gene6841,gene711,gene7150,gene7877,gene7879,gene8127,gene8385
MF	GO:0070035	purine NTP-dependent helicase activity	0	13	13	31	0.04489	0.580062	-	gene1128,gene2760,gene3244,gene5026,gene5081,gene5623,gene6841,gene711,gene7150,gene7877,gene7879,gene8127,gene8385
BP	GO:0046390	ribose phosphate biosynthetic process	3	12	15	38	0.04501	0.580062	gene2962,gene3392,gene7429	gene1189,gene1985,gene2122,gene3169,gene3920,gene4918,gene5008,gene5483,gene6787,gene7051,gene8280,gene9178
MF	GO:0008175	tRNA methyltransferase activity	0	6	6	11	0.04505	0.580062	-	gene1075,gene1106,gene4087,gene4096,gene6759,gene8289
MF	GO:0043022	ribosome binding	0	6	6	11	0.04505	0.580062	-	gene1164,gene2200,gene3181,gene659,gene9634,gene9644
MF	GO:0001054	RNA polymerase I activity	0	4	4	6	0.04619	0.582666	-	gene1311,gene1413,gene4906,gene5489
MF	GO:0004075	biotin carboxylase activity	1	3	4	6	0.04619	0.582666	gene1954	gene155,gene2016,gene5288
MF	GO:0008318	protein prenyltransferase activity	0	4	4	6	0.04619	0.582666	-	gene10892,gene5332,gene5697,gene6689
CC	GO:0031974	membrane-enclosed lumen	12	81	93	323	0.04632	0.582666	gene11605,gene11628,gene1266,gene285,gene3284,gene4441,gene4523,gene5580,gene6568,gene6649,gene759,gene7819	gene10374,gene1143,gene1155,gene1164,gene1249,gene1311,gene1413,gene1577,gene1823,gene2083,gene2150,gene2493,gene2739,gene2852,gene2986,gene3214,gene3244,gene3422,gene3456,gene3475,gene3527,gene3563,gene3606,gene3673,gene3682,gene3824,gene3825,gene3948,gene4030,gene4132,gene4212,gene4786,gene480,gene4882,gene4906,gene4952,gene4997,gene5081,gene5151,gene5238,gene5352,gene5489,gene5623,gene5676,gen…
CC	GO:0043233	organelle lumen	12	81	93	323	0.04632	0.582666	gene11605,gene11628,gene1266,gene285,gene3284,gene4441,gene4523,gene5580,gene6568,gene6649,gene759,gene7819	gene10374,gene1143,gene1155,gene1164,gene1249,gene1311,gene1413,gene1577,gene1823,gene2083,gene2150,gene2493,gene2739,gene2852,gene2986,gene3214,gene3244,gene3422,gene3456,gene3475,gene3527,gene3563,gene3606,gene3673,gene3682,gene3824,gene3825,gene3948,gene4030,gene4132,gene4212,gene4786,gene480,gene4882,gene4906,gene4952,gene4997,gene5081,gene5151,gene5238,gene5352,gene5489,gene5623,gene5676,gen…
CC	GO:0070013	intracellular organelle lumen	12	81	93	323	0.04632	0.582666	gene11605,gene11628,gene1266,gene285,gene3284,gene4441,gene4523,gene5580,gene6568,gene6649,gene759,gene7819	gene10374,gene1143,gene1155,gene1164,gene1249,gene1311,gene1413,gene1577,gene1823,gene2083,gene2150,gene2493,gene2739,gene2852,gene2986,gene3214,gene3244,gene3422,gene3456,gene3475,gene3527,gene3563,gene3606,gene3673,gene3682,gene3824,gene3825,gene3948,gene4030,gene4132,gene4212,gene4786,gene480,gene4882,gene4906,gene4952,gene4997,gene5081,gene5151,gene5238,gene5352,gene5489,gene5623,gene5676,gen…
MF	GO:0016887	ATPase activity	13	39	52	159	0.04648	0.582666	gene1070,gene111,gene1219,gene2059,gene2618,gene4721,gene5580,gene6074,gene7429,gene783,gene7915,gene8395,gene9414	gene10444,gene1128,gene11340,gene1666,gene2332,gene2617,gene2636,gene2760,gene2921,gene3086,gene3181,gene3244,gene4595,gene4691,gene4740,gene4964,gene5026,gene5081,gene5324,gene5327,gene5623,gene6020,gene6772,gene6841,gene6867,gene7038,gene711,gene7150,gene7676,gene7750,gene7877,gene7879,gene8127,gene824,gene8385,gene8441,gene8894,gene9218,gene9249
BP	GO:0090502	RNA phosphodiester bond hydrolysis, endonucleolytic	1	12	13	32	0.04774	0.596212	gene3864	gene1249,gene1577,gene3563,gene480,gene4997,gene5171,gene5238,gene5623,gene6331,gene6655,gene7845,gene7959
BP	GO:0005996	monosaccharide metabolic process	9	3	12	29	0.04881	0.607291	gene1478,gene1507,gene1598,gene2141,gene2677,gene3171,gene4973,gene5368,gene6259	gene5288,gene5786,gene7218
CC	GO:0030894	replisome	0	3	3	4	0.0493	0.608828	-	gene2150,gene2852,gene8616
CC	GO:0031261	DNA replication preinitiation complex	0	3	3	4	0.0493	0.608828	-	gene3682,gene6423,gene8048
BP	GO:0006479	protein methylation	2	8	10	23	0.04984	0.610954	gene4778,gene759	gene1577,gene1796,gene3521,gene5083,gene569,gene6678,gene6840,gene7783
BP	GO:0008213	protein alkylation	2	8	10	23	0.04984	0.610954	gene4778,gene759	gene1577,gene1796,gene3521,gene5083,gene569,gene6678,gene6840,gene7783
MF	GO:0016853	isomerase activity	9	18	27	76	0.05152	0.629226	gene11208,gene1507,gene1598,gene2141,gene2775,gene4419,gene4976,gene6108,gene7139	gene10195,gene10605,gene11111,gene11209,gene11282,gene2078,gene3606,gene4881,gene5620,gene5621,gene5786,gene5889,gene5944,gene6999,gene7536,gene7974,gene8009,gene9348
BP	GO:0072522	purine-containing compound biosynthetic process	2	14	16	42	0.05396	0.642023	gene3392,gene7429	gene1985,gene2122,gene2711,gene3169,gene3920,gene4918,gene5008,gene5187,gene5483,gene551,gene7051,gene8280,gene9178,gene9896
BP	GO:0006595	polyamine metabolic process	0	3	3	4	0.05561	0.642023	-	gene10824,gene6607,gene9468
BP	GO:0009251	glucan catabolic process	3	0	3	4	0.05561	0.642023	gene1634,gene9465,gene9754	-
BP	GO:0009254	peptidoglycan turnover	0	3	3	4	0.05561	0.642023	-	gene2036,gene7618,gene9784
BP	GO:0009262	deoxyribonucleotide metabolic process	1	2	3	4	0.05561	0.642023	gene10761	gene3612,gene9375
BP	GO:0018195	peptidyl-arginine modification	0	3	3	4	0.05561	0.642023	-	gene3521,gene5083,gene6840
BP	GO:0018216	peptidyl-arginine methylation	0	3	3	4	0.05561	0.642023	-	gene3521,gene5083,gene6840
BP	GO:0031122	cytoplasmic microtubule organization	2	1	3	4	0.05561	0.642023	gene2108,gene3785	gene9543
BP	GO:0035246	peptidyl-arginine N-methylation	0	3	3	4	0.05561	0.642023	-	gene3521,gene5083,gene6840
BP	GO:0044247	cellular polysaccharide catabolic process	3	0	3	4	0.05561	0.642023	gene1634,gene9465,gene9754	-
BP	GO:0046185	aldehyde catabolic process	1	2	3	4	0.05561	0.642023	gene2056	gene1914,gene3984
BP	GO:0046498	S-adenosylhomocysteine metabolic process	0	3	3	4	0.05561	0.642023	-	gene1402,gene4881,gene5090
BP	GO:0046500	S-adenosylmethionine metabolic process	0	3	3	4	0.05561	0.642023	-	gene4881,gene5090,gene5183
BP	GO:1901068	guanosine-containing compound metabolic process	0	3	3	4	0.05561	0.642023	-	gene1985,gene8280,gene9178
BP	GO:0006189	'de novo' IMP biosynthetic process	0	5	5	9	0.05566	0.642023	-	gene3169,gene3920,gene4918,gene5008,gene7051
BP	GO:0006730	one-carbon metabolic process	0	5	5	9	0.05566	0.642023	-	gene1402,gene1982,gene5183,gene5187,gene7861
BP	GO:0044272	sulfur compound biosynthetic process	5	9	14	36	0.05855	0.649451	gene1333,gene2517,gene3314,gene9129,gene9399	gene1470,gene2711,gene4881,gene5090,gene5183,gene5636,gene6803,gene7035,gene7800
MF	GO:0016620	oxidoreductase activity, acting on the aldehyde or oxo group of donors, NAD or NADP as acceptor	3	8	11	26	0.0589	0.649451	gene1803,gene333,gene4802	gene1923,gene3515,gene4354,gene6481,gene7191,gene7692,gene8615,gene8885
CC	GO:0000808	origin recognition complex	0	2	2	2	0.06121	0.649451	-	gene7165,gene8154
CC	GO:0000811	GINS complex	0	2	2	2	0.06121	0.649451	-	gene3682,gene6423
CC	GO:0000923	equatorial microtubule organizing center	1	1	2	2	0.06121	0.649451	gene2108	gene9543
CC	GO:0031391	Elg1 RFC-like complex	0	2	2	2	0.06121	0.649451	-	gene3426,gene7040
MF	GO:0008408	3'-5' exonuclease activity	1	4	5	9	0.06172	0.649451	gene7490	gene1155,gene2150,gene539,gene7926
BP	GO:0000041	transition metal ion transport	4	2	6	12	0.06274	0.649451	gene10128,gene3052,gene341,gene5277	gene2921,gene4659
BP	GO:1901564	organonitrogen compound metabolic process	79	241	320	1161	0.06385	0.649451	gene10242,gene10329,gene10761,gene10819,gene10962,gene11605,gene117,gene1219,gene1333,gene1540,gene1558,gene1598,gene1688,gene1779,gene178,gene1799,gene1803,gene2139,gene2513,gene2517,gene2568,gene3095,gene3392,gene348,gene3517,gene3580,gene3607,gene3751,gene3752,gene3985,gene4061,gene4307,gene4402,gene4419,gene4441,gene4522,gene4523,gene4619,gene4730,gene4734,gene4778,gene4857,gene4879,gene4915,…	gene10009,gene10048,gene10103,gene10277,gene10315,gene10523,gene10605,gene1065,gene10824,gene10892,gene10896,gene10947,gene10973,gene11007,gene11052,gene11070,gene11111,gene11282,gene11458,gene11462,gene1164,gene11654,gene1167,gene1169,gene11701,gene1181,gene1189,gene1317,gene137,gene1384,gene1402,gene1403,gene1415,gene1440,gene1442,gene1470,gene1482,gene1553,gene1577,gene160,gene1702,gene1709,ge…
MF	GO:0043168	anion binding	78	164	242	844	0.06515	0.649451	gene10128,gene10329,gene10415,gene10434,gene11059,gene111,gene11233,gene11420,gene11527,gene1219,gene122,gene1430,gene147,gene1779,gene1954,gene1987,gene2041,gene2059,gene2399,gene2546,gene2568,gene2653,gene2677,gene2733,gene2769,gene3095,gene3171,gene3314,gene348,gene3595,gene3607,gene3674,gene372,gene396,gene3985,gene4071,gene4307,gene4619,gene4690,gene4721,gene4727,gene4732,gene4734,gene4879,g…	gene10117,gene1014,gene10204,gene10444,gene10492,gene10511,gene10889,gene10896,gene110,gene11007,gene1128,gene11340,gene11458,gene11462,gene11654,gene1167,gene11701,gene1181,gene1189,gene1288,gene1317,gene137,gene148,gene1482,gene1504,gene1512,gene155,gene1577,gene160,gene1621,gene1715,gene1720,gene193,gene1982,gene1985,gene2016,gene2036,gene2221,gene2332,gene2374,gene2471,gene2617,gene2636,gene2…
BP	GO:0000725	recombinational repair	2	5	7	15	0.06617	0.649451	gene4778,gene7490	gene2760,gene3682,gene452,gene6423,gene8048
BP	GO:0009086	methionine biosynthetic process	1	6	7	15	0.06617	0.649451	gene1333	gene1470,gene2711,gene4881,gene5090,gene6803,gene7800
BP	GO:0098781	ncRNA transcription	1	6	7	15	0.06617	0.649451	gene5580	gene1311,gene1413,gene4906,gene5489,gene6621,gene7128
BP	GO:0006177	GMP biosynthetic process	0	2	2	2	0.06678	0.649451	-	gene1985,gene9178
BP	GO:0006213	pyrimidine nucleoside metabolic process	0	2	2	2	0.06678	0.649451	-	gene1189,gene8280
BP	GO:0006241	CTP biosynthetic process	0	2	2	2	0.06678	0.649451	-	gene1189,gene8280
BP	GO:0006279	premeiotic DNA replication	0	2	2	2	0.06678	0.649451	-	gene1155,gene8616
BP	GO:0006343	establishment of chromatin silencing	0	2	2	2	0.06678	0.649451	-	gene1577,gene8048
BP	GO:0006420	arginyl-tRNA aminoacylation	0	2	2	2	0.06678	0.649451	-	gene3260,gene7012
BP	GO:0006428	isoleucyl-tRNA aminoacylation	0	2	2	2	0.06678	0.649451	-	gene2978,gene6680
BP	GO:0006562	proline catabolic process	1	1	2	2	0.06678	0.649451	gene1799	gene11070
BP	GO:0006782	protoporphyrinogen IX biosynthetic process	0	2	2	2	0.06678	0.649451	-	gene3240,gene5680
BP	GO:0006884	cell volume homeostasis	0	2	2	2	0.06678	0.649451	-	gene7095,gene8278
BP	GO:0007023	post-chaperonin tubulin folding pathway	1	1	2	2	0.06678	0.649451	gene2143	gene1112
BP	GO:0009090	homoserine biosynthetic process	0	2	2	2	0.06678	0.649451	-	gene11111,gene7800
BP	GO:0009148	pyrimidine nucleoside triphosphate biosynthetic process	0	2	2	2	0.06678	0.649451	-	gene1189,gene8280
BP	GO:0009186	deoxyribonucleoside diphosphate metabolic process	1	1	2	2	0.06678	0.649451	gene10761	gene6276
BP	GO:0009208	pyrimidine ribonucleoside triphosphate metabolic process	0	2	2	2	0.06678	0.649451	-	gene1189,gene8280
BP	GO:0009209	pyrimidine ribonucleoside triphosphate biosynthetic process	0	2	2	2	0.06678	0.649451	-	gene1189,gene8280
BP	GO:0009218	pyrimidine ribonucleotide metabolic process	0	2	2	2	0.06678	0.649451	-	gene1189,gene8280
BP	GO:0009220	pyrimidine ribonucleotide biosynthetic process	0	2	2	2	0.06678	0.649451	-	gene1189,gene8280
BP	GO:0009221	pyrimidine deoxyribonucleotide biosynthetic process	1	1	2	2	0.06678	0.649451	gene10761	gene9375
BP	GO:0009263	deoxyribonucleotide biosynthetic process	1	1	2	2	0.06678	0.649451	gene10761	gene9375
BP	GO:0009265	2'-deoxyribonucleotide biosynthetic process	1	1	2	2	0.06678	0.649451	gene10761	gene9375
BP	GO:0019985	translesion synthesis	1	1	2	2	0.06678	0.649451	gene3646	gene539
BP	GO:0030953	astral microtubule organization	2	0	2	2	0.06678	0.649451	gene2108,gene3785	-
BP	GO:0034311	diol metabolic process	1	1	2	2	0.06678	0.649451	gene876	gene6051
BP	GO:0034312	diol biosynthetic process	1	1	2	2	0.06678	0.649451	gene876	gene6051
BP	GO:0036297	interstrand cross-link repair	0	2	2	2	0.06678	0.649451	-	gene5265,gene7676
BP	GO:0044783	G1 DNA damage checkpoint	1	1	2	2	0.06678	0.649451	gene4778	gene6359
BP	GO:0046036	CTP metabolic process	0	2	2	2	0.06678	0.649451	-	gene1189,gene8280
BP	GO:0046131	pyrimidine ribonucleoside metabolic process	0	2	2	2	0.06678	0.649451	-	gene1189,gene8280
BP	GO:0046132	pyrimidine ribonucleoside biosynthetic process	0	2	2	2	0.06678	0.649451	-	gene1189,gene8280
BP	GO:0046134	pyrimidine nucleoside biosynthetic process	0	2	2	2	0.06678	0.649451	-	gene1189,gene8280
BP	GO:0046385	deoxyribose phosphate biosynthetic process	1	1	2	2	0.06678	0.649451	gene10761	gene9375
BP	GO:0046501	protoporphyrinogen IX metabolic process	0	2	2	2	0.06678	0.649451	-	gene3240,gene5680
BP	GO:0070125	mitochondrial translational elongation	1	1	2	2	0.06678	0.649451	gene8983	gene8984
BP	GO:0070475	rRNA base methylation	0	2	2	2	0.06678	0.649451	-	gene6972,gene7783
BP	GO:0070879	fungal-type cell wall beta-glucan metabolic process	0	2	2	2	0.06678	0.649451	-	gene10892,gene5697
BP	GO:0070880	fungal-type cell wall beta-glucan biosynthetic process	0	2	2	2	0.06678	0.649451	-	gene10892,gene5697
BP	GO:0071969	fungal-type cell wall (1->3)-beta-D-glucan metabolic process	0	2	2	2	0.06678	0.649451	-	gene10892,gene5697
BP	GO:0071970	fungal-type cell wall (1->3)-beta-D-glucan biosynthetic process	0	2	2	2	0.06678	0.649451	-	gene10892,gene5697
BP	GO:0044106	cellular amine metabolic process	3	6	9	21	0.06728	0.649451	gene1540,gene5628,gene8987	gene10824,gene11111,gene1709,gene3750,gene6607,gene9468
BP	GO:1901617	organic hydroxy compound biosynthetic process	3	6	9	21	0.06728	0.649451	gene1333,gene1540,gene876	gene10440,gene11192,gene1702,gene6051,gene8398,gene9830
BP	GO:0009069	serine family amino acid metabolic process	2	6	8	18	0.0674	0.649451	gene3985,gene9129	gene11111,gene1982,gene4881,gene5090,gene5636,gene7800
CC	GO:0010494	cytoplasmic stress granule	0	4	4	7	0.0681	0.649451	-	gene10315,gene250,gene2676,gene4264
CC	GO:1990391	DNA repair complex	0	4	4	7	0.0681	0.649451	-	gene2150,gene2221,gene2667,gene7676
MF	GO:0003824	catalytic activity	354	464	818	3004	0.06897	0.649451	gene10062,gene10085,gene10134,gene10169,gene10222,gene1023,gene10242,gene10253,gene10297,gene10300,gene10329,gene10343,gene10344,gene10345,gene10346,gene10375,gene1040,gene10415,gene10434,gene10481,gene10546,gene10564,gene10625,gene10642,gene10682,gene1070,gene10750,gene10761,gene10766,gene10819,gene10854,gene10872,gene10920,gene10929,gene10930,gene10962,gene11059,gene11087,gene111,gene11106,gene…	gene100,gene10009,gene10010,gene10045,gene10048,gene10103,gene10116,gene10117,gene1014,gene10195,gene10196,gene10204,gene10277,gene10440,gene10444,gene10466,gene10482,gene10491,gene10492,gene10511,gene10523,gene10587,gene106,gene10605,gene1064,gene1065,gene10652,gene10670,gene10687,gene10691,gene10726,gene1075,gene10822,gene10824,gene10889,gene10892,gene10893,gene10895,gene10896,gene10947,gene109…
MF	GO:0003838	sterol 24-C-methyltransferase activity	0	2	2	2	0.07038	0.649451	-	gene10440,gene11192
MF	GO:0004470	malic enzyme activity	2	0	2	2	0.07038	0.649451	gene7941,gene9994	-
MF	GO:0004471	malate dehydrogenase (decarboxylating) (NAD+) activity	2	0	2	2	0.07038	0.649451	gene7941,gene9994	-
MF	GO:0004488	methylenetetrahydrofolate dehydrogenase (NADP+) activity	0	2	2	2	0.07038	0.649451	-	gene5187,gene9554
MF	GO:0004657	proline dehydrogenase activity	1	1	2	2	0.07038	0.649451	gene1799	gene11070
MF	GO:0004662	CAAX-protein geranylgeranyltransferase activity	0	2	2	2	0.07038	0.649451	-	gene10892,gene5697
MF	GO:0004801	sedoheptulose-7-phosphate:D-glyceraldehyde-3-phosphate glyceronetransferase activity	1	1	2	2	0.07038	0.649451	gene178	gene7618
MF	GO:0004814	arginine-tRNA ligase activity	0	2	2	2	0.07038	0.649451	-	gene3260,gene7012
MF	GO:0004822	isoleucine-tRNA ligase activity	0	2	2	2	0.07038	0.649451	-	gene2978,gene6680
MF	GO:0005527	macrolide binding	0	2	2	2	0.07038	0.649451	-	gene11111,gene3606
MF	GO:0008139	nuclear localization sequence binding	1	1	2	2	0.07038	0.649451	gene2834	gene2986
MF	GO:0008144	drug binding	0	2	2	2	0.07038	0.649451	-	gene11111,gene3606
MF	GO:0043023	ribosomal large subunit binding	0	2	2	2	0.07038	0.649451	-	gene1164,gene3181
MF	GO:0046857	oxidoreductase activity, acting on other nitrogenous compounds as donors, with NAD or NADP as acceptor	2	0	2	2	0.07038	0.649451	gene2769,gene650	-
BP	GO:0006913	nucleocytoplasmic transport	1	17	18	50	0.07187	0.659536	gene3095	gene1164,gene1288,gene2406,gene2986,gene3456,gene3521,gene3571,gene4906,gene6020,gene6039,gene6291,gene7295,gene7877,gene7879,gene8088,gene8324,gene947
BP	GO:0051169	nuclear transport	1	17	18	50	0.07187	0.659536	gene3095	gene1164,gene1288,gene2406,gene2986,gene3456,gene3521,gene3571,gene4906,gene6020,gene6039,gene6291,gene7295,gene7877,gene7879,gene8088,gene8324,gene947
MF	GO:0034061	DNA polymerase activity	1	6	7	15	0.07499	0.686272	gene1266	gene1155,gene2150,gene5002,gene539,gene7926,gene9531
BP	GO:0001522	pseudouridine synthesis	0	4	4	7	0.0785	0.702903	-	gene5621,gene5676,gene5944,gene7974
BP	GO:0006301	postreplication repair	2	2	4	7	0.0785	0.702903	gene3646,gene4778	gene2760,gene539
BP	GO:0006534	cysteine metabolic process	1	3	4	7	0.0785	0.702903	gene9129	gene4881,gene5090,gene5636
BP	GO:0006813	potassium ion transport	3	1	4	7	0.0785	0.702903	gene2423,gene5665,gene8250	gene8898
BP	GO:0051273	beta-glucan metabolic process	2	2	4	7	0.0785	0.702903	gene9465,gene9754	gene10892,gene5697
BP	GO:0071804	cellular potassium ion transport	3	1	4	7	0.0785	0.702903	gene2423,gene5665,gene8250	gene8898
BP	GO:0071805	potassium ion transmembrane transport	3	1	4	7	0.0785	0.702903	gene2423,gene5665,gene8250	gene8898
BP	GO:0071941	nitrogen cycle metabolic process	4	0	4	7	0.0785	0.702903	gene1729,gene2769,gene650,gene9001	-
CC	GO:0044732	mitotic spindle pole body	3	8	11	29	0.07971	0.711819	gene2108,gene4619,gene7818	gene1249,gene2760,gene6190,gene7128,gene7281,gene7760,gene8061,gene9543
BP	GO:0016051	carbohydrate biosynthetic process	7	4	11	28	0.08267	0.736273	gene10375,gene1333,gene1598,gene1634,gene2677,gene8002,gene8513	gene10892,gene5288,gene5697,gene5786
MF	GO:0000049	tRNA binding	0	4	4	7	0.08547	0.750576	-	gene1513,gene2683,gene4096,gene5383
BP	GO:0016070	RNA metabolic process	56	153	209	749	0.08596	0.750576	gene10144,gene10167,gene10170,gene10446,gene10673,gene11129,gene113,gene11628,gene1333,gene1539,gene1540,gene1779,gene2042,gene2139,gene2203,gene2431,gene2544,gene2571,gene285,gene2953,gene2960,gene2988,gene3095,gene310,gene3751,gene3864,gene4734,gene4754,gene4778,gene5039,gene5064,gene5580,gene5770,gene5925,gene6017,gene6568,gene6649,gene6946,gene707,gene7415,gene7490,gene7545,gene758,gene759,ge…	gene10048,gene10206,gene10294,gene10524,gene10696,gene1075,gene10822,gene10896,gene1103,gene1106,gene1109,gene11352,gene1143,gene1155,gene1164,gene1167,gene1181,gene1249,gene1311,gene1351,gene1362,gene1413,gene1440,gene1482,gene1577,gene1720,gene1733,gene1823,gene1875,gene1913,gene2083,gene2153,gene2155,gene2658,gene2676,gene2683,gene2739,gene2823,gene2852,gene2978,gene3207,gene3214,gene3244,gene…
CC	GO:0044428	nuclear part	13	88	101	363	0.08684	0.750576	gene11628,gene1219,gene2733,gene285,gene3679,gene5580,gene6568,gene6649,gene7490,gene759,gene7818,gene7819,gene80	gene10374,gene1143,gene1155,gene1164,gene1249,gene1311,gene1413,gene1577,gene1823,gene2083,gene2150,gene2493,gene2667,gene2739,gene2852,gene2986,gene3207,gene3214,gene3244,gene3422,gene3456,gene3475,gene3527,gene3563,gene3606,gene3673,gene3682,gene3824,gene3825,gene3948,gene4030,gene4132,gene4212,gene4508,gene4786,gene480,gene4882,gene4906,gene4952,gene4997,gene5081,gene5151,gene5238,gene5352,gen…
BP	GO:0006753	nucleoside phosphate metabolic process	11	23	34	106	0.08731	0.750576	gene10761,gene1598,gene178,gene3392,gene3580,gene4976,gene5435,gene7383,gene7429,gene7490,gene8987	gene10048,gene1189,gene1227,gene1740,gene1985,gene2122,gene3169,gene3612,gene3920,gene4918,gene5008,gene5483,gene551,gene5786,gene6276,gene6787,gene7051,gene7618,gene7750,gene8280,gene9178,gene9375,gene948
BP	GO:0006188	IMP biosynthetic process	0	5	5	10	0.0882	0.750576	-	gene3169,gene3920,gene4918,gene5008,gene7051
BP	GO:0046040	IMP metabolic process	0	5	5	10	0.0882	0.750576	-	gene3169,gene3920,gene4918,gene5008,gene7051
BP	GO:0006400	tRNA modification	0	14	14	38	0.0887	0.750576	-	gene1075,gene1106,gene1440,gene2683,gene4087,gene4096,gene5739,gene5944,gene6880,gene7220,gene7302,gene7783,gene7987,gene8289
BP	GO:1901615	organic hydroxy compound metabolic process	4	10	14	38	0.0887	0.750576	gene1333,gene1540,gene8736,gene876	gene10440,gene11192,gene11209,gene1702,gene2078,gene2926,gene3984,gene6051,gene8398,gene9830
BP	GO:0016125	sterol metabolic process	0	6	6	13	0.09181	0.750576	-	gene10440,gene11192,gene11209,gene2078,gene8398,gene9830
BP	GO:0044282	small molecule catabolic process	8	8	16	45	0.09543	0.750576	gene10819,gene1799,gene2056,gene2139,gene2141,gene2864,gene4061,gene8987	gene11070,gene1317,gene1402,gene1709,gene1914,gene3984,gene4566,gene6240
MF	GO:0016646	oxidoreductase activity, acting on the CH-NH group of donors, NAD or NADP as acceptor	1	4	5	10	0.09715	0.750576	gene1803	gene3515,gene5187,gene7861,gene9554
MF	GO:0016776	phosphotransferase activity, phosphate group as acceptor	3	2	5	10	0.09715	0.750576	gene10761,gene1540,gene7490	gene7750,gene8280
CC	GO:0030688	preribosome, small subunit precursor	0	3	3	5	0.10077	0.750576	-	gene4997,gene5238,gene6331
CC	GO:0043527	tRNA methyltransferase complex	0	3	3	5	0.10077	0.750576	-	gene7302,gene7783,gene8289
MF	GO:0004527	exonuclease activity	2	7	9	22	0.10188	0.750576	gene3608,gene7490	gene1155,gene1823,gene2150,gene3457,gene3488,gene539,gene7926
CC	GO:0032993	protein-DNA complex	0	7	7	17	0.10198	0.750576	-	gene2150,gene2852,gene3682,gene6190,gene6423,gene8048,gene8616
BP	GO:0090305	nucleic acid phosphodiester bond hydrolysis	5	24	29	90	0.10306	0.750576	gene10854,gene3082,gene3608,gene3864,gene7490	gene10822,gene1155,gene1249,gene1577,gene1823,gene2150,gene326,gene3457,gene3488,gene3563,gene480,gene4997,gene5171,gene5238,gene5265,gene539,gene5623,gene6331,gene6655,gene7845,gene7926,gene7959,gene8330,gene8959
BP	GO:0043648	dicarboxylic acid metabolic process	7	4	11	29	0.10336	0.750576	gene1803,gene5628,gene6253,gene7941,gene8987,gene9961,gene9994	gene1317,gene3515,gene5116,gene7800
MF	GO:0005506	iron ion binding	14	13	27	81	0.10363	0.750576	gene11275,gene11369,gene1524,gene1852,gene2088,gene2532,gene3773,gene4549,gene4708,gene4724,gene4728,gene4857,gene6727,gene6936	gene11193,gene11816,gene3046,gene3692,gene37,gene3936,gene42,gene436,gene544,gene684,gene6880,gene8398,gene9355
BP	GO:0009066	aspartate family amino acid metabolic process	1	9	10	26	0.10851	0.750576	gene1333	gene1470,gene2711,gene3925,gene4881,gene5090,gene5183,gene6803,gene7800,gene7861
CC	GO:0034708	methyltransferase complex	1	3	4	8	0.11017	0.750576	gene759	gene7302,gene7783,gene8289
CC	GO:0035861	site of double-strand break	1	4	5	11	0.11035	0.750576	gene7490	gene1155,gene1823,gene582,gene8616
CC	GO:0090734	site of DNA damage	1	4	5	11	0.11035	0.750576	gene7490	gene1155,gene1823,gene582,gene8616
MF	GO:0016410	N-acyltransferase activity	3	10	13	35	0.1107	0.750576	gene1040,gene6876,gene9713	gene10103,gene10896,gene2634,gene2944,gene5680,gene5697,gene8847,gene9086,gene96,gene9832
CC	GO:0005816	spindle pole body	4	8	12	34	0.1114	0.750576	gene2108,gene3785,gene4619,gene7818	gene1249,gene2760,gene6190,gene7128,gene7281,gene7760,gene8061,gene9543
BP	GO:0002182	cytoplasmic translational elongation	1	2	3	5	0.11256	0.750576	gene7139	gene6880,gene838
BP	GO:0017182	peptidyl-diphthamide metabolic process	1	2	3	5	0.11256	0.750576	gene7139	gene6880,gene838
BP	GO:0017183	peptidyl-diphthamide biosynthetic process from peptidyl-histidine	1	2	3	5	0.11256	0.750576	gene7139	gene6880,gene838
BP	GO:0018202	peptidyl-histidine modification	1	2	3	5	0.11256	0.750576	gene7139	gene6880,gene838
BP	GO:0019509	L-methionine salvage from methylthioadenosine	0	3	3	5	0.11256	0.750576	-	gene2711,gene4881,gene5090
BP	GO:0043102	amino acid salvage	0	3	3	5	0.11256	0.750576	-	gene2711,gene4881,gene5090
BP	GO:0071267	L-methionine salvage	0	3	3	5	0.11256	0.750576	-	gene2711,gene4881,gene5090
BP	GO:1900247	regulation of cytoplasmic translational elongation	1	2	3	5	0.11256	0.750576	gene7139	gene6880,gene838
BP	GO:0009260	ribonucleotide biosynthetic process	2	11	13	36	0.11312	0.750576	gene3392,gene7429	gene1189,gene1985,gene2122,gene3169,gene3920,gene4918,gene5008,gene5483,gene7051,gene8280,gene9178
BP	GO:0009117	nucleotide metabolic process	11	22	33	105	0.11455	0.750576	gene10761,gene1598,gene178,gene3392,gene3580,gene4976,gene5435,gene7383,gene7429,gene7490,gene8987	gene10048,gene1189,gene1227,gene1740,gene1985,gene2122,gene3169,gene3612,gene3920,gene4918,gene5008,gene5483,gene551,gene5786,gene6787,gene7051,gene7618,gene7750,gene8280,gene9178,gene9375,gene948
BP	GO:0006081	cellular aldehyde metabolic process	3	5	8	20	0.11869	0.750576	gene178,gene2056,gene4976	gene1702,gene1914,gene3984,gene5786,gene7618
MF	GO:0009982	pseudouridine synthase activity	0	3	3	5	0.12028	0.750576	-	gene5621,gene5944,gene7974
MF	GO:0016842	amidine-lyase activity	0	3	3	5	0.12028	0.750576	-	gene2959,gene3169,gene8770
MF	GO:0045735	nutrient reservoir activity	3	0	3	5	0.12028	0.750576	gene2062,gene6253,gene9961	-
BP	GO:0006576	cellular biogenic amine metabolic process	2	5	7	17	0.12326	0.750576	gene5628,gene8987	gene10824,gene1709,gene3750,gene6607,gene9468
CC	GO:0019013	viral nucleocapsid	1	7	8	21	0.12347	0.750576	gene707	gene3825,gene4132,gene4530,gene5676,gene8718,gene9425,gene9616
CC	GO:0019028	viral capsid	1	7	8	21	0.12347	0.750576	gene707	gene3825,gene4132,gene4530,gene5676,gene8718,gene9425,gene9616
BP	GO:0006094	gluconeogenesis	2	2	4	8	0.12571	0.750576	gene1598,gene2677	gene5288,gene5786
BP	GO:0006448	regulation of translational elongation	1	3	4	8	0.12571	0.750576	gene7139	gene659,gene6880,gene838
BP	GO:0009113	purine nucleobase biosynthetic process	0	4	4	8	0.12571	0.750576	-	gene4918,gene5187,gene7051,gene9896
BP	GO:0019319	hexose biosynthetic process	2	2	4	8	0.12571	0.750576	gene1598,gene2677	gene5288,gene5786
BP	GO:0046364	monosaccharide biosynthetic process	2	2	4	8	0.12571	0.750576	gene1598,gene2677	gene5288,gene5786
BP	GO:2000765	regulation of cytoplasmic translation	1	3	4	8	0.12571	0.750576	gene7139	gene6359,gene6880,gene838
BP	GO:0006073	cellular glucan metabolic process	4	2	6	14	0.12687	0.750576	gene1634,gene8002,gene9465,gene9754	gene10892,gene5697
BP	GO:0042558	pteridine-containing compound metabolic process	1	5	6	14	0.12687	0.750576	gene876	gene1065,gene1982,gene5187,gene7861,gene9554
BP	GO:0044042	glucan metabolic process	4	2	6	14	0.12687	0.750576	gene1634,gene8002,gene9465,gene9754	gene10892,gene5697
BP	GO:0044774	mitotic DNA integrity checkpoint	3	3	6	14	0.12687	0.750576	gene4619,gene4778,gene7490	gene3426,gene4999,gene6359
BP	GO:0009070	serine family amino acid biosynthetic process	2	3	5	11	0.12845	0.750576	gene3985,gene9129	gene11111,gene5636,gene7800
BP	GO:0046165	alcohol biosynthetic process	3	2	5	11	0.12845	0.750576	gene1333,gene1540,gene876	gene6051,gene8398
MF	GO:0140097	catalytic activity, acting on DNA	4	18	22	66	0.13239	0.750576	gene11527,gene1266,gene420,gene7490	gene1155,gene1823,gene2150,gene2332,gene2727,gene2760,gene5002,gene5081,gene5328,gene539,gene619,gene711,gene7926,gene8048,gene8082,gene8934,gene9531,gene9766
BP	GO:0044238	primary metabolic process	165	409	574	2158	0.13498	0.750576	gene10144,gene10167,gene10170,gene10242,gene10297,gene10329,gene10375,gene10446,gene10673,gene10761,gene10819,gene10854,gene10920,gene10930,gene10962,gene11129,gene113,gene1149,gene11527,gene11605,gene11628,gene117,gene1219,gene1264,gene1266,gene1333,gene1478,gene1507,gene1521,gene1539,gene1540,gene1558,gene1598,gene1634,gene1688,gene1779,gene178,gene1799,gene1803,gene2042,gene2139,gene2141,gene2…	gene10009,gene10048,gene10103,gene10206,gene10277,gene10294,gene10315,gene1039,gene10440,gene10518,gene10524,gene10605,gene10696,gene10726,gene1075,gene10822,gene10892,gene10896,gene10947,gene10973,gene11007,gene1103,gene11052,gene1106,gene11070,gene1109,gene11111,gene11192,gene11209,gene11282,gene11352,gene1143,gene11458,gene11462,gene1155,gene1164,gene11654,gene1167,gene1169,gene11701,gene1181,…
MF	GO:0003697	single-stranded DNA binding	1	4	5	11	0.14057	0.750576	gene7490	gene1155,gene5081,gene8048,gene8616
MF	GO:0003724	RNA helicase activity	0	5	5	11	0.14057	0.750576	-	gene1128,gene3244,gene5081,gene5623,gene8385
CC	GO:0005732	small nucleolar ribonucleoprotein complex	0	6	6	15	0.1425	0.750576	-	gene2083,gene4132,gene480,gene5676,gene569,gene9616
CC	GO:0034399	nuclear periphery	0	6	6	15	0.1425	0.750576	-	gene1577,gene2986,gene4212,gene6039,gene7760,gene9556
MF	GO:0048037	cofactor binding	43	37	80	272	0.15	0.750576	gene10128,gene10415,gene10434,gene10750,gene11233,gene11420,gene122,gene1430,gene1507,gene1630,gene1987,gene2041,gene2546,gene2568,gene2653,gene2769,gene396,gene3985,gene4071,gene4307,gene4690,gene5235,gene5600,gene5897,gene6324,gene6363,gene640,gene650,gene7169,gene7447,gene7553,gene7634,gene7912,gene7941,gene8162,gene839,gene8611,gene8987,gene8997,gene9193,gene9480,gene9994,gene9997	gene10204,gene10492,gene10511,gene10889,gene110,gene1317,gene1401,gene1579,gene1621,gene1648,gene1715,gene1914,gene1982,gene291,gene298,gene4038,gene405,gene4663,gene5680,gene5739,gene6051,gene6127,gene684,gene6850,gene7255,gene7309,gene7389,gene7498,gene8319,gene8427,gene8615,gene88,gene882,gene8924,gene9334,gene9390,gene9819
BP	GO:0032392	DNA geometric change	1	10	11	31	0.1529	0.750576	gene11527	gene2332,gene2760,gene5081,gene5328,gene619,gene711,gene8048,gene8616,gene8934,gene9766
CC	GO:0005656	nuclear pre-replicative complex	0	2	2	3	0.15339	0.750576	-	gene6190,gene8048
CC	GO:0009331	glycerol-3-phosphate dehydrogenase complex	1	1	2	3	0.15339	0.750576	gene4919	gene1648
CC	GO:0031390	Ctf18 RFC-like complex	0	2	2	3	0.15339	0.750576	-	gene3426,gene7040
CC	GO:0031515	tRNA (m1A) methyltransferase complex	0	2	2	3	0.15339	0.750576	-	gene7302,gene8289
CC	GO:0032300	mismatch repair complex	0	2	2	3	0.15339	0.750576	-	gene2221,gene7676
CC	GO:0036387	pre-replicative complex	0	2	2	3	0.15339	0.750576	-	gene6190,gene8048
MF	GO:0016765	transferase activity, transferring alkyl or aryl (other than methyl) groups	0	10	10	27	0.15358	0.750576	-	gene1065,gene10892,gene5116,gene5183,gene5332,gene5697,gene6689,gene7255,gene8860,gene9010
MF	GO:0042623	ATPase activity, coupled	6	30	36	116	0.15743	0.750576	gene111,gene4721,gene6074,gene7429,gene8395,gene9414	gene10444,gene1128,gene11340,gene2332,gene2617,gene2636,gene2760,gene2921,gene3086,gene3244,gene4595,gene4691,gene4740,gene4964,gene5026,gene5081,gene5327,gene5623,gene6772,gene6841,gene7038,gene711,gene7150,gene7877,gene7879,gene8127,gene824,gene8385,gene8441,gene9218
BP	GO:0006302	double-strand break repair	1	6	7	18	0.15881	0.750576	gene7490	gene2852,gene3682,gene452,gene6423,gene711,gene8048
BP	GO:0006360	transcription from RNA polymerase I promoter	1	6	7	18	0.15881	0.750576	gene5580	gene1311,gene1413,gene4906,gene5489,gene569,gene8718
BP	GO:0034637	cellular carbohydrate biosynthetic process	5	2	7	18	0.15881	0.750576	gene10375,gene1333,gene1634,gene8002,gene8513	gene10892,gene5697
BP	GO:0051170	nuclear import	1	6	7	18	0.15881	0.750576	gene3095	gene2406,gene2986,gene6039,gene6291,gene7877,gene7879
MF	GO:0008483	transaminase activity	3	6	9	24	0.161	0.750576	gene10434,gene2653,gene4730	gene10204,gene1317,gene1621,gene4386,gene9334,gene9390
MF	GO:0016769	transferase activity, transferring nitrogenous groups	3	6	9	24	0.161	0.750576	gene10434,gene2653,gene4730	gene10204,gene1317,gene1621,gene4386,gene9334,gene9390
BP	GO:0009063	cellular amino acid catabolic process	5	5	10	28	0.16291	0.750576	gene10819,gene1799,gene2139,gene4061,gene8987	gene11070,gene1317,gene1402,gene1709,gene4566
BP	GO:0009308	amine metabolic process	4	6	10	28	0.16291	0.750576	gene1540,gene4307,gene5628,gene8987	gene10824,gene11111,gene1709,gene3750,gene6607,gene9468
BP	GO:0023014	signal transduction by protein phosphorylation	6	4	10	28	0.16291	0.750576	gene1688,gene4915,gene52,gene6896,gene9077,gene9187	gene10009,gene11052,gene11458,gene11462
CC	GO:0005666	DNA-directed RNA polymerase III complex	0	3	3	6	0.16536	0.750576	-	gene5489,gene7128,gene9953
CC	GO:0031298	replication fork protection complex	0	3	3	6	0.16536	0.750576	-	gene3682,gene6423,gene8048
BP	GO:0006003	fructose 2,6-bisphosphate metabolic process	1	1	2	3	0.16586	0.750576	gene4973	gene7218
BP	GO:0006044	N-acetylglucosamine metabolic process	2	0	2	3	0.16586	0.750576	gene2775,gene2778	-
BP	GO:0006167	AMP biosynthetic process	0	2	2	3	0.16586	0.750576	-	gene3169,gene5483
BP	GO:0006267	pre-replicative complex assembly involved in nuclear cell cycle DNA replication	0	2	2	3	0.16586	0.750576	-	gene6190,gene8048
BP	GO:0006269	DNA replication, synthesis of RNA primer	0	2	2	3	0.16586	0.750576	-	gene1155,gene2852
BP	GO:0006437	tyrosyl-tRNA aminoacylation	1	1	2	3	0.16586	0.750576	gene1779	gene4543
BP	GO:0006521	regulation of cellular amino acid metabolic process	1	1	2	3	0.16586	0.750576	gene1540	gene11111
BP	GO:0006596	polyamine biosynthetic process	0	2	2	3	0.16586	0.750576	-	gene10824,gene6607
BP	GO:0009065	glutamine family amino acid catabolic process	1	1	2	3	0.16586	0.750576	gene1799	gene11070
BP	GO:0009092	homoserine metabolic process	0	2	2	3	0.16586	0.750576	-	gene11111,gene7800
BP	GO:0009228	thiamine biosynthetic process	2	0	2	3	0.16586	0.750576	gene2517,gene9399	-
BP	GO:0018364	peptidyl-glutamine methylation	0	2	2	3	0.16586	0.750576	-	gene569,gene7783
BP	GO:0019284	L-methionine salvage from S-adenosylmethionine	0	2	2	3	0.16586	0.750576	-	gene4881,gene5090
BP	GO:0030243	cellulose metabolic process	2	0	2	3	0.16586	0.750576	gene9465,gene9754	-
BP	GO:0030245	cellulose catabolic process	2	0	2	3	0.16586	0.750576	gene9465,gene9754	-
BP	GO:0031939	negative regulation of chromatin silencing at telomere	1	1	2	3	0.16586	0.750576	gene285	gene8048
BP	GO:0032447	protein urmylation	0	2	2	3	0.16586	0.750576	-	gene2683,gene7987
BP	GO:0033353	S-adenosylmethionine cycle	0	2	2	3	0.16586	0.750576	-	gene4881,gene5090
BP	GO:0033609	oxalate metabolic process	2	0	2	3	0.16586	0.750576	gene6253,gene9961	-
BP	GO:0034406	cell wall beta-glucan metabolic process	0	2	2	3	0.16586	0.750576	-	gene10892,gene5697
BP	GO:0034407	cell wall (1->3)-beta-D-glucan metabolic process	0	2	2	3	0.16586	0.750576	-	gene10892,gene5697
BP	GO:0034410	cell wall beta-glucan biosynthetic process	0	2	2	3	0.16586	0.750576	-	gene10892,gene5697
BP	GO:0034411	cell wall (1->3)-beta-D-glucan biosynthetic process	0	2	2	3	0.16586	0.750576	-	gene10892,gene5697
BP	GO:0035725	sodium ion transmembrane transport	1	1	2	3	0.16586	0.750576	gene2423	gene8898
BP	GO:0036265	RNA (guanine-N7)-methylation	0	2	2	3	0.16586	0.750576	-	gene4096,gene7783
BP	GO:0036388	pre-replicative complex assembly	0	2	2	3	0.16586	0.750576	-	gene6190,gene8048
BP	GO:0042724	thiamine-containing compound biosynthetic process	2	0	2	3	0.16586	0.750576	gene2517,gene9399	-
BP	GO:0042770	signal transduction in response to DNA damage	1	1	2	3	0.16586	0.750576	gene4619	gene4999
BP	GO:0043558	regulation of translational initiation in response to stress	0	2	2	3	0.16586	0.750576	-	gene6359,gene9644
BP	GO:0046037	GMP metabolic process	0	2	2	3	0.16586	0.750576	-	gene1985,gene9178
BP	GO:0046439	L-cysteine metabolic process	0	2	2	3	0.16586	0.750576	-	gene4881,gene5090
BP	GO:0051095	regulation of helicase activity	0	2	2	3	0.16586	0.750576	-	gene5081,gene8048
BP	GO:0051097	negative regulation of helicase activity	0	2	2	3	0.16586	0.750576	-	gene5081,gene8048
BP	GO:0051275	beta-glucan catabolic process	2	0	2	3	0.16586	0.750576	gene9465,gene9754	-
BP	GO:0072401	signal transduction involved in DNA integrity checkpoint	1	1	2	3	0.16586	0.750576	gene4619	gene4999
BP	GO:0072413	signal transduction involved in mitotic cell cycle checkpoint	1	1	2	3	0.16586	0.750576	gene4619	gene4999
BP	GO:0072422	signal transduction involved in DNA damage checkpoint	1	1	2	3	0.16586	0.750576	gene4619	gene4999
BP	GO:1902299	pre-replicative complex assembly involved in cell cycle DNA replication	0	2	2	3	0.16586	0.750576	-	gene6190,gene8048
BP	GO:1902402	signal transduction involved in mitotic DNA damage checkpoint	1	1	2	3	0.16586	0.750576	gene4619	gene4999
BP	GO:1902403	signal transduction involved in mitotic DNA integrity checkpoint	1	1	2	3	0.16586	0.750576	gene4619	gene4999
MF	GO:0016903	oxidoreductase activity, acting on the aldehyde or oxo group of donors	3	9	12	34	0.16631	0.750576	gene1803,gene333,gene4802	gene1923,gene3515,gene4162,gene4354,gene6481,gene7191,gene7692,gene8615,gene8885
BP	GO:0008202	steroid metabolic process	0	6	6	15	0.16733	0.750576	-	gene10440,gene11192,gene11209,gene2078,gene8398,gene9830
BP	GO:0046112	nucleobase biosynthetic process	1	5	6	15	0.16733	0.750576	gene6946	gene4918,gene5187,gene7051,gene8804,gene9896
BP	GO:0006164	purine nucleotide biosynthetic process	2	10	12	35	0.16985	0.750576	gene3392,gene7429	gene1985,gene2122,gene3169,gene3920,gene4918,gene5008,gene5483,gene7051,gene8280,gene9178
BP	GO:0009152	purine ribonucleotide biosynthetic process	2	10	12	35	0.16985	0.750576	gene3392,gene7429	gene1985,gene2122,gene3169,gene3920,gene4918,gene5008,gene5483,gene7051,gene8280,gene9178
BP	GO:0016054	organic acid catabolic process	5	7	12	35	0.16985	0.750576	gene10819,gene1799,gene2139,gene4061,gene8987	gene11070,gene1317,gene1402,gene1709,gene1914,gene4566,gene6240
BP	GO:0046395	carboxylic acid catabolic process	5	7	12	35	0.16985	0.750576	gene10819,gene1799,gene2139,gene4061,gene8987	gene11070,gene1317,gene1402,gene1709,gene1914,gene4566,gene6240
MF	GO:0003842	1-pyrroline-5-carboxylate dehydrogenase activity	1	1	2	3	0.17384	0.750576	gene1803	gene3515
MF	GO:0003849	3-deoxy-7-phosphoheptulonate synthase activity	0	2	2	3	0.17384	0.750576	-	gene5116,gene9010
MF	GO:0003873	6-phosphofructo-2-kinase activity	1	1	2	3	0.17384	0.750576	gene4973	gene7218
MF	GO:0004427	inorganic diphosphatase activity	1	1	2	3	0.17384	0.750576	gene5086	gene5087
MF	GO:0004650	polygalacturonase activity	1	1	2	3	0.17384	0.750576	gene9282	gene10726
MF	GO:0004831	tyrosine-tRNA ligase activity	1	1	2	3	0.17384	0.750576	gene1779	gene4543
MF	GO:0008422	beta-glucosidase activity	2	0	2	3	0.17384	0.750576	gene9465,gene9754	-
MF	GO:0016273	arginine N-methyltransferase activity	0	2	2	3	0.17384	0.750576	-	gene3521,gene5083
MF	GO:0016274	protein-arginine N-methyltransferase activity	0	2	2	3	0.17384	0.750576	-	gene3521,gene5083
MF	GO:0016670	oxidoreductase activity, acting on a sulfur group of donors, oxygen as acceptor	2	0	2	3	0.17384	0.750576	gene1423,gene2139	-
MF	GO:0016712	oxidoreductase activity, acting on paired donors, with incorporation or reduction of molecular oxygen, reduced flavin or flavoprotein as one donor, and incorporation of one atom of oxygen	1	1	2	3	0.17384	0.750576	gene5235	gene684
MF	GO:0016841	ammonia-lyase activity	1	1	2	3	0.17384	0.750576	gene4061	gene4566
MF	GO:0047750	cholestenol delta-isomerase activity	0	2	2	3	0.17384	0.750576	-	gene11209,gene2078
MF	GO:0070566	adenylyltransferase activity	1	1	2	3	0.17384	0.750576	gene6649	gene383
MF	GO:0102483	scopolin beta-glucosidase activity	2	0	2	3	0.17384	0.750576	gene9465,gene9754	-
BP	GO:0000054	ribosomal subunit export from nucleus	0	5	5	12	0.17539	0.750576	-	gene1164,gene3456,gene7295,gene8324,gene947
BP	GO:0006275	regulation of DNA replication	1	4	5	12	0.17539	0.750576	gene285	gene3621,gene4999,gene6190,gene8048
BP	GO:0033750	ribosome localization	0	5	5	12	0.17539	0.750576	-	gene1164,gene3456,gene7295,gene8324,gene947
BP	GO:0044773	mitotic DNA damage checkpoint	3	2	5	12	0.17539	0.750576	gene4619,gene4778,gene7490	gene4999,gene6359
BP	GO:0071428	rRNA-containing ribonucleoprotein complex export from nucleus	0	5	5	12	0.17539	0.750576	-	gene1164,gene3456,gene7295,gene8324,gene947
BP	GO:1901605	alpha-amino acid metabolic process	11	24	35	117	0.18028	0.750576	gene1333,gene1540,gene1558,gene1799,gene1803,gene2568,gene3985,gene4061,gene5628,gene8987,gene9129	gene11070,gene11111,gene1189,gene1317,gene1402,gene1470,gene1709,gene1982,gene2711,gene2959,gene3418,gene3515,gene3750,gene3925,gene4566,gene4881,gene5090,gene5183,gene5636,gene6803,gene7800,gene7861,gene8119,gene8615
BP	GO:0000079	regulation of cyclin-dependent protein serine/threonine kinase activity	3	1	4	9	0.18175	0.750576	gene117,gene4619,gene504	gene4999
BP	GO:0006298	mismatch repair	0	4	4	9	0.18175	0.750576	-	gene2221,gene2667,gene5334,gene7676
BP	GO:0009250	glucan biosynthetic process	2	2	4	9	0.18175	0.750576	gene1634,gene8002	gene10892,gene5697
BP	GO:0016126	sterol biosynthetic process	0	4	4	9	0.18175	0.750576	-	gene10440,gene11192,gene8398,gene9830
BP	GO:0042559	pteridine-containing compound biosynthetic process	1	3	4	9	0.18175	0.750576	gene876	gene1065,gene5187,gene9554
BP	GO:0043244	regulation of protein complex disassembly	0	4	4	9	0.18175	0.750576	-	gene1577,gene2789,gene3521,gene659
BP	GO:0000731	DNA synthesis involved in DNA repair	1	2	3	6	0.18297	0.750576	gene3646	gene1155,gene539
BP	GO:0005984	disaccharide metabolic process	2	1	3	6	0.18297	0.750576	gene10375,gene8513	gene1412
BP	GO:0005991	trehalose metabolic process	2	1	3	6	0.18297	0.750576	gene10375,gene8513	gene1412
BP	GO:0006308	DNA catabolic process	2	1	3	6	0.18297	0.750576	gene3082,gene7490	gene326
BP	GO:0006561	proline biosynthetic process	1	2	3	6	0.18297	0.750576	gene1803	gene3515,gene8615
BP	GO:0006656	phosphatidylcholine biosynthetic process	1	2	3	6	0.18297	0.750576	gene4523	gene1402,gene6039
BP	GO:0006825	copper ion transport	3	0	3	6	0.18297	0.750576	gene3052,gene341,gene5277	-
BP	GO:0008272	sulfate transport	2	1	3	6	0.18297	0.750576	gene3600,gene9963	gene9342
BP	GO:0043555	regulation of translation in response to stress	0	3	3	6	0.18297	0.750576	-	gene3207,gene6359,gene9644
BP	GO:0045835	negative regulation of meiotic nuclear division	3	0	3	6	0.18297	0.750576	gene3095,gene4619,gene4778	-
BP	GO:0046470	phosphatidylcholine metabolic process	1	2	3	6	0.18297	0.750576	gene4523	gene1402,gene6039
BP	GO:0046653	tetrahydrofolate metabolic process	0	3	3	6	0.18297	0.750576	-	gene1065,gene1982,gene7861
BP	GO:0071265	L-methionine biosynthetic process	0	3	3	6	0.18297	0.750576	-	gene2711,gene4881,gene5090
CC	GO:0005815	microtubule organizing center	4	8	12	37	0.18311	0.750576	gene2108,gene3785,gene4619,gene7818	gene1249,gene2760,gene6190,gene7128,gene7281,gene7760,gene8061,gene9543
BP	GO:0070925	organelle assembly	0	13	13	39	0.18532	0.750576	-	gene10374,gene1164,gene1351,gene3475,gene4952,gene5366,gene5515,gene5783,gene6190,gene6821,gene7027,gene7844,gene9543
BP	GO:0009067	aspartate family amino acid biosynthetic process	1	7	8	22	0.18554	0.750576	gene1333	gene1470,gene2711,gene3925,gene4881,gene5090,gene6803,gene7800
CC	GO:0019012	virion	1	7	8	23	0.18776	0.750576	gene707	gene3825,gene4132,gene4530,gene5676,gene8718,gene9425,gene9616
CC	GO:0044423	virion part	1	7	8	23	0.18776	0.750576	gene707	gene3825,gene4132,gene4530,gene5676,gene8718,gene9425,gene9616
MF	GO:0016614	oxidoreductase activity, acting on CH-OH group of donors	16	12	28	90	0.19038	0.750576	gene10415,gene10625,gene10920,gene122,gene1630,gene3985,gene4919,gene5897,gene640,gene7447,gene7941,gene8162,gene8736,gene9480,gene9655,gene9994	gene10492,gene10889,gene110,gene11112,gene1401,gene1648,gene1715,gene1914,gene6051,gene88,gene9178,gene9819
MF	GO:0015171	amino acid transmembrane transporter activity	2	13	15	45	0.19089	0.750576	gene11395,gene9800	gene10396,gene10667,gene11386,gene3185,gene3855,gene4586,gene63,gene6470,gene6726,gene7427,gene7501,gene7691,gene8851
MF	GO:0044877	macromolecular complex binding	1	14	15	45	0.19089	0.750576	gene4778	gene1164,gene1288,gene2200,gene2789,gene3181,gene3214,gene3824,gene582,gene6166,gene659,gene957,gene9634,gene9644,gene9856
BP	GO:0009072	aromatic amino acid family metabolic process	3	7	10	29	0.19425	0.750576	gene4061,gene5628,gene8987	gene1709,gene3750,gene4566,gene5116,gene9010,gene9347,gene9348
MF	GO:0004004	ATP-dependent RNA helicase activity	0	3	3	6	0.19437	0.750576	-	gene1128,gene5623,gene8385
MF	GO:0008169	C-methyltransferase activity	0	3	3	6	0.19437	0.750576	-	gene10440,gene11192,gene6972
MF	GO:0008484	sulfuric ester hydrolase activity	2	1	3	6	0.19437	0.750576	gene10300,gene7664	gene2926
MF	GO:0015079	potassium ion transmembrane transporter activity	2	1	3	6	0.19437	0.750576	gene5665,gene8250	gene8898
MF	GO:0015116	sulfate transmembrane transporter activity	2	1	3	6	0.19437	0.750576	gene3600,gene9963	gene9342
MF	GO:0019201	nucleotide kinase activity	2	1	3	6	0.19437	0.750576	gene10761,gene7490	gene7750
MF	GO:1901682	sulfur compound transmembrane transporter activity	2	1	3	6	0.19437	0.750576	gene3600,gene9963	gene9342
BP	GO:0006259	DNA metabolic process	12	47	59	206	0.19498	0.750576	gene10854,gene11527,gene1266,gene285,gene3082,gene3378,gene3646,gene420,gene4778,gene4915,gene7490,gene759	gene1039,gene1155,gene1823,gene2150,gene2221,gene2332,gene2667,gene2727,gene2760,gene2852,gene326,gene3426,gene3621,gene3682,gene4032,gene452,gene4999,gene5002,gene5081,gene5110,gene5265,gene5328,gene5334,gene539,gene619,gene6190,gene6423,gene6859,gene6867,gene6970,gene7038,gene7040,gene711,gene7150,gene7165,gene7676,gene7926,gene7958,gene8048,gene8082,gene8154,gene8616,gene8934,gene8942,gene9531…
BP	GO:0051168	nuclear export	0	12	12	36	0.19822	0.750576	-	gene1164,gene1288,gene2406,gene3456,gene3521,gene3571,gene4906,gene6020,gene7295,gene8088,gene8324,gene947
CC	GO:0032991	macromolecular complex	19	201	220	850	0.20276	0.750576	gene11605,gene1266,gene1333,gene2733,gene285,gene3679,gene3785,gene4919,gene6007,gene640,gene6568,gene6649,gene668,gene669,gene707,gene7490,gene759,gene7818,gene783	gene10315,gene10973,gene1103,gene1109,gene1164,gene1167,gene1169,gene1249,gene1288,gene1311,gene1384,gene1403,gene1413,gene1442,gene1648,gene1784,gene192,gene193,gene2081,gene2082,gene2083,gene2122,gene2150,gene2153,gene2165,gene2200,gene2221,gene2360,gene2391,gene2392,gene250,gene2602,gene2658,gene2667,gene2676,gene2682,gene2683,gene2739,gene2758,gene2789,gene2823,gene2852,gene3214,gene3294,gene…
MF	GO:0003690	double-stranded DNA binding	2	6	8	22	0.20679	0.750576	gene1333,gene7490	gene1155,gene1577,gene2221,gene5334,gene7676,gene8048
BP	GO:0044264	cellular polysaccharide metabolic process	4	2	6	16	0.21237	0.750576	gene1634,gene8002,gene9465,gene9754	gene10892,gene5697
BP	GO:0009124	nucleoside monophosphate biosynthetic process	1	10	11	33	0.21237	0.750576	gene7429	gene1985,gene2122,gene3169,gene3920,gene4918,gene5008,gene5483,gene7051,gene9178,gene9375
BP	GO:0003333	amino acid transmembrane transport	2	13	15	47	0.21258	0.750576	gene11395,gene9800	gene10396,gene10667,gene11386,gene3185,gene3855,gene4586,gene63,gene6470,gene6726,gene7427,gene7501,gene7691,gene8851
MF	GO:0051287	NAD binding	7	6	13	39	0.21362	0.750576	gene1630,gene3985,gene4071,gene640,gene7941,gene8162,gene9994	gene1401,gene1579,gene1648,gene1715,gene1914,gene9390
BP	GO:0019538	protein metabolic process	43	169	212	785	0.21857	0.750576	gene10242,gene10329,gene10962,gene11605,gene117,gene1219,gene1688,gene1779,gene2513,gene3095,gene348,gene3517,gene3607,gene3751,gene4402,gene4419,gene4441,gene4522,gene4619,gene4734,gene4778,gene4879,gene4915,gene4974,gene504,gene52,gene5347,gene6007,gene639,gene6454,gene6896,gene6960,gene7139,gene7144,gene7487,gene7490,gene759,gene80,gene8609,gene8983,gene9077,gene9187,gene9193	gene10009,gene10103,gene10277,gene10315,gene10892,gene10896,gene10947,gene10973,gene11007,gene11052,gene11111,gene11458,gene11462,gene1164,gene11654,gene1167,gene1169,gene11701,gene1181,gene137,gene1384,gene1403,gene1442,gene1482,gene1553,gene1577,gene160,gene1715,gene1720,gene1784,gene1796,gene192,gene2081,gene2082,gene2153,gene2165,gene2200,gene2360,gene2391,gene2392,gene2406,gene250,gene2602,g…
MF	GO:0071949	FAD binding	9	1	10	29	0.21927	0.750576	gene11233,gene2041,gene2568,gene396,gene4690,gene5235,gene7634,gene8987,gene9997	gene8427
MF	GO:0008509	anion transmembrane transporter activity	4	17	21	67	0.22153	0.750576	gene11395,gene3600,gene9800,gene9963	gene10396,gene10667,gene11386,gene1994,gene3185,gene3855,gene4586,gene63,gene6470,gene6726,gene7427,gene7501,gene7691,gene8837,gene8851,gene9342,gene9693
BP	GO:0071897	DNA biosynthetic process	2	6	8	23	0.22387	0.750576	gene1266,gene3646	gene1155,gene2150,gene5002,gene539,gene7926,gene9531
CC	GO:0044424	intracellular part	107	373	480	1898	0.22403	0.750576	gene10127,gene10128,gene10167,gene1040,gene10446,gene10761,gene10848,gene10854,gene11244,gene11605,gene11628,gene1219,gene1266,gene1333,gene1423,gene147,gene1539,gene1540,gene1634,gene169,gene176,gene1779,gene178,gene2042,gene2108,gene2139,gene2141,gene2203,gene2399,gene2431,gene2571,gene2677,gene2733,gene285,gene2864,gene2953,gene2988,gene3095,gene3171,gene3284,gene3517,gene3580,gene3646,gene365…	gene10048,gene10206,gene10277,gene10315,gene1035,gene10374,gene1039,gene1065,gene10696,gene10892,gene10896,gene10973,gene1103,gene1109,gene11111,gene1128,gene1143,gene1155,gene1164,gene1167,gene1169,gene1181,gene1249,gene1288,gene1299,gene1311,gene1317,gene1384,gene1401,gene1403,gene1413,gene1440,gene1442,gene1470,gene148,gene1482,gene1500,gene1577,gene1648,gene1715,gene1720,gene1784,gene1823,gen…
BP	GO:0000724	double-strand break repair via homologous recombination	1	4	5	13	0.22762	0.750576	gene7490	gene3682,gene452,gene6423,gene8048
BP	GO:0006760	folic acid-containing compound metabolic process	0	5	5	13	0.22762	0.750576	-	gene1065,gene1982,gene5187,gene7861,gene9554
BP	GO:0043650	dicarboxylic acid biosynthetic process	3	2	5	13	0.22762	0.750576	gene1803,gene5628,gene8987	gene3515,gene5116
BP	GO:0097164	ammonium ion metabolic process	1	4	5	13	0.22762	0.750576	gene4523	gene10824,gene1402,gene6039,gene6607
BP	GO:0009127	purine nucleoside monophosphate biosynthetic process	1	9	10	30	0.22798	0.750576	gene7429	gene1985,gene2122,gene3169,gene3920,gene4918,gene5008,gene5483,gene7051,gene9178
BP	GO:0009168	purine ribonucleoside monophosphate biosynthetic process	1	9	10	30	0.22798	0.750576	gene7429	gene1985,gene2122,gene3169,gene3920,gene4918,gene5008,gene5483,gene7051,gene9178
BP	GO:0032508	DNA duplex unwinding	1	9	10	30	0.22798	0.750576	gene11527	gene2760,gene5081,gene5328,gene619,gene711,gene8048,gene8616,gene8934,gene9766
MF	GO:0004519	endonuclease activity	5	9	14	43	0.23049	0.750576	gene10854,gene3082,gene3608,gene3864,gene7490	gene10822,gene1577,gene1823,gene326,gene3563,gene480,gene6655,gene8330,gene8959
MF	GO:0008514	organic anion transmembrane transporter activity	2	14	16	50	0.23262	0.750576	gene11395,gene9800	gene10396,gene10667,gene11386,gene3185,gene3855,gene4586,gene63,gene6470,gene6726,gene7427,gene7501,gene7691,gene8837,gene8851
MF	GO:0050662	coenzyme binding	32	21	53	182	0.23395	0.750576	gene10415,gene10750,gene11233,gene11420,gene122,gene1507,gene1630,gene1987,gene2041,gene2546,gene2568,gene2769,gene396,gene3985,gene4071,gene4690,gene5235,gene5600,gene5897,gene6363,gene640,gene650,gene7169,gene7447,gene7553,gene7634,gene7941,gene8162,gene8987,gene9480,gene9994,gene9997	gene10492,gene10511,gene10889,gene110,gene1401,gene1579,gene1648,gene1715,gene1914,gene291,gene298,gene5739,gene6051,gene6127,gene7389,gene7498,gene8427,gene8615,gene88,gene9390,gene9819
MF	GO:0050660	flavin adenine dinucleotide binding	19	12	31	103	0.23489	0.750576	gene10415,gene11233,gene122,gene1987,gene2041,gene2546,gene2568,gene2769,gene396,gene4690,gene5235,gene5897,gene6363,gene7447,gene7553,gene7634,gene8987,gene9480,gene9997	gene10492,gene10511,gene10889,gene110,gene291,gene298,gene5739,gene6051,gene7389,gene8427,gene88,gene9819
MF	GO:0008080	N-acetyltransferase activity	3	8	11	33	0.24038	0.750576	gene1040,gene6876,gene9713	gene10896,gene2634,gene2944,gene5697,gene8847,gene9086,gene96,gene9832
BP	GO:0042180	cellular ketone metabolic process	3	4	7	20	0.24128	0.750576	gene1540,gene393,gene5235	gene11111,gene1709,gene3984,gene6051
BP	GO:0006098	pentose-phosphate shunt	2	2	4	10	0.24412	0.750576	gene178,gene4976	gene5786,gene7618
BP	GO:0006694	steroid biosynthetic process	0	4	4	10	0.24412	0.750576	-	gene10440,gene11192,gene8398,gene9830
BP	GO:0019682	glyceraldehyde-3-phosphate metabolic process	2	2	4	10	0.24412	0.750576	gene178,gene4976	gene5786,gene7618
BP	GO:0040020	regulation of meiotic nuclear division	3	1	4	10	0.24412	0.750576	gene3095,gene4619,gene4778	gene4999
BP	GO:0090329	regulation of DNA-dependent DNA replication	1	3	4	10	0.24412	0.750576	gene285	gene4999,gene6190,gene8048
BP	GO:1904029	regulation of cyclin-dependent protein kinase activity	3	1	4	10	0.24412	0.750576	gene117,gene4619,gene504	gene4999
BP	GO:0006405	RNA export from nucleus	0	11	11	34	0.24524	0.750576	-	gene1164,gene2406,gene3456,gene3521,gene3571,gene4906,gene6020,gene7295,gene8088,gene8324,gene947
BP	GO:0009064	glutamine family amino acid metabolic process	4	7	11	34	0.24524	0.750576	gene1540,gene1558,gene1799,gene1803	gene11070,gene1189,gene1317,gene2959,gene3418,gene3515,gene8615
MF	GO:0008276	protein methyltransferase activity	2	3	5	13	0.24601	0.750576	gene4778,gene759	gene3521,gene5083,gene569
MF	GO:0005342	organic acid transmembrane transporter activity	2	13	15	47	0.24612	0.750576	gene11395,gene9800	gene10396,gene10667,gene11386,gene3185,gene3855,gene4586,gene63,gene6470,gene6726,gene7427,gene7501,gene7691,gene8851
MF	GO:0046943	carboxylic acid transmembrane transporter activity	2	13	15	47	0.24612	0.750576	gene11395,gene9800	gene10396,gene10667,gene11386,gene3185,gene3855,gene4586,gene63,gene6470,gene6726,gene7427,gene7501,gene7691,gene8851
CC	GO:0000133	polarisome	1	0	1	1	0.24752	0.750576	gene3785	-
CC	GO:0002144	cytosolic tRNA wobble base thiouridylase complex	0	1	1	1	0.24752	0.750576	-	gene2683
CC	GO:0002189	ribose phosphate diphosphokinase complex	0	1	1	1	0.24752	0.750576	-	gene6787
CC	GO:0005658	alpha DNA polymerase:primase complex	0	1	1	1	0.24752	0.750576	-	gene2852
CC	GO:0005662	DNA replication factor A complex	0	1	1	1	0.24752	0.750576	-	gene8616
CC	GO:0005664	nuclear origin of replication recognition complex	0	1	1	1	0.24752	0.750576	-	gene7165
CC	GO:0005760	gamma DNA polymerase complex	1	0	1	1	0.24752	0.750576	gene1266	-
CC	GO:0005822	inner plaque of spindle pole body	0	1	1	1	0.24752	0.750576	-	gene9543
CC	GO:0005824	outer plaque of spindle pole body	0	1	1	1	0.24752	0.750576	-	gene9543
CC	GO:0005850	eukaryotic translation initiation factor 2 complex	0	1	1	1	0.24752	0.750576	-	gene5383
CC	GO:0005853	eukaryotic translation elongation factor 1 complex	0	1	1	1	0.24752	0.750576	-	gene6606
CC	GO:0005854	nascent polypeptide-associated complex	0	1	1	1	0.24752	0.750576	-	gene193
CC	GO:0008622	epsilon DNA polymerase complex	0	1	1	1	0.24752	0.750576	-	gene2150
CC	GO:0016035	zeta DNA polymerase complex	0	1	1	1	0.24752	0.750576	-	gene539
CC	GO:0030689	Noc complex	0	1	1	1	0.24752	0.750576	-	gene5238
CC	GO:0030692	Noc4p-Nop14p complex	0	1	1	1	0.24752	0.750576	-	gene5238
CC	GO:0030874	nucleolar chromatin	0	1	1	1	0.24752	0.750576	-	gene5081
CC	GO:0030875	rDNA protrusion	0	1	1	1	0.24752	0.750576	-	gene5081
CC	GO:0031105	septin complex	0	1	1	1	0.24752	0.750576	-	gene7844
CC	GO:0032160	septin filament array	0	1	1	1	0.24752	0.750576	-	gene7844
CC	GO:0032301	MutSalpha complex	0	1	1	1	0.24752	0.750576	-	gene7676
CC	GO:0034388	Pwp2p-containing subcomplex of 90S preribosome	0	1	1	1	0.24752	0.750576	-	gene7845
CC	GO:0034455	t-UTP complex	0	1	1	1	0.24752	0.750576	-	gene8718
CC	GO:0035657	eRF1 methyltransferase complex	0	1	1	1	0.24752	0.750576	-	gene7783
CC	GO:0048189	Lid2 complex	1	0	1	1	0.24752	0.750576	gene759	-
CC	GO:0052718	tRNA-specific adenosine-34 deaminase complex	0	1	1	1	0.24752	0.750576	-	gene7220
CC	GO:0070210	Rpd3L-Expanded complex	1	0	1	1	0.24752	0.750576	gene285	-
CC	GO:0089713	Cbf1-Met4-Met28 complex	1	0	1	1	0.24752	0.750576	gene1333	-
CC	GO:0097344	Rix1 complex	0	1	1	1	0.24752	0.750576	-	gene6190
CC	GO:0097373	MCM core complex	0	1	1	1	0.24752	0.750576	-	gene5081
BP	GO:0006865	amino acid transport	2	14	16	52	0.25149	0.750576	gene11395,gene9800	gene10396,gene10667,gene11386,gene1668,gene3185,gene3855,gene4586,gene63,gene6470,gene6726,gene7427,gene7501,gene7691,gene8851
BP	GO:0090501	RNA phosphodiester bond hydrolysis	1	15	16	52	0.25149	0.750576	gene3864	gene10822,gene1249,gene1577,gene3563,gene480,gene4997,gene5171,gene5238,gene5623,gene6331,gene6655,gene7845,gene7959,gene8330,gene8959
CC	GO:0000109	nucleotide-excision repair complex	0	2	2	4	0.25748	0.750576	-	gene2150,gene2667
CC	GO:0000784	nuclear chromosome, telomeric region	0	2	2	4	0.25748	0.750576	-	gene1155,gene8048
CC	GO:0005680	anaphase-promoting complex	0	2	2	4	0.25748	0.750576	-	gene8061,gene9051
CC	GO:0032865	ERMES complex	1	1	2	4	0.25748	0.750576	gene2733	gene4895
CC	GO:0044233	ER-mitochondrion membrane contact site	1	1	2	4	0.25748	0.750576	gene2733	gene4895
CC	GO:1990023	mitotic spindle midzone	0	2	2	4	0.25748	0.750576	-	gene2986,gene6039
BP	GO:0000073	spindle pole body separation	1	0	1	1	0.2585	0.750576	gene4619	-
BP	GO:0000320	re-entry into mitotic cell cycle	1	0	1	1	0.2585	0.750576	gene4619	-
BP	GO:0000412	histone peptidyl-prolyl isomerization	0	1	1	1	0.2585	0.750576	-	gene3606
BP	GO:0000451	rRNA 2'-O-methylation	0	1	1	1	0.2585	0.750576	-	gene7766
BP	GO:0000453	enzyme-directed rRNA 2'-O-methylation	0	1	1	1	0.2585	0.750576	-	gene7766
BP	GO:0000494	box C/D snoRNA 3'-end processing	0	1	1	1	0.2585	0.750576	-	gene569
BP	GO:0000710	meiotic mismatch repair	0	1	1	1	0.2585	0.750576	-	gene7676
BP	GO:0000729	DNA double-strand break processing	1	0	1	1	0.2585	0.750576	gene7490	-
BP	GO:0000753	cell morphogenesis involved in conjugation with cellular fusion	0	1	1	1	0.2585	0.750576	-	gene1969
BP	GO:0000767	cell morphogenesis involved in conjugation	0	1	1	1	0.2585	0.750576	-	gene1969
BP	GO:0000820	regulation of glutamine family amino acid metabolic process	1	0	1	1	0.2585	0.750576	gene1540	-
BP	GO:0000821	regulation of arginine metabolic process	1	0	1	1	0.2585	0.750576	gene1540	-
BP	GO:0000999	RNA polymerase III type 1 promoter transcriptional preinitiation complex assembly	0	1	1	1	0.2585	0.750576	-	gene6621
BP	GO:0001009	transcription from RNA polymerase III type 2 promoter	0	1	1	1	0.2585	0.750576	-	gene6621
BP	GO:0001021	RNA polymerase III type 2 promoter transcriptional preinitiation complex assembly	0	1	1	1	0.2585	0.750576	-	gene6621
BP	GO:0001022	transcription initiation from RNA polymerase III type 1 promoter	0	1	1	1	0.2585	0.750576	-	gene6621
BP	GO:0001023	transcription initiation from RNA polymerase III type 2 promoter	0	1	1	1	0.2585	0.750576	-	gene6621
BP	GO:0001041	transcription from a RNA polymerase III hybrid type promoter	0	1	1	1	0.2585	0.750576	-	gene6621
BP	GO:0001301	progressive alteration of chromatin involved in cell aging	1	0	1	1	0.2585	0.750576	gene3785	-
BP	GO:0001407	glycerophosphodiester transmembrane transport	0	1	1	1	0.2585	0.750576	-	gene8837
BP	GO:0002128	tRNA nucleoside ribose methylation	0	1	1	1	0.2585	0.750576	-	gene4087
BP	GO:0002143	tRNA wobble position uridine thiolation	0	1	1	1	0.2585	0.750576	-	gene2683
BP	GO:0005980	glycogen catabolic process	1	0	1	1	0.2585	0.750576	gene1634	-
BP	GO:0006015	5-phosphoribose 1-diphosphate biosynthetic process	0	1	1	1	0.2585	0.750576	-	gene6787
BP	GO:0006067	ethanol metabolic process	1	0	1	1	0.2585	0.750576	gene8736	-
BP	GO:0006069	ethanol oxidation	1	0	1	1	0.2585	0.750576	gene8736	-
BP	GO:0006083	acetate metabolic process	0	1	1	1	0.2585	0.750576	-	gene7035
BP	GO:0006089	lactate metabolic process	0	1	1	1	0.2585	0.750576	-	gene3984
BP	GO:0006152	purine nucleoside catabolic process	0	1	1	1	0.2585	0.750576	-	gene1402
BP	GO:0006168	adenine salvage	0	1	1	1	0.2585	0.750576	-	gene9896
BP	GO:0006183	GTP biosynthetic process	0	1	1	1	0.2585	0.750576	-	gene8280
BP	GO:0006190	inosine salvage	0	1	1	1	0.2585	0.750576	-	gene551
BP	GO:0006228	UTP biosynthetic process	0	1	1	1	0.2585	0.750576	-	gene8280
BP	GO:0006231	dTMP biosynthetic process	0	1	1	1	0.2585	0.750576	-	gene9375
BP	GO:0006268	DNA unwinding involved in DNA replication	0	1	1	1	0.2585	0.750576	-	gene8616
BP	GO:0006304	DNA modification	0	1	1	1	0.2585	0.750576	-	gene978
BP	GO:0006307	DNA dealkylation involved in DNA repair	0	1	1	1	0.2585	0.750576	-	gene978
BP	GO:0006382	adenosine to inosine editing	0	1	1	1	0.2585	0.750576	-	gene7220
BP	GO:0006425	glutaminyl-tRNA aminoacylation	0	1	1	1	0.2585	0.750576	-	gene8896
BP	GO:0006438	valyl-tRNA aminoacylation	0	1	1	1	0.2585	0.750576	-	gene5389
BP	GO:0006480	N-terminal protein amino acid methylation	0	1	1	1	0.2585	0.750576	-	gene1796
BP	GO:0006498	N-terminal protein lipidation	0	1	1	1	0.2585	0.750576	-	gene10103
BP	GO:0006499	N-terminal protein myristoylation	0	1	1	1	0.2585	0.750576	-	gene10103
BP	GO:0006556	S-adenosylmethionine biosynthetic process	0	1	1	1	0.2585	0.750576	-	gene5183
BP	GO:0006597	spermine biosynthetic process	0	1	1	1	0.2585	0.750576	-	gene10824
BP	GO:0006609	mRNA-binding (hnRNP) protein import into nucleus	0	1	1	1	0.2585	0.750576	-	gene2986
BP	GO:0006672	ceramide metabolic process	1	0	1	1	0.2585	0.750576	gene1333	-
BP	GO:0006729	tetrahydrobiopterin biosynthetic process	1	0	1	1	0.2585	0.750576	gene876	-
BP	GO:0006809	nitric oxide biosynthetic process	1	0	1	1	0.2585	0.750576	gene650	-
BP	GO:0006828	manganese ion transport	1	0	1	1	0.2585	0.750576	gene10128	-
BP	GO:0006952	defense response	0	1	1	1	0.2585	0.750576	-	gene11047
BP	GO:0007009	plasma membrane organization	1	0	1	1	0.2585	0.750576	gene639	-
BP	GO:0007121	bipolar cellular bud site selection	1	0	1	1	0.2585	0.750576	gene3785	-
BP	GO:0007329	positive regulation of transcription from RNA polymerase II promoter by pheromones	0	1	1	1	0.2585	0.750576	-	gene6166
BP	GO:0008053	mitochondrial fusion	1	0	1	1	0.2585	0.750576	gene2399	-
BP	GO:0008215	spermine metabolic process	0	1	1	1	0.2585	0.750576	-	gene10824
BP	GO:0008216	spermidine metabolic process	0	1	1	1	0.2585	0.750576	-	gene10824
BP	GO:0008277	regulation of G-protein coupled receptor protein signaling pathway	0	1	1	1	0.2585	0.750576	-	gene6407
BP	GO:0008295	spermidine biosynthetic process	0	1	1	1	0.2585	0.750576	-	gene10824
BP	GO:0009129	pyrimidine nucleoside monophosphate metabolic process	0	1	1	1	0.2585	0.750576	-	gene9375
BP	GO:0009130	pyrimidine nucleoside monophosphate biosynthetic process	0	1	1	1	0.2585	0.750576	-	gene9375
BP	GO:0009138	pyrimidine nucleoside diphosphate metabolic process	1	0	1	1	0.2585	0.750576	gene10761	-
BP	GO:0009139	pyrimidine nucleoside diphosphate biosynthetic process	1	0	1	1	0.2585	0.750576	gene10761	-
BP	GO:0009157	deoxyribonucleoside monophosphate biosynthetic process	0	1	1	1	0.2585	0.750576	-	gene9375
BP	GO:0009162	deoxyribonucleoside monophosphate metabolic process	0	1	1	1	0.2585	0.750576	-	gene9375
BP	GO:0009164	nucleoside catabolic process	0	1	1	1	0.2585	0.750576	-	gene1402
BP	GO:0009176	pyrimidine deoxyribonucleoside monophosphate metabolic process	0	1	1	1	0.2585	0.750576	-	gene9375
BP	GO:0009177	pyrimidine deoxyribonucleoside monophosphate biosynthetic process	0	1	1	1	0.2585	0.750576	-	gene9375
BP	GO:0009189	deoxyribonucleoside diphosphate biosynthetic process	1	0	1	1	0.2585	0.750576	gene10761	-
BP	GO:0009196	pyrimidine deoxyribonucleoside diphosphate metabolic process	1	0	1	1	0.2585	0.750576	gene10761	-
BP	GO:0009197	pyrimidine deoxyribonucleoside diphosphate biosynthetic process	1	0	1	1	0.2585	0.750576	gene10761	-
BP	GO:0009211	pyrimidine deoxyribonucleoside triphosphate metabolic process	0	1	1	1	0.2585	0.750576	-	gene3612
BP	GO:0009371	positive regulation of transcription by pheromones	0	1	1	1	0.2585	0.750576	-	gene6166
BP	GO:0009373	regulation of transcription by pheromones	0	1	1	1	0.2585	0.750576	-	gene6166
BP	GO:0009436	glyoxylate catabolic process	0	1	1	1	0.2585	0.750576	-	gene1914
BP	GO:0009438	methylglyoxal metabolic process	0	1	1	1	0.2585	0.750576	-	gene3984
BP	GO:0009699	phenylpropanoid biosynthetic process	0	1	1	1	0.2585	0.750576	-	gene4566
BP	GO:0009800	cinnamic acid biosynthetic process	0	1	1	1	0.2585	0.750576	-	gene4566
BP	GO:0009821	alkaloid biosynthetic process	0	1	1	1	0.2585	0.750576	-	gene6051
BP	GO:0010511	regulation of phosphatidylinositol biosynthetic process	0	1	1	1	0.2585	0.750576	-	gene2275
BP	GO:0010512	negative regulation of phosphatidylinositol biosynthetic process	0	1	1	1	0.2585	0.750576	-	gene2275
BP	GO:0010695	regulation of spindle pole body separation	1	0	1	1	0.2585	0.750576	gene4619	-
BP	GO:0010697	negative regulation of spindle pole body separation	1	0	1	1	0.2585	0.750576	gene4619	-
BP	GO:0010791	DNA double-strand break processing involved in repair via synthesis-dependent strand annealing	1	0	1	1	0.2585	0.750576	gene7490	-
BP	GO:0015677	copper ion import	1	0	1	1	0.2585	0.750576	gene5277	-
BP	GO:0015703	chromate transport	0	1	1	1	0.2585	0.750576	-	gene1994
BP	GO:0015794	glycerol-3-phosphate transport	0	1	1	1	0.2585	0.750576	-	gene8837
BP	GO:0016553	base conversion or substitution editing	0	1	1	1	0.2585	0.750576	-	gene7220
BP	GO:0016562	protein import into peroxisome matrix, receptor recycling	0	1	1	1	0.2585	0.750576	-	gene5327
BP	GO:0016926	protein desumoylation	0	1	1	1	0.2585	0.750576	-	gene6039
BP	GO:0018131	oxazole or thiazole biosynthetic process	1	0	1	1	0.2585	0.750576	gene9399	-
BP	GO:0018344	protein geranylgeranylation	0	1	1	1	0.2585	0.750576	-	gene5332
BP	GO:0018377	protein myristoylation	0	1	1	1	0.2585	0.750576	-	gene10103
BP	GO:0019243	methylglyoxal catabolic process to D-lactate via S-lactoyl-glutathione	0	1	1	1	0.2585	0.750576	-	gene3984
BP	GO:0019357	nicotinate nucleotide biosynthetic process	0	1	1	1	0.2585	0.750576	-	gene10048
BP	GO:0019358	nicotinate nucleotide salvage	0	1	1	1	0.2585	0.750576	-	gene10048
BP	GO:0019365	pyridine nucleotide salvage	0	1	1	1	0.2585	0.750576	-	gene10048
BP	GO:0019427	acetyl-CoA biosynthetic process from acetate	0	1	1	1	0.2585	0.750576	-	gene7035
BP	GO:0019510	S-adenosylhomocysteine catabolic process	0	1	1	1	0.2585	0.750576	-	gene1402
BP	GO:0019919	peptidyl-arginine methylation, to asymmetrical-dimethyl arginine	0	1	1	1	0.2585	0.750576	-	gene3521
BP	GO:0030007	cellular potassium ion homeostasis	1	0	1	1	0.2585	0.750576	gene2423	-
BP	GO:0030011	maintenance of cell polarity	0	1	1	1	0.2585	0.750576	-	gene7844
BP	GO:0030491	heteroduplex formation	0	1	1	1	0.2585	0.750576	-	gene2332
BP	GO:0030638	polyketide metabolic process	0	1	1	1	0.2585	0.750576	-	gene6051
BP	GO:0030639	polyketide biosynthetic process	0	1	1	1	0.2585	0.750576	-	gene6051
BP	GO:0030969	mRNA splicing via endonucleolytic cleavage and ligation involved in unfolded protein response	0	1	1	1	0.2585	0.750576	-	gene3207
BP	GO:0031119	tRNA pseudouridine synthesis	0	1	1	1	0.2585	0.750576	-	gene5944
BP	GO:0031120	snRNA pseudouridine synthesis	0	1	1	1	0.2585	0.750576	-	gene5676
BP	GO:0031567	mitotic cell size control checkpoint	1	0	1	1	0.2585	0.750576	gene4619	-
BP	GO:0031569	mitotic G2 cell size control checkpoint	1	0	1	1	0.2585	0.750576	gene4619	-
BP	GO:0031571	mitotic G1 DNA damage checkpoint	0	1	1	1	0.2585	0.750576	-	gene6359
BP	GO:0031579	membrane raft organization	0	1	1	1	0.2585	0.750576	-	gene8398
BP	GO:0031660	regulation of cyclin-dependent protein serine/threonine kinase activity involved in G2/M transition of mitotic cell cycle	0	1	1	1	0.2585	0.750576	-	gene4999
BP	GO:0031662	positive regulation of cyclin-dependent protein serine/threonine kinase activity involved in G2/M transition of mitotic cell cycle	0	1	1	1	0.2585	0.750576	-	gene4999
BP	GO:0032056	positive regulation of translation in response to stress	0	1	1	1	0.2585	0.750576	-	gene3207
BP	GO:0032069	regulation of nuclease activity	0	1	1	1	0.2585	0.750576	-	gene2332
BP	GO:0032070	regulation of deoxyribonuclease activity	0	1	1	1	0.2585	0.750576	-	gene2332
BP	GO:0032071	regulation of endodeoxyribonuclease activity	0	1	1	1	0.2585	0.750576	-	gene2332
BP	GO:0032075	positive regulation of nuclease activity	0	1	1	1	0.2585	0.750576	-	gene2332
BP	GO:0032077	positive regulation of deoxyribonuclease activity	0	1	1	1	0.2585	0.750576	-	gene2332
BP	GO:0032079	positive regulation of endodeoxyribonuclease activity	0	1	1	1	0.2585	0.750576	-	gene2332
BP	GO:0032241	positive regulation of nucleobase-containing compound transport	0	1	1	1	0.2585	0.750576	-	gene6291
BP	GO:0032387	negative regulation of intracellular transport	1	0	1	1	0.2585	0.750576	gene3095	-
BP	GO:0032958	inositol phosphate biosynthetic process	1	0	1	1	0.2585	0.750576	gene1540	-
BP	GO:0033621	nuclear-transcribed mRNA catabolic process, meiosis-specific transcripts	1	0	1	1	0.2585	0.750576	gene6649	-
BP	GO:0034308	primary alcohol metabolic process	1	0	1	1	0.2585	0.750576	gene8736	-
BP	GO:0034389	lipid particle organization	1	0	1	1	0.2585	0.750576	gene9242	-
BP	GO:0034652	extrachromosomal circular DNA localization involved in cell aging	1	0	1	1	0.2585	0.750576	gene3785	-
BP	GO:0034729	histone H3-K79 methylation	1	0	1	1	0.2585	0.750576	gene4778	-
BP	GO:0035356	cellular triglyceride homeostasis	1	0	1	1	0.2585	0.750576	gene9242	-
BP	GO:0035376	sterol import	1	0	1	1	0.2585	0.750576	gene639	-
BP	GO:0035389	establishment of chromatin silencing at silent mating-type cassette	0	1	1	1	0.2585	0.750576	-	gene1577
BP	GO:0035442	dipeptide transmembrane transport	0	1	1	1	0.2585	0.750576	-	gene6864
BP	GO:0035510	DNA dealkylation	0	1	1	1	0.2585	0.750576	-	gene978
BP	GO:0035511	oxidative DNA demethylation	0	1	1	1	0.2585	0.750576	-	gene978
BP	GO:0035552	oxidative single-stranded DNA demethylation	0	1	1	1	0.2585	0.750576	-	gene978
BP	GO:0035621	ER to Golgi ceramide transport	1	0	1	1	0.2585	0.750576	gene639	-
BP	GO:0035627	ceramide transport	1	0	1	1	0.2585	0.750576	gene639	-
BP	GO:0035834	indole alkaloid metabolic process	0	1	1	1	0.2585	0.750576	-	gene6051
BP	GO:0035835	indole alkaloid biosynthetic process	0	1	1	1	0.2585	0.750576	-	gene6051
BP	GO:0036376	sodium ion export across plasma membrane	1	0	1	1	0.2585	0.750576	gene2423	-
BP	GO:0036498	IRE1-mediated unfolded protein response	0	1	1	1	0.2585	0.750576	-	gene3207
BP	GO:0040009	regulation of growth rate	0	1	1	1	0.2585	0.750576	-	gene3456
BP	GO:0040010	positive regulation of growth rate	0	1	1	1	0.2585	0.750576	-	gene3456
BP	GO:0040031	snRNA modification	0	1	1	1	0.2585	0.750576	-	gene5676
BP	GO:0042276	error-prone translesion synthesis	1	0	1	1	0.2585	0.750576	gene3646	-
BP	GO:0042308	negative regulation of protein import into nucleus	1	0	1	1	0.2585	0.750576	gene3095	-
BP	GO:0042454	ribonucleoside catabolic process	0	1	1	1	0.2585	0.750576	-	gene1402
BP	GO:0042762	regulation of sulfur metabolic process	1	0	1	1	0.2585	0.750576	gene1333	-
BP	GO:0042769	DNA damage response, detection of DNA damage	0	1	1	1	0.2585	0.750576	-	gene582
BP	GO:0042791	5S class rRNA transcription from RNA polymerase III type 1 promoter	0	1	1	1	0.2585	0.750576	-	gene6621
BP	GO:0042938	dipeptide transport	0	1	1	1	0.2585	0.750576	-	gene6864
BP	GO:0042992	negative regulation of transcription factor import into nucleus	1	0	1	1	0.2585	0.750576	gene3095	-
BP	GO:0043335	protein unfolding	1	0	1	1	0.2585	0.750576	gene1219	-
BP	GO:0043457	regulation of cellular respiration	0	1	1	1	0.2585	0.750576	-	gene5699
BP	GO:0043629	ncRNA polyadenylation	1	0	1	1	0.2585	0.750576	gene6649	-
BP	GO:0043647	inositol phosphate metabolic process	1	0	1	1	0.2585	0.750576	gene1540	-
BP	GO:0044210	'de novo' CTP biosynthetic process	0	1	1	1	0.2585	0.750576	-	gene1189
BP	GO:0044387	negative regulation of protein kinase activity by regulation of protein phosphorylation	1	0	1	1	0.2585	0.750576	gene4619	-
BP	GO:0044728	DNA methylation or demethylation	0	1	1	1	0.2585	0.750576	-	gene978
BP	GO:0044819	mitotic G1/S transition checkpoint	0	1	1	1	0.2585	0.750576	-	gene6359
BP	GO:0045003	double-strand break repair via synthesis-dependent strand annealing	1	0	1	1	0.2585	0.750576	gene7490	-
BP	GO:0045013	carbon catabolite repression of transcription	0	1	1	1	0.2585	0.750576	-	gene5699
BP	GO:0045014	negative regulation of transcription by glucose	0	1	1	1	0.2585	0.750576	-	gene5699
BP	GO:0045204	MAPK export from nucleus	0	1	1	1	0.2585	0.750576	-	gene1288
BP	GO:0045471	response to ethanol	1	0	1	1	0.2585	0.750576	gene2834	-
BP	GO:0045737	positive regulation of cyclin-dependent protein serine/threonine kinase activity	0	1	1	1	0.2585	0.750576	-	gene4999
BP	GO:0045744	negative regulation of G-protein coupled receptor protein signaling pathway	0	1	1	1	0.2585	0.750576	-	gene6407
BP	GO:0045903	positive regulation of translational fidelity	0	1	1	1	0.2585	0.750576	-	gene5383
BP	GO:0046015	regulation of transcription by glucose	0	1	1	1	0.2585	0.750576	-	gene5699
BP	GO:0046019	regulation of transcription from RNA polymerase II promoter by pheromones	0	1	1	1	0.2585	0.750576	-	gene6166
BP	GO:0046039	GTP metabolic process	0	1	1	1	0.2585	0.750576	-	gene8280
BP	GO:0046051	UTP metabolic process	0	1	1	1	0.2585	0.750576	-	gene8280
BP	GO:0046073	dTMP metabolic process	0	1	1	1	0.2585	0.750576	-	gene9375
BP	GO:0046080	dUTP metabolic process	0	1	1	1	0.2585	0.750576	-	gene3612
BP	GO:0046102	inosine metabolic process	0	1	1	1	0.2585	0.750576	-	gene551
BP	GO:0046103	inosine biosynthetic process	0	1	1	1	0.2585	0.750576	-	gene551
BP	GO:0046130	purine ribonucleoside catabolic process	0	1	1	1	0.2585	0.750576	-	gene1402
BP	GO:0046146	tetrahydrobiopterin metabolic process	1	0	1	1	0.2585	0.750576	gene876	-
BP	GO:0046168	glycerol-3-phosphate catabolic process	0	1	1	1	0.2585	0.750576	-	gene1648
BP	GO:0046209	nitric oxide metabolic process	1	0	1	1	0.2585	0.750576	gene650	-
BP	GO:0046391	5-phosphoribose 1-diphosphate metabolic process	0	1	1	1	0.2585	0.750576	-	gene6787
BP	GO:0046484	oxazole or thiazole metabolic process	1	0	1	1	0.2585	0.750576	gene9399	-
BP	GO:0046497	nicotinate nucleotide metabolic process	0	1	1	1	0.2585	0.750576	-	gene10048
BP	GO:0046513	ceramide biosynthetic process	1	0	1	1	0.2585	0.750576	gene1333	-
BP	GO:0046823	negative regulation of nucleocytoplasmic transport	1	0	1	1	0.2585	0.750576	gene3095	-
BP	GO:0046828	regulation of RNA import into nucleus	0	1	1	1	0.2585	0.750576	-	gene6291
BP	GO:0046830	positive regulation of RNA import into nucleus	0	1	1	1	0.2585	0.750576	-	gene6291
BP	GO:0046836	glycolipid transport	0	1	1	1	0.2585	0.750576	-	gene693
BP	GO:0050821	protein stabilization	1	0	1	1	0.2585	0.750576	gene1540	-
BP	GO:0051083	'de novo' cotranslational protein folding	0	1	1	1	0.2585	0.750576	-	gene193
BP	GO:0051176	positive regulation of sulfur metabolic process	1	0	1	1	0.2585	0.750576	gene1333	-
BP	GO:0051224	negative regulation of protein transport	1	0	1	1	0.2585	0.750576	gene3095	-
BP	GO:0051409	response to nitrosative stress	1	0	1	1	0.2585	0.750576	gene4690	-
BP	GO:0051415	interphase microtubule nucleation by interphase microtubule organizing center	1	0	1	1	0.2585	0.750576	gene2108	-
BP	GO:0051418	microtubule nucleation by microtubule organizing center	1	0	1	1	0.2585	0.750576	gene2108	-
BP	GO:0051596	methylglyoxal catabolic process	0	1	1	1	0.2585	0.750576	-	gene3984
BP	GO:0052837	thiazole biosynthetic process	1	0	1	1	0.2585	0.750576	gene9399	-
BP	GO:0052838	thiazole metabolic process	1	0	1	1	0.2585	0.750576	gene9399	-
BP	GO:0055075	potassium ion homeostasis	1	0	1	1	0.2585	0.750576	gene2423	-
BP	GO:0055090	acylglycerol homeostasis	1	0	1	1	0.2585	0.750576	gene9242	-
BP	GO:0055091	phospholipid homeostasis	1	0	1	1	0.2585	0.750576	gene2733	-
BP	GO:0060188	regulation of protein desumoylation	0	1	1	1	0.2585	0.750576	-	gene6039
BP	GO:0060238	regulation of signal transduction involved in conjugation with cellular fusion	1	0	1	1	0.2585	0.750576	gene3095	-
BP	GO:0060240	negative regulation of signal transduction involved in conjugation with cellular fusion	1	0	1	1	0.2585	0.750576	gene3095	-
BP	GO:0060566	positive regulation of DNA-templated transcription, termination	0	1	1	1	0.2585	0.750576	-	gene1577
BP	GO:0060733	regulation of eIF2 alpha phosphorylation by amino acid starvation	0	1	1	1	0.2585	0.750576	-	gene9644
BP	GO:0061427	negative regulation of ceramide biosynthetic process by negative regulation of transcription from RNA Polymerase II promoter	1	0	1	1	0.2585	0.750576	gene1333	-
BP	GO:0061431	cellular response to methionine	1	0	1	1	0.2585	0.750576	gene1333	-
BP	GO:0061432	regulation of transcription from RNA polymerase II promoter in response to methionine	1	0	1	1	0.2585	0.750576	gene1333	-
BP	GO:0061508	CDP phosphorylation	0	1	1	1	0.2585	0.750576	-	gene8280
BP	GO:0061727	methylglyoxal catabolic process to lactate	0	1	1	1	0.2585	0.750576	-	gene3984
BP	GO:0070054	mRNA splicing, via endonucleolytic cleavage and ligation	0	1	1	1	0.2585	0.750576	-	gene3207
BP	GO:0070328	triglyceride homeostasis	1	0	1	1	0.2585	0.750576	gene9242	-
BP	GO:0070476	rRNA (guanine-N7)-methylation	0	1	1	1	0.2585	0.750576	-	gene7783
BP	GO:0070898	RNA polymerase III transcriptional preinitiation complex assembly	0	1	1	1	0.2585	0.750576	-	gene6621
BP	GO:0070989	oxidative demethylation	0	1	1	1	0.2585	0.750576	-	gene978
BP	GO:0071050	snoRNA polyadenylation	1	0	1	1	0.2585	0.750576	gene6649	-
BP	GO:0071210	protein insertion into membrane raft	0	1	1	1	0.2585	0.750576	-	gene8398
BP	GO:0071435	potassium ion export	1	0	1	1	0.2585	0.750576	gene2423	-
BP	GO:0071436	sodium ion export	1	0	1	1	0.2585	0.750576	gene2423	-
BP	GO:0071701	regulation of MAPK export from nucleus	0	1	1	1	0.2585	0.750576	-	gene1288
BP	GO:0072353	cellular age-dependent response to reactive oxygen species	0	1	1	1	0.2585	0.750576	-	gene5699
BP	GO:0072428	signal transduction involved in intra-S DNA damage checkpoint	0	1	1	1	0.2585	0.750576	-	gene4999
BP	GO:0072453	signal transduction involved in G2 cell size control checkpoint	1	0	1	1	0.2585	0.750576	gene4619	-
BP	GO:0072471	signal transduction involved in cell size control checkpoint	1	0	1	1	0.2585	0.750576	gene4619	-
BP	GO:0080111	DNA demethylation	0	1	1	1	0.2585	0.750576	-	gene978
BP	GO:0080182	histone H3-K4 trimethylation	1	0	1	1	0.2585	0.750576	gene759	-
BP	GO:0090052	regulation of chromatin silencing at centromere	0	1	1	1	0.2585	0.750576	-	gene1577
BP	GO:0090317	negative regulation of intracellular protein transport	1	0	1	1	0.2585	0.750576	gene3095	-
BP	GO:0097036	regulation of plasma membrane sterol distribution	1	0	1	1	0.2585	0.750576	gene639	-
BP	GO:0097305	response to alcohol	1	0	1	1	0.2585	0.750576	gene2834	-
BP	GO:0097551	mitochondrial double-strand break repair	1	0	1	1	0.2585	0.750576	gene7490	-
BP	GO:0097552	mitochondrial double-strand break repair via homologous recombination	1	0	1	1	0.2585	0.750576	gene7490	-
BP	GO:0097623	potassium ion export across plasma membrane	1	0	1	1	0.2585	0.750576	gene2423	-
BP	GO:0140115	export across plasma membrane	1	0	1	1	0.2585	0.750576	gene2423	-
BP	GO:1900058	regulation of sulfate assimilation	1	0	1	1	0.2585	0.750576	gene1333	-
BP	GO:1900059	positive regulation of sulfate assimilation	1	0	1	1	0.2585	0.750576	gene1333	-
BP	GO:1900060	negative regulation of ceramide biosynthetic process	1	0	1	1	0.2585	0.750576	gene1333	-
BP	GO:1900181	negative regulation of protein localization to nucleus	1	0	1	1	0.2585	0.750576	gene3095	-
BP	GO:1900375	positive regulation of inositol biosynthetic process by positive regulation of transcription from RNA polymerase II promoter	1	0	1	1	0.2585	0.750576	gene1333	-
BP	GO:1900478	positive regulation of sulfate assimilation by positive regulation of transcription from RNA polymerase II promoter	1	0	1	1	0.2585	0.750576	gene1333	-
BP	GO:1900552	asperfuranone metabolic process	0	1	1	1	0.2585	0.750576	-	gene6051
BP	GO:1900554	asperfuranone biosynthetic process	0	1	1	1	0.2585	0.750576	-	gene6051
BP	GO:1900773	fumiquinazoline metabolic process	0	1	1	1	0.2585	0.750576	-	gene6051
BP	GO:1900775	fumiquinazoline biosynthetic process	0	1	1	1	0.2585	0.750576	-	gene6051
BP	GO:1900779	fumiquinazoline C metabolic process	0	1	1	1	0.2585	0.750576	-	gene6051
BP	GO:1900781	fumiquinazoline C biosynthetic process	0	1	1	1	0.2585	0.750576	-	gene6051
BP	GO:1901658	glycosyl compound catabolic process	0	1	1	1	0.2585	0.750576	-	gene1402
BP	GO:1901710	regulation of homoserine biosynthetic process	0	1	1	1	0.2585	0.750576	-	gene11111
BP	GO:1901920	peptidyl-tyrosine dephosphorylation involved in activation of protein kinase activity	0	1	1	1	0.2585	0.750576	-	gene4999
BP	GO:1902295	synthesis of RNA primer involved in cell cycle DNA replication	0	1	1	1	0.2585	0.750576	-	gene1155
BP	GO:1902296	DNA strand elongation involved in cell cycle DNA replication	0	1	1	1	0.2585	0.750576	-	gene3682
BP	GO:1902318	synthesis of RNA primer involved in nuclear cell cycle DNA replication	0	1	1	1	0.2585	0.750576	-	gene1155
BP	GO:1902319	DNA strand elongation involved in nuclear cell cycle DNA replication	0	1	1	1	0.2585	0.750576	-	gene3682
BP	GO:1902449	regulation of ATP-dependent DNA helicase activity	0	1	1	1	0.2585	0.750576	-	gene5081
BP	GO:1902450	negative regulation of ATP-dependent DNA helicase activity	0	1	1	1	0.2585	0.750576	-	gene5081
BP	GO:1902644	tertiary alcohol metabolic process	0	1	1	1	0.2585	0.750576	-	gene6051
BP	GO:1902645	tertiary alcohol biosynthetic process	0	1	1	1	0.2585	0.750576	-	gene6051
BP	GO:1902807	negative regulation of cell cycle G1/S phase transition	0	1	1	1	0.2585	0.750576	-	gene6359
BP	GO:1902981	synthesis of RNA primer involved in mitotic DNA replication	0	1	1	1	0.2585	0.750576	-	gene1155
BP	GO:1902983	DNA strand elongation involved in mitotic DNA replication	0	1	1	1	0.2585	0.750576	-	gene3682
BP	GO:1903044	protein localization to membrane raft	0	1	1	1	0.2585	0.750576	-	gene8398
BP	GO:1903409	reactive oxygen species biosynthetic process	1	0	1	1	0.2585	0.750576	gene650	-
BP	GO:1903469	removal of RNA primer involved in mitotic DNA replication	0	1	1	1	0.2585	0.750576	-	gene1823
BP	GO:1903715	regulation of aerobic respiration	0	1	1	1	0.2585	0.750576	-	gene5699
BP	GO:1903759	signal transduction involved in regulation of aerobic respiration	0	1	1	1	0.2585	0.750576	-	gene5699
BP	GO:1904031	positive regulation of cyclin-dependent protein kinase activity	0	1	1	1	0.2585	0.750576	-	gene4999
BP	GO:1904590	negative regulation of protein import	1	0	1	1	0.2585	0.750576	gene3095	-
BP	GO:1904595	positive regulation of termination of RNA polymerase II transcription	0	1	1	1	0.2585	0.750576	-	gene1577
BP	GO:1904640	response to methionine	1	0	1	1	0.2585	0.750576	gene1333	-
BP	GO:1904950	negative regulation of establishment of protein localization	1	0	1	1	0.2585	0.750576	gene3095	-
BP	GO:1904984	regulation of quinolinate biosynthetic process	1	0	1	1	0.2585	0.750576	gene5628	-
BP	GO:1905462	regulation of DNA duplex unwinding	0	1	1	1	0.2585	0.750576	-	gene5081
BP	GO:1905463	negative regulation of DNA duplex unwinding	0	1	1	1	0.2585	0.750576	-	gene5081
BP	GO:1905774	regulation of DNA helicase activity	0	1	1	1	0.2585	0.750576	-	gene5081
BP	GO:1905775	negative regulation of DNA helicase activity	0	1	1	1	0.2585	0.750576	-	gene5081
BP	GO:1990258	histone glutamine methylation	0	1	1	1	0.2585	0.750576	-	gene569
BP	GO:1990417	snoRNA release from pre-rRNA	0	1	1	1	0.2585	0.750576	-	gene8385
BP	GO:1990456	mitochondrion-endoplasmic reticulum membrane tethering	1	0	1	1	0.2585	0.750576	gene2733	-
BP	GO:1990611	regulation of cytoplasmic translational initiation in response to stress	0	1	1	1	0.2585	0.750576	-	gene6359
BP	GO:2000134	negative regulation of G1/S transition of mitotic cell cycle	0	1	1	1	0.2585	0.750576	-	gene6359
BP	GO:2000303	regulation of ceramide biosynthetic process	1	0	1	1	0.2585	0.750576	gene1333	-
BP	GO:2001247	positive regulation of phosphatidylcholine biosynthetic process	1	0	1	1	0.2585	0.750576	gene4523	-
BP	GO:0032268	regulation of cellular protein metabolic process	6	22	28	96	0.25993	0.750576	gene117,gene4619,gene4915,gene504,gene6454,gene7139	gene10315,gene1577,gene2165,gene2200,gene3207,gene3529,gene4264,gene4764,gene4999,gene5343,gene5383,gene5718,gene6039,gene6359,gene659,gene6880,gene7844,gene838,gene8700,gene9556,gene9634,gene9644
BP	GO:0050657	nucleic acid transport	0	12	12	38	0.26055	0.750576	-	gene1164,gene2406,gene3456,gene3521,gene3571,gene4906,gene6020,gene6291,gene7295,gene8088,gene8324,gene947
BP	GO:0050658	RNA transport	0	12	12	38	0.26055	0.750576	-	gene1164,gene2406,gene3456,gene3521,gene3571,gene4906,gene6020,gene6291,gene7295,gene8088,gene8324,gene947
BP	GO:0051236	establishment of RNA localization	0	12	12	38	0.26055	0.750576	-	gene1164,gene2406,gene3456,gene3521,gene3571,gene4906,gene6020,gene6291,gene7295,gene8088,gene8324,gene947
MF	GO:0016879	ligase activity, forming carbon-nitrogen bonds	3	13	16	51	0.26066	0.750576	gene1954,gene6310,gene7383	gene10466,gene10652,gene1189,gene155,gene1953,gene1985,gene2016,gene3056,gene3059,gene3920,gene4918,gene5288,gene9554
MF	GO:0008134	transcription factor binding	4	0	4	10	0.26094	0.750576	gene1333,gene285,gene3751,gene5580	-
MF	GO:0016866	intramolecular transferase activity	1	3	4	10	0.26094	0.750576	gene2141	gene5621,gene5944,gene7974
MF	GO:0019239	deaminase activity	2	2	4	10	0.26094	0.750576	gene2775,gene4307	gene7220,gene8730
BP	GO:0006606	protein import into nucleus	1	5	6	17	0.26097	0.750576	gene3095	gene2406,gene2986,gene6039,gene7877,gene7879
BP	GO:0042440	pigment metabolic process	0	6	6	17	0.26097	0.750576	-	gene3240,gene4918,gene5187,gene5680,gene7051,gene9896
BP	GO:0043241	protein complex disassembly	1	5	6	17	0.26097	0.750576	gene4402	gene1577,gene2676,gene2789,gene3521,gene659
BP	GO:0046148	pigment biosynthetic process	0	6	6	17	0.26097	0.750576	-	gene3240,gene4918,gene5187,gene5680,gene7051,gene9896
BP	GO:0006284	base-excision repair	1	2	3	7	0.26132	0.750576	gene7490	gene1823,gene2727
BP	GO:0006536	glutamate metabolic process	1	2	3	7	0.26132	0.750576	gene1803	gene1317,gene3515
BP	GO:0009309	amine biosynthetic process	0	3	3	7	0.26132	0.750576	-	gene10824,gene3750,gene6607
BP	GO:0030174	regulation of DNA-dependent DNA replication initiation	1	2	3	7	0.26132	0.750576	gene285	gene6190,gene8048
BP	GO:0031935	regulation of chromatin silencing	1	2	3	7	0.26132	0.750576	gene285	gene1577,gene8048
BP	GO:0042401	cellular biogenic amine biosynthetic process	0	3	3	7	0.26132	0.750576	-	gene10824,gene3750,gene6607
BP	GO:0044275	cellular carbohydrate catabolic process	3	0	3	7	0.26132	0.750576	gene1634,gene9465,gene9754	-
BP	GO:0046822	regulation of nucleocytoplasmic transport	1	2	3	7	0.26132	0.750576	gene3095	gene1288,gene6291
BP	GO:0060968	regulation of gene silencing	1	2	3	7	0.26132	0.750576	gene285	gene1577,gene8048
MF	GO:0000170	sphingosine hydroxylase activity	1	0	1	1	0.26538	0.750576	gene4857	-
MF	GO:0000213	tRNA-intron endonuclease activity	0	1	1	1	0.26538	0.750576	-	gene6655
MF	GO:0000217	DNA secondary structure binding	0	1	1	1	0.26538	0.750576	-	gene7676
MF	GO:0000249	C-22 sterol desaturase activity	0	1	1	1	0.26538	0.750576	-	gene8398
MF	GO:0000400	four-way junction DNA binding	0	1	1	1	0.26538	0.750576	-	gene7676
MF	GO:0000823	inositol-1,4,5-trisphosphate 6-kinase activity	1	0	1	1	0.26538	0.750576	gene1540	-
MF	GO:0000824	inositol tetrakisphosphate 3-kinase activity	1	0	1	1	0.26538	0.750576	gene1540	-
MF	GO:0000825	inositol tetrakisphosphate 6-kinase activity	1	0	1	1	0.26538	0.750576	gene1540	-
MF	GO:0000827	inositol-1,3,4,5,6-pentakisphosphate kinase activity	1	0	1	1	0.26538	0.750576	gene1540	-
MF	GO:0001102	RNA polymerase II activating transcription factor binding	1	0	1	1	0.26538	0.750576	gene1333	-
MF	GO:0001406	glycerophosphodiester transmembrane transporter activity	0	1	1	1	0.26538	0.750576	-	gene8837
MF	GO:0001760	aminocarboxymuconate-semialdehyde decarboxylase activity	1	0	1	1	0.26538	0.750576	gene5628	-
MF	GO:0003689	DNA clamp loader activity	0	1	1	1	0.26538	0.750576	-	gene7038
MF	GO:0003848	2-amino-4-hydroxy-6-hydroxymethyldihydropteridine diphosphokinase activity	0	1	1	1	0.26538	0.750576	-	gene1065
MF	GO:0003867	4-aminobutyrate transaminase activity	0	1	1	1	0.26538	0.750576	-	gene1317
MF	GO:0003870	5-aminolevulinate synthase activity	0	1	1	1	0.26538	0.750576	-	gene5680
MF	GO:0003882	CDP-diacylglycerol-serine O-phosphatidyltransferase activity	0	1	1	1	0.26538	0.750576	-	gene2275
MF	GO:0003883	CTP synthase activity	0	1	1	1	0.26538	0.750576	-	gene1189
MF	GO:0003906	DNA-(apurinic or apyrimidinic site) lyase activity	0	1	1	1	0.26538	0.750576	-	gene2727
MF	GO:0003913	DNA photolyase activity	1	0	1	1	0.26538	0.750576	gene420	-
MF	GO:0003922	GMP synthase (glutamine-hydrolyzing) activity	0	1	1	1	0.26538	0.750576	-	gene1985
MF	GO:0003937	IMP cyclohydrolase activity	0	1	1	1	0.26538	0.750576	-	gene5008
MF	GO:0003938	IMP dehydrogenase activity	0	1	1	1	0.26538	0.750576	-	gene9178
MF	GO:0003952	NAD+ synthase (glutamine-hydrolyzing) activity	1	0	1	1	0.26538	0.750576	gene7383	-
MF	GO:0003972	RNA ligase (ATP) activity	0	1	1	1	0.26538	0.750576	-	gene3207
MF	GO:0003978	UDP-glucose 4-epimerase activity	1	0	1	1	0.26538	0.750576	gene1507	-
MF	GO:0003987	acetate-CoA ligase activity	0	1	1	1	0.26538	0.750576	-	gene7035
MF	GO:0003999	adenine phosphoribosyltransferase activity	0	1	1	1	0.26538	0.750576	-	gene9896
MF	GO:0004000	adenosine deaminase activity	0	1	1	1	0.26538	0.750576	-	gene7220
MF	GO:0004001	adenosine kinase activity	0	1	1	1	0.26538	0.750576	-	gene5483
MF	GO:0004013	adenosylhomocysteinase activity	0	1	1	1	0.26538	0.750576	-	gene1402
MF	GO:0004014	adenosylmethionine decarboxylase activity	0	1	1	1	0.26538	0.750576	-	gene10824
MF	GO:0004016	adenylate cyclase activity	1	0	1	1	0.26538	0.750576	gene3392	-
MF	GO:0004018	N6-(1,2-dicarboxyethyl)AMP AMP-lyase (fumarate-forming) activity	0	1	1	1	0.26538	0.750576	-	gene3169
MF	GO:0004020	adenylylsulfate kinase activity	0	1	1	1	0.26538	0.750576	-	gene383
MF	GO:0004029	aldehyde dehydrogenase (NAD) activity	0	1	1	1	0.26538	0.750576	-	gene4354
MF	GO:0004044	amidophosphoribosyltransferase activity	0	1	1	1	0.26538	0.750576	-	gene7051
MF	GO:0004048	anthranilate phosphoribosyltransferase activity	0	1	1	1	0.26538	0.750576	-	gene3750
MF	GO:0004065	arylsulfatase activity	0	1	1	1	0.26538	0.750576	-	gene2926
MF	GO:0004072	aspartate kinase activity	0	1	1	1	0.26538	0.750576	-	gene7800
MF	GO:0004109	coproporphyrinogen oxidase activity	1	0	1	1	0.26538	0.750576	gene6701	-
MF	GO:0004113	2',3'-cyclic-nucleotide 3'-phosphodiesterase activity	0	1	1	1	0.26538	0.750576	-	gene3207
MF	GO:0004133	glycogen debranching enzyme activity	1	0	1	1	0.26538	0.750576	gene1634	-
MF	GO:0004134	4-alpha-glucanotransferase activity	1	0	1	1	0.26538	0.750576	gene1634	-
MF	GO:0004135	amylo-alpha-1,6-glucosidase activity	1	0	1	1	0.26538	0.750576	gene1634	-
MF	GO:0004150	dihydroneopterin aldolase activity	0	1	1	1	0.26538	0.750576	-	gene1065
MF	GO:0004151	dihydroorotase activity	0	1	1	1	0.26538	0.750576	-	gene8804
MF	GO:0004156	dihydropteroate synthase activity	0	1	1	1	0.26538	0.750576	-	gene1065
MF	GO:0004164	diphthine synthase activity	0	1	1	1	0.26538	0.750576	-	gene838
MF	GO:0004170	dUTP diphosphatase activity	0	1	1	1	0.26538	0.750576	-	gene3612
MF	GO:0004308	exo-alpha-sialidase activity	1	0	1	1	0.26538	0.750576	gene9965	-
MF	GO:0004329	formate-tetrahydrofolate ligase activity	0	1	1	1	0.26538	0.750576	-	gene9554
MF	GO:0004334	fumarylacetoacetase activity	0	1	1	1	0.26538	0.750576	-	gene9347
MF	GO:0004335	galactokinase activity	1	0	1	1	0.26538	0.750576	gene3171	-
MF	GO:0004347	glucose-6-phosphate isomerase activity	1	0	1	1	0.26538	0.750576	gene1598	-
MF	GO:0004350	glutamate-5-semialdehyde dehydrogenase activity	0	1	1	1	0.26538	0.750576	-	gene8615
MF	GO:0004367	glycerol-3-phosphate dehydrogenase [NAD+] activity	0	1	1	1	0.26538	0.750576	-	gene1648
MF	GO:0004373	glycogen (starch) synthase activity	1	0	1	1	0.26538	0.750576	gene8002	-
MF	GO:0004379	glycylpeptide N-tetradecanoyltransferase activity	0	1	1	1	0.26538	0.750576	-	gene10103
MF	GO:0004410	homocitrate synthase activity	0	1	1	1	0.26538	0.750576	-	gene3925
MF	GO:0004421	hydroxymethylglutaryl-CoA synthase activity	0	1	1	1	0.26538	0.750576	-	gene4125
MF	GO:0004424	imidazoleglycerol-phosphate dehydratase activity	0	1	1	1	0.26538	0.750576	-	gene8119
MF	GO:0004462	lactoylglutathione lyase activity	0	1	1	1	0.26538	0.750576	-	gene3984
MF	GO:0004467	long-chain fatty acid-CoA ligase activity	0	1	1	1	0.26538	0.750576	-	gene7698
MF	GO:0004478	methionine adenosyltransferase activity	0	1	1	1	0.26538	0.750576	-	gene5183
MF	GO:0004487	methylenetetrahydrofolate dehydrogenase (NAD+) activity	0	1	1	1	0.26538	0.750576	-	gene5187
MF	GO:0004502	kynurenine 3-monooxygenase activity	1	0	1	1	0.26538	0.750576	gene8987	-
MF	GO:0004506	squalene monooxygenase activity	1	0	1	1	0.26538	0.750576	gene6363	-
MF	GO:0004550	nucleoside diphosphate kinase activity	0	1	1	1	0.26538	0.750576	-	gene8280
MF	GO:0004586	ornithine decarboxylase activity	0	1	1	1	0.26538	0.750576	-	gene6607
MF	GO:0004588	orotate phosphoribosyltransferase activity	0	1	1	1	0.26538	0.750576	-	gene948
MF	GO:0004611	phosphoenolpyruvate carboxykinase activity	1	0	1	1	0.26538	0.750576	gene2677	-
MF	GO:0004612	phosphoenolpyruvate carboxykinase (ATP) activity	1	0	1	1	0.26538	0.750576	gene2677	-
MF	GO:0004619	phosphoglycerate mutase activity	1	0	1	1	0.26538	0.750576	gene2141	-
MF	GO:0004641	phosphoribosylformylglycinamidine cyclo-ligase activity	0	1	1	1	0.26538	0.750576	-	gene4918
MF	GO:0004642	phosphoribosylformylglycinamidine synthase activity	0	1	1	1	0.26538	0.750576	-	gene3920
MF	GO:0004643	phosphoribosylaminoimidazolecarboxamide formyltransferase activity	0	1	1	1	0.26538	0.750576	-	gene5008
MF	GO:0004652	polynucleotide adenylyltransferase activity	1	0	1	1	0.26538	0.750576	gene6649	-
MF	GO:0004663	Rab geranylgeranyltransferase activity	0	1	1	1	0.26538	0.750576	-	gene5332
MF	GO:0004690	cyclic nucleotide-dependent protein kinase activity	0	1	1	1	0.26538	0.750576	-	gene5699
MF	GO:0004691	cAMP-dependent protein kinase activity	0	1	1	1	0.26538	0.750576	-	gene5699
MF	GO:0004726	non-membrane spanning protein tyrosine phosphatase activity	1	0	1	1	0.26538	0.750576	gene4522	-
MF	GO:0004731	purine-nucleoside phosphorylase activity	0	1	1	1	0.26538	0.750576	-	gene2711
MF	GO:0004750	ribulose-phosphate 3-epimerase activity	1	0	1	1	0.26538	0.750576	gene4976	-
MF	GO:0004779	sulfate adenylyltransferase activity	0	1	1	1	0.26538	0.750576	-	gene383
MF	GO:0004781	sulfate adenylyltransferase (ATP) activity	0	1	1	1	0.26538	0.750576	-	gene383
MF	GO:0004799	thymidylate synthase activity	0	1	1	1	0.26538	0.750576	-	gene9375
MF	GO:0004819	glutamine-tRNA ligase activity	0	1	1	1	0.26538	0.750576	-	gene8896
MF	GO:0004832	valine-tRNA ligase activity	0	1	1	1	0.26538	0.750576	-	gene5389
MF	GO:0004853	uroporphyrinogen decarboxylase activity	0	1	1	1	0.26538	0.750576	-	gene3240
MF	GO:0005080	protein kinase C binding	0	1	1	1	0.26538	0.750576	-	gene9644
MF	GO:0005087	Ran guanyl-nucleotide exchange factor activity	0	1	1	1	0.26538	0.750576	-	gene6039
MF	GO:0005094	Rho GDP-dissociation inhibitor activity	0	1	1	1	0.26538	0.750576	-	gene6519
MF	GO:0005267	potassium channel activity	0	1	1	1	0.26538	0.750576	-	gene8898
MF	GO:0005272	sodium channel activity	0	1	1	1	0.26538	0.750576	-	gene8898
MF	GO:0005519	cytoskeletal regulatory protein binding	1	0	1	1	0.26538	0.750576	gene3785	-
MF	GO:0005528	FK506 binding	0	1	1	1	0.26538	0.750576	-	gene3606
MF	GO:0005545	1-phosphatidylinositol binding	0	1	1	1	0.26538	0.750576	-	gene7844
MF	GO:0008108	UDP-glucose:hexose-1-phosphate uridylyltransferase activity	1	0	1	1	0.26538	0.750576	gene1478	-
MF	GO:0008124	4-alpha-hydroxytetrahydrobiopterin dehydratase activity	1	0	1	1	0.26538	0.750576	gene876	-
MF	GO:0008176	tRNA (guanine-N7-)-methyltransferase activity	0	1	1	1	0.26538	0.750576	-	gene4096
MF	GO:0008251	tRNA-specific adenosine deaminase activity	0	1	1	1	0.26538	0.750576	-	gene7220
MF	GO:0008253	5'-nucleotidase activity	0	1	1	1	0.26538	0.750576	-	gene551
MF	GO:0008297	single-stranded DNA exodeoxyribonuclease activity	0	1	1	1	0.26538	0.750576	-	gene1823
MF	GO:0008309	double-stranded DNA exodeoxyribonuclease activity	0	1	1	1	0.26538	0.750576	-	gene1823
MF	GO:0008381	mechanically-gated ion channel activity	0	1	1	1	0.26538	0.750576	-	gene8278
MF	GO:0008430	selenium binding	1	0	1	1	0.26538	0.750576	gene8491	-
MF	GO:0008440	inositol-1,4,5-trisphosphate 3-kinase activity	1	0	1	1	0.26538	0.750576	gene1540	-
MF	GO:0008448	N-acetylglucosamine-6-phosphate deacetylase activity	1	0	1	1	0.26538	0.750576	gene2778	-
MF	GO:0008452	RNA ligase activity	0	1	1	1	0.26538	0.750576	-	gene3207
MF	GO:0008650	rRNA (uridine-2'-O-)-methyltransferase activity	0	1	1	1	0.26538	0.750576	-	gene7766
MF	GO:0008660	1-aminocyclopropane-1-carboxylate deaminase activity	1	0	1	1	0.26538	0.750576	gene4307	-
MF	GO:0008746	NAD(P)+ transhydrogenase activity	1	0	1	1	0.26538	0.750576	gene10750	-
MF	GO:0008750	NAD(P)+ transhydrogenase (AB-specific) activity	1	0	1	1	0.26538	0.750576	gene10750	-
MF	GO:0008762	UDP-N-acetylmuramate dehydrogenase activity	0	1	1	1	0.26538	0.750576	-	gene6051
MF	GO:0008776	acetate kinase activity	1	0	1	1	0.26538	0.750576	gene3314	-
MF	GO:0008940	nitrate reductase activity	1	0	1	1	0.26538	0.750576	gene650	-
MF	GO:0008941	nitric oxide dioxygenase activity	1	0	1	1	0.26538	0.750576	gene4690	-
MF	GO:0008942	nitrite reductase [NAD(P)H] activity	1	0	1	1	0.26538	0.750576	gene2769	-
MF	GO:0008986	pyruvate, water dikinase activity	1	0	1	1	0.26538	0.750576	gene7575	-
MF	GO:0009383	rRNA (cytosine-C5-)-methyltransferase activity	0	1	1	1	0.26538	0.750576	-	gene6972
MF	GO:0009916	alternative oxidase activity	1	0	1	1	0.26538	0.750576	gene3261	-
MF	GO:0010314	phosphatidylinositol-5-phosphate binding	0	1	1	1	0.26538	0.750576	-	gene7844
MF	GO:0015088	copper uptake transmembrane transporter activity	1	0	1	1	0.26538	0.750576	gene5277	-
MF	GO:0015109	chromate transmembrane transporter activity	0	1	1	1	0.26538	0.750576	-	gene1994
MF	GO:0015166	polyol transmembrane transporter activity	0	1	1	1	0.26538	0.750576	-	gene8837
MF	GO:0015169	glycerol-3-phosphate transmembrane transporter activity	0	1	1	1	0.26538	0.750576	-	gene8837
MF	GO:0015198	oligopeptide transporter activity	0	1	1	1	0.26538	0.750576	-	gene6864
MF	GO:0015275	stretch-activated, cation-selective, calcium channel activity	0	1	1	1	0.26538	0.750576	-	gene8278
MF	GO:0015444	magnesium-importing ATPase activity	1	0	1	1	0.26538	0.750576	gene8395	-
MF	GO:0015616	DNA translocase activity	0	1	1	1	0.26538	0.750576	-	gene2332
MF	GO:0015645	fatty acid ligase activity	0	1	1	1	0.26538	0.750576	-	gene7698
MF	GO:0015665	alcohol transmembrane transporter activity	0	1	1	1	0.26538	0.750576	-	gene8837
MF	GO:0016405	CoA-ligase activity	0	1	1	1	0.26538	0.750576	-	gene7035
MF	GO:0016428	tRNA (cytosine-5-)-methyltransferase activity	0	1	1	1	0.26538	0.750576	-	gene1106
MF	GO:0016434	rRNA (cytosine) methyltransferase activity	0	1	1	1	0.26538	0.750576	-	gene6972
MF	GO:0016435	rRNA (guanine) methyltransferase activity	0	1	1	1	0.26538	0.750576	-	gene7766
MF	GO:0016436	rRNA (uridine) methyltransferase activity	0	1	1	1	0.26538	0.750576	-	gene7766
MF	GO:0016652	oxidoreductase activity, acting on NAD(P)H, NAD(P) as acceptor	1	0	1	1	0.26538	0.750576	gene10750	-
MF	GO:0016682	oxidoreductase activity, acting on diphenols and related substances as donors, oxygen as acceptor	1	0	1	1	0.26538	0.750576	gene3261	-
MF	GO:0016749	N-succinyltransferase activity	0	1	1	1	0.26538	0.750576	-	gene5680
MF	GO:0016781	phosphotransferase activity, paired acceptors	1	0	1	1	0.26538	0.750576	gene7575	-
MF	GO:0016802	trialkylsulfonium hydrolase activity	0	1	1	1	0.26538	0.750576	-	gene1402
MF	GO:0016805	dipeptidase activity	0	1	1	1	0.26538	0.750576	-	gene9523
MF	GO:0016849	phosphorus-oxygen lyase activity	1	0	1	1	0.26538	0.750576	gene3392	-
MF	GO:0016862	intramolecular oxidoreductase activity, interconverting keto- and enol-groups	0	1	1	1	0.26538	0.750576	-	gene4881
MF	GO:0016972	thiol oxidase activity	1	0	1	1	0.26538	0.750576	gene1423	-
MF	GO:0016997	alpha-sialidase activity	1	0	1	1	0.26538	0.750576	gene9965	-
MF	GO:0017061	S-methyl-5-thioadenosine phosphorylase activity	0	1	1	1	0.26538	0.750576	-	gene2711
MF	GO:0017089	glycolipid transporter activity	0	1	1	1	0.26538	0.750576	-	gene693
MF	GO:0017116	single-stranded DNA-dependent ATP-dependent DNA helicase activity	0	1	1	1	0.26538	0.750576	-	gene5081
MF	GO:0017169	CDP-alcohol phosphatidyltransferase activity	0	1	1	1	0.26538	0.750576	-	gene2275
MF	GO:0019107	myristoyltransferase activity	0	1	1	1	0.26538	0.750576	-	gene10103
MF	GO:0019145	aminobutyraldehyde dehydrogenase activity	0	1	1	1	0.26538	0.750576	-	gene4354
MF	GO:0019206	nucleoside kinase activity	0	1	1	1	0.26538	0.750576	-	gene5483
MF	GO:0019237	centromeric DNA binding	1	0	1	1	0.26538	0.750576	gene1333	-
MF	GO:0019788	NEDD8 transferase activity	1	0	1	1	0.26538	0.750576	gene8609	-
MF	GO:0022833	mechanically gated channel activity	0	1	1	1	0.26538	0.750576	-	gene8278
MF	GO:0030332	cyclin binding	0	1	1	1	0.26538	0.750576	-	gene8061
MF	GO:0030696	tRNA (m5U54) methyltransferase activity	0	1	1	1	0.26538	0.750576	-	gene6759
MF	GO:0030697	S-adenosylmethionine-dependent tRNA (m5U54) methyltransferase activity	0	1	1	1	0.26538	0.750576	-	gene6759
MF	GO:0031151	histone methyltransferase activity (H3-K79 specific)	1	0	1	1	0.26538	0.750576	gene4778	-
MF	GO:0031493	nucleosomal histone binding	1	0	1	1	0.26538	0.750576	gene4778	-
MF	GO:0032135	DNA insertion or deletion binding	0	1	1	1	0.26538	0.750576	-	gene7676
MF	GO:0032137	guanine/thymine mispair binding	0	1	1	1	0.26538	0.750576	-	gene7676
MF	GO:0032138	single base insertion or deletion binding	0	1	1	1	0.26538	0.750576	-	gene7676
MF	GO:0033170	protein-DNA loading ATPase activity	0	1	1	1	0.26538	0.750576	-	gene7038
MF	GO:0033613	activating transcription factor binding	1	0	1	1	0.26538	0.750576	gene1333	-
MF	GO:0033677	DNA/RNA helicase activity	0	1	1	1	0.26538	0.750576	-	gene5081
MF	GO:0033679	3'-5' DNA/RNA helicase activity	0	1	1	1	0.26538	0.750576	-	gene5081
MF	GO:0034511	U3 snoRNA binding	0	1	1	1	0.26538	0.750576	-	gene8699
MF	GO:0034513	box H/ACA snoRNA binding	0	1	1	1	0.26538	0.750576	-	gene5676
MF	GO:0034701	tripeptidase activity	0	1	1	1	0.26538	0.750576	-	gene9523
MF	GO:0035242	protein-arginine omega-N asymmetric methyltransferase activity	0	1	1	1	0.26538	0.750576	-	gene3521
MF	GO:0035673	oligopeptide transmembrane transporter activity	0	1	1	1	0.26538	0.750576	-	gene6864
MF	GO:0036009	protein-glutamine N-methyltransferase activity	0	1	1	1	0.26538	0.750576	-	gene569
MF	GO:0042083	5,10-methylenetetrahydrofolate-dependent methyltransferase activity	0	1	1	1	0.26538	0.750576	-	gene9375
MF	GO:0042800	histone methyltransferase activity (H3-K4 specific)	1	0	1	1	0.26538	0.750576	gene759	-
MF	GO:0042936	dipeptide transporter activity	0	1	1	1	0.26538	0.750576	-	gene6864
MF	GO:0042937	tripeptide transporter activity	0	1	1	1	0.26538	0.750576	-	gene6864
MF	GO:0043142	single-stranded DNA-dependent ATPase activity	0	1	1	1	0.26538	0.750576	-	gene5081
MF	GO:0043546	molybdopterin cofactor binding	1	0	1	1	0.26538	0.750576	gene650	-
MF	GO:0043715	2,3-diketo-5-methylthiopentyl-1-phosphate enolase activity	0	1	1	1	0.26538	0.750576	-	gene4881
MF	GO:0043716	2-hydroxy-3-keto-5-methylthiopentenyl-1-phosphate phosphatase activity	0	1	1	1	0.26538	0.750576	-	gene4881
MF	GO:0043874	acireductone synthase activity	0	1	1	1	0.26538	0.750576	-	gene4881
MF	GO:0045145	single-stranded DNA 5'-3' exodeoxyribonuclease activity	0	1	1	1	0.26538	0.750576	-	gene1823
MF	GO:0045480	galactose oxidase activity	1	0	1	1	0.26538	0.750576	gene10625	-
MF	GO:0045548	phenylalanine ammonia-lyase activity	0	1	1	1	0.26538	0.750576	-	gene4566
MF	GO:0046570	methylthioribulose 1-phosphate dehydratase activity	0	1	1	1	0.26538	0.750576	-	gene5090
MF	GO:0047105	4-trimethylammoniobutyraldehyde dehydrogenase activity	0	1	1	1	0.26538	0.750576	-	gene4354
MF	GO:0047453	ATP-dependent NAD(P)H-hydrate dehydratase activity	1	0	1	1	0.26538	0.750576	gene3580	-
MF	GO:0047631	ADP-ribose diphosphatase activity	0	1	1	1	0.26538	0.750576	-	gene6235
MF	GO:0047964	glyoxylate reductase activity	0	1	1	1	0.26538	0.750576	-	gene1914
MF	GO:0048487	beta-tubulin binding	0	1	1	1	0.26538	0.750576	-	gene1112
MF	GO:0050278	sedoheptulose-bisphosphatase activity	1	0	1	1	0.26538	0.750576	gene2962	-
MF	GO:0050440	2-methylcitrate synthase activity	0	1	1	1	0.26538	0.750576	-	gene6240
MF	GO:0050464	nitrate reductase (NADPH) activity	1	0	1	1	0.26538	0.750576	gene650	-
MF	GO:0050483	IMP 5'-nucleotidase activity	0	1	1	1	0.26538	0.750576	-	gene551
MF	GO:0051730	GTP-dependent polyribonucleotide 5'-hydroxyl-kinase activity	0	1	1	1	0.26538	0.750576	-	gene3207
MF	GO:0051732	polyribonucleotide kinase activity	0	1	1	1	0.26538	0.750576	-	gene3207
MF	GO:0051735	GTP-dependent polynucleotide kinase activity	0	1	1	1	0.26538	0.750576	-	gene3207
MF	GO:0051765	inositol tetrakisphosphate kinase activity	1	0	1	1	0.26538	0.750576	gene1540	-
MF	GO:0051766	inositol trisphosphate kinase activity	1	0	1	1	0.26538	0.750576	gene1540	-
MF	GO:0051787	misfolded protein binding	1	0	1	1	0.26538	0.750576	gene1219	-
MF	GO:0051861	glycolipid binding	0	1	1	1	0.26538	0.750576	-	gene693
MF	GO:0051880	G-quadruplex DNA binding	1	0	1	1	0.26538	0.750576	gene7490	-
MF	GO:0051903	S-(hydroxymethyl)glutathione dehydrogenase activity	1	0	1	1	0.26538	0.750576	gene8736	-
MF	GO:0051907	S-(hydroxymethyl)glutathione synthase activity	1	0	1	1	0.26538	0.750576	gene2056	-
MF	GO:0051908	double-stranded DNA 5'-3' exodeoxyribonuclease activity	0	1	1	1	0.26538	0.750576	-	gene1823
MF	GO:0052657	guanine phosphoribosyltransferase activity	0	1	1	1	0.26538	0.750576	-	gene2528
MF	GO:0052717	tRNA-specific adenosine-34 deaminase activity	0	1	1	1	0.26538	0.750576	-	gene7220
MF	GO:0052855	ADP-dependent NAD(P)H-hydrate dehydratase activity	1	0	1	1	0.26538	0.750576	gene3580	-
MF	GO:0052856	NADHX epimerase activity	1	0	1	1	0.26538	0.750576	gene6108	-
MF	GO:0070039	rRNA (guanosine-2'-O-)-methyltransferase activity	0	1	1	1	0.26538	0.750576	-	gene7766
MF	GO:0070180	large ribosomal subunit rRNA binding	0	1	1	1	0.26538	0.750576	-	gene5366
MF	GO:0070181	small ribosomal subunit rRNA binding	0	1	1	1	0.26538	0.750576	-	gene5263
MF	GO:0070191	methionine-R-sulfoxide reductase activity	0	1	1	1	0.26538	0.750576	-	gene8716
MF	GO:0070300	phosphatidic acid binding	0	1	1	1	0.26538	0.750576	-	gene193
MF	GO:0070330	aromatase activity	0	1	1	1	0.26538	0.750576	-	gene684
MF	GO:0070626	(S)-2-(5-amino-1-(5-phospho-D-ribosyl)imidazole-4-carboxamido)succinate AMP-lyase (fumarate-forming) activity	0	1	1	1	0.26538	0.750576	-	gene3169
MF	GO:0070704	sterol desaturase activity	0	1	1	1	0.26538	0.750576	-	gene8398
MF	GO:0071916	dipeptide transmembrane transporter activity	0	1	1	1	0.26538	0.750576	-	gene6864
MF	GO:0080132	fatty acid alpha-hydroxylase activity	1	0	1	1	0.26538	0.750576	gene6936	-
MF	GO:1901618	organic hydroxy compound transmembrane transporter activity	0	1	1	1	0.26538	0.750576	-	gene8837
MF	GO:1904162	5'-3' exodeoxyribonuclease activity involved in UV-damage excision repair	0	1	1	1	0.26538	0.750576	-	gene1823
MF	GO:1990050	phosphatidic acid transporter activity	1	0	1	1	0.26538	0.750576	gene4523	-
MF	GO:1990188	euchromatin binding	0	1	1	1	0.26538	0.750576	-	gene1577
MF	GO:1990259	histone-glutamine methyltransferase activity	0	1	1	1	0.26538	0.750576	-	gene569
MF	GO:1990518	single-stranded DNA-dependent ATP-dependent 3'-5' DNA helicase activity	0	1	1	1	0.26538	0.750576	-	gene5081
MF	GO:0003682	chromatin binding	2	7	9	27	0.27258	0.750576	gene11628,gene4778	gene1155,gene1577,gene3269,gene5081,gene6190,gene6621,gene8048
MF	GO:0016831	carboxy-lyase activity	6	3	9	27	0.27258	0.750576	gene11124,gene11420,gene1430,gene2677,gene5628,gene6946	gene10824,gene3240,gene6607
CC	GO:0000781	chromosome, telomeric region	2	4	6	18	0.27367	0.750576	gene4778,gene759	gene10048,gene1155,gene5697,gene8048
MF	GO:0016746	transferase activity, transferring acyl groups	6	25	31	105	0.27426	0.750576	gene1040,gene3296,gene6876,gene8693,gene9242,gene9713	gene10103,gene10116,gene10670,gene10896,gene1470,gene2634,gene2944,gene3665,gene3925,gene4125,gene5680,gene5697,gene6060,gene6240,gene6850,gene6892,gene6893,gene719,gene7461,gene8847,gene9006,gene9086,gene9333,gene96,gene9832
MF	GO:0008186	RNA-dependent ATPase activity	0	3	3	7	0.27605	0.750576	-	gene1128,gene5623,gene8385
MF	GO:0016832	aldehyde-lyase activity	1	2	3	7	0.27605	0.750576	gene2209	gene1065,gene4443
MF	GO:0030151	molybdenum ion binding	3	0	3	7	0.27605	0.750576	gene1729,gene650,gene9001	-
MF	GO:0030983	mismatched DNA binding	0	3	3	7	0.27605	0.750576	-	gene2221,gene5334,gene7676
MF	GO:0042054	histone methyltransferase activity	2	1	3	7	0.27605	0.750576	gene4778,gene759	gene569
BP	GO:0005978	glycogen biosynthetic process	2	0	2	4	0.2761	0.750576	gene1634,gene8002	-
BP	GO:0005992	trehalose biosynthetic process	2	0	2	4	0.2761	0.750576	gene10375,gene8513	-
BP	GO:0006000	fructose metabolic process	1	1	2	4	0.2761	0.750576	gene4973	gene7218
BP	GO:0006027	glycosaminoglycan catabolic process	0	2	2	4	0.2761	0.750576	-	gene10523,gene8321
BP	GO:0006074	(1->3)-beta-D-glucan metabolic process	0	2	2	4	0.2761	0.750576	-	gene10892,gene5697
BP	GO:0006075	(1->3)-beta-D-glucan biosynthetic process	0	2	2	4	0.2761	0.750576	-	gene10892,gene5697
BP	GO:0006108	malate metabolic process	2	0	2	4	0.2761	0.750576	gene7941,gene9994	-
BP	GO:0006535	cysteine biosynthetic process from serine	1	1	2	4	0.2761	0.750576	gene9129	gene5636
BP	GO:0006537	glutamate biosynthetic process	1	1	2	4	0.2761	0.750576	gene1803	gene3515
BP	GO:0006559	L-phenylalanine catabolic process	1	1	2	4	0.2761	0.750576	gene4061	gene4566
BP	GO:0006772	thiamine metabolic process	2	0	2	4	0.2761	0.750576	gene2517,gene9399	-
BP	GO:0006814	sodium ion transport	1	1	2	4	0.2761	0.750576	gene2423	gene8898
BP	GO:0007530	sex determination	1	1	2	4	0.2761	0.750576	gene11628	gene1155
BP	GO:0007531	mating type determination	1	1	2	4	0.2761	0.750576	gene11628	gene1155
BP	GO:0007533	mating type switching	1	1	2	4	0.2761	0.750576	gene11628	gene1155
BP	GO:0009253	peptidoglycan catabolic process	0	2	2	4	0.2761	0.750576	-	gene10523,gene8321
BP	GO:0009312	oligosaccharide biosynthetic process	2	0	2	4	0.2761	0.750576	gene10375,gene8513	-
BP	GO:0010515	negative regulation of induction of conjugation with cellular fusion	1	1	2	4	0.2761	0.750576	gene3095	gene5699
BP	GO:0010565	regulation of cellular ketone metabolic process	1	1	2	4	0.2761	0.750576	gene1540	gene11111
BP	GO:0019344	cysteine biosynthetic process	1	1	2	4	0.2761	0.750576	gene9129	gene5636
BP	GO:0019805	quinolinate biosynthetic process	2	0	2	4	0.2761	0.750576	gene5628,gene8987	-
BP	GO:0031126	snoRNA 3'-end processing	1	1	2	4	0.2761	0.750576	gene6649	gene569
BP	GO:0031554	regulation of DNA-templated transcription, termination	0	2	2	4	0.2761	0.750576	-	gene1577,gene3521
BP	GO:0031936	negative regulation of chromatin silencing	1	1	2	4	0.2761	0.750576	gene285	gene8048
BP	GO:0033238	regulation of cellular amine metabolic process	1	1	2	4	0.2761	0.750576	gene1540	gene11111
BP	GO:0035999	tetrahydrofolate interconversion	0	2	2	4	0.2761	0.750576	-	gene1982,gene7861
BP	GO:0042219	cellular modified amino acid catabolic process	1	1	2	4	0.2761	0.750576	gene2139	gene1402
BP	GO:0042723	thiamine-containing compound metabolic process	2	0	2	4	0.2761	0.750576	gene2517,gene9399	-
BP	GO:0043242	negative regulation of protein complex disassembly	0	2	2	4	0.2761	0.750576	-	gene2789,gene3521
BP	GO:0043243	positive regulation of protein complex disassembly	0	2	2	4	0.2761	0.750576	-	gene1577,gene659
BP	GO:0044273	sulfur compound catabolic process	1	1	2	4	0.2761	0.750576	gene2139	gene1402
BP	GO:0044550	secondary metabolite biosynthetic process	0	2	2	4	0.2761	0.750576	-	gene4566,gene6051
BP	GO:0045165	cell fate commitment	1	1	2	4	0.2761	0.750576	gene11628	gene1155
BP	GO:0045815	positive regulation of gene expression, epigenetic	1	1	2	4	0.2761	0.750576	gene285	gene8048
BP	GO:0045833	negative regulation of lipid metabolic process	1	1	2	4	0.2761	0.750576	gene1333	gene2275
BP	GO:0046033	AMP metabolic process	0	2	2	4	0.2761	0.750576	-	gene3169,gene5483
BP	GO:0046083	adenine metabolic process	0	2	2	4	0.2761	0.750576	-	gene7051,gene9896
BP	GO:0046351	disaccharide biosynthetic process	2	0	2	4	0.2761	0.750576	gene10375,gene8513	-
BP	GO:0046874	quinolinate metabolic process	2	0	2	4	0.2761	0.750576	gene5628,gene8987	-
BP	GO:0051055	negative regulation of lipid biosynthetic process	1	1	2	4	0.2761	0.750576	gene1333	gene2275
BP	GO:0051274	beta-glucan biosynthetic process	0	2	2	4	0.2761	0.750576	-	gene10892,gene5697
BP	GO:0055088	lipid homeostasis	2	0	2	4	0.2761	0.750576	gene2733,gene9242	-
BP	GO:0060969	negative regulation of gene silencing	1	1	2	4	0.2761	0.750576	gene285	gene8048
BP	GO:0071071	regulation of phospholipid biosynthetic process	1	1	2	4	0.2761	0.750576	gene4523	gene2275
BP	GO:0072395	signal transduction involved in cell cycle checkpoint	1	1	2	4	0.2761	0.750576	gene4619	gene4999
BP	GO:1902222	erythrose 4-phosphate/phosphoenolpyruvate family amino acid catabolic process	1	1	2	4	0.2761	0.750576	gene4061	gene4566
BP	GO:1905268	negative regulation of chromatin organization	1	1	2	4	0.2761	0.750576	gene285	gene8048
BP	GO:0006611	protein export from nucleus	0	11	11	35	0.27979	0.759986	-	gene1164,gene1288,gene3456,gene3521,gene3571,gene4906,gene6020,gene7295,gene8088,gene8324,gene947
MF	GO:0008170	N-methyltransferase activity	2	4	6	17	0.28333	0.765096	gene4778,gene759	gene1075,gene3521,gene5083,gene569
MF	GO:0016709	oxidoreductase activity, acting on paired donors, with incorporation or reduction of molecular oxygen, NAD(P)H as one donor, and incorporation of one atom of oxygen	4	2	6	17	0.28333	0.765096	gene5235,gene6363,gene7553,gene8987	gene10511,gene298
BP	GO:0006006	glucose metabolic process	3	2	5	14	0.2836	0.765096	gene1598,gene2141,gene2677	gene5288,gene5786
BP	GO:0090407	organophosphate biosynthetic process	13	19	32	112	0.28481	0.765096	gene10761,gene1540,gene2962,gene3392,gene3517,gene4523,gene5435,gene6007,gene639,gene6944,gene7383,gene7429,gene8987	gene10048,gene1189,gene1402,gene1702,gene1985,gene2122,gene2275,gene3169,gene3920,gene4918,gene5008,gene5483,gene6039,gene6787,gene7051,gene8280,gene9178,gene9375,gene948
BP	GO:1901606	alpha-amino acid catabolic process	3	4	7	21	0.28676	0.765096	gene1799,gene4061,gene8987	gene11070,gene1402,gene1709,gene4566
MF	GO:0003688	DNA replication origin binding	0	2	2	4	0.28789	0.765096	-	gene1155,gene8048
MF	GO:0003747	translation release factor activity	1	1	2	4	0.28789	0.765096	gene4402	gene2676
MF	GO:0003796	lysozyme activity	0	2	2	4	0.28789	0.765096	-	gene10523,gene8321
MF	GO:0003857	3-hydroxyacyl-CoA dehydrogenase activity	2	0	2	4	0.28789	0.765096	gene10920,gene9655	-
MF	GO:0004017	adenylate kinase activity	1	1	2	4	0.28789	0.765096	gene7490	gene7750
MF	GO:0004084	branched-chain-amino-acid transaminase activity	1	1	2	4	0.28789	0.765096	gene4730	gene4386
MF	GO:0004356	glutamate-ammonia ligase activity	1	1	2	4	0.28789	0.765096	gene6310	gene10466
MF	GO:0004549	tRNA-specific ribonuclease activity	0	2	2	4	0.28789	0.765096	-	gene480,gene6655
MF	GO:0008079	translation termination factor activity	1	1	2	4	0.28789	0.765096	gene4402	gene2676
MF	GO:0015491	cation:cation antiporter activity	1	1	2	4	0.28789	0.765096	gene2423	gene649
MF	GO:0016211	ammonia ligase activity	1	1	2	4	0.28789	0.765096	gene6310	gene10466
MF	GO:0016423	tRNA (guanine) methyltransferase activity	0	2	2	4	0.28789	0.765096	-	gene1075,gene4096
MF	GO:0016615	malate dehydrogenase activity	2	0	2	4	0.28789	0.765096	gene7941,gene9994	-
MF	GO:0016661	oxidoreductase activity, acting on other nitrogenous compounds as donors	2	0	2	4	0.28789	0.765096	gene2769,gene650	-
MF	GO:0016857	racemase and epimerase activity, acting on carbohydrates and derivatives	2	0	2	4	0.28789	0.765096	gene1507,gene4976	-
MF	GO:0016863	intramolecular oxidoreductase activity, transposing C=C bonds	0	2	2	4	0.28789	0.765096	-	gene11209,gene2078
MF	GO:0016880	acid-ammonia (or amide) ligase activity	1	1	2	4	0.28789	0.765096	gene6310	gene10466
MF	GO:0017025	TBP-class protein binding	2	0	2	4	0.28789	0.765096	gene3751,gene5580	-
MF	GO:0043015	gamma-tubulin binding	1	1	2	4	0.28789	0.765096	gene2108	gene9543
MF	GO:0061783	peptidoglycan muralytic activity	0	2	2	4	0.28789	0.765096	-	gene10523,gene8321
MF	GO:0070273	phosphatidylinositol-4-phosphate binding	0	2	2	4	0.28789	0.765096	-	gene193,gene7844
MF	GO:0099516	ion antiporter activity	1	1	2	4	0.28789	0.765096	gene2423	gene649
BP	GO:0030001	metal ion transport	11	6	17	57	0.28969	0.769101	gene10128,gene2423,gene3052,gene3284,gene341,gene502,gene5277,gene5665,gene6765,gene8250,gene8395	gene2921,gene4659,gene649,gene8278,gene8441,gene8898
MF	GO:0016616	oxidoreductase activity, acting on the CH-OH group of donors, NAD or NADP as acceptor	9	7	16	52	0.28986	0.769101	gene10920,gene1630,gene3985,gene640,gene7941,gene8162,gene8736,gene9655,gene9994	gene11112,gene1401,gene1648,gene1715,gene1914,gene6051,gene9178
MF	GO:0046873	metal ion transmembrane transporter activity	8	6	14	45	0.29225	0.774824	gene2423,gene3052,gene341,gene502,gene5277,gene5665,gene8250,gene8395	gene2921,gene4659,gene649,gene8278,gene8441,gene8898
BP	GO:1903825	organic acid transmembrane transport	2	13	15	50	0.298	0.78881	gene11395,gene9800	gene10396,gene10667,gene11386,gene3185,gene3855,gene4586,gene63,gene6470,gene6726,gene7427,gene7501,gene7691,gene8851
BP	GO:1905039	carboxylic acid transmembrane transport	2	13	15	50	0.298	0.78881	gene11395,gene9800	gene10396,gene10667,gene11386,gene3185,gene3855,gene4586,gene63,gene6470,gene6726,gene7427,gene7501,gene7691,gene8851
BP	GO:0009156	ribonucleoside monophosphate biosynthetic process	1	9	10	32	0.30111	0.796407	gene7429	gene1985,gene2122,gene3169,gene3920,gene4918,gene5008,gene5483,gene7051,gene9178
MF	GO:0008171	O-methyltransferase activity	2	3	5	14	0.30471	0.805288	gene4720,gene8814	gene10691,gene7766,gene8426
BP	GO:0006403	RNA localization	0	13	13	43	0.30668	0.80985	-	gene1109,gene1164,gene2406,gene3456,gene3521,gene3571,gene4906,gene6020,gene6291,gene7295,gene8088,gene8324,gene947
BP	GO:0009108	coenzyme biosynthetic process	8	8	16	54	0.30838	0.813353	gene3314,gene393,gene5235,gene5435,gene6007,gene7383,gene876,gene8987	gene10048,gene1065,gene1702,gene5183,gene5187,gene6607,gene7035,gene9554
MF	GO:0016407	acetyltransferase activity	3	10	13	42	0.31006	0.813353	gene1040,gene6876,gene9713	gene10896,gene1470,gene2634,gene2944,gene5697,gene719,gene8847,gene9086,gene96,gene9832
MF	GO:0016830	carbon-carbon lyase activity	8	5	13	42	0.31006	0.813353	gene11124,gene11420,gene1430,gene2209,gene2677,gene420,gene5628,gene6946	gene1065,gene10824,gene3240,gene4443,gene6607
BP	GO:0006563	L-serine metabolic process	2	2	4	11	0.31021	0.813353	gene3985,gene9129	gene1982,gene5636
BP	GO:0016074	snoRNA metabolic process	1	3	4	11	0.31021	0.813353	gene6649	gene480,gene569,gene8385
BP	GO:0031136	positive regulation of conjugation	1	3	4	11	0.31021	0.813353	gene3095	gene5699,gene582,gene9644
BP	GO:0031139	positive regulation of conjugation with cellular fusion	1	3	4	11	0.31021	0.813353	gene3095	gene5699,gene582,gene9644
BP	GO:0033692	cellular polysaccharide biosynthetic process	2	2	4	11	0.31021	0.813353	gene1634,gene8002	gene10892,gene5697
BP	GO:2000242	negative regulation of reproductive process	3	1	4	11	0.31021	0.813353	gene3095,gene4619,gene4778	gene5699
CC	GO:0005634	nucleus	52	179	231	909	0.31084	0.814362	gene10167,gene10446,gene11628,gene1219,gene1333,gene1423,gene1539,gene1540,gene169,gene176,gene2042,gene2139,gene2431,gene2571,gene2733,gene285,gene2953,gene2988,gene3095,gene3646,gene3679,gene4619,gene4778,gene4915,gene5039,gene5064,gene5580,gene5770,gene5925,gene6017,gene6108,gene6161,gene6568,gene6649,gene6946,gene7062,gene7104,gene7490,gene7545,gene759,gene7818,gene7819,gene7868,gene7929,gene…	gene10048,gene10206,gene10374,gene1039,gene10696,gene10892,gene10973,gene11111,gene1128,gene1143,gene1155,gene1164,gene1167,gene1249,gene1311,gene1401,gene1403,gene1413,gene1440,gene148,gene1500,gene1577,gene1823,gene1913,gene1914,gene2083,gene2150,gene2259,gene2332,gene2406,gene2493,gene2658,gene2667,gene2711,gene2739,gene2760,gene2852,gene2984,gene2986,gene3181,gene3207,gene3214,gene3244,gene33…
BP	GO:0031570	DNA integrity checkpoint	3	3	6	18	0.31205	0.816244	gene4619,gene4778,gene7490	gene3426,gene4999,gene6359
BP	GO:0072525	pyridine-containing compound biosynthetic process	4	2	6	18	0.31205	0.816244	gene5435,gene5628,gene7383,gene8987	gene10048,gene1702
MF	GO:0016884	carbon-nitrogen ligase activity, with glutamine as amido-N-donor	1	6	7	21	0.31257	0.816961	gene7383	gene10652,gene1953,gene1985,gene3056,gene3059,gene3920
CC	GO:0031314	extrinsic component of mitochondrial inner membrane	3	0	3	8	0.3152	0.823187	gene393,gene4523,gene5235	-
BP	GO:0044283	small molecule biosynthetic process	16	30	46	166	0.31612	0.824942	gene1333,gene1540,gene1598,gene1803,gene2517,gene2677,gene393,gene3985,gene4857,gene5235,gene5628,gene6936,gene876,gene8987,gene9129,gene9399	gene1065,gene11111,gene1470,gene1702,gene2711,gene2959,gene3418,gene3515,gene3750,gene3925,gene42,gene4386,gene4566,gene4881,gene5090,gene5116,gene5187,gene5288,gene5636,gene5786,gene6051,gene6607,gene6803,gene7698,gene7800,gene8119,gene8398,gene8615,gene9010,gene9554
BP	GO:0006413	translational initiation	1	16	17	58	0.31796	0.829092	gene3751	gene10315,gene1164,gene1403,gene2165,gene2200,gene3294,gene4264,gene4764,gene5324,gene5343,gene5383,gene5718,gene6359,gene8700,gene9556,gene9644
MF	GO:0003743	translation initiation factor activity	1	15	16	53	0.32003	0.833835	gene3751	gene10315,gene1164,gene1403,gene2165,gene2200,gene3294,gene4264,gene4764,gene5324,gene5343,gene5383,gene5718,gene6359,gene8700,gene9556
MF	GO:0004518	nuclease activity	5	16	21	71	0.32089	0.835421	gene10854,gene3082,gene3608,gene3864,gene7490	gene10822,gene1155,gene1577,gene1823,gene2150,gene326,gene3457,gene3488,gene3563,gene480,gene5265,gene539,gene6655,gene7926,gene8330,gene8959
CC	GO:0005741	mitochondrial outer membrane	4	2	6	19	0.32263	0.83798	gene2399,gene2733,gene8987,gene9129	gene2275,gene4895
CC	GO:0019867	outer membrane	4	2	6	19	0.32263	0.83798	gene2399,gene2733,gene8987,gene9129	gene2275,gene4895
CC	GO:0031968	organelle outer membrane	4	2	6	19	0.32263	0.83798	gene2399,gene2733,gene8987,gene9129	gene2275,gene4895
BP	GO:0051246	regulation of protein metabolic process	6	22	28	99	0.3237	0.840103	gene117,gene4619,gene4915,gene504,gene6454,gene7139	gene10315,gene1577,gene2165,gene2200,gene3207,gene3529,gene4264,gene4764,gene4999,gene5343,gene5383,gene5718,gene6039,gene6359,gene659,gene6880,gene7844,gene838,gene8700,gene9556,gene9634,gene9644
MF	GO:0003995	acyl-CoA dehydrogenase activity	2	2	4	11	0.32972	0.854391	gene1987,gene2546	gene291,gene7389
MF	GO:0004659	prenyltransferase activity	0	4	4	11	0.32972	0.854391	-	gene10892,gene5332,gene5697,gene6689
BP	GO:0006732	coenzyme metabolic process	12	14	26	92	0.33407	0.864989	gene1598,gene178,gene3314,gene3580,gene393,gene4976,gene5235,gene5435,gene6007,gene7383,gene876,gene8987	gene10048,gene1065,gene1702,gene1982,gene4881,gene5090,gene5183,gene5187,gene5786,gene6607,gene7035,gene7618,gene7861,gene9554
BP	GO:0071166	ribonucleoprotein complex localization	0	10	10	33	0.33969	0.878171	-	gene1164,gene3456,gene3521,gene3571,gene4906,gene6020,gene7295,gene8088,gene8324,gene947
BP	GO:0071426	ribonucleoprotein complex export from nucleus	0	10	10	33	0.33969	0.878171	-	gene1164,gene3456,gene3521,gene3571,gene4906,gene6020,gene7295,gene8088,gene8324,gene947
BP	GO:0009311	oligosaccharide metabolic process	2	1	3	8	0.34269	0.879086	gene10375,gene8513	gene1412
BP	GO:0009396	folic acid-containing compound biosynthetic process	0	3	3	8	0.34269	0.879086	-	gene1065,gene5187,gene9554
BP	GO:0009435	NAD biosynthetic process	2	1	3	8	0.34269	0.879086	gene7383,gene8987	gene10048
BP	GO:0031573	intra-S DNA damage checkpoint	2	1	3	8	0.34269	0.879086	gene4778,gene7490	gene4999
BP	GO:0032005	signal transduction involved in conjugation with cellular fusion	2	1	3	8	0.34269	0.879086	gene3095,gene639	gene1288
BP	GO:0034250	positive regulation of cellular amide metabolic process	0	3	3	8	0.34269	0.879086	-	gene3207,gene5383,gene659
BP	GO:0042181	ketone biosynthetic process	2	1	3	8	0.34269	0.879086	gene393,gene5235	gene6051
BP	GO:0045727	positive regulation of translation	0	3	3	8	0.34269	0.879086	-	gene3207,gene5383,gene659
BP	GO:0046890	regulation of lipid biosynthetic process	2	1	3	8	0.34269	0.879086	gene1333,gene4523	gene2275
BP	GO:0051447	negative regulation of meiotic cell cycle	3	0	3	8	0.34269	0.879086	gene3095,gene4619,gene4778	-
BP	GO:0015698	inorganic anion transport	4	4	8	26	0.35169	0.897076	gene3600,gene3898,gene7298,gene9963	gene11060,gene1994,gene9342,gene9693
BP	GO:0019637	organophosphate metabolic process	20	31	51	187	0.35205	0.897076	gene10761,gene1540,gene1598,gene178,gene2962,gene3392,gene3517,gene3580,gene4523,gene4919,gene4973,gene4976,gene5435,gene6007,gene639,gene6944,gene7383,gene7429,gene7490,gene8987	gene10048,gene1189,gene1227,gene1402,gene1648,gene1702,gene1740,gene1985,gene2122,gene2275,gene3169,gene3612,gene3920,gene4918,gene5008,gene5483,gene551,gene5786,gene6039,gene6235,gene6276,gene6787,gene7051,gene7218,gene7495,gene7618,gene7750,gene8280,gene9178,gene9375,gene948
MF	GO:0003678	DNA helicase activity	1	8	9	29	0.35664	0.897076	gene11527	gene2760,gene5081,gene5328,gene619,gene711,gene8048,gene8934,gene9766
BP	GO:0009987	cellular process	194	455	649	2489	0.35801	0.897076	gene10144,gene10167,gene10170,gene10329,gene10343,gene10375,gene10446,gene10673,gene10734,gene10761,gene10819,gene10848,gene10854,gene10920,gene11129,gene113,gene11527,gene11605,gene11628,gene117,gene1219,gene124,gene1264,gene1266,gene1274,gene1333,gene1430,gene147,gene1539,gene1540,gene1558,gene1598,gene1634,gene1688,gene169,gene1729,gene1779,gene178,gene1799,gene1803,gene1852,gene1966,gene2042,…	gene10009,gene10048,gene10103,gene10206,gene10277,gene10294,gene10315,gene10374,gene1039,gene10523,gene10524,gene10605,gene1065,gene10696,gene10726,gene1075,gene10822,gene10824,gene10892,gene10896,gene10973,gene11007,gene1102,gene1103,gene11052,gene1106,gene11070,gene1109,gene11111,gene1112,gene11282,gene11352,gene1143,gene11458,gene11459,gene11462,gene1155,gene1164,gene11654,gene1167,gene1169,ge…
MF	GO:0004722	protein serine/threonine phosphatase activity	2	1	3	8	0.36008	0.897076	gene6960,gene9193	gene4999
MF	GO:0005315	inorganic phosphate transmembrane transporter activity	2	1	3	8	0.36008	0.897076	gene3898,gene7298	gene11060
MF	GO:0030145	manganese ion binding	3	0	3	8	0.36008	0.897076	gene2062,gene2141,gene7490	-
MF	GO:0031369	translation initiation factor binding	0	3	3	8	0.36008	0.897076	-	gene10315,gene4264,gene5383
MF	GO:0042393	histone binding	2	1	3	8	0.36008	0.897076	gene285,gene4778	gene5697
CC	GO:0044232	organelle membrane contact site	1	1	2	5	0.36196	0.897076	gene2733	gene4895
CC	GO:0051233	spindle midzone	0	2	2	5	0.36196	0.897076	-	gene2986,gene6039
BP	GO:0006066	alcohol metabolic process	4	2	6	19	0.36452	0.897076	gene1333,gene1540,gene8736,gene876	gene6051,gene8398
BP	GO:0006348	chromatin silencing at telomere	3	3	6	19	0.36452	0.897076	gene285,gene4778,gene759	gene10048,gene5697,gene8048
BP	GO:0009112	nucleobase metabolic process	1	5	6	19	0.36452	0.897076	gene6946	gene4918,gene5187,gene7051,gene8804,gene9896
BP	GO:0032984	macromolecular complex disassembly	1	5	6	19	0.36452	0.897076	gene4402	gene1577,gene2676,gene2789,gene3521,gene659
BP	GO:0015849	organic acid transport	2	14	16	56	0.36844	0.897076	gene11395,gene9800	gene10396,gene10667,gene11386,gene1668,gene3185,gene3855,gene4586,gene63,gene6470,gene6726,gene7427,gene7501,gene7691,gene8851
BP	GO:0046942	carboxylic acid transport	2	14	16	56	0.36844	0.897076	gene11395,gene9800	gene10396,gene10667,gene11386,gene1668,gene3185,gene3855,gene4586,gene63,gene6470,gene6726,gene7427,gene7501,gene7691,gene8851
MF	GO:0010181	FMN binding	2	8	10	33	0.37403	0.897076	gene839,gene8997	gene4038,gene405,gene4663,gene684,gene7309,gene8319,gene882,gene8924
BP	GO:0044262	cellular carbohydrate metabolic process	9	4	13	45	0.37403	0.897076	gene10375,gene1333,gene1634,gene3171,gene4973,gene8002,gene8513,gene9465,gene9754	gene10892,gene1412,gene5697,gene7218
BP	GO:0019693	ribose phosphate metabolic process	6	15	21	75	0.37652	0.897076	gene1598,gene178,gene2962,gene3392,gene4976,gene7429	gene1189,gene1985,gene2122,gene3169,gene3920,gene4918,gene5008,gene5483,gene5786,gene6235,gene6787,gene7051,gene7618,gene8280,gene9178
BP	GO:0006144	purine nucleobase metabolic process	0	4	4	12	0.37763	0.897076	-	gene4918,gene5187,gene7051,gene9896
BP	GO:0009074	aromatic amino acid family catabolic process	2	2	4	12	0.37763	0.897076	gene4061,gene8987	gene1709,gene4566
BP	GO:0010972	negative regulation of G2/M transition of mitotic cell cycle	1	3	4	12	0.37763	0.897076	gene4619	gene3426,gene3571,gene4999
BP	GO:0016571	histone methylation	2	2	4	12	0.37763	0.897076	gene4778,gene759	gene1577,gene569
BP	GO:0019236	response to pheromone	1	3	4	12	0.37763	0.897076	gene639	gene1288,gene1969,gene6166
BP	GO:0019359	nicotinamide nucleotide biosynthetic process	3	1	4	12	0.37763	0.897076	gene5435,gene7383,gene8987	gene10048
BP	GO:0019363	pyridine nucleotide biosynthetic process	3	1	4	12	0.37763	0.897076	gene5435,gene7383,gene8987	gene10048
BP	GO:0019751	polyol metabolic process	3	1	4	12	0.37763	0.897076	gene1333,gene1540,gene876	gene6051
BP	GO:0031137	regulation of conjugation with cellular fusion	1	3	4	12	0.37763	0.897076	gene3095	gene5699,gene582,gene9644
BP	GO:0043902	positive regulation of multi-organism process	1	3	4	12	0.37763	0.897076	gene3095	gene5699,gene582,gene9644
BP	GO:0046999	regulation of conjugation	1	3	4	12	0.37763	0.897076	gene3095	gene5699,gene582,gene9644
BP	GO:0051156	glucose 6-phosphate metabolic process	2	2	4	12	0.37763	0.897076	gene178,gene4976	gene5786,gene7618
BP	GO:0071444	cellular response to pheromone	1	3	4	12	0.37763	0.897076	gene639	gene1288,gene1969,gene6166
BP	GO:1902750	negative regulation of cell cycle G2/M phase transition	1	3	4	12	0.37763	0.897076	gene4619	gene3426,gene3571,gene4999
BP	GO:0010639	negative regulation of organelle organization	4	3	7	23	0.38217	0.897076	gene285,gene3095,gene4619,gene4778	gene2789,gene5081,gene8048
BP	GO:0030003	cellular cation homeostasis	3	4	7	23	0.38217	0.897076	gene2423,gene3517,gene5277	gene6060,gene7095,gene8278,gene8898
BP	GO:0000055	ribosomal large subunit export from nucleus	0	2	2	5	0.38512	0.897076	-	gene3456,gene7295
BP	GO:0000103	sulfate assimilation	1	1	2	5	0.38512	0.897076	gene1333	gene383
BP	GO:0000726	non-recombinational repair	1	1	2	5	0.38512	0.897076	gene7490	gene711
BP	GO:0006072	glycerol-3-phosphate metabolic process	1	1	2	5	0.38512	0.897076	gene4919	gene1648
BP	GO:0006085	acetyl-CoA biosynthetic process	1	1	2	5	0.38512	0.897076	gene3314	gene7035
BP	GO:0006303	double-strand break repair via nonhomologous end joining	1	1	2	5	0.38512	0.897076	gene7490	gene711
BP	GO:0006857	oligopeptide transport	0	2	2	5	0.38512	0.897076	-	gene6864,gene8483
BP	GO:0006874	cellular calcium ion homeostasis	0	2	2	5	0.38512	0.897076	-	gene7095,gene8278
BP	GO:0007584	response to nutrient	1	1	2	5	0.38512	0.897076	gene1333	gene5699
BP	GO:0019748	secondary metabolic process	0	2	2	5	0.38512	0.897076	-	gene4566,gene6051
BP	GO:0030259	lipid glycosylation	1	1	2	5	0.38512	0.897076	gene1264	gene9830
BP	GO:0030473	nuclear migration along microtubule	1	1	2	5	0.38512	0.897076	gene2108	gene1288
BP	GO:0031135	negative regulation of conjugation	1	1	2	5	0.38512	0.897076	gene3095	gene5699
BP	GO:0031138	negative regulation of conjugation with cellular fusion	1	1	2	5	0.38512	0.897076	gene3095	gene5699
BP	GO:0031670	cellular response to nutrient	1	1	2	5	0.38512	0.897076	gene1333	gene5699
BP	GO:0031938	regulation of chromatin silencing at telomere	1	1	2	5	0.38512	0.897076	gene285	gene8048
BP	GO:0033967	box C/D snoRNA metabolic process	0	2	2	5	0.38512	0.897076	-	gene480,gene569
BP	GO:0034963	box C/D snoRNA processing	0	2	2	5	0.38512	0.897076	-	gene480,gene569
BP	GO:0035384	thioester biosynthetic process	1	1	2	5	0.38512	0.897076	gene3314	gene7035
BP	GO:0042991	transcription factor import into nucleus	1	1	2	5	0.38512	0.897076	gene3095	gene2986
BP	GO:0045927	positive regulation of growth	1	1	2	5	0.38512	0.897076	gene3785	gene3456
BP	GO:0051278	fungal-type cell wall polysaccharide biosynthetic process	0	2	2	5	0.38512	0.897076	-	gene10892,gene5697
BP	GO:0051346	negative regulation of hydrolase activity	0	2	2	5	0.38512	0.897076	-	gene5081,gene8048
BP	GO:0052646	alditol phosphate metabolic process	1	1	2	5	0.38512	0.897076	gene4919	gene1648
BP	GO:0055074	calcium ion homeostasis	0	2	2	5	0.38512	0.897076	-	gene7095,gene8278
BP	GO:0070592	cell wall polysaccharide biosynthetic process	0	2	2	5	0.38512	0.897076	-	gene10892,gene5697
BP	GO:0071616	acyl-CoA biosynthetic process	1	1	2	5	0.38512	0.897076	gene3314	gene7035
BP	GO:0071966	fungal-type cell wall polysaccharide metabolic process	0	2	2	5	0.38512	0.897076	-	gene10892,gene5697
BP	GO:0098661	inorganic anion transmembrane transport	1	1	2	5	0.38512	0.897076	gene9963	gene9342
BP	GO:1902358	sulfate transmembrane transport	1	1	2	5	0.38512	0.897076	gene9963	gene9342
BP	GO:1903725	regulation of phospholipid metabolic process	1	1	2	5	0.38512	0.897076	gene4523	gene2275
MF	GO:0016860	intramolecular oxidoreductase activity	2	4	6	19	0.39122	0.897076	gene1598,gene2775	gene11209,gene2078,gene4881,gene5786
MF	GO:0042626	ATPase activity, coupled to transmembrane movement of substances	6	14	20	70	0.39319	0.897076	gene111,gene4721,gene6074,gene7429,gene8395,gene9414	gene10444,gene11340,gene2617,gene2636,gene2921,gene3086,gene4595,gene4691,gene4740,gene4964,gene6772,gene824,gene8441,gene9218
MF	GO:0043167	ion binding	182	228	410	1529	0.39416	0.897076	gene10062,gene10128,gene10167,gene10253,gene10329,gene10346,gene10415,gene10434,gene10446,gene10564,gene10872,gene10962,gene11059,gene11087,gene111,gene11233,gene11275,gene11309,gene11369,gene11420,gene11527,gene1219,gene122,gene124,gene1430,gene1459,gene147,gene1478,gene1524,gene1724,gene1729,gene1779,gene1852,gene1954,gene1987,gene2041,gene2042,gene2056,gene2059,gene2062,gene2088,gene2141,gene2…	gene10117,gene1014,gene10196,gene10204,gene10206,gene10277,gene10444,gene10492,gene10511,gene10696,gene10889,gene10896,gene1099,gene110,gene11007,gene11193,gene1128,gene11340,gene1143,gene11458,gene11462,gene11654,gene1167,gene11701,gene1181,gene11816,gene1189,gene1288,gene1299,gene1317,gene137,gene148,gene1482,gene1504,gene1512,gene155,gene1577,gene160,gene1621,gene1715,gene1720,gene1823,gene187…
BP	GO:0051129	negative regulation of cellular component organization	4	4	8	27	0.39648	0.897076	gene285,gene3095,gene4619,gene4778	gene2789,gene3521,gene5081,gene8048
MF	GO:0008536	Ran GTPase binding	0	4	4	12	0.39922	0.897076	-	gene2406,gene2986,gene4212,gene6039
MF	GO:0015662	ATPase activity, coupled to transmembrane movement of ions, phosphorylative mechanism	2	2	4	12	0.39922	0.897076	gene7429,gene8395	gene2921,gene8441
MF	GO:0019901	protein kinase binding	2	2	4	12	0.39922	0.897076	gene117,gene504	gene9634,gene9644
MF	GO:0005262	calcium channel activity	0	2	2	5	0.39963	0.897076	-	gene8278,gene8898
MF	GO:0008271	secondary active sulfate transmembrane transporter activity	1	1	2	5	0.39963	0.897076	gene9963	gene9342
MF	GO:0008443	phosphofructokinase activity	1	1	2	5	0.39963	0.897076	gene4973	gene7218
MF	GO:0015081	sodium ion transmembrane transporter activity	1	1	2	5	0.39963	0.897076	gene2423	gene8898
MF	GO:0016778	diphosphotransferase activity	0	2	2	5	0.39963	0.897076	-	gene1065,gene6787
MF	GO:0031683	G-protein beta/gamma-subunit complex binding	0	2	2	5	0.39963	0.897076	-	gene1288,gene6166
MF	GO:0042162	telomeric DNA binding	1	1	2	5	0.39963	0.897076	gene7490	gene711
BP	GO:0006575	cellular modified amino acid metabolic process	1	11	12	42	0.39974	0.897076	gene2139	gene1065,gene1402,gene1982,gene2275,gene3984,gene4881,gene5090,gene5187,gene6607,gene7861,gene9554
BP	GO:0072524	pyridine-containing compound metabolic process	8	4	12	42	0.39974	0.897076	gene1598,gene178,gene3580,gene4976,gene5435,gene5628,gene7383,gene8987	gene10048,gene1702,gene5786,gene7618
BP	GO:0000077	DNA damage checkpoint	3	2	5	16	0.40054	0.897076	gene4619,gene4778,gene7490	gene4999,gene6359
BP	GO:0000413	protein peptidyl-prolyl isomerization	1	4	5	16	0.40054	0.897076	gene4419	gene11111,gene3606,gene5889,gene6999
BP	GO:0006875	cellular metal ion homeostasis	3	2	5	16	0.40054	0.897076	gene2423,gene3517,gene5277	gene7095,gene8278
BP	GO:0018208	peptidyl-proline modification	1	4	5	16	0.40054	0.897076	gene4419	gene11111,gene3606,gene5889,gene6999
BP	GO:0022604	regulation of cell morphogenesis	1	4	5	16	0.40054	0.897076	gene3785	gene2683,gene2789,gene7064,gene9543
BP	GO:0055065	metal ion homeostasis	3	2	5	16	0.40054	0.897076	gene2423,gene3517,gene5277	gene7095,gene8278
BP	GO:2000243	positive regulation of reproductive process	1	4	5	16	0.40054	0.897076	gene3095	gene4999,gene5699,gene582,gene9644
MF	GO:0001882	nucleoside binding	4	20	24	85	0.40082	0.897076	gene2399,gene2733,gene372,gene8983	gene10117,gene1155,gene1288,gene1413,gene2676,gene3181,gene3456,gene3571,gene4041,gene454,gene5383,gene5863,gene6789,gene7064,gene748,gene7844,gene8219,gene8979,gene8984,gene947
MF	GO:0003924	GTPase activity	3	12	15	52	0.40365	0.897076	gene2399,gene2733,gene8983	gene10117,gene1288,gene2676,gene3456,gene3571,gene4041,gene454,gene5383,gene7064,gene748,gene7844,gene8984
CC	GO:0044427	chromosomal part	6	27	33	127	0.40579	0.897076	gene11628,gene1333,gene285,gene4778,gene7490,gene759	gene10048,gene1155,gene1577,gene1823,gene2150,gene2852,gene3422,gene3426,gene3682,gene4030,gene452,gene465,gene5081,gene5697,gene582,gene5836,gene6190,gene6423,gene6867,gene7038,gene7040,gene7165,gene8048,gene8154,gene8616,gene8718,gene9531
CC	GO:0000792	heterochromatin	1	3	4	13	0.40742	0.897076	gene11628	gene1577,gene6190,gene8718
CC	GO:0032155	cell division site part	2	2	4	13	0.40742	0.897076	gene2108,gene4619	gene7844,gene9543
CC	GO:0035770	ribonucleoprotein granule	0	4	4	13	0.40742	0.897076	-	gene10315,gene250,gene2676,gene4264
CC	GO:0036464	cytoplasmic ribonucleoprotein granule	0	4	4	13	0.40742	0.897076	-	gene10315,gene250,gene2676,gene4264
MF	GO:0016772	transferase activity, transferring phosphorus-containing groups	34	52	86	316	0.41098	0.897076	gene10329,gene10343,gene10761,gene113,gene1266,gene1478,gene1540,gene1688,gene1966,gene2677,gene3095,gene3099,gene3171,gene3314,gene348,gene3607,gene3646,gene3839,gene4619,gene4879,gene4973,gene52,gene6305,gene6454,gene6649,gene68,gene6896,gene6944,gene7197,gene7490,gene7575,gene9077,gene9187,gene9485	gene10009,gene1065,gene1075,gene11007,gene1102,gene11052,gene1143,gene11458,gene11462,gene1155,gene11654,gene11701,gene1311,gene137,gene1413,gene160,gene1715,gene2036,gene2150,gene2275,gene2683,gene2852,gene3207,gene383,gene4906,gene5002,gene5343,gene539,gene5417,gene5483,gene5489,gene5518,gene5699,gene5811,gene6291,gene6787,gene6788,gene7128,gene7218,gene7618,gene7659,gene7750,gene7800,gene7926,…
BP	GO:0098656	anion transmembrane transport	3	15	18	65	0.41279	0.897076	gene11395,gene9800,gene9963	gene10396,gene10667,gene11386,gene3185,gene3855,gene4586,gene63,gene6470,gene6726,gene7427,gene7501,gene7691,gene8837,gene8851,gene9342
CC	GO:0072686	mitotic spindle	0	5	5	17	0.41661	0.897076	-	gene2667,gene2986,gene4030,gene6039,gene8718
BP	GO:0000902	cell morphogenesis	1	5	6	20	0.41734	0.897076	gene3785	gene1969,gene2683,gene2789,gene7064,gene9543
BP	GO:0007093	mitotic cell cycle checkpoint	3	3	6	20	0.41734	0.897076	gene4619,gene4778,gene7490	gene3426,gene4999,gene6359
CC	GO:0015630	microtubule cytoskeleton	6	14	20	76	0.41849	0.897076	gene2108,gene3785,gene4619,gene7818,gene783,gene9240	gene1249,gene2667,gene2760,gene2986,gene4030,gene4041,gene6039,gene6190,gene7128,gene7281,gene7760,gene8061,gene8718,gene9543
BP	GO:0006415	translational termination	1	2	3	9	0.42316	0.897076	gene4402	gene2676,gene659
BP	GO:0009310	amine catabolic process	2	1	3	9	0.42316	0.897076	gene4307,gene8987	gene1709
BP	GO:0072329	monocarboxylic acid catabolic process	0	3	3	9	0.42316	0.897076	-	gene1317,gene1914,gene6240
BP	GO:0072348	sulfur compound transport	2	1	3	9	0.42316	0.897076	gene3600,gene9963	gene9342
MF	GO:0003755	peptidyl-prolyl cis-trans isomerase activity	1	4	5	16	0.42563	0.897076	gene4419	gene11111,gene3606,gene5889,gene6999
MF	GO:0015103	inorganic anion transmembrane transporter activity	2	3	5	16	0.42563	0.897076	gene3600,gene9963	gene1994,gene9342,gene9693
MF	GO:0016859	cis-trans isomerase activity	1	4	5	16	0.42563	0.897076	gene4419	gene11111,gene3606,gene5889,gene6999
BP	GO:0010033	response to organic substance	5	6	11	39	0.42776	0.897076	gene1219,gene1333,gene2834,gene4441,gene639	gene1288,gene1577,gene1969,gene3207,gene3527,gene6166
MF	GO:0033218	amide binding	5	3	8	27	0.42881	0.897076	gene11233,gene2834,gene4727,gene4732,gene5657	gene2986,gene5288,gene957
BP	GO:0072521	purine-containing compound metabolic process	3	18	21	77	0.43006	0.897076	gene1598,gene3392,gene7429	gene1402,gene1985,gene2122,gene2711,gene3169,gene3920,gene4881,gene4918,gene5008,gene5090,gene5187,gene5483,gene551,gene5786,gene7051,gene8280,gene9178,gene9896
BP	GO:0006457	protein folding	5	11	16	58	0.4301	0.897076	gene1219,gene2143,gene4419,gene4441,gene7104	gene11111,gene1112,gene193,gene2374,gene3606,gene3648,gene4744,gene5567,gene6166,gene6806,gene6999
BP	GO:0055080	cation homeostasis	3	4	7	24	0.43052	0.897076	gene2423,gene3517,gene5277	gene6060,gene7095,gene8278,gene8898
BP	GO:0140013	meiotic nuclear division	5	2	7	24	0.43052	0.897076	gene2108,gene3095,gene4619,gene4778,gene7490	gene4999,gene7676
BP	GO:2000241	regulation of reproductive process	3	4	7	24	0.43052	0.897076	gene3095,gene4619,gene4778	gene4999,gene5699,gene582,gene9644
CC	GO:0000111	nucleotide-excision repair factor 2 complex	0	1	1	2	0.43383	0.897076	-	gene2667
CC	GO:0000144	cellular bud neck septin ring	0	1	1	2	0.43383	0.897076	-	gene7844
CC	GO:0000399	cellular bud neck septin structure	0	1	1	2	0.43383	0.897076	-	gene7844
CC	GO:0000791	euchromatin	0	1	1	2	0.43383	0.897076	-	gene1577
CC	GO:0005637	nuclear inner membrane	0	1	1	2	0.43383	0.897076	-	gene3207
CC	GO:0005719	nuclear euchromatin	0	1	1	2	0.43383	0.897076	-	gene1577
CC	GO:0005940	septin ring	0	1	1	2	0.43383	0.897076	-	gene7844
CC	GO:0005952	cAMP-dependent protein kinase complex	0	1	1	2	0.43383	0.897076	-	gene5699
CC	GO:0008290	F-actin capping protein complex	0	1	1	2	0.43383	0.897076	-	gene2789
CC	GO:0009328	phenylalanine-tRNA ligase complex	0	1	1	2	0.43383	0.897076	-	gene1167
CC	GO:0018444	translation release factor complex	0	1	1	2	0.43383	0.897076	-	gene2676
CC	GO:0030286	dynein complex	1	0	1	2	0.43383	0.897076	gene783	-
CC	GO:0030870	Mre11 complex	1	0	1	2	0.43383	0.897076	gene7490	-
CC	GO:0030907	MBF transcription complex	0	1	1	2	0.43383	0.897076	-	gene4508
CC	GO:0031429	box H/ACA snoRNP complex	0	1	1	2	0.43383	0.897076	-	gene5676
CC	GO:0032156	septin cytoskeleton	0	1	1	2	0.43383	0.897076	-	gene7844
CC	GO:0032161	cleavage apparatus septin structure	0	1	1	2	0.43383	0.897076	-	gene7844
CC	GO:0032221	Rpd3S complex	1	0	1	2	0.43383	0.897076	gene285	-
CC	GO:0033698	Rpd3L complex	1	0	1	2	0.43383	0.897076	gene285	-
CC	GO:0035839	non-growing cell tip	1	0	1	2	0.43383	0.897076	gene3785	-
CC	GO:0043528	tRNA (m2G10) methyltransferase complex	0	1	1	2	0.43383	0.897076	-	gene7783
CC	GO:0043564	Ku70:Ku80 complex	0	1	1	2	0.43383	0.897076	-	gene711
CC	GO:0045121	membrane raft	1	0	1	2	0.43383	0.897076	gene2423	-
CC	GO:0048188	Set1C/COMPASS complex	1	0	1	2	0.43383	0.897076	gene759	-
CC	GO:0070545	PeBoW complex	0	1	1	2	0.43383	0.897076	-	gene3214
CC	GO:0070822	Sin3-type complex	1	0	1	2	0.43383	0.897076	gene285	-
CC	GO:0071341	medial cortical node	1	0	1	2	0.43383	0.897076	gene4619	-
CC	GO:0072588	box H/ACA RNP complex	0	1	1	2	0.43383	0.897076	-	gene5676
CC	GO:0098857	membrane microdomain	1	0	1	2	0.43383	0.897076	gene2423	-
CC	GO:1990077	primosome complex	0	1	1	2	0.43383	0.897076	-	gene2852
CC	GO:1990112	RQC complex	0	1	1	2	0.43383	0.897076	-	gene250
CC	GO:1990251	Mmi1 nuclear focus complex	1	0	1	2	0.43383	0.897076	gene6649	-
BP	GO:0050801	ion homeostasis	4	4	8	28	0.44132	0.897076	gene2423,gene2733,gene3517,gene5277	gene6060,gene7095,gene8278,gene8898
MF	GO:0015298	solute:cation antiporter activity	2	1	3	9	0.44242	0.897076	gene2098,gene2423	gene649
MF	GO:0015299	solute:proton antiporter activity	2	1	3	9	0.44242	0.897076	gene2098,gene2423	gene649
MF	GO:0015291	secondary active transmembrane transporter activity	5	4	9	31	0.44326	0.897076	gene2098,gene2423,gene3898,gene7298,gene9963	gene11060,gene649,gene9342,gene9693
BP	GO:0000271	polysaccharide biosynthetic process	2	2	4	13	0.44429	0.897076	gene1634,gene8002	gene10892,gene5697
BP	GO:0006568	tryptophan metabolic process	2	2	4	13	0.44429	0.897076	gene5628,gene8987	gene1709,gene3750
BP	GO:0006586	indolalkylamine metabolic process	2	2	4	13	0.44429	0.897076	gene5628,gene8987	gene1709,gene3750
BP	GO:0006739	NADP metabolic process	2	2	4	13	0.44429	0.897076	gene178,gene4976	gene5786,gene7618
BP	GO:0042430	indole-containing compound metabolic process	2	2	4	13	0.44429	0.897076	gene5628,gene8987	gene1709,gene3750
BP	GO:0070588	calcium ion transmembrane transport	0	4	4	13	0.44429	0.897076	-	gene649,gene8278,gene8441,gene8898
BP	GO:0006790	sulfur compound metabolic process	6	13	19	70	0.44725	0.897076	gene1333,gene2139,gene2517,gene3314,gene9129,gene9399	gene1402,gene1470,gene2711,gene383,gene3984,gene4881,gene5090,gene5183,gene5636,gene6803,gene7035,gene7800,gene7861
MF	GO:0016820	hydrolase activity, acting on acid anhydrides, catalyzing transmembrane movement of substances	6	14	20	72	0.44998	0.897076	gene111,gene4721,gene6074,gene7429,gene8395,gene9414	gene10444,gene11340,gene2617,gene2636,gene2921,gene3086,gene4595,gene4691,gene4740,gene4964,gene6772,gene824,gene8441,gene9218
BP	GO:0000098	sulfur amino acid catabolic process	1	0	1	2	0.45023	0.897076	gene2139	-
BP	GO:0000290	deadenylation-dependent decapping of nuclear-transcribed mRNA	0	1	1	2	0.45023	0.897076	-	gene890
BP	GO:0000722	telomere maintenance via recombination	0	1	1	2	0.45023	0.897076	-	gene2332
BP	GO:0000734	gene conversion at mating-type locus, DNA repair synthesis	0	1	1	2	0.45023	0.897076	-	gene1155
BP	GO:0000754	adaptation of signaling pathway by response to pheromone involved in conjugation with cellular fusion	0	1	1	2	0.45023	0.897076	-	gene1288
BP	GO:0001101	response to acid chemical	1	0	1	2	0.45023	0.897076	gene1333	-
BP	GO:0001315	age-dependent response to reactive oxygen species	0	1	1	2	0.45023	0.897076	-	gene5699
BP	GO:0001676	long-chain fatty acid metabolic process	0	1	1	2	0.45023	0.897076	-	gene7698
BP	GO:0001682	tRNA 5'-leader removal	0	1	1	2	0.45023	0.897076	-	gene480
BP	GO:0001881	receptor recycling	0	1	1	2	0.45023	0.897076	-	gene5327
BP	GO:0002184	cytoplasmic translational termination	0	1	1	2	0.45023	0.897076	-	gene2676
BP	GO:0002188	translation reinitiation	0	1	1	2	0.45023	0.897076	-	gene9556
BP	GO:0006007	glucose catabolic process	1	0	1	2	0.45023	0.897076	gene2141	-
BP	GO:0006171	cAMP biosynthetic process	1	0	1	2	0.45023	0.897076	gene3392	-
BP	GO:0006273	lagging strand elongation	0	1	1	2	0.45023	0.897076	-	gene1823
BP	GO:0006404	RNA import into nucleus	0	1	1	2	0.45023	0.897076	-	gene6291
BP	GO:0006424	glutamyl-tRNA aminoacylation	0	1	1	2	0.45023	0.897076	-	gene8367
BP	GO:0006427	histidyl-tRNA aminoacylation	0	1	1	2	0.45023	0.897076	-	gene1482
BP	GO:0006429	leucyl-tRNA aminoacylation	0	1	1	2	0.45023	0.897076	-	gene6883
BP	GO:0006430	lysyl-tRNA aminoacylation	0	1	1	2	0.45023	0.897076	-	gene1720
BP	GO:0006434	seryl-tRNA aminoacylation	0	1	1	2	0.45023	0.897076	-	gene7747
BP	GO:0006435	threonyl-tRNA aminoacylation	0	1	1	2	0.45023	0.897076	-	gene3368
BP	GO:0006436	tryptophanyl-tRNA aminoacylation	0	1	1	2	0.45023	0.897076	-	gene5445
BP	GO:0006452	translational frameshifting	0	1	1	2	0.45023	0.897076	-	gene659
BP	GO:0006638	neutral lipid metabolic process	0	1	1	2	0.45023	0.897076	-	gene1402
BP	GO:0006639	acylglycerol metabolic process	0	1	1	2	0.45023	0.897076	-	gene1402
BP	GO:0006641	triglyceride metabolic process	0	1	1	2	0.45023	0.897076	-	gene1402
BP	GO:0006646	phosphatidylethanolamine biosynthetic process	0	1	1	2	0.45023	0.897076	-	gene2275
BP	GO:0006658	phosphatidylserine metabolic process	0	1	1	2	0.45023	0.897076	-	gene2275
BP	GO:0006659	phosphatidylserine biosynthetic process	0	1	1	2	0.45023	0.897076	-	gene2275
BP	GO:0006829	zinc II ion transport	0	1	1	2	0.45023	0.897076	-	gene4659
BP	GO:0007021	tubulin complex assembly	0	1	1	2	0.45023	0.897076	-	gene1112
BP	GO:0007534	gene conversion at mating-type locus	0	1	1	2	0.45023	0.897076	-	gene1155
BP	GO:0007623	circadian rhythm	1	0	1	2	0.45023	0.897076	gene2139	-
BP	GO:0008616	queuosine biosynthetic process	0	1	1	2	0.45023	0.897076	-	gene1440
BP	GO:0009089	lysine biosynthetic process via diaminopimelate	0	1	1	2	0.45023	0.897076	-	gene7800
BP	GO:0009133	nucleoside diphosphate biosynthetic process	1	0	1	2	0.45023	0.897076	gene10761	-
BP	GO:0009190	cyclic nucleotide biosynthetic process	1	0	1	2	0.45023	0.897076	gene3392	-
BP	GO:0009200	deoxyribonucleoside triphosphate metabolic process	0	1	1	2	0.45023	0.897076	-	gene3612
BP	GO:0009445	putrescine metabolic process	0	1	1	2	0.45023	0.897076	-	gene6607
BP	GO:0009446	putrescine biosynthetic process	0	1	1	2	0.45023	0.897076	-	gene6607
BP	GO:0009448	gamma-aminobutyric acid metabolic process	0	1	1	2	0.45023	0.897076	-	gene1317
BP	GO:0009450	gamma-aminobutyric acid catabolic process	0	1	1	2	0.45023	0.897076	-	gene1317
BP	GO:0009698	phenylpropanoid metabolic process	0	1	1	2	0.45023	0.897076	-	gene4566
BP	GO:0009803	cinnamic acid metabolic process	0	1	1	2	0.45023	0.897076	-	gene4566
BP	GO:0009820	alkaloid metabolic process	0	1	1	2	0.45023	0.897076	-	gene6051
BP	GO:0010526	negative regulation of transposition, RNA-mediated	0	1	1	2	0.45023	0.897076	-	gene582
BP	GO:0010529	negative regulation of transposition	0	1	1	2	0.45023	0.897076	-	gene582
BP	GO:0010821	regulation of mitochondrion organization	1	0	1	2	0.45023	0.897076	gene2733	-
BP	GO:0010998	regulation of translational initiation by eIF2 alpha phosphorylation	0	1	1	2	0.45023	0.897076	-	gene9644
BP	GO:0015680	intracellular copper ion transport	1	0	1	2	0.45023	0.897076	gene5277	-
BP	GO:0015850	organic hydroxy compound transport	1	0	1	2	0.45023	0.897076	gene639	-
BP	GO:0015918	sterol transport	1	0	1	2	0.45023	0.897076	gene639	-
BP	GO:0016073	snRNA metabolic process	0	1	1	2	0.45023	0.897076	-	gene5676
BP	GO:0016246	RNA interference	0	1	1	2	0.45023	0.897076	-	gene1577
BP	GO:0018023	peptidyl-lysine trimethylation	1	0	1	2	0.45023	0.897076	gene759	-
BP	GO:0019320	hexose catabolic process	1	0	1	2	0.45023	0.897076	gene2141	-
BP	GO:0023058	adaptation of signaling pathway	0	1	1	2	0.45023	0.897076	-	gene1288
BP	GO:0030026	cellular manganese ion homeostasis	1	0	1	2	0.45023	0.897076	gene3517	-
BP	GO:0030328	prenylcysteine catabolic process	1	0	1	2	0.45023	0.897076	gene2139	-
BP	GO:0030329	prenylcysteine metabolic process	1	0	1	2	0.45023	0.897076	gene2139	-
BP	GO:0030422	production of siRNA involved in RNA interference	0	1	1	2	0.45023	0.897076	-	gene1577
BP	GO:0030834	regulation of actin filament depolymerization	0	1	1	2	0.45023	0.897076	-	gene2789
BP	GO:0030835	negative regulation of actin filament depolymerization	0	1	1	2	0.45023	0.897076	-	gene2789
BP	GO:0030989	dynein-driven meiotic oscillatory nuclear movement	1	0	1	2	0.45023	0.897076	gene2108	-
BP	GO:0031050	dsRNA fragmentation	0	1	1	2	0.45023	0.897076	-	gene1577
BP	GO:0031532	actin cytoskeleton reorganization	1	0	1	2	0.45023	0.897076	gene3785	-
BP	GO:0031647	regulation of protein stability	1	0	1	2	0.45023	0.897076	gene1540	-
BP	GO:0031952	regulation of protein autophosphorylation	0	1	1	2	0.45023	0.897076	-	gene9644
BP	GO:0031954	positive regulation of protein autophosphorylation	0	1	1	2	0.45023	0.897076	-	gene9644
BP	GO:0032048	cardiolipin metabolic process	1	0	1	2	0.45023	0.897076	gene4523	-
BP	GO:0032239	regulation of nucleobase-containing compound transport	0	1	1	2	0.45023	0.897076	-	gene6291
BP	GO:0032365	intracellular lipid transport	1	0	1	2	0.45023	0.897076	gene639	-
BP	GO:0032366	intracellular sterol transport	1	0	1	2	0.45023	0.897076	gene639	-
BP	GO:0033313	meiotic cell cycle checkpoint	1	0	1	2	0.45023	0.897076	gene4778	-
BP	GO:0033562	co-transcriptional gene silencing by RNA interference machinery	0	1	1	2	0.45023	0.897076	-	gene1577
BP	GO:0033566	gamma-tubulin complex localization	1	0	1	2	0.45023	0.897076	gene2108	-
BP	GO:0033567	DNA replication, Okazaki fragment processing	0	1	1	2	0.45023	0.897076	-	gene1823
BP	GO:0033617	mitochondrial respiratory chain complex IV assembly	1	0	1	2	0.45023	0.897076	gene3284	-
BP	GO:0035247	peptidyl-arginine omega-N-methylation	0	1	1	2	0.45023	0.897076	-	gene3521
BP	GO:0042182	ketone catabolic process	0	1	1	2	0.45023	0.897076	-	gene3984
BP	GO:0043096	purine nucleobase salvage	0	1	1	2	0.45023	0.897076	-	gene9896
BP	GO:0043112	receptor metabolic process	0	1	1	2	0.45023	0.897076	-	gene5327
BP	GO:0043137	DNA replication, removal of RNA primer	0	1	1	2	0.45023	0.897076	-	gene1823
BP	GO:0043173	nucleotide salvage	0	1	1	2	0.45023	0.897076	-	gene10048
BP	GO:0043200	response to amino acid	1	0	1	2	0.45023	0.897076	gene1333	-
BP	GO:0043331	response to dsRNA	0	1	1	2	0.45023	0.897076	-	gene1577
BP	GO:0043467	regulation of generation of precursor metabolites and energy	0	1	1	2	0.45023	0.897076	-	gene5699
BP	GO:0043570	maintenance of DNA repeat elements	0	1	1	2	0.45023	0.897076	-	gene7676
BP	GO:0044208	'de novo' AMP biosynthetic process	0	1	1	2	0.45023	0.897076	-	gene3169
BP	GO:0044878	mitotic cytokinesis checkpoint	1	0	1	2	0.45023	0.897076	gene4619	-
BP	GO:0045901	positive regulation of translational elongation	0	1	1	2	0.45023	0.897076	-	gene659
BP	GO:0046084	adenine biosynthetic process	0	1	1	2	0.45023	0.897076	-	gene9896
BP	GO:0046116	queuosine metabolic process	0	1	1	2	0.45023	0.897076	-	gene1440
BP	GO:0046292	formaldehyde metabolic process	1	0	1	2	0.45023	0.897076	gene2056	-
BP	GO:0046294	formaldehyde catabolic process	1	0	1	2	0.45023	0.897076	gene2056	-
BP	GO:0046337	phosphatidylethanolamine metabolic process	0	1	1	2	0.45023	0.897076	-	gene2275
BP	GO:0046365	monosaccharide catabolic process	1	0	1	2	0.45023	0.897076	gene2141	-
BP	GO:0046451	diaminopimelate metabolic process	0	1	1	2	0.45023	0.897076	-	gene7800
BP	GO:0046471	phosphatidylglycerol metabolic process	1	0	1	2	0.45023	0.897076	gene4523	-
BP	GO:0046487	glyoxylate metabolic process	0	1	1	2	0.45023	0.897076	-	gene1914
BP	GO:0046654	tetrahydrofolate biosynthetic process	0	1	1	2	0.45023	0.897076	-	gene1065
BP	GO:0046950	cellular ketone body metabolic process	1	0	1	2	0.45023	0.897076	gene2864	-
BP	GO:0046952	ketone body catabolic process	1	0	1	2	0.45023	0.897076	gene2864	-
BP	GO:0048511	rhythmic process	1	0	1	2	0.45023	0.897076	gene2139	-
BP	GO:0051016	barbed-end actin filament capping	0	1	1	2	0.45023	0.897076	-	gene2789
BP	GO:0051519	activation of bipolar cell growth	1	0	1	2	0.45023	0.897076	gene3785	-
BP	GO:0051598	meiotic recombination checkpoint	1	0	1	2	0.45023	0.897076	gene4778	-
BP	GO:0051606	detection of stimulus	0	1	1	2	0.45023	0.897076	-	gene582
BP	GO:0051693	actin filament capping	0	1	1	2	0.45023	0.897076	-	gene2789
BP	GO:0052652	cyclic purine nucleotide metabolic process	1	0	1	2	0.45023	0.897076	gene3392	-
BP	GO:0055071	manganese ion homeostasis	1	0	1	2	0.45023	0.897076	gene3517	-
BP	GO:0055081	anion homeostasis	1	0	1	2	0.45023	0.897076	gene2733	-
BP	GO:0060567	negative regulation of DNA-templated transcription, termination	0	1	1	2	0.45023	0.897076	-	gene3521
BP	GO:0061186	negative regulation of chromatin silencing at silent mating-type cassette	1	0	1	2	0.45023	0.897076	gene285	-
BP	GO:0061187	regulation of chromatin silencing at rDNA	1	0	1	2	0.45023	0.897076	gene285	-
BP	GO:0061188	negative regulation of chromatin silencing at rDNA	1	0	1	2	0.45023	0.897076	gene285	-
BP	GO:0070868	heterochromatin organization involved in chromatin silencing	0	1	1	2	0.45023	0.897076	-	gene1577
BP	GO:0070911	global genome nucleotide-excision repair	1	0	1	2	0.45023	0.897076	gene4778	-
BP	GO:0070918	production of small RNA involved in gene silencing by RNA	0	1	1	2	0.45023	0.897076	-	gene1577
BP	GO:0070988	demethylation	0	1	1	2	0.45023	0.897076	-	gene978
BP	GO:0071072	negative regulation of phospholipid biosynthetic process	0	1	1	2	0.45023	0.897076	-	gene2275
BP	GO:0071229	cellular response to acid chemical	1	0	1	2	0.45023	0.897076	gene1333	-
BP	GO:0071230	cellular response to amino acid stimulus	1	0	1	2	0.45023	0.897076	gene1333	-
BP	GO:0071359	cellular response to dsRNA	0	1	1	2	0.45023	0.897076	-	gene1577
BP	GO:0071577	zinc II ion transmembrane transport	0	1	1	2	0.45023	0.897076	-	gene4659
BP	GO:0090054	regulation of chromatin silencing at silent mating-type cassette	1	0	1	2	0.45023	0.897076	gene285	-
BP	GO:0090155	negative regulation of sphingolipid biosynthetic process	1	0	1	2	0.45023	0.897076	gene1333	-
BP	GO:0097034	mitochondrial respiratory chain complex IV biogenesis	1	0	1	2	0.45023	0.897076	gene3284	-
BP	GO:0097549	chromatin organization involved in negative regulation of transcription	0	1	1	2	0.45023	0.897076	-	gene1577
BP	GO:1900088	regulation of inositol biosynthetic process	1	0	1	2	0.45023	0.897076	gene1333	-
BP	GO:1900090	positive regulation of inositol biosynthetic process	1	0	1	2	0.45023	0.897076	gene1333	-
BP	GO:1900402	regulation of carbohydrate metabolic process by regulation of transcription from RNA polymerase II promoter	1	0	1	2	0.45023	0.897076	gene1333	-
BP	GO:1901568	fatty acid derivative metabolic process	1	0	1	2	0.45023	0.897076	gene2864	-
BP	GO:1901569	fatty acid derivative catabolic process	1	0	1	2	0.45023	0.897076	gene2864	-
BP	GO:1901879	regulation of protein depolymerization	0	1	1	2	0.45023	0.897076	-	gene2789
BP	GO:1901880	negative regulation of protein depolymerization	0	1	1	2	0.45023	0.897076	-	gene2789
BP	GO:1902224	ketone body metabolic process	1	0	1	2	0.45023	0.897076	gene2864	-
BP	GO:1902576	negative regulation of nuclear cell cycle DNA replication	0	1	1	2	0.45023	0.897076	-	gene4999
BP	GO:1903320	regulation of protein modification by small protein conjugation or removal	0	1	1	2	0.45023	0.897076	-	gene6039
BP	GO:1903464	negative regulation of mitotic cell cycle DNA replication	0	1	1	2	0.45023	0.897076	-	gene4999
BP	GO:1903726	negative regulation of phospholipid metabolic process	0	1	1	2	0.45023	0.897076	-	gene2275
BP	GO:1903828	negative regulation of cellular protein localization	1	0	1	2	0.45023	0.897076	gene3095	-
BP	GO:1904594	regulation of termination of RNA polymerase II transcription	0	1	1	2	0.45023	0.897076	-	gene1577
BP	GO:1990116	ribosome-associated ubiquitin-dependent protein catabolic process	0	1	1	2	0.45023	0.897076	-	gene250
BP	GO:2000249	regulation of actin cytoskeleton reorganization	1	0	1	2	0.45023	0.897076	gene3785	-
BP	GO:2000251	positive regulation of actin cytoskeleton reorganization	1	0	1	2	0.45023	0.897076	gene3785	-
BP	GO:2000282	regulation of cellular amino acid biosynthetic process	0	1	1	2	0.45023	0.897076	-	gene11111
BP	GO:2001245	regulation of phosphatidylcholine biosynthetic process	1	0	1	2	0.45023	0.897076	gene4523	-
MF	GO:0004871	signal transducer activity	5	5	10	35	0.45585	0.897076	gene1688,gene52,gene6896,gene9077,gene9187	gene10009,gene11052,gene11458,gene11462,gene1288
CC	GO:0005829	cytosol	15	100	115	459	0.45619	0.897076	gene1219,gene1423,gene1540,gene176,gene2677,gene2733,gene3095,gene3284,gene3580,gene6007,gene6108,gene6161,gene6649,gene876,gene9399	gene10277,gene10315,gene1065,gene1109,gene1164,gene1167,gene1169,gene1181,gene1317,gene1401,gene1403,gene1440,gene1482,gene1577,gene2153,gene2275,gene2392,gene2471,gene2493,gene250,gene2602,gene2667,gene2676,gene2683,gene2711,gene2852,gene2984,gene2986,gene3181,gene3207,gene3368,gene3426,gene3475,gene3571,gene3673,gene3682,gene3750,gene3925,gene4212,gene4264,gene4881,gene4906,gene4952,gene4999,ge…
CC	GO:0016459	myosin complex	2	0	2	6	0.46025	0.897076	gene668,gene669	-
MF	GO:0000384	first spliceosomal transesterification activity	1	0	1	2	0.46038	0.897076	gene7818	-
MF	GO:0000900	translation repressor activity, nucleic acid binding	0	1	1	2	0.46038	0.897076	-	gene3529
MF	GO:0003691	double-stranded telomeric DNA binding	1	0	1	2	0.46038	0.897076	gene7490	-
MF	GO:0003730	mRNA 3'-UTR binding	0	1	1	2	0.46038	0.897076	-	gene3529
MF	GO:0003871	5-methyltetrahydropteroyltriglutamate-homocysteine S-methyltransferase activity	0	1	1	2	0.46038	0.897076	-	gene6803
MF	GO:0003896	DNA primase activity	0	1	1	2	0.46038	0.897076	-	gene2852
MF	GO:0003968	RNA-directed 5'-3' RNA polymerase activity	1	0	1	2	0.46038	0.897076	gene113	-
MF	GO:0004056	argininosuccinate lyase activity	0	1	1	2	0.46038	0.897076	-	gene2959
MF	GO:0004108	citrate (Si)-synthase activity	0	1	1	2	0.46038	0.897076	-	gene6240
MF	GO:0004342	glucosamine-6-phosphate deaminase activity	1	0	1	2	0.46038	0.897076	gene2775	-
MF	GO:0004364	glutathione transferase activity	0	1	1	2	0.46038	0.897076	-	gene8860
MF	GO:0004368	glycerol-3-phosphate dehydrogenase activity	1	0	1	2	0.46038	0.897076	gene4919	-
MF	GO:0004372	glycine hydroxymethyltransferase activity	0	1	1	2	0.46038	0.897076	-	gene1982
MF	GO:0004414	homoserine O-acetyltransferase activity	0	1	1	2	0.46038	0.897076	-	gene1470
MF	GO:0004489	methylenetetrahydrofolate reductase (NAD(P)H) activity	0	1	1	2	0.46038	0.897076	-	gene7861
MF	GO:0004514	nicotinate-nucleotide diphosphorylase (carboxylating) activity	0	1	1	2	0.46038	0.897076	-	gene10048
MF	GO:0004555	alpha,alpha-trehalase activity	0	1	1	2	0.46038	0.897076	-	gene1412
MF	GO:0004577	N-acetylglucosaminyldiphosphodolichol N-acetylglucosaminyltransferase activity	1	0	1	2	0.46038	0.897076	gene8668	-
MF	GO:0004590	orotidine-5'-phosphate decarboxylase activity	1	0	1	2	0.46038	0.897076	gene6946	-
MF	GO:0004617	phosphoglycerate dehydrogenase activity	1	0	1	2	0.46038	0.897076	gene3985	-
MF	GO:0004637	phosphoribosylamine-glycine ligase activity	0	1	1	2	0.46038	0.897076	-	gene4918
MF	GO:0004724	magnesium-dependent protein serine/threonine phosphatase activity	1	0	1	2	0.46038	0.897076	gene9193	-
MF	GO:0004736	pyruvate carboxylase activity	0	1	1	2	0.46038	0.897076	-	gene5288
MF	GO:0004807	triose-phosphate isomerase activity	0	1	1	2	0.46038	0.897076	-	gene5786
MF	GO:0004809	tRNA (guanine-N2-)-methyltransferase activity	0	1	1	2	0.46038	0.897076	-	gene1075
MF	GO:0004818	glutamate-tRNA ligase activity	0	1	1	2	0.46038	0.897076	-	gene8367
MF	GO:0004821	histidine-tRNA ligase activity	0	1	1	2	0.46038	0.897076	-	gene1482
MF	GO:0004823	leucine-tRNA ligase activity	0	1	1	2	0.46038	0.897076	-	gene6883
MF	GO:0004824	lysine-tRNA ligase activity	0	1	1	2	0.46038	0.897076	-	gene1720
MF	GO:0004828	serine-tRNA ligase activity	0	1	1	2	0.46038	0.897076	-	gene7747
MF	GO:0004829	threonine-tRNA ligase activity	0	1	1	2	0.46038	0.897076	-	gene3368
MF	GO:0004830	tryptophan-tRNA ligase activity	0	1	1	2	0.46038	0.897076	-	gene5445
MF	GO:0004848	ureidoglycolate hydrolase activity	0	1	1	2	0.46038	0.897076	-	gene8770
MF	GO:0005227	calcium activated cation channel activity	0	1	1	2	0.46038	0.897076	-	gene8898
MF	GO:0005385	zinc ion transmembrane transporter activity	0	1	1	2	0.46038	0.897076	-	gene4659
MF	GO:0005487	nucleocytoplasmic transporter activity	0	1	1	2	0.46038	0.897076	-	gene6291
MF	GO:0008252	nucleotidase activity	0	1	1	2	0.46038	0.897076	-	gene551
MF	GO:0008260	3-oxoacid CoA-transferase activity	1	0	1	2	0.46038	0.897076	gene2864	-
MF	GO:0008410	CoA-transferase activity	1	0	1	2	0.46038	0.897076	gene2864	-
MF	GO:0008479	queuine tRNA-ribosyltransferase activity	0	1	1	2	0.46038	0.897076	-	gene1440
MF	GO:0008810	cellulase activity	1	0	1	2	0.46038	0.897076	gene10930	-
MF	GO:0009374	biotin binding	0	1	1	2	0.46038	0.897076	-	gene5288
MF	GO:0009975	cyclase activity	1	0	1	2	0.46038	0.897076	gene3392	-
MF	GO:0015368	calcium:cation antiporter activity	0	1	1	2	0.46038	0.897076	-	gene649
MF	GO:0015369	calcium:proton antiporter activity	0	1	1	2	0.46038	0.897076	-	gene649
MF	GO:0015385	sodium:proton antiporter activity	1	0	1	2	0.46038	0.897076	gene2423	-
MF	GO:0015927	trehalase activity	0	1	1	2	0.46038	0.897076	-	gene1412
MF	GO:0016149	translation release factor activity, codon specific	1	0	1	2	0.46038	0.897076	gene4402	-
MF	GO:0016208	AMP binding	0	1	1	2	0.46038	0.897076	-	gene7035
MF	GO:0016300	tRNA (uracil) methyltransferase activity	0	1	1	2	0.46038	0.897076	-	gene6759
MF	GO:0016426	tRNA (adenine) methyltransferase activity	0	1	1	2	0.46038	0.897076	-	gene8289
MF	GO:0016427	tRNA (cytosine) methyltransferase activity	0	1	1	2	0.46038	0.897076	-	gene1106
MF	GO:0016429	tRNA (adenine-N1-)-methyltransferase activity	0	1	1	2	0.46038	0.897076	-	gene8289
MF	GO:0016433	rRNA (adenine) methyltransferase activity	0	1	1	2	0.46038	0.897076	-	gene4882
MF	GO:0016634	oxidoreductase activity, acting on the CH-CH group of donors, oxygen as acceptor	1	0	1	2	0.46038	0.897076	gene6701	-
MF	GO:0016708	oxidoreductase activity, acting on paired donors, with incorporation or reduction of molecular oxygen, NAD(P)H as one donor, and incorporation of two atoms of oxygen into one donor	1	0	1	2	0.46038	0.897076	gene4690	-
MF	GO:0016748	succinyltransferase activity	0	1	1	2	0.46038	0.897076	-	gene5680
MF	GO:0016822	hydrolase activity, acting on acid carbon-carbon bonds	0	1	1	2	0.46038	0.897076	-	gene9347
MF	GO:0016823	hydrolase activity, acting on acid carbon-carbon bonds, in ketonic substances	0	1	1	2	0.46038	0.897076	-	gene9347
MF	GO:0016882	cyclo-ligase activity	0	1	1	2	0.46038	0.897076	-	gene4918
MF	GO:0016899	oxidoreductase activity, acting on the CH-OH group of donors, oxygen as acceptor	1	0	1	2	0.46038	0.897076	gene10625	-
MF	GO:0016901	oxidoreductase activity, acting on the CH-OH group of donors, quinone or similar compound as acceptor	1	0	1	2	0.46038	0.897076	gene4919	-
MF	GO:0016906	sterol 3-beta-glucosyltransferase activity	0	1	1	2	0.46038	0.897076	-	gene9830
MF	GO:0017108	5'-flap endonuclease activity	0	1	1	2	0.46038	0.897076	-	gene1823
MF	GO:0022839	ion gated channel activity	0	1	1	2	0.46038	0.897076	-	gene8898
MF	GO:0030337	DNA polymerase processivity factor activity	0	1	1	2	0.46038	0.897076	-	gene3621
MF	GO:0030366	molybdopterin synthase activity	1	0	1	2	0.46038	0.897076	gene6007	-
MF	GO:0030371	translation repressor activity	0	1	1	2	0.46038	0.897076	-	gene3529
MF	GO:0030942	endoplasmic reticulum signal peptide binding	0	1	1	2	0.46038	0.897076	-	gene957
MF	GO:0031491	nucleosome binding	1	0	1	2	0.46038	0.897076	gene4778	-
MF	GO:0033293	monocarboxylic acid binding	0	1	1	2	0.46038	0.897076	-	gene5288
MF	GO:0035004	phosphatidylinositol 3-kinase activity	1	0	1	2	0.46038	0.897076	gene1540	-
MF	GO:0035064	methylated histone binding	1	0	1	2	0.46038	0.897076	gene285	-
MF	GO:0035241	protein-arginine omega-N monomethyltransferase activity	0	1	1	2	0.46038	0.897076	-	gene3521
MF	GO:0035312	5'-3' exodeoxyribonuclease activity	0	1	1	2	0.46038	0.897076	-	gene1823
MF	GO:0036440	citrate synthase activity	0	1	1	2	0.46038	0.897076	-	gene6240
MF	GO:0042085	5-methyltetrahydropteroyltri-L-glutamate-dependent methyltransferase activity	0	1	1	2	0.46038	0.897076	-	gene6803
MF	GO:0042134	rRNA primary transcript binding	0	1	1	2	0.46038	0.897076	-	gene4952
MF	GO:0042171	lysophosphatidic acid acyltransferase activity	1	0	1	2	0.46038	0.897076	gene9242	-
MF	GO:0047429	nucleoside-triphosphate diphosphatase activity	0	1	1	2	0.46038	0.897076	-	gene3612
MF	GO:0048256	flap endonuclease activity	0	1	1	2	0.46038	0.897076	-	gene1823
MF	GO:0050385	ureidoglycolate lyase activity	0	1	1	2	0.46038	0.897076	-	gene8770
MF	GO:0051139	metal ion:proton antiporter activity	0	1	1	2	0.46038	0.897076	-	gene649
MF	GO:0051731	polynucleotide 5'-hydroxyl-kinase activity	0	1	1	2	0.46038	0.897076	-	gene3207
MF	GO:0052590	sn-glycerol-3-phosphate:ubiquinone oxidoreductase activity	1	0	1	2	0.46038	0.897076	gene4919	-
MF	GO:0052591	sn-glycerol-3-phosphate:ubiquinone-8 oxidoreductase activity	1	0	1	2	0.46038	0.897076	gene4919	-
MF	GO:0052654	L-leucine transaminase activity	0	1	1	2	0.46038	0.897076	-	gene4386
MF	GO:0052655	L-valine transaminase activity	0	1	1	2	0.46038	0.897076	-	gene4386
MF	GO:0052656	L-isoleucine transaminase activity	0	1	1	2	0.46038	0.897076	-	gene4386
MF	GO:0070290	N-acylphosphatidylethanolamine-specific phospholipase D activity	1	0	1	2	0.46038	0.897076	gene4735	-
MF	GO:0071617	lysophospholipid acyltransferase activity	1	0	1	2	0.46038	0.897076	gene9242	-
MF	GO:0080025	phosphatidylinositol-3,5-bisphosphate binding	0	1	1	2	0.46038	0.897076	-	gene193
MF	GO:0090079	translation regulator activity, nucleic acid binding	0	1	1	2	0.46038	0.897076	-	gene3529
MF	GO:0098809	nitrite reductase activity	1	0	1	2	0.46038	0.897076	gene2769	-
MF	GO:0140034	methylation-dependent protein binding	1	0	1	2	0.46038	0.897076	gene285	-
MF	GO:0030170	pyridoxal phosphate binding	7	7	14	50	0.4606	0.897076	gene10128,gene10434,gene1430,gene2653,gene4307,gene7912,gene8611	gene10204,gene1317,gene1621,gene1982,gene5680,gene7255,gene9334
MF	GO:0070279	vitamin B6 binding	7	7	14	50	0.4606	0.897076	gene10128,gene10434,gene1430,gene2653,gene4307,gene7912,gene8611	gene10204,gene1317,gene1621,gene1982,gene5680,gene7255,gene9334
MF	GO:0022804	active transmembrane transporter activity	11	18	29	106	0.46069	0.897076	gene111,gene2098,gene2423,gene3898,gene4721,gene6074,gene7298,gene7429,gene8395,gene9414,gene9963	gene10444,gene11060,gene11340,gene2617,gene2636,gene2921,gene3086,gene4595,gene4691,gene4740,gene4964,gene649,gene6772,gene824,gene8441,gene9218,gene9342,gene9693
CC	GO:0005622	intracellular	115	380	495	1993	0.4631	0.901241	gene10127,gene10128,gene10167,gene1040,gene10446,gene10761,gene10848,gene10854,gene11244,gene11605,gene11628,gene1219,gene1266,gene1333,gene1423,gene147,gene1539,gene1540,gene1634,gene1688,gene169,gene176,gene1779,gene178,gene2042,gene2108,gene2139,gene2141,gene2203,gene2399,gene2431,gene2571,gene2677,gene2733,gene285,gene2864,gene2953,gene2988,gene3095,gene3171,gene3284,gene3314,gene3392,gene351…	gene10009,gene10048,gene10206,gene10277,gene10315,gene1035,gene10374,gene1039,gene1065,gene10696,gene10892,gene10896,gene10973,gene1103,gene11052,gene1109,gene11111,gene1128,gene1143,gene11458,gene11462,gene1155,gene1164,gene1167,gene1169,gene1181,gene1249,gene1288,gene1299,gene1311,gene1317,gene1384,gene1401,gene1403,gene1413,gene1440,gene1442,gene1470,gene148,gene1482,gene1500,gene1577,gene1648…
CC	GO:0005758	mitochondrial intermembrane space	2	1	3	10	0.46705	0.907838	gene3284,gene4523	gene8280
MF	GO:0003684	damaged DNA binding	1	3	4	13	0.46731	0.907838	gene3646	gene2667,gene2727,gene711
MF	GO:0015297	antiporter activity	2	2	4	13	0.46731	0.907838	gene2098,gene2423	gene649,gene9693
MF	GO:0005488	binding	245	375	620	2330	0.46874	0.910084	gene10062,gene10128,gene10167,gene10253,gene10329,gene10346,gene10415,gene10434,gene10446,gene10564,gene10673,gene1070,gene10750,gene10872,gene10929,gene10930,gene10962,gene11059,gene11087,gene111,gene11129,gene11233,gene11275,gene11309,gene11369,gene11378,gene11420,gene11527,gene11602,gene11628,gene117,gene1219,gene122,gene124,gene1266,gene1333,gene1430,gene1459,gene147,gene1478,gene1507,gene152…	gene10117,gene1014,gene10196,gene10204,gene10206,gene10277,gene10294,gene10315,gene1039,gene10444,gene10492,gene10511,gene10696,gene1075,gene10889,gene10896,gene10973,gene1099,gene110,gene11007,gene1106,gene1109,gene11111,gene1112,gene11193,gene1128,gene11340,gene11352,gene1143,gene11458,gene11462,gene1155,gene1164,gene11654,gene1167,gene1169,gene11701,gene1181,gene11816,gene1189,gene1288,gene129…
BP	GO:0071214	cellular response to abiotic stimulus	1	5	6	21	0.46957	0.910631	gene10854	gene1823,gene2760,gene3426,gene7040,gene9556
BP	GO:0104004	cellular response to environmental stimulus	1	5	6	21	0.46957	0.910631	gene10854	gene1823,gene2760,gene3426,gene7040,gene9556
BP	GO:0006733	oxidoreduction coenzyme metabolic process	9	3	12	44	0.47167	0.913473	gene1598,gene178,gene3580,gene393,gene4976,gene5235,gene5435,gene7383,gene8987	gene10048,gene5786,gene7618
BP	GO:0015931	nucleobase-containing compound transport	0	12	12	44	0.47167	0.913473	-	gene1164,gene2406,gene3456,gene3521,gene3571,gene4906,gene6020,gene6291,gene7295,gene8088,gene8324,gene947
MF	GO:0032549	ribonucleoside binding	4	19	23	84	0.47186	0.913473	gene2399,gene2733,gene372,gene8983	gene10117,gene1288,gene1413,gene2676,gene3181,gene3456,gene3571,gene4041,gene454,gene5383,gene5863,gene6789,gene7064,gene748,gene7844,gene8219,gene8979,gene8984,gene947
BP	GO:0006820	anion transport	7	19	26	98	0.47731	0.923485	gene11395,gene3600,gene3898,gene4523,gene7298,gene9800,gene9963	gene10396,gene10667,gene11060,gene11386,gene1668,gene1994,gene3185,gene3855,gene4586,gene63,gene6470,gene6726,gene7427,gene7501,gene7691,gene8837,gene8851,gene9342,gene9693
MF	GO:0015399	primary active transmembrane transporter activity	6	14	20	73	0.47838	0.924478	gene111,gene4721,gene6074,gene7429,gene8395,gene9414	gene10444,gene11340,gene2617,gene2636,gene2921,gene3086,gene4595,gene4691,gene4740,gene4964,gene6772,gene824,gene8441,gene9218
MF	GO:0015405	P-P-bond-hydrolysis-driven transmembrane transporter activity	6	14	20	73	0.47838	0.924478	gene111,gene4721,gene6074,gene7429,gene8395,gene9414	gene10444,gene11340,gene2617,gene2636,gene2921,gene3086,gene4595,gene4691,gene4740,gene4964,gene6772,gene824,gene8441,gene9218
BP	GO:0009890	negative regulation of biosynthetic process	10	10	20	75	0.4798	0.926145	gene11628,gene1333,gene1539,gene1540,gene285,gene3095,gene4778,gene5580,gene759,gene8997	gene10048,gene1577,gene2275,gene3521,gene3529,gene4999,gene5697,gene5699,gene6190,gene8048
BP	GO:0031327	negative regulation of cellular biosynthetic process	10	10	20	75	0.4798	0.926145	gene11628,gene1333,gene1539,gene1540,gene285,gene3095,gene4778,gene5580,gene759,gene8997	gene10048,gene1577,gene2275,gene3521,gene3529,gene4999,gene5697,gene5699,gene6190,gene8048
BP	GO:0071310	cellular response to organic substance	3	5	8	29	0.48567	0.927185	gene1219,gene1333,gene639	gene1288,gene1577,gene1969,gene3207,gene6166
BP	GO:0000183	chromatin silencing at rDNA	1	1	2	6	0.4862	0.927185	gene285	gene10048
BP	GO:0000741	karyogamy	1	1	2	6	0.4862	0.927185	gene2108	gene1288
BP	GO:0000742	karyogamy involved in conjugation with cellular fusion	1	1	2	6	0.4862	0.927185	gene2108	gene1288
BP	GO:0000750	pheromone-dependent signal transduction involved in conjugation with cellular fusion	1	1	2	6	0.4862	0.927185	gene639	gene1288
BP	GO:0005977	glycogen metabolic process	2	0	2	6	0.4862	0.927185	gene1634,gene8002	-
BP	GO:0006084	acetyl-CoA metabolic process	1	1	2	6	0.4862	0.927185	gene3314	gene7035
BP	GO:0006112	energy reserve metabolic process	2	0	2	6	0.4862	0.927185	gene1634,gene8002	-
BP	GO:0006558	L-phenylalanine metabolic process	1	1	2	6	0.4862	0.927185	gene4061	gene4566
BP	GO:0007097	nuclear migration	1	1	2	6	0.4862	0.927185	gene2108	gene1288
BP	GO:0009166	nucleotide catabolic process	0	2	2	6	0.4862	0.927185	-	gene1227,gene1740
BP	GO:0016998	cell wall macromolecule catabolic process	0	2	2	6	0.4862	0.927185	-	gene10523,gene8321
BP	GO:0042026	protein refolding	1	1	2	6	0.4862	0.927185	gene1219	gene4744
BP	GO:0043901	negative regulation of multi-organism process	1	1	2	6	0.4862	0.927185	gene3095	gene5699
BP	GO:0051647	nucleus localization	1	1	2	6	0.4862	0.927185	gene2108	gene1288
BP	GO:0072384	organelle transport along microtubule	1	1	2	6	0.4862	0.927185	gene2108	gene1288
BP	GO:1901264	carbohydrate derivative transport	0	2	2	6	0.4862	0.927185	-	gene693,gene8837
BP	GO:1901699	cellular response to nitrogen compound	1	1	2	6	0.4862	0.927185	gene1333	gene1577
BP	GO:1902221	erythrose 4-phosphate/phosphoenolpyruvate family amino acid metabolic process	1	1	2	6	0.4862	0.927185	gene4061	gene4566
BP	GO:1902652	secondary alcohol metabolic process	0	2	2	6	0.4862	0.927185	-	gene6051,gene8398
BP	GO:1902653	secondary alcohol biosynthetic process	0	2	2	6	0.4862	0.927185	-	gene6051,gene8398
MF	GO:0001883	purine nucleoside binding	4	18	22	81	0.49192	0.935408	gene2399,gene2733,gene372,gene8983	gene10117,gene1288,gene2676,gene3181,gene3456,gene3571,gene4041,gene454,gene5383,gene5863,gene6789,gene7064,gene748,gene7844,gene8219,gene8979,gene8984,gene947
MF	GO:0005525	GTP binding	4	18	22	81	0.49192	0.935408	gene2399,gene2733,gene372,gene8983	gene10117,gene1288,gene2676,gene3181,gene3456,gene3571,gene4041,gene454,gene5383,gene5863,gene6789,gene7064,gene748,gene7844,gene8219,gene8979,gene8984,gene947
MF	GO:0019001	guanyl nucleotide binding	4	18	22	81	0.49192	0.935408	gene2399,gene2733,gene372,gene8983	gene10117,gene1288,gene2676,gene3181,gene3456,gene3571,gene4041,gene454,gene5383,gene5863,gene6789,gene7064,gene748,gene7844,gene8219,gene8979,gene8984,gene947
MF	GO:0032550	purine ribonucleoside binding	4	18	22	81	0.49192	0.935408	gene2399,gene2733,gene372,gene8983	gene10117,gene1288,gene2676,gene3181,gene3456,gene3571,gene4041,gene454,gene5383,gene5863,gene6789,gene7064,gene748,gene7844,gene8219,gene8979,gene8984,gene947
MF	GO:0032561	guanyl ribonucleotide binding	4	18	22	81	0.49192	0.935408	gene2399,gene2733,gene372,gene8983	gene10117,gene1288,gene2676,gene3181,gene3456,gene3571,gene4041,gene454,gene5383,gene5863,gene6789,gene7064,gene748,gene7844,gene8219,gene8979,gene8984,gene947
BP	GO:0034622	cellular macromolecular complex assembly	4	35	39	149	0.49557	0.94181	gene2108,gene3284,gene5580,gene7818	gene10315,gene10374,gene1112,gene1164,gene1351,gene1403,gene2165,gene2200,gene2789,gene2985,gene3475,gene4264,gene465,gene4764,gene4952,gene5343,gene5366,gene5383,gene5515,gene5718,gene5783,gene6039,gene6190,gene6359,gene6621,gene6821,gene6972,gene7027,gene7844,gene7847,gene8048,gene8700,gene947,gene9543,gene9556
BP	GO:0019362	pyridine nucleotide metabolic process	7	3	10	37	0.4976	0.944173	gene1598,gene178,gene3580,gene4976,gene5435,gene7383,gene8987	gene10048,gene5786,gene7618
BP	GO:0046496	nicotinamide nucleotide metabolic process	7	3	10	37	0.4976	0.944173	gene1598,gene178,gene3580,gene4976,gene5435,gene7383,gene8987	gene10048,gene5786,gene7618
BP	GO:0071840	cellular component organization or biogenesis	22	131	153	590	0.4983	0.944173	gene11527,gene11628,gene1274,gene1333,gene1539,gene2108,gene2399,gene2733,gene285,gene3095,gene3284,gene3785,gene4402,gene4619,gene4778,gene5580,gene639,gene7490,gene759,gene7818,gene8242,gene9242	gene10048,gene10315,gene10374,gene10726,gene10822,gene10892,gene1103,gene1109,gene11111,gene1112,gene1164,gene1249,gene1288,gene1351,gene1403,gene1577,gene1969,gene2083,gene2153,gene2165,gene2200,gene2332,gene2493,gene2658,gene2676,gene2682,gene2683,gene2739,gene2760,gene2789,gene2823,gene2985,gene2986,gene3214,gene3244,gene3426,gene3456,gene3475,gene3520,gene3521,gene3529,gene3563,gene3606,gene3…
MF	GO:0072509	divalent inorganic cation transmembrane transporter activity	1	5	6	21	0.49866	0.944173	gene8395	gene4659,gene649,gene8278,gene8441,gene8898
BP	GO:0006359	regulation of transcription from RNA polymerase III promoter	0	3	3	10	0.4999	0.944173	-	gene6621,gene8914,gene9953
BP	GO:0006817	phosphate ion transport	2	1	3	10	0.4999	0.944173	gene3898,gene7298	gene11060
BP	GO:0016973	poly(A)+ mRNA export from nucleus	0	3	3	10	0.4999	0.944173	-	gene3571,gene6020,gene8088
BP	GO:0019216	regulation of lipid metabolic process	2	1	3	10	0.4999	0.944173	gene1333,gene4523	gene2275
BP	GO:0043144	snoRNA processing	1	2	3	10	0.4999	0.944173	gene6649	gene480,gene569
BP	GO:0046835	carbohydrate phosphorylation	2	1	3	10	0.4999	0.944173	gene3171,gene4973	gene7218
BP	GO:0045934	negative regulation of nucleobase-containing compound metabolic process	10	8	18	68	0.49994	0.944173	gene11628,gene1333,gene1539,gene1540,gene285,gene3095,gene4778,gene5580,gene759,gene8997	gene10048,gene1577,gene3521,gene4999,gene5697,gene5699,gene6190,gene8048
MF	GO:0004520	endodeoxyribonuclease activity	1	1	2	6	0.50225	0.944241	gene7490	gene1823
MF	GO:0005261	cation channel activity	0	2	2	6	0.50225	0.944241	-	gene8278,gene8898
MF	GO:0008312	7S RNA binding	0	2	2	6	0.50225	0.944241	-	gene3475,gene957
MF	GO:0016653	oxidoreductase activity, acting on NAD(P)H, heme protein as acceptor	1	1	2	6	0.50225	0.944241	gene3876	gene684
MF	GO:0016744	transferase activity, transferring aldehyde or ketonic groups	1	1	2	6	0.50225	0.944241	gene178	gene7618
MF	GO:0016774	phosphotransferase activity, carboxyl group as acceptor	1	1	2	6	0.50225	0.944241	gene3314	gene7800
MF	GO:0018024	histone-lysine N-methyltransferase activity	2	0	2	6	0.50225	0.944241	gene4778,gene759	-
MF	GO:0031072	heat shock protein binding	1	1	2	6	0.50225	0.944241	gene4441	gene2374
BP	GO:0010558	negative regulation of macromolecule biosynthetic process	10	9	19	72	0.50364	0.945784	gene11628,gene1333,gene1539,gene1540,gene285,gene3095,gene4778,gene5580,gene759,gene8997	gene10048,gene1577,gene3521,gene3529,gene4999,gene5697,gene5699,gene6190,gene8048
BP	GO:2000113	negative regulation of cellular macromolecule biosynthetic process	10	9	19	72	0.50364	0.945784	gene11628,gene1333,gene1539,gene1540,gene285,gene3095,gene4778,gene5580,gene759,gene8997	gene10048,gene1577,gene3521,gene3529,gene4999,gene5697,gene5699,gene6190,gene8048
MF	GO:0043492	ATPase activity, coupled to movement of substances	6	14	20	74	0.50658	0.950208	gene111,gene4721,gene6074,gene7429,gene8395,gene9414	gene10444,gene11340,gene2617,gene2636,gene2921,gene3086,gene4595,gene4691,gene4740,gene4964,gene6772,gene824,gene8441,gene9218
CC	GO:0044445	cytosolic part	0	12	12	47	0.50684	0.950208	-	gene2153,gene2392,gene2683,gene5263,gene5366,gene5619,gene611,gene6660,gene6821,gene7027,gene8389,gene9556
BP	GO:0006869	lipid transport	3	1	4	14	0.50857	0.950208	gene4523,gene639,gene9672	gene693
BP	GO:0008360	regulation of cell shape	0	4	4	14	0.50857	0.950208	-	gene2683,gene2789,gene7064,gene9543
BP	GO:0010876	lipid localization	3	1	4	14	0.50857	0.950208	gene4523,gene639,gene9672	gene693
BP	GO:0043086	negative regulation of catalytic activity	2	2	4	14	0.50857	0.950208	gene4619,gene4915	gene5081,gene8048
BP	GO:0043624	cellular protein complex disassembly	1	3	4	14	0.50857	0.950208	gene4402	gene2676,gene2789,gene659
BP	GO:0043900	regulation of multi-organism process	1	3	4	14	0.50857	0.950208	gene3095	gene5699,gene582,gene9644
BP	GO:0051445	regulation of meiotic cell cycle	3	1	4	14	0.50857	0.950208	gene3095,gene4619,gene4778	gene4999
MF	GO:0000287	magnesium ion binding	5	7	12	44	0.51356	0.958992	gene11420,gene3314,gene3392,gene5086,gene6649	gene1167,gene1715,gene1823,gene4881,gene5087,gene551,gene6787
BP	GO:0006383	transcription from RNA polymerase III promoter	0	5	5	18	0.51509	0.96023	-	gene5489,gene6621,gene7128,gene8914,gene9953
BP	GO:0022603	regulation of anatomical structure morphogenesis	1	4	5	18	0.51509	0.96023	gene3785	gene2683,gene2789,gene7064,gene9543
BP	GO:0050793	regulation of developmental process	1	4	5	18	0.51509	0.96023	gene3785	gene2683,gene2789,gene7064,gene9543
MF	GO:0003993	acid phosphatase activity	2	1	3	10	0.52019	0.96637	gene4522,gene7408	gene1102
MF	GO:0004725	protein tyrosine phosphatase activity	2	1	3	10	0.52019	0.96637	gene4522,gene4915	gene4999
MF	GO:0005048	signal sequence binding	1	2	3	10	0.52019	0.96637	gene2834	gene2986,gene957
MF	GO:0015926	glucosidase activity	3	0	3	10	0.52019	0.96637	gene1634,gene9465,gene9754	-
MF	GO:0032182	ubiquitin-like protein binding	2	1	3	10	0.52019	0.96637	gene2834,gene3200	gene2152
MF	GO:0043130	ubiquitin binding	2	1	3	10	0.52019	0.96637	gene2834,gene3200	gene2152
BP	GO:0034504	protein localization to nucleus	1	5	6	22	0.52042	0.96637	gene3095	gene2406,gene2986,gene6039,gene7877,gene7879
BP	GO:0006873	cellular ion homeostasis	3	4	7	26	0.52499	0.974311	gene2423,gene3517,gene5277	gene6060,gene7095,gene8278,gene8898
BP	GO:1901135	carbohydrate derivative metabolic process	13	32	45	174	0.52858	0.980426	gene10761,gene1598,gene178,gene2775,gene2778,gene2962,gene3392,gene3517,gene4919,gene4973,gene4976,gene639,gene7429	gene10523,gene1189,gene1402,gene1440,gene1648,gene1985,gene2036,gene2122,gene2528,gene2711,gene3169,gene3612,gene3920,gene4881,gene4918,gene5008,gene5090,gene5483,gene551,gene5786,gene6235,gene6787,gene7051,gene7218,gene7618,gene8280,gene8321,gene9178,gene9375,gene948,gene9784,gene9896
BP	GO:1901607	alpha-amino acid biosynthetic process	4	15	19	73	0.53143	0.98445	gene1333,gene1803,gene3985,gene9129	gene11111,gene1470,gene2711,gene2959,gene3418,gene3515,gene3750,gene3925,gene4881,gene5090,gene5636,gene6803,gene7800,gene8119,gene8615
MF	GO:0015085	calcium ion transmembrane transporter activity	0	4	4	14	0.53235	0.98445	-	gene649,gene8278,gene8441,gene8898
MF	GO:0016813	hydrolase activity, acting on carbon-nitrogen (but not peptide) bonds, in linear amidines	0	4	4	14	0.53235	0.98445	-	gene10482,gene1181,gene8770,gene8990
MF	GO:0019900	kinase binding	2	2	4	14	0.53235	0.98445	gene117,gene504	gene9634,gene9644
MF	GO:0031177	phosphopantetheine binding	4	0	4	14	0.53235	0.98445	gene11233,gene4727,gene4732,gene5657	-
BP	GO:0006342	chromatin silencing	5	5	10	38	0.53602	0.98445	gene11628,gene1539,gene285,gene4778,gene759	gene10048,gene1577,gene5697,gene6190,gene8048
BP	GO:0045814	negative regulation of gene expression, epigenetic	5	5	10	38	0.53602	0.98445	gene11628,gene1539,gene285,gene4778,gene759	gene10048,gene1577,gene5697,gene6190,gene8048
MF	GO:0008094	DNA-dependent ATPase activity	0	5	5	18	0.54189	0.98445	-	gene2332,gene2760,gene5081,gene7038,gene711
CC	GO:0000152	nuclear ubiquitin ligase complex	0	2	2	7	0.54903	0.98445	-	gene8061,gene9051
CC	GO:0031306	intrinsic component of mitochondrial outer membrane	2	0	2	7	0.54903	0.98445	gene2399,gene2733	-
CC	GO:0031307	integral component of mitochondrial outer membrane	2	0	2	7	0.54903	0.98445	gene2399,gene2733	-
CC	GO:0032541	cortical endoplasmic reticulum	1	1	2	7	0.54903	0.98445	gene639	gene7095
CC	GO:0071782	endoplasmic reticulum tubular network	1	1	2	7	0.54903	0.98445	gene639	gene7095
CC	GO:0098799	outer mitochondrial membrane protein complex	1	1	2	7	0.54903	0.98445	gene2733	gene4895
BP	GO:0045892	negative regulation of transcription, DNA-templated	10	7	17	66	0.55448	0.98445	gene11628,gene1333,gene1539,gene1540,gene285,gene3095,gene4778,gene5580,gene759,gene8997	gene10048,gene1577,gene3521,gene5697,gene5699,gene6190,gene8048
BP	GO:1902679	negative regulation of RNA biosynthetic process	10	7	17	66	0.55448	0.98445	gene11628,gene1333,gene1539,gene1540,gene285,gene3095,gene4778,gene5580,gene759,gene8997	gene10048,gene1577,gene3521,gene5697,gene5699,gene6190,gene8048
BP	GO:1903507	negative regulation of nucleic acid-templated transcription	10	7	17	66	0.55448	0.98445	gene11628,gene1333,gene1539,gene1540,gene285,gene3095,gene4778,gene5580,gene759,gene8997	gene10048,gene1577,gene3521,gene5697,gene5699,gene6190,gene8048
BP	GO:0015711	organic anion transport	3	15	18	70	0.55667	0.98445	gene11395,gene4523,gene9800	gene10396,gene10667,gene11386,gene1668,gene3185,gene3855,gene4586,gene63,gene6470,gene6726,gene7427,gene7501,gene7691,gene8837,gene8851
BP	GO:1901361	organic cyclic compound catabolic process	6	12	18	70	0.55667	0.98445	gene1799,gene3082,gene4061,gene6649,gene7490,gene8987	gene11070,gene1227,gene1402,gene1709,gene1740,gene1823,gene2676,gene326,gene4566,gene5783,gene8770,gene890
MF	GO:0016747	transferase activity, transferring acyl groups other than amino-acyl groups	5	14	19	72	0.55697	0.98445	gene1040,gene6876,gene8693,gene9242,gene9713	gene10103,gene10116,gene10896,gene1470,gene2634,gene2944,gene5680,gene5697,gene719,gene8847,gene9006,gene9086,gene96,gene9832
CC	GO:0005856	cytoskeleton	9	16	25	102	0.56189	0.98445	gene147,gene2108,gene3785,gene4619,gene668,gene669,gene7818,gene783,gene9240	gene1249,gene2667,gene2760,gene2789,gene2986,gene4030,gene4041,gene6039,gene6190,gene7128,gene7281,gene7760,gene7844,gene8061,gene8718,gene9543
CC	GO:0005694	chromosome	7	27	34	139	0.56605	0.98445	gene11628,gene1333,gene285,gene4778,gene5580,gene7490,gene759	gene10048,gene1155,gene1577,gene1823,gene2150,gene2852,gene3422,gene3426,gene3682,gene4030,gene452,gene465,gene5081,gene5697,gene582,gene5836,gene6190,gene6423,gene6867,gene7038,gene7040,gene7165,gene8048,gene8154,gene8616,gene8718,gene9531
BP	GO:0009084	glutamine family amino acid biosynthetic process	1	4	5	19	0.56886	0.98445	gene1803	gene2959,gene3418,gene3515,gene8615
BP	GO:0009132	nucleoside diphosphate metabolic process	2	3	5	19	0.56886	0.98445	gene10761,gene1598	gene5786,gene6276,gene8280
BP	GO:0042398	cellular modified amino acid biosynthetic process	0	5	5	19	0.56886	0.98445	-	gene1065,gene2275,gene5187,gene6607,gene9554
BP	GO:0046939	nucleotide phosphorylation	2	3	5	19	0.56886	0.98445	gene1598,gene7490	gene5786,gene7750,gene8280
BP	GO:0022411	cellular component disassembly	1	5	6	23	0.56921	0.98445	gene4402	gene1577,gene2676,gene2789,gene3521,gene659
BP	GO:0070838	divalent metal ion transport	1	5	6	23	0.56921	0.98445	gene8395	gene4659,gene649,gene8278,gene8441,gene8898
BP	GO:0072511	divalent inorganic cation transport	1	5	6	23	0.56921	0.98445	gene8395	gene4659,gene649,gene8278,gene8441,gene8898
BP	GO:0098771	inorganic ion homeostasis	3	3	6	23	0.56921	0.98445	gene2423,gene3517,gene5277	gene6060,gene7095,gene8278
BP	GO:0000272	polysaccharide catabolic process	4	0	4	15	0.56924	0.98445	gene1634,gene8836,gene9465,gene9754	-
BP	GO:0032535	regulation of cellular component size	1	3	4	15	0.56924	0.98445	gene4619	gene2789,gene7095,gene8278
BP	GO:0032880	regulation of protein localization	2	2	4	15	0.56924	0.98445	gene3095,gene3785	gene1288,gene8324
BP	GO:0090066	regulation of anatomical structure size	1	3	4	15	0.56924	0.98445	gene4619	gene2789,gene7095,gene8278
BP	GO:1901698	response to nitrogen compound	2	2	4	15	0.56924	0.98445	gene1333,gene4441	gene1577,gene3527
BP	GO:0000746	conjugation	3	5	8	31	0.57096	0.98445	gene2108,gene3095,gene639	gene1288,gene1969,gene5699,gene582,gene9644
BP	GO:0000747	conjugation with cellular fusion	3	5	8	31	0.57096	0.98445	gene2108,gene3095,gene639	gene1288,gene1969,gene5699,gene582,gene9644
BP	GO:0000749	response to pheromone involved in conjugation with cellular fusion	1	2	3	11	0.57103	0.98445	gene639	gene1288,gene1969
BP	GO:0006778	porphyrin-containing compound metabolic process	1	2	3	11	0.57103	0.98445	gene6701	gene3240,gene5680
BP	GO:0006779	porphyrin-containing compound biosynthetic process	1	2	3	11	0.57103	0.98445	gene6701	gene3240,gene5680
BP	GO:0032386	regulation of intracellular transport	1	2	3	11	0.57103	0.98445	gene3095	gene1288,gene6291
BP	GO:0034968	histone lysine methylation	2	1	3	11	0.57103	0.98445	gene4778,gene759	gene1577
BP	GO:0035335	peptidyl-tyrosine dephosphorylation	2	1	3	11	0.57103	0.98445	gene4522,gene4915	gene4999
BP	GO:0035966	response to topologically incorrect protein	2	1	3	11	0.57103	0.98445	gene1219,gene4441	gene3207
BP	GO:0042537	benzene-containing compound metabolic process	1	2	3	11	0.57103	0.98445	gene8987	gene1709,gene4566
BP	GO:0046777	protein autophosphorylation	2	1	3	11	0.57103	0.98445	gene3095,gene4619	gene9644
MF	GO:0016757	transferase activity, transferring glycosyl groups	12	10	22	84	0.57113	0.98445	gene11411,gene11522,gene1264,gene1634,gene3878,gene5474,gene5897,gene668,gene669,gene7445,gene8002,gene8668	gene10048,gene1440,gene2528,gene2711,gene3750,gene7051,gene7460,gene948,gene9830,gene9896
BP	GO:0010948	negative regulation of cell cycle process	3	6	9	35	0.57211	0.98445	gene3095,gene4619,gene4778	gene2275,gene3426,gene3571,gene4999,gene6359,gene9086
BP	GO:0016458	gene silencing	5	5	10	39	0.57335	0.98445	gene11628,gene1539,gene285,gene4778,gene759	gene10048,gene1577,gene5697,gene6190,gene8048
BP	GO:0040029	regulation of gene expression, epigenetic	5	5	10	39	0.57335	0.98445	gene11628,gene1539,gene285,gene4778,gene759	gene10048,gene1577,gene5697,gene6190,gene8048
CC	GO:0000118	histone deacetylase complex	1	0	1	3	0.57405	0.98445	gene285	-
CC	GO:0000127	transcription factor TFIIIC complex	0	1	1	3	0.57405	0.98445	-	gene6621
CC	GO:0000930	gamma-tubulin complex	0	1	1	3	0.57405	0.98445	-	gene9543
CC	GO:0005671	Ada2/Gcn5/Ada3 transcription activator complex	0	1	1	3	0.57405	0.98445	-	gene9542
CC	GO:0005788	endoplasmic reticulum lumen	1	0	1	3	0.57405	0.98445	gene4441	-
CC	GO:0005811	lipid droplet	1	0	1	3	0.57405	0.98445	gene9242	-
CC	GO:0031520	plasma membrane of cell tip	0	1	1	3	0.57405	0.98445	-	gene6864
CC	GO:0033553	rDNA heterochromatin	0	1	1	3	0.57405	0.98445	-	gene8718
CC	GO:0034457	Mpp10 complex	0	1	1	3	0.57405	0.98445	-	gene9616
CC	GO:0034507	chromosome, centromeric outer repeat region	0	1	1	3	0.57405	0.98445	-	gene1577
CC	GO:0035097	histone methyltransferase complex	1	0	1	3	0.57405	0.98445	gene759	-
CC	GO:0098590	plasma membrane region	0	1	1	3	0.57405	0.98445	-	gene6864
MF	GO:0051213	dioxygenase activity	7	3	10	38	0.5744	0.98445	gene10169,gene10929,gene4690,gene5041,gene6256,gene8361,gene8582	gene1064,gene2746,gene978
BP	GO:0006206	pyrimidine nucleobase metabolic process	1	1	2	7	0.57615	0.98445	gene6946	gene8804
BP	GO:0006312	mitotic recombination	0	2	2	7	0.57615	0.98445	-	gene1155,gene2332
BP	GO:0006553	lysine metabolic process	0	2	2	7	0.57615	0.98445	-	gene3925,gene7800
BP	GO:0006743	ubiquinone metabolic process	2	0	2	7	0.57615	0.98445	gene393,gene5235	-
BP	GO:0006744	ubiquinone biosynthetic process	2	0	2	7	0.57615	0.98445	gene393,gene5235	-
BP	GO:0006986	response to unfolded protein	1	1	2	7	0.57615	0.98445	gene4441	gene3207
BP	GO:0007020	microtubule nucleation	1	1	2	7	0.57615	0.98445	gene2108	gene9543
BP	GO:0009085	lysine biosynthetic process	0	2	2	7	0.57615	0.98445	-	gene3925,gene7800
BP	GO:0009304	tRNA transcription	0	2	2	7	0.57615	0.98445	-	gene5489,gene7128
BP	GO:0010383	cell wall polysaccharide metabolic process	0	2	2	7	0.57615	0.98445	-	gene10892,gene5697
BP	GO:0010514	induction of conjugation with cellular fusion	1	1	2	7	0.57615	0.98445	gene3095	gene5699
BP	GO:0010970	transport along microtubule	1	1	2	7	0.57615	0.98445	gene2108	gene1288
BP	GO:0019856	pyrimidine nucleobase biosynthetic process	1	1	2	7	0.57615	0.98445	gene6946	gene8804
BP	GO:0030004	cellular monovalent inorganic cation homeostasis	1	1	2	7	0.57615	0.98445	gene2423	gene6060
BP	GO:0031047	gene silencing by RNA	1	1	2	7	0.57615	0.98445	gene1539	gene1577
BP	GO:0031365	N-terminal protein amino acid modification	0	2	2	7	0.57615	0.98445	-	gene10103,gene1796
BP	GO:0033314	mitotic DNA replication checkpoint	0	2	2	7	0.57615	0.98445	-	gene3426,gene4999
BP	GO:0034249	negative regulation of cellular amide metabolic process	1	1	2	7	0.57615	0.98445	gene1333	gene3529
BP	GO:0042797	tRNA transcription from RNA polymerase III promoter	0	2	2	7	0.57615	0.98445	-	gene5489,gene7128
BP	GO:0043628	ncRNA 3'-end processing	1	1	2	7	0.57615	0.98445	gene6649	gene569
BP	GO:0051494	negative regulation of cytoskeleton organization	1	1	2	7	0.57615	0.98445	gene4619	gene2789
BP	GO:0072503	cellular divalent inorganic cation homeostasis	0	2	2	7	0.57615	0.98445	-	gene7095,gene8278
BP	GO:0072507	divalent inorganic cation homeostasis	0	2	2	7	0.57615	0.98445	-	gene7095,gene8278
BP	GO:0099111	microtubule-based transport	1	1	2	7	0.57615	0.98445	gene2108	gene1288
BP	GO:1901292	nucleoside phosphate catabolic process	0	2	2	7	0.57615	0.98445	-	gene1227,gene1740
BP	GO:1901661	quinone metabolic process	2	0	2	7	0.57615	0.98445	gene393,gene5235	-
BP	GO:1901663	quinone biosynthetic process	2	0	2	7	0.57615	0.98445	gene393,gene5235	-
MF	GO:0003677	DNA binding	27	54	81	309	0.57621	0.98445	gene10167,gene10446,gene1266,gene1333,gene2431,gene2571,gene3646,gene5064,gene5580,gene5770,gene5925,gene6017,gene668,gene669,gene6946,gene7062,gene7490,gene7545,gene758,gene7880,gene7906,gene8361,gene899,gene9462,gene9485,gene9601,gene9949	gene10206,gene1039,gene10696,gene1155,gene1311,gene1413,gene1577,gene160,gene1823,gene1875,gene1913,gene2150,gene2221,gene2667,gene2727,gene2760,gene2852,gene2944,gene3422,gene3426,gene3621,gene4092,gene4508,gene4906,gene5002,gene5026,gene5081,gene5288,gene5328,gene5334,gene539,gene5489,gene5510,gene5811,gene619,gene6621,gene6867,gene7038,gene7040,gene711,gene7128,gene7165,gene7676,gene7926,gene7…
BP	GO:0051253	negative regulation of RNA metabolic process	10	7	17	67	0.58286	0.98445	gene11628,gene1333,gene1539,gene1540,gene285,gene3095,gene4778,gene5580,gene759,gene8997	gene10048,gene1577,gene3521,gene5697,gene5699,gene6190,gene8048
BP	GO:0016053	organic acid biosynthetic process	8	25	33	130	0.58319	0.98445	gene1333,gene1803,gene3985,gene4857,gene5628,gene6936,gene8987,gene9129	gene1065,gene11111,gene1470,gene2711,gene2959,gene3418,gene3515,gene3750,gene3925,gene42,gene4386,gene4566,gene4881,gene5090,gene5116,gene5187,gene5636,gene6607,gene6803,gene7698,gene7800,gene8119,gene8615,gene9010,gene9554
BP	GO:0046394	carboxylic acid biosynthetic process	8	25	33	130	0.58319	0.98445	gene1333,gene1803,gene3985,gene4857,gene5628,gene6936,gene8987,gene9129	gene1065,gene11111,gene1470,gene2711,gene2959,gene3418,gene3515,gene3750,gene3925,gene42,gene4386,gene4566,gene4881,gene5090,gene5116,gene5187,gene5636,gene6607,gene6803,gene7698,gene7800,gene8119,gene8615,gene9010,gene9554
CC	GO:0044430	cytoskeletal part	8	16	24	99	0.58676	0.98445	gene2108,gene3785,gene4619,gene668,gene669,gene7818,gene783,gene9240	gene1249,gene2667,gene2760,gene2789,gene2986,gene4030,gene4041,gene6039,gene6190,gene7128,gene7281,gene7760,gene7844,gene8061,gene8718,gene9543
BP	GO:0055085	transmembrane transport	66	83	149	583	0.58677	0.98445	gene10457,gene10784,gene111,gene11395,gene1677,gene1741,gene1909,gene1948,gene2021,gene2066,gene2098,gene2109,gene2423,gene2516,gene2550,gene2666,gene2929,gene2936,gene296,gene3052,gene3314,gene341,gene3600,gene3866,gene3898,gene4314,gene4404,gene4406,gene4599,gene4721,gene4940,gene502,gene5144,gene5277,gene561,gene5665,gene6074,gene640,gene6511,gene6719,gene7104,gene7288,gene7298,gene7323,gene73…	gene10205,gene10396,gene10444,gene10456,gene10463,gene10535,gene10667,gene107,gene10796,gene10813,gene11060,gene11196,gene11271,gene11340,gene11383,gene11386,gene1573,gene1615,gene1678,gene1971,gene2014,gene2122,gene2173,gene2617,gene2636,gene2812,gene2921,gene3058,gene3086,gene3116,gene3117,gene3185,gene3789,gene3855,gene3923,gene4444,gene4586,gene4595,gene4631,gene4659,gene4691,gene4740,gene481…
BP	GO:0008652	cellular amino acid biosynthetic process	4	18	22	87	0.5896	0.98445	gene1333,gene1803,gene3985,gene9129	gene11111,gene1470,gene2711,gene2959,gene3418,gene3515,gene3750,gene3925,gene4386,gene4881,gene5090,gene5116,gene5636,gene6803,gene7800,gene8119,gene8615,gene9010
MF	GO:0016877	ligase activity, forming carbon-sulfur bonds	0	3	3	11	0.59162	0.98445	-	gene6069,gene7035,gene7698
MF	GO:0042277	peptide binding	1	2	3	11	0.59162	0.98445	gene2834	gene2986,gene957
MF	GO:1990837	sequence-specific double-stranded DNA binding	1	2	3	11	0.59162	0.98445	gene1333	gene1155,gene8048
BP	GO:0000028	ribosomal small subunit assembly	0	1	1	3	0.59241	0.98445	-	gene6821
BP	GO:0000188	inactivation of MAPK activity	1	0	1	3	0.59241	0.98445	gene4915	-
BP	GO:0000743	nuclear migration involved in conjugation with cellular fusion	0	1	1	3	0.59241	0.98445	-	gene1288
BP	GO:0000921	septin ring assembly	0	1	1	3	0.59241	0.98445	-	gene7844
BP	GO:0001306	age-dependent response to oxidative stress	0	1	1	3	0.59241	0.98445	-	gene5699
BP	GO:0006013	mannose metabolic process	1	0	1	3	0.59241	0.98445	gene5368	-
BP	GO:0006021	inositol biosynthetic process	1	0	1	3	0.59241	0.98445	gene1333	-
BP	GO:0006419	alanyl-tRNA aminoacylation	1	0	1	3	0.59241	0.98445	gene4734	-
BP	GO:0006421	asparaginyl-tRNA aminoacylation	0	1	1	3	0.59241	0.98445	-	gene1181
BP	GO:0006431	methionyl-tRNA aminoacylation	0	1	1	3	0.59241	0.98445	-	gene10896
BP	GO:0006432	phenylalanyl-tRNA aminoacylation	0	1	1	3	0.59241	0.98445	-	gene1167
BP	GO:0006449	regulation of translational termination	0	1	1	3	0.59241	0.98445	-	gene659
BP	GO:0006458	'de novo' protein folding	0	1	1	3	0.59241	0.98445	-	gene193
BP	GO:0006591	ornithine metabolic process	0	1	1	3	0.59241	0.98445	-	gene2959
BP	GO:0006616	SRP-dependent cotranslational protein targeting to membrane, translocation	1	0	1	3	0.59241	0.98445	gene7104	-
BP	GO:0006878	cellular copper ion homeostasis	1	0	1	3	0.59241	0.98445	gene5277	-
BP	GO:0007571	age-dependent general metabolic decline	0	1	1	3	0.59241	0.98445	-	gene5699
BP	GO:0008156	negative regulation of DNA replication	0	1	1	3	0.59241	0.98445	-	gene4999
BP	GO:0008535	respiratory chain complex IV assembly	1	0	1	3	0.59241	0.98445	gene3284	-
BP	GO:0009088	threonine biosynthetic process	0	1	1	3	0.59241	0.98445	-	gene7800
BP	GO:0009187	cyclic nucleotide metabolic process	1	0	1	3	0.59241	0.98445	gene3392	-
BP	GO:0014070	response to organic cyclic compound	0	1	1	3	0.59241	0.98445	-	gene1577
BP	GO:0016441	posttranscriptional gene silencing	0	1	1	3	0.59241	0.98445	-	gene1577
BP	GO:0019541	propionate metabolic process	0	1	1	3	0.59241	0.98445	-	gene6240
BP	GO:0019543	propionate catabolic process	0	1	1	3	0.59241	0.98445	-	gene6240
BP	GO:0019566	arabinose metabolic process	1	0	1	3	0.59241	0.98445	gene6259	-
BP	GO:0019626	short-chain fatty acid catabolic process	0	1	1	3	0.59241	0.98445	-	gene6240
BP	GO:0019629	propionate catabolic process, 2-methylcitrate cycle	0	1	1	3	0.59241	0.98445	-	gene6240
BP	GO:0030046	parallel actin filament bundle assembly	1	0	1	3	0.59241	0.98445	gene3785	-
BP	GO:0030307	positive regulation of cell growth	1	0	1	3	0.59241	0.98445	gene3785	-
BP	GO:0031145	anaphase-promoting complex-dependent catabolic process	0	1	1	3	0.59241	0.98445	-	gene8061
BP	GO:0032780	negative regulation of ATPase activity	0	1	1	3	0.59241	0.98445	-	gene5081
BP	GO:0033262	regulation of nuclear cell cycle DNA replication	0	1	1	3	0.59241	0.98445	-	gene4999
BP	GO:0034198	cellular response to amino acid starvation	0	1	1	3	0.59241	0.98445	-	gene9644
BP	GO:0034227	tRNA thio-modification	0	1	1	3	0.59241	0.98445	-	gene2683
BP	GO:0034354	'de novo' NAD biosynthetic process from tryptophan	1	0	1	3	0.59241	0.98445	gene8987	-
BP	GO:0034627	'de novo' NAD biosynthetic process	1	0	1	3	0.59241	0.98445	gene8987	-
BP	GO:0034975	protein folding in endoplasmic reticulum	1	0	1	3	0.59241	0.98445	gene4441	-
BP	GO:0035194	posttranscriptional gene silencing by RNA	0	1	1	3	0.59241	0.98445	-	gene1577
BP	GO:0035672	oligopeptide transmembrane transport	0	1	1	3	0.59241	0.98445	-	gene6864
BP	GO:0035822	gene conversion	0	1	1	3	0.59241	0.98445	-	gene1155
BP	GO:0042256	mature ribosome assembly	0	1	1	3	0.59241	0.98445	-	gene1164
BP	GO:0042306	regulation of protein import into nucleus	1	0	1	3	0.59241	0.98445	gene3095	-
BP	GO:0042450	arginine biosynthetic process via ornithine	0	1	1	3	0.59241	0.98445	-	gene2959
BP	GO:0042815	bipolar cell growth	1	0	1	3	0.59241	0.98445	gene3785	-
BP	GO:0042939	tripeptide transport	0	1	1	3	0.59241	0.98445	-	gene6864
BP	GO:0042990	regulation of transcription factor import into nucleus	1	0	1	3	0.59241	0.98445	gene3095	-
BP	GO:0043407	negative regulation of MAP kinase activity	1	0	1	3	0.59241	0.98445	gene4915	-
BP	GO:0043409	negative regulation of MAPK cascade	1	0	1	3	0.59241	0.98445	gene4915	-
BP	GO:0043420	anthranilate metabolic process	1	0	1	3	0.59241	0.98445	gene8987	-
BP	GO:0045040	protein import into mitochondrial outer membrane	0	1	1	3	0.59241	0.98445	-	gene4895
BP	GO:0045116	protein neddylation	1	0	1	3	0.59241	0.98445	gene8609	-
BP	GO:0045836	positive regulation of meiotic nuclear division	0	1	1	3	0.59241	0.98445	-	gene4999
BP	GO:0045842	positive regulation of mitotic metaphase/anaphase transition	0	1	1	3	0.59241	0.98445	-	gene8061
BP	GO:0045905	positive regulation of translational termination	0	1	1	3	0.59241	0.98445	-	gene659
BP	GO:0045990	carbon catabolite regulation of transcription	0	1	1	3	0.59241	0.98445	-	gene5699
BP	GO:0046058	cAMP metabolic process	1	0	1	3	0.59241	0.98445	gene3392	-
BP	GO:0046373	L-arabinose metabolic process	1	0	1	3	0.59241	0.98445	gene6259	-
BP	GO:0046459	short-chain fatty acid metabolic process	0	1	1	3	0.59241	0.98445	-	gene6240
BP	GO:0046825	regulation of protein export from nucleus	0	1	1	3	0.59241	0.98445	-	gene1288
BP	GO:0046931	pore complex assembly	0	1	1	3	0.59241	0.98445	-	gene6039
BP	GO:0048638	regulation of developmental growth	1	0	1	3	0.59241	0.98445	gene3785	-
BP	GO:0048639	positive regulation of developmental growth	1	0	1	3	0.59241	0.98445	gene3785	-
BP	GO:0051037	regulation of transcription involved in meiotic cell cycle	1	0	1	3	0.59241	0.98445	gene7490	-
BP	GO:0051292	nuclear pore complex assembly	0	1	1	3	0.59241	0.98445	-	gene6039
BP	GO:0051510	regulation of unidimensional cell growth	1	0	1	3	0.59241	0.98445	gene3785	-
BP	GO:0051512	positive regulation of unidimensional cell growth	1	0	1	3	0.59241	0.98445	gene3785	-
BP	GO:0051516	regulation of bipolar cell growth	1	0	1	3	0.59241	0.98445	gene3785	-
BP	GO:0051518	positive regulation of bipolar cell growth	1	0	1	3	0.59241	0.98445	gene3785	-
BP	GO:0051568	histone H3-K4 methylation	1	0	1	3	0.59241	0.98445	gene759	-
BP	GO:0055070	copper ion homeostasis	1	0	1	3	0.59241	0.98445	gene5277	-
BP	GO:0070084	protein initiator methionine removal	0	1	1	3	0.59241	0.98445	-	gene10277
BP	GO:0070649	formin-nucleated actin cable assembly	1	0	1	3	0.59241	0.98445	gene3785	-
BP	GO:0071073	positive regulation of phospholipid biosynthetic process	1	0	1	3	0.59241	0.98445	gene4523	-
BP	GO:0071407	cellular response to organic cyclic compound	0	1	1	3	0.59241	0.98445	-	gene1577
BP	GO:0090153	regulation of sphingolipid biosynthetic process	1	0	1	3	0.59241	0.98445	gene1333	-
BP	GO:0090337	regulation of formin-nucleated actin cable assembly	1	0	1	3	0.59241	0.98445	gene3785	-
BP	GO:0090338	positive regulation of formin-nucleated actin cable assembly	1	0	1	3	0.59241	0.98445	gene3785	-
BP	GO:0110009	formin-nucleated actin cable organization	1	0	1	3	0.59241	0.98445	gene3785	-
BP	GO:1901970	positive regulation of mitotic sister chromatid separation	0	1	1	3	0.59241	0.98445	-	gene8061
BP	GO:1902101	positive regulation of metaphase/anaphase transition of cell cycle	0	1	1	3	0.59241	0.98445	-	gene8061
BP	GO:1902806	regulation of cell cycle G1/S phase transition	0	1	1	3	0.59241	0.98445	-	gene6359
BP	GO:1903463	regulation of mitotic cell cycle DNA replication	0	1	1	3	0.59241	0.98445	-	gene4999
BP	GO:1903727	positive regulation of phospholipid metabolic process	1	0	1	3	0.59241	0.98445	gene4523	-
BP	GO:1904589	regulation of protein import	1	0	1	3	0.59241	0.98445	gene3095	-
BP	GO:1905038	regulation of membrane lipid metabolic process	1	0	1	3	0.59241	0.98445	gene1333	-
BP	GO:1905820	positive regulation of chromosome separation	0	1	1	3	0.59241	0.98445	-	gene8061
BP	GO:1990141	chromatin silencing at centromere outer repeat region	0	1	1	3	0.59241	0.98445	-	gene1577
BP	GO:1990497	regulation of cytoplasmic translation in response to stress	0	1	1	3	0.59241	0.98445	-	gene6359
BP	GO:2000045	regulation of G1/S transition of mitotic cell cycle	0	1	1	3	0.59241	0.98445	-	gene6359
BP	GO:2000104	negative regulation of DNA-dependent DNA replication	0	1	1	3	0.59241	0.98445	-	gene4999
MF	GO:0016278	lysine N-methyltransferase activity	2	0	2	7	0.59274	0.98445	gene4778,gene759	-
MF	GO:0016279	protein-lysine N-methyltransferase activity	2	0	2	7	0.59274	0.98445	gene4778,gene759	-
MF	GO:0016597	amino acid binding	1	1	2	7	0.59274	0.98445	gene3985	gene7800
MF	GO:0016742	hydroxymethyl-, formyl- and related transferase activity	0	2	2	7	0.59274	0.98445	-	gene1982,gene5008
MF	GO:0016886	ligase activity, forming phosphoric ester bonds	0	2	2	7	0.59274	0.98445	-	gene3207,gene8082
MF	GO:0035251	UDP-glucosyltransferase activity	1	1	2	7	0.59274	0.98445	gene8002	gene9830
MF	GO:0046527	glucosyltransferase activity	1	1	2	7	0.59274	0.98445	gene8002	gene9830
MF	GO:0070403	NAD+ binding	1	1	2	7	0.59274	0.98445	gene4071	gene9390
MF	GO:0004521	endoribonuclease activity	1	4	5	19	0.5957	0.98445	gene3864	gene1577,gene3563,gene480,gene6655
MF	GO:0016810	hydrolase activity, acting on carbon-nitrogen (but not peptide) bonds	4	11	15	58	0.59686	0.98445	gene1798,gene2778,gene4307,gene7383	gene10482,gene10587,gene1181,gene1709,gene228,gene4686,gene5008,gene7220,gene8770,gene8804,gene8990
MF	GO:0000995	transcription factor activity, core RNA polymerase III binding	0	1	1	3	0.60365	0.98445	-	gene6621
MF	GO:0001085	RNA polymerase II transcription factor binding	1	0	1	3	0.60365	0.98445	gene1333	-
MF	GO:0001103	RNA polymerase II repressing transcription factor binding	1	0	1	3	0.60365	0.98445	gene1333	-
MF	GO:0003725	double-stranded RNA binding	0	1	1	3	0.60365	0.98445	-	gene1577
MF	GO:0003958	NADPH-hemoprotein reductase activity	0	1	1	3	0.60365	0.98445	-	gene684
MF	GO:0004112	cyclic-nucleotide phosphodiesterase activity	0	1	1	3	0.60365	0.98445	-	gene3207
[truncated: 1,324 more rows]
