# Supplementary material for: Functional characterization of CreA, ZnT, and MTase as key regulators of cadmium resistance in Paecilomyces lilacinus
Source: Front Microbiol. 2026 May 14;17:1792636. doi: 10.3389/fmicb.2026.1792636 (PMC13218079; doi:10.3389/fmicb.2026.1792636)
Supplement: Supplementary file 10 [file Table_9.XLSX]

## Sheet: Sheet1
C vs A
PathwayID	Pathway	Level1	Level2	Up_number	Down_number	DEG_number	total_number	Pvalue	FDR	Up_gene	Down_gene	URL
hsa00280	Valine, leucine and isoleucine degradation	Metabolism	Amino acid metabolism	2	9	11	33	8.91207e-07	0.000111401	gene2546,gene4802	gene4162,gene7191,gene1317,gene3665,gene291,gene292,gene155,gene2790,gene4386	http://www.kegg.jp/kegg-bin/show_pathway?map00280/K00166%09%23FFFFFF,green/K13524%09%23FFFFFF,green/K00167%09%23FFFFFF,green/K00249%09%23FFFFFF,red/K01968%09%23FFFFFF,green/K00826%09%23FFFFFF,green/K01969%09%23FFFFFF,green/K00253%09%23FFFFFF,green/K09699%09%23FFFFFF,green/K00128%09%23FFFFFF,purple/
hsa00640	Propanoate metabolism	Metabolism	Carbohydrate metabolism	2	5	7	23	0.000183645	0.0114778	gene2546,gene3314	gene4162,gene1317,gene3665,gene8622,gene2790	http://www.kegg.jp/kegg-bin/show_pathway?map00640/K00166%09%23FFFFFF,green/K13524%09%23FFFFFF,green/K01908%09%23FFFFFF,green/K09699%09%23FFFFFF,green/K00167%09%23FFFFFF,green/K00249%09%23FFFFFF,red/K00925%09%23FFFFFF,red/
hsa00410	beta-Alanine metabolism	Metabolism	Metabolism of other amino acids	3	3	6	23	0.00133683	0.0442956	gene2546,gene1430,gene4802	gene1317,gene7191,gene7692	http://www.kegg.jp/kegg-bin/show_pathway?map00410/K00129%09%23FFFFFF,green/K13524%09%23FFFFFF,green/K01580%09%23FFFFFF,red/K00249%09%23FFFFFF,red/K00128%09%23FFFFFF,purple/
hsa00910	Nitrogen metabolism	Metabolism	Energy metabolism	5	0	5	16	0.00141746	0.0442956	gene7925,gene650,gene5188,gene9001,gene2769	-	http://www.kegg.jp/kegg-bin/show_pathway?map00910/K00262%09%23FFFFFF,red/K02575%09%23FFFFFF,red/K17877%09%23FFFFFF,red/K10534%09%23FFFFFF,red/
hsa00380	Tryptophan metabolism	Metabolism	Amino acid metabolism	3	4	7	36	0.00334619	0.0746473	gene10929,gene4802,gene124	gene684,gene7191,gene11193,gene3056	http://www.kegg.jp/kegg-bin/show_pathway?map00380/K01426%09%23FFFFFF,green/K00493%09%23FFFFFF,green/K00463%09%23FFFFFF,red/K00128%09%23FFFFFF,purple/K03781%09%23FFFFFF,red/K14338%09%23FFFFFF,green/
hsa00520	Amino sugar and nucleotide sugar metabolism	Metabolism	Carbohydrate metabolism	6	3	9	56	0.00358307	0.0746473	gene414,gene8919,gene6254,gene1598,gene1507,gene3876	gene10525,gene10508,gene8462	http://www.kegg.jp/kegg-bin/show_pathway?map00520/K01784%09%23FFFFFF,red/K12373%09%23FFFFFF,red/K01810%09%23FFFFFF,red/K00326%09%23FFFFFF,red/K00844%09%23FFFFFF,green/K07106%09%23FFFFFF,green/K01183%09%23FFFFFF,purple/
hsa00071	Fatty acid degradation	Metabolism	Lipid metabolism	2	3	5	20	0.00418278	0.0746925	gene2546,gene4802	gene684,gene7191,gene11193	http://www.kegg.jp/kegg-bin/show_pathway?map00071/K00493%09%23FFFFFF,green/K00249%09%23FFFFFF,red/K00128%09%23FFFFFF,purple/K14338%09%23FFFFFF,green/
hsa00030	Pentose phosphate pathway	Metabolism	Carbohydrate metabolism	4	1	5	22	0.00648037	0.101256	gene1598,gene2209,gene178,gene9451	gene4443	http://www.kegg.jp/kegg-bin/show_pathway?map00030/K00616%09%23FFFFFF,red/K01810%09%23FFFFFF,red/K01621%09%23FFFFFF,purple/K00615%09%23FFFFFF,red/
hsa04215	Apoptosis - multiple species	Cellular Processes	Cell growth and death	2	0	2	3	0.00913676	0.126899	gene1891,gene6733	-	http://www.kegg.jp/kegg-bin/show_pathway?map04215/K10586%09%23FFFFFF,red/K08738%09%23FFFFFF,red/
hsa00340	Histidine metabolism	Metabolism	Amino acid metabolism	1	3	4	16	0.0104305	0.130381	gene4802	gene7692,gene7191,gene8119	http://www.kegg.jp/kegg-bin/show_pathway?map00340/K00129%09%23FFFFFF,green/K00128%09%23FFFFFF,purple/K01693%09%23FFFFFF,green/
hsa05204	Chemical carcinogenesis	Human Diseases	Cancers: Overview	0	3	3	10	0.0157707	0.179212	-	gene4689,gene8420,gene7692	http://www.kegg.jp/kegg-bin/show_pathway?map05204/K00799%09%23FFFFFF,green/K00129%09%23FFFFFF,green/
hsa00010	Glycolysis / Gluconeogenesis	Metabolism	Carbohydrate metabolism	3	3	6	39	0.0203932	0.203938	gene1598,gene2141,gene4802	gene10525,gene7191,gene7692	http://www.kegg.jp/kegg-bin/show_pathway?map00010/K01810%09%23FFFFFF,red/K00129%09%23FFFFFF,green/K00128%09%23FFFFFF,purple/K00844%09%23FFFFFF,green/K15633%09%23FFFFFF,red/
hsa00360	Phenylalanine metabolism	Metabolism	Amino acid metabolism	1	4	5	30	0.0243408	0.203938	gene4061	gene7692,gene8010,gene3056,gene4566	http://www.kegg.jp/kegg-bin/show_pathway?map00360/K00129%09%23FFFFFF,green/K01426%09%23FFFFFF,green/K10775%09%23FFFFFF,purple/K00074%09%23FFFFFF,green/
hsa00051	Fructose and mannose metabolism	Metabolism	Carbohydrate metabolism	2	3	5	30	0.0243408	0.203938	gene9624,gene6556	gene10525,gene2500,gene10547	http://www.kegg.jp/kegg-bin/show_pathway?map00051/K17742%09%23FFFFFF,red/K18337%09%23FFFFFF,red/K00844%09%23FFFFFF,green/K00008%09%23FFFFFF,green/
hsa00511	Other glycan degradation	Metabolism	Glycan biosynthesis and metabolism	2	1	3	12	0.0266022	0.203938	gene414,gene9965	gene428	http://www.kegg.jp/kegg-bin/show_pathway?map00511/K01186%09%23FFFFFF,red/K12373%09%23FFFFFF,red/K01190%09%23FFFFFF,green/
hsa00620	Pyruvate metabolism	Metabolism	Carbohydrate metabolism	4	1	5	31	0.0277356	0.203938	gene1630,gene1558,gene4802,gene3314	gene7191	http://www.kegg.jp/kegg-bin/show_pathway?map00620/K00128%09%23FFFFFF,purple/K00925%09%23FFFFFF,red/K03778%09%23FFFFFF,red/K22211%09%23FFFFFF,red/
hsa00250	Alanine, aspartate and glutamate metabolism	Metabolism	Amino acid metabolism	2	3	5	31	0.0277356	0.203938	gene7925,gene1430	gene2959,gene1317,gene3515	http://www.kegg.jp/kegg-bin/show_pathway?map00250/K00262%09%23FFFFFF,red/K00294%09%23FFFFFF,green/K13524%09%23FFFFFF,green/K01580%09%23FFFFFF,red/K01755%09%23FFFFFF,green/
hsa00980	Metabolism of xenobiotics by cytochrome P450	Metabolism	Xenobiotics biodegradation and metabolism	0	3	3	13	0.0331785	0.223257	-	gene4689,gene8420,gene7692	http://www.kegg.jp/kegg-bin/show_pathway?map00980/K00799%09%23FFFFFF,green/K00129%09%23FFFFFF,green/
hsa01524	Platinum drug resistance	Human Diseases	Drug resistance: Antineoplastic	2	2	4	23	0.0373116	0.223257	gene9948,gene6733	gene4689,gene8420	http://www.kegg.jp/kegg-bin/show_pathway?map01524/K00799%09%23FFFFFF,green/K14686%09%23FFFFFF,red/K08738%09%23FFFFFF,red/
hsa00500	Starch and sucrose metabolism	Metabolism	Carbohydrate metabolism	4	2	6	45	0.0385571	0.223257	gene1521,gene1598,gene1634,gene8492	gene10525,gene4706	http://www.kegg.jp/kegg-bin/show_pathway?map00500/K01179%09%23FFFFFF,red/K01810%09%23FFFFFF,red/K01178%09%23FFFFFF,green/K00844%09%23FFFFFF,green/K01196%09%23FFFFFF,red/K05349%09%23FFFFFF,red/
hsa00982	Drug metabolism - cytochrome P450	Metabolism	Xenobiotics biodegradation and metabolism	0	3	3	14	0.0405175	0.223257	-	gene4689,gene8420,gene7692	http://www.kegg.jp/kegg-bin/show_pathway?map00982/K00799%09%23FFFFFF,green/K00129%09%23FFFFFF,green/
hsa00053	Ascorbate and aldarate metabolism	Metabolism	Carbohydrate metabolism	1	1	2	6	0.0408149	0.223257	gene4802	gene7191	http://www.kegg.jp/kegg-bin/show_pathway?map00053/K00128%09%23FFFFFF,purple/
hsa00600	Sphingolipid metabolism	Metabolism	Lipid metabolism	1	3	4	24	0.0428653	0.223257	gene9965	gene6060,gene428,gene4490	http://www.kegg.jp/kegg-bin/show_pathway?map00600/K01186%09%23FFFFFF,red/K01190%09%23FFFFFF,green/K04712%09%23FFFFFF,green/K04709%09%23FFFFFF,green/
hsa04213	Longevity regulating pathway - multiple species	Organismal Systems	Aging	4	0	4	24	0.0428653	0.223257	gene3674,gene1219,gene124,gene9245	-	http://www.kegg.jp/kegg-bin/show_pathway?map04213/K03695%09%23FFFFFF,red/K04564%09%23FFFFFF,red/K03781%09%23FFFFFF,red/
hsa04080	Neuroactive ligand-receptor interaction	Environmental Information Processing	Signaling molecules and interaction	1	0	1	1	0.0563842	0.281921	gene3650	-	http://www.kegg.jp/kegg-bin/show_pathway?map04080/K05770%09%23FFFFFF,red/
hsa00052	Galactose metabolism	Metabolism	Carbohydrate metabolism	2	2	4	28	0.0694559	0.308933	gene10625,gene1507	gene10525,gene428	http://www.kegg.jp/kegg-bin/show_pathway?map00052/K01784%09%23FFFFFF,red/K01190%09%23FFFFFF,green/K04618%09%23FFFFFF,red/K00844%09%23FFFFFF,green/
hsa00430	Taurine and hypotaurine metabolism	Metabolism	Metabolism of other amino acids	2	0	2	8	0.0707379	0.308933	gene1430,gene3314	-	http://www.kegg.jp/kegg-bin/show_pathway?map00430/K01580%09%23FFFFFF,red/K00925%09%23FFFFFF,red/
hsa05161	Hepatitis B	Human Diseases	Infectious diseases: Viral	1	1	2	8	0.0707379	0.308933	gene6733	gene3621	http://www.kegg.jp/kegg-bin/show_pathway?map05161/K04802%09%23FFFFFF,green/K08738%09%23FFFFFF,red/
hsa00330	Arginine and proline metabolism	Metabolism	Amino acid metabolism	1	4	5	40	0.0716725	0.308933	gene4802	gene7191,gene3515,gene3056,gene8615	http://www.kegg.jp/kegg-bin/show_pathway?map00330/K00294%09%23FFFFFF,green/K01426%09%23FFFFFF,green/K00128%09%23FFFFFF,purple/K00147%09%23FFFFFF,green/
hsa00220	Arginine biosynthesis	Metabolism	Amino acid metabolism	2	1	3	18	0.0770902	0.310848	gene7925,gene1954	gene2959	http://www.kegg.jp/kegg-bin/show_pathway?map00220/K00262%09%23FFFFFF,red/K01941%09%23FFFFFF,red/K01755%09%23FFFFFF,green/
hsa05132	Salmonella infection	Human Diseases	Infectious diseases: Bacterial	3	0	3	18	0.0770902	0.310848	gene11602,gene783,gene11378	-	http://www.kegg.jp/kegg-bin/show_pathway?map05132/K10413%09%23FFFFFF,red/K05916%09%23FFFFFF,red/
hsa04978	Mineral absorption	Organismal Systems	Digestive system	2	0	2	9	0.0876599	0.332939	gene9948,gene6765	-	http://www.kegg.jp/kegg-bin/show_pathway?map04978/K14686%09%23FFFFFF,red/K07213%09%23FFFFFF,red/
hsa00650	Butanoate metabolism	Metabolism	Carbohydrate metabolism	1	2	3	19	0.087896	0.332939	gene1430	gene8010,gene1317	http://www.kegg.jp/kegg-bin/show_pathway?map00650/K13524%09%23FFFFFF,green/K01580%09%23FFFFFF,red/K00074%09%23FFFFFF,green/
hsa00350	Tyrosine metabolism	Metabolism	Amino acid metabolism	1	3	4	31	0.0938288	0.335103	gene3768	gene9347,gene7692,gene9348	http://www.kegg.jp/kegg-bin/show_pathway?map00350/K01555%09%23FFFFFF,green/K01800%09%23FFFFFF,green/K00129%09%23FFFFFF,green/K02510%09%23FFFFFF,red/
hsa00561	Glycerolipid metabolism	Metabolism	Lipid metabolism	3	1	4	31	0.0938288	0.335103	gene9242,gene9600,gene4802	gene7191	http://www.kegg.jp/kegg-bin/show_pathway?map00561/K22831%09%23FFFFFF,red/K18097%09%23FFFFFF,red/K00128%09%23FFFFFF,purple/
hsa00920	Sulfur metabolism	Metabolism	Energy metabolism	2	1	3	20	0.0992991	0.344788	gene1729,gene9129	gene8924	http://www.kegg.jp/kegg-bin/show_pathway?map00920/K00387%09%23FFFFFF,red/K01738%09%23FFFFFF,red/K00381%09%23FFFFFF,green/
hsa05014	Amyotrophic lateral sclerosis (ALS)	Human Diseases	Neurodegenerative diseases	2	0	2	11	0.124484	0.420554	gene6733,gene124	-	http://www.kegg.jp/kegg-bin/show_pathway?map05014/K03781%09%23FFFFFF,red/K08738%09%23FFFFFF,red/
hsa00100	Steroid biosynthesis	Metabolism	Lipid metabolism	0	3	3	23	0.136711	0.449706	-	gene1612,gene8398,gene2078	http://www.kegg.jp/kegg-bin/show_pathway?map00100/K00222%09%23FFFFFF,green/K09831%09%23FFFFFF,green/K01824%09%23FFFFFF,green/
hsa00604	Glycosphingolipid biosynthesis - ganglio series	Metabolism	Glycan biosynthesis and metabolism	1	0	1	3	0.159839	0.488752	gene414	-	http://www.kegg.jp/kegg-bin/show_pathway?map00604/K12373%09%23FFFFFF,red/
hsa00020	Citrate cycle (TCA cycle)	Metabolism	Carbohydrate metabolism	0	3	3	25	0.163925	0.488752	-	gene6851,gene6850,gene6240	http://www.kegg.jp/kegg-bin/show_pathway?map00020/K01648%09%23FFFFFF,green/K01647%09%23FFFFFF,green/
hsa00480	Glutathione metabolism	Metabolism	Metabolism of other amino acids	0	3	3	25	0.163925	0.488752	-	gene4689,gene8420,gene8727	http://www.kegg.jp/kegg-bin/show_pathway?map00480/K00799%09%23FFFFFF,green/K01469%09%23FFFFFF,green/
hsa00730	Thiamine metabolism	Metabolism	Metabolism of cofactors and vitamins	2	0	2	13	0.164221	0.488752	gene9399,gene4522	-	http://www.kegg.jp/kegg-bin/show_pathway?map00730/K14394%09%23FFFFFF,red/K03146%09%23FFFFFF,red/
hsa00270	Cysteine and methionine metabolism	Metabolism	Amino acid metabolism	1	3	4	39	0.174748	0.507989	gene9129	gene6803,gene5183,gene4386	http://www.kegg.jp/kegg-bin/show_pathway?map00270/K00826%09%23FFFFFF,green/K01738%09%23FFFFFF,red/K00549%09%23FFFFFF,green/K00789%09%23FFFFFF,green/
hsa00290	Valine, leucine and isoleucine biosynthesis	Metabolism	Amino acid metabolism	1	1	2	15	0.205797	0.518405	gene8611	gene4386	http://www.kegg.jp/kegg-bin/show_pathway?map00290/K00826%09%23FFFFFF,green/K01754%09%23FFFFFF,red/
hsa04940	Type I diabetes mellitus	Human Diseases	Endocrine and metabolic diseases	1	0	1	4	0.207254	0.518405	gene1430	-	http://www.kegg.jp/kegg-bin/show_pathway?map04940/K01580%09%23FFFFFF,red/
hsa05222	Small cell lung cancer	Human Diseases	Cancers: Specific types	1	0	1	4	0.207254	0.518405	gene6733	-	http://www.kegg.jp/kegg-bin/show_pathway?map05222/K08738%09%23FFFFFF,red/
hsa05416	Viral myocarditis	Human Diseases	Cardiovascular diseases	1	0	1	4	0.207254	0.518405	gene6733	-	http://www.kegg.jp/kegg-bin/show_pathway?map05416/K08738%09%23FFFFFF,red/
hsa05143	African trypanosomiasis	Human Diseases	Infectious diseases: Parasitic	1	0	1	4	0.207254	0.518405	gene10929	-	http://www.kegg.jp/kegg-bin/show_pathway?map05143/K00463%09%23FFFFFF,red/
hsa00562	Inositol phosphate metabolism	Metabolism	Carbohydrate metabolism	2	1	3	28	0.207362	0.518405	gene2515,gene1540	gene9816	http://www.kegg.jp/kegg-bin/show_pathway?map00562/K00915%09%23FFFFFF,red/K00010%09%23FFFFFF,red/K01114%09%23FFFFFF,green/
hsa00510	N-Glycan biosynthesis	Metabolism	Glycan biosynthesis and metabolism	2	1	3	28	0.207362	0.518405	gene8668,gene7445	gene9336	http://www.kegg.jp/kegg-bin/show_pathway?map00510/K01230%09%23FFFFFF,green/K03843%09%23FFFFFF,red/K07432%09%23FFFFFF,red/
hsa00260	Glycine, serine and threonine metabolism	Metabolism	Amino acid metabolism	4	0	4	43	0.221906	0.543888	gene8611,gene9802,gene2141,gene3985	-	http://www.kegg.jp/kegg-bin/show_pathway?map00260/K01754%09%23FFFFFF,red/K01620%09%23FFFFFF,red/K00058%09%23FFFFFF,red/K15633%09%23FFFFFF,red/
hsa04727	GABAergic synapse	Organismal Systems	Nervous system	1	1	2	17	0.248339	0.583346	gene1430	gene1317	http://www.kegg.jp/kegg-bin/show_pathway?map04727/K13524%09%23FFFFFF,green/K01580%09%23FFFFFF,red/
hsa00524	Neomycin, kanamycin and gentamicin biosynthesis	Metabolism	Biosynthesis of other secondary metabolites	0	1	1	5	0.252005	0.583346	-	gene10525	http://www.kegg.jp/kegg-bin/show_pathway?map00524/K00844%09%23FFFFFF,green/
hsa04115	p53 signaling pathway	Cellular Processes	Cell growth and death	1	0	1	5	0.252005	0.583346	gene6733	-	http://www.kegg.jp/kegg-bin/show_pathway?map04115/K08738%09%23FFFFFF,red/
hsa04068	FoxO signaling pathway	Environmental Information Processing	Signal transduction	2	0	2	18	0.269745	0.591546	gene124,gene9245	-	http://www.kegg.jp/kegg-bin/show_pathway?map04068/K04564%09%23FFFFFF,red/K03781%09%23FFFFFF,red/
hsa00983	Drug metabolism - other enzymes	Metabolism	Xenobiotics biodegradation and metabolism	0	2	2	18	0.269745	0.591546	-	gene4689,gene8420	http://www.kegg.jp/kegg-bin/show_pathway?map00983/K00799%09%23FFFFFF,green/
hsa00770	Pantothenate and CoA biosynthesis	Metabolism	Metabolism of cofactors and vitamins	0	2	2	18	0.269745	0.591546	-	gene4386,gene522	http://www.kegg.jp/kegg-bin/show_pathway?map00770/K00826%09%23FFFFFF,green/K09680%09%23FFFFFF,green/
hsa00630	Glyoxylate and dicarboxylate metabolism	Metabolism	Carbohydrate metabolism	1	2	3	33	0.28422	0.612543	gene124	gene1914,gene6240	http://www.kegg.jp/kegg-bin/show_pathway?map00630/K01647%09%23FFFFFF,green/K00015%09%23FFFFFF,green/K03781%09%23FFFFFF,red/
hsa05225	Hepatocellular carcinoma	Human Diseases	Cancers: Specific types	0	2	2	19	0.291139	0.613007	-	gene4689,gene8420	http://www.kegg.jp/kegg-bin/show_pathway?map05225/K00799%09%23FFFFFF,green/
hsa04979	Cholesterol metabolism	Organismal Systems	Digestive system	1	0	1	6	0.294244	0.613007	gene3650	-	http://www.kegg.jp/kegg-bin/show_pathway?map04979/K05770%09%23FFFFFF,red/
hsa05418	Fluid shear stress and atherosclerosis	Human Diseases	Cardiovascular diseases	0	2	2	20	0.312455	0.623337	-	gene4689,gene8420	http://www.kegg.jp/kegg-bin/show_pathway?map05418/K00799%09%23FFFFFF,green/
hsa00040	Pentose and glucuronate interconversions	Metabolism	Carbohydrate metabolism	0	2	2	20	0.312455	0.623337	-	gene2500,gene10547	http://www.kegg.jp/kegg-bin/show_pathway?map00040/K00008%09%23FFFFFF,green/
hsa04211	Longevity regulating pathway	Organismal Systems	Aging	2	0	2	21	0.333633	0.623337	gene124,gene9245	-	http://www.kegg.jp/kegg-bin/show_pathway?map04211/K04564%09%23FFFFFF,red/K03781%09%23FFFFFF,red/
hsa00531	Glycosaminoglycan degradation	Metabolism	Glycan biosynthesis and metabolism	1	0	1	7	0.334108	0.623337	gene414	-	http://www.kegg.jp/kegg-bin/show_pathway?map00531/K12373%09%23FFFFFF,red/
hsa00750	Vitamin B6 metabolism	Metabolism	Metabolism of cofactors and vitamins	0	1	1	7	0.334108	0.623337	-	gene1702	http://www.kegg.jp/kegg-bin/show_pathway?map00750/K06215%09%23FFFFFF,green/
hsa05145	Toxoplasmosis	Human Diseases	Infectious diseases: Parasitic	1	0	1	7	0.334108	0.623337	gene6733	-	http://www.kegg.jp/kegg-bin/show_pathway?map05145/K08738%09%23FFFFFF,red/
hsa04622	RIG-I-like receptor signaling pathway	Organismal Systems	Immune system	0	1	1	7	0.334108	0.623337	-	gene5889	http://www.kegg.jp/kegg-bin/show_pathway?map04622/K09578%09%23FFFFFF,green/
hsa05200	Pathways in cancer	Human Diseases	Cancers: Overview	1	2	3	37	0.347303	0.638424	gene6733	gene4689,gene8420	http://www.kegg.jp/kegg-bin/show_pathway?map05200/K00799%09%23FFFFFF,green/K08738%09%23FFFFFF,red/
hsa00603	Glycosphingolipid biosynthesis - globo and isoglobo series	Metabolism	Glycan biosynthesis and metabolism	1	0	1	8	0.371733	0.663809	gene414	-	http://www.kegg.jp/kegg-bin/show_pathway?map00603/K12373%09%23FFFFFF,red/
hsa04930	Type II diabetes mellitus	Human Diseases	Endocrine and metabolic diseases	0	1	1	8	0.371733	0.663809	-	gene10525	http://www.kegg.jp/kegg-bin/show_pathway?map04930/K00844%09%23FFFFFF,green/
hsa00310	Lysine degradation	Metabolism	Amino acid metabolism	1	1	2	24	0.395853	0.696924	gene4802	gene7191	http://www.kegg.jp/kegg-bin/show_pathway?map00310/K00128%09%23FFFFFF,purple/
hsa04973	Carbohydrate digestion and absorption	Organismal Systems	Digestive system	0	1	1	9	0.407242	0.697332	-	gene10525	http://www.kegg.jp/kegg-bin/show_pathway?map04973/K00844%09%23FFFFFF,green/
hsa00450	Selenocompound metabolism	Metabolism	Metabolism of other amino acids	0	1	1	9	0.407242	0.697332	-	gene6803	http://www.kegg.jp/kegg-bin/show_pathway?map00450/K00549%09%23FFFFFF,green/
hsa04146	Peroxisome	Cellular Processes	Transport and catabolism	2	1	3	44	0.455604	0.741221	gene124,gene9245	gene5327	http://www.kegg.jp/kegg-bin/show_pathway?map04146/K13338%09%23FFFFFF,green/K04564%09%23FFFFFF,red/K03781%09%23FFFFFF,red/
hsa00564	Glycerophospholipid metabolism	Metabolism	Lipid metabolism	1	2	3	45	0.47053	0.741221	gene9242	gene9816,gene9725	http://www.kegg.jp/kegg-bin/show_pathway?map00564/K22831%09%23FFFFFF,red/K01613%09%23FFFFFF,green/K01114%09%23FFFFFF,green/
hsa00740	Riboflavin metabolism	Metabolism	Metabolism of cofactors and vitamins	1	0	1	11	0.472381	0.741221	gene4522	-	http://www.kegg.jp/kegg-bin/show_pathway?map00740/K14394%09%23FFFFFF,red/
hsa04122	Sulfur relay system	Genetic Information Processing	Folding, sorting and degradation	1	0	1	11	0.472381	0.741221	gene6007	-	http://www.kegg.jp/kegg-bin/show_pathway?map04122/K03635%09%23FFFFFF,red/
hsa05134	Legionellosis	Human Diseases	Infectious diseases: Bacterial	1	0	1	11	0.472381	0.741221	gene6733	-	http://www.kegg.jp/kegg-bin/show_pathway?map05134/K08738%09%23FFFFFF,red/
hsa00780	Biotin metabolism	Metabolism	Metabolism of cofactors and vitamins	0	1	1	11	0.472381	0.741221	-	gene3933	http://www.kegg.jp/kegg-bin/show_pathway?map00780/K00652%09%23FFFFFF,green/
hsa04910	Insulin signaling pathway	Organismal Systems	Endocrine system	1	1	2	28	0.474382	0.741221	gene7554	gene10525	http://www.kegg.jp/kegg-bin/show_pathway?map04910/K00844%09%23FFFFFF,green/K07192%09%23FFFFFF,red/
hsa04210	Apoptosis	Cellular Processes	Cell growth and death	1	0	1	12	0.502229	0.762063	gene6733	-	http://www.kegg.jp/kegg-bin/show_pathway?map04210/K08738%09%23FFFFFF,red/
hsa03030	DNA replication	Genetic Information Processing	Replication and repair	0	2	2	30	0.511293	0.762063	-	gene3621,gene619	http://www.kegg.jp/kegg-bin/show_pathway?map03030/K02541%09%23FFFFFF,green/K04802%09%23FFFFFF,green/
hsa04110	Cell cycle	Cellular Processes	Cell growth and death	1	2	3	49	0.528269	0.762063	gene3255	gene3621,gene619	http://www.kegg.jp/kegg-bin/show_pathway?map04110/K02541%09%23FFFFFF,green/K02178%09%23FFFFFF,red/K04802%09%23FFFFFF,green/
hsa05230	Central carbon metabolism in cancer	Human Diseases	Cancers: Overview	0	1	1	13	0.530396	0.762063	-	gene10525	http://www.kegg.jp/kegg-bin/show_pathway?map05230/K00844%09%23FFFFFF,green/
hsa03320	PPAR signaling pathway	Organismal Systems	Endocrine system	1	0	1	13	0.530396	0.762063	gene2546	-	http://www.kegg.jp/kegg-bin/show_pathway?map03320/K00249%09%23FFFFFF,red/
hsa00565	Ether lipid metabolism	Metabolism	Lipid metabolism	0	1	1	13	0.530396	0.762063	-	gene9816	http://www.kegg.jp/kegg-bin/show_pathway?map00565/K01114%09%23FFFFFF,green/
hsa05210	Colorectal cancer	Human Diseases	Cancers: Specific types	1	0	1	13	0.530396	0.762063	gene6733	-	http://www.kegg.jp/kegg-bin/show_pathway?map05210/K08738%09%23FFFFFF,red/
hsa04962	Vasopressin-regulated water reabsorption	Organismal Systems	Excretory system	1	0	1	14	0.556977	0.773579	gene783	-	http://www.kegg.jp/kegg-bin/show_pathway?map04962/K10413%09%23FFFFFF,red/
hsa04137	Mitophagy - animal	Cellular Processes	Transport and catabolism	1	0	1	14	0.556977	0.773579	gene2733	-	http://www.kegg.jp/kegg-bin/show_pathway?map04137/K07870%09%23FFFFFF,red/
hsa05160	Hepatitis C	Human Diseases	Infectious diseases: Viral	1	0	1	14	0.556977	0.773579	gene6733	-	http://www.kegg.jp/kegg-bin/show_pathway?map05160/K08738%09%23FFFFFF,red/
hsa04142	Lysosome	Cellular Processes	Transport and catabolism	2	0	2	33	0.563394	0.773893	gene414,gene9965	-	http://www.kegg.jp/kegg-bin/show_pathway?map04142/K01186%09%23FFFFFF,red/K12373%09%23FFFFFF,red/
hsa05167	Kaposi's sarcoma-associated herpesvirus infection	Human Diseases	Infectious diseases: Viral	1	0	1	15	0.582061	0.790844	gene6733	-	http://www.kegg.jp/kegg-bin/show_pathway?map05167/K08738%09%23FFFFFF,red/
hsa04066	HIF-1 signaling pathway	Environmental Information Processing	Signal transduction	0	1	1	16	0.605733	0.814157	-	gene10525	http://www.kegg.jp/kegg-bin/show_pathway?map04066/K00844%09%23FFFFFF,green/
hsa00760	Nicotinate and nicotinamide metabolism	Metabolism	Metabolism of cofactors and vitamins	1	0	1	18	0.649148	0.851677	gene7383	-	http://www.kegg.jp/kegg-bin/show_pathway?map00760/K01950%09%23FFFFFF,red/
hsa03410	Base excision repair	Genetic Information Processing	Replication and repair	0	1	1	18	0.649148	0.851677	-	gene3621	http://www.kegg.jp/kegg-bin/show_pathway?map03410/K04802%09%23FFFFFF,green/
hsa00400	Phenylalanine, tyrosine and tryptophan biosynthesis	Metabolism	Amino acid metabolism	1	0	1	19	0.669037	0.851677	gene10368	-	http://www.kegg.jp/kegg-bin/show_pathway?map00400/K09484%09%23FFFFFF,red/
hsa05164	Influenza A	Human Diseases	Infectious diseases: Viral	1	0	1	19	0.669037	0.851677	gene6733	-	http://www.kegg.jp/kegg-bin/show_pathway?map05164/K08738%09%23FFFFFF,red/
hsa00563	Glycosylphosphatidylinositol (GPI)-anchor biosynthesis	Metabolism	Glycan biosynthesis and metabolism	1	0	1	19	0.669037	0.851677	gene5474	-	http://www.kegg.jp/kegg-bin/show_pathway?map00563/K08098%09%23FFFFFF,red/
hsa04070	Phosphatidylinositol signaling system	Environmental Information Processing	Signal transduction	1	0	1	20	0.687804	0.851677	gene1540	-	http://www.kegg.jp/kegg-bin/show_pathway?map04070/K00915%09%23FFFFFF,red/
hsa04530	Tight junction	Cellular Processes	Cellular community - eukaryotes	0	1	1	20	0.687804	0.851677	-	gene3621	http://www.kegg.jp/kegg-bin/show_pathway?map04530/K04802%09%23FFFFFF,green/
hsa05152	Tuberculosis	Human Diseases	Infectious diseases: Bacterial	1	0	1	21	0.705513	0.851677	gene6733	-	http://www.kegg.jp/kegg-bin/show_pathway?map05152/K08738%09%23FFFFFF,red/
hsa04914	Progesterone-mediated oocyte maturation	Organismal Systems	Endocrine system	1	0	1	21	0.705513	0.851677	gene3255	-	http://www.kegg.jp/kegg-bin/show_pathway?map04914/K02178%09%23FFFFFF,red/
hsa03018	RNA degradation	Genetic Information Processing	Folding, sorting and degradation	2	0	2	44	0.719639	0.851677	gene6274,gene7915	-	http://www.kegg.jp/kegg-bin/show_pathway?map03018/K12613%09%23FFFFFF,red/K12608%09%23FFFFFF,red/
hsa00790	Folate biosynthesis	Metabolism	Metabolism of cofactors and vitamins	1	0	1	22	0.722222	0.851677	gene6007	-	http://www.kegg.jp/kegg-bin/show_pathway?map00790/K03635%09%23FFFFFF,red/
hsa04919	Thyroid hormone signaling pathway	Organismal Systems	Endocrine system	0	1	1	22	0.722222	0.851677	-	gene9816	http://www.kegg.jp/kegg-bin/show_pathway?map04919/K01114%09%23FFFFFF,green/
hsa03430	Mismatch repair	Genetic Information Processing	Replication and repair	0	1	1	22	0.722222	0.851677	-	gene3621	http://www.kegg.jp/kegg-bin/show_pathway?map03430/K04802%09%23FFFFFF,green/
hsa05168	Herpes simplex infection	Human Diseases	Infectious diseases: Viral	1	0	1	24	0.752863	0.879513	gene6733	-	http://www.kegg.jp/kegg-bin/show_pathway?map05168/K08738%09%23FFFFFF,red/
hsa04071	Sphingolipid signaling pathway	Environmental Information Processing	Signal transduction	0	1	1	25	0.766898	0.887614	-	gene4490	http://www.kegg.jp/kegg-bin/show_pathway?map04071/K04712%09%23FFFFFF,green/
hsa05169	Epstein-Barr virus infection	Human Diseases	Infectious diseases: Viral	1	0	1	27	0.792634	0.908984	gene6733	-	http://www.kegg.jp/kegg-bin/show_pathway?map05169/K08738%09%23FFFFFF,red/
hsa04120	Ubiquitin mediated proteolysis	Genetic Information Processing	Folding, sorting and degradation	2	0	2	52	0.80145	0.910739	gene1891,gene7144	-	http://www.kegg.jp/kegg-bin/show_pathway?map04120/K10586%09%23FFFFFF,red/K10592%09%23FFFFFF,red/
hsa04114	Oocyte meiosis	Cellular Processes	Cell growth and death	1	0	1	33	0.854076	0.95321	gene3255	-	http://www.kegg.jp/kegg-bin/show_pathway?map04114/K02178%09%23FFFFFF,red/
hsa04145	Phagosome	Cellular Processes	Transport and catabolism	1	0	1	33	0.854076	0.95321	gene783	-	http://www.kegg.jp/kegg-bin/show_pathway?map04145/K10413%09%23FFFFFF,red/
hsa00970	Aminoacyl-tRNA biosynthesis	Genetic Information Processing	Translation	0	1	1	36	0.877619	0.968668	-	gene6680	http://www.kegg.jp/kegg-bin/show_pathway?map00970/K01870%09%23FFFFFF,green/
hsa03420	Nucleotide excision repair	Genetic Information Processing	Replication and repair	0	1	1	37	0.884594	0.968668	-	gene3621	http://www.kegg.jp/kegg-bin/show_pathway?map03420/K04802%09%23FFFFFF,green/
hsa05166	HTLV-I infection	Human Diseases	Infectious diseases: Viral	1	0	1	38	0.891174	0.968668	gene3650	-	http://www.kegg.jp/kegg-bin/show_pathway?map05166/K05770%09%23FFFFFF,red/
hsa00190	Oxidative phosphorylation	Metabolism	Energy metabolism	2	0	2	67	0.899876	0.969694	gene5684,gene7429	-	http://www.kegg.jp/kegg-bin/show_pathway?map00190/K03885%09%23FFFFFF,red/K01535%09%23FFFFFF,red/
hsa05016	Huntington's disease	Human Diseases	Neurodegenerative diseases	2	0	2	69	0.908887	0.971033	gene6733,gene9245	-	http://www.kegg.jp/kegg-bin/show_pathway?map05016/K04564%09%23FFFFFF,red/K08738%09%23FFFFFF,red/
hsa04932	Non-alcoholic fatty liver disease (NAFLD)	Human Diseases	Endocrine and metabolic diseases	1	0	1	43	0.918878	0.973387	gene6733	-	http://www.kegg.jp/kegg-bin/show_pathway?map04932/K08738%09%23FFFFFF,red/
hsa05010	Alzheimer's disease	Human Diseases	Neurodegenerative diseases	1	0	1	52	0.95225	0.991927	gene6733	-	http://www.kegg.jp/kegg-bin/show_pathway?map05010/K08738%09%23FFFFFF,red/
hsa05012	Parkinson's disease	Human Diseases	Neurodegenerative diseases	1	0	1	54	0.957564	0.991927	gene6733	-	http://www.kegg.jp/kegg-bin/show_pathway?map05012/K08738%09%23FFFFFF,red/
hsa04144	Endocytosis	Cellular Processes	Transport and catabolism	1	0	1	61	0.971935	0.991927	gene11084	-	http://www.kegg.jp/kegg-bin/show_pathway?map04144/K12199%09%23FFFFFF,red/
hsa03010	Ribosome	Genetic Information Processing	Translation	0	2	2	99	0.979206	0.991927	-	gene10973,gene6781	http://www.kegg.jp/kegg-bin/show_pathway?map03010/K02900%09%23FFFFFF,green/K02898%09%23FFFFFF,green/
hsa04141	Protein processing in endoplasmic reticulum	Genetic Information Processing	Folding, sorting and degradation	0	1	1	70	0.98353	0.991927	-	gene9336	http://www.kegg.jp/kegg-bin/show_pathway?map04141/K01230%09%23FFFFFF,green/
hsa04714	Thermogenesis	Organismal Systems	Environmental adaptation	0	1	1	80	0.990906	0.991927	-	gene1971	http://www.kegg.jp/kegg-bin/show_pathway?map04714/K15109%09%23FFFFFF,green/
hsa03040	Spliceosome	Genetic Information Processing	Transcription	1	0	1	82	0.991927	0.991927	gene9540	-	http://www.kegg.jp/kegg-bin/show_pathway?map03040/K12861%09%23FFFFFF,red/
